# Supplementary material for: Benchmarking Inverse Statistical Approaches for Protein Structure and Design with Exactly Solvable Models
Source: PLoS Comput Biol. 2016 May 13;12(5):e1004889. doi: 10.1371/journal.pcbi.1004889 (PMC4866778; doi:10.1371/journal.pcbi.1004889)
Supplement: S3 Code — See readme.txt file. (ZIP) [file pcbi.1004889.s004.zip › CodeS3/S_C/align_C_w0lp_pmin0.cmsa]

-1
15
192
237
255
257
274
311
392
444
529
547
689
806
857
869
877
891
918
943
975
976
1024
1125
1186
1191
1203
1232
1241
1275
1316
1354
1360
1370
1403
1482
1514
1599
1655
1702
1705
1966
2184
2237
2334
2337
2456
2677
2726
2735
2799
2804
2898
2923
2974
2995
3047
3053
3063
3114
3214
3243
3346
3393
3452
3469
3488
3560
3593
3594
3643
3675
3861
3881
3965
3969
4069
4170
4174
4273
4346
4417
4526
4589
4590
4594
4597
4610
4624
4779
4787
4809
4828
4904
4974
5220
5286
5358
5404
5459
5495
5506
5527
5693
5694
5736
5942
5943
5987
6001
6023
6041
6074
6081
6127
6171
6191
6231
6244
6286
6323
6455
6597
6723
6756
6809
6983
7155
7199
7253
7302
7370
7373
7377
7498
7625
7657
7675
7686
7687
7745
7965
7978
8048
8055
8175
8185
8213
8263
8271
8316
8325
8346
8538
8578
8739
8828
8857
8858
8909
9294
9322
9391
9409
9446
9478
9582
9734
9773
10016
10221
10395
10450
10596
10673
10694
10696
10766
10801
10813
10885
10895
10905
10989
11095
11100
11244
11249
11279
11358
11396
11439
11486
11491
11562
11781
11811
11850
12105
12309
12319
12327
12367
12438
12516
12537
12676
12735
12886
12915
13008
13024
13112
13195
13372
13373
13379
13421
13422
13582
13593
13709
13801
13836
13846
13954
13986
14017
14108
14154
14216
14219
14372
14518
14620
14624
14635
14712
14763
14781
14789
14884
14903
15044
15407
15433
15513
15618
15672
15674
15714
15783
15898
16007
16147
16177
16298
16347
16380
16456
16511
16531
16538
16576
16597
16796
16831
16943
16964
17144
17264
17387
17395
17440
17444
17542
17560
17703
17722
17759
17841
17914
17931
18057
18082
18119
18251
18261
18311
18325
18380
18381
18476
18641
18686
18721
18741
18751
19019
19080
19099
19145
19153
19306
19325
19376
19401
19407
19428
19435
19496
19508
19517
19525
19774
19776
19953
19959
20012
20038
20097
20140
20228
20318
20340
20418
20591
20619
20677
20701
20702
20731
20732
20767
20850
20851
20891
20902
20928
21095
21155
21169
21303
21329
21461
21511
21674
21707
21808
21855
21860
21864
21865
21897
21949
22055
22089
22237
22288
22331
22379
22783
22836
22931
22940
22991
23026
23067
23068
23200
23416
23560
23589
24074
24231
24307
24318
24423
24473
24508
24545
24571
24718
24719
24782
24828
24989
25049
25057
25102
25123
25200
25366
25420
25434
25439
25466
25720
25760
25926
25935
25998
26050
26068
26208
26301
26442
26552
26616
26621
26667
26783
26808
26899
26966
26973
26999
27025
27063
27168
27169
27202
27237
27289
27404
27514
27524
27576
27687
27690
27731
27783
27791
27950
28024
28025
28127
28227
28480
28483
28688
28788
28789
28804
28871
28906
28972
29100
29116
29279
29280
29440
29562
29569
29578
29736
29782
29950
30022
30046
30067
30108
30113
30239
30292
30323
30392
30408
30435
30507
30829
30856
30865
30879
30974
30982
31017
31018
31048
31063
31164
31397
31430
31470
31473
31552
31620
31719
31749
31808
31843
31844
31856
31935
32000
32031
32137
32253
32265
32472
32622
32765
32769
32864
32871
32923
33159
33313
33341
33351
33352
33366
33417
33418
33435
33497
33633
33668
33679
33755
33757
33889
33946
34022
34201
34314
34349
34632
34808
34842
34870
35026
35088
35151
35261
35283
35352
35379
35409
35431
35439
35488
35609
35657
35786
35823
35873
35907
36046
36131
36190
36408
36411
36450
36462
36498
36663
36700
36750
36938
37020
37039
37080
37472
37508
37555
37567
37670
37687
37893
37911
37962
38009
38031
38056
38058
38227
38247
38290
38350
38362
38410
38432
38445
38554
38572
38605
38622
38680
38906
39088
39258
39325
39686
39764
39855
40135
40140
40215
40227
40322
40342
40450
40469
40605
40788
40829
40833
40907
41020
41416
41432
41593
41804
42105
42303
42620
42648
42779
42938
42991
43004
43103
43150
43268
43273
43421
43427
43493
43566
43765
43891
44369
44398
44453
44455
44550
44600
44619
44635
44706
44801
44862
44886
45018
45142
45203
45249
45359
45385
45501
45671
45673
45674
45719
45746
45830
45832
45986
46006
46047
46076
46166
46230
46274
46327
46332
46366
46386
46425
46477
46598
46729
46732
46843
46889
46915
46994
47264
47367
47471
47472
47572
47652
47697
47744
47891
47955
48017
48065
48084
48128
48308
48350
48624
48701
48842
48912
48940
48949
49079
49234
-1
16
76
99
137
139
154
157
172
247
340
388
391
413
499
527
575
578
596
641
642
704
706
755
798
832
872
876
911
996
1026
1039
1053
1056
1063
1098
1114
1139
1143
1188
1237
1291
1321
1341
1359
1378
1392
1395
1406
1436
1479
1541
1556
1628
1678
1682
1745
1747
1760
1826
1847
1852
2035
2041
2046
2049
2064
2111
2151
2163
2204
2212
2227
2259
2375
2376
2420
2477
2560
2561
2624
2640
2646
2655
2658
2731
2757
2777
2785
2824
2828
2856
2951
2959
2963
2964
2975
3051
3112
3137
3159
3183
3204
3228
3253
3278
3316
3428
3448
3487
3505
3568
3625
3645
3700
3864
3874
3880
3888
3910
3983
4060
4076
4169
4180
4195
4241
4259
4285
4348
4378
4460
4480
4501
4544
4651
4693
4737
4748
4813
4843
4874
4912
5039
5100
5102
5160
5245
5271
5301
5330
5376
5422
5448
5453
5501
5607
5689
5697
5719
5724
5745
5770
5826
5831
5865
5872
5929
6053
6065
6096
6153
6160
6176
6196
6207
6338
6362
6363
6372
6381
6406
6415
6428
6453
6461
6488
6557
6565
6570
6573
6622
6644
6684
6702
6711
6729
6818
6844
6927
6984
7023
7057
7182
7184
7244
7262
7288
7301
7372
7384
7407
7457
7477
7606
7614
7636
7651
7666
7696
7754
7818
7831
7834
7853
7959
7984
7995
8021
8083
8084
8086
8131
8199
8202
8236
8294
8331
8354
8381
8440
8459
8523
8547
8563
8602
8615
8667
8684
8723
8848
8900
8905
8906
8942
8981
9004
9061
9064
9102
9126
9131
9174
9190
9194
9198
9203
9217
9234
9286
9311
9410
9424
9430
9467
9498
9527
9541
9558
9579
9655
9672
9691
9727
9745
9766
9804
9883
9970
10017
10067
10070
10079
10095
10108
10130
10139
10149
10180
10192
10240
10278
10329
10390
10397
10406
10431
10454
10495
10626
10631
10714
10721
10778
10794
10835
10861
10870
10901
10941
11049
11115
11140
11157
11202
11233
11252
11282
11286
11360
11489
11492
11553
11575
11615
11624
11641
11713
11767
11797
11798
11855
11915
11955
11958
11960
12010
12019
12035
12091
12097
12108
12133
12159
12196
12233
12238
12253
12277
12283
12286
12296
12358
12444
12474
12484
12501
12504
12559
12662
12664
12680
12703
12743
12770
12839
12871
12888
12997
13025
13047
13061
13100
13109
13113
13167
13189
13198
13229
13237
13239
13274
13283
13321
13345
13357
13409
13418
13429
13448
13490
13506
13528
13531
13568
13629
13688
13693
13707
13728
13750
13803
13827
13860
13871
13886
13893
13895
13901
13916
13929
13935
13973
13994
14109
14183
14220
14230
14386
14420
14424
14436
14586
14627
14637
14638
14676
14693
14707
14729
14889
14913
14923
14951
14956
14976
15046
15076
15097
15135
15138
15145
15160
15220
15226
15295
15298
15318
15321
15338
15411
15416
15429
15566
15576
15658
15661
15684
15725
15743
15808
15885
15890
15962
15978
15984
15995
16055
16061
16073
16082
16115
16161
16162
16170
16214
16286
16293
16303
16326
16381
16392
16426
16437
16441
16490
16542
16660
16770
16784
16799
16806
16850
16852
16858
16886
16922
17086
17108
17138
17167
17198
17206
17303
17329
17330
17352
17355
17384
17455
17489
17520
17525
17571
17579
17616
17645
17682
17689
17694
17705
17747
17799
17816
17830
17834
17868
17932
17963
17976
18008
18069
18071
18100
18112
18145
18160
18222
18237
18240
18267
18277
18322
18371
18404
18422
18590
18678
18719
18724
18750
18782
18818
18819
18820
18826
18850
18879
18946
18981
19018
19028
19163
19173
19193
19198
19222
19226
19234
19241
19363
19400
19423
19436
19439
19447
19450
19477
19531
19537
19541
19569
19594
19605
19635
19684
19685
19734
19759
19855
19913
19926
19998
20001
20016
20091
20105
20106
20145
20180
20187
20204
20210
20218
20252
20264
20356
20457
20498
20502
20510
20527
20536
20664
20697
20704
20716
20774
20797
20831
20937
20945
20968
20976
20990
21005
21016
21020
21060
21069
21070
21086
21107
21117
21190
21210
21327
21336
21378
21384
21402
21406
21418
21449
21482
21529
21531
21544
21550
21556
21560
21589
21591
21598
21656
21676
21735
21799
21807
21812
21839
21943
22012
22065
22066
22067
22103
22221
22255
22327
22392
22411
22482
22504
22516
22645
22681
22692
22786
22916
22977
22985
23036
23093
23151
23163
23292
23294
23309
23317
23354
23377
23398
23462
23483
23492
23526
23531
23541
23566
23592
23598
23618
23628
23629
23668
23748
23775
23783
23811
23852
23897
23914
24000
24004
24050
24095
24098
24122
24124
24146
24153
24172
24277
24364
24380
24383
24406
24500
24534
24562
24587
24604
24614
24692
24708
24765
24772
24817
25022
25096
25124
25178
25211
25294
25339
25351
25417
25477
25526
25537
25581
25631
25647
25722
25776
25796
25824
25897
25957
26007
26022
26030
26034
26060
26061
26193
26231
26252
26274
26295
26394
26410
26413
26486
26522
26562
26568
26599
26671
26693
26695
26764
26790
26855
26865
26872
26876
26909
26911
26932
26939
26961
26974
26979
26981
26989
27093
27114
27141
27146
27175
27182
27218
27236
27270
27325
27361
27367
27409
27523
27525
27546
27650
27683
27719
27725
27764
27782
27808
27867
27907
27933
27945
27953
27968
27986
28028
28030
28083
28101
28185
28222
28245
28284
28285
28295
28296
28303
28322
28343
28356
28442
28451
28481
28504
28513
28522
28531
28586
28597
28602
28608
28632
28656
28694
28730
28741
28768
28769
28800
28835
28840
28843
28849
28930
28987
29002
29129
29182
29223
29230
29246
29257
29291
29298
29328
29386
29489
29552
29582
29598
29656
29681
29699
29791
29814
29832
29859
29972
29986
30091
30127
30161
30185
30298
30336
30380
30422
30433
30461
30466
30535
30548
30565
30596
30740
30770
30776
30796
30813
30825
30842
30907
30925
30945
31060
31084
31122
31153
31193
31251
31252
31253
31305
31315
31367
31370
31437
31486
31525
31535
31539
31585
31596
31635
31646
31787
31847
31863
31868
31890
31897
31939
32010
32048
32073
32083
32096
32106
32115
32147
32262
32269
32488
32508
32552
32593
32717
32734
32735
32738
32748
32794
32819
32822
32837
32848
32882
32945
33004
33025
33105
33109
33150
33202
33228
33253
33280
33325
33327
33358
33372
33390
33432
33452
33461
33462
33494
33520
33578
33585
33759
33800
33802
33871
33897
33903
34034
34057
34069
34100
34123
34181
34191
34192
34212
34214
34227
34313
34326
34332
34382
34402
34410
34536
34688
34694
34765
34779
34782
34845
34868
34882
34902
34912
34948
34955
35018
35053
35066
35077
35083
35103
35113
35134
35172
35274
35298
35346
35381
35384
35417
35418
35482
35494
35503
35529
35535
35605
35614
35639
35655
35658
35666
35700
35709
35718
35820
35959
36042
36058
36141
36157
36159
36189
36237
36289
36372
36399
36427
36481
36495
36508
36550
36567
36620
36624
36630
36631
36670
36683
36729
36744
36753
36793
36824
36886
36919
36959
36961
37001
37028
37077
37092
37121
37151
37229
37256
37269
37313
37361
37370
37381
37397
37398
37405
37420
37461
37474
37507
37511
37550
37587
37619
37713
37768
37788
37815
37824
37862
37883
37885
37910
37926
37935
37956
37958
38010
38023
38041
38060
38092
38107
38156
38170
38200
38235
38244
38285
38294
38341
38355
38400
38437
38462
38471
38513
38545
38612
38619
38630
38638
38641
38659
38664
38720
38735
38749
38756
38777
38789
38793
38850
38870
38871
38922
38931
38957
38968
38983
39087
39098
39104
39131
39147
39159
39165
39185
39191
39213
39236
39375
39430
39443
39454
39519
39540
39553
39636
39666
39743
39778
39787
39800
39863
39877
39901
39903
39905
39906
39931
39947
39965
39986
40012
40120
40162
40188
40222
40258
40280
40302
40310
40324
40329
40410
40456
40485
40604
40662
40664
40667
40700
40730
40737
40744
40765
40783
40846
40850
40874
40882
40948
41049
41052
41061
41078
41095
41163
41242
41283
41294
41310
41316
41331
41435
41538
41539
41545
41551
41560
41629
41639
41653
41670
41698
41716
41727
41776
41951
42005
42039
42147
42175
42200
42227
42238
42243
42279
42289
42330
42346
42368
42455
42471
42484
42592
42597
42679
42712
42728
42755
42788
42794
42810
42815
42821
42828
42829
42840
42847
42858
42860
42890
42973
43002
43033
43043
43102
43128
43129
43176
43194
43204
43212
43220
43231
43245
43295
43332
43378
43394
43416
43453
43475
43544
43546
43567
43568
43594
43643
43714
43730
43751
43770
43779
43816
43829
43835
43847
43882
43895
43959
43969
44059
44080
44087
44105
44126
44135
44159
44189
44223
44238
44304
44334
44338
44433
44440
44446
44458
44461
44473
44494
44495
44497
44506
44547
44616
44644
44658
44694
44712
44716
44747
44765
44839
44851
44914
44918
44930
45001
45027
45035
45054
45055
45087
45124
45128
45148
45173
45180
45193
45256
45284
45299
45316
45333
45341
45368
45387
45425
45431
45434
45439
45482
45573
45682
45708
45711
45750
45753
45834
45927
46051
46060
46074
46095
46108
46115
46149
46174
46175
46235
46268
46328
46341
46356
46388
46443
46450
46452
46463
46474
46527
46531
46555
46654
46664
46692
46730
46851
46871
46885
46901
46981
47050
47051
47083
47093
47116
47142
47143
47144
47178
47185
47239
47289
47290
47317
47363
47365
47389
47449
47450
47474
47524
47534
47544
47569
47673
47770
47783
47797
47830
47845
47901
47917
47920
47995
48061
48062
48064
48077
48104
48137
48188
48206
48240
48290
48299
48304
48331
48341
48375
48381
48394
48399
48435
48438
48469
48509
48556
48642
48644
48662
48674
48688
48689
48697
48706
48720
48721
48803
48854
48914
48956
48965
49005
49023
49074
49149
49281
-1
2
4
5
10
11
14
17
21
24
25
26
30
32
33
36
37
38
44
45
48
52
53
54
56
59
64
66
67
69
72
73
84
86
87
89
91
94
95
96
98
105
106
108
111
112
113
116
117
119
122
127
130
131
134
140
144
145
146
148
152
158
165
166
167
169
170
171
173
176
178
181
184
188
195
196
198
210
215
220
222
227
234
240
243
250
252
260
264
271
272
277
278
280
282
293
294
297
299
301
302
310
318
327
330
335
337
338
341
345
346
351
353
354
355
356
360
363
364
368
370
373
374
378
383
389
394
397
401
403
407
415
416
418
419
423
424
426
427
429
435
436
437
439
440
441
442
453
455
456
457
458
462
464
470
473
474
475
483
485
487
490
493
497
498
500
501
503
510
511
514
515
532
535
536
542
544
556
558
559
561
563
564
566
567
568
583
584
585
589
590
591
592
594
601
602
604
607
608
610
611
612
613
616
619
621
624
630
633
644
645
649
654
657
659
665
666
670
673
674
682
683
686
691
696
697
701
702
703
707
714
715
716
717
720
722
726
729
730
733
734
735
736
737
742
745
758
760
761
769
772
773
775
784
792
795
802
805
809
812
818
821
824
830
835
837
840
841
845
846
852
853
861
866
867
868
879
887
888
889
899
900
901
905
912
914
915
919
923
925
927
935
938
939
942
945
946
947
948
952
953
955
957
960
962
965
966
969
972
974
978
982
983
984
986
992
999
1001
1004
1005
1008
1010
1011
1012
1013
1017
1019
1020
1022
1027
1029
1031
1035
1036
1038
1040
1042
1044
1045
1047
1051
1078
1086
1095
1102
1104
1107
1111
1112
1121
1122
1124
1126
1129
1132
1134
1138
1142
1144
1147
1148
1152
1154
1155
1158
1175
1177
1178
1181
1190
1192
1194
1200
1205
1207
1212
1213
1218
1220
1225
1226
1228
1229
1230
1235
1243
1245
1246
1249
1250
1253
1257
1260
1261
1262
1263
1270
1271
1273
1278
1281
1283
1284
1288
1293
1295
1298
1301
1304
1306
1307
1311
1312
1314
1317
1318
1319
1323
1324
1325
1327
1328
1331
1333
1343
1346
1350
1358
1362
1364
1366
1371
1377
1381
1383
1385
1389
1397
1404
1414
1415
1419
1422
1424
1427
1428
1429
1433
1435
1440
1445
1449
1450
1454
1459
1470
1471
1475
1478
1483
1487
1490
1491
1493
1500
1502
1505
1508
1509
1513
1518
1521
1522
1526
1529
1530
1532
1537
1546
1548
1549
1561
1564
1565
1569
1572
1578
1584
1585
1586
1594
1597
1607
1611
1616
1621
1622
1631
1633
1634
1635
1636
1640
1641
1642
1648
1658
1660
1662
1664
1667
1669
1675
1679
1685
1686
1690
1692
1701
1704
1708
1709
1714
1715
1717
1719
1724
1731
1733
1735
1739
1742
1743
1756
1758
1759
1761
1763
1764
1768
1773
1777
1778
1780
1784
1785
1786
1792
1796
1800
1801
1803
1805
1806
1814
1817
1819
1821
1822
1823
1825
1829
1831
1833
1838
1844
1846
1850
1851
1854
1856
1867
1871
1873
1874
1876
1879
1881
1884
1888
1891
1895
1896
1899
1903
1904
1905
1906
1909
1914
1919
1922
1924
1925
1928
1930
1942
1946
1947
1949
1952
1957
1958
1959
1962
1963
1975
1976
1978
1979
1982
1983
1986
1991
1997
1998
2000
2004
2005
2007
2008
2009
2012
2018
2022
2027
2028
2029
2031
2032
2033
2047
2048
2052
2053
2060
2067
2068
2069
2070
2081
2084
2086
2087
2089
2092
2093
2094
2095
2098
2101
2103
2105
2106
2107
2112
2114
2116
2119
2121
2122
2125
2128
2129
2134
2135
2137
2138
2143
2145
2147
2149
2153
2154
2157
2160
2168
2170
2171
2173
2174
2176
2179
2181
2185
2186
2187
2195
2197
2198
2200
2205
2206
2207
2215
2222
2226
2235
2236
2238
2240
2245
2246
2249
2254
2256
2265
2268
2272
2276
2282
2286
2287
2288
2289
2290
2292
2293
2295
2300
2304
2305
2309
2312
2314
2317
2318
2319
2320
2321
2324
2327
2331
2333
2335
2338
2340
2342
2344
2345
2347
2351
2352
2358
2367
2368
2370
2374
2380
2383
2394
2401
2402
2404
2406
2408
2409
2412
2415
2416
2421
2426
2435
2439
2440
2443
2444
2452
2453
2457
2469
2472
2478
2479
2483
2490
2491
2495
2496
2497
2499
2500
2501
2504
2507
2512
2514
2518
2520
2525
2537
2541
2542
2543
2550
2551
2563
2564
2567
2570
2572
2574
2579
2581
2583
2584
2591
2592
2593
2598
2600
2603
2604
2606
2612
2613
2614
2615
2618
2621
2623
2628
2631
2632
2634
2639
2647
2648
2651
2652
2657
2659
2660
2666
2668
2670
2674
2679
2682
2683
2686
2688
2692
2693
2696
2698
2701
2707
2708
2709
2711
2712
2715
2718
2721
2724
2725
2728
2733
2738
2743
2744
2749
2751
2752
2755
2762
2764
2765
2774
2775
2780
2781
2786
2787
2791
2793
2796
2798
2805
2807
2808
2811
2812
2813
2814
2816
2822
2823
2826
2827
2832
2834
2838
2841
2849
2852
2857
2859
2864
2868
2870
2871
2874
2877
2878
2880
2882
2883
2886
2892
2893
2894
2896
2899
2901
2902
2909
2914
2916
2919
2927
2928
2929
2930
2931
2932
2939
2941
2942
2946
2947
2952
2953
2955
2956
2960
2962
2965
2968
2976
2979
2982
2984
2986
2988
2996
2998
3000
3008
3013
3019
3021
3025
3027
3033
3034
3039
3041
3044
3046
3048
3049
3054
3055
3058
3067
3074
3077
3080
3083
3084
3085
3086
3088
3089
3091
3096
3099
3102
3104
3105
3106
3107
3108
3109
3110
3111
3115
3122
3123
3124
3130
3138
3141
3144
3147
3150
3153
3154
3160
3162
3163
3164
3170
3171
3172
3176
3177
3179
3181
3184
3185
3186
3189
3192
3195
3196
3197
3210
3211
3213
3224
3225
3230
3231
3236
3239
3241
3246
3252
3256
3257
3258
3271
3280
3281
3283
3285
3291
3294
3295
3296
3302
3310
3313
3317
3318
3320
3322
3333
3338
3339
3340
3345
3347
3348
3349
3350
3354
3359
3360
3361
3362
3365
3366
3368
3373
3374
3375
3380
3382
3384
3389
3391
3394
3400
3401
3403
3411
3413
3416
3419
3424
3426
3429
3434
3437
3438
3440
3441
3445
3450
3457
3461
3463
3465
3475
3476
3478
3479
3483
3496
3497
3503
3506
3510
3511
3518
3520
3521
3524
3530
3540
3542
3543
3545
3547
3550
3551
3553
3554
3556
3557
3558
3563
3573
3580
3581
3584
3586
3597
3603
3607
3615
3616
3619
3622
3628
3630
3639
3650
3652
3653
3655
3658
3659
3661
3662
3664
3665
3666
3667
3668
3671
3672
3673
3674
3680
3684
3685
3686
3689
3690
3692
3702
3712
3713
3721
3727
3732
3736
3737
3739
3742
3746
3751
3752
3758
3761
3763
3764
3766
3769
3770
3771
3774
3775
3776
3782
3784
3787
3793
3798
3799
3803
3804
3805
3807
3810
3811
3812
3813
3816
3821
3822
3823
3829
3830
3833
3837
3841
3842
3846
3851
3852
3860
3862
3872
3873
3875
3878
3895
3899
3900
3903
3904
3912
3925
3928
3932
3933
3934
3936
3938
3941
3942
3945
3948
3949
3954
3955
3958
3959
3960
3961
3963
3964
3966
3967
3970
3975
3976
3985
3990
3992
3993
3994
3995
3997
4001
4002
4005
4007
4010
4015
4016
4017
4019
4020
4025
4029
4030
4033
4034
4040
4049
4051
4052
4053
4055
4059
4061
4062
4077
4078
4084
4085
4089
4090
4094
4101
4103
4106
4107
4110
4113
4123
4125
4128
4129
4136
4137
4145
4147
4150
4152
4153
4156
4158
4159
4160
4161
4171
4177
4185
4188
4191
4192
4193
4197
4198
4199
4200
4201
4202
4210
4212
4225
4233
4237
4238
4239
4240
4246
4249
4250
4251
4252
4256
4261
4262
4263
4264
4266
4267
4268
4270
4271
4275
4277
4278
4280
4282
4283
4284
4290
4293
4295
4296
4299
4303
4308
4318
4320
4321
4322
4324
4326
4333
4334
4335
4338
4339
4344
4351
4353
4357
4360
4361
4363
4368
4369
4370
4374
4376
4379
4389
4392
4393
4394
4397
4399
4400
4404
4412
4415
4416
4418
4421
4428
4429
4435
4438
4442
4447
4451
4455
4458
4461
4462
4463
4464
4468
4472
4478
4483
4485
4488
4499
4502
4504
4506
4507
4508
4510
4514
4519
4529
4533
4536
4537
4540
4555
4556
4559
4565
4566
4571
4572
4574
4576
4577
4581
4596
4601
4609
4612
4613
4614
4617
4629
4631
4635
4636
4637
4640
4642
4645
4650
4652
4653
4654
4655
4660
4668
4670
4671
4673
4683
4691
4696
4698
4705
4707
4714
4715
4716
4721
4724
4725
4729
4730
4732
4735
4740
4750
4752
4754
4757
4759
4760
4761
4762
4767
4768
4770
4780
4781
4782
4786
4800
4801
4805
4808
4812
4815
4817
4820
4823
4827
4836
4839
4841
4849
4851
4852
4854
4865
4870
4873
4886
4889
4890
4895
4896
4901
4902
4908
4909
4911
4918
4920
4929
4931
4932
4933
4934
4941
4946
4949
4950
4953
4956
4958
4960
4961
4969
4977
4983
4985
4988
4989
4990
4991
4992
4995
4996
4997
5003
5005
5010
5012
5014
5019
5022
5024
5029
5031
5037
5038
5042
5043
5058
5060
5067
5070
5089
5090
5091
5092
5095
5099
5106
5108
5111
5115
5122
5124
5127
5128
5137
5138
5139
5144
5146
5147
5150
5153
5155
5158
5159
5163
5165
5175
5177
5178
5180
5186
5187
5188
5195
5196
5197
5199
5202
5203
5204
5205
5209
5211
5214
5216
5218
5234
5237
5239
5240
5242
5246
5250
5251
5252
5257
5264
5269
5272
5273
5275
5281
5284
5288
5289
5292
5300
5304
5307
5313
5314
5315
5317
5321
5322
5326
5327
5329
5332
5351
5366
5371
5373
5378
5380
5381
5383
5384
5393
5394
5395
5400
5401
5402
5407
5409
5410
5411
5415
5425
5427
5428
5430
5431
5434
5437
5445
5446
5449
5450
5452
5454
5456
5460
5462
5463
5464
5467
5470
5472
5474
5479
5481
5482
5483
5484
5488
5489
5490
5491
5497
5499
5500
5509
5514
5520
5522
5534
5536
5537
5542
5543
5545
5547
5551
5552
5554
5556
5560
5564
5565
5566
5567
5570
5571
5578
5587
5590
5594
5595
5601
5604
5611
5612
5614
5617
5623
5624
5625
5628
5629
5633
5634
5637
5647
5651
5652
5656
5657
5658
5660
5667
5668
5670
5673
5674
5676
5677
5678
5681
5699
5700
5703
5704
5705
5707
5710
5712
5717
5721
5722
5725
5726
5728
5732
5735
5739
5741
5742
5744
5746
5748
5751
5755
5757
5758
5764
5769
5773
5777
5778
5779
5786
5787
5790
5797
5804
5806
5809
5841
5844
5851
5852
5853
5855
5857
5859
5860
5861
5870
5871
5874
5877
5878
5880
5884
5888
5889
5891
5893
5896
5898
5900
5907
5908
5910
5911
5913
5914
5915
5919
5921
5922
5924
5927
5932
5938
5939
5941
5944
5948
5950
5954
5955
5964
5980
5983
5990
5993
5994
5995
5996
5999
6000
6002
6006
6007
6012
6018
6022
6028
6029
6030
6032
6046
6048
6050
6057
6059
6061
6066
6072
6073
6075
6084
6086
6087
6091
6092
6095
6097
6098
6101
6103
6106
6112
6115
6118
6119
6121
6125
6128
6130
6132
6134
6138
6147
6149
6151
6154
6155
6156
6166
6168
6170
6172
6177
6184
6185
6187
6188
6190
6192
6199
6201
6206
6209
6211
6215
6216
6217
6222
6227
6229
6232
6234
6238
6240
6243
6245
6252
6257
6264
6267
6268
6271
6272
6274
6277
6279
6281
6287
6288
6294
6298
6299
6302
6303
6307
6309
6310
6317
6318
6320
6322
6331
6333
6342
6344
6347
6354
6355
6359
6360
6361
6367
6368
6369
6374
6382
6386
6391
6392
6395
6396
6398
6402
6405
6410
6414
6419
6421
6422
6423
6426
6429
6434
6435
6437
6442
6444
6451
6458
6460
6462
6467
6468
6474
6479
6480
6481
6483
6484
6490
6492
6497
6499
6501
6504
6512
6513
6514
6516
6518
6520
6523
6529
6530
6539
6540
6544
6549
6550
6554
6566
6571
6576
6580
6581
6583
6588
6589
6590
6592
6593
6594
6599
6602
6603
6604
6605
6606
6607
6621
6628
6630
6632
6633
6634
6642
6646
6651
6652
6657
6663
6664
6669
6674
6677
6678
6687
6690
6692
6694
6698
6700
6701
6703
6704
6706
6707
6708
6709
6710
6718
6720
6721
6722
6724
6726
6727
6733
6743
6749
6750
6751
6757
6761
6764
6765
6772
6777
6781
6784
6785
6786
6791
6794
6795
6797
6799
6800
6812
6814
6817
6822
6824
6827
6833
6838
6839
6840
6843
6845
6846
6848
6849
6855
6856
6861
6863
6864
6868
6869
6877
6879
6880
6883
6897
6898
6899
6901
6903
6907
6909
6912
6914
6919
6922
6924
6928
6930
6932
6936
6940
6942
6944
6947
6949
6955
6956
6957
6958
6964
6965
6970
6971
6972
6973
6976
6981
6985
6994
6997
6998
6999
7000
7002
7009
7010
7015
7017
7020
7021
7024
7029
7035
7036
7037
7038
7040
7042
7044
7047
7049
7050
7052
7053
7055
7058
7059
7062
7063
7067
7068
7070
7072
7078
7079
7081
7082
7084
7085
7088
7089
7091
7092
7099
7100
7101
7107
7109
7111
7112
7114
7120
7121
7122
7126
7128
7140
7148
7149
7160
7162
7163
7164
7169
7174
7179
7190
7191
7192
7194
7196
7201
7202
7205
7208
7209
7212
7213
7214
7217
7219
7221
7227
7229
7230
7231
7233
7234
7240
7246
7247
7250
7251
7252
7257
7258
7261
7263
7269
7272
7273
7277
7282
7283
7285
7286
7287
7289
7291
7294
7298
7304
7308
7311
7312
7318
7319
7321
7322
7324
7328
7332
7333
7335
7339
7340
7341
7343
7344
7345
7351
7353
7354
7357
7360
7366
7369
7376
7378
7385
7386
7390
7391
7393
7394
7395
7398
7400
7404
7408
7410
7417
7419
7420
7428
7429
7431
7442
7445
7447
7451
7452
7455
7456
7459
7462
7463
7467
7468
7470
7471
7473
7480
7481
7482
7489
7490
7491
7494
7499
7505
7507
7509
7510
7515
7516
7518
7521
7522
7523
7528
7531
7535
7536
7538
7544
7545
7547
7549
7556
7559
7563
7566
7572
7573
7578
7581
7584
7586
7587
7591
7594
7596
7597
7598
7600
7602
7609
7611
7615
7627
7628
7629
7630
7640
7648
7649
7650
7653
7656
7659
7665
7668
7669
7670
7680
7682
7683
7685
7692
7694
7695
7697
7702
7705
7707
7719
7722
7727
7729
7730
7733
7734
7737
7738
7741
7743
7746
7749
7751
7752
7755
7758
7772
7780
7781
7782
7793
7799
7800
7801
7809
7811
7815
7817
7820
7821
7824
7827
7830
7837
7839
7840
7841
7842
7845
7852
7855
7858
7864
7867
7868
7869
7870
7872
7875
7876
7877
7883
7884
7891
7893
7895
7896
7898
7900
7902
7903
7906
7908
7911
7913
7914
7916
7917
7918
7919
7929
7932
7938
7939
7940
7942
7943
7945
7949
7950
7952
7953
7954
7955
7956
7963
7966
7968
7969
7970
7980
7983
7985
7992
7993
7996
7999
8002
8004
8007
8017
8022
8023
8024
8028
8030
8032
8033
8039
8040
8041
8042
8044
8046
8051
8057
8058
8061
8063
8064
8066
8070
8073
8074
8078
8079
8080
8085
8087
8089
8090
8091
8092
8093
8094
8099
8101
8104
8105
8107
8109
8111
8114
8120
8121
8122
8130
8132
8133
8134
8139
8141
8148
8151
8152
8154
8157
8158
8159
8165
8166
8168
8170
8177
8179
8181
8183
8187
8192
8193
8197
8205
8211
8214
8215
8216
8219
8220
8222
8224
8227
8228
8229
8235
8240
8254
8259
8261
8264
8268
8273
8274
8275
8277
8283
8285
8287
8291
8296
8298
8299
8304
8306
8310
8312
8319
8323
8324
8326
8329
8330
8333
8339
8340
8341
8342
8351
8355
8357
8358
8361
8363
8366
8367
8371
8376
8377
8378
8385
8387
8388
8389
8391
8394
8401
8403
8404
8406
8412
8413
8420
8423
8425
8426
8427
8428
8429
8430
8431
8433
8435
8439
8442
8443
8448
8450
8452
8456
8470
8473
8474
8475
8476
8478
8482
8484
8485
8486
8491
8495
8505
8508
8509
8512
8515
8520
8522
8528
8529
8532
8533
8537
8539
8545
8548
8550
8554
8555
8561
8564
8566
8567
8572
8573
8588
8595
8599
8600
8601
8603
8609
8611
8620
8623
8635
8637
8639
8640
8645
8649
8659
8662
8664
8665
8666
8671
8672
8683
8686
8695
8709
8719
8721
8724
8725
8726
8727
8728
8729
8730
8731
8740
8750
8751
8752
8753
8757
8764
8768
8771
8772
8773
8774
8776
8777
8780
8786
8787
8788
8789
8790
8792
8793
8797
8799
8804
8805
8806
8810
8811
8813
8818
8825
8829
8833
8839
8841
8844
8845
8847
8850
8851
8852
8861
8862
8867
8868
8870
8871
8874
8880
8881
8885
8889
8891
8895
8897
8898
8903
8908
8910
8912
8913
8914
8921
8922
8924
8926
8927
8932
8933
8935
8938
8940
8943
8944
8946
8947
8948
8949
8954
8961
8968
8969
8970
8971
8972
8980
8982
8983
8988
8989
8991
8993
8995
8996
8998
9005
9007
9009
9010
9013
9014
9015
9017
9020
9021
9028
9033
9037
9043
9048
9049
9052
9056
9058
9062
9067
9069
9070
9072
9076
9077
9078
9080
9081
9084
9085
9086
9087
9091
9096
9099
9100
9101
9103
9107
9111
9114
9121
9124
9127
9128
9132
9139
9151
9152
9153
9159
9165
9166
9172
9173
9180
9181
9182
9191
9193
9201
9204
9205
9208
9210
9218
9219
9220
9221
9232
9233
9235
9237
9240
9242
9243
9247
9249
9250
9253
9254
9255
9256
9259
9261
9267
9269
9272
9276
9278
9279
9280
9284
9296
9298
9302
9303
9306
9313
9319
9320
9321
9325
9327
9330
9333
9335
9337
9351
9356
9357
9361
9362
9365
9367
9368
9371
9372
9383
9384
9385
9387
9388
9389
9390
9392
9396
9401
9406
9408
9420
9425
9426
9432
9443
9445
9453
9464
9465
9473
9476
9479
9483
9485
9493
9500
9503
9505
9506
9509
9510
9513
9520
9521
9523
9524
9530
9537
9539
9545
9546
9549
9550
9557
9559
9561
9562
9569
9570
9571
9572
9574
9576
9581
9587
9588
9589
9592
9595
9598
9607
9609
9610
9614
9619
9620
9623
9624
9625
9633
9637
9638
9641
9643
9649
9652
9663
9673
9679
9682
9689
9692
9697
9700
9703
9706
9710
9715
9721
9722
9723
9724
9728
9730
9731
9733
9736
9746
9747
9749
9755
9758
9762
9767
9769
9771
9774
9776
9778
9779
9784
9786
9792
9800
9803
9807
9810
9811
9814
9815
9817
9818
9821
9826
9829
9830
9836
9841
9842
9843
9844
9845
9846
9847
9851
9854
9857
9862
9863
9864
9866
9871
9874
9878
9881
9882
9885
9887
9893
9899
9900
9901
9909
9910
9921
9927
9930
9936
9938
9939
9940
9941
9943
9945
9948
9949
9956
9961
9969
9983
9984
9985
9990
9991
9995
9996
9998
10001
10002
10004
10008
10012
10014
10020
10024
10027
10028
10029
10033
10035
10037
10042
10044
10045
10046
10050
10053
10056
10057
10061
10062
10064
10069
10074
10080
10081
10085
10089
10091
10092
10093
10094
10099
10100
10105
10106
10109
10111
10114
10118
10120
10123
10124
10127
10132
10133
10134
10136
10141
10142
10143
10144
10152
10153
10154
10155
10156
10157
10159
10161
10163
10168
10169
10171
10172
10177
10181
10185
10188
10190
10191
10194
10195
10196
10198
10199
10200
10206
10211
10214
10215
10218
10222
10225
10226
10230
10231
10232
10233
10234
10235
10237
10241
10244
10246
10248
10252
10255
10257
10260
10261
10263
10267
10269
10272
10273
10274
10275
10277
10279
10282
10285
10289
10300
10302
10305
10308
10316
10317
10321
10322
10326
10328
10332
10334
10343
10350
10352
10367
10369
10370
10377
10380
10383
10386
10396
10400
10404
10408
10411
10414
10416
10421
10424
10429
10432
10433
10436
10441
10445
10448
10451
10452
10458
10460
10461
10462
10463
10465
10466
10469
10470
10472
10473
10476
10477
10479
10480
10487
10489
10493
10501
10506
10507
10510
10511
10517
10519
10525
10526
10532
10533
10536
10537
10542
10548
10550
10555
10559
10562
10563
10565
10566
10567
10568
10570
10580
10582
10583
10586
10598
10599
10614
10618
10621
10622
10624
10625
10629
10630
10633
10635
10637
10638
10639
10641
10642
10643
10644
10646
10648
10656
10659
10661
10667
10668
10676
10682
10685
10690
10692
10698
10703
10704
10708
10713
10715
10716
10717
10718
10719
10722
10723
10725
10730
10732
10734
10735
10742
10743
10744
10747
10750
10751
10752
10753
10754
10756
10757
10761
10762
10763
10765
10771
10776
10781
10788
10790
10796
10797
10800
10802
10804
10807
10808
10817
10823
10828
10829
10830
10832
10836
10837
10847
10857
10860
10863
10868
10874
10878
10879
10881
10887
10889
10896
10898
10903
10904
10908
10909
10910
10911
10913
10918
10919
10922
10923
10928
10933
10940
10944
10946
10948
10949
10950
10951
10952
10955
10956
10960
10961
10964
10972
10975
10976
10977
10980
10982
10987
10992
10994
10997
10998
11007
11009
11011
11013
11014
11015
11016
11018
11020
11026
11027
11028
11033
11036
11038
11041
11045
11047
11050
11051
11057
11059
11063
11064
11066
11068
11070
11071
11075
11076
11077
11078
11079
11089
11090
11098
11102
11103
11110
11117
11122
11123
11126
11127
11129
11133
11141
11142
11145
11146
11148
11154
11156
11158
11159
11162
11163
11164
11165
11166
11169
11170
11175
11177
11180
11185
11188
11189
11190
11191
11192
11196
11198
11200
11203
11205
11206
11211
11213
11214
11221
11226
11227
11229
11230
11232
11239
11245
11246
11248
11255
11258
11260
11261
11263
11265
11271
11284
11285
11288
11291
11297
11299
11303
11304
11306
11314
11322
11327
11330
11334
11341
11347
11354
11355
11356
11367
11373
11374
11376
11385
11389
11390
11392
11393
11394
11395
11397
11398
11399
11401
11410
11412
11414
11417
11418
11419
11420
11421
11422
11426
11429
11433
11437
11441
11442
11443
11446
11448
11450
11452
11454
11456
11460
11462
11465
11470
11471
11473
11479
11481
11482
11483
11488
11494
11495
11497
11501
11503
11504
11505
11508
11521
11522
11524
11530
11535
11537
11539
11540
11542
11545
11546
11549
11551
11557
11558
11564
11565
11567
11573
11574
11576
11582
11585
11590
11591
11592
11595
11597
11600
11605
11613
11614
11617
11618
11620
11623
11625
11627
11629
11631
11634
11635
11636
11638
11646
11652
11653
11655
11657
11662
11674
11676
11677
11685
11690
11693
11696
11697
11703
11715
11717
11722
11725
11727
11731
11732
11736
11737
11739
11740
11745
11746
11752
11758
11759
11760
11761
11764
11770
11771
11772
11774
11778
11782
11790
11795
11796
11799
11802
11806
11807
11808
11813
11815
11825
11826
11829
11833
11838
11842
11844
11847
11849
11851
11852
11854
11859
11863
11866
11868
11873
11875
11885
11886
11888
11895
11898
11900
11901
11911
11914
11925
11927
11934
11935
11936
11938
11941
11942
11943
11947
11948
11961
11964
11966
11969
11971
11973
11976
11979
11981
11982
11986
11989
11995
11997
11999
12000
12001
12002
12007
12008
12009
12017
12018
12025
12026
12027
12034
12037
12038
12040
12045
12046
12047
12051
12053
12059
12061
12067
12068
12069
12071
12072
12074
12077
12078
12080
12081
12084
12085
12086
12090
12093
12095
12103
12115
12120
12121
12124
12125
12128
12136
12143
12145
12146
12149
12154
12155
12157
12160
12163
12164
12166
12168
12169
12171
12172
12175
12176
12177
12178
12179
12183
12186
12191
12192
12193
12195
12197
12199
12210
12211
12213
12215
12217
12225
12226
12229
12230
12231
12239
12240
12244
12247
12250
12251
12254
12256
12259
12263
12264
12267
12269
12273
12274
12276
12281
12284
12285
12287
12289
12290
12294
12297
12298
12300
12301
12310
12312
12313
12323
12330
12333
12334
12335
12336
12337
12338
12340
12341
12342
12343
12347
12348
12349
12353
12356
12360
12362
12365
12369
12370
12376
12379
12381
12382
12384
12385
12386
12387
12393
12396
12402
12404
12407
12410
12412
12417
12418
12420
12421
12425
12427
12429
12434
12440
12442
12443
12446
12447
12450
12452
12454
12455
12460
12461
12466
12469
12471
12473
12476
12478
12480
12487
12489
12491
12493
12494
12503
12514
12515
12517
12518
12521
12522
12523
12534
12535
12538
12539
12540
12541
12546
12548
12550
12554
12555
12556
12563
12564
12565
12567
12571
12574
12575
12580
12581
12588
12589
12592
12594
12598
12600
12605
12606
12607
12610
12613
12615
12617
12618
12630
12633
12638
12639
12640
12641
12643
12645
12646
12647
12649
12652
12655
12667
12668
12671
12673
12681
12684
12685
12689
12690
12691
12695
12696
12697
12700
12701
12711
12714
12715
12718
12722
12728
12737
12738
12741
12744
12751
12753
12754
12755
12760
12763
12767
12768
12773
12775
12781
12784
12787
12791
12794
12795
12797
12800
12801
12809
12811
12812
12823
12827
12830
12833
12834
12836
12837
12842
12848
12850
12851
12852
12854
12858
12861
12870
12874
12876
12877
12878
12880
12884
12887
12896
12900
12908
12910
12911
12912
12916
12917
12921
12928
12929
12934
12937
12941
12944
12948
12949
12951
12952
12954
12955
12957
12959
12960
12978
12979
12980
12984
12989
13005
13009
13013
13020
13022
13023
13029
13030
13034
13035
13036
13038
13039
13040
13042
13044
13046
13049
13050
13052
13058
13059
13060
13063
13065
13072
13075
13077
13078
13080
13085
13087
13090
13093
13094
13103
13107
13108
13111
13116
13119
13120
13124
13127
13132
13142
13143
13144
13146
13150
13151
13155
13157
13159
13161
13163
13165
13168
13169
13174
13176
13177
13182
13187
13196
13197
13200
13202
13204
13205
13206
13208
13212
13213
13219
13223
13225
13226
13238
13242
13243
13244
13247
13249
13250
13251
13254
13256
13258
13259
13260
13261
13266
13267
13276
13277
13282
13286
13288
13293
13294
13304
13305
13308
13310
13311
13313
13316
13317
13318
13324
13326
13330
13331
13332
13333
13336
13342
13344
13346
13349
13352
13354
13356
13360
13362
13363
13365
13371
13375
13380
13381
13383
13385
13390
13403
13405
13407
13408
13413
13416
13417
13423
13424
13430
13431
13432
13435
13436
13442
13443
13445
13446
13450
13455
13461
13464
13468
13470
13474
13477
13479
13483
13484
13486
13488
13492
13494
13495
13500
13507
13508
13509
13510
13512
13514
13518
13520
13521
13523
13526
13527
13529
13530
13532
13540
13541
13547
13548
13550
13554
13555
13557
13560
13562
13563
13565
13570
13572
13591
13592
13595
13596
13597
13598
13600
13601
13602
13606
13613
13614
13615
13618
13619
13621
13622
13626
13632
13637
13643
13645
13647
13648
13649
13650
13660
13664
13665
13667
13671
13674
13677
13681
13682
13694
13695
13697
13700
13701
13703
13704
13705
13708
13712
13717
13721
13723
13724
13727
13729
13732
13733
13737
13740
13744
13755
13759
13764
13766
13769
13770
13771
13773
13783
13786
13797
13798
13807
13809
13811
13821
13824
13829
13832
13833
13835
13837
13839
13842
13843
13845
13847
13848
13853
13854
13855
13858
13863
13867
13869
13875
13876
13879
13882
13884
13887
13891
13903
13905
13906
13907
13911
13915
13917
13921
13924
13925
13928
13933
13934
13937
13940
13944
13951
13952
13953
13964
13965
13967
13970
13971
13983
13991
13992
13995
13996
13999
14006
14009
14012
14013
14019
14020
14022
14024
14026
14027
14028
14033
14040
14041
14042
14047
14048
14052
14061
14062
14063
14066
14070
14075
14077
14082
14083
14088
14089
14096
14098
14101
14103
14105
14106
14110
14113
14116
14118
14119
14125
14127
14128
14130
14133
14136
14138
14140
14141
14142
14146
14157
14160
14165
14166
14168
14169
14170
14172
14175
14180
14181
14188
14190
14195
14196
14197
14198
14199
14202
14204
14209
14210
14218
14223
14224
14225
14228
14229
14234
14235
14236
14241
14243
14244
14245
14250
14256
14257
14259
14263
14266
14276
14280
14281
14283
14286
14287
14288
14289
14290
14301
14302
14309
14310
14313
14315
14316
14318
14320
14323
14324
14331
14338
14343
14345
14348
14352
14354
14355
14357
14362
14363
14367
14368
14370
14376
14377
14383
14388
14389
14391
14396
14398
14399
14400
14402
14409
14425
14429
14432
14437
14439
14440
14446
14447
14448
14452
14456
14457
14458
14461
14463
14465
14471
14474
14475
14477
14479
14482
14484
14488
14491
14493
14495
14498
14503
14511
14512
14519
14523
14525
14526
14527
14528
14530
14531
14536
14538
14547
14551
14552
14557
14562
14563
14566
14567
14568
14570
14573
14574
14575
14591
14592
14595
14596
14599
14601
14605
14611
14612
14613
14614
14615
14616
14621
14623
14630
14632
14634
14639
14643
14644
14647
14648
14652
14654
14655
14659
14660
14664
14669
14671
14677
14678
14679
14681
14682
14697
14699
14700
14702
14705
14706
14713
14715
14722
14726
14731
14738
14739
14740
14741
14742
14745
14747
14749
14753
14754
14756
14757
14758
14769
14784
14786
14788
14791
14793
14795
14796
14798
14803
14805
14806
14807
14814
14815
14816
14822
14824
14825
14828
14829
14835
14844
14845
14849
14850
14852
14853
14858
14859
14860
14865
14872
14877
14886
14890
14892
14895
14899
14901
14902
14909
14910
14911
14912
14920
14922
14926
14927
14928
14929
14935
14942
14943
14944
14945
14948
14949
14954
14957
14967
14969
14972
14980
14990
14992
14994
15004
15005
15010
15017
15020
15025
15029
15030
15031
15034
15037
15039
15042
15048
15050
15052
15054
15059
15065
15067
15071
15072
15073
15075
15078
15080
15082
15086
15087
15090
15091
15096
15100
15103
15106
15111
15112
15116
15117
15121
15123
15124
15126
15129
15130
15131
15136
15139
15141
15142
15143
15144
15147
15150
15152
15161
15162
15163
15164
15166
15169
15170
15173
15174
15175
15178
15182
15183
15184
15188
15189
15190
15192
15193
15197
15198
15200
15201
15205
15206
15208
15209
15215
15221
15222
15224
15227
15234
15240
15242
15244
15245
15247
15248
15251
15255
15270
15275
15279
15280
15282
15283
15288
15289
15299
15300
15304
15308
15310
15311
15312
15315
15317
15326
15327
15328
15331
15336
15337
15339
15340
15341
15343
15345
15348
15349
15354
15362
15363
15364
15365
15369
15370
15376
15377
15379
15382
15386
15388
15389
15391
15400
15404
15413
15423
15426
15444
15445
15447
15448
15449
15450
15454
15456
15460
15463
15465
15468
15469
15470
15473
15475
15478
15479
15481
15488
15493
15498
15499
15500
15501
15503
15504
15505
15506
15507
15509
15510
15512
15514
15526
15535
15538
15541
15542
15552
15556
15562
15578
15579
15580
15593
15595
15596
15599
15600
15603
15604
15605
15606
15608
15609
15612
15613
15615
15616
15617
15628
15637
15638
15641
15643
15646
15647
15649
15651
15662
15664
15667
15669
15675
15678
15679
15692
15697
15700
15701
15703
15706
15709
15710
15713
15718
15724
15729
15730
15732
15733
15735
15738
15739
15742
15744
15750
15754
15756
15766
15769
15772
15773
15774
15778
15782
15796
15797
15802
15807
15812
15815
15816
15819
15821
15825
15832
15836
15840
15844
15845
15846
15850
15854
15859
15860
15863
15865
15867
15868
15871
15874
15875
15877
15880
15881
15882
15891
15892
15899
15906
15910
15911
15913
15918
15919
15920
15922
15923
15926
15928
15931
15936
15937
15938
15939
15940
15945
15949
15952
15953
15968
15971
15972
15975
15977
15985
15986
15991
15996
15999
16000
16003
16005
16006
16008
16012
16013
16015
16018
16021
16023
16025
16028
16029
16030
16035
16038
16044
16045
16046
16050
16056
16062
16063
16064
16068
16074
16084
16089
16091
16099
16100
16102
16104
16107
16109
16112
16118
16119
16120
16122
16124
16125
16126
16130
16131
16133
16135
16139
16141
16142
16145
16164
16166
16171
16174
16182
16187
16188
16191
16194
16200
16211
16217
16219
16220
16224
16228
16231
16232
16237
16242
16247
16248
16249
16254
16257
16259
16263
16264
16271
16273
16275
16276
16277
16282
16288
16299
16304
16311
16317
16320
16324
16325
16328
16331
16333
16336
16341
16343
16346
16350
16355
16358
16359
16360
16363
16364
16368
16370
16374
16382
16387
16389
16390
16395
16399
16400
16401
16408
16409
16411
16413
16414
16415
16420
16427
16431
16433
16436
16443
16444
16447
16448
16453
16454
16455
16457
16460
16461
16463
16464
16467
16471
16478
16479
16484
16488
16491
16492
16493
16499
16501
16509
16512
16513
16515
16517
16521
16525
16527
16529
16533
16534
16540
16543
16544
16550
16555
16557
16558
16559
16564
16566
16571
16572
16573
16577
16578
16579
16582
16587
16588
16591
16600
16602
16609
16612
16613
16614
16616
16621
16623
16624
16627
16631
16635
16637
16639
16644
16647
16653
16656
16659
16665
16666
16668
16669
16674
16679
16681
16682
16683
16684
16687
16691
16692
16693
16697
16698
16701
16706
16713
16718
16720
16721
16723
16727
16732
16736
16742
16744
16747
16754
16757
16758
16759
16761
16762
16763
16764
16765
16767
16769
16771
16778
16779
16783
16786
16792
16793
16801
16802
16805
16808
16809
16811
16812
16813
16817
16818
16820
16823
16826
16829
16832
16836
16837
16838
16841
16842
16844
16845
16847
16851
16856
16859
16860
16865
16872
16877
16880
16882
16883
16884
16887
16890
16891
16895
16900
16901
16903
16905
16906
16907
16909
16911
16912
16919
16924
16931
16933
16935
16936
16939
16946
16947
16949
16951
16952
16957
16958
16959
16961
16968
16969
16973
16974
16980
16983
16987
16989
16996
17000
17001
17002
17003
17007
17011
17014
17022
17024
17027
17028
17029
17036
17037
17038
17043
17044
17049
17052
17053
17056
17060
17062
17063
17066
17074
17075
17080
17081
17082
17088
17090
17095
17100
17103
17104
17106
17120
17121
17124
17125
17126
17129
17131
17135
17136
17142
17146
17147
17151
17152
17156
17157
17158
17160
17162
17163
17165
17171
17175
17181
17184
17191
17193
17194
17195
17199
17205
17212
17215
17217
17218
17223
17228
17237
17242
17246
17247
17254
17257
17258
17259
17266
17267
17268
17270
17272
17276
17277
17278
17284
17285
17286
17287
17288
17291
17292
17293
17294
17295
17306
17311
17312
17318
17322
17324
17325
17326
17331
17332
17337
17342
17346
17348
17349
17353
17363
17366
17369
17371
17374
17375
17376
17377
17380
17381
17382
17383
17394
17398
17399
17400
17409
17421
17422
17427
17433
17434
17435
17437
17438
17439
17443
17450
17460
17461
17465
17466
17469
17472
17475
17483
17488
17495
17500
17503
17507
17512
17513
17515
17516
17521
17523
17526
17530
17531
17534
17535
17536
17537
17539
17543
17546
17551
17552
17559
17570
17572
17573
17577
17581
17583
17585
17590
17591
17592
17593
17596
17597
17598
17601
17605
17606
17609
17612
17615
17618
17619
17624
17635
17636
17637
17639
17641
17646
17648
17650
17654
17657
17658
17659
17660
17662
17668
17669
17674
17675
17676
17678
17679
17681
17688
17690
17692
17697
17699
17700
17708
17711
17718
17719
17721
17725
17727
17728
17742
17743
17746
17754
17756
17757
17762
17768
17770
17774
17777
17779
17787
17788
17790
17798
17804
17807
17808
17809
17813
17815
17819
17825
17826
17831
17833
17836
17839
17840
17843
17844
17848
17851
17853
17854
17855
17858
17860
17862
17865
17866
17867
17869
17875
17876
17883
17884
17887
17888
17889
17890
17893
17895
17897
17899
17901
17902
17905
17911
17915
17916
17919
17921
17923
17924
17925
17927
17928
17930
17933
17934
17946
17953
17956
17957
17972
17975
17977
17980
17983
17985
17986
17989
17990
17995
17998
18002
18004
18012
18022
18025
18027
18029
18032
18033
18034
18039
18040
18045
18046
18047
18053
18058
18063
18068
18072
18077
18081
18085
18088
18089
18090
18114
18115
18117
18120
18122
18124
18125
18128
18130
18131
18134
18144
18164
18165
18169
18173
18174
18180
18181
18185
18187
18188
18192
18199
18200
18207
18208
18209
18215
18218
18219
18220
18221
18231
18236
18242
18243
18244
18246
18247
18248
18253
18257
18258
18263
18265
18269
18270
18272
18274
18275
18276
18280
18286
18287
18288
18291
18293
18295
18300
18304
18305
18308
18309
18314
18317
18320
18323
18326
18336
18338
18339
18345
18346
18348
18349
18354
18358
18361
18369
18370
18372
18374
18377
18384
18385
18386
18388
18397
18401
18405
18407
18408
18409
18410
18411
18413
18414
18421
18423
18424
18430
18432
18440
18441
18442
18445
18447
18454
18464
18466
18467
18477
18482
18487
18496
18500
18507
18508
18515
18517
18518
18519
18520
18522
18526
18527
18531
18535
18536
18541
18543
18546
18548
18549
18551
18553
18555
18556
18557
18559
18564
18569
18571
18575
18581
18584
18585
18587
18593
18595
18597
18598
18600
18604
18605
18606
18608
18609
18612
18615
18621
18624
18627
18629
18633
18634
18637
18649
18657
18661
18663
18664
18665
18667
18676
18677
18679
18681
18685
18691
18692
18695
18697
18698
18699
18700
18707
18708
18710
18716
18737
18744
18746
18747
18748
18755
18756
18760
18762
18768
18769
18770
18772
18773
18779
18783
18784
18785
18786
18789
18798
18801
18803
18805
18807
18808
18809
18816
18817
18821
18824
18825
18830
18835
18836
18837
18844
18845
18849
18851
18856
18858
18859
18863
18865
18868
18872
18874
18878
18880
18887
18889
18893
18894
18896
18899
18903
18905
18906
18907
18918
18919
18920
18921
18929
18936
18940
18944
18945
18950
18952
18953
18955
18956
18958
18961
18971
18973
18975
18977
19001
19003
19004
19005
19007
19009
19010
19025
19032
19036
19037
19045
19047
19049
19051
19054
19056
19057
19060
19061
19065
19066
19067
19068
19073
19075
19076
19077
19086
19089
19092
19095
19100
19102
19104
19106
19109
19110
19112
19115
19118
19119
19122
19124
19125
19128
19130
19133
19143
19146
19148
19156
19161
19162
19166
19168
19174
19177
19180
19183
19188
19190
19195
19196
19205
19206
19211
19216
19221
19223
19224
19225
19228
19239
19243
19244
19246
19250
19251
19252
19253
19255
19256
19262
19263
19272
19274
19282
19283
19286
19287
19289
19294
19301
19305
19307
19312
19315
19322
19323
19328
19329
19332
19335
19340
19343
19344
19346
19347
19357
19358
19359
19361
19367
19368
19372
19377
19378
19380
19381
19383
19386
19388
19390
19392
19396
19411
19417
19422
19431
19432
19433
19440
19444
19445
19449
19456
19458
19459
19466
19468
19472
19473
19476
19480
19482
19486
19488
19490
19492
19493
19495
19498
19499
19506
19507
19510
19512
19514
19521
19524
19526
19527
19530
19533
19534
19535
19536
19538
19539
19544
19548
19552
19563
19564
19568
19573
19575
19579
19580
19582
19598
19599
19601
19604
19606
19610
19615
19616
19618
19619
19622
19623
19627
19630
19638
19640
19641
19651
19653
19657
19658
19659
19663
19665
19666
19672
19673
19674
19675
19678
19682
19686
19691
19698
19701
19702
19703
19706
19712
19713
19715
19716
19717
19721
19725
19726
19728
19729
19738
19743
19749
19751
19753
19754
19756
19757
19761
19768
19781
19782
19787
19791
19799
19802
19809
19815
19817
19818
19819
19826
19830
19835
19839
19841
19849
19851
19853
19854
19856
19861
19862
19868
19870
19878
19881
19883
19888
19893
19903
19906
19907
19908
19910
19916
19917
19920
19923
19928
19930
19931
19933
19934
19936
19940
19944
19946
19948
19950
19954
19955
19956
19958
19965
19967
19983
19984
19985
19987
19992
19993
19994
19995
19996
19997
20003
20004
20005
20008
20009
20011
20013
20019
20023
20025
20026
20028
20030
20032
20035
20036
20040
20041
20042
20044
20050
20053
20056
20058
20066
20067
20069
20070
20075
20076
20078
20083
20084
20086
20089
20092
20094
20095
20102
20103
20107
20110
20117
20118
20122
20131
20132
20136
20142
20144
20147
20149
20151
20156
20157
20165
20174
20176
20178
20182
20186
20189
20193
20194
20196
20200
20213
20219
20222
20226
20229
20230
20231
20233
20234
20235
20240
20241
20242
20244
20251
20255
20259
20260
20262
20263
20266
20291
20293
20294
20298
20299
20301
20302
20304
20305
20306
20309
20310
20312
20313
20314
20322
20328
20332
20336
20337
20338
20343
20351
20352
20353
20355
20365
20369
20370
20371
20373
20375
20376
20388
20391
20401
20404
20411
20412
20415
20416
20417
20419
20420
20423
20426
20430
20433
20434
20435
20437
20443
20444
20445
20446
20448
20450
20454
20456
20459
20464
20466
20469
20471
20475
20481
20484
20485
20486
20487
20495
20499
20501
20503
20504
20505
20507
20509
20514
20520
20521
20522
20523
20529
20534
20535
20538
20539
20540
20541
20543
20546
20547
20552
20556
20558
20564
20566
20570
20571
20573
20577
20579
20580
20581
20584
20587
20593
20600
20607
20609
20611
20615
20618
20621
20623
20624
20626
20627
20630
20633
20635
20637
20638
20639
20640
20641
20642
20658
20660
20661
20663
20666
20668
20671
20673
20680
20683
20686
20687
20688
20689
20691
20698
20699
20703
20706
20707
20711
20714
20724
20725
20728
20733
20736
20741
20742
20743
20747
20750
20754
20757
20758
20760
20763
20764
20765
20766
20769
20770
20771
20778
20780
20788
20792
20793
20794
20795
20796
20799
20812
20813
20815
20820
20825
20828
20829
20830
20835
20840
20844
20845
20855
20861
20863
20869
20872
20875
20878
20881
20882
20883
20884
20887
20889
20890
20893
20903
20905
20906
20913
20915
20920
20923
20925
20926
20930
20931
20933
20935
20939
20941
20942
20944
20946
20949
20950
20953
20962
20966
20969
20970
20972
20974
20977
20982
20985
20986
20989
20994
20996
20997
20998
21001
21002
21003
21004
21006
21007
21008
21009
21010
21014
21017
21021
21023
21024
21029
21031
21037
21040
21042
21043
21044
21049
21050
21051
21054
21056
21057
21059
21062
21073
21075
21080
21081
21082
21087
21088
21096
21100
21105
21106
21110
21112
21113
21123
21126
21127
21128
21129
21136
21139
21140
21142
21143
21144
21148
21157
21159
21160
21168
21173
21174
21175
21180
21182
21185
21188
21189
21191
21192
21193
21196
21197
21200
21211
21214
21217
21219
21223
21225
21226
21227
21233
21239
21241
21242
21244
21247
21248
21251
21253
21254
21255
21259
21267
21268
21269
21275
21276
21282
21283
21284
21291
21298
21301
21302
21310
21314
21315
21317
21319
21328
21331
21333
21337
21341
21343
21345
21349
21362
21365
21366
21370
21373
21375
21381
21382
21387
21390
21392
21393
21394
21395
21396
21397
21398
21399
21400
21401
21405
21410
21411
21422
21425
21428
21430
21433
21435
21437
21438
21440
21442
21445
21452
21467
21468
21478
21490
21492
21497
21498
21500
21501
21502
21505
21506
21512
21513
21519
21524
21526
21528
21530
21538
21542
21545
21546
21553
21564
21574
21575
21600
21605
21607
21610
21613
21615
21621
21623
21624
21625
21630
21631
21632
21634
21637
21640
21643
21647
21649
21664
21669
21673
21677
21678
21679
21681
21685
21686
21687
21688
21691
21694
21696
21703
21708
21709
21711
21714
21716
21717
21724
21725
21728
21730
21732
21736
21737
21740
21741
21743
21745
21747
21748
21751
21760
21762
21766
21769
21777
21778
21780
21781
21782
21784
21787
21790
21793
21795
21796
21798
21801
21810
21811
21813
21823
21826
21827
21837
21841
21853
21856
21862
21863
21867
21872
21874
21875
21882
21887
21889
21898
21900
21902
21903
21904
21909
21910
21911
21912
21914
21915
21918
21921
21922
21923
21925
21928
21929
21932
21933
21935
21938
21940
21941
21942
21952
21962
21963
21965
21969
21971
21973
21977
21979
21980
21986
21989
21991
21992
21994
21995
21996
21997
21998
22000
22002
22003
22010
22014
22025
22026
22031
22032
22035
22038
22040
22048
22051
22052
22053
22057
22068
22069
22071
22096
22097
22104
22109
22110
22120
22121
22122
22125
22128
22131
22134
22136
22137
22141
22143
22145
22146
22147
22149
22154
22155
22156
22161
22162
22164
22167
22169
22171
22174
22176
22178
22185
22187
22188
22192
22197
22200
22203
22205
22207
22216
22219
22220
22225
22226
22229
22230
22231
22232
22233
22234
22235
22239
22240
22246
22250
22259
22260
22265
22269
22275
22277
22278
22279
22282
22285
22287
22289
22290
22291
22296
22297
22298
22305
22310
22312
22317
22318
22320
22323
22324
22325
22326
22330
22332
22338
22341
22342
22344
22345
22348
22349
22350
22351
22352
22353
22354
22367
22368
22370
22373
22374
22375
22377
22378
22384
22388
22393
22395
22399
22400
22404
22405
22407
22408
22413
22414
22417
22421
22423
22427
22428
22429
22436
22441
22445
22446
22447
22453
22455
22456
22457
22458
22459
22466
22467
22470
22472
22473
22475
22479
22480
22484
22486
22487
22493
22496
22497
22500
22506
22510
22512
22513
22514
22518
22519
22523
22527
22528
22532
22535
22538
22540
22541
22546
22547
22548
22549
22550
22553
22554
22557
22561
22565
22574
22575
22578
22579
22583
22584
22585
22588
22589
22593
22594
22596
22610
22619
22632
22633
22639
22642
22651
22657
22658
22659
22660
22661
22663
22667
22668
22672
22674
22680
22682
22683
22684
22687
22690
22693
22697
22700
22701
22702
22704
22707
22708
22709
22714
22720
22725
22732
22735
22739
22745
22746
22749
22760
22762
22764
22770
22771
22777
22782
22787
22789
22793
22794
22796
22797
22800
22802
22804
22805
22807
22815
22817
22818
22819
22820
22823
22826
22828
22835
22842
22846
22847
22848
22850
22854
22858
22859
22860
22864
22865
22873
22876
22877
22878
22882
22883
22884
22886
22890
22892
22893
22894
22895
22897
22899
22900
22902
22903
22904
22905
22907
22912
22914
22918
22921
22926
22927
22928
22930
22938
22943
22944
22945
22946
22948
22950
22952
22953
22955
22962
22963
22965
22966
22969
22970
22973
22980
22981
22984
22989
22993
22998
23001
23009
23011
23013
23016
23020
23022
23025
23035
23037
23038
23039
23040
23041
23043
23044
23048
23049
23052
23056
23065
23066
23070
23072
23075
23077
23079
23080
23083
23089
23090
23091
23094
23095
23096
23102
23108
23109
23114
23115
23118
23123
23126
23131
23132
23133
23135
23138
23139
23142
23143
23146
23148
23154
23156
23160
23161
23162
23164
23167
23168
23170
23171
23173
23175
23177
23180
23185
23188
23195
23196
23207
23208
23210
23211
23216
23217
23218
23219
23220
23221
23222
23223
23225
23227
23229
23232
23233
23236
23237
23241
23245
23252
23255
23258
23260
23264
23269
23272
23276
23277
23278
23281
23282
23286
23290
23293
23297
23298
23300
23301
23303
23308
23312
23313
23318
23319
23322
23325
23326
23328
23332
23334
23335
23341
23349
23352
23353
23355
23359
23372
23375
23376
23385
23386
23387
23388
23391
23400
23403
23406
23408
23411
23417
23424
23429
23431
23432
23433
23434
23440
23442
23444
23446
23448
23452
23454
23455
23457
23463
23464
23465
23467
23470
23471
23472
23476
23480
23481
23486
23494
23496
23499
23503
23505
23509
23512
23514
23515
23518
23519
23522
23528
23529
23532
23534
23535
23536
23538
23540
23545
23547
23548
23551
23552
23553
23559
23562
23568
23570
23571
23574
23576
23578
23580
23581
23585
23586
23587
23588
23590
23596
23599
23601
23604
23605
23607
23613
23616
23619
23624
23626
23632
23638
23642
23648
23655
23661
23662
23667
23669
23671
23674
23680
23682
23683
23686
23688
23693
23696
23698
23706
23707
23711
23714
23716
23717
23719
23722
23728
23730
23733
23735
23736
23739
23742
23743
23751
23752
23759
23761
23765
23766
23768
23769
23776
23777
23778
23780
23782
23787
23794
23799
23802
23803
23804
23805
23807
23810
23814
23816
23818
23825
23828
23829
23831
23833
23839
23843
23845
23847
23848
23850
23854
23855
23859
23861
23863
23868
23877
23878
23883
23884
23887
23889
23892
23900
23902
23905
23907
23910
23912
23916
23922
23926
23933
23938
23940
23941
23944
23947
23948
23950
23951
23953
23955
23956
23957
23958
23960
23962
23965
23967
23969
23971
23972
23974
23977
23978
23985
23988
23993
23995
23997
23999
24001
24002
24005
24006
24007
24008
24011
24012
24013
24016
24020
24025
24027
24038
24040
24048
24049
24051
24052
24053
24054
24055
24056
24061
24064
24065
24066
24071
24073
24077
24082
24083
24084
24090
24099
24100
24104
24105
24108
24109
24112
24113
24114
24115
24116
24117
24120
24126
24130
24136
24138
24140
24144
24147
24150
24151
24154
24159
24163
24164
24166
24170
24175
24176
24177
24180
24181
24182
24187
24188
24190
24192
24193
24196
24198
24203
24206
24212
24216
24233
24234
24237
24239
24240
24241
24246
24248
24256
24259
24262
24267
24269
24271
24274
24275
24279
24280
24281
24282
24283
24288
24289
24294
24296
24299
24304
24306
24310
24314
24325
24326
24329
24330
24332
24336
24338
24339
24340
24341
24342
24351
24352
24356
24357
24359
24363
24367
24368
24371
24381
24382
24390
24391
24392
24407
24409
24416
24418
24421
24424
24426
24434
24435
24436
24440
24442
24445
24446
24447
24451
24453
24454
24455
24458
24459
24462
24474
24476
24478
24480
24482
24484
24485
24490
24491
24496
24498
24506
24507
24513
24514
24515
24522
24523
24529
24530
24537
24541
24543
24549
24550
24551
24553
24554
24561
24567
24568
24570
24582
24585
24586
24589
24593
24594
24595
24598
24599
24601
24606
24612
24617
24619
24620
24622
24623
24630
24631
24632
24636
24641
24642
24643
24644
24645
24647
24650
24656
24660
24663
24669
24674
24675
24676
24677
24683
24687
24694
24696
24701
24703
24704
24705
24709
24715
24717
24723
24724
24726
24729
24730
24733
24734
24735
24736
24738
24739
24742
24746
24755
24756
24760
24761
24763
24764
24766
24771
24777
24779
24780
24788
24789
24790
24791
24792
24794
24796
24797
24801
24802
24806
24807
24810
24813
24815
24818
24820
24822
24823
24833
24834
24835
24836
24838
24839
24840
24842
24843
24844
24849
24850
24851
24853
24861
24863
24864
24865
24870
24871
24872
24873
24875
24877
24882
24891
24893
24895
24896
24906
24911
24913
24915
24916
24919
24921
24926
24928
24929
24931
24933
24936
24937
24941
24944
24949
24955
24959
24960
24963
24977
24983
24984
24988
24991
24996
24997
25002
25006
25010
25013
25014
25015
25017
25021
25023
25027
25034
25037
25038
25046
25047
25048
25050
25052
25054
25058
25060
25064
25066
25068
25070
25071
25074
25077
25083
25085
25090
25091
25093
25098
25100
25103
25105
25111
25114
25129
25132
25133
25135
25136
25138
25145
25146
25148
25152
25154
25157
25158
25162
25163
25170
25183
25184
25186
25189
25190
25191
25194
25204
25205
25206
25210
25213
25214
25215
25216
25220
25221
25223
25224
25227
25229
25230
25232
25234
25237
25242
25246
25247
25248
25249
25250
25251
25253
25254
25257
25258
25259
25261
25264
25269
25276
25278
25285
25286
25287
25289
25292
25295
25296
25299
25300
25306
25309
25310
25312
25313
25315
25321
25330
25331
25332
25334
25335
25338
25341
25342
25343
25346
25353
25356
25360
25369
25370
25372
25379
25386
25387
25388
25389
25390
25392
25395
25397
25401
25402
25406
25407
25409
25411
25421
25426
25427
25428
25437
25442
25443
25444
25445
25446
25447
25451
25452
25456
25459
25465
25470
25471
25476
25480
25481
25484
25491
25492
25494
25495
25497
25504
25510
25511
25513
25523
25524
25527
25529
25531
25532
25539
25540
25541
25543
25545
25548
25551
25553
25555
25559
25560
25571
25574
25576
25577
25579
25587
25588
25592
25594
25596
25598
25601
25602
25604
25606
25607
25608
25610
25615
25616
25618
25621
25622
25623
25624
25626
25628
25629
25634
25635
25643
25644
25646
25650
25651
25653
25667
25670
25674
25675
25680
25681
25683
25685
25686
25687
25691
25693
25699
25700
25701
25710
25712
25717
25718
25719
25723
25728
25730
25737
25738
25739
25742
25750
25754
25759
25765
25768
25769
25770
25773
25779
25780
25781
25786
25787
25789
25793
25794
25795
25802
25804
25805
25813
25815
25818
25826
25828
25832
25834
25840
25841
25842
25848
25849
25850
25857
25860
25864
25867
25868
25872
25874
25875
25880
25890
25893
25899
25900
25905
25906
25908
25921
25922
25923
25925
25930
25940
25942
25944
25947
25958
25965
25970
25974
25975
25979
25980
25981
25983
25989
25991
25994
25995
25996
26002
26004
26006
26009
26011
26014
26015
26017
26021
26026
26038
26043
26044
26045
26046
26048
26053
26054
26059
26066
26072
26073
26075
26078
26079
26081
26083
26084
26085
26087
26088
26096
26098
26103
26110
26112
26113
26114
26118
26127
26129
26131
26134
26135
26139
26142
26144
26146
26147
26148
26149
26150
26153
26158
26162
26165
26171
26174
26175
26177
26185
26189
26194
26195
26202
26204
26205
26211
26212
26215
26217
26222
26230
26235
26238
26240
26242
26249
26254
26257
26261
26264
26265
26266
26269
26270
26273
26279
26281
26288
26294
26297
26303
26306
26314
26315
26316
26317
26318
26319
26326
26328
26329
26338
26339
26345
26350
26352
26361
26364
26365
26366
26369
26372
26378
26384
26385
26386
26387
26389
26391
26398
26405
26406
26408
26412
26415
26416
26417
26422
26425
26435
26441
26445
26450
26456
26459
26460
26462
26463
26464
26466
26467
26470
26472
26473
26477
26481
26487
26489
26491
26493
26494
26496
26497
26498
26514
26521
26524
26525
26527
26530
26531
26534
26535
26538
26539
26540
26542
26544
26545
26547
26548
26549
26551
26558
26559
26561
26565
26566
26569
26570
26575
26578
26580
26584
26586
26587
26590
26591
26604
26606
26618
26622
26629
26630
26638
26642
26647
26648
26657
26663
26665
26673
26675
26678
26688
26689
26692
26694
26696
26699
26702
26707
26708
26710
26712
26714
26724
26725
26726
26729
26730
26734
26735
26737
26741
26744
26745
26746
26749
26750
26757
26760
26762
26763
26767
26771
26772
26776
26779
26785
26792
26800
26805
26807
26810
26811
26815
26817
26822
26825
26826
26830
26834
26845
26848
26851
26852
26856
26857
26860
26864
26866
26869
26871
26874
26880
26886
26888
26889
26890
26895
26900
26901
26903
26905
26918
26919
26923
26924
26926
26927
26928
26934
26937
26942
26943
26952
26955
26962
26963
26964
26975
26976
26978
26983
26984
26985
26986
26987
26991
26997
26998
27000
27006
27007
27008
27009
27010
27013
27015
27016
27020
27030
27036
27037
27040
27050
27052
27053
27057
27058
27060
27064
27068
27071
27073
27077
27078
27081
27087
27088
27089
27096
27108
27111
27112
27117
27119
27124
27126
27131
27137
27138
27139
27140
27149
27157
27158
27159
27163
27164
27167
27170
27173
27174
27179
27181
27184
27187
27189
27190
27191
27193
27196
27199
27209
27211
27217
27223
27227
27232
27238
27242
27245
27247
27249
27251
27253
27254
27257
27259
27263
27264
27268
27269
27272
27275
27277
27278
27282
27284
27286
27287
27300
27303
27306
27317
27318
27328
27330
27334
27339
27348
27355
27359
27360
27362
27371
27373
27374
27379
27382
27390
27392
27394
27400
27401
27403
27405
27406
27412
27416
27419
27420
27428
27434
27436
27437
27438
27440
27444
27446
27448
27449
27454
27455
27457
27459
27460
27465
27466
27471
27475
27486
27490
27491
27495
27497
27503
27504
27507
27509
27510
27512
27516
27520
27521
27526
27527
27530
27531
27532
27533
27536
27543
27544
27559
27561
27562
27572
27575
27577
27579
27581
27582
27584
27591
27594
27598
27599
27600
27603
27606
27608
27612
27613
27619
27620
27621
27624
27627
27628
27629
27632
27633
27634
27636
27637
27640
27642
27645
27646
27651
27656
27660
27661
27664
27666
27667
27668
27674
27681
27686
27693
27694
27709
27712
27713
27715
27721
27727
27729
27736
27737
27738
27743
27744
27748
27749
27754
27755
27757
27760
27761
27763
27767
27769
27771
27776
27778
27781
27784
27789
27794
27795
27799
27801
27802
27803
27805
27809
27814
27826
27827
27828
27830
27835
27836
27840
27843
27844
27845
27847
27850
27852
27855
27858
27861
27866
27876
27877
27879
27882
27883
27884
27885
27889
27891
27904
27906
27908
27910
27916
27917
27918
27919
27922
27925
27928
27929
27931
27932
27934
27935
27936
27943
27946
27947
27951
27955
27957
27958
27960
27963
27964
27966
27967
27969
27972
27975
27980
27982
27983
27992
27995
27998
27999
28002
28014
28015
28016
28023
28031
28034
28043
28047
28048
28066
28067
28068
28073
28074
28077
28078
28084
28085
28086
28087
28088
28092
28094
28097
28099
28106
28108
28110
28111
28113
28114
28118
28125
28129
28131
28135
28138
28139
28141
28143
28144
28146
28151
28163
28165
28166
28168
28169
28172
28174
28182
28188
28189
28190
28192
28193
28200
28205
28207
28208
28209
28212
28215
28216
28228
28229
28233
28238
28241
28242
28251
28254
28256
28257
28263
28264
28265
28275
28279
28280
28281
28291
28294
28297
28300
28301
28305
28309
28310
28312
28315
28316
28318
28321
28326
28329
28332
28336
28339
28340
28341
28345
28349
28354
28357
28360
28361
28364
28369
28370
28371
28376
28378
28379
28381
28389
28397
28398
28401
28405
28406
28413
28414
28419
28423
28426
28428
28429
28430
28431
28432
28433
28436
28440
28441
28443
28444
28450
28455
28456
28459
28465
28466
28467
28468
28470
28473
28474
28476
28487
28488
28491
28492
28493
28494
28495
28497
28498
28501
28505
28507
28510
28511
28512
28519
28524
28529
28530
28534
28536
28538
28543
28546
28547
28548
28550
28552
28555
28557
28559
28560
28562
28572
28574
28575
28578
28582
28594
28598
28603
28614
28617
28619
28629
28630
28635
28636
28639
28640
28641
28643
28644
28648
28651
28652
28657
28661
28662
28667
28668
28669
28670
28677
28681
28685
28687
28698
28700
28703
28705
28707
28710
28713
28717
28719
28723
28726
28729
28732
28736
28739
28748
28749
28751
28752
28757
28760
28762
28763
28765
28767
28770
28771
28772
28778
28782
28784
28791
28793
28794
28796
28805
28806
28808
28809
28812
28813
28815
28825
28828
28832
28837
28838
28846
28847
28851
28852
28853
28854
28858
28860
28864
28868
28870
28872
28873
28876
28877
28878
28882
28883
28886
28893
28895
28897
28898
28899
28901
28902
28909
28913
28915
28919
28923
28925
28926
28928
28931
28933
28937
28938
28939
28940
28942
28946
28948
28950
28951
28958
28960
28961
28974
28975
28977
28978
28979
28981
28982
28983
28989
28990
28999
29000
29004
29007
29009
29012
29013
29015
29017
29023
29027
29030
29035
29038
29039
29042
29048
29054
29058
29060
29061
29063
29066
29068
29071
29072
29074
29077
29080
29087
29091
29094
29109
29113
29114
29117
29120
29121
29124
29127
29128
29136
29137
29143
29145
29148
29149
29153
29157
29158
29160
29169
29171
29172
29175
29177
29181
29186
29191
29193
29194
29196
29200
29204
29205
29207
29208
29209
29212
29216
29218
29220
29225
29229
29231
29234
29236
29237
29243
29248
29251
29256
29260
29261
29263
29268
29272
29273
29274
29281
29283
29285
29286
29288
29289
29294
29296
29297
29302
29304
29305
29309
29312
29314
29316
29320
29321
29325
29331
29332
29334
29336
29338
29343
29345
29351
29355
29358
29360
29362
29365
29366
29373
29378
29384
29390
29392
29394
29400
29401
29405
29413
29420
29425
29426
29428
29431
29432
29434
29435
29437
29443
29445
29451
29452
29454
29457
29459
29460
29461
29471
29477
29478
29481
29482
29483
29484
29485
29486
29487
29488
29495
29501
29504
29505
29506
29507
29508
29509
29510
29511
29515
29516
29519
29522
29523
29526
29531
29532
29534
29535
29536
29537
29540
29541
29544
29549
29551
29553
29556
29557
29564
29566
29568
29570
29573
29575
29579
29583
29584
29586
29589
29595
29597
29603
29604
29609
29612
29614
29615
29616
29617
29619
29620
29622
29627
29628
29629
29636
29639
29640
29644
29645
29646
29653
29659
29661
29664
29669
29670
29671
29677
29679
29686
29696
29701
29705
29708
29710
29714
29716
29717
29720
29727
29734
29735
29737
29738
29740
29741
29744
29748
29750
29751
29758
29760
29764
29768
29772
29780
29781
29784
29785
29794
29795
29796
29802
29803
29804
29807
29811
29816
29818
29821
29823
29825
29826
29831
29833
29834
29836
29838
29842
29846
29847
29852
29853
29854
29855
29858
29864
29866
29870
29872
29875
29877
29883
29887
29891
29901
29903
29904
29906
29909
29910
29912
29921
29924
29926
29933
29937
29943
29946
29948
29949
29952
29953
29957
29958
29962
29964
29965
29967
29969
29973
29977
29978
29980
29982
29992
29993
29998
29999
30000
30001
30002
30003
30009
30010
30011
30013
30014
30015
30021
30035
30036
30037
30040
30043
30044
30045
30048
30049
30050
30053
30054
30058
30060
30062
30063
30064
30070
30074
30079
30080
30082
30083
30086
30098
30099
30100
30106
30112
30115
30117
30119
30120
30122
30123
30126
30130
30132
30137
30144
30145
30146
30147
30152
30154
30156
30157
30158
30159
30164
30170
30173
30176
30178
30179
30180
30184
30194
30195
30200
30203
30209
30212
30215
30219
30220
30222
30223
30226
30230
30232
30233
30234
30235
30236
30238
30241
30244
30245
30250
30254
30255
30263
30266
30267
30268
30269
30270
30271
30274
30275
30276
30278
30283
30289
30296
30300
30301
30302
30304
30308
30309
30310
30313
30315
30316
30317
30319
30331
30334
30338
30342
30343
30344
30345
30346
30347
30354
30355
30357
30358
30362
30365
30367
30370
30372
30373
30374
30375
30379
30385
30388
30389
30391
30393
30394
30395
30396
30398
30399
30400
30413
30414
30416
30418
30420
30421
30425
30428
30429
30434
30437
30438
30440
30452
30457
30464
30465
30468
30470
30471
30473
30474
30476
30477
30479
30488
30492
30493
30496
30498
30501
30502
30505
30510
30518
30526
30528
30538
30540
30543
30545
30552
30554
30557
30560
30563
30564
30566
30567
30568
30570
30577
30583
30585
30586
30588
30590
30594
30598
30609
30610
30615
30622
30623
30624
30626
30632
30634
30635
30637
30638
30640
30642
30645
30646
30649
30650
30657
30658
30659
30665
30668
30670
30671
30672
30675
30680
30688
30697
30700
30701
30705
30707
30708
30709
30712
30715
30719
30722
30724
30726
30729
30731
30734
30735
30736
30739
30744
30745
30746
30747
30749
30753
30756
30757
30760
30761
30762
30764
30767
30773
30778
30781
30786
30787
30791
30792
30794
30795
30809
30811
30812
30821
30831
30840
30845
30860
30861
30869
30871
30872
30875
30884
30889
30893
30894
30896
30897
30898
30901
30902
30903
30905
30906
30910
30911
30918
30921
30922
30924
30926
30928
30930
30932
30935
30936
30940
30941
30947
30951
30952
30957
30965
30966
30969
30971
30972
30976
30977
30980
30985
30986
30990
30995
31000
31009
31013
31019
31020
31021
31025
31028
31029
31031
31032
31034
31040
31042
31045
31055
31056
31057
31059
31061
31062
31070
31072
31078
31079
31083
31093
31096
31098
31100
31101
31104
31105
31109
31111
31114
31120
31123
31124
31125
31129
31130
31131
31134
31135
31136
31139
31144
31146
31155
31157
31158
31162
31163
31168
31171
31174
31175
31181
31183
31184
31186
31187
31188
31189
31194
31195
31202
31206
31207
31210
31212
31214
31215
31216
31217
31219
31220
31227
31232
31241
31243
31244
31245
31246
31247
31248
31250
31262
31266
31270
31273
31274
31275
31281
31283
31287
31291
31292
31293
31295
31296
31299
31300
31306
31307
31309
31311
31313
31321
31322
31323
31328
31330
31331
31332
31334
31335
31336
31338
31339
31342
31345
31349
31350
31351
31359
31360
31361
31364
31365
31374
31377
31378
31379
31380
31382
31384
31386
31387
31388
31393
31396
31399
31400
31401
31403
31404
31407
31409
31411
31414
31415
31416
31424
31427
31433
31438
31440
31442
31443
31446
31448
31454
31459
31461
31462
31465
31471
31472
31474
31475
31478
31480
31491
31500
31501
31510
31512
31518
31519
31520
31524
31528
31529
31531
31532
31537
31542
31545
31551
31554
31560
31561
31564
31565
31566
31568
31571
31574
31577
31578
31579
31583
31586
31587
31588
31598
31599
31600
31602
31605
31606
31609
31611
31619
31623
31624
31625
31626
31637
31638
31640
31641
31643
31647
31651
31656
31659
31661
31665
31666
31667
31670
31678
31683
31685
31687
31699
31700
31701
31702
31705
31710
31712
31714
31715
31717
31724
31727
31731
31734
31744
31746
31750
31752
31757
31763
31766
31768
31772
31778
31783
31784
31786
31788
31803
31805
31807
31812
31813
31815
31829
31830
31832
31833
31835
31840
31841
31845
31851
31861
31865
31870
31873
31875
31881
31887
31888
31889
31891
31894
31898
31900
31910
31914
31915
31918
31925
31929
31931
31932
31940
31942
31943
31948
31949
31957
31966
31967
31972
31973
31978
31982
31986
31992
31994
31996
31997
31999
32002
32003
32012
32014
32016
32021
32024
32032
32033
32034
32036
32037
32044
32045
32046
32049
32051
32053
32060
32062
32065
32067
32071
32077
32080
32081
32082
32084
32087
32088
32089
32091
32094
32095
32101
32107
32108
32111
32112
32119
32126
32127
32129
32131
32133
32138
32140
32142
32146
32148
32150
32151
32153
32160
32167
32170
32175
32176
32178
32184
32185
32187
32189
32204
32205
32206
32207
32209
32211
32212
32219
32220
32223
32225
32226
32229
32233
32238
32244
32245
32246
32247
32259
32264
32272
32275
32278
32279
32282
32291
32293
32295
32296
32300
32307
32309
32312
32320
32325
32330
32335
32339
32341
32344
32345
32346
32350
32351
32355
32359
32361
32364
32367
32368
32371
32375
32377
32378
32379
32380
32389
32390
32391
32392
32397
32399
32401
32405
32406
32407
32413
32414
32432
32433
32435
32436
32437
32441
32443
32444
32445
32448
32449
32452
32453
32454
32464
32477
32479
32484
32485
32494
32498
32514
32518
32520
32522
32527
32528
32529
32536
32543
32544
32548
32551
32558
32561
32569
32571
32575
32576
32577
32584
32588
32594
32595
32599
32602
32604
32608
32610
32614
32621
32624
32625
32627
32629
32633
32639
32640
32641
32646
32649
32652
32653
32654
32657
32658
32666
32667
32671
32672
32679
32680
32681
32690
32700
32706
32708
32710
32713
32714
32715
32716
32722
32724
32725
32726
32729
32730
32731
32743
32744
32745
32747
32750
32756
32763
32768
32773
32775
32779
32785
32787
32788
32791
32797
32798
32804
32810
32811
32814
32825
32829
32832
32833
32834
32835
32836
32839
32840
32841
32855
32874
32881
32890
32892
32897
32898
32902
32907
32916
32917
32921
32932
32933
32934
32936
32941
32944
32949
32951
32955
32957
32959
32962
32965
32967
32968
32973
32975
32982
32984
32989
32990
32991
32992
32998
32999
33003
33006
33013
33020
33022
33026
33028
33031
33032
33033
33034
33038
33051
33052
33053
33054
33056
33057
33059
33061
33064
33066
33076
33085
33089
33095
33103
33108
33112
33114
33115
33124
33136
33137
33138
33141
33142
33146
33147
33148
33151
33152
33153
33154
33156
33157
33158
33161
33162
33164
33165
33167
33169
33177
33186
33190
33191
33195
33198
33203
33205
33206
33207
33213
33217
33218
33225
33226
33230
33236
33242
33244
33245
33246
33251
33252
33254
33257
33262
33268
33269
33272
33274
33281
33283
33284
33288
33289
33295
33298
33306
33310
33319
33320
33326
33332
33336
33337
33339
33340
33344
33347
33348
33349
33350
33353
33354
33356
33357
33359
33364
33370
33374
33375
33378
33380
33381
33385
33387
33389
33393
33394
33396
33398
33400
33404
33409
33410
33413
33416
33422
33426
33434
33442
33447
33451
33453
33458
33459
33466
33467
33470
33481
33482
33483
33484
33485
33490
33501
33503
33507
33508
33512
33514
33518
33519
33521
33528
33530
33534
33536
33537
33539
33540
33545
33548
33551
33552
33553
33558
33560
33567
33574
33580
33589
33590
33593
33594
33598
33600
33602
33603
33604
33613
33614
33616
33620
33623
33627
33632
33634
33639
33643
33644
33649
33650
33652
33658
33662
33663
33666
33667
33675
33677
33687
33688
33691
33693
33695
33697
33698
33700
33701
33705
33712
33714
33726
33730
33736
33737
33740
33742
33744
33749
33750
33753
33756
33761
33762
33771
33773
33783
33787
33788
33790
33791
33792
33793
33795
33797
33805
33807
33808
33809
33813
33814
33817
33819
33824
33833
33834
33838
33839
33840
33841
33844
33852
33855
33857
33862
33863
33872
33873
33883
33885
33887
33888
33898
33899
33901
33904
33907
33910
33911
33912
33914
33915
33917
33918
33920
33921
33923
33927
33928
33929
33934
33936
33941
33942
33943
33944
33948
33949
33950
33951
33955
33960
33962
33964
33967
33972
33976
33978
33979
33981
33986
33991
33997
34003
34008
34010
34015
34029
34035
34037
34038
34041
34042
34043
34045
34049
34052
34053
34054
34055
34056
34060
34073
34074
34085
34086
34088
34091
34095
34096
34106
34107
34110
34111
34112
34118
34121
34122
34124
34125
34127
34130
34131
34132
34133
34134
34135
34137
34139
34143
34144
34148
34149
34150
34151
34153
34154
34155
34157
34158
34177
34180
34183
34189
34190
34195
34196
34198
34200
34202
34207
34209
34210
34216
34218
34229
34230
34232
34233
34236
34237
34238
34241
34242
34243
34244
34247
34248
34254
34255
34257
34260
34261
34264
34266
34271
34276
34279
34284
34285
34288
34290
34297
34299
34300
34301
34303
34309
34315
34317
34318
34319
34324
34327
34328
34339
34344
34350
34353
34365
34367
34369
34374
34386
34388
34389
34390
34391
34393
34395
34396
34403
34407
34408
34411
34412
34414
34416
34417
34422
34431
34433
34434
34435
34436
34438
34440
34443
34448
34449
34451
34453
34454
34455
34457
34459
34462
34463
34464
34466
34467
34469
34472
34474
34475
34476
34477
34478
34481
34483
34484
34485
34486
34488
34492
34494
34497
34498
34499
34502
34507
34509
34511
34512
34513
34516
34519
34520
34522
34523
34524
34528
34531
34535
34539
34540
34543
34548
34552
34555
34556
34557
34563
34564
34565
34566
34580
34581
34584
34587
34588
34590
34593
34594
34596
34598
34599
34601
34603
34604
34605
34606
34609
34614
34617
34618
34631
34635
34637
34638
34640
34641
34642
34643
34645
34646
34649
34650
34651
34652
34654
34657
34664
34665
34671
34672
34673
34675
34677
34685
34691
34695
34696
34697
34700
34701
34706
34709
34715
34720
34727
34729
34731
34734
34737
34741
34743
34747
34750
34754
34755
34757
34758
34759
34760
34763
34767
34769
34770
34774
34784
34786
34791
34795
34799
34806
34814
34815
34818
34819
34820
34829
34834
34843
34844
34847
34848
34853
34857
34863
34866
34869
34872
34874
34878
34879
34880
34883
34885
34886
34887
34889
34895
34897
34898
34905
34909
34911
34916
34923
34924
34929
34931
34937
34942
34943
34944
34945
34947
34951
34953
34959
34961
34963
34964
34965
34967
34969
34971
34974
34975
34977
34981
34983
34984
34985
34988
34991
34995
35000
35007
35009
35016
35019
35021
35022
35029
35035
35036
35039
35045
35050
35051
35052
35054
35055
35057
35062
35063
35065
35068
35069
35074
35076
35081
35085
35089
35092
35095
35100
35101
35107
35108
35116
35121
35126
35128
35137
35138
35140
35143
35145
35146
35147
35148
35159
35164
35180
35185
35187
35189
35196
35202
35203
35205
35207
35215
35218
35220
35224
35226
35227
35229
35231
35234
35237
35238
35240
35244
35245
35248
35256
35258
35259
35260
35262
35266
35267
35269
35270
35275
35277
35284
35291
35293
35307
35308
35310
35311
35320
35322
35323
35327
35329
35332
35337
35340
35342
35343
35349
35351
35353
35356
35357
35358
35362
35364
35369
35370
35371
35373
35375
35382
35383
35390
35393
35394
35400
35401
35404
35408
35412
35414
35416
35422
35424
35426
35429
35430
35434
35435
35436
35440
35441
35442
35443
35444
35446
35447
35452
35455
35456
35461
35462
35467
35468
35470
35473
35477
35478
35479
35483
35485
35490
35491
35492
35498
35501
35502
35506
35508
35509
35510
35523
35532
35534
35538
35541
35548
35552
35554
35559
35564
35565
35567
35580
35581
35584
35588
35595
35597
35598
35601
35603
35604
35612
35615
35618
35619
35620
35622
35625
35627
35631
35632
35633
35635
35643
35646
35653
35659
35662
35663
35664
35665
35667
35670
35678
35679
35680
35681
35682
35683
35686
35692
35698
35699
35701
35710
35711
35715
35719
35720
35722
35723
35724
35725
35730
35732
35740
35742
35746
35749
35750
35753
35757
35759
35763
35764
35765
35766
35773
35778
35779
35782
35785
35791
35794
35795
35800
35808
35810
35811
35813
35814
35819
35825
35826
35827
35828
35831
35832
35833
35835
35838
35840
35842
35843
35844
35855
35858
35859
35861
35864
35865
35867
35874
35877
35880
35882
35886
35887
35888
35891
35893
35896
35897
35899
35900
35901
35902
35904
35905
35908
35910
35912
35913
35921
35926
35927
35935
35937
35939
35941
35942
35943
35944
35953
35960
35963
35974
35978
35979
35981
35982
35984
35991
35994
35996
35997
35999
36002
36004
36005
36006
36007
36010
36011
36014
36019
36021
36025
36026
36027
36031
36032
36034
36037
36041
36043
36051
36056
36057
36059
36076
36079
36081
36083
36085
36088
36089
36091
36094
36097
36099
36100
36106
36107
36109
36113
36116
36118
36120
36123
36124
36135
36140
36143
36144
36145
36146
36147
36151
36158
36164
36170
36175
36177
36178
36181
36183
36184
36192
36197
36198
36199
36200
36201
36203
36204
36205
36206
36209
36218
36226
36227
36228
36229
36232
36236
36239
36240
36245
36250
36254
36255
36257
36260
36263
36270
36272
36277
36278
36279
36281
36283
36297
36299
36301
36306
36307
36309
36310
36311
36313
36321
36322
36327
36328
36333
36334
36335
36336
36339
36340
36341
36360
36361
36362
36367
36368
36370
36373
36374
36375
36378
36381
36383
36385
36387
36389
36393
36395
36396
36397
36400
36403
36405
36407
36410
36413
36415
36416
36417
36419
36424
36433
36435
36441
36443
36444
36446
36449
36453
36454
36455
36458
36461
36468
36474
36479
36482
36484
36487
36488
36491
36492
36493
36503
36506
36515
36523
36524
36526
36527
36528
36529
36530
36531
36532
36535
36544
36545
36548
36551
36557
36570
36572
36573
36576
36577
36579
36583
36584
36585
36592
36596
36608
36609
36610
36613
36621
36635
36639
36642
36646
36647
36650
36652
36653
36664
36678
36679
36685
36695
36706
36707
36710
36715
36717
36719
36726
36733
36734
36740
36742
36756
36757
36759
36760
36761
36762
36764
36767
36770
36771
36772
36774
36777
36779
36780
36781
36784
36787
36791
36792
36794
36795
36796
36797
36798
36800
36802
36806
36808
36810
36815
36816
36818
36822
36823
36825
36828
36829
36830
36832
36833
36835
36837
36838
36839
36841
36842
36846
36849
36853
36856
36863
36865
36866
36868
36869
36870
36873
36878
36883
36884
36889
36890
36896
36899
36902
36908
36909
36910
36911
36912
36917
36925
36935
36939
36943
36949
36950
36951
36952
36955
36962
36969
36970
36974
36976
36977
36982
36983
36984
36988
36989
36992
36998
37002
37005
37010
37015
37017
37022
37024
37026
37030
37033
37037
37042
37046
37047
37048
37049
37052
37054
37059
37060
37061
37063
37076
37078
37079
37081
37083
37084
37091
37093
37094
37096
37101
37102
37104
37114
37116
37117
37120
37122
37125
37128
37132
37134
37135
37144
37147
37153
37154
37156
37157
37158
37159
37165
37168
37170
37173
37177
37179
37181
37182
37186
37187
37189
37190
37191
37194
37197
37200
37201
37202
37203
37205
37210
37211
37213
37215
37216
37217
37222
37232
37233
37237
37239
37240
37241
37243
37244
37248
37249
37255
37257
37258
37259
37266
37268
37271
37275
37278
37280
37283
37286
37289
37290
37291
37292
37294
37295
37299
37304
37305
37306
37307
37308
37314
37320
37322
37323
37325
37331
37335
37340
37343
37349
37353
37354
37356
37357
37359
37360
37367
37369
37373
37376
37380
37382
37383
37384
37386
37388
37389
37391
37392
37393
37399
37403
37404
37406
37408
37411
37412
37415
37428
37429
37430
37431
37432
37435
37439
37458
37459
37460
37464
37470
37471
37475
37476
37479
37482
37485
37487
37488
37493
37494
37495
37502
37509
37510
37512
37513
37514
37515
37517
37524
37528
37529
37534
37536
37543
37544
37545
37549
37551
37553
37556
37557
37563
37568
37569
37572
37577
37578
37579
37583
37584
37585
37586
37589
37590
37593
37595
37601
37605
37607
37608
37609
37610
37614
37623
37626
37627
37635
37637
37640
37646
37648
37649
37651
37652
37653
37657
37660
37663
37664
37667
37671
37675
37681
37682
37684
37685
37689
37701
37702
37704
37710
37711
37716
37717
37725
37731
37732
37735
37737
37738
37739
37749
37750
37753
37759
37770
37771
37773
37779
37780
37783
37785
37786
37793
37802
37803
37806
37810
37811
37812
37813
37819
37825
37827
37828
37829
37830
37831
37834
37835
37847
37848
37849
37850
37853
37858
37864
37873
37874
37875
37877
37879
37880
37881
37882
37884
37886
37887
37888
37889
37892
37894
37898
37903
37904
37915
37919
37920
37922
37934
37937
37938
37939
37941
37942
37943
37944
37952
37964
37965
37966
37969
37980
37982
37985
37989
37990
37992
37998
37999
38003
38004
38008
38012
38015
38016
38017
38018
38025
38032
38033
38034
38039
38042
38061
38063
38064
38066
38068
38074
38077
38078
38081
38084
38090
38094
38095
38096
38099
38106
38109
38117
38122
38125
38127
38134
38139
38143
38147
38148
38151
38155
38161
38162
38163
38168
38172
38176
38179
38180
38182
38183
38184
38191
38201
38203
38206
38207
38212
38215
38219
38226
38229
38231
38238
38241
38243
38246
38248
38249
38250
38251
38252
38254
38256
38257
38258
38259
38261
38262
38265
38271
38276
38280
38282
38283
38284
38289
38293
38297
38305
38306
38307
38313
38316
38318
38321
38326
38334
38335
38340
38344
38345
38346
38347
38348
38351
38352
38356
38358
38360
38361
38364
38367
38368
38374
38377
38381
38383
38387
38393
38395
38399
38401
38404
38408
38411
38413
38415
38417
38419
38421
38423
38424
38426
38433
38436
38438
38440
38444
38447
38451
38453
38454
38455
38456
38460
38465
38470
38472
38473
38487
38488
38490
38492
38493
38494
38495
38500
38502
38512
38514
38516
38519
38522
38524
38525
38532
38535
38538
38539
38542
38543
38544
38550
38557
38558
38559
38561
38562
38564
38568
38569
38578
38580
38581
38582
38583
38584
38587
38588
38592
38594
38597
38599
38600
38601
38602
38603
38607
38613
38620
38629
38632
38634
38640
38643
38652
38655
38662
38666
38669
38670
38675
38681
38684
38685
38688
38689
38691
38692
38695
38696
38697
38704
38706
38708
38709
38710
38711
38714
38716
38722
38723
38726
38729
38732
38734
38737
38738
38739
38741
38747
38755
38759
38761
38763
38765
38766
38782
38785
38786
38794
38801
38802
38804
38809
38810
38812
38819
38820
38821
38826
38827
38829
38831
38833
38834
38837
38839
38841
38844
38845
38846
38851
38854
38857
38859
38860
38861
38865
38866
38872
38878
38881
38882
38888
38889
38892
38894
38897
38900
38904
38908
38909
38910
38912
38913
38915
38917
38919
38924
38925
38926
38929
38932
38936
38937
38939
38945
38946
38947
38950
38952
38955
38965
38966
38976
38977
38978
38980
38981
38982
38984
38985
38988
38989
38997
39000
39001
39002
39003
39008
39011
39012
39017
39021
39029
39030
39031
39034
39039
39042
39043
39044
39045
39046
39049
39052
39053
39054
39055
39058
39060
39061
39062
39067
39070
39072
39073
39077
39080
39083
39090
39091
39093
39094
39108
39113
39114
39120
39121
39125
39130
39132
39138
39142
39144
39145
39148
39150
39155
39158
39162
39166
39167
39173
39174
39176
39181
39183
39189
39190
39194
39195
39197
39200
39202
39203
39205
39206
39207
39214
39215
39216
39224
39226
39227
39230
39234
39235
39238
39245
39249
39250
39251
39253
39254
39257
39259
39260
39261
39262
39263
39264
39268
39272
39274
39277
39280
39282
39283
39288
39291
39297
39301
39302
39304
39306
39307
39310
39313
39314
39315
39316
39317
39318
39329
39331
39336
39338
39339
39340
39343
39344
39346
39348
39349
39352
39353
39357
39358
39361
39363
39368
39371
39373
39374
39376
39377
39378
39384
39390
39401
39406
39407
39408
39410
39411
39413
39416
39417
39418
39421
39422
39426
39428
39434
39444
39445
39447
39448
39450
39451
39456
39457
39463
39466
39471
39475
39476
39481
39487
39490
39493
39494
39495
39496
39507
39508
39509
39510
39516
39517
39518
39522
39523
39524
39525
39530
39531
39533
39536
39537
39538
39542
39544
39546
39548
39549
39551
39554
39556
39557
39558
39559
39562
39563
39576
39579
39586
39587
39588
39589
39592
39594
39596
39597
39598
39599
39600
39601
39602
39606
39609
39615
39624
39625
39626
39630
39634
39637
39640
39641
39642
39645
39650
39651
39658
39660
39661
39662
39670
39674
39680
39684
39687
39692
39698
39703
39704
39705
39706
39707
39708
39719
39721
39723
39724
39732
39734
39738
39739
39740
39741
39745
39749
39751
39752
39757
39759
39762
39766
39767
39768
39771
39772
39781
39782
39783
39785
39786
39788
39789
39792
39793
39798
39801
39802
39803
39805
39808
39811
39812
39813
39816
39818
39821
39835
39837
39847
39849
39850
39852
39860
39861
39866
39868
39869
39870
39874
39879
39880
39882
39884
39891
39895
39902
39904
39907
39908
39915
39916
39920
39923
39926
39927
39930
39935
39936
39937
39949
39951
39956
39958
39959
39960
39963
39966
39968
39981
39982
39983
39994
39995
39996
40002
40004
40009
40013
40017
40018
40022
40024
40028
40030
40033
40034
40037
40039
40041
40049
40050
40053
40054
40058
40059
40061
40062
40064
40066
40068
40070
40075
40076
40077
40078
40081
40086
40090
40093
40094
40095
40097
40101
40102
40105
40107
40111
40118
40119
40122
40124
40129
40136
40137
40139
40144
40153
40157
40158
40161
40165
40168
40172
40177
40178
40181
40187
40191
40201
40202
40205
40206
40209
40219
40220
40221
40223
40224
40226
40229
40231
40232
40234
40235
40238
40240
40242
40245
40247
40248
40249
40251
40255
40256
40257
40261
40262
40264
40265
40273
40275
40276
40281
40282
40283
40284
40286
40290
40291
40293
40296
40297
40301
40304
40305
40309
40312
40314
40323
40325
40333
40337
40338
40340
40347
40349
40351
40352
40359
40360
40361
40362
40365
40367
40368
40369
40370
40371
40376
40381
40383
40384
40387
40393
40395
40398
40399
40400
40401
40406
40407
40411
40413
40420
40422
40424
40425
40429
40434
40440
40442
40443
40444
40445
40449
40458
40460
40461
40463
40468
40471
40480
40482
40486
40487
40488
40495
40497
40498
40500
40501
40503
40511
40516
40517
40518
40524
40525
40533
40537
40538
40541
40546
40549
40550
40551
40553
40554
40558
40560
40568
40569
40573
40579
40581
40586
40591
40592
40593
40594
40599
40608
40609
40610
40611
40616
40618
40628
40630
40640
40641
40642
40645
40646
40647
40655
40657
40665
40670
40671
40676
40677
40680
40681
40685
40687
40702
40706
40710
40711
40713
40715
40717
40718
40723
40726
40728
40733
40734
40738
40743
40748
40751
40752
40754
40761
40763
40773
40775
40784
40787
40796
40801
40803
40804
40806
40812
40814
40816
40817
40818
40819
40820
40821
40823
40824
40828
40834
40838
40843
40844
40845
40847
40851
40852
40854
40858
40860
40862
40863
40866
40869
40873
40875
40877
40880
40884
40887
40889
40890
40891
40897
40900
40901
40902
40906
40909
40911
40913
40914
40917
40922
40923
40926
40927
40928
40934
40940
40942
40943
40951
40953
40955
40956
40957
40959
40967
40968
40970
40971
40975
40976
40981
40984
40987
40988
40989
40992
40997
41005
41006
41008
41010
41011
41015
41016
41019
41031
41032
41034
41036
41040
41042
41043
41050
41053
41057
41058
41059
41062
41063
41066
41068
41069
41073
41076
41082
41083
41085
41086
41087
41088
41090
41092
41093
41100
41102
41104
41109
41110
41111
41119
41120
41122
41128
41129
41130
41131
41134
41136
41142
41148
41150
41151
41152
41157
41158
41162
41166
41167
41168
41174
41177
41179
41180
41181
41183
41184
41185
41187
41188
41189
41194
41195
41196
41202
41203
41204
41207
41210
41216
41218
41221
41224
41228
41229
41232
41233
41234
41235
41236
41238
41241
41248
41250
41261
41263
41265
41266
41267
41269
41274
41276
41278
41284
41290
41292
41293
41296
41297
41299
41300
41302
41303
41307
41308
41309
41313
41323
41324
41326
41327
41333
41336
41340
41342
41347
41350
41353
41357
41361
41362
41366
41368
41371
41374
41377
41378
41386
41398
41403
41404
41411
41417
41419
41421
41424
41430
41433
41437
41440
41444
41447
41449
41451
41452
41454
41457
41458
41459
41464
41468
41474
41478
41481
41484
41491
41493
41494
41495
41496
41498
41499
41503
41514
41519
41528
41548
41549
41552
41561
41564
41568
41569
41572
41577
41580
41584
41588
41589
41592
41594
41595
41597
41600
41601
41605
41606
41607
41610
41613
41614
41616
41621
41623
41624
41630
41631
41635
41646
41647
41649
41652
41657
41661
41663
41665
41667
41668
41671
41676
41688
41689
41690
41691
41696
41704
41708
41710
41711
41712
41713
41714
41719
41721
41723
41725
41728
41734
41735
41736
41740
41747
41748
41754
41757
41759
41761
41768
41769
41770
41774
41778
41782
41787
41795
41796
41799
41800
41805
41812
41818
41819
41820
41825
41829
41834
41835
41839
41844
41846
41852
41854
41856
41859
41862
41869
41872
41879
41881
41887
41891
41892
41895
41896
41897
41902
41903
41905
41907
41910
41915
41919
41920
41923
41926
41927
41931
41933
41935
41936
41938
41939
41941
41942
41944
41954
41955
41956
41957
41959
41960
41961
41962
41966
41972
41973
41974
41975
41987
41992
41993
41994
41995
41996
41997
41998
41999
42000
42002
42003
42004
42013
42014
42018
42021
42023
42028
42030
42031
42035
42036
42042
42043
42049
42050
42055
42061
42062
42063
42065
42068
42069
42070
42080
42081
42084
42087
42089
42090
42097
42100
42102
42108
42111
42112
42113
42116
42117
42118
42119
42121
42122
42126
42127
42128
42135
42138
42140
42141
42142
42144
42145
42149
42151
42152
42153
42155
42161
42166
42168
42170
42174
42176
42182
42189
42193
42195
42198
42204
42213
42218
42222
42229
42232
42235
42241
42244
42245
42249
42258
42261
42263
42265
42273
42281
42284
42293
42294
42296
42299
42301
42306
42307
42308
42311
42312
42313
42318
42319
42320
42321
42327
42328
42336
42345
42347
42355
42357
42358
42361
42364
42366
42369
42373
42374
42381
42383
42385
42387
42388
42394
42396
42397
42398
42399
42409
42411
42416
42418
42419
42422
42424
42426
42427
42428
42433
42434
42435
42436
42437
42440
42442
42447
42453
42456
42457
42461
42462
42465
42467
42474
42475
42479
42480
42486
42489
42494
42495
42501
42502
42504
42505
42509
42511
42514
42518
42521
42523
42527
42528
42529
42530
42535
42537
42538
42539
42541
42556
42561
42564
42567
42568
42570
42571
42573
42574
42578
42583
42584
42586
42588
42594
42596
42601
42604
42605
42606
42608
42611
42613
42614
42618
42624
42625
42627
42634
42636
42639
42640
42643
42644
42646
42651
42653
42655
42658
42659
42669
42673
42678
42684
42685
42686
42693
42694
42695
42696
42697
42698
42701
42706
42708
42709
42711
42714
42722
42732
42734
42737
42740
42741
42742
42747
42751
42753
42754
42756
42757
42758
42759
42765
42767
42768
42769
42770
42771
42775
42780
42782
42783
42784
42785
42786
42789
42793
42797
42798
42802
42804
42805
42806
42808
42812
42814
42816
42819
42823
42837
42841
42844
42850
42854
42861
42862
42867
42870
42872
42874
42876
42878
42879
42889
42891
42892
42898
42901
42902
42906
42908
42910
42913
42914
42915
42917
42929
42931
42933
42937
42941
42946
42949
42950
42951
42953
42954
42955
42956
42958
42960
42963
42964
42967
42971
42976
42979
42983
42984
42985
42987
42988
42990
42995
42996
42999
43000
43003
43005
43009
43010
43012
43013
43015
43016
43018
43022
43023
43025
43026
43028
43029
43032
43035
43041
43042
43044
43045
43046
43056
43060
43061
43062
43063
43065
43067
43068
43069
43070
43071
43072
43074
43075
43076
43080
43083
43086
43087
43088
43090
43093
43094
43096
43106
43107
43108
43115
43119
43124
43134
43135
43139
43154
43160
43161
43165
43166
43167
43168
43169
43171
43172
43179
43183
43191
43193
43195
43197
43201
43210
43211
43218
43219
43222
43226
43228
43230
43232
43233
43234
43235
43239
43242
43244
43246
43248
43249
43250
43252
43253
43254
43267
43269
43270
43271
43272
43274
43275
43278
43279
43286
43292
43298
43299
43302
43304
43305
43307
43309
43310
43312
43317
43322
43323
43325
43329
43330
43335
43336
43337
43340
43345
43350
43351
43353
43354
43357
43358
43359
43361
43365
43367
43368
43372
43379
43380
43381
43382
43384
43385
43387
43391
43406
43414
43417
43419
43420
43425
43426
43429
43430
43434
43439
43440
43441
43442
43443
43447
43456
43462
43471
43476
43490
43492
43494
43505
43512
43514
43518
43521
43523
43525
43528
43535
43537
43549
43553
43554
43555
43556
43558
43563
43569
43570
43574
43576
43578
43580
43581
43584
43585
43587
43592
43600
43602
43603
43606
43607
43610
43612
43613
43615
43616
43619
43620
43622
43623
43625
43626
43628
43630
43631
43633
43634
43636
43638
43641
43642
43651
43653
43656
43657
43658
43659
43662
43663
43664
43665
43668
43669
43672
43685
43690
43692
43695
43696
43698
43705
43707
43709
43712
43716
43718
43723
43726
43727
43728
43729
43732
43738
43741
43745
43746
43747
43748
43750
43753
43755
43759
43760
43762
43764
43769
43773
43775
43776
43781
43783
43784
43785
43786
43787
43793
43796
43798
43801
43804
43805
43806
43808
43811
43812
43815
43825
43826
43827
43828
43834
43836
43839
43843
43845
43846
43849
43856
43858
43862
43864
43873
43874
43875
43878
43879
43881
43885
43887
43888
43889
43892
43898
43903
43906
43908
43910
43911
43913
43918
43919
43922
43924
43930
43933
43934
43936
43941
43942
43944
43946
43948
43949
43956
43958
43968
43970
43971
43975
43978
43981
43983
43985
43986
43991
43998
44003
44009
44010
44016
44019
44020
44021
44023
44025
44026
44028
44029
44030
44037
44039
44048
44051
44054
44057
44062
44068
44074
44075
44076
44081
44082
44086
44094
44103
44109
44110
44113
44117
44118
44125
44127
44128
44129
44130
44131
44134
44136
44139
44140
44141
44143
44162
44163
44165
44168
44172
44173
44174
44175
44177
44185
44186
44192
44195
44202
44204
44206
44211
44218
44220
44221
44224
44225
44227
44228
44237
44240
44243
44244
44245
44247
44249
44250
44253
44264
44271
44272
44275
44280
44281
44282
44285
44289
44292
44293
44296
44297
44307
44309
44311
44316
44317
44321
44324
44326
44329
44331
44333
44336
44337
44339
44341
44345
44346
44348
44349
44357
44358
44359
44361
44366
44371
44372
44373
44374
44377
44379
44386
44387
44388
44389
44392
44394
44396
44401
44403
44407
44408
44409
44419
44420
44421
44427
44430
44434
44437
44444
44447
44452
44454
44456
44462
44468
44470
44471
44476
44478
44480
44483
44484
44486
44488
44496
44507
44508
44509
44510
44511
44514
44515
44517
44520
44522
44532
44540
44543
44549
44551
44557
44558
44560
44562
44565
44567
44568
44572
44573
44575
44577
44578
44583
44585
44594
44595
44596
44597
44605
44606
44608
44611
44612
44613
44624
44626
44629
44631
44632
44633
44636
44643
44645
44646
44650
44651
44654
44655
44656
44657
44660
44664
44665
44670
44671
44672
44678
44680
44681
44682
44686
44688
44690
44691
44692
44693
44695
44696
44699
44700
44701
44703
44715
44717
44718
44719
44722
44724
44726
44734
44737
44738
44755
44756
44759
44761
44767
44768
44772
44777
44778
44781
44783
44785
44786
44792
44796
44797
44798
44802
44804
44805
44808
44813
44815
44817
44825
44829
44832
44838
44842
44843
44850
44852
44857
44858
44861
44870
44871
44873
44877
44881
44884
44887
44888
44894
44895
44898
44904
44908
44910
44911
44916
44917
44921
44923
44927
44928
44935
44939
44942
44943
44944
44946
44948
44953
44956
44957
44960
44961
44964
44965
44967
44968
44974
44976
44979
44982
44983
44987
44990
44994
44997
45002
45006
45008
45011
45012
45019
45020
45024
45029
45030
45036
45039
45041
45048
45058
45060
45065
45070
45078
45086
45088
45090
45091
45095
45097
45102
45105
45108
45114
45116
45117
45120
45122
45123
45129
45133
45134
45135
45139
45140
45147
45149
45150
45152
45153
45156
45157
45165
45167
45169
45170
45182
45184
45185
45191
45196
45198
45209
45212
45220
45221
45222
45226
45228
45230
45231
45232
45233
45242
45244
45245
45255
45258
45259
45261
45262
45263
45264
45265
45266
45268
45270
45273
45274
45275
45276
45283
45285
45288
45293
45298
45303
45304
45309
45311
45312
45317
45318
45320
45323
45325
45332
45335
45338
45342
45347
45348
45353
45355
45356
45357
45361
45366
45371
45375
45379
45388
45389
45390
45392
45394
45397
45398
45401
45404
45405
45419
45424
45426
45430
45435
45437
45440
45445
45454
45456
45457
45459
45460
45461
45464
45468
45470
45472
45474
45476
45478
45479
45485
45486
45492
45496
45499
45503
45504
45514
45518
45522
45524
45525
45530
45535
45538
45543
45544
45547
45552
45556
45559
45560
45563
45564
45566
45568
45569
45572
45574
45576
45577
45585
45589
45592
45593
45595
45597
45601
45603
45606
45607
45608
45609
45610
45611
45613
45615
45617
45619
45622
45624
45626
45627
45628
45629
45630
45631
45635
45638
45639
45640
45643
45645
45646
45647
45648
45650
45653
45655
45661
45662
45664
45665
45666
45667
45668
45669
45677
45678
45679
45685
45686
45687
45688
45694
45697
45698
45701
45704
45706
45707
45713
45714
45717
45721
45722
45725
45727
45731
45734
45735
45736
45738
45741
45743
45745
45752
45755
45760
45764
45765
45766
45769
45770
45776
45777
45778
45780
45781
45782
45783
45791
45795
45797
45801
45803
45804
45805
45807
45809
45811
45815
45816
45819
45821
45823
45827
45828
45829
45833
45841
45842
45852
45856
45858
45859
45861
45862
45866
45875
45881
45884
45887
45891
45892
45895
45896
45899
45904
45907
45913
45914
45916
45920
45922
45923
45926
45932
45933
45934
45935
45941
45942
45943
45948
45950
45956
45960
45962
45964
45974
45975
45976
45977
45978
45979
45985
45987
45990
45993
46001
46002
46004
46007
46009
46011
46012
46014
46015
46019
46021
46030
46032
46034
46036
46037
46038
46040
46041
46045
46048
46053
46055
46059
46061
46063
46065
46066
46067
46071
46078
46080
46081
46084
46085
46086
46091
46097
46101
46104
46112
46113
46114
46116
46117
46120
46121
46125
46126
46140
46141
46148
46151
46152
46157
46159
46162
46165
46168
46177
46179
46180
46184
46187
46190
46192
46193
46201
46202
46212
46214
46218
46221
46222
46225
46232
46239
46243
46251
46252
46253
46254
46255
46260
46265
46273
46275
46277
46278
46279
46281
46289
46290
46292
46293
46298
46300
46301
46306
46312
46314
46315
46316
46319
46322
46323
46324
46325
46331
46333
46338
46343
46344
46345
46347
46354
46355
46359
46360
46362
46364
46367
46368
46373
46375
46376
46378
46379
46380
46394
46397
46398
46399
46400
46401
46402
46405
46412
46413
46415
46423
46424
46426
46428
46429
46431
46432
46433
46435
46437
46438
46444
46453
46455
46458
46459
46465
46468
46471
46472
46476
46478
46480
46483
46484
46485
46488
46490
46491
46492
46494
46495
46499
46508
46509
46511
46513
46516
46519
46520
46521
46526
46528
46530
46533
46534
46540
46542
46544
46548
46551
46552
46556
46557
46558
46561
46562
46563
46565
46566
46573
46576
46579
46581
46583
46597
46599
46603
46604
46606
46609
46614
46616
46617
46622
46623
46624
46625
46626
46627
46628
46635
46638
46641
46643
46651
46652
46657
46659
46661
46669
46670
46673
46680
46682
46685
46686
46687
46689
46690
46695
46698
46699
46700
46703
46706
46707
46709
46711
46712
46713
46717
46718
46721
46726
46727
46737
46743
46744
46746
46747
46759
46761
46764
46769
46770
46774
46775
46776
46777
46779
46781
46782
46783
46784
46785
46788
46792
46794
46802
46806
46808
46809
46812
46814
46820
46821
46824
46826
46833
46835
46837
46840
46842
46847
46853
46854
46855
46856
46859
46861
46865
46876
46880
46883
46884
46886
46890
46894
46900
46902
46906
46912
46921
46922
46923
46928
46930
46938
46939
46941
46946
46948
46950
46954
46955
46961
46973
46974
46975
46977
46980
46982
46989
46995
46997
46998
46999
47004
47008
47011
47013
47014
47016
47021
47022
47028
47030
47035
47036
47042
47044
47045
47046
47047
47052
47056
47062
47066
47073
47074
47075
47077
47080
47084
47085
47086
47088
47089
47094
47100
47104
47112
47113
47115
47117
47119
47120
47124
47131
47139
47140
47145
47146
47152
47154
47155
47156
47157
47159
47162
47170
47173
47174
47175
47179
47181
47183
47184
47190
47193
47194
47198
47204
47206
47208
47209
47213
47215
47217
47219
47227
47228
47231
47232
47233
47234
47238
47241
47242
47243
47244
47246
47248
47252
47261
47265
47266
47268
47274
47275
47278
47279
47281
47282
47286
47287
47293
47297
47301
47302
47305
47306
47309
47310
47316
47322
47324
47331
47333
47334
47339
47342
47349
47350
47352
47354
47359
47366
47368
47369
47370
47376
47383
47384
47385
47388
47390
47392
47394
47397
47402
47403
47404
47408
47409
47415
47418
47420
47428
47429
47430
47432
47436
47437
47447
47448
47452
47453
47457
47458
47459
47467
47468
47470
47475
47476
47478
47482
47484
47491
47492
47493
47494
47495
47497
47501
47503
47506
47507
47508
47514
47517
47519
47520
47521
47535
47537
47541
47542
47550
47551
47554
47559
47561
47562
47564
47565
47570
47573
47574
47579
47580
47582
47583
47585
47587
47588
47590
47596
47598
47600
47604
47605
47608
47611
47614
47617
47619
47620
47622
47623
47624
47625
47626
47629
47631
47632
47633
47637
47639
47642
47644
47645
47648
47653
47655
47656
47663
47667
47672
47677
47684
47685
47686
47687
47694
47700
47702
47703
47707
47710
47712
47713
47717
47721
47725
47726
47727
47728
47732
47734
47735
47740
47741
47748
47751
47755
47756
47758
47760
47764
47766
47767
47768
47769
47775
47777
47787
47788
47791
47792
47794
47795
47800
47806
47808
47809
47811
47815
47818
47820
47822
47824
47829
47833
47835
47836
47839
47843
47847
47848
47849
47850
47851
47854
47857
47859
47860
47863
47870
47875
47879
47880
47881
47882
47884
47886
47887
47889
47890
47892
47894
47895
47898
47899
47900
47902
47906
47907
47911
47913
47916
47919
47926
47936
47938
47946
47947
47949
47951
47959
47960
47963
47965
47969
47975
47976
47977
47981
47982
47983
47987
47988
47989
47993
47994
47996
48001
48004
48005
48006
48011
48014
48023
48035
48037
48042
48051
48052
48054
48057
48059
48069
48071
48072
48074
48079
48081
48086
48087
48090
48099
48102
48105
48106
48109
48111
48114
48117
48119
48120
48122
48125
48126
48129
48131
48134
48136
48139
48140
48141
48142
48150
48151
48155
48156
48164
48167
48170
48172
48173
48179
48181
48185
48189
48191
48194
48196
48205
48207
48208
48215
48221
48225
48230
48232
48234
48236
48237
48243
48244
48260
48261
48264
48268
48269
48271
48272
48276
48277
48279
48282
48300
48305
48309
48311
48313
48320
48323
48329
48330
48334
48345
48352
48355
48357
48358
48362
48363
48370
48373
48374
48380
48383
48384
48387
48390
48392
48397
48398
48406
48408
48411
48413
48414
48417
48418
48421
48422
48423
48424
48427
48428
48429
48433
48437
48439
48440
48441
48444
48446
48447
48448
48453
48454
48455
48457
48462
48468
48472
48474
48478
48479
48480
48483
48486
48488
48490
48495
48497
48505
48507
48511
48512
48514
48515
48520
48525
48526
48528
48529
48534
48537
48539
48540
48541
48542
48543
48544
48546
48550
48551
48552
48553
48561
48564
48565
48567
48568
48571
48576
48578
48582
48583
48584
48585
48586
48590
48591
48592
48594
48596
48597
48599
48602
48605
48607
48608
48613
48614
48616
48619
48620
48621
48627
48630
48632
48634
48635
48637
48646
48647
48648
48652
48657
48663
48664
48671
48673
48679
48686
48687
48693
48694
48695
48698
48699
48707
48709
48711
48714
48715
48717
48719
48722
48724
48727
48728
48730
48733
48737
48738
48744
48746
48747
48750
48753
48757
48763
48766
48770
48778
48783
48787
48788
48789
48794
48795
48802
48804
48807
48812
48817
48818
48822
48827
48829
48830
48832
48833
48834
48839
48843
48844
48850
48856
48857
48858
48859
48862
48863
48865
48867
48872
48876
48878
48885
48886
48890
48896
48898
48899
48900
48901
48904
48907
48909
48911
48916
48917
48926
48927
48930
48931
48933
48936
48937
48938
48939
48942
48945
48947
48948
48950
48964
48966
48967
48970
48972
48973
48974
48975
48978
48979
48980
48981
48984
48987
48991
48992
48993
48997
48998
49000
49001
49002
49003
49004
49009
49016
49018
49020
49021
49024
49031
49032
49039
49042
49045
49048
49051
49052
49057
49058
49060
49061
49067
49068
49076
49080
49087
49088
49090
49092
49097
49102
49103
49104
49105
49107
49108
49109
49113
49114
49118
49121
49123
49124
49127
49128
49129
49130
49131
49136
49137
49139
49145
49147
49150
49151
49152
49157
49158
49161
49163
49164
49168
49174
49178
49182
49183
49186
49190
49191
49198
49199
49205
49210
49211
49216
49222
49225
49226
49228
49230
49235
49240
49241
49246
49249
49251
49254
49255
49256
49269
49276
49277
49283
49293
49296
49297
49300
-1
9
13
18
20
34
39
43
47
49
57
62
70
75
92
110
114
138
141
149
150
151
155
161
168
175
177
185
194
199
200
202
205
206
209
216
221
223
224
229
251
253
256
258
259
267
269
273
279
285
287
295
305
307
316
324
325
332
336
342
357
369
375
384
385
395
396
408
409
410
420
421
422
438
446
452
454
459
460
461
465
466
467
469
476
477
481
494
505
513
519
530
545
549
562
565
587
588
595
606
617
625
626
627
629
631
635
637
655
661
664
669
677
681
685
688
694
698
699
705
710
718
725
727
732
741
747
749
754
765
767
768
793
799
804
807
814
819
825
828
834
839
843
855
858
862
882
886
890
892
896
902
906
909
910
916
917
924
934
936
940
941
958
963
964
971
985
995
997
998
1002
1006
1014
1037
1041
1048
1054
1055
1057
1061
1068
1077
1079
1081
1082
1105
1113
1116
1118
1120
1127
1149
1153
1156
1164
1165
1167
1168
1174
1179
1185
1193
1201
1202
1206
1210
1214
1221
1222
1236
1244
1251
1256
1258
1259
1266
1268
1276
1282
1290
1292
1294
1297
1300
1308
1313
1326
1332
1338
1355
1365
1368
1369
1372
1373
1379
1386
1387
1393
1402
1408
1413
1423
1434
1438
1444
1446
1451
1452
1455
1456
1464
1465
1469
1480
1484
1485
1486
1498
1499
1506
1517
1523
1531
1534
1538
1545
1547
1550
1554
1555
1560
1562
1567
1571
1574
1575
1580
1581
1589
1591
1593
1605
1609
1613
1617
1620
1624
1629
1630
1644
1645
1651
1652
1653
1657
1659
1672
1683
1684
1688
1694
1703
1711
1720
1725
1727
1740
1744
1749
1754
1762
1765
1770
1775
1779
1781
1791
1798
1802
1820
1824
1835
1857
1861
1862
1863
1868
1872
1875
1882
1883
1887
1893
1894
1898
1907
1908
1911
1912
1921
1932
1934
1940
1944
1945
1950
1956
1960
1964
1992
2002
2003
2010
2011
2015
2016
2023
2043
2054
2059
2065
2066
2071
2072
2082
2088
2090
2108
2120
2132
2136
2152
2165
2166
2172
2177
2183
2192
2193
2196
2201
2202
2203
2208
2214
2225
2231
2239
2242
2247
2250
2258
2262
2263
2278
2284
2291
2296
2297
2299
2313
2316
2322
2329
2332
2341
2343
2348
2357
2369
2379
2381
2385
2386
2391
2393
2396
2397
2400
2403
2424
2431
2441
2442
2446
2449
2461
2467
2471
2486
2489
2502
2505
2508
2523
2530
2531
2533
2540
2544
2548
2566
2569
2575
2580
2585
2596
2597
2599
2610
2611
2620
2626
2633
2637
2644
2645
2661
2662
2664
2678
2685
2690
2695
2706
2717
2727
2729
2730
2736
2737
2739
2742
2748
2750
2763
2767
2769
2773
2776
2779
2782
2783
2784
2789
2815
2821
2830
2831
2836
2842
2844
2846
2850
2851
2855
2865
2867
2869
2873
2889
2906
2907
2908
2918
2924
2937
2943
2944
2945
2949
2958
2970
2971
2972
2977
2985
2993
2994
2997
3005
3006
3010
3020
3024
3028
3030
3052
3061
3068
3069
3070
3072
3075
3087
3090
3095
3113
3116
3120
3125
3129
3132
3133
3135
3136
3151
3157
3161
3178
3188
3200
3205
3208
3215
3226
3232
3235
3238
3240
3248
3261
3266
3273
3276
3290
3297
3298
3311
3314
3319
3323
3325
3330
3334
3355
3357
3367
3372
3376
3379
3381
3383
3387
3396
3397
3407
3410
3414
3427
3431
3433
3435
3444
3446
3460
3464
3468
3470
3484
3485
3486
3489
3504
3512
3513
3514
3517
3523
3528
3529
3535
3549
3552
3564
3565
3569
3574
3576
3590
3595
3596
3605
3606
3611
3613
3614
3632
3638
3640
3641
3642
3644
3647
3657
3670
3679
3691
3694
3696
3698
3701
3704
3709
3716
3717
3729
3734
3740
3743
3744
3745
3754
3765
3779
3780
3783
3789
3792
3796
3797
3800
3801
3817
3819
3828
3834
3835
3844
3847
3848
3854
3855
3867
3879
3882
3889
3890
3897
3919
3923
3926
3927
3944
3946
3953
3982
3987
3996
4003
4012
4014
4022
4023
4038
4042
4045
4050
4064
4065
4068
4081
4082
4091
4092
4096
4102
4105
4108
4115
4121
4122
4139
4151
4165
4167
4168
4183
4207
4209
4214
4217
4222
4226
4230
4231
4234
4236
4244
4245
4253
4255
4265
4269
4272
4279
4294
4306
4309
4323
4332
4340
4342
4345
4347
4352
4359
4362
4366
4367
4384
4385
4406
4414
4422
4423
4425
4433
4434
4437
4440
4443
4444
4454
4459
4473
4475
4477
4482
4489
4492
4494
4496
4497
4505
4523
4524
4530
4534
4538
4539
4542
4546
4557
4564
4573
4578
4579
4592
4599
4600
4605
4606
4615
4616
4623
4625
4628
4639
4647
4664
4666
4672
4674
4675
4681
4689
4695
4697
4700
4702
4709
4712
4713
4720
4728
4741
4744
4746
4747
4751
4753
4766
4771
4774
4775
4777
4783
4785
4792
4796
4799
4806
4810
4816
4821
4831
4832
4833
4842
4845
4850
4853
4855
4863
4864
4872
4876
4878
4879
4883
4891
4903
4913
4935
4936
4943
4945
4952
4965
4966
4967
4973
4979
4986
5002
5006
5016
5017
5018
5023
5030
5051
5054
5055
5062
5071
5072
5076
5077
5078
5094
5098
5109
5110
5114
5116
5119
5120
5133
5136
5140
5145
5164
5166
5169
5173
5179
5183
5184
5189
5198
5201
5207
5212
5215
5217
5219
5222
5223
5227
5233
5253
5258
5261
5279
5283
5285
5290
5293
5303
5310
5319
5323
5337
5338
5342
5343
5346
5348
5356
5363
5364
5375
5379
5386
5387
5389
5392
5396
5408
5423
5429
5447
5451
5465
5466
5468
5473
5475
5476
5498
5503
5510
5512
5515
5518
5521
5525
5526
5530
5533
5539
5540
5541
5546
5555
5557
5558
5568
5572
5574
5577
5580
5581
5583
5585
5589
5596
5606
5613
5620
5638
5640
5641
5645
5649
5653
5654
5663
5669
5672
5684
5685
5696
5701
5715
5733
5738
5756
5765
5766
5768
5771
5774
5776
5780
5781
5788
5801
5803
5808
5810
5811
5814
5815
5820
5822
5823
5824
5825
5830
5835
5840
5858
5862
5864
5866
5867
5885
5887
5890
5903
5904
5912
5930
5933
5934
5936
5940
5949
5958
5961
5973
5974
6004
6014
6020
6027
6033
6038
6043
6047
6054
6063
6069
6082
6110
6111
6114
6126
6131
6136
6145
6150
6152
6157
6158
6161
6162
6165
6169
6173
6181
6183
6189
6200
6204
6223
6228
6239
6241
6247
6249
6251
6254
6260
6262
6263
6266
6282
6283
6290
6291
6300
6301
6308
6315
6319
6325
6343
6350
6373
6375
6376
6377
6380
6385
6387
6388
6397
6416
6418
6420
6430
6439
6443
6456
6469
6475
6476
6477
6482
6503
6507
6508
6515
6527
6538
6555
6562
6574
6575
6578
6582
6584
6595
6601
6608
6611
6612
6615
6626
6627
6629
6636
6639
6643
6648
6649
6650
6653
6654
6661
6665
6666
6668
6671
6672
6679
6680
6683
6697
6715
6732
6734
6738
6742
6744
6745
6746
6747
6760
6766
6767
6768
6770
6778
6789
6796
6798
6802
6819
6821
6829
6830
6834
6842
6851
6853
6854
6871
6873
6881
6882
6888
6892
6904
6906
6910
6911
6915
6933
6935
6946
6948
6951
6954
6959
6968
6974
6975
6980
6993
6996
7003
7006
7014
7016
7027
7031
7041
7051
7069
7073
7074
7075
7077
7086
7093
7094
7096
7103
7105
7108
7110
7115
7143
7144
7145
7152
7156
7158
7165
7166
7168
7170
7172
7178
7183
7185
7187
7188
7189
7200
7203
7210
7226
7228
7236
7239
7245
7249
7264
7266
7267
7271
7278
7279
7284
7293
7303
7307
7309
7310
7315
7326
7327
7330
7331
7337
7338
7347
7348
7349
7355
7359
7362
7363
7368
7371
7374
7389
7416
7430
7434
7435
7436
7440
7450
7464
7472
7474
7475
7476
7488
7493
7503
7504
7525
7529
7530
7532
7541
7542
7546
7551
7552
7553
7554
7555
7562
7567
7571
7575
7576
7582
7585
7589
7590
7593
7599
7607
7612
7613
7616
7618
7619
7621
7626
7631
7637
7641
7643
7654
7660
7663
7664
7674
7681
7684
7691
7693
7699
7701
7709
7712
7732
7739
7740
7744
7775
7777
7778
7784
7787
7789
7795
7804
7806
7810
7814
7843
7856
7859
7873
7885
7907
7909
7912
7915
7920
7921
7922
7923
7925
7933
7935
7936
7937
7941
7944
7946
7948
7962
7976
7987
7988
7989
8001
8003
8006
8009
8011
8012
8013
8014
8015
8016
8018
8031
8035
8036
8037
8038
8045
8056
8071
8075
8076
8095
8096
8103
8115
8128
8135
8144
8145
8156
8160
8171
8172
8178
8182
8184
8188
8201
8223
8237
8239
8243
8247
8253
8257
8258
8284
8290
8305
8327
8334
8335
8338
8347
8352
8359
8370
8373
8379
8380
8386
8405
8407
8408
8414
8415
8432
8434
8441
8449
8457
8461
8465
8472
8480
8489
8493
8496
8504
8510
8513
8516
8517
8518
8526
8531
8534
8535
8546
8549
8553
8559
8575
8576
8583
8585
8589
8604
8612
8616
8617
8618
8619
8624
8625
8629
8632
8636
8638
8641
8643
8647
8648
8655
8656
8668
8670
8677
8678
8679
8680
8685
8696
8699
8708
8712
8716
8718
8732
8733
8737
8738
8743
8744
8745
8754
8769
8779
8781
8782
8783
8794
8807
8808
8819
8820
8821
8823
8826
8831
8832
8834
8836
8837
8840
8842
8843
8846
8853
8854
8863
8866
8869
8875
8896
8899
8902
8915
8917
8930
8931
8934
8936
8960
8964
8966
8974
8987
8990
9006
9011
9016
9018
9026
9027
9029
9036
9039
9044
9046
9051
9054
9055
9060
9066
9073
9075
9079
9088
9094
9120
9122
9129
9130
9133
9135
9137
9138
9144
9148
9149
9154
9155
9157
9158
9161
9164
9171
9175
9176
9178
9184
9185
9189
9212
9213
9215
9216
9228
9229
9238
9239
9260
9262
9273
9285
9301
9308
9312
9318
9323
9331
9341
9342
9344
9347
9348
9354
9360
9369
9374
9376
9379
9386
9394
9413
9414
9415
9419
9422
9423
9428
9435
9439
9457
9460
9463
9474
9475
9490
9491
9494
9495
9496
9497
9502
9508
9511
9514
9519
9531
9535
9536
9542
9543
9547
9551
9555
9564
9565
9584
9585
9593
9596
9597
9599
9600
9603
9606
9608
9621
9629
9631
9645
9647
9648
9650
9657
9661
9665
9667
9677
9678
9683
9686
9688
9690
9698
9705
9713
9718
9740
9748
9750
9760
9789
9799
9801
9805
9808
9819
9825
9827
9828
9834
9839
9849
9850
9853
9855
9859
9867
9888
9892
9897
9904
9912
9918
9919
9922
9924
9925
9933
9935
9952
9954
9957
9964
9965
9979
9980
9986
9992
9994
10000
10009
10019
10021
10022
10043
10058
10073
10076
10077
10084
10088
10102
10104
10112
10117
10121
10122
10126
10140
10145
10146
10147
10150
10151
10160
10165
10175
10178
10184
10186
10187
10197
10202
10204
10208
10209
10210
10212
10217
10224
10229
10239
10247
10249
10258
10265
10266
10270
10283
10286
10287
10288
10290
10293
10294
10295
10296
10311
10314
10315
10323
10324
10331
10335
10337
10338
10348
10361
10373
10401
10402
10405
10409
10410
10412
10423
10428
10444
10446
10447
10459
10467
10481
10491
10496
10499
10503
10512
10515
10527
10529
10539
10540
10541
10544
10554
10560
10561
10575
10577
10579
10581
10587
10589
10593
10597
10600
10601
10602
10603
10611
10616
10619
10627
10647
10652
10660
10662
10664
10666
10670
10671
10678
10681
10683
10684
10689
10695
10697
10706
10720
10724
10726
10728
10731
10749
10764
10770
10774
10775
10779
10780
10783
10784
10789
10795
10798
10799
10814
10827
10843
10848
10853
10865
10869
10873
10875
10876
10892
10894
10900
10915
10917
10920
10921
10924
10925
10926
10930
10932
10945
10953
10963
10974
10979
10983
10984
10990
10993
10996
11000
11004
11005
11006
11010
11024
11042
11052
11081
11083
11092
11097
11101
11106
11108
11114
11124
11128
11130
11132
11136
11147
11149
11151
11160
11174
11179
11181
11183
11184
11187
11194
11197
11207
11223
11228
11234
11235
11236
11238
11250
11253
11254
11259
11267
11269
11272
11274
11275
11276
11277
11290
11292
11294
11300
11301
11325
11326
11337
11342
11344
11346
11348
11349
11351
11352
11353
11361
11366
11368
11369
11381
11382
11383
11404
11406
11409
11413
11423
11431
11434
11438
11445
11447
11461
11467
11472
11477
11506
11510
11525
11541
11552
11556
11559
11566
11571
11572
11577
11586
11587
11588
11599
11602
11607
11610
11619
11622
11628
11630
11642
11647
11648
11649
11654
11658
11664
11665
11673
11679
11680
11689
11692
11694
11695
11698
11702
11704
11705
11718
11723
11724
11726
11734
11735
11748
11749
11753
11763
11769
11773
11783
11785
11791
11794
11800
11810
11818
11824
11839
11840
11845
11848
11858
11860
11862
11864
11867
11871
11887
11889
11894
11896
11897
11899
11912
11918
11922
11923
11929
11945
11946
11950
11953
11957
11959
11965
11968
11972
11987
11994
11996
12003
12004
12015
12016
12022
12028
12029
12031
12039
12048
12050
12057
12058
12064
12073
12079
12083
12087
12088
12089
12098
12099
12102
12112
12114
12116
12119
12130
12132
12135
12140
12151
12152
12156
12161
12167
12170
12180
12190
12198
12201
12205
12218
12220
12221
12222
12228
12235
12242
12246
12248
12252
12258
12260
12266
12268
12270
12282
12307
12318
12324
12325
12326
12332
12339
12354
12361
12366
12371
12372
12374
12378
12392
12394
12395
12398
12400
12401
12403
12413
12415
12422
12426
12432
12435
12436
12437
12439
12456
12462
12463
12465
12468
12470
12472
12479
12481
12486
12498
12499
12500
12502
12507
12512
12526
12529
12545
12549
12551
12552
12557
12560
12568
12569
12573
12578
12585
12596
12603
12614
12616
12631
12634
12635
12653
12658
12659
12666
12672
12675
12687
12694
12706
12717
12719
12724
12727
12733
12736
12740
12745
12747
12749
12750
12752
12756
12758
12759
12765
12766
12769
12772
12782
12790
12793
12799
12806
12808
12810
12816
12818
12822
12824
12832
12835
12841
12844
12847
12856
12857
12863
12866
12872
12875
12879
12889
12897
12901
12902
12907
12922
12924
12930
12942
12966
12970
12976
12988
12998
12999
13000
13001
13021
13027
13032
13033
13037
13051
13062
13066
13068
13069
13071
13079
13083
13084
13091
13095
13096
13099
13104
13115
13117
13122
13125
13128
13130
13131
13133
13134
13137
13138
13139
13149
13152
13160
13164
13166
13173
13181
13183
13211
13216
13217
13222
13224
13228
13234
13240
13241
13245
13246
13248
13255
13257
13268
13273
13279
13280
13284
13297
13299
13301
13302
13319
13323
13343
13347
13350
13351
13368
13370
13377
13378
13382
13384
13386
13389
13393
13395
13396
13397
13398
13404
13411
13426
13438
13444
13449
13457
13459
13467
13480
13489
13491
13493
13497
13502
13505
13513
13517
13525
13544
13558
13569
13579
13603
13605
13607
13608
13623
13624
13627
13628
13634
13636
13640
13642
13654
13655
13658
13662
13668
13670
13672
13676
13679
13683
13684
13691
13692
13696
13711
13720
13730
13735
13741
13742
13743
13745
13752
13754
13758
13760
13778
13780
13781
13782
13788
13789
13791
13794
13800
13810
13815
13817
13819
13825
13834
13840
13864
13877
13880
13881
13902
13912
13923
13926
13945
13947
13949
13955
13956
13959
13969
13972
13980
13985
14000
14001
14004
14005
14007
14011
14014
14016
14030
14034
14043
14045
14051
14065
14076
14078
14081
14092
14095
14104
14115
14117
14120
14121
14122
14126
14134
14139
14152
14156
14158
14167
14173
14178
14179
14186
14187
14189
14194
14205
14206
14212
14231
14238
14239
14242
14253
14258
14260
14262
14265
14269
14270
14291
14304
14305
14308
14325
14327
14328
14330
14333
14336
14337
14340
14341
14344
14347
14351
14364
14365
14366
14390
14392
14394
14405
14407
14410
14411
14412
14413
14427
14430
14431
14451
14455
14459
14462
14467
14470
14480
14492
14501
14514
14516
14521
14522
14544
14546
14556
14559
14560
14579
14587
14597
14600
14606
14607
14625
14636
14658
14663
14668
14672
14686
14690
14695
14698
14701
14714
14720
14725
14728
14730
14761
14770
14771
14774
14775
14776
14779
14783
14787
14794
14797
14799
14802
14804
14818
14823
14837
14841
14855
14856
14866
14874
14883
14887
14891
14893
14896
14898
14917
14918
14921
14930
14937
14938
14947
14952
14953
14973
14974
14977
14993
14997
15001
15002
15011
15013
15014
15021
15022
15032
15036
15038
15040
15041
15047
15051
15060
15066
15068
15069
15084
15098
15099
15108
15109
15110
15118
15146
15149
15155
15171
15172
15194
15199
15207
15210
15211
15212
15214
15225
15228
15231
15233
15238
15241
15246
15249
15252
15254
15257
15266
15267
15269
15271
15272
15291
15292
15302
15306
15320
15323
15324
15329
15330
15334
15335
15342
15346
15351
15353
15359
15360
15366
15367
15368
15373
15380
15381
15390
15392
15394
15398
15402
15408
15417
15422
15430
15432
15436
15439
15441
15446
15458
15459
15464
15472
15476
15477
15492
15508
15511
15515
15517
15519
15520
15521
15523
15529
15531
15536
15540
15543
15546
15548
15549
15551
15557
15564
15571
15574
15583
15590
15602
15611
15621
15622
15624
15625
15626
15634
15639
15640
15642
15655
15656
15657
15659
15665
15671
15673
15683
15685
15687
15688
15695
15698
15699
15704
15708
15711
15715
15716
15745
15746
15749
15759
15765
15779
15788
15792
15794
15795
15801
15804
15813
15826
15827
15829
15837
15847
15848
15851
15855
15858
15864
15866
15870
15888
15895
15903
15904
15905
15907
15908
15917
15929
15932
15946
15947
15948
15958
15963
15976
15982
15998
16002
16010
16011
16017
16020
16031
16042
16043
16052
16053
16059
16065
16069
16071
16076
16090
16092
16096
16116
16121
16127
16128
16134
16137
16140
16149
16157
16167
16172
16176
16179
16184
16186
16202
16206
16207
16212
16213
16216
16235
16236
16241
16243
16244
16265
16270
16279
16284
16289
16300
16301
16313
16314
16315
16318
16327
16329
16334
16337
16339
16344
16345
16348
16356
16365
16373
16383
16393
16394
16402
16405
16416
16419
16428
16429
16432
16439
16450
16468
16476
16482
16486
16489
16505
16516
16528
16532
16535
16546
16551
16556
16561
16565
16584
16585
16603
16604
16610
16617
16641
16642
16649
16652
16657
16661
16673
16680
16688
16690
16700
16708
16712
16728
16735
16737
16739
16741
16748
16749
16753
16755
16756
16766
16776
16777
16781
16782
16800
16803
16821
16822
16827
16830
16833
16840
16846
16853
16854
16864
16870
16871
16875
16885
16888
16896
16904
16915
16926
16932
16934
16940
16944
16953
16954
16962
16977
16978
16993
16995
16998
16999
17005
17009
17012
17016
17017
17021
17023
17025
17034
17046
17050
17051
17059
17065
17067
17068
17069
17072
17073
17077
17083
17091
17093
17094
17102
17105
17113
17119
17133
17137
17140
17143
17145
17154
17166
17178
17179
17182
17196
17201
17213
17214
17216
17219
17227
17231
17232
17234
17263
17265
17289
17308
17334
17335
17336
17340
17358
17359
17361
17373
17385
17389
17392
17393
17396
17413
17414
17424
17425
17428
17429
17430
17431
17432
17445
17448
17451
17457
17474
17476
17480
17496
17501
17502
17504
17508
17518
17524
17527
17529
17540
17545
17553
17563
17564
17575
17588
17589
17599
17602
17608
17613
17620
17623
17631
17633
17634
17638
17651
17653
17656
17663
17666
17670
17672
17673
17691
17693
17696
17704
17717
17720
17730
17735
17750
17771
17773
17778
17782
17786
17789
17791
17796
17806
17818
17821
17822
17823
17827
17832
17838
17846
17864
17872
17877
17886
17910
17913
17918
17926
17935
17938
17944
17948
17954
17960
17964
17965
17966
17967
17969
17971
17987
18003
18006
18009
18013
18017
18018
18030
18031
18048
18049
18064
18066
18070
18074
18086
18096
18097
18098
18105
18106
18107
18113
18116
18121
18127
18133
18137
18141
18143
18146
18154
18155
18161
18167
18175
18176
18179
18190
18194
18197
18198
18201
18203
18206
18212
18217
18227
18238
18245
18250
18252
18255
18259
18260
18264
18271
18273
18281
18284
18292
18294
18299
18301
18310
18315
18318
18329
18330
18332
18333
18334
18337
18341
18342
18351
18356
18360
18366
18373
18375
18376
18391
18396
18402
18412
18433
18435
18436
18439
18444
18451
18452
18461
18462
18465
18478
18479
18481
18485
18486
18490
18491
18492
18495
18499
18503
18506
18509
18512
18523
18528
18529
18533
18537
18573
18578
18579
18586
18591
18592
18626
18631
18632
18636
18650
18651
18656
18659
18666
18670
18675
18682
18687
18693
18702
18703
18706
18711
18712
18713
18714
18723
18726
18728
18731
18732
18733
18739
18752
18776
18780
18794
18795
18804
18806
18812
18813
18823
18828
18829
18831
18840
18842
18846
18848
18853
18855
18867
18890
18891
18895
18901
18909
18911
18913
18915
18917
18926
18943
18949
18960
18963
18979
18983
18988
18989
18990
18992
18997
19006
19011
19013
19024
19026
19033
19063
19071
19087
19091
19094
19108
19117
19127
19134
19137
19138
19150
19152
19159
19164
19175
19179
19192
19194
19207
19212
19245
19260
19267
19268
19269
19270
19271
19276
19295
19304
19309
19318
19319
19320
19321
19331
19333
19338
19339
19342
19345
19349
19351
19352
19356
19365
19366
19369
19370
19374
19382
19389
19408
19416
19441
19442
19443
19446
19448
19454
19457
19461
19463
19470
19479
19481
19491
19494
19501
19504
19509
19513
19519
19542
19553
19560
19565
19567
19574
19578
19581
19587
19588
19600
19608
19611
19614
19617
19626
19628
19629
19648
19649
19655
19664
19668
19670
19677
19688
19690
19693
19694
19699
19709
19723
19724
19727
19732
19740
19744
19747
19750
19760
19767
19769
19777
19794
19795
19803
19806
19810
19813
19825
19827
19829
19832
19838
19844
19847
19848
19850
19852
19857
19858
19859
19863
19864
19875
19877
19884
19891
19892
19894
19901
19904
19919
19921
19925
19937
19947
19960
19961
19962
19966
19971
19986
20007
20010
20021
20027
20031
20045
20048
20051
20057
20062
20064
20073
20074
20077
20079
20081
20087
20093
20099
20100
20114
20138
20143
20153
20155
20158
20166
20167
20169
20171
20175
20181
20183
20192
20202
20206
20207
20211
20227
20236
20238
20243
20254
20256
20258
20267
20268
20273
20275
20277
20285
20295
20300
20303
20308
20319
20320
20323
20326
20333
20341
20350
20354
20358
20361
20364
20377
20378
20381
20382
20397
20400
20406
20408
20413
20421
20422
20452
20460
20463
20468
20474
20477
20492
20515
20517
20524
20537
20542
20544
20550
20555
20557
20559
20561
20565
20567
20569
20576
20578
20582
20588
20596
20601
20605
20610
20613
20614
20617
20620
20628
20629
20631
20647
20650
20651
20653
20655
20656
20657
20667
20672
20681
20682
20685
20695
20708
20709
20722
20730
20735
20740
20744
20748
20749
20751
20755
20756
20781
20785
20789
20798
20803
20808
20811
20814
20818
20822
20827
20832
20833
20834
20836
20838
20841
20849
20856
20899
20907
20908
20909
20917
20918
20929
20934
20943
20965
20967
20973
20987
20991
20992
20993
20995
20999
21012
21013
21018
21027
21032
21034
21038
21041
21047
21048
21058
21067
21074
21078
21094
21098
21109
21115
21116
21124
21130
21135
21137
21141
21146
21150
21153
21154
21156
21158
21165
21172
21181
21187
21194
21198
21199
21201
21206
21228
21231
21246
21250
21256
21257
21261
21271
21278
21290
21293
21294
21295
21299
21300
21304
21307
21325
21330
21332
21334
21335
21339
21344
21354
21355
21356
21359
21364
21379
21389
21404
21408
21423
21424
21427
21432
21434
21458
21459
21462
21464
21466
21470
21471
21479
21486
21494
21499
21503
21504
21522
21533
21535
21537
21555
21563
21565
21567
21569
21576
21579
21584
21586
21590
21593
21595
21596
21603
21612
21619
21620
21622
21638
21642
21648
21658
21661
21663
21668
21683
21690
21698
21699
21702
21704
21710
21723
21731
21733
21744
21755
21758
21772
21776
21788
21789
21818
21829
21835
21836
21842
21852
21868
21870
21884
21885
21892
21895
21906
21913
21917
21944
21947
21948
21951
21954
21956
21957
21984
21987
22001
22008
22009
22011
22018
22021
22029
22033
22036
22041
22043
22046
22060
22073
22077
22082
22088
22100
22105
22108
22111
22112
22114
22115
22117
22118
22127
22144
22148
22158
22163
22165
22170
22180
22184
22190
22191
22193
22196
22199
22211
22213
22217
22224
22236
22243
22247
22248
22252
22258
22261
22264
22271
22273
22276
22280
22284
22294
22295
22301
22302
22307
22313
22314
22315
22339
22343
22347
22357
22359
22361
22365
22371
22380
22389
22390
22396
22409
22410
22418
22434
22435
22438
22443
22448
22463
22468
22471
22476
22488
22492
22499
22502
22508
22511
22521
22522
22539
22545
22558
22560
22562
22564
22567
22568
22569
22572
22590
22592
22595
22607
22616
22626
22627
22628
22643
22648
22653
22655
22665
22666
22671
22673
22677
22685
22688
22689
22698
22711
22715
22723
22728
22731
22737
22750
22765
22767
22772
22791
22801
22806
22813
22822
22824
22829
22834
22841
22845
22851
22856
22862
22866
22881
22885
22898
22901
22913
22915
22917
22922
22936
22942
22949
22972
22983
22992
22994
22999
23007
23010
23012
23021
23051
23053
23057
23060
23074
23081
23086
23092
23099
23101
23104
23105
23107
23110
23120
23124
23125
23128
23130
23136
23169
23176
23197
23201
23202
23203
23212
23214
23228
23230
23234
23243
23246
23256
23261
23262
23266
23267
23268
23270
23285
23287
23291
23295
23306
23321
23324
23327
23329
23331
23333
23340
23358
23360
23369
23370
23374
23379
23389
23402
23404
23407
23415
23419
23422
23425
23427
23430
23436
23439
23441
23447
23459
23466
23469
23473
23478
23479
23485
23487
23523
23525
23527
23554
23555
23612
23633
23634
23639
23643
23649
23656
23660
23677
23678
23679
23690
23692
23695
23702
23705
23712
23713
23720
23726
23741
23745
23756
23762
23767
23770
23771
23772
23779
23785
23788
23808
23812
23813
23819
23827
23842
23862
23873
23874
23879
23880
23881
23882
23885
23888
23891
23896
23903
23908
23913
23917
23923
23925
23937
23939
23942
23946
23963
23970
23980
23983
23990
24023
24026
24035
24041
24085
24086
24097
24110
24129
24132
24133
24139
24143
24148
24149
24155
24168
24173
24184
24201
24205
24215
24223
24229
24232
24243
24255
24286
24287
24300
24308
24311
24315
24317
24320
24323
24344
24349
24350
24361
24366
24369
24375
24376
24388
24394
24396
24403
24405
24410
24411
24413
24428
24429
24431
24437
24439
24448
24450
24452
24456
24466
24469
24470
24471
24479
24483
24486
24501
24502
24503
24510
24512
24518
24521
24539
24544
24557
24573
24574
24576
24581
24583
24588
24591
24603
24608
24613
24621
24638
24639
24640
24646
24649
24654
24658
24662
24670
24673
24678
24679
24685
24706
24714
24721
24747
24749
24750
24751
24758
24767
24768
24770
24778
24785
24787
24799
24800
24805
24809
24841
24854
24858
24860
24862
24866
24868
24874
24876
24880
24881
24887
24888
24889
24890
24897
24900
24907
24910
24912
24917
24918
24922
24938
24942
24945
24948
24953
24958
24962
24968
24973
24975
24985
24994
25003
25004
25012
25016
25024
25032
25072
25082
25092
25095
25104
25108
25110
25112
25115
25119
25126
25131
25137
25140
25143
25144
25151
25155
25168
25175
25176
25179
25182
25196
25198
25202
25222
25225
25226
25228
25233
25235
25236
25239
25244
25271
25275
25280
25293
25302
25311
25317
25319
25320
25328
25333
25340
25350
25354
25363
25367
25376
25382
25391
25396
25403
25405
25416
25419
25423
25429
25433
25457
25461
25463
25467
25468
25483
25500
25502
25503
25505
25507
25516
25518
25534
25542
25549
25556
25561
25562
25563
25566
25573
25575
25582
25589
25593
25595
25605
25611
25612
25630
25636
25638
25652
25657
25659
25662
25664
25665
25669
25677
25684
25688
25703
25708
25713
25714
25731
25741
25744
25751
25766
25771
25775
25778
25792
25800
25801
25803
25811
25822
25827
25838
25839
25844
25845
25846
25862
25863
25869
25870
25877
25883
25884
25885
25892
25898
25903
25904
25907
25909
25911
25920
25941
25945
25950
25960
25966
25973
25977
25982
25993
26000
26001
26003
26005
26023
26024
26025
26037
26040
26041
26062
26063
26064
26067
26070
26074
26077
26080
26089
26092
26094
26099
26104
26105
26106
26109
26121
26145
26152
26160
26164
26166
26169
26172
26180
26181
26184
26186
26188
26190
26203
26207
26221
26226
26232
26247
26253
26280
26283
26284
26287
26289
26291
26293
26296
26300
26302
26304
26305
26311
26313
26330
26341
26343
26355
26371
26376
26377
26380
26390
26392
26393
26395
26403
26407
26409
26420
26421
26426
26432
26434
26436
26443
26457
26458
26476
26488
26505
26511
26513
26536
26537
26541
26567
26572
26589
26592
26593
26596
26601
26603
26607
26610
26619
26627
26628
26633
26634
26635
26636
26637
26651
26654
26655
26662
26677
26682
26683
26685
26697
26709
26711
26715
26716
26717
26719
26731
26756
26766
26768
26784
26788
26791
26796
26799
26801
26802
26803
26809
26818
26821
26823
26831
26840
26844
26846
26847
26861
26868
26881
26884
26885
26908
26915
26916
26917
26921
26933
26935
26938
26945
26948
26953
26954
26956
26960
26967
26971
26972
26993
27001
27011
27018
27026
27027
27045
27051
27065
27070
27080
27084
27092
27095
27097
27098
27100
27101
27106
27109
27110
27120
27128
27132
27134
27145
27151
27153
27155
27162
27171
27176
27180
27204
27206
27208
27216
27219
27233
27235
27258
27267
27273
27274
27276
27290
27298
27299
27308
27320
27326
27327
27341
27346
27347
27349
27353
27366
27393
27397
27398
27408
27423
27424
27429
27432
27435
27439
27452
27462
27468
27470
27472
27474
27476
27479
27487
27488
27502
27511
27517
27518
27519
27522
27537
27545
27557
27564
27565
27568
27573
27585
27593
27607
27609
27611
27616
27617
27622
27630
27635
27641
27643
27647
27653
27657
27663
27665
27670
27673
27675
27677
27680
27682
27685
27691
27701
27706
27707
27742
27750
27759
27765
27768
27772
27773
27779
27780
27793
27797
27798
27812
27819
27822
27838
27842
27849
27854
27857
27859
27869
27871
27874
27875
27890
27893
27896
27898
27913
27920
27921
27939
27940
27941
27965
27979
27981
27990
28003
28004
28009
28013
28019
28020
28032
28036
28041
28042
28063
28064
28065
28069
28072
28082
28089
28090
28093
28098
28100
28105
28115
28116
28117
28126
28132
28136
28149
28150
28162
28170
28176
28177
28187
28194
28206
28213
28220
28223
28234
28239
28240
28244
28250
28252
28266
28272
28282
28283
28289
28292
28302
28304
28308
28311
28319
28324
28335
28337
28338
28347
28348
28358
28363
28366
28367
28368
28377
28382
28385
28386
28387
28392
28393
28412
28420
28421
28463
28469
28471
28484
28496
28503
28506
28509
28518
28527
28528
28539
28541
28551
28556
28563
28564
28569
28573
28593
28595
28596
28599
28600
28601
28615
28616
28620
28633
28642
28659
28664
28672
28674
28676
28678
28684
28689
28690
28691
28695
28696
28708
28712
28715
28722
28733
28742
28743
28745
28746
28747
28750
28754
28755
28756
28761
28774
28779
28780
28785
28801
28810
28818
28821
28830
28856
28861
28863
28874
28881
28892
28911
28917
28934
28953
28964
28971
28976
28986
28988
28991
28994
28995
28997
29005
29020
29028
29029
29031
29033
29041
29044
29045
29050
29057
29078
29083
29089
29090
29095
29101
29102
29105
29106
29111
29115
29118
29119
29132
29134
29151
29155
29161
29167
29170
29184
29189
29192
29195
29199
29206
29219
29226
29233
29238
29239
29240
29241
29242
29247
29253
29255
29270
29271
29275
29284
29300
29310
29311
29318
29322
29326
29327
29339
29344
29346
29348
29350
29352
29367
29374
29377
29380
29381
29388
29395
29403
29404
29407
29414
29418
29419
29421
29422
29423
29433
29439
29442
29444
29446
29450
29453
29455
29465
29480
29490
29491
29496
29499
29518
29524
29527
29529
29545
29547
29548
29554
29555
29559
29576
29587
29588
29592
29593
29594
29602
29605
29613
29618
29630
29633
29634
29635
29642
29643
29652
29658
29662
29672
29673
29682
29685
29694
29697
29702
29703
29711
29719
29724
29725
29728
29731
29733
29747
29749
29754
29755
29759
29766
29769
29777
29778
29787
29797
29798
29809
29813
29817
29819
29820
29828
29829
29841
29857
29860
29862
29865
29867
29871
29882
29885
29888
29898
29899
29905
29907
29908
29911
29914
29923
29929
29934
29935
29940
29956
29960
29961
29963
29966
29968
29970
29988
29996
30004
30006
30017
30023
30033
30038
30041
30066
30073
30088
30090
30096
30097
30101
30118
30128
30133
30136
30139
30153
30166
30169
30171
30189
30198
30204
30205
30217
30221
30225
30248
30252
30277
30284
30287
30295
30297
30299
30307
30311
30318
30322
30324
30330
30340
30341
30349
30350
30363
30364
30369
30376
30397
30403
30406
30407
30410
30412
30415
30424
30431
30432
30448
30454
30455
30459
30472
30475
30495
30500
30503
30512
30514
30516
30520
30534
30536
30541
30542
30550
30581
30582
30584
30587
30600
30605
30617
30618
30639
30643
30651
30654
30655
30660
30666
30667
30669
30676
30681
30685
30703
30706
30711
30716
30717
30720
30723
30725
30727
30743
30771
30779
30789
30803
30805
30806
30810
30827
30828
30830
30834
30835
30838
30846
30851
30852
30855
30857
30863
30873
30874
30878
30880
30882
30885
30886
30900
30904
30913
30927
30934
30939
30942
30950
30954
30956
30960
30967
30970
30983
30987
30988
30989
30993
30996
30998
31001
31011
31014
31015
31024
31027
31033
31041
31044
31054
31058
31066
31076
31086
31087
31088
31089
31110
31118
31132
31137
31149
31151
31159
31170
31172
31177
31178
31180
31198
31199
31205
31211
31218
31223
31225
31237
31238
31242
31255
31258
31260
31261
31265
31271
31288
31294
31302
31312
31317
31319
31327
31340
31341
31343
31348
31356
31357
31366
31369
31376
31383
31390
31391
31392
31402
31420
31422
31423
31428
31429
31432
31436
31441
31444
31445
31447
31450
31452
31460
31463
31464
31468
31477
31495
31496
31497
31498
31504
31516
31523
31530
31533
31538
31540
31546
31547
31567
31569
31580
31593
31594
31604
31610
31614
31629
31631
31634
31636
31644
31652
31653
31654
31655
31658
31664
31669
31689
31690
31694
31708
31709
31711
31713
31716
31721
31722
31725
31730
31733
31737
31741
31743
31758
31769
31770
31773
31774
31777
31790
31791
31797
31800
31801
31804
31806
31809
31817
31821
31824
31828
31855
31857
31862
31864
31869
31872
31880
31886
31901
31905
31912
31913
31916
31921
31924
31936
31938
31941
31959
31965
31968
31971
31974
31979
31980
31983
31984
31985
31991
31995
32001
32006
32011
32013
32017
32022
32025
32042
32054
32057
32064
32076
32079
32092
32093
32100
32113
32116
32118
32120
32122
32130
32141
32145
32154
32159
32162
32168
32171
32177
32180
32182
32188
32195
32196
32198
32200
32202
32203
32208
32224
32235
32239
32250
32254
32256
32266
32271
32276
32277
32281
32285
32292
32298
32304
32313
32316
32317
32322
32328
32333
32347
32352
32353
32354
32356
32357
32360
32366
32373
32374
32376
32384
32388
32393
32400
32402
32404
32408
32412
32422
32450
32461
32463
32466
32467
32468
32473
32487
32489
32499
32504
32506
32507
32510
32513
32519
32521
32530
32533
32539
32542
32546
32550
32553
32555
32556
32562
32565
32567
32572
32574
32579
32586
32587
32591
32596
32597
32598
32609
32620
32628
32631
32634
32637
32642
32648
32651
32661
32664
32670
32677
32684
32686
32688
32691
32695
32701
32704
32727
32741
32755
32770
32774
32781
32790
32795
32803
32805
32809
32818
32823
32828
32831
32845
32847
32850
32854
32857
32858
32863
32865
32866
32868
32876
32877
32886
32887
32888
32889
32894
32895
32900
32901
32908
32915
32922
32924
32927
32929
32931
32938
32947
32963
32964
32979
32981
32988
32997
33000
33009
33011
33019
33021
33060
33065
33068
33072
33078
33083
33090
33116
33117
33118
33121
33123
33134
33135
33139
33145
33149
33168
33173
33178
33179
33183
33193
33204
33211
33214
33220
33231
33238
33240
33249
33264
33290
33291
33293
33301
33305
33318
33330
33334
33346
33360
33363
33365
33371
33386
33399
33405
33407
33419
33421
33429
33430
33431
33438
33439
33440
33460
33463
33479
33480
33488
33489
33496
33498
33506
33510
33511
33513
33517
33529
33544
33546
33549
33550
33556
33557
33559
33564
33565
33571
33575
33576
33581
33582
33588
33596
33597
33610
33611
33618
33619
33628
33629
33630
33631
33637
33642
33646
33647
33654
33656
33661
33669
33673
33674
33684
33720
33725
33733
33766
33768
33776
33779
33781
33784
33785
33789
33794
33806
33810
33811
33812
33820
33825
33827
33830
33837
33845
33849
33854
33856
33866
33867
33875
33876
33878
33880
33882
33890
33893
33905
33908
33909
33926
33930
33931
33932
33937
33939
33945
33947
33952
33963
33983
33989
33999
34000
34001
34005
34006
34007
34018
34020
34030
34046
34051
34066
34068
34075
34077
34078
34103
34104
34105
34109
34119
34129
34136
34138
34140
34145
34152
34161
34162
34167
34168
34172
34176
34179
34182
34188
34197
34206
34211
34213
34217
34221
34226
34228
34235
34252
34253
34259
34263
34277
34278
34283
34286
34294
34304
34306
34320
34333
34336
34340
34342
34343
34352
34354
34355
34358
34359
34363
34366
34371
34373
34380
34383
34387
34398
34413
34423
34427
34441
34445
34447
34450
34452
34456
34458
34460
34461
34465
34489
34490
34496
34500
34504
34505
34508
34510
34514
34521
34534
34544
34545
34562
34569
34577
34583
34607
34608
34610
34611
34615
34619
34636
34653
34656
34659
34662
34663
34676
34681
34684
34690
34693
34698
34703
34708
34717
34721
34773
34776
34778
34790
34792
34793
34798
34801
34803
34804
34805
34807
34809
34811
34816
34822
34830
34833
34837
34839
34850
34851
34854
34855
34858
34867
34871
34873
34896
34904
34908
34932
34935
34936
34946
34952
34962
34973
34978
34989
34999
35002
35008
35010
35012
35014
35015
35017
35023
35028
35034
35042
35064
35067
35073
35075
35078
35082
35091
35093
35096
35104
35105
35109
35114
35118
35119
35127
35131
35132
35135
35149
35152
35167
35168
35173
35181
35183
35184
35190
35208
35217
35219
35252
35268
35278
35281
35285
35292
35324
35328
35333
35335
35345
35348
35363
35366
35367
35368
35374
35378
35385
35388
35395
35411
35419
35420
35421
35427
35437
35438
35460
35480
35493
35504
35507
35516
35525
35527
35542
35547
35551
35553
35561
35570
35573
35575
35576
35586
35589
35592
35607
35608
35611
35617
35628
35629
35634
35640
35641
35647
35650
35651
35656
35660
35661
35672
35676
35685
35687
35688
35693
35696
35702
35704
35707
35728
35729
35734
35735
35744
35747
35754
35755
35760
35774
35776
35781
35790
35792
35797
35798
35799
35802
35803
35805
35806
35812
35815
35829
35830
35841
35846
35848
35854
35860
35863
35868
35869
35872
35894
35895
35920
35924
35925
35928
35931
35934
35964
35965
35986
35990
35992
35993
36001
36020
36022
36035
36039
36049
36054
36055
36063
36075
36082
36090
36096
36098
36103
36104
36112
36114
36122
36125
36127
36130
36134
36136
36137
36138
36149
36152
36153
36154
36165
36166
36168
36169
36171
36173
36176
36182
36210
36213
36214
36215
36216
36222
36233
36247
36248
36249
36268
36274
36287
36290
36296
36302
36303
36312
36314
36324
36331
36332
36344
36345
36346
36347
36353
36354
36357
36363
36364
36365
36366
36376
36382
36398
36426
36428
36430
36431
36434
36440
36442
36447
36448
36452
36456
36464
36473
36475
36477
36483
36485
36497
36500
36511
36519
36522
36525
36533
36537
36538
36541
36546
36549
36552
36553
36559
36568
36581
36593
36600
36603
36604
36605
36606
36611
36616
36619
36623
36626
36633
36643
36649
36658
36665
36668
36674
36675
36684
36687
36694
36702
36703
36704
36705
36708
36709
36716
36724
36739
36747
36749
36758
36763
36788
36789
36790
36807
36809
36813
36819
36821
36826
36847
36850
36854
36858
36859
36860
36872
36877
36879
36881
36882
36891
36903
36907
36913
36916
36920
36921
36923
36936
36940
36942
36944
36945
36946
36963
36964
36967
36971
36980
36986
36996
36999
37000
37007
37013
37031
37034
37036
37038
37053
37057
37064
37068
37089
37097
37098
37100
37105
37109
37118
37137
37140
37141
37145
37149
37160
37169
37174
37183
37184
37185
37195
37206
37208
37219
37224
37225
37236
37238
37246
37247
37251
37260
37264
37267
37273
37276
37293
37298
37302
37312
37321
37328
37336
37339
37341
37342
37344
37346
37347
37351
37352
37358
37362
37366
37368
37402
37419
37427
37436
37438
37440
37443
37449
37453
37454
37455
37457
37462
37463
37481
37489
37498
37503
37516
37530
37537
37548
37552
37558
37562
37571
37573
37574
37575
37596
37598
37603
37604
37616
37625
37645
37655
37656
37659
37662
37666
37672
37673
37677
37678
37679
37683
37686
37691
37692
37694
37696
37703
37709
37724
37733
37736
37743
37746
37755
37756
37757
37761
37763
37764
37766
37769
37787
37791
37794
37808
37809
37833
37839
37841
37846
37852
37861
37867
37869
37876
37878
37905
37918
37923
37928
37929
37936
37954
37955
37959
37961
37971
37972
37973
37974
37983
37987
37995
38011
38028
38037
38043
38047
38048
38049
38051
38052
38069
38076
38093
38110
38119
38121
38124
38129
38132
38144
38149
38152
38153
38157
38159
38164
38165
38166
38173
38185
38187
38196
38197
38199
38209
38214
38223
38224
38232
38237
38242
38255
38274
38279
38295
38298
38299
38301
38302
38303
38309
38310
38311
38314
38315
38317
38331
38337
38343
38354
38366
38370
38373
38380
38386
38389
38391
38396
38409
38412
38414
38416
38428
38431
38442
38443
38448
38452
38457
38458
38459
38466
38467
38468
38469
38479
38480
38482
38485
38503
38515
38521
38527
38549
38552
38560
38566
38567
38576
38577
38586
38589
38595
38609
38610
38611
38615
38618
38625
38626
38628
38631
38633
38639
38644
38646
38648
38649
38656
38660
38665
38667
38671
38672
38676
38677
38679
38683
38686
38687
38693
38713
38717
38724
38727
38748
38764
38769
38772
38780
38783
38790
38791
38796
38798
38811
38816
38817
38824
38830
38832
38835
38838
38842
38843
38847
38849
38856
38862
38863
38864
38874
38875
38877
38883
38885
38887
38893
38895
38902
38903
38905
38911
38927
38938
38940
38943
38948
38954
38958
38961
38986
38990
38996
39004
39006
39009
39010
39023
39024
39025
39028
39035
39036
39038
39050
39065
39066
39078
39084
39099
39101
39103
39109
39122
39124
39133
39135
39136
39137
39146
39149
39156
39161
39168
39170
39179
39180
39188
39196
39201
39218
39220
39221
39223
39225
39229
39231
39232
39241
39252
39292
39295
39308
39309
39319
39332
39347
39350
39355
39359
39364
39366
39369
39379
39380
39383
39385
39388
39395
39396
39399
39409
39414
39427
39429
39432
39439
39452
39455
39459
39461
39462
39469
39478
39483
39484
39488
39489
39497
39498
39500
39501
39512
39526
39532
39535
39539
39541
39565
39573
39575
39577
39582
39593
39604
39608
39610
39613
39621
39628
39629
39639
39649
39652
39683
39689
39691
39693
39694
39697
39699
39700
39701
39710
39716
39717
39726
39727
39733
39736
39746
39753
39761
39763
39769
39770
39773
39774
39777
39779
39790
39810
39817
39822
39827
39831
39833
39838
39844
39845
39846
39858
39859
39867
39873
39888
39889
39892
39896
39909
39921
39925
39933
39944
39945
39954
39955
39975
39984
39985
39989
39992
39993
39998
40000
40001
40007
40010
40019
40032
40042
40060
40067
40071
40073
40087
40091
40106
40108
40117
40123
40133
40134
40138
40143
40145
40154
40159
40163
40169
40171
40176
40179
40185
40189
40190
40194
40197
40200
40214
40218
40225
40228
40233
40237
40239
40243
40244
40252
40267
40269
40270
40294
40303
40307
40313
40321
40327
40328
40332
40334
40335
40343
40354
40356
40364
40366
40374
40375
40388
40392
40394
40405
40408
40428
40433
40439
40441
40454
40459
40464
40473
40474
40477
40478
40483
40489
40513
40521
40527
40528
40544
40545
40557
40563
40567
40575
40584
40590
40596
40598
40607
40612
40615
40626
40631
40637
40649
40651
40653
40658
40669
40673
40678
40679
40688
40696
40697
40698
40701
40708
40719
40721
40722
40729
40750
40762
40774
40780
40781
40782
40794
40795
40799
40808
40809
40811
40825
40827
40835
40837
40841
40855
40857
40859
40861
40864
40865
40867
40868
40872
40876
40894
40896
40903
40924
40930
40935
40938
40941
40949
40952
40958
40960
40978
40991
40993
40995
41009
41014
41017
41018
41024
41026
41037
41070
41071
41091
41098
41099
41114
41115
41126
41137
41143
41146
41172
41182
41186
41191
41192
41200
41205
41214
41237
41243
41254
41270
41273
41286
41295
41304
41317
41318
41321
41325
41328
41329
41332
41334
41338
41346
41351
41358
41359
41364
41365
41367
41376
41382
41383
41385
41409
41414
41418
41420
41423
41426
41439
41445
41450
41453
41455
41462
41467
41469
41471
41480
41487
41489
41490
41492
41497
41504
41506
41507
41512
41521
41534
41536
41537
41546
41557
41562
41563
41565
41567
41570
41573
41576
41578
41583
41587
41598
41602
41603
41619
41620
41622
41626
41636
41644
41656
41660
41672
41682
41687
41701
41709
41717
41722
41731
41737
41738
41741
41744
41760
41763
41773
41775
41777
41783
41788
41791
41793
41794
41801
41830
41837
41841
41848
41851
41853
41860
41863
41865
41871
41878
41882
41883
41885
41886
41899
41911
41914
41930
41932
41947
41949
41950
41953
41963
41965
41971
41977
41978
41986
42010
42011
42015
42022
42034
42037
42038
42040
42044
42051
42060
42064
42073
42103
42109
42114
42120
42131
42134
42136
42143
42159
42164
42165
42167
42184
42185
42190
42192
42202
42205
42214
42219
42224
42233
42237
42240
42246
42251
42252
42269
42278
42288
42300
42302
42304
42316
42343
42352
42359
42371
42375
42376
42384
42392
42400
42404
42415
42420
42430
42431
42441
42446
42458
42468
42476
42482
42485
42492
42496
42499
42506
42512
42513
42515
42516
42522
42526
42532
42542
42554
42565
42572
42576
42585
42589
42593
42598
42602
42607
42615
42619
42631
42635
42638
42647
42650
42662
42663
42665
42676
42677
42683
42688
42689
42691
42707
42721
42724
42729
42735
42745
42749
42762
42776
42799
42801
42803
42809
42813
42826
42831
42833
42834
42835
42845
42846
42849
42852
42857
42873
42875
42880
42883
42888
42912
42921
42922
42925
42927
42930
42939
42947
42966
42968
42992
43001
43008
43011
43021
43027
43030
43034
43038
43052
43053
43078
43081
43082
43109
43110
43116
43123
43126
43130
43131
43132
43133
43144
43151
43158
43170
43174
43181
43187
43188
43189
43190
43200
43206
43213
43221
43236
43238
43240
43243
43251
43257
43259
43282
43288
43294
43297
43303
43308
43314
43316
43318
43321
43326
43338
43356
43360
43374
43376
43392
43393
43399
43400
43413
43418
43423
43424
43431
43435
43436
43446
43448
43450
43451
43454
43455
43457
43458
43464
43466
43469
43477
43480
43485
43488
43496
43500
43507
43508
43509
43520
43522
43524
43529
43543
43547
43557
43582
43593
43599
43618
43647
43648
43650
43655
43671
43677
43684
43703
43706
43736
43743
43749
43794
43799
43802
43803
43807
43809
43818
43830
43832
43840
43842
43844
43850
43859
43866
43867
43870
43871
43872
43904
43907
43912
43927
43943
43947
43953
43962
43966
43979
43982
43988
43989
43999
44007
44034
44036
44038
44040
44041
44044
44046
44047
44053
44060
44061
44073
44083
44084
44085
44090
44097
44099
44104
44108
44116
44119
44122
44123
44132
44133
44148
44150
44154
44155
44160
44164
44171
44176
44182
44193
44198
44199
44203
44215
44219
44235
44241
44246
44251
44252
44256
44260
44265
44269
44270
44274
44279
44298
44318
44319
44323
44325
44328
44347
44351
44362
44404
44405
44412
44415
44424
44425
44426
44429
44436
44439
44463
44475
44479
44493
44513
44519
44526
44528
44531
44539
44541
44555
44569
44576
44579
44581
44584
44592
44598
44599
44601
44604
44609
44618
44620
44621
44642
44661
44668
44674
44685
44698
44708
44709
44710
44713
44721
44732
44739
44742
44743
44744
44748
44751
44757
44758
44760
44762
44774
44782
44794
44795
44803
44810
44814
44818
44823
44824
44834
44837
44841
44849
44866
44868
44882
44885
44889
44899
44902
44903
44905
44907
44912
44913
44920
44922
44934
44952
44954
44955
44963
44969
44972
44973
44975
44977
44978
44985
44993
44996
44999
45015
45022
45023
45028
45034
45040
45047
45049
45056
45061
45062
45068
45071
45073
45074
45079
45080
45081
45082
45089
45096
45109
45110
45115
45118
45119
45131
45137
45141
45145
45158
45163
45183
45186
45187
45202
45208
45214
45224
45225
45229
45234
45253
45257
45260
45267
45269
45289
45292
45300
45301
45306
45314
45319
45327
45328
45330
45344
45345
45350
45354
45358
45365
45372
45373
45380
45384
45386
45412
45418
45420
45421
45433
45442
45466
45483
45484
45487
45488
45490
45494
45495
45505
45507
45510
45511
45517
45523
45532
45534
45537
45539
45540
45541
45546
45555
45565
45571
45580
45581
45582
45586
45587
45591
45596
45602
45604
45612
45623
45633
45634
45636
45644
45652
45654
45656
45657
45660
45670
45672
45676
45683
45695
45703
45709
45715
45718
45728
45730
45733
45739
45740
45744
45747
45757
45759
45784
45788
45789
45793
45798
45800
45808
45814
45817
45818
45822
45837
45839
45840
45843
45844
45846
45848
45850
45860
45863
45867
45868
45882
45889
45890
45898
45901
45915
45917
45928
45929
45936
45944
45946
45955
45957
45967
45968
45980
45981
45982
45989
45995
46026
46029
46039
46050
46052
46054
46056
46064
46068
46075
46082
46090
46094
46105
46122
46124
46131
46139
46142
46144
46147
46154
46156
46163
46195
46196
46199
46205
46206
46213
46215
46219
46231
46240
46244
46246
46261
46283
46285
46291
46295
46299
46303
46329
46339
46342
46346
46349
46350
46351
46371
46382
46389
46392
46393
46395
46396
46403
46404
46409
46414
46421
46430
46439
46442
46446
46448
46449
46451
46467
46469
46479
46489
46497
46498
46506
46514
46517
46523
46532
46536
46539
46541
46543
46547
46549
46564
46568
46570
46572
46575
46577
46588
46589
46593
46596
46600
46602
46608
46613
46618
46630
46631
46633
46636
46637
46645
46656
46665
46672
46678
46681
46684
46701
46710
46715
46728
46740
46741
46742
46750
46753
46762
46765
46767
46771
46778
46787
46798
46805
46819
46822
46823
46825
46829
46830
46832
46838
46841
46864
46868
46870
46873
46878
46881
46899
46907
46926
46927
46929
46932
46936
46945
46947
46960
46963
46964
46967
46976
46979
46984
46991
46992
47002
47003
47005
47012
47015
47029
47034
47041
47054
47055
47059
47060
47070
47078
47079
47090
47095
47097
47099
47101
47106
47108
47110
47111
47118
47121
47123
47132
47134
47138
47151
47158
47177
47180
47187
47189
47199
47202
47210
47214
47216
47218
47222
47224
47225
47226
47250
47251
47255
47260
47263
47272
47273
47277
47280
47291
47292
47294
47298
47313
47315
47320
47321
47325
47326
47327
47329
47330
47332
47335
47338
47360
47373
47375
47382
47395
47399
47411
47417
47421
47423
47426
47451
47461
47462
47463
47480
47486
47505
47515
47516
47523
47526
47531
47533
47536
47538
47540
47545
47546
47547
47549
47555
47563
47581
47589
47595
47609
47612
47615
47634
47635
47640
47643
47646
47654
47658
47661
47664
47669
47674
47679
47681
47682
47693
47698
47706
47711
47715
47718
47719
47722
47723
47749
47753
47754
47757
47765
47776
47778
47785
47789
47790
47804
47810
47816
47821
47826
47828
47832
47840
47844
47855
47873
47874
47885
47904
47905
47912
47924
47929
47932
47933
47943
47950
47957
47961
47962
47968
47970
47973
47974
47979
47984
47986
47990
47992
47997
48008
48013
48015
48016
48021
48033
48038
48040
48045
48048
48063
48067
48070
48073
48078
48080
48091
48095
48097
48098
48100
48112
48113
48143
48146
48152
48169
48171
48178
48180
48192
48198
48209
48214
48219
48228
48238
48241
48242
48248
48249
48250
48262
48270
48273
48274
48281
48284
48291
48292
48294
48295
48296
48297
48298
48317
48319
48328
48335
48342
48361
48369
48391
48393
48402
48407
48426
48434
48442
48461
48464
48467
48475
48484
48489
48491
48496
48499
48501
48503
48504
48508
48513
48519
48524
48545
48560
48572
48573
48575
48577
48587
48593
48598
48604
48610
48612
48617
48629
48639
48641
48645
48650
48654
48675
48678
48681
48682
48683
48692
48696
48708
48729
48742
48755
48760
48764
48769
48774
48777
48790
48793
48796
48798
48799
48809
48816
48819
48821
48823
48824
48826
48836
48841
48845
48851
48861
48864
48868
48874
48875
48881
48883
48887
48893
48894
48895
48908
48919
48923
48951
48952
48955
48983
48990
48995
48999
49006
49007
49015
49025
49026
49030
49038
49046
49047
49053
49055
49056
49065
49066
49071
49072
49073
49077
49081
49083
49089
49116
49119
49120
49122
49140
49146
49153
49160
49179
49192
49200
49208
49218
49227
49257
49261
49264
49267
49268
49270
49275
49287
49291
49294
49303
49305
-1
1
3
6
7
8
12
19
22
27
29
31
35
40
41
42
46
50
51
55
60
61
63
65
68
71
74
77
78
79
80
81
82
83
85
90
93
97
100
101
102
103
104
107
109
115
118
120
121
123
124
125
126
128
129
132
133
135
136
142
143
147
159
160
162
163
179
180
182
183
186
187
189
190
191
193
197
201
203
204
207
208
211
212
214
217
218
219
225
226
228
230
231
232
233
235
236
238
239
241
242
244
245
246
254
261
262
263
265
266
268
270
275
276
281
283
284
286
288
289
290
291
292
296
298
300
303
304
306
308
309
312
313
314
315
319
320
321
322
326
328
329
331
333
334
339
343
344
347
348
349
350
352
358
359
362
365
366
367
371
376
377
379
380
381
382
386
387
390
398
399
400
402
405
406
411
412
414
417
425
428
430
431
432
433
434
443
445
447
448
449
450
451
463
468
471
472
478
479
484
488
489
491
492
495
496
502
504
506
507
508
509
516
517
518
520
521
522
523
524
525
526
528
531
533
534
537
538
539
541
543
546
548
550
551
552
553
554
555
557
560
569
570
571
572
573
574
576
577
580
581
582
586
593
597
598
599
600
603
605
609
615
618
620
622
623
628
632
634
636
646
650
651
652
653
656
658
660
662
663
667
668
671
672
675
678
679
680
684
690
692
693
695
700
708
709
711
712
713
719
721
723
724
728
731
738
739
740
743
744
746
748
750
751
752
753
756
757
759
762
763
764
766
770
771
774
776
777
778
779
780
781
782
783
785
786
787
788
789
790
791
794
796
797
800
801
803
808
810
811
813
815
816
817
820
822
826
827
829
831
833
836
838
842
844
847
848
849
850
851
854
856
859
860
863
864
865
871
873
874
875
878
880
881
883
884
885
893
894
895
897
898
903
904
907
908
913
920
921
922
926
928
929
930
931
932
933
944
949
950
951
954
956
959
961
967
968
970
973
977
979
980
981
987
988
989
990
991
993
994
1000
1003
1007
1009
1015
1016
1018
1021
1023
1025
1030
1032
1033
1034
1043
1046
1049
1050
1052
1058
1059
1060
1062
1064
1065
1066
1067
1069
1070
1071
1072
1073
1074
1075
1076
1080
1083
1084
1085
1087
1088
1089
1090
1091
1092
1093
1094
1096
1097
1099
1100
1101
1103
1106
1109
1110
1115
1117
1119
1123
1128
1130
1131
1133
1135
1136
1137
1140
1141
1145
1146
1150
1151
1157
1159
1160
1161
1162
1163
1166
1170
1171
1172
1173
1180
1182
1183
1184
1187
1189
1195
1196
1197
1198
1199
1204
1208
1209
1211
1215
1216
1217
1219
1223
1227
1231
1233
1238
1239
1240
1242
1247
1248
1252
1255
1264
1265
1267
1269
1272
1274
1277
1279
1280
1285
1286
1287
1289
1296
1299
1302
1303
1305
1310
1315
1320
1322
1329
1330
1334
1335
1336
1337
1339
1340
1342
1344
1345
1347
1348
1349
1351
1352
1353
1356
1357
1361
1363
1367
1374
1375
1376
1380
1382
1384
1388
1390
1396
1398
1399
1400
1401
1405
1407
1409
1410
1411
1412
1416
1417
1418
1420
1421
1425
1426
1430
1432
1437
1439
1441
1442
1443
1447
1448
1453
1457
1458
1460
1461
1462
1463
1466
1467
1468
1472
1473
1474
1476
1477
1481
1488
1489
1492
1494
1495
1496
1497
1501
1503
1504
1507
1510
1512
1515
1516
1519
1520
1524
1525
1527
1528
1533
1535
1536
1539
1540
1542
1543
1544
1551
1552
1553
1557
1558
1559
1563
1566
1568
1570
1573
1576
1577
1579
1582
1583
1587
1590
1592
1595
1596
1598
1601
1602
1603
1604
1606
1608
1610
1612
1614
1615
1618
1619
1625
1626
1627
1632
1637
1638
1639
1643
1646
1649
1650
1654
1656
1661
1663
1666
1668
1670
1671
1673
1674
1676
1677
1680
1681
1687
1691
1693
1695
1696
1697
1698
1699
1700
1706
1707
1710
1712
1713
1716
1718
1721
1722
1726
1728
1729
1730
1732
1734
1736
1737
1738
1741
1746
1748
1750
1751
1752
1753
1755
1757
1766
1767
1769
1771
1772
1774
1776
1782
1783
1787
1788
1789
1790
1793
1794
1795
1797
1799
1804
1807
1808
1809
1810
1811
1812
1813
1815
1816
1818
1827
1828
1830
1832
1834
1836
1837
1839
1840
1841
1842
1843
1845
1848
1849
1853
1855
1859
1860
1864
1865
1866
1869
1870
1877
1878
1880
1885
1886
1889
1892
1897
1900
1901
1902
1910
1913
1915
1916
1917
1918
1920
1923
1926
1927
1929
1931
1933
1935
1936
1937
1939
1941
1943
1948
1951
1953
1954
1955
1961
1965
1967
1968
1969
1970
1971
1972
1973
1977
1980
1981
1984
1985
1987
1988
1990
1993
1994
1995
1996
2001
2006
2013
2014
2017
2020
2021
2024
2025
2030
2034
2036
2037
2038
2039
2040
2042
2044
2045
2050
2051
2055
2056
2057
2058
2061
2062
2063
2073
2074
2076
2077
2078
2079
2080
2083
2085
2091
2096
2097
2099
2100
2102
2104
2109
2110
2113
2115
2117
2118
2123
2124
2126
2127
2130
2131
2133
2139
2140
2141
2146
2148
2155
2156
2158
2161
2162
2164
2167
2175
2178
2180
2182
2188
2189
2190
2191
2194
2199
2209
2210
2211
2213
2216
2217
2218
2219
2220
2221
2223
2224
2228
2229
2230
2232
2233
2234
2241
2243
2244
2248
2251
2252
2253
2260
2261
2264
2267
2269
2270
2271
2273
2274
2275
2277
2279
2280
2281
2283
2285
2294
2298
2301
2302
2303
2306
2307
2308
2310
2311
2315
2325
2326
2328
2330
2336
2339
2346
2349
2350
2353
2354
2355
2356
2359
2360
2361
2362
2363
2364
2365
2366
2371
2372
2373
2377
2378
2382
2387
2388
2390
2392
2395
2399
2405
2407
2410
2411
2413
2414
2417
2418
2419
2422
2423
2425
2427
2428
2429
2432
2433
2434
2436
2437
2438
2445
2447
2448
2450
2451
2454
2455
2458
2459
2460
2462
2463
2464
2465
2466
2468
2470
2473
2474
2475
2476
2480
2481
2482
2484
2485
2487
2488
2492
2493
2498
2503
2509
2511
2513
2515
2516
2517
2519
2521
2522
2524
2527
2528
2529
2532
2534
2535
2536
2538
2539
2545
2546
2547
2549
2552
2553
2554
2555
2556
2557
2558
2559
2562
2565
2568
2571
2573
2576
2577
2578
2582
2586
2587
2588
2589
2590
2594
2595
2601
2602
2605
2607
2608
2609
2616
2617
2619
2622
2625
2629
2630
2635
2636
2638
2643
2649
2650
2653
2654
2656
2663
2665
2667
2669
2671
2672
2673
2675
2676
2680
2681
2684
2687
2689
2691
2694
2697
2699
2700
2702
2704
2705
2710
2713
2716
2719
2720
2722
2723
2732
2734
2740
2741
2745
2746
2747
2753
2754
2756
2758
2759
2760
2761
2766
2768
2770
2771
2778
2788
2790
2792
2794
2795
2797
2801
2802
2809
2810
2817
2818
2819
2820
2825
2833
2835
2837
2839
2840
2843
2845
2847
2848
2853
2854
2858
2860
2861
2862
2863
2866
2872
2875
2876
2879
2881
2884
2885
2887
2888
2891
2895
2897
2900
2903
2904
2905
2910
2911
2912
2913
2915
2917
2920
2921
2922
2925
2926
2933
2934
2935
2936
2938
2940
2948
2950
2954
2957
2966
2967
2969
2973
2978
2980
2981
2983
2987
2989
2990
2991
2992
2999
3001
3002
3003
3004
3007
3009
3011
3012
3014
3015
3016
3018
3022
3023
3026
3029
3032
3035
3036
3037
3038
3040
3042
3043
3045
3050
3056
3057
3060
3062
3064
3065
3066
3071
3073
3078
3079
3081
3082
3092
3093
3094
3097
3098
3101
3103
3117
3118
3119
3121
3126
3127
3128
3131
3139
3140
3143
3145
3146
3148
3149
3152
3155
3156
3158
3165
3166
3167
3168
3169
3173
3174
3175
3180
3182
3187
3190
3191
3193
3194
3198
3199
3201
3202
3203
3206
3207
3209
3212
3216
3217
3218
3219
3220
3221
3222
3223
3233
3234
3237
3244
3245
3247
3249
3250
3251
3254
3255
3259
3262
3263
3264
3265
3267
3268
3269
3270
3272
3274
3275
3277
3279
3282
3284
3286
3287
3288
3289
3292
3293
3299
3300
3301
3303
3304
3305
3306
3307
3308
3312
3315
3324
3326
3327
3328
3331
3332
3335
3336
3337
3341
3342
3343
3344
3351
3352
3353
3356
3358
3363
3364
3369
3370
3371
3377
3378
3385
3386
3388
3390
3392
3395
3398
3399
3402
3404
3405
3406
3408
3409
3412
3417
3418
3420
3421
3422
3425
3430
3432
3436
3439
3443
3447
3449
3451
3453
3454
3455
3456
3458
3459
3462
3466
3467
3471
3472
3473
3474
3477
3480
3481
3482
3490
3491
3492
3493
3494
3495
3498
3499
3500
3501
3502
3507
3508
3509
3516
3519
3522
3525
3526
3527
3531
3532
3533
3534
3536
3537
3538
3539
3541
3544
3546
3548
3555
3559
3561
3562
3566
3570
3571
3572
3575
3577
3578
3579
3582
3583
3585
3587
3588
3589
3591
3592
3598
3599
3601
3604
3608
3609
3610
3612
3617
3618
3620
3621
3623
3624
3626
3627
3629
3633
3634
3635
3636
3637
3646
3649
3651
3654
3656
3660
3663
3669
3676
3677
3681
3682
3683
3687
3693
3695
3697
3699
3703
3705
3706
3707
3708
3710
3711
3714
3715
3718
3719
3720
3722
3723
3724
3725
3726
3728
3730
3731
3733
3735
3738
3741
3747
3748
3749
3753
3755
3756
3757
3759
3760
3762
3767
3768
3772
3773
3777
3778
3781
3785
3786
3788
3790
3791
3794
3795
3802
3806
3808
3809
3814
3815
3818
3820
3824
3825
3826
3827
3831
3832
3836
3838
3839
3843
3845
3849
3850
3853
3856
3857
3858
3859
3863
3865
3866
3868
3869
3870
3871
3876
3877
3883
3884
3885
3887
3891
3892
3893
3894
3896
3898
3901
3902
3905
3906
3907
3908
3909
3914
3915
3916
3917
3918
3921
3922
3924
3929
3930
3935
3937
3939
3940
3943
3947
3951
3952
3957
3962
3968
3971
3973
3974
3977
3978
3979
3980
3981
3984
3986
3988
3989
3991
3998
3999
4004
4006
4008
4009
4011
4013
4021
4024
4026
4027
4028
4032
4035
4036
4039
4041
4043
4044
4046
4047
4048
4054
4056
4057
4058
4063
4066
4067
4070
4071
4072
4074
4075
4079
4080
4083
4086
4087
4088
4093
4095
4097
4098
4099
4100
4104
4109
4111
4114
4116
4117
4118
4119
4120
4124
4126
4127
4130
4131
4132
4133
4134
4135
4140
4141
4142
4143
4144
4146
4148
4149
4154
4155
4157
4162
4163
4164
4166
4172
4173
4175
4178
4179
4182
4186
4187
4189
4190
4194
4196
4203
4204
4205
4206
4208
4211
4213
4215
4216
4219
4220
4221
4223
4224
4227
4228
4229
4232
4235
4242
4243
4247
4248
4254
4257
4258
4260
4274
4276
4281
4286
4287
4288
4289
4291
4292
4297
4298
4300
4301
4304
4305
4307
4310
4311
4312
4313
4314
4316
4317
4319
4325
4327
4328
4329
4330
4331
4336
4337
4341
4343
4349
4350
4355
4356
4358
4364
4365
4371
4372
4373
4375
4377
4380
4381
4382
4383
4386
4387
4388
4390
4391
4395
4396
4398
4401
4402
4403
4405
4407
4408
4409
4410
4411
4413
4419
4420
4424
4426
4427
4430
4431
4432
4436
4439
4441
4446
4448
4449
4450
4452
4453
4456
4465
4466
4467
4469
4470
4471
4474
4476
4479
4484
4486
4487
4490
4491
4493
4495
4498
4500
4503
4509
4511
4512
4513
4515
4516
4517
4518
4520
4521
4522
4525
4527
4528
4531
4532
4535
4541
4543
4545
4548
4549
4550
4551
4552
4553
4554
4558
4560
4561
4562
4563
4567
4569
4570
4575
4580
4582
4583
4584
4585
4586
4587
4588
4591
4593
4598
4602
4603
4604
4607
4608
4611
4618
4619
4620
4621
4622
4626
4627
4630
4633
4634
4638
4641
4643
4644
4646
4648
4649
4656
4658
4661
4662
4663
4665
4667
4669
4676
4677
4678
4679
4680
4682
4684
4685
4686
4687
4688
4690
4692
4694
4699
4701
4703
4704
4706
4708
4710
4711
4717
4718
4719
4722
4723
4726
4727
4731
4733
4734
4736
4738
4739
4742
4743
4745
4749
4755
4756
4763
4764
4765
4769
4772
4773
4776
4778
4784
4788
4789
4790
4791
4793
4794
4795
4797
4798
4802
4803
4804
4807
4811
4814
4819
4824
4825
4826
4829
4830
4834
4835
4837
4838
4840
4844
4846
4847
4848
4856
4857
4858
4859
4861
4862
4867
4868
4869
4871
4877
4880
4881
4882
4884
4885
4887
4888
4893
4897
4898
4899
4900
4905
4906
4907
4910
4914
4915
4916
4917
4919
4921
4922
4923
4924
4925
4926
4927
4928
4930
4938
4939
4940
4942
4947
4951
4954
4955
4957
4959
4962
4963
4964
4968
4970
4971
4972
4975
4978
4980
4981
4982
4984
4987
4993
4998
4999
5000
5001
5004
5007
5008
5009
5011
5013
5015
5020
5025
5026
5027
5028
5032
5033
5034
5035
5036
5040
5041
5044
5045
5046
5047
5048
5049
5050
5052
5053
5056
5057
5059
5061
5063
5064
5065
5066
5068
5069
5073
5074
5075
5079
5080
5081
5082
5083
5084
5085
5086
5087
5088
5093
5096
5097
5101
5104
5105
5107
5112
5113
5117
5118
5121
5123
5125
5126
5129
5130
5132
5134
5135
5141
5142
5143
5148
5149
5151
5152
5154
5156
5157
5161
5162
5167
5168
5170
5171
5172
5174
5176
5181
5182
5190
5191
5192
5193
5200
5206
5208
5210
5213
5221
5224
5225
5226
5228
5230
5231
5232
5235
5236
5238
5241
5243
5244
5247
5248
5249
5254
5259
5260
5262
5263
5265
5266
5267
5268
5270
5274
5276
5277
5278
5280
5282
5287
5291
5294
5295
5296
5297
5298
5299
5302
5305
5306
5308
5309
5311
5312
5316
5320
5324
5325
5328
5331
5333
5334
5335
5336
5339
5340
5341
5344
5345
5347
5349
5350
5352
5353
5354
5355
5357
5359
5360
5361
5362
5365
5367
5368
5369
5370
5372
5377
5382
5385
5388
5390
5391
5397
5398
5399
5403
5405
5406
5413
5414
5416
5417
5418
5419
5420
5421
5424
5426
5432
5435
5436
5438
5439
5440
5441
5442
5443
5444
5455
5457
5458
5461
5469
5471
5477
5478
5480
5487
5492
5493
5494
5496
5502
5504
5505
5507
5508
5511
5513
5516
5517
5519
5523
5524
5528
5531
5532
5535
5538
5548
5549
5550
5559
5561
5562
5563
5569
5573
5575
5576
5579
5582
5586
5588
5591
5597
5598
5600
5602
5603
5605
5608
5609
5610
5615
5616
5618
5619
5621
5622
5626
5627
5631
5632
5635
5639
5642
5643
5644
5646
5648
5650
5655
5659
5661
5662
5664
5665
5666
5671
5675
5679
5680
5682
5683
5686
5687
5688
5690
5691
5692
5698
5702
5706
5708
5709
5711
5714
5716
5718
5720
5723
5727
5729
5730
5737
5740
5743
5747
5749
5750
5752
5753
5754
5759
5760
5761
5762
5763
5767
5775
5782
5783
5784
5785
5789
5791
5792
5793
5794
5795
5796
5798
5799
5800
5805
5807
5812
5813
5816
5817
5818
5819
5821
5827
5828
5829
5832
5833
5834
5836
5838
5839
5842
5843
5845
5846
5847
5848
5849
5850
5854
5856
5863
5869
5873
5875
5876
5879
5881
5882
5883
5886
5892
5894
5895
5897
5899
5901
5902
5905
5906
5909
5916
5917
5918
5920
5923
5925
5926
5928
5931
5937
5945
5946
5947
5951
5952
5953
5957
5959
5960
5962
5963
5965
5966
5967
5968
5969
5970
5971
5972
5975
5976
5977
5978
5979
5981
5982
5984
5985
5986
5988
5989
5991
5997
5998
6003
6005
6008
6009
6010
6011
6015
6016
6017
6019
6021
6024
6025
6026
6031
6034
6035
6036
6037
6039
6040
6042
6044
6045
6049
6051
6056
6058
6060
6062
6064
6067
6068
6070
6076
6077
6078
6079
6080
6083
6085
6088
6089
6093
6094
6099
6100
6102
6104
6105
6107
6108
6109
6113
6116
6117
6120
6124
6129
6133
6135
6137
6139
6140
6141
6142
6143
6144
6146
6148
6159
6163
6164
6167
6174
6175
6179
6180
6182
6186
6193
6194
6195
6197
6198
6202
6203
6205
6208
6210
6212
6213
6214
6218
6219
6220
6221
6224
6225
6226
6233
6235
6236
6237
6242
6246
6248
6250
6253
6255
6256
6258
6259
6261
6265
6269
6270
6273
6275
6276
6278
6280
6284
6285
6289
6292
6293
6295
6296
6297
6304
6305
6306
6311
6312
6313
6314
6316
6321
6324
6326
6327
6328
6329
6330
6332
6334
6335
6336
6337
6339
6340
6341
6345
6348
6349
6351
6352
6353
6356
6357
6358
6364
6365
6366
6370
6379
6383
6384
6390
6393
6394
6399
6400
6401
6403
6404
6408
6409
6411
6413
6417
6424
6425
6427
6431
6432
6433
6438
6440
6441
6445
6447
6449
6450
6452
6454
6457
6459
6463
6464
6466
6470
6471
6472
6473
6478
6485
6486
6487
6491
6494
6495
6496
6498
6500
6502
6505
6506
6509
6510
6511
6517
6519
6521
6522
6524
6525
6526
6528
6531
6532
6533
6534
6535
6536
6537
6541
6542
6543
6545
6546
6547
6548
6551
6552
6553
6556
6558
6559
6560
6561
6563
6564
6567
6568
6569
6572
6577
6579
6585
6586
6587
6596
6598
6609
6610
6614
6616
6618
6619
6620
6624
6625
6631
6635
6637
6638
6640
6641
6645
6647
6655
6656
6658
6659
6660
6662
6667
6670
6673
6675
6676
6681
6682
6685
6686
6689
6691
6693
6695
6696
6699
6712
6713
6714
6716
6717
6719
6725
6730
6735
6736
6737
6739
6740
6741
6748
6752
6753
6754
6755
6758
6759
6762
6763
6769
6771
6773
6774
6775
6776
6779
6780
6782
6783
6787
6788
6790
6792
6793
6801
6803
6804
6805
6806
6807
6808
6810
6811
6813
6820
6823
6825
6826
6828
6831
6832
6835
6836
6837
6841
6847
6850
6852
6857
6858
6859
6860
6865
6866
6867
6872
6874
6875
6876
6878
6884
6885
6886
6887
6889
6890
6891
6893
6894
6895
6896
6900
6902
6905
6908
6913
6916
6917
6918
6920
6923
6925
6926
6929
6931
6934
6937
6938
6939
6941
6943
6945
6950
6952
6953
6961
6962
6963
6966
6967
6969
6977
6978
6979
6982
6986
6987
6988
6989
6990
6991
6992
6995
7004
7005
7007
7011
7012
7013
7018
7019
7022
7025
7026
7028
7030
7032
7033
7034
7039
7043
7045
7046
7048
7054
7056
7060
7061
7064
7065
7071
7076
7080
7083
7087
7090
7095
7097
7098
7102
7104
7106
7113
7116
7117
7118
7124
7125
7127
7129
7130
7131
7132
7133
7135
7136
7137
7138
7139
7141
7142
7147
7150
7151
7153
7154
7157
7161
7167
7171
7173
7175
7176
7177
7180
7181
7186
7193
7195
7197
7198
7204
7206
7207
7211
7215
7218
7220
7222
7223
7224
7225
7232
7235
7237
7238
7241
7242
7243
7248
7254
7255
7256
7259
7260
7265
7268
7270
7274
7275
7276
7280
7281
7290
7292
7295
7296
7297
7299
7300
7305
7306
7313
7314
7316
7320
7323
7325
7329
7334
7336
7342
7346
7350
7352
7356
7358
7361
7364
7365
7367
7375
7379
7380
7381
7382
7383
7387
7388
7392
7396
7399
7401
7402
7403
7405
7406
7409
7411
7412
7413
7414
7415
7418
7421
7422
7423
7424
7425
7426
7427
7432
7433
7437
7438
7439
7441
7443
7444
7446
7448
7449
7453
7454
7458
7460
7461
7465
7466
7469
7478
7483
7484
7485
7486
7487
7492
7496
7500
7501
7502
7506
7508
7511
7512
7513
7514
7517
7519
7520
7524
7526
7527
7533
7534
7537
7539
7540
7543
7548
7550
7557
7558
7561
7564
7565
7570
7574
7577
7579
7580
7583
7588
7592
7595
7601
7604
7608
7610
7617
7620
7622
7623
7624
7632
7633
7634
7635
7638
7639
7642
7644
7645
7646
7647
7652
7655
7658
7661
7662
7667
7671
7672
7673
7676
7677
7678
7679
7689
7698
7700
7703
7704
7706
7708
7710
7711
7713
7714
7715
7716
7717
7718
7720
7721
7723
7724
7725
7726
7728
7731
7735
7736
7742
7747
7748
7750
7753
7756
7757
7759
7760
7762
7763
7765
7766
7767
7768
7769
7771
7773
7774
7776
7779
7783
7785
7786
7788
7790
7791
7796
7797
7798
7802
7803
7805
7807
7808
7812
7813
7816
7819
7822
7823
7825
7826
7828
7829
7832
7833
7835
7836
7838
7844
7846
7847
7848
7849
7850
7854
7857
7860
7861
7862
7863
7865
7871
7874
7879
7880
7881
7882
7886
7887
7888
7889
7890
7892
7894
7897
7899
7901
7904
7905
7910
7924
7926
7928
7930
7931
7934
7947
7951
7957
7958
7960
7961
7964
7967
7971
7972
7973
7974
7975
7979
7981
7982
7986
7990
7991
7994
7997
7998
8000
8005
8008
8010
8019
8020
8025
8026
8027
8029
8034
8043
8047
8049
8050
8053
8054
8059
8062
8065
8067
8068
8069
8072
8077
8081
8082
8088
8097
8098
8100
8102
8106
8108
8110
8112
8113
8116
8117
8119
8123
8124
8125
8126
8127
8129
8136
8137
8138
8140
8142
8146
8147
8149
8150
8153
8155
8161
8162
8163
8164
8167
8169
8173
8174
8176
8189
8190
8191
8194
8195
8198
8200
8203
8204
8206
8207
8208
8209
8210
8212
8217
8218
8221
8225
8226
8230
8232
8233
8234
8238
8242
8244
8245
8246
8248
8249
8250
8251
8252
8255
8256
8260
8262
8265
8266
8267
8269
8270
8272
8276
8278
8279
8280
8281
8282
8286
8288
8289
8292
8293
8295
8297
8300
8301
8302
8303
8307
8308
8309
8311
8313
8314
8315
8317
8318
8320
8321
8322
8328
8332
8336
8337
8343
8344
8345
8348
8349
8350
8353
8356
8360
8362
8364
8365
8368
8369
8372
8374
8375
8383
8384
8390
8392
8393
8395
8396
8397
8398
8399
8400
8402
8409
8410
8411
8416
8417
8419
8421
8422
8424
8436
8437
8438
8444
8445
8446
8447
8451
8454
8455
8458
8460
8462
8463
8464
8466
8467
8468
8471
8477
8479
8481
8483
8487
8488
8490
8492
8497
8498
8499
8500
8501
8502
8503
8506
8507
8511
8519
8521
8524
8525
8527
8530
8536
8540
8541
8542
8543
8544
8551
8552
8556
8557
8558
8560
8562
8565
8568
8569
8570
8571
8574
8577
8579
8580
8581
8582
8584
8586
8587
8591
8592
8593
8594
8596
8597
8598
8605
8606
8607
8608
8610
8613
8614
8621
8626
8627
8628
8630
8631
8633
8634
8642
8644
8650
8651
8652
8653
8657
8658
8660
8663
8669
8674
8675
8676
8682
8687
8688
8689
8690
8691
8692
8694
8697
8700
8701
8702
8703
8704
8705
8706
8707
8710
8711
8713
8714
8715
8717
8720
8722
8734
8735
8736
8741
8742
8746
8747
8748
8749
8755
8756
8758
8759
8760
8761
8762
8763
8765
8766
8767
8770
8775
8778
8784
8785
8791
8795
8796
8798
8800
8801
8803
8809
8812
8814
8815
8816
8817
8822
8824
8827
8830
8835
8838
8849
8855
8856
8859
8860
8864
8865
8873
8876
8877
8878
8879
8882
8883
8884
8886
8887
8888
8892
8893
8894
8901
8904
8907
8911
8916
8918
8919
8920
8923
8925
8928
8929
8937
8939
8941
8945
8950
8951
8952
8953
8955
8956
8957
8958
8959
8962
8963
8965
8967
8975
8976
8977
8978
8979
8984
8985
8986
8992
8994
8997
9000
9001
9002
9003
9008
9012
9019
9022
9023
9024
9025
9030
9031
9032
9034
9035
9038
9040
9041
9042
9045
9047
9050
9053
9057
9059
9065
9068
9071
9074
9082
9083
9089
9090
9092
9093
9097
9098
9104
9105
9106
9108
9109
9110
9112
9113
9115
9116
9117
9118
9119
9123
9125
9134
9136
9140
9141
9142
9143
9145
9146
9147
9150
9156
9160
9162
9163
9167
9168
9170
9177
9183
9186
9188
9192
9195
9197
9199
9200
9202
9206
9207
9209
9211
9214
9222
9223
9224
9225
9226
9227
9230
9231
9236
9241
9246
9248
9251
9252
9257
9258
9263
9264
9265
9266
9268
9270
9274
9275
9277
9281
9282
9283
9287
9288
9289
9290
9291
9292
9293
9295
9297
9299
9300
9305
9307
9309
9310
9314
9316
9317
9326
9328
9332
9334
9336
9338
9339
9343
9345
9346
9349
9350
9352
9353
9355
9358
9363
9364
9370
9373
9375
9377
9380
9381
9382
9393
9395
9397
9398
9399
9400
9402
9403
9404
9405
9407
9411
9412
9417
9418
9421
9427
9429
9431
9433
9434
9436
9437
9438
9440
9441
9442
9444
9447
9448
9449
9450
9451
9452
9454
9455
9456
9458
9459
9461
9462
9466
9468
9469
9470
9471
9472
9477
9480
9481
9482
9484
9486
9487
9488
9489
9492
9499
9501
9504
9507
9512
9515
9516
9517
9518
9522
9525
9526
9528
9529
9532
9533
9534
9540
9544
9548
9552
9553
9554
9556
9560
9563
9566
9567
9568
9575
9577
9578
9580
9583
9586
9590
9594
9601
9602
9604
9605
9611
9612
9613
9615
9616
9617
9618
9622
9626
9627
9628
9630
9632
9635
9636
9639
9640
9642
9644
9646
9651
9653
9654
9656
9658
9659
9660
9662
9664
9666
9668
9669
9670
9674
9675
9680
9681
9684
9685
9687
9693
9694
9695
9696
9699
9701
9702
9704
9707
9708
9709
9711
9714
9716
9719
9720
9725
9726
9732
9735
9737
9738
9739
9741
9742
9743
9744
9751
9752
9753
9754
9756
9757
9759
9761
9764
9765
9768
9772
9775
9777
9780
9781
9782
9783
9785
9787
9788
9790
9793
9794
9795
9796
9797
9798
9802
9806
9809
9812
9813
9816
9820
9822
9823
9824
9832
9833
9835
9837
9840
9848
9852
9856
9858
9860
9861
9865
9868
9869
9870
9872
9873
9875
9876
9877
9879
9880
9886
9889
9890
9891
9894
9896
9898
9902
9903
9905
9906
9907
9908
9911
9913
9914
9915
9916
9917
9920
9923
9926
9928
9929
9931
9932
9934
9937
9942
9944
9947
9950
9951
9953
9955
9958
9959
9960
9962
9963
9966
9967
9968
9971
9972
9973
9974
9975
9976
9977
9978
9981
9982
9987
9988
9989
9993
9997
9999
10003
10005
10006
10007
10010
10013
10015
10018
10023
10025
10026
10030
10031
10032
10036
10038
10039
10040
10041
10047
10048
10051
10052
10055
10059
10063
10065
10066
10068
10071
10075
10078
10082
10086
10087
10090
10096
10097
10098
10101
10103
10107
10110
10113
10115
10116
10119
10125
10128
10129
10131
10135
10137
10138
10148
10158
10162
10164
10166
10167
10170
10173
10174
10176
10179
10182
10183
10189
10193
10201
10203
10205
10207
10213
10216
10219
10220
10223
10228
10236
10238
10242
10243
10245
10250
10251
10253
10254
10256
10259
10262
10264
10268
10271
10276
10280
10281
10284
10291
10297
10298
10299
10301
10303
10304
10306
10307
10309
10310
10312
10313
10318
10319
10320
10327
10330
10333
10336
10339
10340
10341
10342
10344
10345
10346
10349
10353
10354
10355
10356
10357
10358
10359
10360
10362
10363
10364
10365
10366
10368
10371
10372
10374
10375
10376
10378
10379
10381
10382
10384
10385
10387
10388
10389
10391
10392
10393
10394
10398
10399
10403
10407
10413
10415
10417
10418
10419
10420
10422
10425
10426
10427
10430
10434
10435
10437
10438
10439
10440
10442
10443
10453
10455
10456
10457
10464
10468
10471
10474
10475
10478
10482
10483
10484
10485
10486
10488
10490
10492
10494
10497
10498
10500
10502
10504
10505
10508
10509
10513
10514
10516
10518
10520
10521
10522
10524
10528
10530
10531
10534
10535
10538
10543
10545
10549
10551
10552
10553
10556
10557
10558
10564
10569
10571
10572
10573
10574
10576
10578
10584
10585
10588
10590
10591
10592
10594
10595
10604
10605
10606
10607
10608
10609
10610
10612
10613
10615
10617
10620
10623
10628
10632
10634
10636
10640
10645
10649
10650
10651
10653
10654
10655
10657
10658
10663
10665
10669
10672
10674
10675
10677
10679
10680
10686
10687
10688
10691
10693
10699
10700
10701
10702
10705
10707
10709
10710
10711
10712
10727
10729
10733
10736
10737
10738
10739
10740
10741
10745
10746
10748
10755
10758
10759
10760
10767
10768
10769
10772
10773
10777
10782
10785
10786
10787
10791
10792
10793
10803
10805
10806
10809
10810
10811
10812
10815
10816
10818
10819
10820
10821
10822
10825
10831
10833
10834
10838
10839
10840
10841
10842
10844
10845
10846
10849
10850
10851
10852
10854
10855
10856
10858
10859
10862
10864
10866
10867
10871
10872
10877
10880
10882
10883
10884
10886
10888
10890
10891
10893
10897
10899
10902
10906
10907
10912
10914
10916
10927
10929
10931
10934
10935
10936
10937
10938
10939
10943
10954
10958
10959
10962
10965
10967
10968
10969
10970
10971
10973
10978
10981
10986
10988
10991
10995
10999
11002
11003
11008
11012
11017
11019
11021
11023
11025
11029
11030
11031
11032
11034
11035
11037
11039
11040
11043
11044
11046
11048
11053
11054
11055
11056
11058
11060
11061
11062
11065
11067
11072
11073
11074
11080
11082
11084
11085
11086
11087
11088
11091
11093
11094
11096
11099
11104
11105
11107
11109
11111
11112
11113
11116
11118
11119
11120
11125
11131
11134
11135
11137
11138
11139
11143
11144
11150
11152
11153
11155
11161
11167
11168
11171
11172
11173
11176
11178
11182
11186
11193
11195
11199
11201
11204
11208
11209
11210
11212
11215
11216
11217
11219
11220
11222
11225
11231
11237
11240
11241
11242
11243
11247
11251
11256
11262
11264
11266
11268
11270
11278
11280
11281
11283
11287
11289
11293
11295
11296
11298
11305
11307
11308
11309
11310
11311
11312
11313
11315
11316
11317
11318
11319
11320
11321
11324
11328
11329
11331
11332
11333
11335
11336
11338
11339
11340
11343
11345
11350
11357
11359
11363
11364
11365
11370
11371
11375
11377
11378
11379
11380
11384
11386
11387
11388
11391
11400
11402
11403
11405
11407
11408
11411
11415
11416
11424
11425
11427
11428
11435
11436
11444
11449
11451
11453
11455
11458
11459
11463
11464
11466
11468
11475
11476
11478
11480
11485
11487
11490
11493
11496
11498
11499
11500
11502
11507
11509
11511
11512
11513
11515
11516
11517
11518
11519
11520
11523
11526
11527
11528
11529
11531
11532
11533
11534
11536
11538
11543
11544
11547
11550
11554
11555
11560
11561
11563
11568
11569
11570
11578
11579
11581
11583
11584
11589
11593
11598
11601
11603
11604
11606
11608
11609
11611
11612
11616
11621
11626
11632
11633
11639
11640
11643
11644
11645
11650
11651
11656
11659
11660
11661
11663
11667
11668
11669
11670
11671
11672
11675
11681
11682
11684
11686
11687
11688
11691
11699
11700
11701
11706
11707
11708
11709
11711
11712
11714
11716
11719
11720
11721
11728
11729
11730
11733
11738
11741
11742
11743
11744
11747
11750
11751
11754
11755
11756
11757
11762
11765
11768
11775
11776
11777
11779
11780
11784
11786
11787
11788
11789
11792
11801
11803
11805
11809
11812
11814
11816
11817
11819
11820
11821
11822
11823
11827
11828
11830
11831
11832
11834
11835
11836
11841
11843
11853
11857
11861
11865
11869
11870
11872
11874
11876
11877
11878
11879
11880
11882
11883
11890
11891
11892
11902
11903
11904
11905
11906
11907
11908
11909
11910
11913
11917
11919
11920
11921
11924
11926
11928
11930
11931
11932
11933
11937
11939
11940
11944
11949
11951
11952
11954
11956
11962
11963
11967
11970
11974
11975
11977
11978
11980
11983
11984
11985
11988
11990
11991
11992
11993
11998
12005
12011
12012
12013
12014
12020
12021
12023
12024
12030
12032
12033
12036
12041
12042
12043
12044
12049
12052
12054
12055
12056
12060
12062
12063
12065
12066
12070
12076
12082
12092
12094
12096
12100
12101
12104
12106
12107
12109
12110
12111
12113
12118
12122
12123
12126
12127
12129
12131
12134
12137
12138
12139
12141
12142
12144
12147
12148
12150
12153
12158
12162
12165
12173
12174
12181
12182
12185
12187
12188
12189
12194
12200
12202
12203
12204
12206
12207
12208
12209
12212
12214
12216
12219
12224
12227
12232
12234
12236
12237
12241
12243
12245
12249
12255
12261
12262
12265
12271
12278
12279
12280
12288
12291
12292
12293
12295
12299
12302
12303
12304
12305
12306
12308
12314
12315
12316
12317
12320
12321
12322
12328
12329
12331
12344
12346
12350
12351
12352
12355
12357
12359
12363
12364
12368
12373
12375
12377
12380
12388
12390
12397
12399
12405
12406
12409
12414
12416
12419
12423
12424
12428
12430
12431
12433
12445
12448
12449
12451
12453
12457
12458
12459
12467
12475
12477
12482
12483
12485
12488
12490
12492
12495
12497
12505
12506
12508
12509
12510
12519
12520
12524
12525
12528
12530
12531
12532
12533
12536
12542
12543
12544
12547
12558
12561
12562
12566
12570
12572
12576
12577
12579
12582
12583
12584
12586
12587
12590
12591
12593
12595
12597
12599
12601
12602
12604
12608
12609
12611
12612
12619
12620
12621
12622
12623
12624
12625
12626
12627
12628
12629
12632
12636
12637
12642
12644
12648
12650
12651
12654
12656
12657
12661
12663
12669
12674
12677
12678
12679
12682
12683
12686
12688
12692
12693
12698
12699
12704
12705
12707
12709
12710
12712
12713
12716
12720
12721
12723
12725
12726
12729
12730
12731
12732
12734
12739
12742
12746
12748
12757
12761
12764
12771
12774
12777
12778
12779
12780
12783
12785
12786
12788
12789
12792
12796
12798
12802
12803
12804
12805
12807
12813
12814
12815
12817
12819
12820
12821
12825
12826
12828
12829
12831
12838
12840
12843
12845
12846
12849
12853
12855
12859
12860
12862
12864
12865
12867
12868
12869
12873
12881
12882
12883
12890
12891
12892
12893
12894
12899
12903
12904
12905
12909
12913
12914
12918
12919
12920
12923
12926
12927
12931
12932
12933
12935
12936
12938
12939
12940
12943
12945
12946
12950
12953
12956
12958
12961
12962
12963
12964
12965
12967
12968
12969
12971
12972
12973
12974
12975
12977
12981
12982
12983
12986
12990
12991
12992
12995
12996
13002
13003
13004
13006
13010
13011
13012
13014
13015
13016
13026
13028
13031
13041
13043
13045
13048
13053
13054
13055
13056
13057
13064
13067
13070
13073
13074
13076
13081
13082
13086
13088
13089
13092
13097
13098
13101
13102
13105
13106
13110
13114
13118
13121
13123
13126
13129
13135
13136
13140
13141
13145
13147
13148
13153
13154
13156
13158
13162
13170
13171
13172
13175
13178
13179
13180
13184
13186
13188
13190
13192
13193
13194
13199
13201
13203
13207
13210
13214
13215
13218
13221
13227
13230
13232
13233
13235
13236
13252
13253
13263
13264
13265
13270
13271
13272
13275
13278
13281
13285
13287
13289
13290
13291
13292
13295
13296
13298
13300
13303
13306
13307
13314
13315
13320
13322
13325
13327
13328
13329
13334
13335
13337
13338
13339
13340
13341
13348
13353
13355
13358
13359
13361
13364
13367
13369
13374
13376
13387
13388
13391
13392
13394
13399
13400
13401
13402
13406
13410
13412
13414
13415
13419
13420
13425
13427
13428
13433
13434
13437
13439
13440
13441
13447
13451
13452
13453
13454
13456
13458
13460
13462
13463
13469
13471
13472
13473
13475
13476
13478
13482
13485
13487
13496
13498
13499
13501
13503
13504
13511
13515
13516
13522
13524
13533
13534
13535
13536
13537
13538
13539
13542
13545
13546
13549
13551
13552
13553
13556
13559
13567
13571
13573
13574
13576
13577
13578
13580
13581
13583
13584
13585
13586
13588
13589
13590
13599
13604
13609
13610
13612
13617
13620
13625
13630
13631
13633
13635
13638
13639
13641
13646
13651
13652
13653
13656
13657
13659
13661
13663
13669
13673
13675
13678
13680
13685
13686
13687
13690
13698
13699
13702
13706
13710
13713
13714
13715
13716
13719
13722
13725
13731
13734
13736
13739
13746
13747
13748
13749
13751
13753
13756
13757
13762
13763
13765
13767
13768
13772
13774
13775
13776
13777
13779
13784
13785
13787
13790
13792
13793
13795
13796
13799
13802
13804
13805
13808
13812
13813
13814
13816
13818
13820
13822
13823
13826
13828
13830
13831
13838
13841
13844
13849
13850
13851
13852
13856
13857
13859
13861
13862
13865
13866
13868
13870
13872
13873
13874
13883
13885
13888
13889
13890
13892
13894
13896
13897
13898
13899
13900
13904
13908
13909
13910
13913
13914
13918
13919
13920
13922
13927
13931
13932
13936
13938
13939
13941
13942
13943
13946
13948
13950
13957
13958
13960
13961
13962
13963
13966
13968
13974
13975
13976
13977
13978
13979
13981
13982
13984
13987
13988
13989
13990
13993
13997
13998
14002
14008
14010
14015
14018
14021
14023
14025
14029
14031
14032
14035
14036
14037
14038
14039
14044
14046
14049
14050
14053
14054
14055
14056
14057
14058
14059
14060
14064
14067
14068
14069
14071
14072
14073
14074
14079
14080
14084
14085
14086
14087
14090
14091
14093
14094
14097
14099
14100
14102
14107
14111
14112
14114
14124
14129
14131
14132
14135
14137
14143
14144
14145
14147
14148
14149
14150
14151
14153
14155
14159
14161
14162
14163
14164
14174
14176
14177
14182
14184
14185
14192
14193
14200
14201
14203
14207
14208
14214
14215
14217
14221
14222
14226
14232
14233
14237
14240
14246
14247
14248
14249
14251
14252
14254
14255
14261
14264
14267
14268
14271
14272
14273
14274
14275
14277
14278
14279
14282
14284
14285
14293
14294
14295
14296
14297
14298
14299
14300
14303
14306
14307
14311
14312
14314
14317
14319
14321
14326
14329
14332
14334
14335
14339
14342
14346
14349
14350
14353
14356
14358
14359
14360
14369
14371
14373
14374
14375
14378
14379
14380
14381
14382
14384
14385
14387
14393
14395
14397
14401
14403
14404
14406
14408
14414
14415
14416
14417
14419
14421
14422
14423
14426
14428
14433
14434
14435
14438
14441
14442
14443
14444
14445
14449
14450
14453
14454
14460
14464
14466
14468
14469
14472
14473
14476
14478
14481
14483
14485
14486
14487
14489
14490
14494
14497
14499
14500
14502
14504
14505
14506
14507
14508
14509
14510
14513
14515
14520
14524
14529
14532
14533
14535
14537
14539
14540
14541
14542
14543
14545
14549
14550
14553
14554
14555
14558
14561
14564
14565
14569
14571
14572
14576
14577
14578
14580
14581
14583
14584
14588
14589
14590
14593
14598
14602
14604
14608
14609
14610
14617
14618
14619
14622
14626
14628
14629
14631
14633
14640
14641
14646
14649
14650
14651
14653
14656
14657
14662
14665
14666
14667
14670
14673
14674
14680
14683
14684
14685
14687
14688
14689
14691
14692
14694
14696
14703
14704
14708
14709
14710
14711
14716
14717
14718
14719
14721
14723
14724
14727
14732
14733
14734
14735
14736
14737
14743
14744
14748
14750
14751
14752
14755
14759
14760
14764
14765
14766
14767
14768
14772
14773
14777
14778
14780
14782
14785
14790
14792
14800
14801
14808
14809
14810
14811
14812
14813
14817
14819
14820
14826
14830
14831
14832
14833
14834
14836
14838
14839
14840
14842
14843
14846
14847
14848
14851
14854
14857
14862
14863
14864
14867
14868
14869
14870
14871
14873
14875
14876
14878
14879
14881
14882
14885
14888
14894
14900
14904
14905
14906
14907
14908
14914
14915
14916
14924
14925
14931
14932
14933
14934
14936
14939
14940
14941
14946
14950
14955
14958
14959
14960
14961
14963
14964
14965
14966
14968
14970
14975
14981
14982
14983
14984
14985
14986
14987
14988
14989
14995
14996
14998
14999
15000
15003
15006
15007
15008
15009
15012
15015
15016
15018
15019
15023
15024
15026
15027
15028
15033
15035
15043
15045
15049
15053
15055
15056
15057
15058
15061
15062
15063
15064
15070
15074
15077
15079
15081
15083
15085
15088
15089
15092
15093
15094
15095
15101
15102
15104
15105
15107
15113
15114
15115
15119
15120
15122
15125
15127
15128
15132
15133
15134
15140
15148
15151
15153
15154
15158
15165
15167
15176
15177
15179
15180
15181
15185
15186
15187
15191
15195
15196
15202
15203
15204
15213
15216
15217
15218
15219
15223
15229
15230
15232
15235
15236
15239
15243
15250
15253
15256
15258
15259
15260
15261
15262
15263
15264
15265
15268
15273
15274
15276
15277
15281
15284
15286
15287
15290
15293
15294
15296
15297
15301
15303
15305
15309
15313
15314
15322
15325
15332
15333
15344
15347
15350
15352
15356
15357
15358
15361
15371
15372
15374
15378
15383
15384
15385
15387
15393
15395
15396
15397
15399
15401
15403
15406
15409
15410
15412
15414
15415
15418
15419
15420
15421
15424
15425
15427
15428
15431
15434
15435
15437
15438
15440
15442
15443
15451
15453
15455
15457
15461
15462
15466
15467
15471
15480
15482
15483
15484
15485
15486
15487
15489
15490
15491
15494
15497
15502
15516
15518
15522
15524
15527
15528
15530
15532
15533
15534
15537
15539
15544
15545
15547
15550
15553
15554
15555
15558
15559
15560
15561
15563
15565
15567
15568
15570
15572
15573
15575
15577
15581
15582
15584
15585
15586
15587
15588
15589
15591
15592
15594
15597
15598
15601
15607
15610
15614
15619
15620
15623
15627
15629
15630
15631
15632
15633
15635
15636
15644
15645
15648
15650
15652
15653
15654
15660
15663
15666
15668
15670
15676
15677
15680
15681
15682
15686
15689
15690
15691
15693
15694
15696
15702
15705
15707
15712
15717
15719
15720
15721
15722
15723
15726
15727
15728
15731
15734
15736
15737
15740
15741
15747
15748
15751
15752
15753
15755
15757
15758
15760
15761
15762
15763
15764
15767
15768
15771
15775
15776
15777
15780
15781
15784
15786
15787
15789
15790
15791
15793
15798
15799
15800
15803
15805
15806
15809
15810
15811
15814
15817
15818
15820
15822
15823
15824
15828
15830
15831
15833
15835
15838
15841
15842
15843
15849
15852
15857
15861
15862
15869
15872
15873
15876
15878
15879
15884
15886
15889
15893
15894
15896
15897
15900
15901
15902
15909
15912
15914
15915
15921
15924
15925
15927
15930
15933
15934
15935
15941
15942
15943
15944
15950
15951
15954
15956
15957
15959
15960
15961
15964
15965
15966
15967
15969
15970
15973
15974
15979
15980
15981
15983
15987
15988
15989
15992
15993
15994
15997
16001
16004
16009
16014
16019
16022
16024
16026
16027
16032
16033
16034
16036
16037
16039
16040
16041
16047
16048
16049
16051
16054
16057
16058
16066
16067
16070
16072
16075
16078
16080
16081
16083
16085
16086
16087
16088
16093
16094
16095
16097
16098
16101
16103
16105
16106
16108
16110
16111
16113
16114
16117
16123
16129
16132
16136
16138
16143
16144
16146
16148
16150
16151
16152
16153
16154
16155
16156
16158
16159
16160
16163
16165
16168
16169
16173
16175
16178
16180
16181
16183
16185
16189
16190
16192
16193
16195
16196
16197
16198
16199
16201
16203
16204
16205
16208
16209
16210
16215
16218
16221
16222
16223
16225
16226
16227
16229
16230
16233
16234
16238
16239
16240
16245
16250
16251
16252
16253
16255
16256
16258
16260
16261
16262
16266
16267
16268
16269
16272
16274
16278
16280
16281
16283
16285
16287
16290
16291
16292
16294
16295
16296
16297
16302
16305
16306
16307
16308
16309
16310
16312
16316
16319
16322
16323
16332
16335
16338
16340
16342
16349
16351
16352
16353
16354
16357
16361
16362
16366
16367
16369
16371
16372
16375
16376
16377
16378
16379
16384
16385
16386
16388
16391
16396
16397
16398
16403
16406
16407
16410
16412
16417
16418
16421
16422
16423
16424
16425
16430
16434
16435
16438
16440
16442
16445
16446
16449
16451
16452
16458
16459
16462
16465
16466
16469
16470
16472
16473
16474
16475
16477
16480
16481
16483
16485
16487
16494
16495
16496
16497
16498
16500
16502
16503
16504
16506
16507
16508
16510
16514
16518
16519
16520
16522
16523
16524
16526
16530
16536
16537
16539
16541
16545
16547
16548
16549
16552
16553
16554
16560
16562
16563
16567
16568
16569
16570
16574
16575
16580
16581
16583
16586
16589
16590
16592
16593
16595
16596
16598
16599
16601
16605
16606
16607
16608
16611
16615
16618
16619
16620
16622
16625
16626
16634
16636
16638
16640
16643
16645
16646
16648
16650
16651
16654
16655
16658
16662
16663
16664
16667
16670
16671
16672
16675
16676
16677
16678
16685
16686
16689
16694
16695
16696
16699
16702
16703
16704
16705
16707
16709
16710
16711
16714
16715
16716
16717
16722
16724
16725
16726
16729
16730
16731
16733
16734
16738
16740
16743
16745
16746
16750
16751
16752
16760
16768
16772
16773
16780
16785
16787
16788
16789
16790
16791
16794
16795
16797
16798
16810
16814
16815
16816
16819
16824
16825
16828
16834
16835
16839
16843
16848
16849
16857
16861
16862
16863
16866
16867
16868
16869
16873
16874
16876
16878
16879
16881
16889
16892
16893
16894
16897
16898
16899
16902
16908
16910
16913
16914
16916
16917
16918
16920
16921
16923
16925
16927
16928
16929
16930
16937
16938
16941
16942
16948
16950
16960
16963
16965
16966
16967
16970
16971
16972
16975
16976
16979
16981
16982
16984
16985
16986
16988
16990
16991
16992
16994
17004
17006
17008
17010
17015
17019
17020
17026
17030
17031
17032
17035
17040
17041
17042
17045
17047
17048
17054
17055
17057
17058
17061
17064
17070
17071
17078
17079
17084
17085
17087
17092
17096
17097
17098
17099
17101
17109
17110
17111
17112
17114
17115
17116
17117
17118
17122
17123
17127
17128
17130
17132
17134
17141
17148
17149
17150
17153
17155
17159
17168
17169
17170
17172
17173
17174
17176
17177
17180
17183
17185
17186
17187
17188
17189
17190
17192
17200
17202
17203
17207
17208
17209
17210
17211
17220
17222
17224
17225
17226
17229
17230
17233
17235
17236
17238
17239
17240
17243
17244
17245
17248
17249
17250
17251
17252
17253
17255
17256
17260
17261
17262
17271
17273
17274
17275
17279
17280
17281
17282
17283
17290
17296
17298
17299
17300
17301
17302
17304
17305
17307
17309
17310
17313
17315
17316
17317
17319
17320
17321
17323
17327
17328
17333
17338
17339
17343
17344
17345
17347
17350
17351
17354
17356
17357
17360
17362
17364
17365
17367
17368
17370
17372
17378
17386
17388
17390
17391
17402
17403
17404
17406
17407
17408
17410
17411
17412
17415
17416
17417
17418
17419
17420
17423
17426
17436
17441
17442
17446
17447
17449
17452
17453
17454
17456
17458
17459
17462
17463
17464
17467
17468
17470
17471
17473
17477
17478
17479
17481
17482
17485
17486
17487
17490
17491
17492
17493
17494
17497
17498
17499
17505
17506
17509
17510
17511
17514
17517
17519
17522
17528
17532
17533
17538
17541
17544
17547
17548
17550
17554
17555
17556
17557
17558
17561
17562
17565
17566
17567
17568
17569
17576
17580
17582
17584
17586
17587
17594
17595
17600
17603
17604
17610
17611
17617
17622
17625
17626
17627
17628
17629
17630
17632
17642
17643
17649
17652
17655
17664
17665
17677
17680
17683
17684
17685
17686
17687
17695
17698
17701
17702
17706
17707
17709
17710
17712
17713
17715
17716
17723
17724
17726
17729
17731
17732
17733
17734
17736
17737
17738
17739
17740
17741
17745
17749
17751
17753
17755
17758
17760
17761
17763
17764
17765
17766
17767
17769
17772
17775
17776
17780
17781
17783
17785
17792
17793
17795
17797
17800
17801
17802
17803
17805
17810
17811
17812
17814
17817
17828
17829
17835
17837
17842
17845
17847
17849
17850
17852
17856
17857
17861
17863
17870
17871
17873
17874
17878
17879
17880
17881
17882
17885
17891
17892
17894
17896
17898
17900
17903
17906
17907
17908
17909
17912
17917
17920
17922
17929
17936
17937
17940
17941
17942
17943
17949
17950
17951
17952
17955
17958
17962
17968
17970
17973
17974
17978
17979
17981
17982
17988
17991
17992
17993
17994
17996
17997
17999
18000
18001
18005
18007
18010
18011
18014
18015
18016
18019
18020
18021
18023
18024
18026
18035
18036
18037
18038
18041
18042
18043
18044
18050
18051
18052
18054
18055
18056
18059
18061
18062
18065
18067
18073
18075
18076
18078
18079
18080
18083
18084
18091
18093
18094
18095
18099
18101
18102
18103
18104
18108
18109
18110
18111
18118
18123
18126
18129
18132
18135
18138
18139
18140
18142
18147
18148
18149
18150
18151
18152
18153
18156
18157
18158
18159
18162
18163
18168
18170
18171
18172
18177
18178
18182
18183
18184
18186
18189
18191
18193
18195
18196
18202
18204
18210
18211
18213
18214
18223
18224
18226
18228
18229
18230
18232
18233
18234
18239
18241
18249
18256
18266
18268
18278
18279
18282
18283
18285
18289
18290
18296
18297
18298
18302
18303
18306
18312
18313
18316
18319
18321
18324
18327
18328
18331
18335
18340
18343
18344
18347
18350
18352
18353
18355
18357
18359
18362
18363
18364
18365
18367
18368
18378
18379
18383
18387
18389
18390
18392
18393
18394
18398
18399
18400
18403
18406
18415
18416
18417
18418
18419
18420
18425
18426
18427
18428
18429
18431
18434
18437
18438
18443
18446
18448
18449
18450
18453
18455
18456
18457
18458
18459
18460
18468
18469
18470
18471
18472
18473
18474
18475
18480
18483
18484
18488
18489
18493
18494
18497
18498
18501
18502
18504
18505
18510
18511
18513
18514
18516
18521
18524
18525
18530
18532
18534
18538
18539
18540
18542
18544
18545
18547
18550
18552
18554
18558
18560
18561
18562
18563
18565
18566
18567
18568
18570
18572
18574
18576
18580
18582
18583
18589
18594
18599
18601
18602
18603
18607
18610
18611
18613
18614
18616
18617
18619
18620
18622
18623
18625
18628
18635
18638
18639
18640
18642
18643
18644
18646
18647
18648
18652
18654
18655
18658
18662
18668
18669
18671
18672
18673
18674
18680
18683
18684
18688
18689
18690
18694
18696
18701
18704
18705
18709
18715
18717
18720
18722
18725
18727
18729
18730
18734
18735
18738
18742
18743
18745
18749
18753
18754
18757
18759
18761
18763
18764
18765
18766
18767
18771
18774
18775
18777
18778
18781
18787
18788
18790
18791
18792
18793
18796
18797
18800
18802
18810
18811
18814
18815
18822
18827
18832
18833
18834
18838
18841
18843
18847
18852
18854
18857
18860
18861
18862
18864
18866
18869
18870
18871
18873
18875
18876
18881
18882
18883
18885
18892
18897
18898
18900
18902
18904
18908
18914
18916
18922
18923
18925
18927
18928
18930
18931
18932
18933
18935
18939
18941
18942
18947
18948
18954
18957
18959
18962
18964
18965
18966
18968
18969
18970
18972
18974
18976
18978
18980
18982
18984
18985
18986
18991
18993
18994
18995
18996
18998
19000
19008
19012
19014
19015
19016
19017
19020
19021
19022
19023
19027
19029
19030
19031
19034
19035
19038
19039
19040
19041
19042
19043
19044
19046
19048
19050
19052
19053
19055
19058
19059
19062
19064
19069
19072
19074
19078
19079
19081
19082
19083
19084
19085
19088
19090
19096
19097
19098
19101
19103
19105
19107
19111
19113
19114
19116
19121
19123
19129
19132
19135
19136
19139
19140
19141
19142
19144
19147
19149
19151
19155
19157
19158
19160
19165
19169
19170
19171
19172
19176
19178
19181
19182
19184
19185
19186
19187
19189
19197
19199
19200
19201
19202
19203
19204
19208
19209
19210
19213
19214
19215
19217
19218
19219
19220
19227
19229
19230
19231
19232
19233
19235
19236
19237
19238
19242
19247
19248
19249
19254
19257
19258
19259
19261
19264
19265
19266
19273
19277
19278
19279
19280
19281
19284
19285
19288
19290
19291
19293
19296
19297
19298
19299
19300
19302
19303
19308
19310
19311
19313
19314
19316
19317
19326
19327
19330
19334
19336
19337
19348
19350
19353
19354
19355
19360
19362
19364
19371
19373
19375
19379
19384
19385
19387
19391
19393
19395
19397
19399
19402
19403
19404
19405
19406
19410
19412
19413
19414
19415
19418
19419
19420
19421
19424
19425
19426
19427
19429
19430
19434
19437
19438
19451
19452
19453
19455
19460
19462
19464
19465
19467
19469
19471
19474
19475
19478
19483
19484
19485
19489
19497
19500
19502
19505
19511
19515
19516
19518
19520
19522
19523
19528
19529
19532
19543
19545
19546
19547
19550
19551
19554
19555
19556
19557
19558
19559
19561
19562
19566
19570
19571
19572
19576
19577
19583
19584
19585
19586
19589
19590
19591
19592
19593
19595
19596
19597
19602
19603
19607
19609
19613
19620
19621
19624
19625
19631
19632
19633
19634
19636
19637
19639
19642
19643
19644
19645
19646
19647
19650
19652
19654
19656
19660
19661
19662
19667
19671
19676
19679
19680
19681
19683
19687
19689
19692
19695
19696
19697
19700
19704
19705
19708
19710
19711
19714
19718
19719
19720
19722
19730
19731
19733
19735
19736
19737
19739
19741
19742
19745
19746
19748
19752
19758
19762
19763
19764
19765
19766
19770
19771
19772
19773
19775
19778
19779
19780
19783
19784
19785
19788
19789
19790
19792
19793
19796
19797
19798
19801
19804
19805
19808
19811
19812
19814
19816
19820
19821
19822
19823
19824
19828
19833
19834
19836
19837
19842
19843
19845
19846
19860
19865
19866
19867
19869
19871
19873
19874
19876
19879
19880
19882
19885
19886
19887
19889
19890
19895
19896
19897
19898
19899
19900
19902
19905
19909
19911
19912
19914
19915
19918
19922
19924
19927
19929
19932
19938
19939
19941
19942
19943
19945
19949
19951
19952
19957
19963
19964
19968
19969
19970
19972
19973
19975
19976
19977
19978
19979
19980
19981
19982
19989
19990
19991
19999
20000
20002
20006
20014
20015
20017
20018
20020
20022
20024
20029
20033
20034
20037
20039
20043
20046
20047
20049
20052
20054
20055
20059
20060
20063
20065
20068
20071
20072
20080
20082
20085
20088
20090
20096
20101
20104
20108
20109
20111
20112
20115
20116
20119
20120
20123
20124
20125
20126
20127
20128
20129
20130
20133
20134
20135
20137
20139
20141
20146
20148
20150
20152
20154
20159
20160
20161
20162
20163
20164
20168
20170
20172
20173
20179
20184
20185
20188
20190
20191
20197
20198
20199
20201
20203
20205
20208
20209
20212
20214
20215
20216
20220
20221
20223
20224
20225
20232
20237
20239
20245
20246
20247
20248
20249
20250
20253
20257
20265
20269
20270
20271
20272
20274
20276
20278
20279
20280
20282
20283
20284
20286
20287
20288
20289
20290
20296
20297
20307
20311
20316
20317
20321
20324
20325
20327
20329
20330
20334
20335
20339
20342
20344
20345
20346
20347
20348
20349
20357
20359
20360
20362
20363
20367
20368
20372
20374
20379
20380
20383
20384
20385
20386
20387
20390
20392
20393
20394
20395
20396
20398
20399
20402
20403
20405
20407
20409
20410
20414
20424
20425
20427
20428
20429
20431
20432
20436
20438
20439
20440
20441
20442
20449
20451
20453
20455
20458
20461
20462
20465
20470
20472
20473
20476
20478
20479
20480
20483
20488
20489
20490
20491
20493
20497
20500
20506
20508
20511
20512
20513
20516
20518
20519
20525
20526
20528
20530
20531
20532
20533
20545
20548
20549
20551
20553
20554
20560
20562
20563
20568
20572
20574
20575
20583
20585
20586
20589
20590
20592
20594
20597
20598
20599
20602
20603
20604
20606
20608
20612
20616
20622
20625
20634
20636
20643
20644
20645
20646
20648
20649
20652
20654
20659
20662
20665
20669
20670
20675
20676
20678
20679
20684
20692
20693
20694
20696
20700
20710
20712
20715
20717
20718
20719
20720
20721
20723
20726
20729
20734
20738
20739
20745
20746
20752
20753
20759
20761
20762
20768
20772
20773
20775
20776
20777
20779
20782
20783
20786
20787
20790
20791
20800
20801
20802
20804
20805
20806
20807
20809
20810
20816
20817
20819
20821
20823
20824
20826
20837
20839
20842
20843
20847
20848
20852
20853
20854
20857
20858
20859
20860
20862
20864
20865
20866
20867
20868
20870
20871
20873
20876
20877
20879
20880
20885
20886
20888
20892
20894
20895
20896
20897
20898
20900
20901
20904
20910
20912
20914
20916
20919
20922
20924
20927
20936
20938
20940
20947
20951
20952
20954
20955
20956
20957
20958
20959
20960
20963
20971
20975
20979
20980
20981
20984
20988
21000
21011
21015
21019
21022
21025
21026
21028
21030
21033
21035
21036
21039
21045
21046
21052
21053
21055
21061
21063
21065
21066
21068
21071
21072
21076
21077
21079
21083
21084
21085
21089
21090
21091
21092
21093
21099
21101
21102
21103
21104
21108
21111
21114
21118
21119
21120
21121
21122
21125
21131
21132
21133
21134
21138
21145
21147
21149
21151
21152
21161
21162
21163
21164
21166
21167
21170
21171
21176
21177
21178
21179
21183
21184
21186
21195
21202
21203
21204
21205
21207
21208
21209
21212
21213
21215
21216
21218
21220
21221
21222
21224
21229
21230
21232
21234
21235
21236
21237
21238
21240
21243
21245
21252
21258
21260
21262
21263
21264
21265
21266
21270
21272
21274
21277
21279
21280
21281
21285
21286
21287
21288
21289
21292
21296
21297
21305
21309
21311
21312
21313
21316
21320
21321
21322
21323
21324
21326
21338
21340
21342
21346
21347
21350
21351
21352
21353
21357
21358
21361
21363
21367
21368
21369
21371
21372
21374
21376
21377
21380
21385
21386
21388
21391
21403
21407
21409
21413
21414
21415
21416
21417
21419
21420
21421
21429
21431
21436
21439
21441
21443
21444
21446
21447
21448
21450
21451
21453
21454
21455
21456
21457
21460
21463
21465
21469
21473
21474
21475
21476
21477
21480
21481
21483
21484
21485
21487
21488
21489
21491
21493
21495
21496
21507
21509
21510
21514
21516
21517
21518
21520
21521
21523
21525
21527
21534
21536
21539
21540
21541
21543
21547
21548
21549
21551
21552
21554
21557
21558
21561
21562
21566
21568
21570
21572
21573
21577
21578
21581
21582
21583
21585
21587
21588
21592
21594
21597
21599
21601
21602
21604
21606
21608
21609
21611
21614
21616
21617
21618
21626
21627
21628
21629
21633
21635
21636
21639
21641
21644
21645
21646
21650
21651
21653
21654
21655
21657
21659
21662
21665
21666
21667
21670
21671
21672
21675
21680
21682
21684
21689
21692
21693
21695
21697
21700
21701
21705
21706
21712
21713
21715
21718
21720
21721
21722
21726
21727
21729
21734
21738
21739
21742
21746
21749
21750
21752
21753
21754
21756
21757
21759
21761
21763
21764
21765
21767
21768
21770
21771
21773
21774
21775
21783
21785
21786
21791
21794
21797
21800
21802
21803
21804
21805
21806
21809
21814
21815
21816
21817
21820
21821
21822
21824
21825
21828
21830
21831
21832
21833
21834
21838
21840
21843
21845
21846
21847
21848
21849
21850
21851
21857
21858
21859
21869
21871
21873
21876
21877
21879
21880
21881
21883
21886
21888
21890
21891
21893
21894
21896
21899
21901
21905
21907
21908
21916
21919
21920
21924
21926
21927
21930
21931
21934
21936
21939
21945
21946
21950
21953
21955
21958
21959
21960
21961
21966
21967
21968
21972
21974
21975
21976
21978
21981
21982
21983
21985
21988
21990
21993
21999
22004
22005
22006
22007
22013
22016
22017
22019
22020
22022
22023
22024
22027
22028
22030
22034
22037
22039
22042
22044
22045
22047
22049
22050
22054
22056
22058
22059
22062
22063
22064
22070
22074
22075
22076
22078
22079
22080
22081
22083
22084
22085
22086
22087
22090
22091
22092
22093
22094
22095
22098
22099
22101
22102
22106
22107
22113
22116
22123
22124
22129
22130
22132
22133
22135
22139
22140
22142
22150
22151
22152
22153
22157
22159
22160
22166
22168
22172
22173
22175
22179
22181
22182
22183
22186
22189
22194
22195
22198
22201
22202
22204
22206
22208
22209
22210
22212
22214
22215
22218
22222
22223
22227
22238
22244
22245
22249
22251
22253
22254
22256
22257
22262
22266
22267
22268
22270
22272
22274
22281
22283
22286
22292
22293
22299
22303
22304
22306
22308
22309
22311
22319
22321
22322
22328
22329
22334
22335
22337
22340
22346
22355
22356
22358
22360
22362
22363
22364
22366
22369
22372
22376
22381
22382
22383
22385
22386
22387
22391
22394
22397
22398
22401
22402
22403
22406
22412
22415
22416
22419
22420
22422
22425
22426
22430
22431
22432
22433
22437
22439
22442
22444
22449
22450
22451
22452
22454
22460
22461
22462
22464
22465
22469
22474
22477
22478
22481
22483
22485
22489
22490
22491
22494
22498
22503
22505
22507
22509
22515
22517
22520
22524
22525
22529
22530
22531
22533
22534
22536
22537
22542
22543
22544
22551
22552
22555
22559
22563
22566
22570
22571
22573
22576
22577
22581
22582
22586
22587
22591
22597
22598
22599
22600
22601
22602
22604
22606
22608
22609
22611
22613
22614
22615
22617
22618
22620
22621
22622
22623
22624
22625
22629
22630
22631
22634
22635
22637
22638
22640
22641
22644
22646
22647
22649
22650
22652
22654
22656
22662
22664
22669
22670
22675
22676
22678
22679
22694
22696
22699
22703
22705
22706
22710
22713
22716
22717
22718
22719
22721
22722
22724
22726
22727
22729
22730
22733
22734
22736
22738
22740
22741
22742
22743
22744
22747
22748
22751
22752
22754
22755
22756
22757
22758
22759
22761
22763
22768
22769
22773
22775
22776
22778
22779
22780
22781
22784
22785
22790
22792
22795
22798
22799
22803
22808
22809
22810
22811
22812
22814
22816
22821
22825
22827
22830
22831
22832
22833
22837
22839
22840
22843
22844
22849
22855
22857
22861
22863
22867
22868
22869
22870
22871
22872
22874
22875
22879
22880
22887
22888
22889
22891
22896
22906
22908
22909
22910
22911
22919
22920
22923
22924
22925
22929
22932
22933
22934
22935
22937
22939
22941
22947
22951
22954
22956
22957
22958
22959
22960
22961
22964
22967
22968
22971
22974
22975
22976
22978
22979
22982
22986
22987
22988
22990
22995
22996
22997
23000
23002
23003
23004
23006
23008
23014
23015
23017
23018
23023
23024
23027
23028
23029
23030
23031
23032
23033
23034
23042
23045
23047
23050
23054
23055
23058
23059
23061
23062
23063
23064
23071
23073
23076
23078
23082
23084
23085
23087
23088
23097
23098
23100
23103
23106
23111
23112
23113
23116
23117
23119
23121
23122
23127
23129
23134
23137
23140
23141
23144
23145
23147
23149
23150
23152
23153
23155
23157
23158
23159
23165
23166
23172
23174
23178
23179
23181
23182
23183
23184
23186
23187
23189
23191
23192
23193
23194
23198
23204
23205
23206
23209
23213
23215
23226
23231
23238
23239
23240
23242
23244
23247
23248
23249
23250
23253
23254
23257
23259
23263
23265
23271
23273
23274
23275
23279
23280
23283
23284
23288
23289
23296
23299
23302
23304
23305
23307
23310
23311
23314
23315
23316
23320
23323
23330
23337
23338
23339
23342
23343
23344
23345
23347
23348
23350
23351
23356
23357
23361
23362
23364
23366
23367
23368
23371
23373
23378
23380
23381
23382
23390
23392
23393
23394
23395
23396
23397
23399
23401
23409
23410
23412
23413
23414
23420
23421
23426
23428
23435
23437
23438
23443
23445
23449
23450
23451
23453
23456
23458
23460
23461
23468
23474
23475
23477
23482
23484
23488
23489
23490
23491
23493
23495
23497
23498
23500
23501
23502
23504
23507
23508
23510
23511
23513
23516
23517
23520
23521
23524
23530
23533
23537
23539
23542
23543
23544
23546
23549
23550
23556
23557
23558
23561
23563
23564
23565
23567
23569
23573
23575
23577
23579
23582
23583
23584
23591
23593
23594
23595
23597
23600
23603
23606
23608
23610
23611
23614
23615
23617
23620
23621
23622
23623
23625
23627
23630
23631
23635
23636
23637
23640
23641
23644
23645
23646
23647
23650
23651
23653
23657
23658
23659
23663
23664
23665
23666
23670
23672
23673
23675
23676
23681
23684
23685
23687
23689
23691
23694
23697
23699
23700
23703
23704
23708
23709
23710
23715
23721
23723
23724
23725
23727
23729
23731
23732
23734
23737
23738
23740
23744
23746
23747
23749
23750
23753
23754
23755
23757
23760
23763
23764
23774
23781
23786
23789
23790
23791
23792
23795
23796
23797
23798
23800
23801
23806
23809
23815
23817
23820
23821
23822
23823
23824
23826
23830
23832
23834
23835
23836
23837
23838
23840
23841
23844
23846
23849
23851
23853
23856
23857
23858
23860
23864
23865
23866
23867
23869
23870
23871
23872
23875
23876
23890
23893
23894
23895
23898
23899
23901
23904
23906
23911
23915
23918
23920
23924
23927
23928
23930
23931
23932
23934
23935
23936
23943
23945
23949
23952
23954
23959
23961
23964
23966
23968
23973
23976
23981
23982
23984
23986
23987
23991
23992
23994
23996
23998
24010
24014
24015
24017
24018
24021
24022
24024
24028
24029
24030
24031
24032
24033
24034
24037
24039
24042
24043
24044
24045
24046
24047
24057
24058
24059
24060
24062
24063
24067
24068
24069
24070
24072
24075
24076
24078
24079
24080
24081
24087
24088
24089
24091
24092
24093
24094
24096
24101
24102
24103
24106
24107
24118
24119
24121
24123
24125
24127
24128
24131
24134
24135
24137
24141
24142
24145
24152
24156
24157
24158
24161
24165
24167
24169
24171
24174
24178
24179
24183
24185
24186
24189
24191
24194
24195
24197
24199
24200
24202
24204
24208
24209
24210
24211
24213
24214
24217
24218
24219
24220
24221
24222
24224
24225
24226
24227
24228
24230
24235
24236
24238
24242
24244
24245
24247
24249
24250
24251
24252
24253
24254
24257
24258
24260
24261
24263
24264
24265
24266
24268
24270
24272
24273
24276
24278
24285
24290
24291
24292
24293
24295
24297
24298
24301
24302
24303
24305
24309
24312
24313
24316
24321
24324
24327
24328
24331
24333
24334
24335
24337
24343
24345
24346
24347
24348
24353
24354
24358
24362
24365
24370
24372
24373
24374
24377
24378
24379
24384
24385
24386
24389
24393
24395
24397
24398
24399
24400
24401
24402
24404
24408
24412
24414
24415
24417
24419
24420
24422
24427
24430
24432
24433
24438
24441
24443
24444
24449
24457
24460
24461
24463
24464
24467
24468
24472
24475
24477
24481
24487
24488
24492
24493
24494
24495
24497
24499
24504
24505
24509
24511
24516
24517
24519
24520
24524
24525
24526
24527
24528
24531
24532
24533
24535
24536
24542
24546
24547
24548
24552
24555
24556
24558
24559
24560
24563
24564
24565
24566
24572
24575
24577
24578
24579
24584
24592
24596
24597
24600
24602
24605
24607
24609
24610
24611
24615
24616
24624
24625
24626
24627
24628
24629
24633
24634
24635
24637
24648
24651
24652
24653
24655
24657
24659
24661
24664
24665
24666
24667
24668
24671
24672
24680
24681
24682
24684
24686
24688
24689
24690
24691
24693
24695
24697
24698
24699
24700
24702
24707
24710
24711
24712
24713
24716
24720
24722
24725
24727
24728
24731
24732
24737
24740
24741
24743
24744
24745
24748
24752
24753
24757
24759
24762
24769
24773
24774
24775
24776
24781
24783
24786
24793
24795
24798
24803
24804
24808
24812
24814
24816
24819
24821
24824
24825
24826
24827
24831
24832
24837
24845
24846
24847
24848
24852
24855
24856
24857
24859
24867
24869
24878
24879
24883
24884
24885
24886
24892
24894
24898
24899
24901
24902
24903
24904
24905
24908
24909
24914
24920
24923
24924
24925
24927
24930
24932
24934
24935
24939
24940
24943
24946
24947
24950
24951
24952
24954
24956
24957
24964
24966
24967
24969
24970
24971
24972
24974
24976
24978
24979
24980
24981
24982
24986
24987
24990
24992
24993
24995
24999
25000
25001
25005
25007
25008
25009
25011
25018
25019
25020
25025
25026
25028
25029
25030
25033
25035
25036
25039
25040
25041
25042
25043
25044
25045
25051
25053
25055
25056
25059
25061
25062
25063
25065
25067
25069
25073
25076
25078
25079
25080
25081
25084
25086
25088
25089
25094
25097
25099
25101
25106
25107
25113
25116
25117
25118
25120
25121
25122
25125
25127
25128
25130
25134
25139
25141
25142
25147
25149
25150
25153
25156
25159
25160
25161
25164
25165
25166
25167
25169
25171
25172
25173
25174
25177
25180
25181
25185
25187
25188
25192
25193
25195
25197
25199
25201
25203
25207
25208
25209
25212
25217
25218
25219
25238
25240
25241
25243
25245
25252
25255
25256
25260
25262
25263
25265
25266
25267
25268
25270
25272
25273
25277
25279
25281
25282
25283
25284
25288
25290
25291
25297
25298
25301
25303
25304
25305
25307
25308
25314
25316
25318
25322
25323
25324
25325
25326
25327
25329
25336
25344
25347
25348
25349
25355
25357
25358
25359
25361
25362
25364
25365
25368
25371
25373
25374
25375
25377
25378
25380
25381
25383
25384
25385
25393
25394
25398
25399
25400
25404
25408
25410
25412
25413
25414
25418
25422
25425
25430
25431
25432
25435
25436
25440
25441
25449
25450
25453
25454
25455
25458
25460
25462
25464
25469
25473
25474
25475
25478
25479
25482
25485
25486
25487
25488
25489
25490
25493
25499
25501
25506
25509
25512
25514
25519
25520
25521
25522
25528
25530
25533
25535
25536
25538
25544
25546
25547
25550
25552
25554
25557
25558
25564
25565
25567
25568
25569
25570
25572
25578
25580
25583
25584
25585
25586
25590
25591
25599
25600
25609
25613
25614
25619
25620
25627
25633
25637
25639
25640
25641
25642
25645
25648
25649
25654
25655
25656
25658
25660
25661
25663
25668
25671
25672
25673
25676
25678
25679
25682
25689
25690
25692
25696
25697
25698
25702
25704
25705
25706
25709
25711
25715
25716
25721
25724
25725
25727
25729
25732
25733
25734
25735
25736
25740
25743
25745
25746
25747
25748
25752
25753
25755
25756
25757
25758
25761
25762
25763
25764
25767
25772
25774
25777
25783
25784
25785
25788
25790
25791
25797
25798
25799
25806
25807
25808
25810
25812
25814
25816
25817
25820
25821
25823
25825
25829
25830
25831
25833
25835
25836
25843
25847
25851
25852
25854
25855
25856
25858
25859
25861
25865
25866
25871
25873
25876
25878
25879
25881
25882
25886
25887
25888
25889
25891
25894
25895
25901
25902
25910
25912
25913
25914
25915
25917
25918
25919
25924
25927
25931
25932
25933
25934
25936
25937
25938
25939
25943
25948
25949
25951
25952
25953
25954
25955
25956
25959
25961
25962
25963
25964
25968
25969
25971
25972
25976
25978
25984
25985
25986
25987
25990
25992
25997
25999
26008
26010
26012
26013
26016
26018
26020
26027
26028
26029
26031
26032
26033
26035
26036
26039
26042
26047
26051
26052
26055
26056
26057
26058
26065
26069
26071
26076
26082
26086
26090
26091
26093
26095
26097
26100
26101
26102
26108
26111
26115
26117
26119
26122
26123
26124
26125
26126
26128
26130
26132
26133
26136
26137
26138
26140
26141
26143
26151
26154
26155
26156
26157
26159
26161
26163
26167
26168
26170
26173
26176
26178
26179
26182
26183
26187
26191
26192
26196
26197
26198
26199
26201
26206
26209
26210
26213
26214
26216
26218
26219
26223
26224
26225
26227
26228
26229
26233
26234
26236
26237
26239
26241
26243
26244
26246
26248
26250
26251
26255
26256
26258
26259
26262
26263
26267
26268
26271
26272
26275
26276
26277
26278
26282
26286
26290
26292
26298
26299
26307
26308
26309
26310
26312
26320
26321
26322
26323
26324
26325
26327
26331
26332
26333
26334
26335
26336
26340
26342
26344
26346
26347
26348
26349
26351
26353
26354
26356
26357
26358
26359
26360
26362
26363
26367
26368
26370
26373
26374
26375
26379
26381
26382
26383
26388
26396
26397
26399
26400
26401
26402
26404
26411
26414
26418
26419
26423
26424
26427
26428
26429
26430
26431
26433
26437
26438
26439
26440
26444
26446
26447
26448
26449
26451
26452
26453
26454
26455
26461
26465
26468
26469
26471
26474
26475
26478
26479
26480
26482
26484
26485
26490
26492
26495
26499
26500
26501
26502
26503
26504
26506
26507
26508
26509
26510
26512
26515
26516
26518
26519
26520
26523
26528
26529
26532
26533
26543
26546
26550
26553
26554
26555
26556
26560
26563
26564
26571
26573
26574
26576
26577
26579
26581
26582
26583
26585
26588
26594
26595
26597
26598
26600
26602
26605
26608
26609
26611
26612
26613
26614
26615
26617
26623
26624
26625
26626
26631
26632
26639
26640
26641
26643
26644
26645
26646
26649
26650
26652
26653
26656
26658
26659
26660
26661
26664
26666
26668
26669
26670
26672
26674
26676
26679
26680
26681
26684
26686
26690
26691
26698
26700
26701
26703
26704
26705
26706
26713
26718
26720
26721
26722
26723
26727
26732
26733
26736
26738
26739
26742
26743
26747
26748
26751
26752
26753
26754
26755
26758
26759
26761
26769
26770
26773
26774
26775
26777
26778
26780
26781
26782
26786
26787
26789
26793
26794
26795
26797
26798
26804
26806
26812
26813
26814
26816
26819
26820
26824
26827
26828
26829
26832
26833
26835
26837
26838
26839
26841
26842
26843
26849
26853
26854
26858
26859
26862
26863
26867
26870
26873
26877
26878
26879
26882
26883
26891
26892
26893
26894
26896
26897
26898
26902
26904
26906
26907
26912
26913
26914
26920
26922
26925
26929
26930
26931
26936
26940
26941
26944
26946
26947
26949
26950
26951
26957
26958
26959
26965
26968
26969
26970
26977
26980
26982
26988
26990
26992
26994
26995
26996
27002
27003
27004
27005
27012
27014
27019
27022
27023
27024
27028
27029
27031
27032
27033
27034
27035
27038
27039
27041
27042
27043
27044
27046
27047
27048
27049
27054
27055
27056
27059
27061
27062
27066
27067
27069
27074
27075
27076
27079
27082
27083
27090
27091
27094
27099
27102
27103
27104
27105
27107
27113
27115
27116
27121
27122
27123
27125
27129
27130
27133
27135
27136
27142
27143
27144
27147
27148
27150
27152
27154
27156
27160
27165
27166
27172
27177
27178
27183
27185
27186
27192
27194
27195
27197
27198
27200
27201
27203
27205
27207
27210
27212
27213
27214
27215
27220
27221
27222
27224
27225
27226
27228
27229
27230
27231
27239
27240
27241
27243
27244
27246
27250
27252
27255
27256
27260
27261
27262
27265
27266
27271
27280
27281
27288
27291
27292
27293
27294
27295
27296
27297
27301
27302
27304
27305
27307
27309
27310
27312
27313
27315
27316
27319
27321
27322
27323
27324
27329
27331
27332
27333
27335
27336
27337
27338
27340
27342
27343
27344
27345
27350
27351
27354
27356
27357
27358
27363
27364
27365
27368
27369
27372
27375
27376
27377
27378
27380
27381
27383
27384
27385
27386
27388
27395
27396
27399
27402
27407
27411
27413
27414
27415
27417
27418
27421
27422
27425
27426
27427
27430
27431
27433
27442
27443
27445
27447
27450
27451
27456
27458
27461
27463
27464
27467
27469
27473
27477
27478
27480
27481
27482
27483
27484
27485
27489
27492
27493
27494
27496
27499
27500
27501
27505
27506
27508
27515
27528
27529
27534
27535
27539
27540
27541
27542
27547
27548
27549
27550
27551
27552
27553
27554
27555
27556
27558
27560
27563
27566
27567
27569
27570
27571
27574
27578
27580
27583
27587
27588
27589
27592
27595
27596
27597
27601
27602
27604
27605
27614
27615
27618
27623
27625
27626
27631
27638
27639
27644
27648
27649
27652
27654
27655
27659
27669
27671
27672
27676
27678
27679
27684
27688
27689
27692
27695
27696
27697
27698
27699
27700
27702
27703
27704
27705
27708
27710
27714
27716
27717
27718
27720
27722
27723
27724
27726
27728
27730
27732
27733
27734
27735
27739
27740
27741
27745
27746
27747
27751
27752
27753
27756
27758
27762
27766
27774
27775
27777
27785
27786
27787
27788
27790
27792
27796
27800
27804
27806
27807
27810
27811
27813
27815
27816
27817
27818
27820
27821
27823
27824
27825
27829
27831
27832
27833
27834
27837
27839
27841
27846
27848
27851
27853
27856
27860
27862
27863
27864
27865
27868
27870
27872
27873
27878
27880
27881
27886
27887
27892
27894
27895
27897
27900
27901
27902
27903
27905
27909
27911
27912
27914
27915
27923
27924
27926
27927
27930
27937
27938
27942
27944
27948
27952
27954
27956
27959
27961
27962
27970
27971
27973
27976
27977
27978
27985
27987
27988
27993
27994
27996
27997
28000
28001
28005
28006
28007
28008
28010
28011
28012
28017
28018
28021
28022
28026
28027
28029
28033
28035
28037
28039
28040
28044
28045
28046
28049
28051
28052
28053
28054
28056
28057
28058
28059
28060
28061
28062
28070
28071
28075
28076
28079
28080
28081
28091
28096
28102
28103
28104
28107
28109
28112
28119
28120
28121
28122
28123
28124
28128
28130
28133
28134
28140
28142
28145
28147
28148
28152
28154
28155
28156
28157
28158
28159
28160
28161
28164
28167
28171
28173
28175
28178
28179
28180
28183
28184
28191
28195
28196
28197
28199
28201
28202
28203
28204
28210
28211
28214
28217
28218
28219
28221
28224
28225
28226
28230
28231
28232
28235
28236
28237
28243
28248
28249
28253
28255
28259
28260
28261
28262
28268
28269
28270
28271
28273
28274
28276
28277
28278
28286
28287
28288
28290
28293
28298
28299
28306
28313
28317
28320
28323
28325
28327
28328
28330
28331
28333
28334
28342
28344
28346
28350
28351
28352
28355
28359
28362
28365
28372
28373
28374
28375
28380
28383
28384
28388
28391
28394
28395
28396
28399
28400
28402
28403
28404
28407
28408
28409
28410
28411
28415
28416
28417
28418
28422
28424
28425
28427
28434
28435
28437
28438
28439
28445
28446
28447
28448
28449
28452
28453
28457
28458
28460
28462
28464
28472
28477
28478
28479
28482
28485
28486
28490
28499
28500
28502
28508
28514
28515
28516
28517
28521
28523
28525
28526
28532
28533
28535
28537
28540
28542
28544
28545
28549
28553
28554
28561
28565
28566
28568
28570
28571
28576
28577
28579
28580
28581
28583
28585
28587
28588
28589
28590
28591
28592
28604
28605
28606
28610
28611
28612
28613
28618
28621
28622
28623
28624
28625
28626
28627
28628
28631
28634
28637
28638
28645
28646
28647
28649
28650
28653
28654
28655
28658
28663
28665
28666
28671
28673
28675
28679
28680
28683
28686
28692
28693
28697
28699
28701
28702
28704
28706
28709
28711
28714
28716
28718
28720
28721
28724
28725
28727
28728
28731
28735
28737
28740
28744
28753
28758
28759
28764
28766
28773
28775
28776
28777
28786
28787
28790
28792
28795
28797
28798
28799
28802
28803
28807
28811
28814
28816
28817
28819
28820
28822
28823
28824
28826
28827
28829
28831
28833
28834
28836
28839
28841
28842
28844
28845
28848
28855
28857
28859
28862
28865
28866
28867
28869
28875
28879
28880
28884
28885
28887
28888
28889
28890
28891
28894
28896
28900
28903
28905
28907
28908
28910
28912
28914
28916
28918
28920
28921
28922
28924
28927
28929
28932
28935
28936
28941
28943
28944
28947
28949
28952
28954
28955
28956
28957
28959
28962
28963
28965
28966
28967
28968
28970
28973
28980
28984
28985
28993
28996
29001
29003
29006
29008
29010
29011
29014
29016
29019
29021
29022
29024
29026
29032
29034
29036
29037
29040
29043
29046
29047
29049
29051
29052
29053
29055
29056
29059
29062
29064
29065
29067
29069
29070
29073
29075
29076
29079
29081
29082
29084
29085
29086
29088
29092
29093
29096
29097
29098
29099
29103
29104
29107
29108
29110
29112
29122
29123
29125
29126
29131
29135
29138
29139
29140
29141
29142
29144
29146
29147
29150
29152
29154
29156
29159
29162
29163
29164
29165
29166
29168
29173
29174
29176
29178
29179
29180
29183
29185
29187
29188
29190
29197
29198
29201
29202
29203
29210
29211
29213
29214
29215
29217
29221
29224
29227
29228
29232
29235
29244
29245
29249
29250
29252
29254
29258
29259
29262
29264
29265
29266
29267
29269
29276
29277
29278
29282
29287
29292
29293
29295
29299
29301
29303
29306
29307
29308
29315
29317
29319
29323
29324
29329
29330
29333
29335
29337
29340
29341
29342
29347
29349
29353
29354
29356
29357
29359
29361
29363
29364
29368
29369
29370
29371
29372
29375
29376
29379
29382
29383
29385
29387
29389
29391
29393
29396
29397
29398
29399
29402
29406
29408
29409
29410
29411
29412
29415
29417
29424
29427
29429
29430
29436
29438
29441
29447
29448
29449
29456
29462
29463
29464
29466
29467
29468
29469
29470
29472
29473
29474
29475
29476
29479
29492
29493
29494
29498
29500
29502
29503
29512
29513
29517
29520
29521
29525
29528
29530
29533
29538
29539
29542
29543
29546
29550
29558
29560
29561
29563
29565
29567
29571
29572
29577
29580
29581
29585
29590
29591
29596
29599
29600
29601
29606
29607
29608
29610
29611
29621
29623
29624
29626
29632
29637
29638
29641
29648
29649
29650
29651
29654
29660
29663
29665
29667
29668
29676
29678
29680
29683
29684
29687
29688
29689
29690
29691
29692
29693
29695
29698
29700
29704
29706
29707
29709
29713
29715
29718
29721
29722
29723
29726
29729
29730
29732
29739
29742
29743
29745
29746
29752
29753
29756
29757
29761
29762
29763
29765
29767
29770
29771
29773
29774
29775
29776
29779
29783
29786
29788
29789
29792
29793
29799
29800
29801
29805
29806
29808
29810
29812
29815
29822
29827
29830
29835
29837
29839
29840
29843
29845
29848
29850
29851
29856
29861
29863
29868
29869
29873
29874
29876
29878
29879
29880
29881
29884
29886
29889
29890
29892
29893
29894
29896
29897
29900
29902
29913
29915
29916
29917
29919
29920
29922
29927
29928
29930
29932
29936
29938
29939
29941
29942
29944
29945
29947
29951
29954
29955
29959
29971
29974
29975
29976
29979
29981
29984
29985
29987
29989
29990
29991
29994
29995
29997
30005
30007
30008
30012
30016
30018
30019
30020
30024
30025
30026
30027
30028
30029
30030
30031
30032
30034
30039
30042
30047
30051
30052
30055
30057
30059
30061
30065
30068
30069
30071
30072
30075
30076
30077
30078
30081
30084
30085
30087
30089
30092
30093
30094
30095
30102
30103
30104
30105
30107
30109
30110
30111
30114
30116
30121
30124
30125
30129
30131
30135
30138
30141
30142
30143
30148
30149
30150
30151
30155
30160
30162
30163
30165
30167
30168
30172
30174
30175
30177
30181
30182
30183
30186
30187
30188
30190
30191
30192
30193
30196
30197
30199
30201
30202
30206
30207
30208
30210
30211
30213
30214
30216
30218
30224
30227
30228
30229
30231
30237
30240
30242
30246
30247
30249
30251
30253
30256
30257
30258
30259
30260
30261
30262
30264
30265
30272
30273
30279
30280
30281
30282
30285
30286
30288
30291
30293
30294
30303
30305
30306
30312
30314
30320
30321
30325
30326
30327
30328
30329
30332
30333
30335
30337
30339
30348
30351
30352
30353
30356
30359
30360
30361
30366
30368
30371
30377
30378
30381
30382
30383
30384
30386
30387
30390
30401
30402
30405
30409
30411
30417
30419
30423
30426
30427
30430
30436
30439
30441
30442
30443
30444
30445
30446
30447
30449
30450
30451
30453
30456
30458
30460
30462
30463
30467
30469
30478
30480
30481
30482
30483
30484
30485
30486
30487
30489
30490
30491
30494
30497
30499
30504
30506
30508
30509
30511
30513
30515
30517
30519
30521
30522
30523
30524
30525
30527
30529
30530
30531
30532
30533
30539
30544
30546
30547
30549
30553
30555
30556
30558
30559
30562
30569
30571
30572
30573
30574
30575
30576
30578
30589
30591
30592
30593
30595
30597
30599
30601
30602
30603
30604
30606
30607
30608
30611
30612
30613
30614
30616
30619
30620
30621
30625
30627
30628
30629
30630
30631
30633
30636
30641
30644
30647
30648
30652
30653
30656
30661
30662
30663
30664
30673
30674
30677
30678
30679
30682
30683
30684
30686
30687
30689
30690
30691
30692
30693
30694
30695
30696
30698
30699
30702
30704
30710
30713
30714
30718
30728
30730
30732
30733
30737
30738
30741
30742
30748
30750
30751
30752
30754
30755
30758
30759
30763
30765
30768
30769
30772
30774
30775
30777
30780
30782
30784
30785
30788
30790
30797
30798
30799
30800
30801
30802
30804
30807
30808
30814
30815
30816
30817
30818
30819
30820
30822
30824
30826
30832
30833
30837
30839
30843
30844
30847
30848
30849
30850
30853
30854
30858
30859
30862
30864
30866
30867
30868
30870
30876
30877
30881
30883
30890
30891
30895
30899
30909
30912
30914
30915
30916
30917
30919
30920
30923
30929
30933
30937
30943
30944
30946
30948
30949
30953
30955
30958
30959
30961
30962
30963
30964
30968
30973
30975
30978
30979
30981
30984
30991
30994
30997
30999
31002
31003
31004
31005
31006
31007
31008
31010
31012
31016
31022
31023
31026
31030
31035
31036
31037
31038
31039
31043
31046
31047
31049
31050
31051
31052
31053
31064
31065
31067
31068
31069
31071
31073
31074
31075
31077
31080
31081
31082
31090
31091
31092
31094
31095
31097
31099
31102
31103
31106
31107
31108
31112
31113
31115
31116
31119
31121
31126
31127
31128
31133
31138
31140
31141
31142
31143
31145
31147
31150
31152
31154
31156
31160
31161
31165
31166
31167
31169
31173
31176
31179
31182
31185
31190
31191
31192
31196
31200
31201
31204
31208
31209
31213
31221
31222
31224
31226
31228
31229
31230
31231
31233
31234
31235
31236
31239
31240
31256
31257
31259
31263
31264
31267
31268
31272
31276
31277
31278
31279
31280
31282
31284
31285
31286
31289
31290
31297
31298
31301
31304
31308
31310
31314
31316
31318
31320
31324
31325
31326
31333
31337
31344
31346
31347
31352
31353
31354
31355
31358
31362
31363
31368
31371
31372
31373
31375
31381
31385
31389
31394
31395
31398
31405
31406
31408
31410
31412
31417
31418
31421
31425
31426
31431
31434
31435
31439
31451
31453
31455
31456
31457
31458
31466
31467
31469
31476
31479
31481
31482
31483
31484
31485
31487
31488
31489
31490
31492
31493
31494
31499
31502
31503
31505
31506
31507
31508
31509
31511
31513
31514
31515
31517
31521
31522
31526
31527
31534
31536
31541
31543
31544
31548
31549
31550
31553
31555
31556
31558
31559
31562
31563
31570
31572
31575
31576
31581
31582
31584
31589
31590
31591
31592
31595
31597
31601
31603
31607
31608
31612
31613
31615
31617
31618
31621
31622
31627
31628
31630
31632
31639
31642
31648
31649
31650
31657
31660
31662
31663
31668
31672
31673
31674
31675
31676
31677
31679
31680
31681
31682
31684
31686
31688
31691
31692
31693
31695
31696
31697
31698
31703
31704
31706
31707
31718
31720
31723
31726
31728
31729
31732
31735
31736
31738
31740
31742
31745
31747
31751
31753
31754
31755
31756
31759
31760
31761
31762
31764
31765
31767
31771
31775
31776
31779
31780
31781
31782
31785
31792
31793
31794
31795
31796
31798
31799
31802
31810
31811
31816
31818
31819
31820
31825
31826
31827
31831
31834
31836
31837
31838
31839
31848
31849
31850
31853
31854
31858
31859
31860
31866
31867
31871
31874
31876
31877
31878
31879
31882
31883
31885
31892
31893
31895
31896
31902
31903
31904
31906
31907
31908
31909
31911
31917
31919
31920
31922
31923
31926
31928
31930
31933
31934
31937
31944
31945
31946
31947
31950
31951
31952
31953
31954
31955
31956
31958
31960
31961
31962
31963
31964
31969
31970
31975
31976
31977
31981
31987
31988
31989
31990
31993
31998
32004
32005
32007
32008
32009
32015
32018
32019
32020
32023
32026
32027
32028
32029
32030
32035
32038
32039
32040
32041
32043
32047
32050
32052
32055
32056
32058
32059
32061
32063
32066
32068
32069
32070
32072
32075
32078
32085
32090
32097
32098
32099
32103
32104
32105
32109
32117
32121
32123
32124
32125
32128
32132
32134
32136
32139
32143
32144
32149
32152
32155
32156
32157
32158
32161
32163
32164
32165
32166
32172
32173
32174
32179
32181
32183
32186
32191
32192
32193
32194
32197
32199
32201
32210
32213
32214
32215
32216
32217
32218
32221
32222
32227
32228
32230
32231
32232
32234
32236
32237
32240
32241
32242
32243
32248
32249
32251
32252
32255
32257
32258
32260
32261
32263
32267
32268
32270
32273
32274
32283
32284
32286
32287
32288
32289
32294
32297
32299
32301
32302
32303
32306
32308
32310
32311
32314
32318
32319
32321
32323
32324
32326
32327
32329
32331
32332
32334
32336
32337
32340
32343
32348
32349
32358
32362
32363
32365
32369
32370
32381
32382
32383
32386
32387
32394
32395
32396
32398
32403
32409
32410
32411
32415
32416
32417
32418
32419
32420
32421
32423
32424
32425
32426
32428
32429
32430
32431
32434
32438
32439
32440
32442
32446
32447
32451
32455
32456
32457
32458
32459
32460
32462
32465
32469
32470
32471
32474
32475
32476
32478
32480
32481
32482
32483
32486
32490
32491
32492
32493
32495
32496
32497
32500
32501
32502
32503
32505
32509
32511
32512
32515
32516
32517
32523
32524
32525
32526
32531
32532
32534
32535
32537
32538
32540
32541
32545
32547
32549
32554
32557
32559
32560
32563
32566
32568
32570
32573
32580
32581
32582
32583
32589
32590
32592
32601
32603
32605
32606
32607
32611
32612
32613
32615
32616
32617
32618
32619
32623
32626
32630
32632
32635
32636
32638
32643
32644
32645
32647
32659
32660
32662
32663
32665
32668
32669
32673
32674
32675
32676
32678
32682
32683
32685
32689
32693
32694
32696
32697
32698
32699
32702
32703
32705
32707
32709
32711
32712
32718
32719
32720
32721
32723
32728
32732
32733
32736
32737
32739
32740
32742
32746
32749
32751
32752
32754
32759
32760
32762
32764
32766
32767
32771
32772
32776
32777
32778
32780
32782
32783
32786
32789
32793
32796
32799
32800
32801
32802
32806
32807
32808
32812
32813
32815
32816
32817
32820
32821
32824
32826
32827
32830
32838
32842
32843
32844
32846
32849
32851
32852
32853
32856
32859
32860
32861
32862
32867
32869
32870
32872
32873
32875
32878
32879
32880
32883
32884
32885
32891
32893
32896
32899
32903
32904
32905
32906
32909
32910
32911
32912
32913
32914
32918
32919
32920
32925
32926
32928
32930
32935
32937
32939
32940
32942
32943
32946
32948
32950
32952
32953
32954
32956
32958
32960
32961
32966
32969
32971
32972
32974
32976
32977
32978
32980
32983
32986
32987
32993
32994
32995
32996
33001
33002
33005
33007
33008
33010
33012
33015
33016
33017
33018
33023
33024
33027
33029
33030
33035
33036
33039
33040
33041
33042
33043
33044
33045
33046
33047
33048
33049
33050
33055
33058
33062
33067
33069
33070
33071
33073
33075
33077
33079
33080
33081
33082
33086
33087
33088
33091
33092
33093
33094
33096
33097
33098
33099
33100
33101
33102
33104
33106
33107
33110
33111
33113
33119
33120
33122
33125
33126
33127
33128
33129
33130
33131
33132
33140
33143
33144
33155
33160
33163
33166
33170
33171
33172
33175
33176
33180
33181
33182
33184
33185
33187
33188
33189
33192
33194
33196
33197
33199
33200
33201
33208
33210
33212
33215
33216
33219
33221
33222
33223
33224
33227
33229
33232
33233
33234
33235
33237
33239
33241
33243
33247
33248
33250
33255
33256
33258
33259
33260
33261
33263
33265
33266
33270
33271
33273
33275
33276
33277
33278
33279
33282
33285
33286
33287
33292
33294
33296
33297
33299
33300
33302
33303
33304
33307
33308
33309
33311
33312
33314
33315
33316
33317
33321
33322
33324
33328
33329
33331
33333
33335
33338
33342
33343
33345
33355
33361
33362
33367
33368
33369
33373
33376
33377
33379
33382
33383
33384
33388
33391
33392
33395
33397
33401
33402
33403
33406
33408
33411
33414
33415
33420
33423
33424
33425
33427
33428
33433
33436
33437
33441
33443
33446
33448
33449
33450
33454
33455
33456
33457
33464
33465
33468
33469
33471
33472
33473
33474
33476
33477
33478
33486
33487
33491
33492
33493
33495
33499
33500
33502
33504
33505
33509
33515
33516
33522
33523
33524
33525
33526
33527
33531
33533
33535
33538
33541
33542
33543
33547
33554
33555
33562
33563
33566
33568
33570
33572
33573
33577
33583
33584
33587
33591
33592
33595
33599
33601
33605
33606
33607
33608
33609
33612
33615
33617
33621
33624
33625
33626
33635
33636
33638
33641
33645
33648
33651
33653
33655
33659
33660
33664
33665
33670
33671
33672
33676
33678
33680
33681
33682
33683
33685
33689
33690
33692
33694
33696
33699
33702
33703
33704
33706
33707
33708
33709
33710
33711
33713
33715
33716
33717
33718
33719
33721
33722
33723
33724
33727
33728
33729
33731
33732
33734
33735
33738
33739
33741
33743
33745
33746
33747
33748
33751
33752
33754
33758
33760
33763
33764
33765
33767
33769
33770
33772
33774
33775
33777
33778
33782
33786
33796
33798
33799
33801
33803
33804
33815
33816
33818
33821
33822
33823
33826
33828
33829
33831
33832
33835
33836
33842
33843
33846
33847
33848
33850
33851
33853
33858
33859
33860
33861
33864
33865
33868
33869
33870
33874
33877
33879
33881
33884
33886
33891
33892
33894
33895
33896
33900
33902
33906
33913
33916
33919
33922
33924
33925
33933
33935
33938
33940
33953
33954
33956
33957
33958
33959
33961
33965
33966
33968
33970
33971
33973
33974
33975
33977
33984
33985
33987
33988
33990
33992
33993
33994
33995
33998
34002
34004
34011
34013
34014
34016
34017
34021
34023
34024
34025
34027
34028
34031
34032
34033
34036
34039
34044
34047
34048
34050
34058
34059
34061
34062
34063
34064
34065
34067
34070
34071
34072
34076
34079
34080
34081
34083
34084
34087
34089
34090
34092
34093
34094
34097
34098
34099
34101
34102
34108
34113
34114
34115
34116
34117
34120
34126
34128
34141
34142
34146
34147
34159
34160
34164
34165
34166
34170
34171
34173
34174
34175
34178
34184
34185
34186
34187
34193
34194
34199
34203
34204
34205
34208
34219
34220
34222
34223
34224
34225
34231
34234
34239
34240
34245
34246
34249
34250
34251
34256
34258
34262
34265
34267
34268
34269
34270
34272
34273
34274
34275
34280
34281
34282
34289
34291
34292
34293
34295
34296
34298
34302
34305
34307
34308
34310
34311
34312
34321
34322
34323
34325
34329
34330
34331
34334
34335
34337
34338
34341
34346
34347
34348
34351
34356
34357
34360
34361
34362
34364
34368
34370
34372
34375
34376
34377
34378
34379
34381
34384
34385
34392
34394
34397
34399
34400
34401
34404
34405
34406
34415
34418
34419
34420
34421
34424
34425
34426
34428
34429
34430
34432
34437
34439
34442
34444
34446
34468
34470
34473
34479
34480
34482
34487
34491
34493
34495
34501
34503
34515
34517
34518
34525
34526
34527
34529
34532
34533
34537
34538
34541
34542
34546
34547
34549
34550
34551
34553
34554
34558
34559
34560
34561
34567
34568
34570
34571
34572
34573
34574
34575
34576
34578
34582
34585
34586
34589
34591
34592
34595
34602
34612
34613
34616
34620
34621
34622
34623
34624
34625
34626
34627
34628
34630
34633
34634
34639
34644
34647
34648
34655
34658
34660
34661
34666
34667
34668
34669
34670
34674
34678
34679
34680
34682
34683
34686
34687
34689
34692
34699
34702
34704
34705
34707
34710
34711
34712
34713
34714
34716
34718
34719
34722
34723
34724
34725
34726
34728
34730
34732
34733
34735
34736
34738
34739
34740
34742
34744
34745
34746
34748
34749
34751
34752
34753
34756
34761
34762
34764
34766
34768
34771
34772
34775
34777
34780
34781
34783
34785
34787
34788
34789
34794
34796
34797
34800
34810
34812
34813
34817
34821
34823
34824
34825
34826
34827
34828
34831
34832
34835
34836
34838
34840
34846
34849
34852
34859
34860
34861
34862
34864
34865
34875
34876
34881
34884
34888
34890
34891
34892
34893
34894
34899
34900
34901
34903
34907
34910
34913
34914
34915
34917
34918
34919
34920
34921
34922
34925
34926
34927
34928
34930
34933
34934
34938
34939
34940
34941
34949
34950
34954
34956
34957
34958
34960
34968
34970
34972
34976
34979
34980
34982
34986
34987
34990
34992
34993
34994
34996
34997
34998
35001
35003
35004
35005
35006
35011
35020
35024
35025
35027
35030
35031
35032
35033
35037
35038
35040
35041
35043
35044
35046
35047
35048
35049
35056
35058
35059
35060
35061
35070
35071
35072
35079
35080
35084
35086
35087
35090
35094
35097
35098
35099
35102
35106
35110
35111
35112
35115
35117
35120
35122
35123
35124
35125
35129
35130
35133
35136
35139
35141
35142
35144
35150
35153
35154
35155
35156
35157
35158
35160
35162
35163
35165
35169
35170
35171
35174
35175
35176
35177
35178
35179
35182
35186
35188
35191
35192
35193
35194
35195
35197
35198
35199
35200
35201
35204
35206
35209
35210
35211
35212
35213
35216
35221
35222
35223
35225
35228
35230
35232
35233
35235
35236
35239
35241
35242
35243
35246
35249
35250
35254
35255
35257
35263
35264
35265
35271
35272
35273
35276
35279
35280
35282
35287
35288
35289
35290
35294
35295
35296
35297
35299
35300
35301
35302
35303
35304
35305
35306
35309
35312
35313
35314
35315
35316
35317
35318
35319
35321
35325
35326
35330
35331
35334
35336
35338
35339
35341
35344
35347
35350
35354
35355
35359
35360
35361
35365
35372
35376
35377
35380
35386
35387
35389
35391
35392
35396
35397
35398
35399
35402
35403
35405
35406
35407
35410
35413
35415
35425
35428
35445
35450
35451
35453
35454
35457
35458
35459
35463
35464
35465
35469
35471
35472
35474
35475
35476
35484
35486
35487
35495
35496
35497
35499
35500
35505
35511
35512
35513
35514
35515
35517
35518
35519
35520
35521
35522
35524
35526
35528
35530
35531
35533
35536
35537
35539
35540
35543
35544
35545
35546
35549
35550
35555
35556
35557
35558
35560
35562
35563
35566
35568
35569
35571
35572
35577
35578
35579
35582
35583
35585
35587
35590
35591
35593
35594
35596
35599
35600
35602
35606
35610
35613
35616
35621
35623
35624
35626
35630
35636
35637
35638
35642
35644
35645
35648
35649
35652
35654
35668
35669
35671
35673
35674
35675
35677
35684
35689
35690
35691
35694
35697
35703
35705
35706
35708
35712
35713
35714
35721
35726
35727
35733
35736
35737
35738
35739
35741
35743
35745
35748
35751
35752
35756
35758
35761
35762
35767
35768
35769
35770
35771
35772
35775
35780
35784
35787
35788
35789
35793
35796
35801
35804
35807
35809
35816
35818
35821
35822
35824
35834
35836
35837
35839
35845
35849
35850
35851
35852
35853
35856
35857
35862
35866
35870
35871
35875
35876
35878
35879
35881
35884
35885
35889
35890
35892
35898
35903
35906
35909
35911
35914
35915
35917
35918
35922
35923
35929
35930
35932
35933
35936
35938
35940
35946
35947
35948
35949
35950
35951
35952
35954
35956
35957
35961
35962
35966
35967
35968
35970
35971
35972
35973
35975
35976
35977
35980
35983
35987
35988
35989
35995
36000
36003
36008
36009
36012
36013
36016
36017
36018
36023
36024
36028
36029
36030
36033
36036
36038
36040
36044
36045
36047
36048
36050
36052
36053
36060
36061
36062
36064
36065
36066
36067
36068
36069
36070
36071
36072
36073
36074
36077
36078
36080
36084
36086
36087
36092
36093
36095
36101
36102
36105
36108
36110
36111
36115
36117
36119
36121
36126
36128
36133
36139
36142
36148
36150
36155
36156
36160
36161
36162
36163
36167
36172
36174
36179
36180
36185
36186
36187
36188
36191
36193
36194
36195
36196
36202
36207
36208
36211
36212
36217
36219
36220
36221
36223
36224
36225
36230
36231
36234
36235
36241
36242
36243
36244
36246
36251
36252
36253
36256
36258
36259
36261
36262
36264
36265
36266
36267
36269
36271
36273
36275
36276
36280
36282
36284
36286
36288
36291
36292
36293
36294
36295
36298
36300
36304
36308
36315
36316
36317
36318
36319
36320
36323
36325
36326
36329
36330
36337
36338
36342
36343
36348
36349
36350
36351
36352
36355
36356
36358
36359
36369
36371
36379
36380
36386
36388
36390
36391
36392
36394
36401
36402
36404
36406
36409
36412
36414
36418
36420
36421
36422
36425
36429
36432
36436
36437
36438
36439
36445
36451
36457
36459
36460
36463
36465
36466
36467
36469
36470
36471
36472
36476
36478
36480
36486
36489
36490
36494
36496
36501
36502
36504
36505
36509
36510
36512
36513
36514
36516
36518
36520
36521
36534
36536
36539
36540
36542
36543
36547
36554
36558
36560
36561
36563
36564
36565
36566
36569
36571
36574
36575
36578
36580
36582
36586
36587
36588
36589
36590
36591
36594
36595
36597
36598
36599
36601
36602
36607
36612
36614
36615
36617
36618
36622
36625
36627
36628
36629
36632
36634
36636
36637
36638
36640
36641
36644
36648
36651
36654
36655
36656
36657
36659
36660
36661
36662
36666
36667
36669
36671
36672
36673
36676
36677
36680
36681
36682
36686
36688
36689
36690
36691
36692
36693
36696
36697
36698
36699
36701
36711
36712
36714
36718
36720
36721
36722
36723
36725
36727
36728
36730
36731
36732
36735
36736
36737
36738
36741
36743
36745
36746
36748
36751
36752
36754
36755
36765
36769
36773
36775
36776
36778
36783
36785
36786
36801
36803
36804
36805
36811
36812
36814
36817
36820
36827
36831
36834
36836
36843
36844
36845
36848
36852
36857
36861
36862
36864
36867
36871
36874
36875
36876
36880
36885
36887
36888
36892
36893
36894
36895
36897
36898
36900
36901
36904
36905
36906
36914
36915
36922
36924
36926
36928
36929
36930
36932
36933
36934
36937
36941
36947
36948
36953
36954
36956
36958
36965
36966
36968
36972
36973
36978
36979
36981
36985
36987
36991
36994
36995
36997
37004
37006
37008
37009
37011
37012
37014
37016
37021
37023
37025
37027
37029
37032
37035
37040
37041
37043
37044
37045
37050
37051
37056
37058
37062
37066
37067
37069
37070
37071
37072
37073
37074
37075
37085
37086
37087
37088
37090
37095
37099
37103
37106
37107
37108
37110
37111
37112
37113
37115
37123
37124
37126
37127
37129
37130
37131
37133
37136
37138
37139
37142
37143
37146
37148
37150
37152
37155
37161
37162
37163
37164
37166
37167
37171
37172
37175
37176
37178
37180
37188
37192
37193
37196
37198
37199
37204
37207
37209
37212
37214
37218
37220
37221
37223
37227
37228
37230
37231
37234
37235
37242
37245
37250
37252
37253
37254
37261
37263
37265
37270
37272
37274
37277
37279
37281
37282
37284
37287
37288
37296
37297
37300
37301
37303
37309
37310
37311
37315
37316
37317
37319
37324
37326
37327
37329
37330
37332
37333
37334
37337
37338
37348
37350
37355
37363
37364
37365
37371
37372
37374
37375
37377
37378
37379
37387
37390
37394
37395
37400
37401
37407
37409
37410
37413
37414
37416
37417
37418
37421
37422
37423
37424
37425
37426
37433
37434
37437
37442
37444
37447
37448
37450
37451
37452
37456
37465
37466
37467
37469
37477
37480
37483
37486
37490
37492
37496
37497
37499
37500
37501
37504
37505
37518
37519
37520
37521
37522
37523
37525
37526
37527
37531
37532
37533
37535
37538
37539
37540
37541
37542
37546
37547
37554
37559
37560
37561
37564
37565
37566
37570
37576
37581
37582
37588
37591
37592
37594
37597
37600
37602
37606
37611
37612
37613
37615
37617
37618
37620
37621
37622
37624
37629
37630
37631
37632
37633
37634
37636
37638
37639
37641
37642
37643
37644
37650
37654
37658
37665
37668
37674
37676
37680
37688
37693
37695
37697
37698
37699
37700
37705
37706
37707
37708
37712
37714
37718
37719
37720
37721
37723
37726
37727
37729
37730
37734
37740
37741
37742
37744
37745
37747
37748
37751
37752
37754
37760
37762
37765
37767
37772
37774
37775
37777
37781
37782
37784
37789
37792
37795
37796
37797
37798
37799
37800
37801
37804
37805
37807
37814
37816
37817
37818
37820
37821
37822
37823
37826
37832
37836
37837
37838
37840
37842
37844
37845
37851
37854
37855
37856
37857
37859
37860
37863
37865
37866
37868
37871
37872
37890
37891
37895
37896
37897
37899
37900
37901
37902
37906
37907
37908
37909
37912
37913
37914
37916
37917
37921
37924
37925
37927
37930
37931
37932
37933
37940
37945
37946
37947
37948
37949
37950
37951
37953
37957
37960
37967
37968
37970
37975
37976
37977
37978
37979
37981
37984
37986
37988
37991
37993
37994
37996
37997
38000
38001
38002
38005
38007
38013
38014
38019
38020
38021
38022
38024
38026
38027
38029
38030
38035
38036
38038
38040
38044
38045
38046
38050
38053
38054
38055
38057
38059
38062
38065
38067
38070
38071
38079
38082
38083
38085
38086
38087
38088
38089
38091
38097
38098
38100
38101
38102
38103
38105
38108
38111
38112
38113
38114
38115
38116
38118
38123
38126
38128
38130
38133
38135
38136
38137
38138
38140
38141
38145
38146
38150
38154
38158
38160
38167
38171
38174
38175
38178
38186
38188
38189
38190
38192
38193
38194
38195
38198
38202
38204
38205
38208
38210
38211
38213
38217
38218
38220
38221
38222
38225
38228
38230
38233
38234
38236
38239
38240
38245
38253
38260
38263
38264
38266
38267
38268
38269
38270
38272
38273
38275
38277
38278
38281
38286
38287
38288
38291
38292
38300
38304
38308
38312
38319
38320
38322
38323
38324
38325
38327
38329
38330
38332
38336
38338
38349
38357
38359
38363
38365
38371
38372
38375
38376
38378
38379
38382
38384
38385
38388
38390
38392
38394
38398
38402
38403
38405
38406
38407
38418
38422
38425
38427
38429
38430
38434
38435
38439
38441
38446
38449
38461
38463
38464
38474
38475
38476
38477
38478
38481
38483
38484
38486
38489
38491
38496
38497
38499
38501
38504
38505
38506
38507
38508
38509
38510
38511
38517
38518
38520
38523
38526
38528
38529
38530
38533
38536
38537
38540
38541
38546
38547
38548
38551
38553
38555
38556
38563
38570
38571
38574
38575
38579
38585
38590
38591
38593
38596
38598
38606
38608
38614
38616
38617
38623
38624
38627
38635
38636
38637
38642
38645
38647
38650
38651
38653
38654
38657
38658
38661
38663
38668
38673
38674
38678
38682
38690
38694
38698
38699
38700
38701
38702
38703
38705
38707
38712
38718
38719
38721
38725
38728
38730
38731
38733
38736
38740
38742
38743
38744
38745
38750
38751
38752
38753
38754
38758
38760
38762
38767
38768
38770
38771
38773
38774
38775
38776
38778
38779
38781
38784
38787
38788
38792
38795
38797
38799
38800
38803
38805
38806
38808
38813
38814
38815
38818
38822
38823
38825
38828
38836
38840
38848
38852
38853
38855
38858
38867
38868
38869
38873
38876
38879
38880
38884
38886
38891
38896
38898
38899
38907
38914
38916
38918
38920
38921
38923
38928
38930
38933
38934
38935
38941
38942
38944
38949
38951
38953
38956
38959
38960
38962
38963
38964
38967
38969
38970
38971
38972
38973
38974
38975
38979
38987
38991
38992
38993
38994
38995
38998
38999
39005
39007
39013
39014
39015
39016
39018
39019
39020
39022
39026
39027
39032
39033
39037
39040
39041
39047
39048
39051
39056
39057
39059
39064
39068
39069
39071
39074
39075
39076
39082
39085
39086
39089
39092
39095
39097
39100
39102
39105
39106
39107
39110
39111
39112
39115
39116
39118
39119
39123
39126
39127
39129
39134
39140
39141
39143
39151
39152
39153
39154
39157
39160
39163
39164
39169
39171
39172
39175
39178
39182
39184
39186
39192
39193
39198
39199
39204
39208
39209
39210
39211
39212
39217
39219
39222
39228
39233
39237
39239
39240
39243
39244
39246
39247
39248
39255
39256
39265
39266
39267
39269
39270
39271
39275
39276
39278
39279
39284
39285
39286
39287
39289
39290
39293
39294
39296
39298
39299
39300
39303
39305
39311
39312
39320
39321
39322
39323
39324
39326
39327
39328
39333
39334
39335
39337
39341
39342
39345
39354
39356
39360
39362
39365
39367
39370
39372
39381
39382
39386
39387
39391
39392
39393
39394
39397
39398
39400
39402
39403
39404
39405
39412
39419
39420
39423
39424
39425
39431
39433
39435
39436
39438
39440
39441
39446
39449
39453
39458
39464
39465
39467
39468
39470
39472
39473
39474
39477
39480
39482
39485
39486
39491
39492
39499
39502
39503
39505
39506
39511
39513
39514
39515
39520
39521
39527
39528
39529
39534
39543
39550
39552
39555
39560
39561
39564
39566
39567
39568
39569
39570
39571
39572
39574
39578
39580
39581
39583
39584
39585
39590
39591
39595
39603
39605
39607
39612
39614
39616
39617
39620
39622
39623
39627
39631
39632
39633
39635
39638
39643
39644
39646
39647
39648
39653
39654
39655
39656
39657
39659
39663
39664
39665
39667
39668
39671
39672
39673
39675
39676
39678
39679
39681
39682
39685
39688
39695
39696
39702
39709
39711
39712
39713
39714
39715
39718
39720
39722
39725
39728
39729
39730
39731
39735
39737
39742
39747
39748
39750
39754
39755
39756
39758
39760
39775
39776
39794
39795
39796
39797
39804
39806
39809
39814
39815
39819
39820
39823
39824
39825
39826
39829
39830
39832
39834
39836
39839
39840
39841
39843
39848
39851
39853
39854
39856
39857
39862
39864
39865
39871
39872
39875
39878
39881
39883
39885
39887
39894
39897
39898
39899
39900
39910
39911
39912
39913
39914
39917
39918
39919
39922
39924
39928
39929
39932
39934
39938
39939
39940
39941
39942
39943
39946
39948
39950
39952
39953
39957
39961
39962
39964
39967
39969
39970
39971
39972
39973
39974
39976
39977
39978
39979
39980
39987
39988
39990
39991
39997
39999
40003
40005
40006
40008
40011
40014
40015
40016
40020
40021
40023
40026
40029
40031
40035
40038
40044
40045
40046
40047
40051
40052
40055
40056
40057
40063
40065
40069
40072
40074
40079
40080
40082
40084
40085
40088
40089
40092
40096
40098
40099
40100
40103
40104
40109
40110
40112
40114
40115
40116
40121
40125
40126
40127
40128
40130
40131
40132
40141
40142
40146
40147
40148
40149
40150
40152
40155
40156
40160
40164
40166
40170
40173
40175
40180
40183
40184
40186
40192
40193
40195
40196
40198
40199
40203
40204
40207
40208
40210
40211
40212
40213
40216
40217
40230
40236
40241
40246
40250
40253
40254
40259
40260
40263
40268
40271
40272
40274
40277
40278
40279
40285
40287
40288
40292
40295
40298
40299
40300
40306
40308
40311
40315
40316
40318
40319
40326
40331
40336
40339
40341
40344
40345
40346
40350
40353
40355
40357
40358
40363
40372
40373
40377
40378
40379
40380
40382
40386
40390
40391
40396
40397
40402
40403
40404
40409
40412
40414
40415
40417
40418
40419
40421
40423
40426
40427
40430
40431
40432
40435
40436
40437
40438
40446
40447
40448
40451
40452
40453
40457
40462
40465
40467
40470
40472
40475
40476
40479
40481
40484
40490
40491
40493
40494
40496
40499
40502
40504
40505
40506
40507
40508
40509
40510
40512
40514
40515
40519
40520
40522
40523
40526
40529
40530
40531
40532
40534
40535
40536
40539
40540
40542
40543
40547
40548
40552
40555
40556
40559
40561
40562
40565
40566
40570
40571
40572
40574
40576
40577
40578
40580
40582
40583
40585
40587
40588
40589
40595
40597
40600
40601
40602
40606
40613
40614
40617
40619
40620
40621
40622
40623
40624
40625
40627
40629
40632
40633
40634
40635
40636
40638
40639
40644
40648
40650
40652
40656
40659
40660
40661
40663
40668
40672
40674
40675
40682
40683
40686
40689
40690
40691
40692
40693
40694
40699
40703
40704
40705
40707
40709
40712
40716
40720
40724
40725
40727
40731
40732
40735
40739
40741
40742
40745
40746
40747
40749
40753
40755
40756
40757
40759
40760
40764
40766
40767
40769
40770
40771
40772
40776
40779
40785
40786
40789
40790
40791
40792
40793
40797
40798
40800
40802
40805
40807
40810
40813
40815
40822
40826
40830
40831
40832
40836
40839
40840
40842
40848
40849
40853
40856
40870
40871
40878
40879
40881
40883
40886
40888
40892
40893
40895
40898
40899
40904
40905
40908
40910
40912
40915
40918
40919
40920
40921
40925
40929
40932
40933
40936
40937
40944
40945
40946
40947
40950
40954
40961
40962
40963
40964
40965
40966
40969
40972
40973
40974
40977
40979
40980
40982
40983
40985
40986
40990
40994
40996
40998
40999
41000
41001
41002
41003
41004
41007
41012
41013
41021
41022
41023
41025
41028
41029
41030
41033
41038
41041
41044
41045
41046
41047
41048
41051
41054
41055
41056
41060
41064
41065
41072
41074
41075
41077
41079
41080
41081
41084
41094
41096
41097
41101
41103
41105
41106
41107
41108
41112
41113
41116
41117
41118
41121
41123
41124
41125
41127
41132
41133
41135
41139
41144
41145
41147
41149
41153
41154
41155
41156
41159
41160
41161
41164
41165
41169
41170
41171
41173
41175
41176
41178
41190
41193
41198
41199
41201
41208
41209
41211
41212
41213
41215
41217
41219
41220
41222
41223
41225
41226
41227
41230
41231
41239
41240
41247
41249
41251
41252
41253
41255
41256
41257
41258
41259
41260
41264
41268
41271
41272
41275
41279
41280
41281
41282
41285
41287
41288
41289
41291
41298
41301
41305
41306
41312
41314
41319
41320
41322
41330
41335
41337
41339
41341
41343
41344
41345
41348
41349
41354
41355
41356
41360
41363
41369
41370
41372
41373
41375
41379
41380
41381
41384
41387
41388
41389
41390
41391
41392
41393
41394
41395
41396
41397
41399
41400
41401
41402
41405
41407
41408
41410
41412
41413
41415
41422
41425
41427
41428
41429
41431
41434
41436
41438
41441
41442
41446
41448
41456
41460
41461
41463
41465
41466
41470
41472
41473
41475
41476
41477
41479
41482
41483
41485
41486
41488
41500
41501
41502
41505
41508
41509
41510
41511
41513
41515
41516
41517
41518
41520
41522
41523
41524
41525
41526
41527
41529
41530
41531
41532
41533
41535
41540
41541
41542
41543
41544
41547
41550
41553
41554
41555
41556
41559
41566
41571
41574
41575
41579
41581
41582
41585
41586
41590
41596
41599
41604
41608
41609
41611
41612
41615
41617
41618
41625
41627
41628
41634
41637
41638
41640
41641
41642
41645
41648
41650
41651
41654
41655
41658
41659
41662
41664
41666
41669
41673
41674
41675
41677
41678
41679
41680
41681
41683
41684
41685
41686
41692
41693
41694
41695
41697
41699
41700
41702
41703
41705
41707
41715
41718
41720
41724
41726
41729
41730
41732
41733
41739
41742
41743
41745
41749
41750
41751
41752
41753
41755
41756
41758
41762
41764
41765
41766
41767
41771
41772
41779
41780
41781
41784
41785
41786
41789
41790
41792
41797
41798
41802
41803
41806
41807
41808
41809
41810
41811
41813
41814
41815
41816
41817
41821
41822
41823
41824
41827
41831
41832
41836
41838
41840
41842
41843
41845
41847
41849
41850
41855
41857
41858
41861
41864
41867
41868
41870
41873
41874
41875
41876
41877
41880
41884
41888
41889
41890
41893
41894
41898
41900
41901
41904
41906
41908
41909
41912
41913
41916
41917
41918
41921
41922
41924
41925
41928
41929
41934
41937
41943
41945
41946
41948
41952
41958
41964
41967
41968
41969
41970
41976
41979
41980
41981
41982
41985
41988
41989
41990
41991
42001
42006
42007
42008
42009
42012
42016
42017
42019
42020
42025
42026
42027
42029
42032
42041
42045
42046
42047
42048
42052
42053
42054
42056
42057
42058
42059
42066
42067
42072
42074
42075
42076
42077
42078
42079
42082
42083
42085
42086
42088
42091
42093
42094
42095
42096
42098
42099
42101
42104
42106
42107
42110
42115
42123
42124
42125
42130
42132
42133
42137
42139
42146
42148
42150
42154
42156
42157
42158
42160
42162
42163
42169
42171
42172
42173
42177
42178
42179
42180
42181
42183
42186
42187
42188
42191
42194
42196
42197
42199
42201
42203
42206
42207
42208
42209
42210
42211
42212
42215
42216
42217
42221
42223
42225
42226
42228
42231
42236
42239
42242
42247
42248
42250
42253
42254
42255
42256
42257
42260
42262
42264
42266
42267
42268
42270
42271
42272
42274
42275
42276
42277
42280
42282
42283
42285
42286
42287
42290
42291
42292
42295
42298
42305
42309
42310
42314
42317
42322
42323
42324
42325
42326
42329
42331
42332
42333
42334
42335
42337
42338
42339
42340
42341
42342
42344
42348
42349
42350
42351
42353
42354
42356
42360
42362
42363
42365
42370
42372
42377
42378
42379
42380
42382
42386
42389
42390
42391
42393
42395
42401
42402
42403
42406
42407
42408
42410
42412
42413
42414
42417
42421
42425
42429
42432
42438
42439
42443
42444
42445
42448
42449
42450
42451
42452
42454
42459
42460
42463
42464
42466
42469
42470
42472
42473
42477
42478
42481
42483
42487
42488
42490
42491
42493
42497
42498
42503
42507
42510
42517
42519
42520
42524
42525
42531
42533
42534
42536
42540
42543
42544
42545
42546
42549
42550
42551
42552
42553
42555
42557
42558
42559
42560
42562
42563
42566
42569
42575
42577
42579
42580
42582
42587
42590
42591
42595
42599
42603
42609
42610
42616
42617
42621
42622
42623
42626
42628
42629
42630
42633
42637
42641
42642
42645
42652
42654
42656
42657
42660
42661
42664
42666
42667
42668
42670
42671
42672
42674
42675
42681
42682
42687
42690
42692
42699
42700
42702
42703
42704
42705
42710
42713
42715
42716
42718
42719
42720
42723
42725
42726
42727
42730
42731
42733
42738
42739
42743
42744
42746
42748
42750
42752
42761
42763
42764
42766
42772
42773
42774
42777
42778
42781
42787
42790
42791
42792
42795
42796
42800
42807
42817
42818
42820
42822
42825
42827
42830
42832
42836
42838
42842
42843
42848
42853
42855
42856
42859
42863
42864
42865
42866
42868
42869
42871
42877
42881
42882
42884
42885
42886
42887
42893
42894
42895
42896
42897
42899
42900
42903
42904
42905
42907
42909
42911
42916
42918
42919
42920
42923
42924
42926
42928
42932
42934
42936
42943
42944
42945
42948
42952
42957
42959
42962
42965
42970
42972
42977
42978
42980
42982
42986
42989
42993
42994
42997
42998
43006
43007
43014
43017
43019
43020
43024
43031
43036
43037
43039
43040
43047
43048
43049
43050
43051
43054
43055
43057
43058
43064
43073
43077
43079
43084
43085
43089
43092
43095
43097
43098
43099
43101
43104
43105
43111
43112
43113
43114
43117
43118
43120
43121
43122
43125
43127
43136
43137
43140
43141
43142
43145
43146
43147
43148
43149
43152
43153
43155
43156
43157
43162
43163
43164
43175
43177
43178
43180
43182
43185
43186
43192
43196
43198
43199
43202
43203
43205
43207
43208
43209
43214
43215
43216
43217
43223
43224
43225
43227
43229
43237
43241
43247
43255
43256
43258
43260
43261
43262
43263
43264
43265
43266
43276
43277
43280
43281
43283
43284
43285
43287
43290
43291
43293
43296
43300
43301
43306
43311
43313
43315
43319
43320
43324
43327
43328
43331
43334
43339
43342
43343
43344
43346
43347
43348
43349
43352
43355
43362
43363
43364
43366
43369
43370
43371
43373
43375
43377
43383
43386
43388
43389
43390
43395
43396
43397
43401
43402
43403
43404
43405
43407
43408
43409
43410
43411
43412
43415
43422
43428
43432
43433
43437
43438
43444
43445
43449
43452
43459
43460
43461
43463
43465
43467
43468
43470
43472
43473
43474
43478
43479
43482
43483
43484
43487
43489
43491
43497
43498
43499
43502
43503
43504
43506
43510
43511
43513
43515
43516
43517
43519
43526
43527
43530
43531
43532
43533
43534
43536
43538
43539
43540
43541
43542
43545
43548
43550
43551
43552
43559
43560
43561
43562
43564
43565
43571
43572
43573
43575
43577
43579
43583
43586
43588
43589
43590
43591
43595
43596
43597
43598
43601
43604
43605
43608
43609
43611
43614
43617
43621
43624
43627
43629
43632
43635
43637
43639
43640
43644
43646
43649
43652
43654
43660
43661
43666
43667
43670
43673
43675
43676
43678
43679
43680
43681
43682
43686
43687
43688
43689
43691
43693
43694
43699
43700
43701
43702
43704
43708
43710
43711
43713
43715
43717
43719
43720
43721
43722
43724
43725
43731
43733
43734
43735
43737
43739
43740
43742
43744
43752
43754
43756
43757
43758
43761
43763
43766
43767
43768
43771
43772
43774
43777
43780
43782
43788
43789
43790
43791
43792
43795
43797
43800
43810
43813
43814
43817
43819
43820
43821
43822
43824
43831
43833
43837
43838
43841
43851
43852
43853
43855
43857
43860
43861
43863
43865
43868
43869
43876
43877
43880
43884
43886
43890
43893
43894
43896
43897
43899
43900
43901
43902
43905
43909
43914
43915
43916
43920
43921
43923
43925
43928
43929
43931
43932
43935
43937
43938
43939
43940
43945
43950
43951
43952
43954
43955
43957
43960
43961
43963
43964
43965
43967
43972
43973
43974
43976
43977
43980
43984
43987
43992
43994
43995
43997
44000
44001
44002
44004
44005
44006
44011
44012
44013
44014
44015
44017
44018
44022
44024
44027
44031
44032
44033
44035
44042
44043
44045
44049
44050
44052
44055
44056
44058
44063
44064
44065
44066
44067
44069
44070
44072
44078
44079
44088
44091
44092
44093
44095
44096
44098
44100
44101
44102
44106
44111
44112
44114
44115
44120
44121
44124
44137
44138
44142
44144
44145
44146
44149
44151
44152
44156
44157
44158
44166
44167
44169
44178
44179
44180
44181
44183
44184
44187
44190
44191
44194
44196
44197
44200
44201
44205
44207
44208
44209
44210
44212
44214
44216
44217
44222
44226
44229
44230
44232
44233
44234
44236
44239
44242
44248
44255
44257
44258
44261
44262
44263
44266
44267
44268
44273
44276
44277
44278
44283
44284
44286
44287
44288
44290
44291
44294
44295
44299
44300
44301
44302
44303
44305
44306
44308
44310
44312
44313
44314
44315
44320
44322
44327
44330
44332
44335
44340
44342
44343
44350
44352
44353
44354
44355
44356
44360
44364
44365
44367
44368
44370
44376
44378
44380
44381
44382
44383
44384
44385
44391
44393
44395
44397
44399
44400
44402
44406
44410
44411
44413
44414
44416
44417
44418
44422
44423
44428
44431
44432
44435
44438
44443
44445
44448
44449
44450
44451
44459
44460
44464
44465
44466
44467
44469
44472
44474
44477
44481
44482
44485
44487
44489
44490
44491
44492
44498
44499
44500
44501
44502
44503
44504
44505
44512
44516
44521
44523
44524
44525
44527
44529
44530
44533
44534
44535
44536
44537
44538
44542
44544
44545
44546
44548
44552
44553
44554
44556
44559
44561
44563
44564
44566
44570
44571
44574
44580
44582
44586
44587
44588
44589
44590
44591
44593
44602
44603
44607
44610
44614
44615
44617
44622
44623
44625
44627
44628
44630
44634
44637
44638
44639
44640
44641
44647
44649
44652
44653
44659
44662
44663
44666
44667
44669
44673
44675
44676
44683
44684
44687
44689
44697
44702
44704
44705
44707
44711
44714
44720
44723
44725
44727
44728
44730
44731
44733
44735
44736
44740
44741
44745
44746
44750
44752
44753
44754
44763
44764
44766
44769
44770
44771
44773
44775
44776
44779
44780
44784
44787
44788
44789
44790
44791
44793
44799
44800
44806
44807
44809
44811
44812
44816
44819
44820
44821
44822
44826
44827
44828
44830
44831
44833
44835
44840
44844
44845
44846
44847
44848
44853
44854
44855
44856
44859
44863
44864
44865
44867
44869
44872
44874
44875
44876
44878
44879
44880
44883
44891
44892
44893
44896
44897
44901
44909
44915
44919
44924
44925
44926
44929
44931
44932
44936
44937
44938
44940
44941
44945
44947
44949
44950
44951
44958
44959
44962
44966
44970
44971
44980
44981
44984
44986
44988
44989
44991
44992
44995
44998
45000
45003
45004
45005
45007
45009
45010
45013
45016
45017
45021
45025
45026
45031
45032
45033
45037
45038
45042
45043
45044
45045
45046
45050
45051
45052
45053
45057
45063
45064
45066
45067
45069
45072
45075
45076
45077
45084
45085
45092
45093
45094
45098
45100
45101
45103
45104
45106
45107
45111
45112
45113
45125
45126
45127
45132
45136
45138
45143
45144
45146
45151
45155
45159
45160
45161
45162
45164
45166
45168
45171
45172
45174
45175
45177
45178
45179
45181
45188
45189
45190
45192
45194
45195
45197
45199
45200
45201
45204
45205
45206
45207
45210
45211
45213
45215
45216
45217
45218
45219
45223
45227
45236
45237
45238
45239
45241
45243
45246
45247
45248
45250
45251
45252
45254
45271
45272
45278
45279
45280
45281
45282
45286
45287
45290
45291
45294
45296
45297
45302
45305
45307
45308
45310
45315
45321
45322
45324
45326
45329
45331
45334
45336
45337
45339
45340
45343
45346
45349
45351
45352
45360
45363
45364
45367
45369
45374
45376
45377
45378
45381
45382
45383
45391
45393
45395
45396
45399
45400
45403
45406
45407
45408
45409
45410
45411
45413
45414
45415
45416
45417
45422
45423
45427
45429
45432
45438
45441
45443
45444
45447
45448
45449
45450
45451
45452
45453
45455
45463
45465
45467
45469
45471
45473
45475
45477
45480
45481
45489
45491
45493
45497
45498
45500
45502
45506
45509
45512
45513
45515
45516
45519
45520
45521
45526
45527
45528
45531
45533
45536
45542
45545
45548
45549
45550
45551
45553
45554
45557
45558
45561
45562
45567
45570
45575
45578
45579
45583
45584
45588
45590
45594
45598
45599
45600
45605
45614
45616
45618
45620
45621
45625
45632
45637
45641
45642
45649
45651
45658
45659
45680
45681
45684
45689
45690
45691
45692
45693
45696
45699
45700
45702
45705
45710
45712
45716
45720
45724
45726
45729
45737
45742
45748
45749
45751
45754
45756
45758
45761
45762
45763
45767
45768
45771
45772
45773
45774
45775
45779
45785
45786
45787
45790
45792
45794
45796
45799
45802
45806
45810
45812
45813
45820
45824
45825
45826
45831
45835
45836
45838
45845
45847
45849
45853
45854
45864
45865
45869
45870
45871
45872
45873
45874
45876
45877
45878
45879
45880
45883
45885
45886
45888
45893
45894
45897
45900
45902
45903
45905
45906
45908
45909
45910
45912
45918
45919
45921
45924
45925
45930
45931
45937
45938
45939
45940
45945
45947
45949
45951
45952
45953
45954
45958
45959
45961
45963
45965
45966
45969
45970
45971
45972
45973
45983
45984
45988
45991
45994
45996
45997
45998
45999
46000
46003
46008
46010
46013
46016
46017
46018
46020
46022
46023
46024
46025
46027
46028
46031
46033
46035
46042
46043
46044
46046
46057
46058
46062
46069
46072
46073
46077
46079
46083
46087
46088
46089
46092
46093
46096
46098
46100
46102
46103
46106
46107
46109
46110
46111
46118
46119
46123
46127
46128
46129
46132
46133
46134
46135
46136
46137
46138
46143
46145
46146
46150
46153
46158
46160
46161
46164
46167
46169
46170
46171
46172
46173
46176
46178
46181
46182
46186
46188
46189
46191
46197
46198
46200
46203
46204
46207
46208
46209
46210
46211
46216
46217
46220
46223
46224
46226
46227
46228
46229
46233
46234
46236
46237
46238
46241
46245
46247
46248
46250
46256
46257
46258
46259
46262
46263
46264
46266
46267
46269
46270
46271
46272
46276
46280
46282
46284
46286
46287
46288
46294
46296
46297
46302
46304
46305
46307
46308
46309
46310
46311
46313
46318
46320
46326
46330
46334
46335
46336
46337
46340
46348
46352
46353
46357
46358
46361
46365
46369
46370
46374
46377
46381
46383
46384
46385
46390
46391
46406
46407
46408
46410
46411
46416
46418
46419
46420
46422
46427
46436
46440
46441
46445
46447
46454
46456
46457
46460
46461
46462
46464
46466
46470
46473
46475
46481
46482
46486
46487
46493
46496
46500
46501
46502
46503
46504
46505
46510
46512
46515
46518
46522
46524
46525
46529
46535
46537
46538
46545
46550
46553
46554
46559
46560
46567
46569
46571
46574
46578
46580
46584
46585
46586
46587
46590
46592
46594
46595
46601
46607
46611
46612
46615
46619
46620
46629
46632
46634
46639
46640
46642
46644
46646
46647
46648
46649
46650
46653
46655
46658
46662
46663
46666
46668
46671
46674
46675
46676
46677
46679
46683
46688
46691
46693
46694
46696
46697
46702
46704
46705
46708
46714
46716
46719
46720
46722
46723
46724
46725
46731
46733
46734
46735
46736
46738
46739
46745
46748
46749
46751
46752
46754
46755
46756
46757
46758
46760
46763
46766
46768
46772
46773
46780
46786
46789
46790
46791
46793
46795
46796
46797
46799
46800
46801
46804
46807
46810
46811
46813
46815
46816
46817
46818
46827
46831
46834
46836
46839
46845
46846
46848
46849
46850
46852
46857
46858
46860
46862
46863
46866
46867
46869
46872
46874
46875
46877
46879
46882
46887
46888
46891
46892
46893
46895
46896
46897
46898
46904
46905
46908
46909
46910
46911
46913
46914
46917
46918
46919
46920
46924
46925
46931
46933
46934
46935
46937
46940
46942
46943
46944
46949
46951
46952
46953
46956
46957
46958
46959
46962
46965
46966
46968
46969
46970
46971
46983
46985
46986
46987
46988
46990
46993
46996
47001
47006
47007
47009
47010
47017
47018
47019
47020
47023
47024
47025
47026
47027
47031
47032
47033
47037
47038
47039
47040
47043
47048
47049
47053
47057
47058
47061
47063
47065
47067
47068
47069
47071
47072
47076
47081
47082
47087
47091
47092
47096
47098
47102
47103
47105
47107
47109
47114
47122
47125
47126
47127
47128
47129
47130
47133
47135
47136
47137
47141
47147
47148
47149
47150
47153
47160
47161
47164
47165
47166
47167
47168
47169
47171
47172
47176
47182
47186
47188
47191
47192
47195
47196
47197
47200
47201
47203
47205
47207
47211
47212
47220
47221
47223
47229
47230
47235
47236
47237
47240
47245
47249
47253
47254
47256
47257
47259
47262
47267
47269
47270
47271
47276
47283
47284
47285
47288
47295
47296
47299
47300
47303
47304
47307
47308
47311
47314
47318
47319
47323
47328
47336
47337
47340
47341
47343
47344
47345
47346
47347
47348
47351
47353
47355
47356
47357
47358
47361
47362
47364
47371
47372
47374
47377
47378
47379
47380
47381
47386
47391
47396
47398
47400
47401
47405
47406
47407
47410
47412
47413
47414
47416
47419
47422
47425
47427
47431
47433
47435
47438
47439
47440
47441
47442
47444
47445
47446
47454
47455
47460
47464
47465
47466
47469
47477
47481
47483
47485
47487
47488
47489
47490
47496
47498
47499
47500
47502
47504
47509
47510
47511
47512
47513
47518
47522
47525
47527
47528
47529
47530
47532
47539
47543
47548
47552
47553
47556
47557
47558
47560
47566
47567
47568
47571
47575
47576
47577
47578
47584
47586
47591
47592
47593
47594
47597
47599
47601
47602
47603
47606
47607
47610
47613
47616
47618
47621
47627
47628
47630
47636
47638
47641
47647
47649
47650
47651
47657
47659
47660
47662
47665
47666
47668
47670
47671
47675
47676
47680
47683
47688
47689
47690
47691
47692
47695
47699
47701
47704
47705
47708
47709
47714
47716
47720
47724
47729
47730
47731
47733
47736
47737
47738
47739
47742
47743
47745
47746
47747
47750
47752
47759
47761
47762
47763
47771
47772
47773
47774
47779
47780
47781
47782
47784
47786
47796
47798
47799
47802
47803
47805
47807
47812
47813
47814
47817
47819
47823
47825
47827
47831
47834
47837
47838
47841
47842
47846
47852
47853
47856
47858
47861
47862
47864
47865
47866
47867
47868
47869
47871
47872
47876
47877
47878
47883
47888
47893
47896
47897
47903
47908
47909
47910
47914
47915
47918
47922
47923
47925
47927
47928
47930
47931
47934
47935
47937
47939
47940
47941
47942
47944
47945
47948
47952
47953
47954
47956
47958
47966
47967
47971
47972
47978
47980
47985
47991
47998
47999
48000
48002
48003
48007
48009
48010
48012
48018
48019
48020
48022
48024
48025
48026
48027
48028
48029
48031
48032
48034
48036
48039
48041
48043
48044
48046
48047
48049
48050
48053
48055
48056
48058
48060
48066
48068
48075
48076
48082
48083
48085
48088
48089
48093
48094
48096
48101
48107
48108
48110
48115
48116
48118
48121
48123
48124
48127
48130
48132
48133
48135
48138
48144
48145
48147
48148
48149
48153
48154
48157
48158
48159
48160
48161
48162
48163
48165
48166
48168
48174
48175
48176
48177
48182
48183
48184
48186
48187
48190
48195
48197
48200
48201
48202
48203
48204
48210
48211
48212
48213
48216
48217
48218
48220
48222
48223
48224
48227
48229
48231
48233
48235
48239
48245
48246
48247
48251
48252
48254
48255
48257
48259
48263
48265
48267
48275
48278
48280
48283
48285
48287
48289
48293
48301
48302
48303
48306
48307
48310
48312
48314
48315
48316
48318
48321
48322
48324
48325
48326
48327
48332
48336
48337
48338
48339
48343
48344
48346
48347
48348
48349
48351
48353
48356
48359
48364
48365
48366
48367
48368
48371
48376
48377
48378
48379
48382
48385
48386
48388
48389
48395
48396
48400
48401
48403
48404
48409
48410
48412
48415
48416
48419
48420
48425
48430
48431
48432
48436
48443
48445
48449
48450
48451
48452
48456
48459
48460
48463
48465
48466
48470
48471
48473
48476
48477
48481
48482
48485
48487
48492
48493
48494
48498
48500
48502
48510
48516
48517
48518
48521
48522
48523
48527
48530
48531
48532
48533
48535
48536
48547
48548
48549
48554
48555
48557
48558
48559
48563
48566
48569
48570
48574
48579
48580
48581
48588
48589
48595
48600
48601
48603
48606
48609
48611
48615
48618
48622
48623
48625
48626
48628
48631
48633
48636
48638
48640
48643
48649
48651
48655
48656
48658
48659
48660
48661
48665
48666
48667
48669
48670
48672
48676
48680
48684
48685
48702
48703
48704
48705
48710
48713
48718
48723
48725
48726
48731
48732
48734
48735
48736
48739
48740
48741
48743
48745
48748
48749
48751
48752
48754
48756
48758
48759
48761
48762
48765
48767
48768
48771
48772
48773
48775
48779
48780
48781
48782
48784
48785
48786
48791
48792
48797
48800
48801
48805
48806
48808
48810
48811
48813
48814
48815
48820
48825
48828
48831
48835
48837
48838
48840
48846
48847
48848
48849
48852
48853
48855
48860
48866
48869
48870
48873
48879
48880
48882
48884
48888
48889
48891
48892
48897
48902
48903
48905
48906
48910
48913
48915
48918
48920
48921
48922
48924
48925
48928
48929
48932
48934
48935
48941
48943
48944
48946
48953
48954
48957
48958
48959
48960
48961
48962
48963
48968
48971
48976
48977
48985
48986
48988
48989
48994
48996
49008
49011
49012
49013
49019
49022
49027
49028
49033
49034
49035
49036
49037
49040
49041
49043
49044
49049
49050
49059
49062
49063
49064
49069
49070
49075
49078
49084
49085
49091
49093
49094
49095
49096
49098
49099
49100
49101
49106
49110
49112
49115
49117
49125
49126
49132
49133
49134
49135
49138
49141
49142
49143
49144
49148
49154
49155
49156
49162
49165
49166
49169
49170
49171
49173
49175
49176
49177
49180
49184
49185
49187
49188
49189
49193
49194
49195
49196
49197
49201
49202
49203
49204
49206
49207
49209
49212
49213
49214
49215
49217
49219
49220
49221
49223
49224
49231
49232
49233
49236
49237
49238
49239
49242
49243
49244
49245
49247
49248
49250
49252
49253
49258
49259
49260
49262
49263
49265
49271
49272
49273
49274
49278
49279
49280
49282
49284
49285
49286
49288
49289
49295
49298
49299
49301
49302
49304
-1
23
28
58
88
156
164
174
213
248
249
323
361
372
393
404
480
486
512
540
614
638
639
640
643
647
648
676
687
823
870
937
1028
1108
1169
1176
1234
1254
1309
1391
1394
1431
1511
1600
1623
1647
1665
1689
1858
1890
1938
1974
1989
1999
2019
2026
2075
2142
2144
2150
2159
2169
2255
2257
2266
2323
2384
2389
2398
2430
2506
2510
2526
2641
2772
2800
2803
2829
2890
2961
3017
3031
3059
3100
3142
3227
3229
3260
3309
3321
3329
3415
3423
3442
3515
3567
3600
3602
3631
3648
3678
3688
3750
3840
3886
3911
3931
3950
3956
3972
4000
4018
4031
4037
4073
4112
4138
4176
4184
4218
4315
4354
4445
4457
4481
4547
4568
4595
4632
4657
4659
4758
4818
4822
4860
4875
4892
4894
4944
4948
4976
4994
5021
5103
5131
5185
5194
5229
5256
5318
5374
5412
5433
5485
5486
5529
5544
5553
5584
5593
5599
5636
5695
5713
5731
5734
5772
5837
5868
5935
5956
5992
6013
6052
6055
6071
6090
6122
6123
6178
6230
6371
6378
6389
6412
6436
6448
6465
6489
6493
6591
6600
6613
6617
6623
6688
6705
6728
6731
6815
6816
6862
6921
6960
7001
7066
7119
7123
7134
7146
7216
7317
7397
7479
7495
7497
7560
7568
7569
7603
7688
7690
7761
7764
7770
7792
7794
7851
7866
7878
7927
7977
8052
8060
8118
8143
8186
8231
8241
8382
8418
8494
8514
8590
8622
8646
8654
8661
8673
8681
8693
8698
8872
8973
8999
9063
9095
9169
9179
9196
9245
9271
9304
9315
9329
9340
9359
9366
9378
9573
9591
9634
9671
9676
9712
9717
9729
9763
9770
9791
9831
9838
9884
9895
10011
10034
10049
10292
10347
10449
10523
10546
10547
10824
10826
10942
10947
10957
10966
10985
11001
11022
11069
11121
11218
11224
11257
11273
11302
11323
11430
11432
11457
11469
11474
11514
11548
11580
11594
11596
11637
11666
11678
11683
11710
11766
11793
11804
11837
11846
11856
11881
11884
11893
11916
12075
12117
12184
12223
12257
12272
12275
12311
12345
12383
12391
12408
12441
12464
12511
12513
12527
12553
12660
12665
12670
12702
12708
12762
12776
12885
12895
12898
12906
12925
12947
12987
12993
12994
13007
13017
13018
13019
13185
13220
13231
13262
13269
13309
13312
13366
13465
13466
13481
13543
13564
13575
13587
13594
13611
13616
13644
13666
13689
13718
13738
13806
13878
13930
14003
14123
14171
14191
14211
14213
14227
14322
14361
14418
14496
14534
14548
14582
14585
14594
14642
14645
14661
14675
14746
14762
14821
14827
14861
14880
14897
14919
14962
14978
14979
15156
15157
15237
15278
15285
15307
15316
15319
15355
15405
15452
15474
15495
15496
15525
15569
15770
15785
15834
15839
15853
15856
15883
15887
15955
15990
16016
16060
16077
16079
16246
16321
16330
16404
16594
16630
16632
16633
16774
16775
16804
16807
16855
16945
16956
16997
17013
17018
17033
17039
17076
17089
17107
17139
17161
17164
17197
17204
17221
17241
17269
17297
17314
17341
17379
17397
17401
17405
17484
17549
17574
17578
17607
17614
17640
17644
17647
17661
17671
17744
17748
17752
17784
17794
17824
17859
17904
17939
17945
17947
17961
17984
18028
18060
18087
18092
18136
18166
18205
18216
18225
18235
18254
18262
18307
18382
18395
18463
18577
18588
18596
18618
18630
18645
18653
18718
18736
18740
18758
18799
18839
18877
18884
18886
18888
18910
18912
18924
18934
18937
18938
18951
18967
18987
18999
19002
19070
19093
19120
19126
19131
19154
19167
19240
19275
19292
19324
19341
19398
19409
19487
19503
19540
19549
19612
19669
19755
19786
19800
19807
19840
19872
19935
19974
19988
20061
20098
20121
20177
20195
20217
20261
20281
20292
20331
20366
20389
20447
20467
20482
20494
20496
20595
20674
20705
20727
20737
20846
20874
20911
20921
20932
20948
20961
20978
20983
21064
21097
21249
21273
21306
21308
21318
21348
21360
21383
21472
21508
21515
21532
21559
21571
21580
21652
21660
21719
21792
21819
21844
21854
21861
21866
21878
21937
21964
22015
22061
22072
22119
22126
22138
22241
22242
22263
22300
22333
22336
22424
22440
22495
22501
22556
22580
22603
22605
22612
22636
22686
22691
22695
22753
22766
22774
22788
22838
22852
22853
23005
23019
23046
23069
23190
23224
23235
23251
23336
23346
23363
23365
23383
23384
23405
23418
23506
23572
23602
23609
23652
23654
23718
23758
23773
23784
23886
23909
23919
23975
23979
24003
24009
24019
24036
24111
24160
24162
24284
24319
24322
24360
24387
24425
24465
24489
24538
24540
24569
24590
24618
24754
24829
24830
24961
25031
25075
25087
25109
25231
25274
25337
25345
25352
25424
25438
25498
25508
25515
25525
25597
25603
25632
25666
25694
25695
25707
25726
25809
25819
25837
25896
25916
25928
25929
25967
26019
26049
26107
26116
26120
26200
26220
26260
26285
26337
26483
26517
26526
26557
26620
26687
26728
26740
26765
26836
26850
26875
26887
26910
27017
27021
27072
27086
27118
27127
27161
27188
27234
27248
27279
27283
27285
27311
27314
27352
27370
27387
27389
27391
27410
27441
27453
27498
27513
27538
27586
27590
27610
27658
27662
27711
27770
27888
27899
27949
27974
27984
27989
27991
28038
28055
28095
28137
28153
28181
28186
28198
28246
28247
28258
28267
28307
28314
28353
28454
28461
28475
28489
28520
28558
28567
28584
28607
28609
28660
28682
28734
28738
28783
28850
28904
28945
28969
28992
28998
29018
29025
29133
29222
29290
29313
29416
29458
29497
29574
29625
29631
29647
29655
29657
29666
29674
29675
29712
29790
29824
29844
29849
29895
29918
29925
29931
29983
30056
30134
30140
30290
30537
30551
30561
30579
30580
30721
30766
30783
30793
30823
30836
30841
30887
30888
30908
30931
30938
30992
31085
31117
31148
31203
31249
31254
31269
31303
31329
31413
31419
31449
31557
31616
31633
31645
31671
31739
31748
31789
31814
31822
31823
31842
31846
31852
31927
32074
32102
32110
32114
32135
32169
32190
32280
32290
32305
32315
32338
32342
32385
32427
32578
32585
32600
32650
32655
32687
32753
32757
32758
32761
32784
32792
32985
33014
33063
33074
33084
33133
33174
33209
33267
33444
33445
33475
33532
33561
33579
33586
33622
33640
33686
33780
33969
33980
33982
33996
34009
34012
34019
34026
34040
34082
34169
34215
34316
34409
34471
34506
34530
34579
34597
34600
34629
34841
34856
34906
34966
35161
35166
35214
35251
35253
35286
35423
35432
35448
35449
35466
35481
35489
35574
35695
35716
35717
35731
35777
35783
35817
35916
35945
35955
35958
35969
35985
35998
36015
36129
36238
36377
36384
36423
36499
36507
36517
36556
36562
36645
36766
36768
36782
36799
36840
36855
36918
36927
36931
36957
36960
36975
36990
36993
37003
37018
37019
37055
37065
37119
37226
37262
37285
37318
37345
37385
37396
37441
37445
37446
37473
37478
37484
37580
37599
37628
37647
37661
37669
37715
37722
37728
37776
37790
37843
37963
38072
38073
38080
38104
38120
38131
38142
38169
38181
38216
38296
38328
38333
38339
38342
38353
38369
38397
38420
38450
38498
38531
38534
38573
38604
38621
38715
38757
38807
38890
38901
39079
39081
39096
39128
39139
39177
39242
39281
39330
39351
39415
39437
39442
39460
39479
39504
39547
39611
39618
39619
39669
39677
39744
39765
39780
39791
39799
39807
39828
39842
39886
39890
39893
40025
40027
40036
40040
40043
40048
40083
40113
40167
40174
40182
40266
40289
40317
40320
40348
40385
40389
40416
40455
40466
40564
40603
40643
40654
40666
40684
40695
40736
40740
40758
40777
40778
40885
40916
40931
40939
41027
41039
41067
41089
41138
41140
41141
41197
41206
41244
41245
41246
41262
41311
41315
41352
41406
41443
41558
41633
41643
41706
41746
41826
41828
41833
41866
41940
41983
42024
42033
42071
42092
42129
42220
42230
42259
42297
42315
42405
42423
42500
42508
42547
42548
42581
42600
42612
42632
42649
42680
42717
42760
42824
42839
42851
42935
42940
42942
42961
42969
42974
42975
42981
43066
43091
43100
43138
43143
43159
43173
43184
43289
43333
43341
43398
43481
43486
43495
43501
43645
43674
43683
43697
43823
43848
43854
43883
43926
43990
43996
44008
44071
44077
44089
44107
44153
44161
44188
44213
44231
44254
44259
44344
44363
44375
44390
44441
44442
44648
44677
44679
44729
44749
44836
44860
44890
44900
44906
44933
45014
45059
45083
45099
45121
45130
45154
45176
45235
45240
45277
45295
45313
45362
45370
45402
45428
45436
45446
45663
45675
45723
45732
45855
45857
45911
45992
46005
46049
46155
46183
46185
46242
46317
46321
46363
46372
46387
46417
46507
46591
46605
46610
46621
46667
46803
46828
46844
46903
46916
46972
46978
47000
47064
47163
47247
47258
47312
47387
47424
47434
47443
47456
47473
47479
47678
47696
47793
47801
47921
48030
48092
48193
48199
48226
48253
48256
48258
48266
48286
48288
48333
48340
48354
48372
48405
48458
48506
48538
48562
48653
48668
48677
48690
48691
48712
48716
48877
48969
48982
49010
49014
49029
49054
49082
49086
49111
49159
49167
49172
49181
49229
49290
-1
153
317
482
579
1224
1588
1723
2494
2627
2642
2703
2714
2806
3076
3134
3242
3920
4181
4302
4866
4937
5255
5592
5630
5802
6346
6407
6446
6870
7008
7159
7605
8180
8196
8453
8469
8802
8890
9187
9244
9324
9416
9538
9946
10054
10060
10072
10083
10227
10325
10351
11362
11372
11440
11484
12006
12389
12411
12496
12985
13191
13209
13519
13561
13566
13726
13761
14292
14517
14603
14971
14991
15137
15159
15168
15375
15916
16628
16629
16719
16955
17621
17667
17714
17820
17959
18660
19191
19394
19707
19831
20113
20315
20632
20690
20713
20784
20964
21412
21426
21779
21970
22177
22228
22316
22526
22712
23199
23423
23701
23793
23921
23929
23989
24207
24355
24580
24784
24811
24965
24998
25448
25472
25496
25517
25617
25625
25749
25782
25853
25946
25988
26245
27085
28050
28390
28781
29130
29514
30243
30404
30892
31197
31573
31884
31899
32086
32372
32564
32656
32692
32970
33037
33323
33412
33569
33657
34156
34163
34287
34345
34802
34877
35013
35247
35433
35847
35883
35919
36132
36285
36305
36555
36713
36851
37082
37468
37491
37506
37690
37758
37778
37870
38006
38075
38177
38565
38746
39063
39117
39187
39273
39389
39545
39690
39784
39876
40151
40330
40492
40714
40768
41035
41277
41591
41632
41984
42234
42367
42736
42811
43059
43778
43917
43993
44147
44170
44457
44518
45458
45462
45508
45529
45851
46070
46130
46194
46249
46434
46546
46582
46660
47393
47964
48103
48360
48700
48776
48871
49017
49266
49292
-1
13
25
53
56
65
133
195
217
277
299
338
348
354
397
435
464
517
558
576
577
745
769
815
909
1005
1034
1049
1113
1197
1261
1375
1539
1600
1617
1679
1680
1800
1806
1807
1811
1822
1874
1994
1996
2195
2227
2231
2234
2251
2314
2320
2424
2517
2550
2558
2562
2619
2631
2632
2652
2713
2722
2762
2771
2849
2973
3052
3080
3098
3196
3202
3210
3226
3230
3271
3339
3421
3550
3556
3590
3597
3604
3681
3716
3742
3748
3789
3794
3846
3892
3998
4067
4135
4152
4199
4247
4267
4325
4339
4379
4390
4446
4489
4498
4507
4518
4545
4546
4614
4623
4626
4715
4716
4718
4724
4789
4808
4896
4971
5061
5092
5102
5167
5175
5274
5281
5338
5346
5350
5415
5436
5482
5491
5658
5659
5668
5683
5801
5811
5838
5842
5864
5878
5901
5910
6015
6032
6053
6054
6101
6137
6190
6222
6315
6354
6355
6400
6522
6528
6534
6663
6721
6731
6767
6779
6781
6805
6806
6828
6894
6949
6965
6976
7004
7037
7116
7117
7188
7209
7319
7353
7379
7428
7443
7514
7526
7559
7673
7725
7877
7949
7954
7997
8082
8113
8213
8224
8266
8267
8295
8339
8370
8407
8438
8460
8531
8532
8539
8544
8562
8722
8736
8754
8772
8781
8903
8937
8951
8955
9005
9009
9031
9096
9100
9152
9173
9181
9190
9219
9231
9232
9341
9377
9390
9426
9431
9450
9468
9571
9585
9588
9601
9644
9652
9685
9701
9721
9722
9738
9816
9834
9853
9885
9912
10045
10106
10148
10196
10205
10238
10266
10327
10383
10455
10456
10492
10530
10590
10612
10617
10652
10654
10662
10703
10710
10743
10764
10850
10968
11005
11020
11031
11107
11119
11126
11148
11153
11190
11231
11238
11268
11312
11380
11442
11469
11475
11510
11517
11536
11564
11572
11597
11631
11708
11709
11736
11759
11777
11812
11839
11852
11990
11994
12066
12176
12202
12215
12240
12270
12301
12344
12351
12365
12369
12377
12379
12454
12521
12528
12539
12547
12560
12575
12593
12606
12632
12691
12720
12786
12803
12950
12982
12992
13020
13049
13067
13075
13097
13125
13158
13263
13269
13336
13374
13461
13520
13538
13541
13590
13613
13714
13766
13767
13800
13827
13889
13892
13939
14036
14126
14193
14208
14248
14301
14317
14350
14459
14538
14541
14581
14646
14649
14668
14671
14683
14693
14728
14729
14741
14809
14810
14879
14922
14971
15048
15090
15093
15098
15115
15148
15166
15172
15211
15476
15487
15507
15533
15553
15581
15688
15690
15713
15738
15774
15798
15799
15818
15850
15882
15896
15944
15977
15988
16046
16085
16112
16138
16142
16146
16163
16168
16230
16244
16260
16297
16317
16323
16394
16474
16524
16531
16564
16565
16644
16664
16666
16680
16748
16754
16802
16817
16880
16910
16966
16968
17009
17031
17077
17134
17194
17343
17354
17509
17539
17628
17641
17748
17772
17781
17800
17816
17850
17879
17916
17919
17950
18062
18155
18185
18196
18228
18230
18248
18312
18379
18438
18487
18511
18574
18618
18672
18807
18869
18906
18909
19031
19054
19057
19058
19070
19120
19151
19178
19182
19247
19336
19411
19413
19414
19473
19488
19490
19535
19555
19561
19570
19576
19577
19644
19653
19664
19733
19735
19747
19779
19785
19787
19793
19832
19835
19867
19888
19894
19920
20061
20117
20121
20144
20161
20206
20266
20306
20395
20458
20476
20490
20576
20584
20589
20653
20658
20721
20795
20841
20872
20903
20956
20965
20966
20989
21115
21232
21256
21260
21403
21413
21472
21496
21529
21676
21691
21706
21737
21751
21791
21838
21843
21879
21892
21920
21923
21927
21941
21955
22034
22062
22158
22201
22207
22325
22331
22340
22381
22414
22415
22519
22548
22577
22596
22619
22637
22732
22734
22773
22789
22798
22865
22935
22994
23015
23039
23048
23069
23115
23121
23140
23144
23200
23242
23256
23334
23392
23438
23443
23451
23530
23602
23719
23761
23791
23871
23918
23933
23963
23986
24018
24030
24044
24156
24166
24177
24179
24182
24238
24272
24275
24329
24353
24363
24386
24450
24475
24519
24532
24609
24633
24666
24697
24759
24775
24776
24906
24909
24919
24944
24947
24948
24999
25005
25071
25126
25169
25199
25256
25312
25317
25344
25346
25348
25355
25390
25409
25480
25521
25523
25574
25576
25580
25606
25635
25774
25821
25833
25838
25884
25984
25986
26018
26046
26063
26074
26086
26129
26134
26154
26202
26270
26291
26315
26340
26342
26359
26364
26445
26452
26454
26529
26540
26595
26709
26739
26795
26829
26858
26859
26952
27192
27207
27249
27297
27309
27320
27334
27337
27360
27378
27380
27431
27499
27500
27575
27597
27615
27699
27729
27793
27875
27922
27938
27998
28017
28064
28078
28093
28094
28143
28180
28231
28237
28257
28283
28354
28362
28370
28407
28413
28422
28426
28429
28498
28525
28646
28685
28694
28718
28778
28855
28858
28873
28941
28954
29068
29089
29090
29107
29130
29205
29222
29235
29314
29356
29419
29422
29480
29500
29558
29562
29568
29588
29673
29708
29710
29721
29863
29864
29883
30002
30026
30100
30124
30150
30171
30242
30312
30431
30433
30463
30467
30484
30535
30598
30616
30635
30642
30660
30661
30666
30698
30825
30857
30887
30986
31011
31108
31109
31190
31256
31355
31423
31445
31463
31471
31482
31569
31589
31633
31746
31769
31783
31861
31882
31911
31918
31926
31945
31955
31985
32012
32071
32096
32155
32156
32192
32246
32254
32298
32380
32381
32417
32426
32484
32527
32538
32550
32568
32579
32588
32632
32657
32685
32745
32810
32900
32909
32911
32912
32916
33019
33049
33097
33210
33249
33252
33261
33307
33401
33438
33442
33446
33472
33529
33554
33583
33707
33724
33776
33861
34065
34096
34150
34248
34249
34280
34324
34414
34467
34468
34554
34603
34624
34625
34626
34633
34712
34768
34885
35001
35042
35056
35160
35166
35185
35210
35240
35266
35303
35316
35318
35320
35358
35390
35392
35492
35524
35530
35551
35649
35654
35659
35693
35799
35804
35852
35947
35966
35967
35975
35986
36023
36024
36032
36116
36140
36203
36206
36268
36269
36272
36280
36289
36379
36381
36460
36504
36531
36543
36650
36746
36773
36819
36844
36917
37074
37090
37111
37114
37160
37195
37213
37261
37271
37367
37416
37423
37427
37470
37510
37583
37591
37634
37701
37770
37814
37944
37988
37995
38030
38096
38126
38144
38192
38243
38260
38268
38299
38336
38337
38338
38356
38370
38379
38382
38396
38398
38438
38453
38469
38496
38498
38551
38564
38593
38594
38699
38759
38781
38790
38849
38876
38879
38883
38923
38951
39001
39137
39207
39218
39219
39239
39302
39303
39361
39386
39426
39457
39498
39522
39642
39671
39685
39713
39749
39800
39840
39902
39956
39966
39971
40002
40165
40175
40205
40317
40364
40445
40448
40453
40483
40504
40585
40645
40665
40671
40839
40991
41011
41032
41107
41192
41243
41290
41337
41419
41439
41451
41485
41605
41669
41678
41756
41767
41815
41825
41853
41876
41930
41933
42084
42116
42147
42158
42169
42195
42215
42235
42241
42287
42288
42302
42372
42443
42486
42505
42517
42535
42539
42543
42578
42644
42669
42671
42686
42764
42765
42845
42860
42867
42911
42932
43035
43037
43085
43111
43131
43147
43329
43350
43351
43376
43378
43405
43408
43418
43459
43518
43537
43593
43598
43629
43632
43774
43780
43864
43865
43935
43981
44003
44025
44067
44079
44126
44150
44200
44213
44282
44365
44386
44591
44678
44694
44699
44719
44736
44770
44773
44786
44868
44895
44912
44950
44961
45073
45098
45184
45206
45207
45214
45274
45299
45415
45540
45545
45610
45638
45644
45695
45767
45797
45852
45866
45970
45981
46011
46042
46080
46085
46133
46162
46171
46196
46208
46320
46455
46466
46484
46497
46624
46631
46687
46744
46832
46932
46936
46951
46957
46969
46971
47157
47204
47234
47257
47324
47340
47347
47430
47494
47509
47516
47522
47536
47567
47578
47611
47625
47633
47634
47709
47771
47807
47849
47850
47856
47865
47934
48040
48100
48174
48186
48198
48245
48327
48396
48397
48408
48518
48543
48636
48648
48658
48705
48723
48761
48785
48802
48863
48896
48901
48906
48924
49022
49064
49066
49074
49096
-1
4
280
646
657
830
950
1031
1087
1357
1654
1695
1809
1897
2177
2207
2289
2729
2863
3127
3130
3232
3285
3654
3899
4088
4149
4156
4175
4256
4311
4746
4798
5135
5136
5714
5715
5748
6152
6309
6393
6427
6453
6702
6940
7058
7126
7198
7291
7434
7439
7463
7498
7963
7992
8002
8088
8175
8423
8526
8630
8779
9169
9349
9362
9546
9606
9724
9817
10044
10050
10384
10724
10797
11055
11098
11165
11787
11909
12247
12315
12426
12478
12573
12682
12713
12880
13166
13424
13547
13631
13665
13668
13944
14495
14608
14737
14759
15060
15151
15502
15685
15693
15808
16507
16617
16625
16814
17008
17037
17128
17230
17346
17415
17438
17442
17560
17633
17659
17828
17837
17984
18075
18153
18189
18305
18426
18525
18543
18563
18595
18753
18847
18962
19060
19104
19250
19501
19625
19648
20101
20185
20189
20382
20452
20539
20558
20560
20683
20935
20960
20984
21200
21394
21473
21962
22084
22166
22221
22225
22458
22654
22908
23003
23062
23369
23517
23626
23642
23678
24318
24331
24431
24781
25028
25056
25119
25147
25530
25788
26174
26203
26448
26510
26593
26733
26957
27201
27358
27410
27604
27645
27790
27832
27841
27894
28453
28639
28671
28701
28771
28903
29124
29179
29202
29246
29322
29395
29523
29894
30122
30183
30313
30633
30692
30778
30937
31130
31363
31506
31721
31795
32029
32077
32226
32429
32576
32837
32957
33039
33112
33158
33239
33273
33597
33648
33665
33761
33803
33838
33945
34026
34106
34175
34319
34558
34559
34687
34832
34972
35079
35277
35546
35578
36047
36226
36430
36507
36682
36822
36855
36934
37102
37533
37798
38040
38410
38567
38687
39723
39759
39927
40273
40424
40425
40604
40691
41196
41229
41299
41361
41541
41672
41716
41928
42141
42242
42348
42371
42406
42460
42700
42914
43454
43502
43708
43728
43807
43858
43979
44312
44322
44514
44629
45948
45952
46029
46060
46169
46281
46305
46414
46598
46689
46727
46745
46747
46807
46984
47034
47248
47268
47304
47473
47662
47781
47948
48079
48235
48373
48807
48934
49049
-1
345
513
619
1088
1713
1877
2348
2516
2581
2997
3344
5965
6056
6352
6680
7193
7227
7255
7831
8330
8597
9060
9133
9184
9422
9459
9919
9925
9979
10065
10576
10579
11025
11507
11567
12087
12605
13184
13823
14670
14744
15125
15874
16036
17106
17634
17836
18046
18885
19434
19889
20623
20673
20901
21001
21111
21182
21310
21554
21993
22058
22308
22723
23788
24080
24338
24526
24614
24939
25657
26409
26749
27104
27188
27507
27661
28278
28310
28613
28897
29075
29619
29790
30054
30143
30159
30478
31332
31518
31542
32175
32196
32455
32505
33502
33971
34194
34483
35254
35326
35342
35568
35909
36041
36480
37490
37629
38024
38125
38147
38489
38772
38944
39145
39163
39775
40224
40251
41385
41690
42384
42408
42428
42645
42829
42941
43187
43656
43758
43794
44101
44679
44984
45033
45043
45775
46464
47007
47717
48152
49107
-1
672
1720
1735
1766
2190
2246
2796
2910
3063
3089
3996
4183
4585
5253
5535
5856
6968
8238
9046
9183
9274
9700
10446
12236
13040
13321
13702
13862
14028
15596
15913
17102
17383
17727
17976
18555
18999
20604
20980
21785
22181
22210
22396
22475
23267
24256
24488
24704
24714
24731
25011
25031
25474
26940
27465
27954
28152
28713
29622
30265
30779
30832
31430
32248
32418
32891
34334
35451
36042
36089
36502
39641
39818
40216
40315
40446
40760
40811
40905
41508
41675
41927
42836
43458
45072
45272
47390
47762
49082
-1
14
294
553
586
770
782
805
829
855
862
1451
1453
1631
1812
1920
2512
2647
2649
2798
2822
2940
2944
3635
4118
4258
4303
4342
4561
4963
5146
5204
5423
5647
5777
5783
5794
6197
6345
6361
6799
6801
6867
7409
7736
7824
7856
7933
8478
8496
8595
8710
8797
8911
9043
9255
9313
9490
9516
9562
9679
9825
10214
10490
10522
10681
10823
11087
11191
11226
11241
11428
11492
11522
11538
11682
11906
12044
12055
12082
12209
12668
12764
12771
12927
12938
13069
13244
13417
13774
13879
13890
14022
14053
14099
14319
14423
14515
14609
14628
14739
14799
15126
15314
15345
15480
15631
15705
15842
15903
16044
16126
16159
16390
16503
16618
16631
16879
17004
17304
17749
17766
18014
18027
18491
18551
18702
18758
18977
19051
19433
19633
19641
20643
21030
21039
21074
21300
21318
21401
21707
21804
21832
21930
22031
22188
22492
22546
22571
23012
23120
23331
23367
23399
23708
23748
23756
23881
23941
23979
24043
24257
24290
24301
24498
24681
24897
24979
25571
25592
25855
25921
26171
26254
26265
26303
26308
26698
26706
26807
26808
27029
27054
27055
27133
27605
27734
27823
27877
27901
27912
27930
28042
28285
28323
28488
28585
28793
28817
28839
28844
28847
28867
28960
29105
29108
29338
29557
29752
29949
30202
30346
30399
30494
30726
30816
31069
31167
31181
31206
31390
31546
31797
31860
31900
31932
32067
32336
32388
32524
32580
32718
32887
32961
33289
33294
33471
33824
33844
33976
34516
34549
34618
34949
34967
35340
35641
35704
35731
35849
36141
36207
36250
36310
36697
36776
36972
37174
37241
37507
37610
37611
37741
37796
38313
38532
38584
38988
39082
39092
39141
39227
39292
39358
39665
40015
40016
40152
40199
40222
40414
40444
40494
40545
40676
40808
40828
41380
41561
41604
41615
41692
41712
41833
41911
42125
42337
42360
42482
42569
42587
42608
42642
42655
43078
43175
43399
43756
43873
43875
43950
43970
44393
44575
44650
44842
45035
45340
45616
45985
46055
46079
46114
46134
46417
46507
46555
46559
46599
46842
47244
47346
47565
47763
47868
48036
48234
48735
48804
48848
48904
48967
49256
-1
85
268
291
655
669
713
730
750
822
861
883
1084
1129
1134
1336
1339
1500
1503
1572
1599
1608
1657
1676
1696
1732
1755
1780
1861
1952
2221
2344
2362
2416
2463
2510
2621
2792
2818
2821
2859
2928
3125
3138
3247
3255
3494
3515
3517
3584
3634
3649
3715
3728
3793
3822
3853
3918
3963
3971
3972
4038
4337
4352
4419
4421
4430
4448
4463
4779
4791
4882
5087
5091
5109
5211
5244
5260
5337
5537
5723
5753
5754
5953
6135
6163
6193
6245
6303
6311
6356
6436
6469
6482
6539
6615
6722
6740
6777
6919
6984
7230
7393
7420
7457
7464
7603
7614
7681
7737
7894
8031
8072
8144
8192
8216
8272
8313
8345
8356
8411
8541
8793
8817
8956
8976
8984
9080
9084
9101
9108
9171
9257
9376
9412
9494
9573
9576
9611
9695
9805
9983
10029
10179
10527
10552
10619
10651
10688
10776
10856
10949
11008
11058
11083
11093
11100
11174
11290
11406
11473
11525
11549
11609
11703
11979
11984
12157
12160
12299
12360
12362
12459
12513
12646
12683
12701
12768
12883
12886
12914
12921
12939
12978
13136
13148
13370
13446
13678
13731
13737
13792
13795
13820
13909
13927
14160
14231
14295
14355
14356
14378
14435
14483
14489
14569
14857
14950
15045
15147
15195
15343
15466
15646
15730
15744
15823
15831
15912
16129
16208
16285
16295
16399
16421
16511
16554
16739
16740
16772
16905
16937
16959
17027
17039
17053
17074
17093
17096
17132
17142
17154
17206
17241
17280
17308
17358
17371
17563
17632
17677
17681
17695
17697
17728
17771
17823
17857
17957
18010
18093
18104
18258
18386
18691
18755
18814
18939
19001
19003
19021
19111
19114
19263
19382
19389
19418
19478
19627
19703
19721
19740
19838
19879
19893
19992
20002
20060
20116
20119
20156
20245
20265
20349
20374
20401
20627
20827
20839
20978
20995
20998
21060
21187
21205
21688
21862
21870
22035
22041
22257
22286
22289
22320
22503
22650
22687
22750
22800
22877
22917
22921
23041
23047
23154
23197
23231
23364
23376
23457
23557
23617
23637
23733
23776
23810
23858
23934
23999
24112
24114
24157
24161
24209
24233
24366
24435
24451
24561
24581
24607
24765
24951
24975
25004
25061
25092
25161
25172
25301
25374
25444
25665
25675
25815
25888
25898
26072
26161
26280
26357
26388
26390
26415
26474
26545
26564
26796
26893
26913
26925
26981
27047
27193
27313
27390
27445
27484
27635
27649
27686
27689
27748
27851
27921
27937
27948
28004
28038
28132
28280
28348
28471
28499
28546
28571
28586
28625
28769
28813
28859
28866
28923
29034
29180
29199
29227
29238
29283
29287
29288
29302
29323
29326
29350
29491
29537
29642
29655
29716
29724
29725
29737
29768
29838
29871
29910
29945
30261
30262
30405
30408
30428
30640
30649
30669
31097
31234
31315
31455
31555
31594
31664
31757
31833
31866
31891
31908
31938
31987
32023
32047
32098
32118
32141
32157
32195
32198
32326
32375
32517
32518
32536
32540
32694
32736
32830
32836
32901
32922
33000
33166
33205
33553
33718
33790
33970
34061
34072
34109
34164
34168
34193
34227
34238
34285
34328
34333
34349
34381
34411
34518
34527
34573
34609
34648
34693
34785
34787
34810
34866
34893
34899
35003
35136
35184
35188
35484
35485
35652
35684
35833
35955
36015
36019
36028
36153
36181
36194
36237
36319
36343
36523
36632
36805
36816
36989
36991
37139
37209
37224
37232
37433
37436
37474
37645
37672
37706
37731
37800
37866
37916
38085
38150
38200
38201
38272
38310
38476
38529
38561
38710
38724
38767
38823
38838
38851
38921
38956
39216
39276
39281
39284
39308
39348
39351
39367
39499
39795
39810
39836
39958
40068
40075
40122
40249
40321
40336
40437
40613
40619
40706
40732
40749
40807
40882
40949
41004
41047
41062
41075
41341
41435
41730
41759
42081
42133
42138
42154
42289
42296
42311
42329
42339
42630
42681
42994
43130
43155
43249
43334
43470
43538
43562
43569
43744
43887
43936
43977
44174
44219
44348
44369
44378
44485
44507
44643
44698
44813
45009
45011
45031
45060
45064
45084
45136
45213
45289
45479
45522
45539
45691
45707
46105
46283
46303
46309
46314
46528
46562
46563
46590
46606
46647
46735
47128
47156
47164
47197
47249
47313
47400
47459
47518
47551
47568
47686
47694
47697
47720
47751
47871
47928
47951
48005
48026
48031
48057
48097
48155
48227
48261
48264
48491
48547
48593
48704
48766
48894
48936
49000
49021
49040
49060
49264
-1
34
100
144
150
176
179
209
234
269
364
415
480
489
533
544
585
604
715
779
785
900
932
971
989
1030
1033
1052
1070
1093
1157
1231
1266
1268
1306
1340
1345
1364
1419
1442
1506
1541
1547
1594
1632
1661
1675
1814
1819
1856
1904
1984
2015
2018
2183
2283
2354
2396
2572
2575
2620
2637
2682
2699
2723
2786
2790
2811
2835
2854
2868
2955
2970
2990
3033
3108
3109
3117
3118
3190
3246
3275
3406
3416
3419
3434
3506
3621
3687
3726
3777
3861
3903
3983
4025
4050
4068
4070
4232
4249
4260
4261
4292
4322
4349
4394
4395
4399
4422
4433
4435
4441
4636
4642
4652
4675
4766
4776
4783
4786
4804
4817
4819
4826
4867
4869
4924
4962
4985
4994
5015
5105
5114
5121
5126
5169
5219
5233
5238
5279
5286
5310
5365
5367
5412
5517
5615
5651
5747
5791
5925
5942
5944
6004
6039
6149
6263
6377
6384
6395
6409
6431
6481
6526
6559
6645
6670
6700
6725
6808
6873
6939
6988
7101
7109
7154
7194
7245
7305
7336
7402
7421
7449
7456
7484
7524
7577
7590
7602
7628
7722
7758
7834
7846
7861
7865
7988
8048
8054
8096
8105
8180
8214
8217
8231
8395
8402
8429
8436
8514
8590
8645
8674
8677
8698
8715
8733
8818
8931
8966
8978
9000
9089
9207
9350
9423
9586
9653
9740
9866
9880
9958
9991
10021
10024
10077
10114
10175
10267
10425
10427
10485
10508
10517
10578
10725
10787
10821
10834
10838
10880
10935
11243
11295
11323
11391
11453
11474
11490
11521
11556
11557
11571
11587
11820
11838
11856
11908
11926
11964
11999
12042
12089
12136
12148
12226
12239
12246
12272
12291
12292
12366
12408
12490
12522
12609
12615
12725
12730
12774
12780
12782
12798
12884
12908
12931
12948
13026
13045
13046
13102
13227
13272
13462
13466
13478
13488
13553
13571
13585
13605
13709
13722
13747
13756
13761
13829
13876
13983
14035
14093
14146
14192
14219
14238
14242
14371
14379
14446
14463
14518
14519
14590
14599
14765
14803
14858
14870
14913
14917
14927
14957
14987
15029
15035
15094
15139
15143
15170
15208
15224
15239
15280
15302
15316
15330
15377
15393
15450
15481
15692
15699
15748
15928
15979
16010
16188
16189
16191
16196
16211
16336
16365
16493
16497
16517
16530
16560
16663
16693
16821
16841
16865
16914
16921
16983
17058
17067
17120
17236
17278
17301
17313
17352
17411
17443
17561
17603
17707
17752
17764
17767
17773
17842
17862
17929
17930
17983
18079
18100
18108
18135
18163
18227
18233
18255
18365
18398
18541
18615
18619
18626
18633
18668
18764
18767
18786
18844
18854
18886
18955
19046
19073
19082
19084
19113
19131
19211
19316
19376
19475
19505
19538
19567
19803
19864
19875
19993
19995
20025
20252
20281
20342
20348
20368
20427
20454
20473
20487
20512
20634
20648
20670
20766
20767
20865
20981
21017
21064
21105
21179
21181
21243
21248
21263
21292
21297
21299
21301
21330
21398
21400
21443
21461
21514
21561
21585
21665
21671
21686
21696
21717
21859
21902
22032
22138
22146
22182
22206
22251
22259
22263
22269
22311
22427
22462
22538
22547
22554
22911
22949
23032
23087
23263
23287
23357
23468
23528
23534
23539
23734
23736
23760
23798
23836
23894
23913
23928
23936
24266
24312
24379
24409
24468
24480
24598
24665
24674
24685
24727
24730
24771
24830
24832
24862
24926
24988
25002
25096
25112
25180
25184
25221
25238
25247
25366
25454
25478
25493
25538
25547
25553
25577
25587
25658
25686
25700
25762
25771
25784
25818
25879
25910
25915
25926
25938
26010
26019
26031
26047
26089
26130
26209
26218
26230
26318
26325
26343
26414
26450
26506
26508
26522
26530
26569
26614
26621
26647
26699
26724
26781
26838
26849
26852
26926
27005
27121
27186
27234
27275
27341
27419
27447
27449
27557
27742
27803
27870
27967
27969
28007
28035
28129
28293
28294
28366
28389
28611
28675
28717
28729
28732
28808
28821
28882
28902
28978
28997
29002
29021
29037
29047
29056
29073
29078
29106
29110
29132
29266
29483
29525
29570
29575
29610
29656
29662
29702
29741
29742
29785
29818
29822
29825
29865
29895
30012
30031
30065
30109
30148
30236
30254
30267
30307
30358
30388
30477
30482
30489
30495
30506
30530
30557
30674
30679
30727
30747
30766
30819
30835
30842
30853
30884
30939
30980
31022
31031
31043
31133
31222
31305
31333
31349
31352
31364
31381
31418
31462
31528
31596
31597
31631
31635
31638
31671
31692
31864
31904
31940
31948
31966
31969
31982
32008
32009
32035
32036
32148
32151
32179
32216
32276
32279
32318
32324
32363
32413
32440
32470
32493
32713
32756
32758
32878
32906
32935
32981
33018
33031
33035
33037
33057
33143
33175
33244
33504
33505
33533
33590
33620
33652
33678
33693
33694
33700
33899
34105
34132
34229
34272
34330
34503
34536
34628
34655
34696
34719
34913
34927
34941
35022
35037
35123
35125
35130
35276
35292
35460
35489
35521
35548
35561
35632
35738
35750
35776
35819
35827
35854
35866
35913
35930
35939
35945
35953
36009
36025
36092
36132
36172
36178
36182
36212
36266
36342
36358
36362
36370
36392
36459
36528
36532
36546
36590
36591
36630
36706
36835
36836
36886
36888
36948
36981
37009
37080
37094
37107
37120
37157
37159
37170
37198
37293
37314
37330
37368
37391
37396
37399
37429
37459
37486
37657
37683
37709
37755
37811
37813
37843
37883
38003
38046
38064
38236
38245
38270
38277
38315
38321
38374
38445
38540
38558
38573
38592
38828
38907
38909
38922
38949
38950
38985
38989
39084
39095
39097
39217
39230
39234
39380
39397
39482
39553
39561
39599
39614
39727
39804
39857
39886
39890
39895
39909
40003
40013
40090
40150
40158
40245
40260
40290
40311
40338
40465
40503
40559
40677
40847
40855
40916
40920
40922
40966
40983
41079
41081
41086
41157
41162
41241
41245
41254
41256
41308
41318
41321
41415
41421
41432
41514
41531
41552
41569
41652
41653
41656
41695
41736
41761
41840
41886
41898
41941
41986
42011
42024
42047
42055
42095
42177
42184
42205
42206
42214
42218
42261
42263
42283
42317
42417
42451
42489
42545
42556
42598
42647
42667
42701
42704
42859
42862
42980
42996
43026
43048
43090
43172
43178
43243
43298
43424
43426
43463
43490
43514
43520
43571
43585
43624
43651
43657
43672
43695
43724
43769
43805
43824
43940
44008
44021
44153
44185
44249
44307
44316
44410
44411
44553
44571
44589
44664
44684
44743
44746
44840
44867
44878
44935
44967
44997
45076
45079
45089
45106
45122
45137
45179
45194
45269
45349
45359
45389
45513
45551
45558
45680
45735
45764
45776
45808
45810
45840
45937
45955
46035
46100
46107
46179
46269
46307
46346
46467
46483
46498
46544
46578
46605
46645
46668
46691
46750
46751
46786
46810
46821
46970
47040
47047
47137
47162
47286
47384
47429
47439
47450
47501
47553
47678
47740
47750
47764
47874
47879
47945
48047
48093
48121
48242
48392
48398
48406
48471
48500
48519
48521
48532
48553
48565
48683
48800
48843
48879
49009
49088
49105
49135
49172
49223
49257
49279
49297
-1
23
33
67
93
125
177
297
326
361
363
385
430
440
454
483
485
589
616
685
758
766
771
778
821
871
875
933
942
958
964
1014
1015
1035
1036
1044
1075
1080
1083
1089
1092
1102
1103
1144
1180
1240
1275
1293
1353
1383
1429
1456
1462
1486
1529
1533
1574
1579
1583
1620
1649
1688
1750
1756
1778
1805
1834
1846
1869
1946
1980
2026
2098
2191
2198
2236
2244
2340
2407
2518
2630
2770
2805
2873
3013
3124
3250
3272
3291
3295
3301
3342
3345
3377
3386
3394
3452
3489
3491
3498
3596
3598
3666
3677
3752
3790
3866
3882
4004
4095
4104
4117
4123
4162
4223
4226
4268
4280
4330
4333
4343
4388
4397
4415
4584
4599
4644
4660
4676
4681
4703
4722
4770
4771
4790
4816
4873
4884
4888
4906
4926
4938
4944
4957
5012
5056
5080
5100
5138
5143
5154
5198
5231
5239
5262
5329
5391
5429
5450
5455
5492
5512
5591
5597
5661
5771
5862
5919
5937
5985
6038
6118
6246
6249
6283
6457
6484
6498
6607
6662
6735
6743
6749
6786
6823
6866
6886
6941
6944
6948
7036
7115
7121
7139
7141
7155
7177
7226
7238
7262
7264
7284
7301
7334
7387
7451
7506
7551
7697
7723
7756
7864
7881
7891
7905
7912
7960
7991
7996
8033
8085
8116
8177
8181
8184
8198
8311
8374
8442
8444
8472
8507
8600
8640
8691
8768
8788
8876
8886
9124
9202
9253
9334
9399
9409
9441
9526
9547
9583
9617
9637
9757
9768
9801
9822
9916
9917
9953
9968
9989
10036
10057
10107
10153
10164
10234
10261
10308
10370
10509
10531
10553
10562
10577
10584
10595
10643
10653
10687
10705
10796
10806
10827
10908
10926
10930
10948
11003
11037
11044
11057
11071
11072
11177
11192
11208
11250
11313
11348
11445
11505
11545
11725
11825
11828
11831
11875
11919
11937
12056
12113
12125
12144
12169
12173
12225
12295
12298
12326
12375
12387
12392
12424
12449
12466
12499
12554
12608
12644
12689
12698
12732
12813
12860
12874
12890
12912
12965
12967
12968
13044
13066
13090
13104
13113
13120
13154
13182
13255
13285
13295
13332
13350
13442
13535
13565
13697
13743
13755
13777
13779
13851
13924
14000
14007
14014
14020
14076
14111
14120
14136
14163
14171
14200
14228
14281
14285
14353
14375
14603
14678
14700
14778
14831
14899
14901
14930
14939
15161
15204
15209
15243
15264
15277
15317
15341
15373
15384
15438
15448
15514
15550
15572
15762
15776
15804
15807
15826
15854
15872
15893
15945
15996
16096
16137
16153
16156
16251
16298
16327
16330
16333
16470
16538
16548
16603
16615
16684
16790
16835
16853
16862
16893
16940
16986
17046
17061
17112
17270
17325
17432
17445
17513
17619
17640
17643
17646
17698
17704
17733
17782
17783
17785
17824
17856
17863
17926
17942
17949
17956
18001
18019
18030
18110
18168
18198
18237
18247
18290
18320
18325
18349
18456
18524
18526
18594
18616
18653
18682
18688
18718
18743
18779
18790
18852
18928
18982
19022
19050
19117
19143
19255
19329
19438
19515
19565
19569
19578
19639
19742
19824
19853
19873
19915
19976
19982
20009
20026
20058
20129
20160
20308
20355
20360
20370
20450
20453
20485
20506
20574
20611
20817
20844
20850
20878
20879
20968
21109
21164
21165
21183
21237
21341
21381
21410
21430
21459
21470
21530
21542
21621
21641
21645
21664
21667
21684
21689
21718
21752
21767
21798
21842
21872
21898
21919
21987
22010
22061
22159
22161
22170
22178
22195
22212
22237
22288
22297
22472
22477
22501
22631
22633
22722
22727
22737
22795
22822
22835
22857
22872
22875
22925
22927
22965
22987
23076
23080
23135
23152
23183
23245
23252
23302
23320
23419
23428
23488
23523
23549
23711
23730
23749
23923
24083
24102
24167
24170
24200
24228
24277
24316
24347
24416
24423
24463
24467
24529
24556
24570
24656
24657
24679
24716
24833
24838
24903
24978
25018
25039
25120
25128
25187
25212
25311
25314
25367
25376
25405
25452
25460
25483
25506
25542
25546
25637
25680
25729
25761
25778
25820
25885
25919
25978
25992
26090
26220
26252
26269
26299
26319
26378
26410
26434
26481
26598
26612
26624
26657
26662
26717
26774
26786
26842
26915
26944
26986
27009
27056
27067
27111
27149
27171
27322
27375
27406
27434
27467
27482
27550
27560
27578
27589
27594
27603
27606
27620
27621
27671
27678
27726
27728
27788
27833
27896
27898
27927
27949
27999
28016
28061
28077
28098
28171
28182
28191
28270
28306
28663
28700
28730
28860
28863
28910
29009
29033
29057
29080
29092
29174
29176
29216
29228
29261
29312
29334
29385
29397
29498
29535
29605
29607
29616
29668
29688
29761
29837
29896
29912
29983
30003
30117
30120
30130
30223
30250
30252
30257
30282
30353
30355
30356
30371
30440
30499
30502
30505
30555
30573
30579
30606
30720
30777
30781
30788
30803
30808
30809
30875
30897
30942
30944
30947
30982
30992
30993
31012
31023
31150
31201
31207
31210
31272
31304
31360
31361
31429
31469
31487
31500
31512
31548
31549
31554
31650
31651
31656
31763
31865
31871
31898
31914
31949
31962
32028
32056
32060
32078
32136
32207
32214
32255
32398
32408
32447
32456
32491
32592
32611
32691
32711
32744
32846
32941
33156
33172
33184
33186
33258
33329
33350
33368
33382
33406
33407
33506
33512
33545
33596
33708
33709
33868
33882
33896
33954
33957
33999
34083
34088
34093
34159
34299
34336
34348
34369
34383
34435
34532
34535
34582
34583
34619
34657
34676
34777
34800
34861
34863
35052
35057
35105
35115
35233
35244
35280
35300
35400
35413
35555
35570
35572
35576
35619
35624
35801
35911
35980
36059
36065
36111
36175
36195
36197
36204
36241
36251
36277
36339
36344
36356
36387
36433
36439
36464
36522
36583
36599
36629
36694
36804
36832
36928
36936
37023
37030
37076
37079
37131
37193
37210
37233
37378
37524
37545
37573
37617
37646
37688
37708
37712
37754
37773
37819
37855
37911
37987
38130
38211
38241
38269
38287
38290
38304
38335
38344
38436
38499
38508
38521
38557
38559
38566
38571
38613
38649
38665
38762
38791
38924
38933
38962
38977
39064
39104
39157
39174
39194
39209
39310
39324
39328
39354
39366
39368
39381
39512
39558
39686
39825
39861
39941
39954
40007
40014
40029
40088
40155
40203
40274
40288
40301
40374
40409
40434
40467
40518
40522
40605
40634
40709
40737
40743
40752
40753
40778
40803
40904
40928
40963
40969
40979
41041
41071
41202
41249
41263
41265
41285
41335
41350
41362
41401
41424
41431
41440
41497
41498
41515
41520
41596
41651
41674
41764
41813
41824
41881
41973
42130
42179
42277
42340
42459
42464
42529
42542
42553
42563
42590
42618
42705
42816
42822
42824
42834
42865
42881
42935
42938
42955
43063
43066
43068
43084
43139
43188
43255
43269
43276
43300
43333
43348
43375
43411
43430
43434
43457
43471
43476
43492
43515
43519
43782
43783
43793
43823
43903
43913
43976
44023
44089
44097
44103
44131
44148
44163
44199
44222
44233
44240
44258
44264
44373
44396
44480
44559
44619
44633
44646
44663
44722
44730
44781
44850
44864
44913
44954
45008
45026
45097
45129
45133
45135
45209
45215
45257
45319
45377
45497
45517
45547
45590
45645
45688
45743
45833
45890
45897
45933
45939
45971
46008
46010
46015
46059
46063
46108
46145
46182
46209
46253
46310
46326
46368
46381
46475
46518
46547
46561
46576
46736
46817
46854
46882
46886
46889
46925
46958
46997
47020
47078
47114
47130
47209
47236
47253
47265
47271
47276
47303
47323
47356
47369
47487
47493
47597
47613
47627
47632
47647
47672
47744
47787
47798
47930
47947
47970
48035
48042
48056
48069
48108
48113
48243
48278
48298
48336
48347
48365
48366
48380
48417
48424
48449
48451
48464
48478
48498
48540
48563
48584
48610
48619
48621
48630
48646
48665
48688
48689
48722
48746
48783
48822
48837
48858
48968
49041
49042
49075
49170
49189
49196
49218
-1
20
40
75
81
90
95
102
107
114
130
167
184
296
300
318
329
344
349
387
394
414
422
433
458
459
475
494
520
534
543
547
561
563
568
593
597
605
607
612
625
626
633
639
674
681
735
746
783
798
806
808
816
818
835
865
882
893
956
972
982
987
997
1018
1020
1041
1125
1141
1143
1152
1154
1256
1260
1274
1291
1292
1307
1311
1317
1318
1322
1337
1356
1401
1405
1421
1487
1495
1527
1537
1542
1555
1568
1569
1604
1634
1638
1642
1644
1650
1670
1697
1706
1715
1729
1746
1773
1775
1787
1838
1844
1848
1884
1911
1947
1954
2042
2063
2080
2085
2094
2120
2175
2181
2189
2211
2263
2290
2293
2310
2319
2365
2366
2371
2374
2400
2435
2441
2458
2480
2482
2513
2515
2537
2544
2549
2579
2612
2636
2684
2726
2755
2773
2779
2787
2795
2797
2806
2819
2829
2832
2858
2924
2969
2971
2991
3005
3009
3025
3053
3056
3060
3116
3180
3182
3184
3185
3193
3200
3211
3216
3262
3269
3320
3330
3347
3372
3375
3376
3384
3413
3415
3439
3443
3456
3464
3490
3505
3509
3541
3571
3607
3608
3646
3660
3672
3680
3688
3692
3705
3713
3751
3775
3782
3791
3797
3816
3820
3828
3844
3851
3859
3872
3901
3951
3965
4051
4061
4089
4096
4107
4110
4127
4128
4129
4194
4263
4266
4282
4286
4293
4299
4326
4351
4367
4383
4402
4405
4416
4428
4437
4442
4452
4461
4462
4466
4496
4535
4569
4577
4592
4600
4604
4617
4621
4639
4641
4657
4669
4687
4719
4721
4755
4758
4777
4785
4818
4838
4901
4923
4953
4964
4973
4981
5002
5003
5020
5029
5033
5044
5045
5050
5057
5066
5067
5099
5134
5142
5159
5178
5210
5227
5359
5392
5469
5478
5487
5497
5511
5522
5525
5551
5556
5577
5609
5633
5637
5679
5685
5689
5697
5717
5734
5735
5775
5795
5817
5835
5840
5854
5883
5900
5905
5940
5975
5989
6016
6087
6107
6109
6125
6126
6127
6138
6171
6184
6219
6224
6252
6257
6267
6268
6277
6285
6287
6312
6344
6512
6626
6629
6734
6780
6813
6819
6856
6857
6859
6897
6910
6912
6964
6974
6995
7019
7056
7071
7080
7106
7137
7163
7164
7169
7201
7211
7216
7225
7228
7235
7259
7286
7292
7309
7339
7341
7342
7373
7386
7408
7455
7459
7475
7487
7576
7587
7616
7624
7626
7627
7634
7636
7670
7682
7689
7702
7704
7728
7741
7762
7764
7771
7801
7819
7848
7871
7890
7899
7925
7945
7948
7951
7998
8018
8040
8042
8146
8174
8208
8219
8229
8232
8237
8246
8250
8264
8274
8275
8282
8315
8317
8320
8334
8341
8363
8369
8377
8384
8386
8403
8432
8501
8516
8542
8545
8585
8586
8599
8614
8644
8657
8659
8672
8682
8725
8778
8801
8826
8840
8845
8867
8873
8879
8909
8932
8935
8938
8954
8960
8980
9021
9035
9042
9062
9071
9086
9087
9097
9144
9146
9151
9154
9161
9188
9206
9223
9269
9290
9302
9322
9351
9368
9389
9411
9420
9438
9451
9460
9469
9476
9499
9520
9551
9565
9569
9574
9593
9594
9609
9620
9654
9668
9676
9750
9759
9778
9780
9829
9839
9843
9851
9887
9903
9915
9937
9943
9959
9960
9974
10014
10020
10085
10092
10104
10174
10226
10230
10231
10271
10301
10307
10319
10332
10336
10340
10353
10355
10362
10369
10400
10429
10431
10434
10475
10476
10486
10505
10541
10600
10650
10659
10680
10731
10761
10766
10767
10768
10777
10788
10798
10801
10815
10847
10853
10942
10943
10946
10964
10992
10994
11000
11009
11023
11036
11056
11063
11065
11068
11096
11122
11127
11144
11150
11173
11184
11193
11247
11277
11325
11372
11384
11401
11440
11462
11487
11537
11546
11547
11551
11573
11594
11638
11669
11673
11687
11688
11702
11714
11724
11746
11749
11750
11754
11755
11763
11773
11780
11786
11826
11830
11851
11860
11869
11897
11945
11962
11978
11987
11992
12001
12017
12024
12045
12048
12074
12080
12081
12104
12138
12149
12178
12197
12204
12214
12221
12231
12234
12237
12271
12308
12329
12332
12355
12356
12364
12381
12386
12417
12444
12467
12495
12510
12514
12523
12537
12538
12567
12626
12630
12645
12670
12685
12686
12692
12709
12717
12729
12740
12806
12811
12831
12851
12922
12937
12957
12972
12977
12987
12994
12999
13019
13053
13064
13085
13086
13105
13108
13114
13138
13153
13165
13172
13181
13183
13196
13290
13299
13338
13371
13382
13413
13425
13426
13447
13473
13475
13493
13501
13508
13509
13519
13552
13570
13589
13607
13639
13640
13649
13657
13667
13672
13694
13698
13701
13706
13733
13741
13769
13782
13812
13824
13831
13840
13852
13957
13971
13972
13976
13980
14019
14024
14044
14070
14102
14108
14128
14139
14148
14167
14172
14198
14207
14226
14243
14247
14259
14266
14293
14312
14335
14358
14360
14373
14425
14432
14485
14510
14525
14574
14595
14623
14652
14694
14696
14705
14734
14736
14756
14760
14772
14788
14789
14849
14861
14875
14876
14889
14906
14908
14967
14980
14986
15067
15082
15083
15103
15112
15113
15119
15124
15140
15169
15200
15251
15257
15265
15287
15292
15294
15331
15390
15431
15444
15461
15479
15510
15523
15530
15548
15549
15551
15567
15577
15594
15624
15626
15635
15636
15696
15720
15725
15782
15784
15789
15790
15792
15797
15833
15835
15866
15900
15907
15925
15952
15964
15965
15973
15976
15987
15994
15995
15997
15998
16033
16077
16091
16117
16119
16145
16167
16169
16171
16186
16194
16200
16205
16227
16232
16243
16253
16271
16284
16309
16325
16337
16359
16386
16409
16427
16435
16452
16460
16471
16496
16509
16514
16532
16550
16553
16566
16573
16577
16589
16611
16623
16633
16642
16656
16672
16677
16688
16720
16722
16776
16797
16842
16909
16922
16936
16941
16980
17028
17051
17075
17082
17085
17100
17119
17124
17144
17148
17156
17160
17191
17196
17209
17210
17211
17239
17245
17264
17277
17311
17363
17417
17439
17480
17497
17502
17503
17522
17532
17542
17548
17562
17625
17672
17722
17723
17729
17734
17739
17811
17827
17833
17838
17839
17848
17853
17870
17883
17890
17898
17902
17905
17932
17954
18031
18050
18068
18092
18109
18124
18125
18133
18147
18175
18176
18184
18197
18249
18251
18262
18263
18279
18295
18298
18311
18369
18424
18463
18467
18471
18476
18520
18557
18582
18606
18611
18620
18661
18699
18719
18727
18735
18749
18754
18792
18803
18813
18851
18864
18883
18905
18933
18951
18956
18968
18973
18988
18990
18993
18995
19016
19030
19039
19053
19055
19059
19076
19078
19085
19100
19106
19118
19136
19144
19194
19229
19243
19270
19277
19286
19293
19327
19377
19385
19388
19395
19398
19402
19415
19419
19423
19432
19442
19454
19476
19489
19506
19516
19543
19582
19615
19635
19704
19720
19765
19788
19804
19820
19850
19876
19907
19908
19919
19974
19983
19986
19988
20019
20054
20069
20074
20080
20081
20082
20088
20092
20154
20155
20184
20191
20194
20202
20211
20216
20223
20226
20232
20233
20244
20322
20326
20373
20391
20442
20472
20489
20510
20514
20516
20521
20524
20527
20528
20536
20543
20553
20571
20575
20579
20595
20624
20631
20664
20698
20699
20705
20715
20725
20728
20743
20771
20778
20779
20783
20805
20856
20884
20885
20916
20924
20937
20950
20954
21021
21023
21028
21062
21073
21079
21129
21130
21135
21137
21139
21173
21192
21204
21215
21222
21251
21257
21274
21283
21351
21358
21369
21414
21420
21432
21446
21452
21455
21460
21463
21468
21491
21518
21525
21548
21560
21567
21579
21612
21631
21642
21648
21675
21695
21732
21739
21750
21765
21772
21831
21882
21894
21914
21925
21935
21951
21986
21998
22021
22025
22038
22069
22076
22090
22099
22118
22175
22176
22220
22234
22249
22265
22301
22338
22359
22383
22400
22408
22412
22413
22432
22467
22488
22510
22524
22526
22527
22531
22544
22606
22609
22622
22660
22677
22685
22686
22705
22742
22744
22775
22786
22788
22797
22830
22848
22862
22878
22890
22900
22930
22947
22989
22993
23007
23030
23033
23036
23037
23052
23097
23101
23110
23123
23130
23156
23179
23182
23203
23223
23228
23235
23237
23240
23276
23292
23308
23317
23326
23332
23341
23359
23381
23383
23398
23412
23422
23450
23489
23509
23544
23564
23573
23574
23580
23592
23614
23640
23648
23649
23661
23694
23702
23754
23755
23781
23784
23785
23799
23830
23844
23850
23861
23876
23880
23890
23899
23912
23916
23921
23925
23939
23953
23956
23958
23982
24006
24008
24015
24022
24040
24077
24084
24146
24158
24159
24168
24199
24215
24262
24273
24276
24303
24351
24355
24374
24402
24417
24454
24456
24484
24500
24504
24510
24515
24551
24560
24565
24588
24613
24620
24637
24642
24652
24675
24676
24677
24683
24693
24723
24744
24772
24791
24800
24803
24805
24831
24843
24866
24871
24879
24900
24908
24914
24968
24973
25003
25058
25076
25152
25153
25226
25239
25251
25272
25298
25410
25422
25434
25453
25482
25526
25537
25550
25561
25565
25590
25597
25613
25710
25770
25777
25785
25813
25817
25848
25869
25873
25886
25887
25900
25920
25925
25951
25955
25977
26017
26028
26032
26038
26043
26050
26051
26064
26087
26142
26153
26183
26199
26238
26242
26244
26253
26267
26268
26297
26301
26314
26329
26332
26349
26362
26430
26431
26446
26501
26544
26556
26588
26597
26607
26622
26636
26664
26670
26690
26707
26708
26813
26830
26860
26861
26884
26895
26903
26937
26958
26962
26972
27001
27017
27020
27039
27061
27065
27081
27090
27094
27126
27136
27168
27178
27185
27208
27210
27219
27255
27262
27315
27323
27333
27336
27346
27348
27353
27376
27384
27398
27400
27539
27547
27568
27570
27571
27592
27612
27619
27631
27644
27647
27660
27674
27731
27746
27747
27777
27837
27863
27865
27873
27885
27895
27908
27942
27963
27968
27971
28021
28028
28036
28037
28045
28076
28122
28169
28173
28221
28230
28239
28279
28300
28302
28307
28317
28320
28326
28356
28361
28399
28411
28414
28415
28443
28446
28447
28459
28460
28465
28485
28496
28504
28523
28542
28561
28600
28641
28665
28677
28679
28681
28695
28704
28710
28721
28753
28761
28777
28790
28830
28845
28976
28977
29003
29007
29011
29015
29039
29049
29055
29072
29087
29093
29098
29101
29114
29157
29164
29197
29206
29212
29241
29247
29264
29290
29297
29332
29343
29358
29371
29383
29392
29411
29412
29426
29442
29443
29455
29458
29493
29502
29510
29522
29540
29613
29623
29677
29684
29694
29735
29738
29760
29774
29833
29845
29858
29862
29879
29952
29960
30004
30020
30027
30032
30081
30092
30108
30147
30154
30155
30173
30207
30209
30227
30239
30243
30287
30359
30360
30366
30400
30450
30466
30469
30470
30485
30487
30503
30510
30512
30582
30586
30593
30600
30608
30636
30667
30697
30702
30703
30709
30738
30804
30813
30826
30845
30846
30851
30852
30856
30861
30878
30889
30896
30902
30905
30925
30932
30995
31019
31033
31050
31086
31096
31119
31126
31158
31180
31200
31221
31229
31235
31239
31248
31263
31294
31299
31338
31344
31346
31369
31408
31450
31494
31541
31545
31558
31577
31580
31593
31598
31601
31603
31611
31612
31632
31641
31652
31663
31685
31691
31701
31702
31704
31710
31719
31742
31750
31770
31779
31810
31818
31823
31829
31856
31983
31989
31990
32015
32051
32064
32085
32090
32112
32115
32119
32122
32137
32169
32227
32269
32301
32308
32328
32333
32354
32390
32411
32422
32466
32532
32535
32544
32545
32557
32575
32615
32626
32664
32690
32696
32725
32778
32787
32805
32825
32910
32947
32954
32968
32972
32975
32979
33058
33076
33083
33105
33110
33135
33145
33171
33178
33182
33207
33233
33241
33247
33253
33269
33277
33283
33285
33288
33339
33340
33341
33351
33357
33367
33381
33388
33389
33399
33408
33458
33468
33470
33475
33480
33550
33572
33601
33608
33651
33655
33727
33774
33815
33817
33845
33847
33856
33863
33872
33883
33924
33946
33948
33961
33983
34003
34013
34018
34022
34036
34039
34046
34051
34056
34057
34098
34126
34129
34131
34173
34199
34201
34212
34271
34275
34297
34314
34363
34388
34403
34420
34422
34453
34463
34474
34495
34500
34505
34506
34512
34550
34552
34561
34570
34601
34643
34665
34671
34680
34682
34683
34710
34711
34716
34720
34726
34727
34729
34759
34845
34855
34857
34859
34860
34937
34961
35032
35059
35060
35063
35066
35069
35073
35120
35155
35159
35165
35212
35222
35234
35243
35246
35256
35262
35274
35279
35289
35309
35311
35341
35347
35349
35372
35399
35466
35483
35510
35522
35549
35550
35567
35584
35587
35600
35607
35630
35648
35667
35682
35713
35739
35791
35816
35841
35846
35856
35912
35921
35946
35978
36011
36027
36037
36068
36069
36075
36091
36131
36180
36199
36205
36230
36365
36371
36412
36442
36463
36483
36500
36506
36512
36556
36560
36581
36584
36620
36635
36643
36646
36657
36677
36687
36714
36716
36721
36738
36750
36757
36762
36764
36791
36794
36797
36807
36825
36829
36840
36854
36856
36859
36863
36879
36897
36905
36912
36919
36942
36947
36949
36967
36971
36977
37000
37017
37019
37025
37031
37036
37040
37050
37067
37105
37119
37122
37127
37147
37164
37167
37171
37178
37180
37182
37185
37191
37203
37206
37234
37256
37276
37278
37280
37285
37303
37310
37333
37336
37375
37382
37403
37405
37420
37442
37448
37460
37467
37477
37483
37494
37515
37561
37566
37606
37612
37623
37624
37644
37649
37653
37670
37673
37682
37684
37740
37775
37824
37827
37835
37898
37902
37917
37920
37922
37934
37942
37963
37978
37990
38010
38026
38038
38041
38056
38065
38116
38127
38131
38148
38159
38172
38205
38231
38281
38306
38352
38353
38363
38375
38413
38426
38451
38452
38460
38497
38500
38503
38562
38578
38642
38648
38654
38656
38672
38680
38697
38701
38739
38783
38814
38818
38819
38843
38858
38908
38929
38930
38942
38943
39006
39015
39028
39035
39039
39091
39151
39183
39202
39205
39264
39275
39282
39286
39287
39299
39323
39336
39338
39340
39352
39360
39363
39364
39375
39400
39422
39439
39443
39447
39485
39511
39520
39528
39551
39568
39573
39585
39607
39692
39712
39772
39778
39815
39819
39830
39845
39855
39866
39881
39907
39920
39934
39949
39988
39998
40020
40069
40080
40082
40089
40113
40157
40162
40164
40218
40258
40287
40297
40304
40318
40327
40348
40391
40399
40435
40468
40485
40513
40516
40526
40547
40563
40603
40616
40627
40696
40699
40710
40713
40721
40748
40766
40795
40796
40842
40892
40894
40899
40911
40917
40986
40990
41009
41078
41082
41089
41094
41104
41105
41106
41110
41119
41136
41137
41142
41158
41187
41203
41206
41221
41224
41269
41272
41293
41301
41327
41330
41343
41400
41428
41429
41495
41501
41533
41573
41593
41623
41629
41637
41709
41710
41746
41784
41787
41858
41868
41885
41887
41891
41893
41913
41921
41923
41948
41966
41978
41981
42004
42005
42018
42033
42045
42092
42115
42132
42151
42176
42187
42204
42213
42254
42265
42272
42285
42325
42330
42365
42370
42396
42397
42415
42421
42454
42463
42484
42498
42503
42507
42552
42570
42574
42604
42623
42625
42626
42658
42660
42685
42690
42723
42729
42766
42778
42788
42800
42827
42835
42848
42853
42854
42869
42910
42927
42958
42971
42972
42991
43015
43024
43069
43089
43095
43120
43128
43167
43199
43230
43231
43256
43262
43284
43402
43412
43462
43464
43465
43521
43534
43535
43563
43573
43582
43584
43611
43620
43649
43677
43710
43731
43734
43765
43772
43773
43788
43791
43802
43808
43857
43880
43884
43892
43938
44028
44044
44052
44060
44077
44098
44149
44221
44226
44228
44231
44257
44268
44331
44349
44389
44395
44408
44427
44432
44439
44459
44482
44519
44526
44585
44596
44601
44620
44624
44628
44660
44671
44687
44715
44723
44748
44752
44764
44851
44869
44884
44897
44923
44927
44930
44951
44955
45021
45061
45067
45070
45083
45090
45103
45109
45116
45124
45140
45167
45182
45187
45195
45200
45201
45220
45240
45307
45309
45321
45322
45325
45361
45421
45431
45440
45450
45473
45511
45528
45552
45564
45567
45571
45588
45604
45631
45652
45686
45729
45731
45732
45738
45765
45770
45777
45780
45789
45836
45843
45870
45908
45938
45949
45951
45982
46013
46023
46027
46030
46031
46043
46054
46067
46102
46109
46150
46151
46158
46161
46170
46174
46178
46184
46200
46213
46227
46228
46234
46235
46248
46276
46308
46325
46352
46359
46388
46392
46425
46535
46542
46567
46574
46600
46604
46665
46684
46717
46738
46760
46761
46764
46811
46813
46822
46835
46841
46857
46863
46870
46872
46903
46904
46921
46953
46967
46992
47024
47092
47222
47238
47240
47296
47344
47351
47355
47397
47414
47435
47444
47449
47457
47460
47492
47498
47505
47519
47561
47570
47608
47616
47629
47630
47661
47674
47711
47721
47723
47725
47726
47734
47735
47741
47743
47746
47753
47761
47767
47800
47803
47804
47810
47844
47857
47864
47899
47976
47977
48049
48052
48054
48078
48116
48144
48197
48240
48260
48263
48269
48282
48310
48313
48328
48359
48362
48370
48381
48395
48411
48412
48445
48446
48455
48468
48487
48592
48622
48635
48647
48666
48697
48699
48714
48724
48731
48734
48749
48750
48755
48782
48784
48821
48849
48862
48909
48927
48940
48999
49001
49012
49016
49031
49036
49037
49043
49058
49069
49114
49122
49136
49156
49184
49229
49230
49246
49255
49271
49272
49282
49284
49298
49302
49304
-1
10
17
18
29
62
63
66
111
145
155
163
205
221
240
247
249
257
282
341
362
384
392
420
450
519
546
565
572
613
623
636
648
678
708
738
739
764
831
847
850
853
878
887
915
995
1007
1061
1105
1107
1136
1155
1170
1179
1182
1183
1192
1193
1202
1234
1237
1276
1305
1308
1314
1326
1335
1344
1363
1381
1398
1432
1475
1543
1545
1566
1582
1611
1614
1627
1667
1752
1799
1803
1825
1868
1871
1885
1903
1968
1973
2016
2069
2077
2115
2144
2179
2180
2187
2194
2208
2214
2224
2248
2258
2269
2273
2318
2346
2359
2381
2394
2447
2450
2462
2469
2525
2539
2542
2638
2665
2721
2745
2748
2801
2884
2913
2914
2961
3021
3037
3054
3058
3071
3088
3149
3157
3176
3177
3186
3236
3238
3353
3385
3433
3436
3479
3484
3499
3504
3508
3538
3580
3592
3601
3624
3667
3690
3693
3698
3757
3792
3796
3817
3835
3839
3856
3904
3915
3922
3941
3943
3992
4006
4014
4062
4100
4102
4105
4116
4157
4166
4193
4213
4214
4278
4298
4302
4305
4313
4347
4363
4370
4375
4449
4517
4525
4571
4581
4625
4646
4702
4730
4736
4749
4835
4854
4875
4883
4899
4905
4922
4931
4950
5006
5009
5026
5096
5139
5232
5320
5335
5347
5348
5397
5424
5426
5446
5449
5472
5534
5540
5548
5559
5583
5611
5663
5702
5709
5725
5739
5760
5762
5785
5853
5866
5879
5881
5887
5895
5929
5930
5932
5954
5966
5972
6030
6031
6044
6050
6081
6095
6110
6114
6131
6146
6169
6185
6205
6262
6269
6270
6296
6319
6320
6321
6382
6394
6405
6454
6490
6492
6494
6507
6543
6593
6608
6677
6694
6701
6708
6728
6733
6747
6755
6778
6792
6798
6816
6822
6858
6882
6902
6915
6922
6927
6934
6936
6943
6960
6971
6973
7020
7027
7035
7055
7064
7081
7152
7168
7182
7197
7229
7242
7254
7263
7304
7318
7343
7363
7370
7419
7423
7438
7440
7466
7468
7513
7516
7535
7557
7560
7569
7641
7662
7672
7715
7719
7744
7747
7777
7826
7859
7900
7902
7920
7934
7946
7973
8006
8011
8122
8139
8147
8150
8169
8262
8310
8332
8353
8372
8388
8406
8434
8439
8449
8471
8476
8498
8503
8540
8593
8621
8634
8636
8648
8651
8668
8671
8686
8696
8701
8704
8731
8741
8760
8770
8780
8821
8822
8869
8874
8905
8957
8971
8981
9007
9023
9074
9170
9180
9208
9230
9245
9317
9387
9391
9392
9455
9461
9505
9517
9523
9539
9544
9604
9607
9608
9616
9630
9672
9693
9694
9743
9748
9799
9809
9858
9875
9878
9890
9933
9940
9944
9984
9987
10006
10012
10031
10032
10040
10061
10063
10066
10067
10103
10136
10144
10200
10201
10222
10255
10256
10273
10284
10294
10315
10379
10393
10398
10449
10468
10525
10532
10547
10565
10583
10608
10610
10614
10684
10693
10711
10727
10789
10854
10857
10873
10889
10897
10899
10952
10975
10987
10998
11113
11115
11161
11197
11224
11262
11263
11316
11332
11353
11354
11358
11399
11464
11498
11506
11508
11539
11540
11561
11643
11668
11672
11679
11693
11715
11723
11752
11764
11809
11819
11840
11854
11857
11872
11874
11923
11951
11968
11981
12007
12037
12070
12108
12146
12165
12174
12179
12185
12222
12229
12242
12253
12254
12260
12280
12282
12376
12399
12413
12421
12430
12448
12473
12476
12479
12559
12563
12564
12581
12623
12636
12647
12678
12731
12796
12810
12812
12821
12829
12881
12902
12911
12923
12936
12949
12964
12988
12996
13000
13028
13059
13161
13169
13180
13208
13247
13280
13291
13305
13323
13329
13337
13353
13364
13393
13421
13434
13445
13474
13489
13496
13498
13503
13515
13523
13542
13603
13652
13659
13664
13673
13735
13772
13780
13842
13846
13848
13861
13882
13898
13902
13926
13949
13961
13988
13998
14033
14039
14062
14094
14138
14153
14173
14204
14205
14229
14255
14268
14280
14283
14307
14342
14364
14421
14422
14462
14470
14488
14497
14504
14505
14517
14521
14526
14532
14555
14579
14586
14589
14591
14611
14612
14664
14702
14709
14751
14793
14817
14851
14856
14863
14869
14935
14953
14956
14958
14961
14964
14994
15047
15064
15070
15072
15089
15091
15131
15179
15230
15328
15335
15366
15426
15433
15446
15453
15469
15478
15488
15535
15536
15543
15570
15584
15598
15612
15616
15709
15715
15736
15750
15756
15759
15771
15812
15829
15841
15906
15961
16041
16063
16072
16084
16098
16102
16106
16122
16154
16165
16174
16231
16258
16274
16275
16296
16303
16316
16373
16405
16406
16411
16430
16438
16475
16487
16534
16552
16561
16567
16587
16592
16641
16692
16696
16723
16780
16818
16859
16861
16887
16897
16901
16908
16952
16974
16995
17011
17041
17089
17114
17141
17178
17183
17198
17279
17294
17322
17340
17350
17351
17373
17392
17418
17419
17420
17452
17473
17484
17486
17493
17500
17515
17524
17552
17566
17600
17605
17623
17649
17650
17656
17657
17662
17664
17699
17779
17786
17801
17804
17815
17852
17861
17900
17913
17918
17943
17945
17969
17989
17995
18023
18045
18061
18065
18123
18127
18142
18159
18174
18269
18289
18293
18306
18327
18343
18346
18350
18354
18356
18375
18414
18416
18425
18446
18573
18581
18596
18609
18614
18623
18628
18666
18667
18671
18697
18706
18777
18817
18859
18868
18914
18944
18961
18974
18997
19035
19043
19047
19087
19162
19168
19192
19212
19217
19234
19236
19240
19257
19258
19288
19294
19297
19326
19332
19334
19445
19518
19519
19547
19568
19585
19589
19600
19674
19678
19687
19712
19756
19757
19782
19814
19868
19883
19910
19937
19944
19968
20004
20010
20022
20048
20064
20066
20102
20135
20162
20173
20305
20328
20330
20361
20363
20366
20383
20421
20425
20431
20438
20448
20463
20537
20561
20590
20606
20615
20632
20656
20666
20690
20697
20770
20790
20819
20820
20833
20867
20874
20891
20918
20947
20997
21005
21025
21076
21124
21125
21126
21158
21171
21233
21268
21269
21272
21284
21295
21331
21334
21342
21386
21399
21508
21562
21601
21635
21660
21673
21690
21776
21814
21816
21828
21833
21855
21875
21876
21878
21895
21899
21905
21906
21910
21926
21928
21961
21971
21991
22008
22013
22024
22037
22039
22046
22071
22091
22130
22144
22145
22164
22235
22245
22246
22254
22268
22305
22307
22375
22388
22390
22416
22423
22523
22537
22557
22578
22604
22643
22678
22683
22709
22724
22772
22774
22794
22799
22804
22819
22820
22855
22863
22880
22898
22899
22926
22932
22944
22980
23045
23074
23086
23112
23122
23162
23170
23186
23188
23227
23280
23365
23372
23380
23390
23401
23437
23446
23449
23453
23465
23467
23542
23554
23591
23619
23641
23643
23665
23712
23744
23831
23849
23877
23892
23907
23937
24017
24054
24069
24071
24076
24118
24121
24123
24128
24129
24133
24134
24138
24190
24210
24212
24251
24285
24321
24340
24398
24442
24477
24522
24611
24625
24634
24654
24661
24696
24725
24741
24761
24774
24780
24789
24837
24875
24915
24940
24957
24959
24962
25001
25006
25036
25047
25060
25139
25140
25150
25245
25264
25316
25332
25350
25377
25393
25419
25432
25441
25467
25473
25477
25486
25492
25544
25564
25623
25642
25676
25689
25695
25711
25723
25732
25733
25741
25757
25759
25763
25808
25819
25826
25860
25876
25893
25901
25940
25953
25954
25982
25987
25994
26012
26023
26042
26056
26076
26081
26093
26103
26106
26138
26143
26166
26207
26208
26210
26217
26235
26249
26272
26278
26322
26389
26404
26422
26429
26437
26463
26594
26625
26632
26639
26658
26659
26665
26696
26710
26718
26727
26736
26752
26766
26804
26806
26826
26892
26902
26922
26936
26941
26942
26959
26960
26977
26980
26985
27011
27032
27042
27083
27138
27218
27222
27226
27263
27301
27306
27328
27364
27383
27408
27421
27423
27477
27501
27514
27555
27625
27627
27694
27707
27740
27763
27784
27786
27810
27812
27819
27829
27856
27893
27931
27939
27946
27955
27974
28067
28075
28079
28080
28089
28091
28104
28113
28170
28204
28205
28219
28222
28291
28336
28371
28375
28388
28400
28406
28505
28508
28509
28512
28522
28524
28557
28568
28575
28632
28652
28661
28664
28684
28698
28702
28705
28722
28738
28752
28776
28792
28814
28827
28872
28885
28949
28951
28956
28966
28979
28986
28988
29008
29012
29019
29085
29111
29125
29188
29190
29200
29209
29211
29224
29234
29256
29278
29311
29347
29401
29416
29423
29466
29479
29482
29499
29521
29533
29551
29564
29566
29595
29635
29659
29722
29723
29744
29753
29776
29794
29828
29844
29846
29867
29876
29885
29916
29924
29939
29971
30010
30017
30035
30048
30049
30063
30080
30086
30137
30149
30176
30180
30189
30216
30277
30332
30342
30343
30373
30396
30401
30529
30541
30568
30587
30603
30637
30657
30672
30683
30687
30750
30754
30787
30833
30843
30848
30885
30900
30911
30924
30935
30973
30998
31049
31060
31067
31075
31081
31101
31111
31136
31139
31156
31157
31177
31185
31220
31246
31262
31285
31311
31324
31377
31383
31405
31415
31422
31443
31444
31449
31452
31489
31493
31532
31559
31570
31628
31630
31647
31657
31659
31689
31703
31707
31720
31731
31764
31780
31800
31816
31872
31890
31893
31910
31923
31924
31925
31931
31974
32033
32038
32052
32065
32066
32069
32102
32139
32145
32164
32170
32210
32237
32249
32260
32262
32285
32304
32313
32325
32344
32360
32366
32376
32424
32434
32435
32444
32449
32525
32530
32553
32560
32566
32573
32589
32593
32616
32642
32683
32748
32755
32799
32808
32815
32831
32890
32914
32918
32919
32969
32980
32988
33001
33027
33032
33034
33043
33046
33055
33066
33070
33098
33133
33140
33147
33155
33187
33232
33234
33265
33291
33298
33303
33344
33352
33374
33386
33417
33430
33450
33493
33543
33711
33746
33764
33787
33810
33822
33832
33835
33876
33895
33910
33936
33951
33956
33960
34033
34087
34102
34115
34118
34184
34231
34268
34292
34316
34345
34362
34368
34394
34395
34426
34466
34488
34564
34569
34600
34607
34653
34658
34674
34704
34749
34774
34790
34799
34808
34813
34822
34853
34879
34891
34895
34896
34922
34955
34956
34990
34999
35009
35010
35046
35100
35114
35143
35182
35193
35217
35218
35225
35248
35253
35310
35321
35332
35345
35352
35361
35370
35378
35423
35481
35517
35523
35529
35580
35631
35640
35642
35675
35786
35824
35834
35835
35862
35888
35892
35922
35935
36026
36090
36124
36220
36228
36296
36317
36329
36382
36386
36389
36390
36443
36571
36596
36627
36639
36641
36648
36653
36679
36712
36744
36800
36806
36810
36811
36841
36849
36887
36906
36933
36951
36965
36978
37001
37013
37045
37053
37059
37088
37116
37137
37192
37208
37217
37222
37257
37262
37270
37272
37288
37294
37344
37354
37359
37370
37421
37434
37435
37541
37556
37575
37592
37598
37603
37616
37630
37635
37655
37679
37732
37733
37745
37749
37788
37861
37867
37881
37921
37923
37927
37936
38013
38028
38048
38063
38098
38179
38229
38240
38255
38286
38289
38292
38307
38324
38384
38397
38432
38433
38472
38475
38550
38553
38583
38602
38639
38641
38651
38658
38666
38690
38713
38726
38731
38756
38800
38806
38826
38829
38859
38868
38886
38918
38932
39046
39073
39075
39079
39110
39138
39140
39161
39178
39220
39226
39253
39285
39307
39321
39335
39339
39365
39373
39396
39412
39543
39549
39550
39554
39572
39616
39669
39806
39820
39829
39858
39930
39969
39972
39974
39999
40044
40050
40051
40060
40114
40124
40129
40191
40253
40263
40267
40275
40312
40319
40322
40358
40386
40472
40475
40495
40515
40532
40583
40589
40591
40653
40693
40705
40723
40757
40769
40791
40813
40819
40823
40826
40871
40895
40897
40903
40914
40926
41019
41103
41130
41131
41161
41171
41177
41183
41212
41235
41236
41267
41273
41275
41280
41302
41307
41390
41392
41395
41399
41402
41413
41425
41447
41449
41470
41483
41486
41496
41517
41528
41562
41563
41567
41589
41602
41609
41630
41648
41655
41676
41677
41682
41725
41801
41814
41831
41875
41878
41879
41922
41932
41938
41954
41971
41974
42006
42052
42053
42067
42082
42159
42171
42172
42243
42245
42267
42284
42299
42307
42324
42336
42349
42350
42352
42369
42376
42419
42439
42502
42511
42513
42523
42528
42564
42591
42653
42665
42709
42718
42769
42775
42795
42806
42823
42872
42896
42920
42936
42961
42963
42999
43004
43013
43029
43065
43091
43101
43113
43135
43163
43166
43183
43241
43278
43294
43312
43386
43416
43429
43439
43441
43508
43536
43543
43553
43609
43623
43679
43700
43706
43720
43730
43737
43755
43810
43827
43834
43842
43870
43888
43891
43988
44027
44031
44062
44082
44102
44108
44132
44161
44218
44281
44308
44325
44336
44347
44406
44423
44426
44454
44455
44467
44476
44492
44512
44516
44560
44561
44636
44639
44657
44676
44758
44771
44818
44829
44855
44871
44901
44911
44914
44922
44959
44960
44991
45007
45017
45040
45066
45087
45138
45157
45176
45177
45192
45212
45242
45245
45273
45373
45386
45395
45417
45424
45426
45493
45500
45629
45664
45730
45741
45748
45760
45782
45804
45813
45837
45880
45882
45901
45906
46016
46018
46062
46122
46124
46157
46181
46252
46277
46279
46287
46338
46394
46437
46452
46470
46472
46504
46526
46530
46588
46594
46618
46639
46659
46701
46703
46707
46709
46715
46730
46749
46771
46774
46787
46843
46884
46911
46937
46938
46989
47002
47011
47045
47108
47125
47127
47136
47308
47311
47321
47348
47362
47363
47401
47479
47512
47533
47535
47552
47555
47585
47590
47665
47679
47728
47749
47835
47861
47900
47906
47972
48001
48003
48024
48027
48033
48048
48060
48090
48104
48107
48130
48151
48154
48202
48246
48250
48272
48315
48330
48371
48383
48385
48440
48479
48494
48502
48513
48537
48554
48568
48571
48576
48590
48616
48644
48649
48703
48706
48713
48751
48754
48758
48763
48778
48792
48815
48840
48850
48856
48884
49079
49129
49139
49141
49149
49166
49217
49221
49226
49235
49236
49283
49303
-1
16
103
118
119
136
138
160
164
180
199
201
202
207
278
312
321
328
355
358
377
393
474
504
531
550
557
596
617
618
624
644
645
649
650
653
658
711
751
753
757
768
911
959
1002
1004
1009
1017
1039
1095
1117
1137
1147
1165
1198
1221
1228
1245
1246
1304
1341
1351
1387
1391
1403
1434
1452
1520
1521
1522
1559
1571
1609
1619
1622
1664
1672
1686
1709
1754
1813
1852
1879
1896
1908
1929
1932
1939
1981
1982
2003
2023
2027
2057
2079
2083
2160
2161
2167
2170
2178
2274
2280
2285
2298
2328
2347
2388
2397
2413
2417
2437
2487
2538
2556
2561
2569
2591
2603
2616
2644
2662
2675
2688
2696
2717
2750
2753
2768
2774
2777
2817
2896
2897
2900
2901
2906
2919
2939
2965
2979
2995
3014
3016
3050
3072
3103
3104
3123
3167
3207
3208
3248
3264
3277
3290
3293
3297
3299
3306
3312
3331
3379
3392
3393
3438
3441
3444
3510
3511
3523
3565
3568
3583
3586
3615
3620
3627
3637
3663
3665
3670
3696
3730
3745
3759
3805
3827
3855
3871
3877
3887
3898
3948
3962
3985
3999
4009
4018
4048
4064
4078
4090
4139
4161
4169
4171
4216
4217
4224
4228
4231
4240
4265
4295
4317
4338
4341
4354
4355
4358
4361
4366
4373
4377
4385
4426
4434
4474
4499
4501
4508
4578
4593
4601
4611
4643
4645
4647
4663
4664
4698
4727
4729
4732
4738
4751
4796
4837
4846
4850
4857
4870
4871
4872
4929
4933
4961
5010
5027
5068
5084
5130
5183
5193
5223
5248
5255
5277
5314
5327
5377
5382
5421
5422
5437
5456
5457
5468
5515
5519
5543
5545
5555
5576
5593
5692
5750
5764
5770
5782
5818
5823
5833
5839
5848
5859
5860
5868
5882
5947
5948
5964
6005
6007
6027
6033
6034
6035
6046
6075
6078
6092
6124
6134
6142
6174
6211
6241
6275
6280
6288
6299
6306
6308
6325
6334
6343
6378
6401
6406
6432
6485
6503
6544
6565
6614
6628
6660
6668
6672
6686
6751
6763
6829
6851
6853
6917
6938
6969
6970
7050
7067
7078
7093
7118
7120
7138
7144
7178
7204
7206
7248
7257
7275
7285
7293
7297
7302
7335
7344
7349
7383
7410
7433
7478
7490
7496
7512
7528
7539
7540
7546
7564
7570
7637
7646
7648
7669
7674
7698
7700
7701
7710
7711
7740
7751
7779
7793
7858
7882
7901
7928
7943
7959
7987
7999
8012
8017
8027
8050
8055
8056
8057
8063
8067
8080
8092
8099
8100
8127
8142
8145
8193
8200
8201
8227
8239
8245
8253
8255
8297
8305
8307
8316
8327
8336
8357
8390
8392
8446
8461
8492
8520
8524
8560
8576
8628
8631
8647
8675
8703
8735
8740
8747
8749
8751
8812
8828
8835
8871
8877
8889
8904
8944
8947
8963
8985
8986
8994
8999
9006
9054
9090
9093
9112
9140
9175
9192
9196
9236
9237
9239
9264
9304
9305
9354
9370
9402
9427
9448
9453
9464
9503
9509
9528
9529
9542
9548
9566
9582
9613
9619
9646
9651
9657
9661
9678
9688
9689
9741
9745
9758
9760
9779
9793
9973
9978
10022
10054
10096
10101
10111
10121
10146
10167
10169
10170
10184
10191
10245
10268
10270
10274
10310
10313
10344
10358
10367
10388
10392
10412
10413
10444
10445
10459
10482
10499
10521
10526
10549
10557
10566
10581
10592
10605
10632
10639
10649
10665
10671
10683
10695
10719
10729
10738
10739
10741
10749
10810
10811
10824
10864
10870
10874
10891
10915
10940
10951
10954
10978
10984
10985
11039
11045
11047
11054
11086
11089
11108
11132
11158
11229
11237
11286
11288
11298
11309
11362
11390
11393
11404
11441
11448
11454
11455
11482
11512
11555
11608
11617
11633
11667
11684
11691
11720
11742
11810
11835
11871
11887
11890
11901
11904
11910
11924
11928
11939
11942
11976
11996
12028
12073
12101
12116
12120
12123
12131
12142
12154
12163
12168
12181
12184
12195
12314
12318
12320
12322
12336
12382
12393
12405
12465
12480
12487
12497
12524
12546
12574
12594
12614
12621
12624
12650
12688
12706
12728
12734
12770
12775
12781
12815
12830
12845
12847
12878
12945
13005
13063
13092
13128
13133
13134
13137
13167
13200
13201
13204
13212
13213
13236
13301
13316
13333
13387
13396
13415
13451
13484
13510
13560
13575
13578
13595
13618
13646
13700
13723
13745
13764
13768
13773
13849
13884
13888
13894
13905
13932
13977
13997
14023
14046
14059
14081
14083
14101
14154
14157
14158
14182
14185
14199
14210
14263
14289
14320
14337
14345
14352
14376
14377
14461
14476
14481
14548
14551
14621
14635
14656
14674
14680
14688
14697
14706
14714
14726
14761
14762
14766
14790
14794
14818
14828
14836
14837
14854
14868
14877
14878
14916
14921
14928
14936
14943
14968
14969
14991
14993
15017
15018
15020
15049
15061
15092
15141
15238
15241
15250
15258
15276
15278
15279
15320
15324
15334
15364
15370
15413
15419
15422
15434
15494
15495
15513
15555
15557
15578
15583
15589
15595
15620
15627
15633
15657
15703
15706
15710
15726
15735
15765
15800
15820
15830
15868
15901
15926
15938
15942
15949
15958
15981
15983
15985
15999
16038
16045
16066
16081
16147
16160
16183
16190
16220
16263
16300
16308
16315
16357
16372
16408
16410
16426
16434
16443
16463
16466
16469
16485
16490
16495
16515
16542
16549
16559
16574
16578
16588
16594
16605
16612
16620
16636
16637
16705
16725
16733
16779
16805
16824
16852
16875
16892
16913
16950
16958
16961
16969
16989
17000
17050
17064
17115
17151
17157
17174
17193
17208
17213
17215
17228
17243
17256
17268
17271
17274
17293
17296
17298
17320
17326
17327
17348
17428
17474
17482
17483
17499
17504
17512
17570
17581
17591
17618
17668
17674
17703
17730
17765
17789
17793
17808
17826
17886
17963
17967
17972
17973
18006
18016
18017
18055
18059
18094
18120
18128
18140
18152
18165
18180
18195
18216
18219
18257
18284
18291
18314
18323
18332
18360
18396
18410
18430
18460
18469
18473
18488
18518
18523
18536
18560
18566
18587
18588
18589
18603
18605
18642
18646
18663
18665
18692
18722
18724
18725
18733
18734
18741
18766
18785
18799
18806
18826
18843
18845
18853
18867
18878
18884
18897
18907
18922
18941
18948
18964
19017
19023
19069
19072
19074
19088
19107
19147
19152
19173
19174
19183
19185
19209
19228
19275
19289
19320
19324
19340
19343
19348
19364
19378
19387
19399
19405
19422
19426
19430
19449
19450
19481
19483
19504
19548
19559
19607
19610
19612
19620
19632
19634
19647
19658
19692
19698
19709
19741
19748
19749
19754
19762
19769
19773
19783
19812
19842
19844
19886
19917
19918
19933
19961
19994
20008
20029
20068
20084
20094
20099
20122
20124
20132
20151
20183
20203
20238
20246
20258
20289
20291
20303
20324
20333
20341
20356
20364
20381
20390
20430
20465
20482
20486
20517
20564
20569
20581
20582
20583
20587
20588
20592
20597
20610
20612
20622
20626
20684
20718
20735
20813
20815
20831
20837
20843
20866
20905
20974
20982
21003
21019
21029
21069
21083
21086
21089
21113
21131
21163
21176
21186
21224
21234
21287
21303
21311
21312
21323
21329
21354
21355
21366
21370
21378
21429
21448
21453
21480
21521
21532
21590
21598
21608
21625
21652
21687
21783
21788
21795
21797
21811
21826
21834
21845
21856
21860
21869
21893
21896
21932
21936
21950
21964
21968
21974
22000
22007
22060
22075
22096
22115
22143
22165
22171
22185
22189
22202
22229
22270
22277
22285
22294
22296
22313
22346
22373
22391
22397
22457
22478
22496
22497
22512
22517
22552
22555
22563
22584
22595
22599
22610
22618
22653
22666
22693
22743
22754
22755
22776
22780
22782
22796
22811
22832
22841
22874
22909
22961
22971
22982
23049
23053
23061
23068
23111
23116
23133
23138
23141
23158
23187
23201
23206
23212
23232
23361
23393
23400
23420
23447
23452
23462
23471
23473
23477
23479
23486
23513
23518
23529
23531
23541
23546
23556
23568
23572
23709
23720
23723
23731
23751
23765
23824
23927
23930
23942
23969
23984
24011
24020
24023
24024
24042
24045
24055
24060
24062
24079
24107
24111
24192
24221
24296
24350
24460
24521
24548
24549
24555
24578
24600
24601
24635
24680
24682
24694
24734
24755
24757
24764
24769
24793
24799
24807
24820
24882
24886
24892
24921
24928
24941
24956
24971
25012
25049
25082
25101
25156
25191
25196
25218
25260
25296
25356
25368
25372
25394
25412
25433
25450
25465
25489
25500
25505
25522
25540
25570
25586
25614
25619
25643
25674
25683
25687
25717
25749
25783
25830
25840
25847
25859
25882
25889
25909
25917
25965
25973
25985
25997
26030
26033
26040
26094
26098
26110
26125
26126
26170
26178
26193
26200
26211
26212
26232
26250
26271
26290
26310
26347
26370
26377
26408
26421
26449
26451
26457
26500
26504
26548
26567
26577
26602
26605
26649
26663
26673
26678
26680
26702
26734
26744
26748
26762
26769
26810
26847
26919
26968
26983
26989
26992
27002
27006
27023
27025
27040
27058
27064
27070
27080
27096
27119
27195
27230
27278
27331
27335
27345
27347
27351
27354
27356
27368
27377
27379
27422
27452
27461
27478
27532
27535
27538
27564
27566
27579
27602
27672
27700
27732
27744
27757
27772
27843
27844
27880
27890
27920
27924
27935
27941
27959
27977
28013
28058
28110
28123
28153
28159
28176
28201
28206
28210
28246
28252
28259
28260
28261
28262
28303
28315
28338
28383
28386
28405
28423
28425
28449
28455
28461
28466
28472
28483
28497
28528
28592
28608
28617
28621
28650
28678
28680
28703
28755
28782
28784
28791
28798
28824
28825
28856
28871
28886
28889
28890
28926
28948
28964
28992
29013
29024
29045
29097
29112
29135
29163
29171
29193
29237
29248
29265
29320
29402
29407
29427
29463
29501
29509
29519
29520
29539
29543
29565
29574
29614
29634
29680
29682
29693
29703
29754
29777
29797
29816
29827
29832
29836
29893
29931
29933
29970
29980
29991
30022
30075
30097
30102
30104
30160
30167
30168
30181
30185
30272
30274
30325
30334
30374
30395
30411
30413
30441
30458
30461
30465
30481
30504
30531
30615
30658
30675
30705
30711
30737
30795
30836
30841
30866
30931
30943
30948
30960
30974
31006
31077
31088
31129
31152
31182
31218
31226
31251
31255
31265
31267
31273
31277
31293
31300
31312
31337
31347
31348
31353
31375
31385
31387
31398
31425
31453
31483
31504
31516
31530
31534
31560
31636
31637
31642
31646
31675
31679
31698
31730
31736
31751
31752
31775
31781
31841
31862
31905
31960
31980
31981
32025
32048
32054
32086
32095
32117
32138
32146
32163
32173
32180
32187
32242
32253
32267
32273
32300
32320
32322
32332
32343
32391
32407
32442
32507
32508
32510
32537
32564
32577
32614
32618
32623
32651
32681
32728
32741
32783
32788
32789
32814
32817
32851
32861
32866
32874
32879
32945
32953
32978
32986
33016
33025
33061
33062
33107
33129
33144
33162
33167
33195
33206
33209
33246
33256
33264
33286
33293
33299
33321
33330
33336
33346
33356
33364
33373
33380
33435
33448
33455
33473
33481
33490
33511
33514
33515
33522
33542
33560
33582
33586
33589
33592
33598
33626
33634
33639
33664
33679
33705
33744
33794
33809
33842
33851
33881
33893
33904
33914
33937
33940
33955
33967
33974
33995
34002
34011
34037
34038
34040
34044
34045
34052
34064
34069
34101
34137
34139
34153
34154
34157
34192
34196
34204
34245
34289
34298
34301
34307
34350
34355
34365
34379
34391
34392
34409
34441
34458
34465
34487
34510
34577
34584
34596
34646
34649
34651
34668
34700
34705
34745
34769
34784
34798
34831
34836
34858
34864
34878
34882
34936
34943
34983
34989
34997
35043
35064
35089
35096
35127
35128
35152
35189
35206
35209
35219
35298
35306
35325
35465
35470
35491
35509
35525
35541
35564
35569
35577
35579
35609
35616
35621
35657
35665
35678
35685
35692
35694
35712
35757
35825
35850
35853
35855
35877
35880
35923
35929
35963
35964
35968
35976
35997
36017
36021
36094
36105
36107
36144
36149
36186
36188
36214
36223
36225
36246
36260
36275
36276
36322
36337
36346
36354
36359
36360
36373
36376
36380
36420
36435
36449
36469
36490
36497
36515
36524
36530
36547
36569
36574
36595
36611
36621
36642
36649
36658
36659
36663
36669
36684
36690
36698
36737
36751
36772
36789
36801
36823
36861
36884
36885
36889
36935
36938
36954
36963
36973
36975
36996
37012
37057
37058
37060
37066
37073
37082
37087
37121
37126
37132
37135
37149
37176
37177
37186
37223
37226
37231
37244
37245
37246
37268
37273
37297
37299
37309
37320
37376
37390
37394
37428
37432
37446
37517
37543
37551
37562
37584
37625
37626
37628
37631
37637
37681
37687
37692
37713
37747
37786
37807
37812
37815
37823
37845
37857
37868
37872
37880
37903
37904
37907
37915
37924
37925
37930
37945
37948
37996
38051
38070
38083
38141
38142
38158
38180
38181
38233
38252
38267
38274
38278
38319
38323
38326
38328
38371
38373
38383
38387
38403
38412
38418
38463
38506
38515
38533
38612
38635
38647
38655
38661
38667
38671
38682
38721
38730
38737
38750
38770
38778
38789
38792
38821
38864
38869
38877
38878
38899
38945
38957
39005
39011
39014
39034
39058
39076
39081
39115
39116
39136
39146
39156
39186
39256
39320
39350
39377
39402
39417
39430
39452
39461
39473
39487
39513
39530
39557
39579
39594
39620
39630
39635
39644
39664
39672
39678
39688
39701
39719
39724
39730
39733
39748
39760
39770
39801
39867
39894
39914
39928
39955
39975
39976
40001
40012
40023
40052
40074
40091
40177
40181
40201
40206
40221
40243
40278
40323
40344
40367
40373
40377
40428
40429
40464
40637
40642
40643
40652
40686
40690
40702
40724
40733
40772
40830
40835
40836
40837
40852
40862
40940
40950
41024
41027
41029
41054
41056
41061
41067
41111
41126
41153
41154
41200
41294
41309
41312
41333
41397
41443
41460
41471
41474
41521
41568
41594
41614
41616
41621
41702
41707
41717
41765
41770
41773
41776
41851
41860
41861
41882
41910
41916
41918
41919
41950
41980
41992
42014
42025
42026
42042
42050
42057
42087
42105
42113
42124
42161
42178
42217
42222
42244
42255
42258
42293
42312
42356
42362
42374
42378
42379
42382
42386
42427
42432
42447
42472
42476
42478
42485
42487
42524
42557
42576
42593
42607
42633
42639
42657
42695
42713
42748
42799
42807
42839
42879
42891
42926
42954
42970
42978
42995
43008
43028
43088
43099
43102
43107
43133
43137
43140
43149
43154
43160
43173
43177
43264
43285
43306
43316
43330
43357
43362
43364
43377
43398
43404
43410
43425
43440
43510
43539
43545
43546
43554
43602
43614
43638
43666
43682
43685
43697
43699
43709
43742
43745
43763
43779
43789
43812
43821
43832
43833
43840
43850
43872
43897
43953
43997
43998
44017
44019
44034
44104
44105
44109
44127
44133
44143
44157
44232
44241
44254
44270
44299
44313
44320
44342
44359
44382
44385
44399
44425
44448
44453
44462
44469
44478
44486
44487
44495
44496
44501
44540
44550
44555
44572
44618
44651
44667
44744
44778
44795
44802
44839
44845
44879
44894
44920
44944
44958
44966
44975
44978
44983
45038
45039
45042
45063
45095
45115
45119
45160
45165
45183
45189
45190
45203
45211
45248
45266
45279
45294
45323
45345
45364
45379
45381
45420
45459
45468
45474
45488
45494
45525
45527
45548
45578
45585
45596
45617
45624
45641
45656
45666
45704
45714
45718
45722
45725
45750
45753
45774
45781
45794
45796
45803
45809
45816
45829
45868
45904
45922
45927
45958
45968
46039
46068
46084
46089
46091
46117
46127
46129
46132
46186
46197
46207
46266
46291
46348
46351
46355
46372
46397
46411
46420
46423
46431
46441
46508
46512
46513
46537
46538
46549
46558
46566
46570
46601
46632
46655
46661
46682
46694
46698
46773
46797
46804
46826
46828
46877
46910
46930
46946
46955
46975
46988
47009
47061
47063
47086
47112
47116
47146
47160
47161
47174
47188
47207
47230
47246
47252
47262
47310
47314
47330
47331
47354
47370
47383
47417
47469
47517
47541
47560
47582
47586
47593
47598
47648
47677
47693
47698
47704
47714
47727
47729
47732
47795
47805
47817
47821
47860
47863
47893
47926
47941
47953
47961
47964
47969
47989
47993
48006
48015
48016
48018
48041
48075
48086
48091
48126
48146
48173
48177
48214
48232
48270
48287
48316
48356
48363
48416
48421
48423
48472
48594
48599
48600
48612
48614
48637
48643
48660
48685
48739
48745
48765
48790
48805
48826
48827
48829
48854
48855
48870
48887
48897
48911
48921
48923
48925
48946
48973
48981
49061
49068
49081
49106
49132
49137
49151
49154
49173
49181
49204
49209
49240
49253
49261
49263
49293
-1
12
39
49
60
61
72
91
92
94
120
123
132
137
148
159
161
166
190
192
200
203
211
227
238
243
274
298
311
317
350
356
357
370
378
402
411
419
438
445
473
510
514
537
538
562
573
598
631
665
694
698
700
722
725
732
741
752
759
761
813
858
863
869
876
880
888
904
951
996
1032
1038
1053
1057
1069
1111
1115
1128
1133
1146
1160
1176
1195
1211
1258
1259
1265
1296
1316
1342
1348
1368
1370
1372
1389
1394
1400
1412
1420
1427
1440
1460
1480
1491
1496
1498
1508
1517
1546
1552
1570
1575
1576
1578
1623
1645
1673
1677
1689
1702
1710
1730
1740
1743
1745
1758
1770
1782
1815
1820
1823
1829
1835
1839
1841
1847
1865
1867
1883
1893
1894
1899
1905
1918
1921
1944
1945
1967
1976
1986
2000
2012
2013
2014
2024
2029
2037
2041
2043
2049
2050
2073
2076
2090
2124
2148
2152
2162
2164
2192
2215
2217
2219
2220
2222
2240
2261
2266
2335
2343
2349
2351
2360
2405
2410
2411
2414
2427
2453
2459
2461
2475
2489
2535
2547
2548
2557
2563
2567
2568
2585
2635
2673
2693
2697
2698
2724
2731
2736
2739
2810
2827
2844
2846
2866
2874
2887
2889
2918
2932
2933
2934
2954
2959
2972
2974
2988
3019
3036
3042
3043
3061
3070
3086
3092
3093
3159
3174
3198
3205
3217
3221
3228
3233
3234
3254
3259
3268
3280
3317
3319
3351
3389
3397
3423
3427
3442
3453
3460
3466
3487
3495
3497
3513
3533
3551
3558
3560
3594
3609
3611
3616
3629
3638
3641
3657
3678
3683
3703
3711
3717
3724
3750
3758
3762
3764
3767
3829
3830
3845
3847
3852
3854
3868
3880
3885
3902
3919
3930
3937
3939
3994
3995
4020
4041
4083
4091
4099
4115
4121
4136
4137
4143
4155
4174
4182
4205
4246
4257
4264
4273
4359
4364
4372
4374
4409
4506
4513
4532
4547
4562
4632
4635
4650
4709
4712
4713
4744
4805
4810
4815
4821
4829
4840
4852
4878
4920
4935
4987
4988
4990
4992
4995
4999
5001
5021
5032
5047
5072
5073
5085
5101
5110
5150
5153
5182
5192
5278
5294
5302
5326
5330
5333
5341
5349
5361
5363
5386
5396
5400
5404
5432
5438
5441
5443
5447
5462
5475
5479
5520
5521
5541
5550
5564
5570
5571
5612
5634
5643
5652
5667
5669
5690
5698
5719
5732
5780
5784
5800
5804
5809
5822
5836
5841
5844
5861
5872
5873
5893
5897
5899
5915
5933
5934
5951
5957
5958
5959
5977
5978
5984
5986
5998
6022
6049
6059
6060
6063
6064
6076
6099
6104
6113
6147
6173
6189
6215
6218
6231
6239
6244
6289
6302
6314
6318
6323
6332
6333
6335
6373
6387
6430
6433
6440
6450
6459
6474
6476
6483
6488
6550
6554
6562
6568
6581
6589
6627
6633
6641
6644
6656
6666
6667
6671
6690
6693
6707
6709
6710
6754
6756
6772
6790
6795
6800
6804
6865
6877
6913
6921
6925
6966
6987
7000
7018
7040
7068
7074
7088
7090
7105
7160
7190
7202
7217
7218
7280
7288
7289
7294
7307
7315
7325
7347
7350
7368
7380
7388
7399
7400
7404
7405
7414
7425
7495
7529
7537
7563
7573
7582
7606
7611
7654
7663
7678
7714
7716
7718
7774
7775
7776
7786
7797
7847
7855
7880
7887
7898
7904
7915
7927
7940
7947
7952
7980
7985
7993
8005
8016
8030
8049
8065
8066
8069
8075
8101
8110
8120
8125
8129
8149
8163
8185
8194
8210
8218
8240
8241
8256
8268
8271
8292
8302
8306
8318
8319
8321
8335
8338
8342
8375
8383
8416
8428
8430
8440
8452
8455
8457
8464
8467
8473
8491
8509
8511
8525
8537
8548
8554
8555
8559
8575
8580
8602
8605
8607
8623
8629
8660
8676
8700
8705
8706
8713
8721
8729
8732
8745
8763
8786
8843
8847
8852
8880
8883
8885
8890
8906
8908
8914
8915
8916
8919
8923
8940
8943
8967
8975
9030
9037
9114
9115
9130
9137
9157
9209
9228
9243
9244
9256
9258
9272
9278
9288
9292
9331
9386
9397
9398
9407
9432
9434
9444
9447
9454
9462
9496
9536
9537
9554
9561
9570
9580
9592
9647
9669
9714
9752
9753
9764
9770
9783
9844
9855
9862
9898
9900
9904
9909
9924
9932
9951
9972
10010
10017
10019
10056
10059
10062
10082
10086
10090
10099
10112
10125
10147
10151
10166
10171
10180
10193
10204
10211
10216
10221
10260
10262
10264
10276
10289
10292
10296
10298
10306
10371
10372
10397
10411
10415
10430
10442
10452
10457
10458
10462
10473
10487
10497
10539
10548
10550
10574
10621
10624
10630
10636
10642
10646
10655
10686
10698
10732
10733
10736
10745
10747
10753
10760
10772
10779
10816
10849
10902
10910
10924
10927
10945
10953
10962
10972
10989
10995
11019
11034
11042
11062
11090
11099
11101
11105
11124
11125
11135
11166
11183
11195
11199
11213
11215
11220
11228
11230
11235
11245
11248
11258
11261
11272
11283
11297
11306
11342
11371
11389
11417
11422
11436
11491
11501
11513
11519
11527
11532
11552
11553
11566
11569
11577
11605
11615
11630
11632
11634
11646
11648
11653
11655
11666
11670
11674
11675
11699
11721
11728
11760
11761
11769
11774
11784
11795
11802
11804
11807
11842
11845
11877
11882
11899
11911
11917
11922
11936
11954
11957
11959
11967
11972
11977
11980
11982
11985
11986
12006
12013
12014
12031
12032
12072
12076
12102
12103
12114
12143
12153
12177
12183
12187
12212
12235
12238
12244
12252
12268
12278
12290
12321
12331
12338
12384
12385
12435
12484
12502
12533
12540
12548
12553
12578
12579
12583
12590
12599
12634
12637
12651
12658
12664
12700
12718
12744
12752
12755
12765
12769
12784
12797
12837
12844
12882
12887
12888
12916
12919
12941
13008
13027
13034
13047
13048
13088
13107
13111
13122
13126
13130
13144
13156
13168
13179
13203
13211
13223
13233
13261
13265
13267
13276
13284
13303
13327
13339
13340
13343
13363
13367
13394
13399
13409
13419
13430
13464
13529
13550
13554
13581
13588
13629
13642
13648
13662
13663
13675
13676
13685
13688
13710
13715
13721
13730
13736
13740
13785
13789
13797
13807
13859
13867
13885
13893
13895
13904
13915
13931
13935
13937
13941
13959
13962
13965
13990
14003
14029
14063
14079
14086
14088
14124
14164
14175
14176
14177
14194
14217
14223
14227
14237
14241
14245
14249
14258
14273
14278
14298
14305
14327
14339
14343
14347
14381
14382
14391
14405
14411
14426
14427
14447
14465
14469
14473
14493
14507
14509
14535
14540
14549
14552
14566
14567
14578
14607
14620
14630
14634
14676
14701
14710
14735
14738
14746
14757
14758
14763
14764
14767
14770
14773
14782
14784
14800
14823
14825
14842
14860
14886
14893
14895
14909
14934
14938
14941
14947
14948
14959
14982
14992
15004
15015
15032
15065
15071
15096
15114
15135
15201
15248
15252
15253
15282
15307
15313
15332
15333
15353
15356
15360
15415
15440
15456
15457
15471
15508
15537
15542
15547
15558
15569
15573
15576
15579
15587
15597
15614
15625
15640
15652
15655
15660
15665
15676
15677
15700
15702
15704
15712
15718
15734
15739
15766
15815
15819
15862
15863
15871
15875
15888
15895
15910
15918
15921
15930
15969
15989
15991
15992
16011
16013
16015
16031
16048
16118
16148
16170
16181
16187
16207
16237
16247
16252
16256
16257
16261
16265
16276
16287
16293
16326
16342
16343
16352
16361
16369
16389
16391
16393
16420
16429
16445
16455
16472
16498
16516
16519
16520
16528
16616
16635
16646
16650
16651
16654
16655
16673
16690
16704
16707
16711
16728
16749
16761
16787
16794
16795
16807
16809
16829
16843
16851
16857
16874
16900
16903
16904
16918
16947
16973
16981
17007
17010
17019
17021
17044
17055
17059
17092
17113
17123
17127
17143
17167
17181
17187
17189
17195
17197
17219
17231
17235
17253
17281
17282
17289
17307
17315
17316
17321
17338
17355
17356
17369
17372
17396
17409
17425
17466
17472
17489
17516
17528
17533
17537
17558
17577
17594
17596
17611
17629
17644
17686
17701
17714
17720
17726
17735
17746
17756
17774
17807
17813
17860
17867
17872
17881
17904
17917
17921
17940
17948
17955
17975
17985
18009
18026
18042
18064
18101
18144
18162
18223
18225
18239
18241
18260
18273
18276
18299
18363
18378
18380
18401
18418
18437
18440
18442
18448
18454
18461
18462
18480
18489
18493
18500
18507
18513
18519
18531
18533
18548
18571
18576
18578
18592
18602
18622
18624
18630
18648
18681
18693
18696
18726
18738
18740
18748
18768
18771
18784
18805
18819
18870
18891
18904
18926
18940
18942
18943
18959
18970
18980
18981
19020
19024
19026
19033
19067
19089
19108
19132
19146
19156
19165
19172
19180
19191
19197
19205
19207
19210
19224
19231
19238
19239
19242
19281
19284
19306
19313
19355
19366
19369
19381
19429
19444
19474
19492
19496
19500
19508
19558
19584
19590
19603
19638
19651
19652
19660
19662
19663
19705
19722
19739
19744
19772
19786
19815
19817
19837
19856
19866
19881
19901
19921
19931
19953
19963
19985
20006
20011
20014
20021
20036
20042
20098
20103
20107
20141
20148
20149
20168
20180
20193
20196
20209
20236
20247
20253
20260
20275
20290
20297
20298
20299
20320
20323
20327
20354
20369
20372
20379
20398
20408
20417
20423
20429
20440
20481
20491
20507
20511
20531
20538
20544
20577
20608
20620
20640
20644
20652
20659
20665
20677
20710
20712
20716
20736
20752
20761
20769
20774
20786
20792
20802
20818
20864
20875
20883
20890
20896
20906
20940
20942
20943
20957
20963
21006
21009
21013
21018
21049
21053
21085
21104
21106
21110
21162
21175
21180
21191
21203
21236
21240
21267
21282
21293
21308
21314
21317
21319
21324
21335
21353
21362
21376
21390
21408
21423
21434
21435
21456
21478
21487
21493
21511
21513
21563
21583
21599
21603
21614
21656
21661
21670
21683
21713
21723
21768
21789
21808
21817
21824
21827
21839
21841
21863
21885
21890
21891
21897
21908
21916
21980
22015
22044
22050
22063
22083
22088
22093
22114
22128
22129
22154
22196
22200
22203
22208
22213
22264
22273
22275
22293
22302
22310
22319
22355
22363
22387
22394
22419
22426
22436
22441
22473
22485
22489
22500
22509
22513
22515
22545
22550
22553
22594
22607
22612
22673
22676
22697
22706
22717
22726
22733
22739
22762
22778
22807
22823
22828
22838
22854
22859
22860
22964
22974
22984
22995
22998
23022
23026
23044
23099
23104
23175
23204
23217
23224
23248
23249
23259
23261
23279
23281
23299
23309
23313
23339
23343
23368
23373
23385
23395
23397
23448
23480
23496
23498
23499
23511
23521
23527
23545
23548
23553
23555
23611
23618
23634
23639
23674
23682
23683
23688
23716
23732
23758
23807
23852
23857
23873
23874
23893
23901
23903
23905
23911
23940
23944
23970
23976
23977
24001
24019
24037
24041
24058
24059
24081
24090
24095
24115
24120
24149
24160
24165
24180
24189
24201
24236
24265
24279
24293
24308
24311
24315
24317
24330
24335
24344
24356
24358
24376
24382
24393
24404
24421
24434
24436
24437
24447
24448
24483
24491
24517
24530
24540
24547
24568
24595
24624
24629
24632
24655
24667
24669
24678
24695
24703
24719
24743
24745
24782
24788
24802
24828
24834
24841
24844
24848
24854
24863
24880
24889
24907
24918
24964
24966
24997
25007
25014
25043
25044
25048
25069
25081
25099
25108
25113
25114
25115
25143
25149
25175
25181
25185
25197
25201
25207
25222
25227
25263
25274
25280
25289
25290
25297
25306
25313
25318
25321
25323
25325
25331
25353
25379
25385
25389
25397
25398
25425
25442
25448
25451
25464
25518
25543
25549
25567
25582
25588
25617
25626
25655
25669
25678
25688
25714
25735
25745
25766
25779
25789
25805
25807
25850
25871
25902
25928
25944
25963
25964
25974
25979
25999
26044
26073
26100
26120
26123
26127
26148
26155
26172
26226
26228
26229
26246
26256
26312
26333
26358
26366
26373
26384
26405
26462
26475
26495
26532
26533
26550
26576
26592
26615
26635
26637
26651
26695
26723
26730
26742
26746
26789
26805
26812
26818
26864
26873
26877
26878
26887
26889
26896
26910
26917
26924
26928
26930
26955
26956
26965
26982
26987
26998
27000
27019
27033
27048
27052
27066
27130
27134
27161
27173
27190
27205
27225
27253
27260
27274
27298
27307
27342
27361
27372
27409
27413
27415
27417
27424
27432
27451
27463
27475
27492
27508
27517
27520
27526
27543
27544
27546
27553
27563
27576
27590
27610
27636
27664
27714
27719
27722
27739
27756
27759
27766
27796
27801
27807
27813
27838
27840
27846
27847
27852
27884
27900
27906
27933
27964
27975
27984
27986
27995
27996
28002
28009
28010
28012
28025
28039
28049
28052
28060
28066
28070
28071
28090
28142
28144
28164
28168
28178
28241
28256
28264
28269
28274
28282
28284
28286
28289
28290
28327
28343
28345
28357
28372
28381
28387
28391
28424
28428
28433
28437
28451
28479
28484
28487
28534
28537
28544
28548
28583
28648
28649
28651
28668
28688
28706
28751
28754
28762
28775
28781
28815
28829
28836
28852
28861
28875
28880
28909
28945
28947
28952
28963
28969
28996
29018
29041
29051
29109
29116
29147
29167
29168
29181
29186
29189
29208
29231
29236
29240
29244
29245
29249
29250
29252
29260
29345
29349
29354
29362
29400
29403
29405
29408
29435
29436
29438
29450
29475
29487
29494
29504
29511
29518
29552
29571
29584
29590
29598
29617
29618
29625
29645
29648
29650
29745
29750
29786
29788
29789
29808
29823
29841
29842
29854
29856
29860
29874
29875
29878
29884
29892
29922
29935
29957
29965
29969
29973
29974
29989
30029
30030
30045
30052
30058
30073
30077
30083
30088
30145
30151
30158
30166
30175
30195
30200
30205
30245
30270
30273
30309
30329
30333
30338
30352
30367
30380
30385
30398
30402
30406
30439
30447
30490
30492
30496
30518
30519
30520
30525
30532
30534
30552
30588
30596
30604
30617
30624
30651
30653
30655
30656
30663
30681
30699
30706
30722
30743
30780
30785
30822
30872
30876
30882
30893
30906
30915
30916
30921
30929
30941
30965
31028
31053
31057
31062
31066
31068
31078
31100
31105
31110
31128
31138
31163
31171
31174
31183
31217
31219
31225
31236
31240
31243
31250
31270
31282
31296
31306
31310
31323
31329
31341
31393
31395
31400
31404
31419
31426
31432
31464
31465
31472
31478
31479
31497
31499
31519
31521
31567
31604
31606
31616
31644
31668
31693
31694
31696
31725
31733
31739
31740
31755
31758
31762
31778
31787
31789
31799
31801
31803
31804
31822
31827
31831
31847
31852
31888
31913
31920
31921
31935
31942
31951
32022
32026
32032
32040
32046
32057
32059
32070
32111
32123
32124
32184
32193
32204
32206
32219
32229
32231
32261
32268
32275
32280
32281
32288
32338
32340
32345
32365
32392
32402
32433
32438
32445
32446
32448
32451
32458
32462
32486
32498
32515
32551
32569
32570
32581
32605
32622
32627
32631
32639
32640
32641
32649
32650
32655
32689
32706
32726
32731
32784
32834
32855
32858
32873
32886
32889
32898
32913
32920
32939
32940
32956
32966
32996
33010
33022
33026
33029
33047
33048
33077
33084
33101
33102
33109
33118
33146
33163
33191
33194
33198
33201
33221
33226
33229
33245
33259
33260
33263
33284
33338
33342
33347
33355
33363
33370
33377
33387
33395
33397
33398
33413
33414
33424
33427
33437
33464
33469
33485
33526
33536
33584
33658
33661
33667
33683
33687
33688
33695
33703
33704
33710
33713
33714
33715
33725
33726
33742
33751
33762
33765
33789
33796
33801
33811
33820
33823
33827
33855
33866
33869
33897
33900
33901
33927
33928
33933
33944
33988
33993
34000
34004
34006
34025
34030
34043
34054
34068
34075
34085
34089
34095
34113
34123
34127
34160
34183
34198
34215
34221
34254
34266
34276
34283
34304
34310
34325
34347
34373
34374
34377
34380
34386
34412
34451
34462
34464
34472
34478
34493
34541
34543
34556
34566
34568
34590
34599
34606
34610
34614
34631
34638
34666
34699
34737
34753
34772
34789
34793
34795
34827
34840
34852
34856
34871
34877
34905
34916
34921
34942
34954
34966
34975
34978
35005
35012
35016
35018
35020
35035
35051
35109
35129
35133
35148
35161
35163
35176
35180
35195
35204
35238
35255
35272
35273
35282
35285
35302
35304
35314
35377
35384
35386
35388
35405
35421
35433
35435
35440
35441
35446
35456
35478
35501
35503
35504
35526
35556
35582
35596
35597
35623
35629
35650
35686
35687
35689
35690
35695
35715
35719
35727
35732
35733
35746
35754
35764
35789
35795
35839
35870
35874
35878
35881
35982
35995
35996
36020
36097
36103
36104
36125
36128
36133
36139
36151
36163
36164
36173
36174
36183
36189
36209
36219
36233
36247
36258
36273
36340
36353
36361
36378
36400
36410
36462
36465
36470
36473
36478
36481
36485
36493
36496
36503
36529
36548
36561
36567
36570
36586
36604
36622
36631
36633
36660
36662
36671
36673
36686
36688
36689
36704
36705
36724
36769
36777
36786
36790
36795
36827
36833
36837
36850
36873
36899
36901
36913
36924
36932
36944
36945
36946
36952
36958
36960
36962
36992
37026
37046
37048
37061
37075
37084
37098
37108
37118
37163
37168
37181
37207
37259
37260
37274
37290
37321
37328
37331
37332
37342
37346
37356
37387
37389
37417
37437
37438
37443
37473
37481
37513
37520
37528
37535
37536
37549
37557
37604
37667
37668
37719
37720
37722
37757
37784
37785
37804
37820
37844
37858
37864
37874
37875
37890
37893
37894
37899
37905
37909
37928
37929
37946
37949
37966
37968
37970
38031
38044
38045
38062
38082
38084
38090
38095
38111
38120
38136
38140
38146
38164
38190
38206
38224
38259
38273
38296
38300
38311
38334
38339
38341
38355
38385
38393
38416
38422
38425
38427
38443
38447
38455
38459
38504
38509
38530
38582
38589
38599
38637
38650
38668
38669
38674
38688
38695
38712
38715
38734
38745
38749
38768
38786
38812
38817
38822
38824
38833
38890
38898
38912
38925
38936
38972
38974
38986
39004
39007
39012
39024
39042
39043
39063
39074
39098
39118
39124
39150
39153
39159
39162
39195
39208
39215
39224
39241
39245
39254
39255
39258
39262
39371
39376
39387
39395
39410
39424
39434
39437
39448
39456
39460
39471
39484
39488
39519
39527
39529
39547
39552
39555
39562
39563
39578
39583
39602
39604
39605
39606
39626
39645
39648
39675
39677
39680
39687
39702
39725
39739
39747
39750
39755
39771
39774
39782
39792
39834
39843
39848
39885
39893
39913
39915
39933
39963
40000
40008
40032
40049
40055
40062
40067
40094
40099
40108
40111
40134
40135
40137
40138
40154
40176
40182
40190
40197
40200
40213
40280
40285
40296
40313
40335
40369
40388
40394
40395
40397
40406
40418
40430
40436
40447
40460
40461
40477
40497
40498
40499
40501
40507
40508
40509
40520
40524
40536
40557
40569
40592
40596
40602
40618
40621
40630
40640
40670
40695
40700
40701
40726
40767
40779
40782
40783
40793
40794
40797
40824
40829
40834
40848
40856
40864
40877
40881
40912
40924
40939
40941
40948
40953
40957
40993
40998
41003
41006
41018
41036
41038
41051
41057
41085
41101
41109
41122
41139
41151
41176
41188
41198
41223
41225
41250
41291
41295
41303
41331
41339
41340
41355
41358
41370
41373
41386
41389
41394
41408
41409
41458
41468
41478
41480
41499
41513
41566
41618
41627
41628
41632
41639
41649
41679
41686
41687
41689
41700
41701
41705
41708
41715
41718
41731
41758
41775
41823
41836
41837
41850
41872
41889
41906
41929
41934
41984
41998
42000
42034
42064
42072
42086
42101
42114
42131
42137
42142
42163
42165
42196
42212
42216
42251
42257
42286
42338
42351
42367
42368
42393
42398
42401
42402
42452
42466
42477
42494
42504
42516
42530
42561
42586
42592
42594
42599
42613
42629
42634
42638
42666
42678
42710
42724
42740
42746
42779
42792
42794
42802
42804
42808
42814
42819
42830
42841
42884
42902
42906
42913
42950
42985
43027
43046
43049
43056
43067
43075
43080
43094
43122
43171
43214
43223
43248
43253
43254
43268
43272
43325
43339
43343
43354
43360
43363
43365
43367
43372
43373
43374
43384
43387
43390
43393
43413
43415
43428
43436
43442
43461
43469
43472
43491
43511
43550
43551
43586
43607
43610
43654
43660
43662
43668
43719
43723
43767
43775
43778
43781
43787
43804
43817
43838
43845
43853
43855
43866
43868
43894
43927
43947
43956
43975
43983
43996
43999
44016
44026
44038
44045
44058
44071
44084
44090
44096
44100
44118
44124
44134
44144
44146
44170
44186
44188
44192
44198
44216
44253
44271
44293
44301
44302
44317
44319
44321
44334
44358
44371
44376
44379
44414
44441
44443
44444
44466
44481
44510
44520
44535
44536
44551
44556
44576
44604
44637
44638
44641
44644
44649
44668
44711
44712
44717
44724
44728
44762
44767
44822
44833
44838
44853
44865
44866
44907
44908
44917
44928
44931
44940
44947
44949
44973
44979
44992
44993
44996
45013
45022
45034
45094
45107
45131
45134
45142
45162
45170
45171
45173
45186
45199
45208
45224
45231
45233
45238
45243
45251
45262
45264
45277
45301
45312
45335
45369
45383
45385
45405
45406
45438
45448
45472
45505
45537
45541
45553
45565
45568
45582
45583
45639
45670
45677
45682
45689
45720
45727
45739
45747
45761
45787
45805
45830
45873
45876
45877
45886
45923
45932
45947
45960
45973
45975
45986
45995
45997
46005
46020
46026
46034
46048
46072
46090
46146
46219
46229
46245
46249
46258
46278
46290
46313
46333
46334
46347
46364
46384
46386
46400
46404
46409
46416
46421
46424
46443
46458
46493
46496
46503
46505
46510
46521
46523
46548
46568
46571
46572
46583
46595
46613
46629
46634
46642
46654
46690
46692
46699
46702
46705
46756
46769
46800
46803
46814
46819
46834
46860
46873
46885
46897
46912
46919
46920
46934
46978
46980
46995
47021
47025
47060
47070
47071
47120
47121
47124
47180
47225
47235
47292
47315
47358
47375
47377
47409
47423
47427
47431
47436
47443
47448
47474
47477
47478
47483
47489
47495
47538
47548
47571
47591
47599
47637
47638
47651
47654
47668
47670
47671
47676
47683
47684
47691
47742
47775
47783
47792
47819
47823
47830
47831
47836
47837
47843
47848
47867
47869
47873
47880
47927
47939
47942
47968
47974
47987
47995
48034
48037
48084
48088
48096
48119
48127
48160
48164
48187
48224
48241
48247
48253
48257
48290
48300
48321
48333
48344
48354
48355
48410
48413
48426
48427
48434
48469
48481
48524
48526
48528
48548
48570
48581
48583
48607
48615
48631
48668
48681
48684
48691
48695
48719
48740
48752
48774
48775
48818
48830
48836
48842
48860
48865
48881
48883
48899
48902
48913
48914
48951
48952
48958
48975
48977
48984
48998
49008
49017
49044
49048
49053
49072
49086
49099
49102
49112
49125
49126
49152
49153
49162
49175
49188
49190
49191
49202
49207
49224
49254
49258
49291
-1
26
47
48
73
80
82
110
122
127
140
181
186
194
239
255
261
262
309
366
429
471
476
522
541
579
592
595
628
651
671
683
703
720
724
726
734
743
754
774
777
780
794
795
817
820
838
840
842
899
903
920
949
965
975
984
985
1000
1003
1006
1022
1046
1051
1079
1120
1145
1236
1263
1277
1310
1315
1338
1374
1376
1396
1467
1488
1492
1526
1528
1530
1551
1554
1577
1584
1585
1618
1652
1711
1757
1759
1792
1795
1816
1853
1875
1876
1898
1907
1919
1926
1960
2028
2030
2067
2068
2087
2108
2145
2149
2156
2201
2209
2233
2260
2275
2286
2303
2309
2327
2333
2356
2375
2377
2380
2421
2440
2472
2488
2533
2574
2608
2623
2639
2645
2661
2663
2691
2708
2710
2712
2734
2747
2752
2763
2791
2802
2824
2828
2937
2945
2960
2987
2999
3034
3085
3101
3170
3212
3219
3251
3321
3328
3338
3405
3417
3437
3476
3480
3493
3514
3525
3543
3545
3546
3591
3631
3699
3719
3720
3761
3771
3773
3788
3804
3876
3888
3916
3924
3931
3933
3949
3958
4008
4017
4085
4108
4119
4120
4124
4125
4133
4201
4237
4284
4315
4344
4371
4404
4408
4411
4427
4450
4491
4503
4514
4521
4522
4526
4529
4541
4553
4556
4558
4598
4609
4637
4649
4670
4674
4679
4684
4748
4761
4764
4773
4803
4833
4848
4904
4907
4954
4991
5022
5025
5046
5063
5095
5106
5127
5133
5151
5155
5157
5171
5180
5184
5200
5203
5218
5221
5249
5272
5275
5297
5298
5312
5342
5358
5380
5384
5405
5416
5419
5453
5461
5500
5547
5549
5558
5574
5581
5616
5621
5622
5625
5671
5687
5696
5706
5710
5724
5738
5880
5916
5923
5967
5990
6018
6105
6128
6151
6160
6191
6199
6221
6255
6278
6328
6339
6369
6372
6412
6417
6425
6446
6480
6517
6525
6552
6556
6560
6570
6579
6585
6587
6604
6630
6639
6647
6683
6684
6724
6730
6732
6738
6742
6753
6771
6788
6802
6807
6855
6863
6878
6887
6908
6961
6994
6998
7002
7005
7009
7039
7053
7059
7070
7087
7125
7136
7153
7157
7162
7175
7176
7180
7200
7215
7231
7236
7243
7246
7261
7278
7287
7299
7308
7366
7385
7401
7415
7462
7470
7527
7531
7553
7568
7580
7619
7622
7639
7642
7688
7721
7750
7759
7765
7806
7817
7874
7903
7913
7914
7919
7971
7982
7994
8009
8089
8111
8119
8121
8124
8140
8159
8168
8211
8220
8236
8248
8285
8300
8303
8343
8362
8379
8387
8391
8397
8417
8445
8458
8468
8481
8499
8596
8598
8643
8663
8666
8708
8765
8789
8825
8850
8882
8930
8945
9025
9028
9045
9069
9091
9121
9153
9213
9214
9234
9249
9283
9284
9299
9308
9310
9338
9366
9396
9418
9437
9446
9467
9481
9485
9500
9533
9552
9587
9603
9612
9633
9635
9662
9771
9775
9782
9831
9848
9854
9856
9888
9892
9906
9910
9941
9947
9954
9962
9965
9969
9971
9982
10000
10023
10037
10070
10071
10094
10105
10126
10130
10156
10182
10228
10286
10305
10309
10349
10365
10368
10374
10405
10409
10417
10437
10443
10479
10484
10498
10502
10537
10545
10606
10628
10634
10664
10715
10742
10748
10762
10775
10799
10800
10814
10843
10878
10882
10886
10904
10905
10911
10950
10963
10967
10969
10991
11010
11024
11060
11081
11104
11123
11133
11145
11186
11270
11375
11378
11394
11410
11414
11427
11450
11497
11500
11504
11523
11530
11624
11637
11644
11657
11681
11741
11744
11799
11814
11827
11833
11841
11888
11907
11963
11971
11975
11989
12000
12057
12060
12121
12151
12166
12189
12193
12198
12199
12200
12251
12312
12316
12328
12330
12341
12349
12352
12371
12402
12406
12425
12447
12469
12498
12508
12512
12585
12612
12638
12659
12663
12693
12699
12750
12809
12827
12854
12863
12953
12984
12989
13051
13070
13073
13079
13082
13106
13142
13162
13164
13220
13232
13242
13271
13293
13298
13314
13319
13375
13378
13397
13406
13422
13468
13499
13504
13532
13539
13587
13591
13592
13594
13636
13638
13651
13727
13738
13760
13811
13828
13839
13918
13920
13947
13984
13989
14037
14061
14080
14091
14095
14100
14151
14168
14174
14246
14257
14264
14468
14482
14491
14506
14511
14529
14550
14554
14565
14584
14593
14613
14615
14616
14633
14669
14679
14689
14691
14722
14742
14749
14779
14786
14829
14839
14840
14871
14872
14887
14892
14902
14903
14951
14954
15023
15024
15025
15028
15066
15069
15077
15079
15129
15149
15152
15163
15167
15183
15187
15188
15198
15219
15286
15295
15311
15312
15327
15336
15344
15361
15376
15379
15380
15409
15467
15491
15492
15498
15518
15521
15552
15563
15588
15608
15613
15617
15629
15639
15651
15707
15732
15749
15822
15828
15849
15860
15865
15877
15879
15887
15897
15954
15956
15959
15974
16000
16002
16029
16037
16040
16054
16065
16103
16127
16128
16141
16157
16202
16218
16226
16254
16259
16281
16290
16311
16321
16329
16403
16440
16451
16489
16504
16543
16595
16610
16634
16643
16660
16753
16762
16777
16788
16825
16844
16878
16928
16932
16943
16965
16985
16987
16992
17018
17023
17042
17047
17076
17087
17166
17169
17173
17202
17216
17249
17260
17263
17330
17336
17388
17422
17436
17454
17501
17506
17530
17543
17583
17584
17588
17593
17609
17616
17653
17663
17675
17717
17745
17775
17778
17803
17822
17835
17855
17893
17899
17959
18048
18066
18129
18157
18167
18172
18256
18296
18315
18321
18331
18341
18348
18358
18362
18384
18390
18502
18522
18546
18547
18556
18562
18643
18650
18673
18709
18714
18723
18739
18763
18783
18793
18816
18820
18837
18919
18934
18954
19008
19010
19077
19110
19112
19158
19176
19184
19244
19279
19314
19325
19335
19373
19396
19397
19404
19416
19443
19461
19494
19511
19523
19527
19562
19583
19588
19597
19611
19624
19626
19671
19723
19724
19726
19770
19777
19796
19808
19810
19819
19895
19922
19954
19956
19970
19972
19977
20007
20028
20047
20057
20071
20097
20146
20181
20190
20197
20207
20283
20286
20293
20310
20314
20316
20325
20335
20347
20359
20365
20402
20407
20411
20435
20436
20456
20464
20471
20483
20496
20529
20695
20744
20898
20902
20904
20914
20915
20925
20939
20941
20955
21007
21033
21041
21044
21067
21118
21202
21223
21226
21227
21258
21261
21290
21316
21359
21360
21377
21404
21416
21422
21438
21462
21489
21522
21536
21544
21556
21591
21596
21604
21619
21662
21692
21741
21745
21761
21931
21933
21957
21994
22004
22011
22102
22179
22183
22215
22230
22250
22258
22262
22304
22335
22339
22343
22349
22370
22374
22376
22386
22417
22434
22456
22470
22494
22542
22556
22567
22605
22613
22648
22664
22670
22675
22681
22713
22736
22756
22791
22792
22879
22882
22973
22992
22997
23004
23005
23008
23027
23034
23050
23057
23077
23098
23147
23157
23160
23163
23215
23222
23234
23253
23305
23323
23360
23391
23411
23475
23476
23491
23495
23501
23520
23588
23590
23603
23623
23625
23627
23635
23673
23681
23724
23735
23747
23813
23817
23820
23847
23854
23902
23924
23967
23987
24051
24056
24061
24068
24072
24092
24122
24144
24195
24203
24223
24234
24235
24249
24252
24263
24271
24280
24289
24373
24396
24405
24424
24449
24474
24552
24563
24564
24566
24593
24608
24616
24643
24663
24664
24702
24717
24726
24729
24753
24777
24787
24835
24867
24876
24878
24945
24991
24993
25034
25037
25042
25053
25064
25080
25083
25088
25098
25130
25141
25155
25174
25189
25210
25240
25262
25268
25328
25336
25337
25401
25520
25545
25555
25583
25599
25616
25628
25639
25650
25653
25726
25748
25753
25756
25795
25832
25853
25867
25950
25983
26008
26036
26052
26058
26067
26080
26088
26097
26108
26124
26137
26156
26158
26195
26241
26289
26330
26380
26383
26385
26393
26394
26447
26459
26471
26473
26525
26601
26648
26751
26761
26767
26803
26827
26833
26874
26882
26883
26891
26894
26921
26935
26950
26963
27010
27021
27035
27072
27140
27153
27154
27157
27231
27250
27252
27288
27300
27367
27420
27433
27438
27495
27502
27525
27608
27633
27692
27721
27754
27776
27783
27827
27830
27850
27860
27878
27881
27902
27911
27926
27980
27985
28022
28053
28108
28125
28128
28151
28154
28160
28190
28224
28272
28273
28325
28329
28352
28397
28442
28456
28467
28510
28536
28538
28564
28567
28584
28609
28644
28653
28654
28687
28693
28696
28726
28748
28767
28788
28818
28823
28842
28864
28914
28930
28994
29000
29022
29026
29029
29031
29071
29086
29096
29119
29120
29121
29129
29139
29150
29152
29182
29229
29299
29300
29370
29375
29429
29433
29447
29459
29474
29554
29556
29602
29647
29695
29765
29779
29855
29861
29872
29886
29891
29902
29915
29926
29966
29998
30016
30033
30043
30072
30089
30095
30099
30103
30111
30132
30156
30163
30174
30177
30178
30199
30203
30206
30221
30232
30237
30241
30246
30269
30276
30345
30365
30392
30416
30423
30432
30437
30460
30479
30553
30556
30577
30578
30599
30648
30670
30685
30696
30718
30723
30741
30776
30817
30821
30844
30914
30930
30949
30964
30966
30984
30987
31005
31016
31025
31041
31072
31087
31092
31104
31142
31233
31238
31242
31279
31286
31295
31307
31321
31343
31362
31384
31388
31392
31397
31440
31486
31509
31595
31609
31610
31622
31626
31627
31629
31640
31672
31743
31788
31826
31834
31880
31936
31964
31986
31997
32003
32027
32079
32109
32129
32132
32142
32160
32224
32243
32250
32264
32274
32295
32302
32357
32359
32369
32379
32480
32485
32526
32561
32572
32586
32600
32638
32661
32665
32682
32701
32719
32750
32754
32762
32780
32790
32856
32867
32881
32907
32948
33050
33064
33089
33091
33113
33126
33139
33154
33157
33170
33196
33216
33220
33222
33306
33316
33323
33324
33326
33334
33335
33360
33379
33390
33428
33429
33434
33447
33451
33452
33482
33486
33495
33519
33557
33600
33641
33659
33676
33682
33749
33750
33777
33778
33785
33793
33806
33841
33848
33875
33942
33952
33992
33994
33998
34016
34027
34048
34050
34074
34092
34114
34134
34167
34188
34200
34207
34216
34225
34247
34250
34273
34274
34290
34312
34361
34376
34402
34429
34438
34442
34456
34485
34489
34507
34537
34575
34613
34627
34667
34713
34722
34728
34738
34802
34843
34867
34887
34901
34929
34950
35029
35033
35034
35041
35070
35072
35147
35172
35199
35203
35214
35231
35271
35305
35312
35350
35360
35401
35412
35416
35448
35494
35506
35537
35562
35599
35601
35610
35644
35668
35680
35696
35698
35747
35749
35779
35802
35858
35864
35925
35940
35949
35950
35951
35957
35983
36004
36014
36048
36049
36072
36201
36215
36231
36240
36254
36270
36283
36302
36352
36355
36369
36398
36407
36457
36471
36472
36499
36509
36513
36555
36566
36573
36594
36602
36614
36638
36647
36725
36736
36742
36754
36872
36910
36941
36956
36959
36976
36999
37022
37032
37042
37062
37070
37106
37110
37129
37144
37158
37188
37190
37200
37220
37229
37252
37279
37298
37404
37466
37525
37554
37569
37570
37572
37579
37594
37643
37703
37769
37793
37795
37803
37846
37847
37848
37876
37919
37931
37950
37984
37991
38009
38061
38113
38138
38166
38175
38191
38203
38214
38238
38303
38308
38365
38366
38407
38431
38482
38518
38536
38610
38660
38670
38752
38753
38776
38777
38808
38830
38831
38852
38854
38871
38903
38934
38960
38996
39027
39060
39062
39078
39093
39166
39169
39182
39206
39236
39257
39263
39279
39291
39293
39301
39313
39343
39356
39391
39435
39479
39481
39495
39514
39548
39566
39595
39596
39612
39628
39640
39722
39744
39763
39824
39869
39904
39991
40025
40054
40110
40131
40193
40195
40207
40209
40229
40230
40232
40257
40281
40331
40376
40404
40410
40411
40421
40423
40439
40442
40452
40481
40484
40549
40551
40554
40564
40573
40584
40586
40612
40636
40649
40750
40756
40788
40806
40840
40893
40930
40935
40968
40976
41068
41084
41108
41152
41174
41179
41194
41195
41259
41274
41332
41359
41382
41406
41452
41479
41487
41491
41502
41506
41532
41537
41581
41599
41634
41640
41693
41751
41811
41859
41909
41926
41942
41947
41952
41970
41985
41999
42008
42022
42043
42044
42048
42076
42119
42193
42219
42228
42240
42264
42273
42282
42298
42305
42306
42316
42404
42413
42446
42488
42490
42544
42595
42672
42679
42682
42712
42715
42747
42762
42828
42863
42898
42909
42923
42933
42939
42947
42965
42967
42988
43040
43042
43044
43050
43082
43108
43110
43129
43153
43185
43186
43205
43207
43213
43219
43233
43240
43250
43304
43307
43320
43352
43400
43403
43414
43417
43437
43460
43483
43484
43568
43581
43589
43591
43637
43648
43659
43692
43718
43727
43729
43741
43761
43764
43790
43801
43806
43831
43849
43878
43925
43960
43989
44053
44070
44074
44080
44167
44169
44180
44251
44275
44362
44381
44397
44400
44435
44493
44497
44500
44523
44581
44583
44590
44616
44617
44645
44681
44683
44689
44708
44738
44816
44875
44890
44891
44893
44896
44903
44936
44948
44968
44982
45002
45015
45052
45077
45092
45117
45126
45153
45158
45172
45178
45210
45263
45270
45290
45336
45357
45367
45371
45374
45418
45419
45428
45436
45441
45481
45502
45507
45515
45519
45531
45550
45584
45597
45622
45683
45715
45744
45751
45791
45793
45802
45819
45885
45918
45940
45978
45983
46007
46021
46092
46110
46120
46143
46153
46163
46172
46173
46185
46198
46218
46254
46270
46288
46327
46344
46376
46385
46403
46426
46430
46457
46495
46536
46546
46557
46589
46623
46628
46641
46643
46646
46649
46697
46722
46748
46768
46770
46779
46788
46792
46840
46864
46865
46881
46895
46922
46987
46998
47026
47039
47049
47056
47065
47079
47094
47097
47104
47113
47122
47129
47139
47233
47255
47287
47298
47320
47364
47396
47428
47497
47503
47508
47523
47574
47602
47604
47612
47660
47681
47699
47702
47708
47754
47760
47778
47811
47816
47833
47852
47853
47881
47917
47944
47963
47971
47979
47983
47986
48029
48071
48074
48111
48139
48159
48169
48182
48271
48276
48283
48284
48288
48325
48462
48527
48529
48549
48556
48574
48598
48609
48617
48626
48628
48629
48640
48686
48716
48717
48773
48915
48919
48922
48942
48960
48966
48969
49006
49073
49084
49094
49128
49160
49176
49214
49278
49286
49290
49305
-1
6
7
9
21
32
42
68
74
76
88
99
104
109
113
131
135
141
149
157
165
170
178
183
206
214
215
218
222
224
225
226
228
233
236
237
244
252
253
260
273
285
288
320
322
339
340
343
368
369
383
398
399
400
401
404
409
412
423
424
426
427
431
432
439
449
451
455
456
468
478
484
488
500
509
515
523
528
529
532
540
549
560
569
581
582
583
587
590
600
610
611
621
629
652
654
661
664
666
667
670
675
676
677
704
705
706
710
716
717
721
731
744
772
773
781
786
793
811
823
832
834
836
844
848
856
857
870
881
885
891
894
895
901
905
906
907
910
914
921
948
963
974
976
978
981
986
991
999
1001
1023
1028
1043
1045
1060
1068
1071
1076
1077
1081
1082
1094
1099
1121
1142
1148
1149
1151
1159
1161
1168
1169
1171
1177
1188
1189
1191
1203
1222
1223
1224
1229
1233
1243
1247
1249
1264
1269
1271
1272
1281
1283
1285
1287
1295
1297
1298
1324
1327
1330
1332
1343
1359
1362
1365
1371
1378
1379
1384
1390
1393
1399
1407
1413
1425
1430
1443
1445
1447
1454
1461
1471
1474
1497
1499
1501
1512
1514
1519
1525
1538
1561
1562
1563
1565
1581
1592
1595
1602
1603
1613
1630
1653
1658
1666
1683
1690
1691
1692
1700
1704
1718
1721
1727
1739
1741
1749
1753
1761
1768
1771
1783
1784
1788
1789
1793
1808
1817
1824
1826
1850
1855
1870
1890
1901
1902
1912
1922
1936
1940
1941
1942
1943
1955
1957
1962
1963
1975
1987
1991
1993
1997
2006
2019
2022
2025
2031
2034
2040
2045
2053
2064
2071
2074
2084
2091
2101
2105
2114
2122
2126
2135
2136
2142
2143
2166
2169
2171
2173
2182
2186
2197
2199
2202
2205
2206
2235
2241
2242
2250
2278
2279
2287
2288
2299
2300
2305
2307
2313
2332
2334
2352
2355
2357
2370
2376
2390
2399
2401
2402
2404
2406
2409
2412
2419
2420
2422
2426
2428
2431
2444
2449
2457
2465
2473
2494
2505
2511
2522
2531
2532
2534
2540
2543
2555
2560
2570
2571
2578
2588
2594
2597
2598
2599
2601
2613
2617
2650
2658
2669
2670
2674
2681
2695
2701
2702
2727
2732
2737
2738
2740
2741
2760
2764
2765
2767
2778
2784
2804
2814
2815
2820
2826
2833
2840
2842
2843
2847
2850
2851
2852
2853
2861
2864
2875
2891
2892
2899
2902
2904
2911
2912
2917
2920
2925
2942
2950
2962
2967
2968
2975
2978
2981
2982
2986
2996
3003
3006
3008
3012
3017
3018
3022
3023
3031
3038
3041
3046
3047
3051
3073
3074
3075
3076
3079
3091
3097
3102
3105
3106
3111
3112
3114
3115
3133
3136
3142
3147
3148
3150
3151
3153
3154
3155
3156
3168
3171
3173
3183
3192
3206
3213
3223
3229
3231
3257
3263
3273
3276
3278
3279
3282
3283
3286
3288
3292
3296
3302
3307
3322
3323
3329
3332
3334
3335
3361
3362
3363
3364
3381
3382
3391
3396
3398
3399
3402
3403
3409
3420
3424
3425
3426
3428
3445
3447
3448
3450
3451
3458
3474
3475
3478
3481
3483
3485
3486
3500
3501
3527
3529
3534
3549
3552
3553
3555
3557
3559
3566
3570
3576
3577
3587
3593
3602
3606
3613
3619
3625
3626
3636
3643
3644
3648
3659
3668
3669
3675
3679
3684
3686
3689
3694
3701
3704
3707
3708
3709
3714
3722
3740
3749
3765
3770
3772
3776
3799
3806
3807
3814
3840
3841
3848
3858
3862
3867
3875
3878
3879
3890
3893
3894
3895
3905
3906
3910
3932
3946
3953
3954
3956
3960
3970
3974
3977
3980
3984
3986
3989
3990
3991
4003
4011
4024
4028
4030
4034
4035
4039
4042
4044
4055
4065
4069
4071
4072
4082
4093
4094
4097
4103
4106
4126
4131
4132
4138
4145
4146
4150
4165
4185
4195
4196
4200
4208
4209
4211
4220
4221
4225
4227
4229
4234
4239
4244
4254
4262
4271
4272
4274
4283
4285
4289
4296
4300
4306
4309
4318
4335
4340
4350
4353
4356
4376
4382
4392
4407
4413
4440
4443
4447
4456
4457
4468
4476
4481
4482
4485
4512
4515
4523
4524
4527
4528
4534
4542
4548
4549
4550
4570
4572
4587
4596
4597
4605
4606
4610
4622
4624
4631
4651
4654
4655
4661
4671
4672
4673
4680
4690
4693
4694
4695
4704
4731
4734
4759
4760
4767
4768
4780
4781
4782
4788
4809
4812
4845
4849
4858
4866
4877
4885
4893
4898
4902
4912
4915
4918
4921
4936
4947
4951
4958
4965
4966
4974
4975
4979
4982
4986
4989
4993
4996
4997
5014
5016
5023
5035
5037
5039
5049
5054
5064
5069
5074
5075
5078
5081
5086
5093
5094
5107
5108
5116
5120
5123
5129
5145
5173
5176
5179
5185
5186
5190
5197
5206
5212
5214
5222
5224
5226
5228
5241
5254
5256
5267
5273
5276
5283
5284
5296
5301
5308
5315
5317
5318
5322
5331
5332
5357
5366
5374
5385
5387
5394
5398
5406
5417
5418
5431
5433
5435
5440
5454
5465
5470
5480
5483
5488
5489
5502
5503
5516
5518
5527
5529
5552
5554
5561
5562
5566
5589
5601
5602
5607
5623
5635
5636
5642
5653
5675
5677
5678
5686
5691
5693
5699
5700
5701
5711
5712
5713
5716
5722
5726
5728
5741
5752
5757
5766
5769
5772
5773
5789
5796
5797
5803
5805
5807
5819
5820
5821
5826
5830
5832
5857
5870
5871
5889
5890
5898
5906
5912
5913
5920
5935
5939
5955
5956
5970
5971
5974
5976
5979
5980
5982
5992
5995
6002
6008
6010
6014
6026
6029
6047
6051
6068
6069
6088
6090
6096
6108
6120
6121
6122
6123
6143
6144
6145
6156
6166
6172
6176
6177
6181
6192
6202
6230
6235
6236
6238
6242
6259
6272
6276
6281
6286
6294
6301
6305
6310
6324
6336
6340
6346
6349
6350
6358
6359
6363
6388
6389
6390
6403
6413
6434
6437
6444
6463
6465
6467
6470
6471
6472
6473
6486
6489
6493
6495
6499
6500
6502
6504
6535
6536
6540
6557
6564
6569
6571
6573
6588
6596
6599
6600
6602
6603
6613
6617
6619
6621
6622
6625
6632
6638
6648
6657
6664
6676
6687
6689
6695
6696
6713
6715
6717
6720
6723
6736
6737
6741
6757
6758
6770
6783
6784
6803
6810
6811
6814
6821
6824
6837
6843
6844
6848
6854
6860
6861
6868
6875
6892
6893
6905
6914
6918
6920
6924
6926
6931
6946
6947
6956
6957
6963
6977
6979
6986
6991
6996
6999
7003
7008
7010
7014
7021
7022
7023
7024
7026
7029
7030
7031
7045
7049
7051
7054
7061
7072
7077
7082
7085
7092
7094
7095
7097
7098
7100
7102
7122
7123
7124
7129
7130
7131
7132
7135
7143
7147
7148
7170
7171
7173
7179
7181
7186
7187
7191
7195
7203
7205
7207
7219
7220
7221
7222
7233
7234
7239
7268
7269
7270
7272
7274
7276
7282
7295
7296
7298
7306
7311
7312
7313
7317
7320
7321
7322
7346
7354
7357
7365
7374
7375
7382
7403
7407
7430
7435
7447
7458
7461
7471
7472
7474
7491
7494
7500
7501
7504
7521
7545
7547
7548
7550
7558
7561
7567
7579
7583
7586
7589
7594
7596
7599
7613
7629
7659
7661
7665
7676
7692
7695
7699
7709
7717
7727
7729
7730
7731
7734
7735
7755
7761
7769
7783
7787
7789
7792
7799
7800
7808
7809
7810
7815
7825
7828
7832
7835
7853
7875
7876
7896
7897
7909
7918
7938
7939
7942
7944
7950
7958
7964
7967
7968
7969
7974
7976
7978
8001
8007
8020
8021
8022
8024
8028
8029
8052
8064
8073
8087
8094
8097
8098
8103
8104
8108
8130
8131
8135
8137
8138
8141
8148
8151
8153
8154
8155
8166
8167
8171
8199
8204
8205
8206
8207
8209
8221
8260
8276
8286
8287
8290
8294
8329
8340
8344
8348
8361
8364
8368
8371
8380
8382
8385
8396
8401
8404
8405
8408
8409
8410
8413
8418
8420
8427
8435
8451
8453
8459
8462
8469
8477
8485
8486
8488
8495
8502
8506
8512
8513
8517
8518
8530
8543
8546
8556
8557
8570
8574
8579
8583
8608
8609
8610
8620
8626
8642
8653
8654
8665
8667
8673
8678
8683
8690
8699
8702
8711
8716
8720
8727
8738
8753
8758
8769
8771
8782
8783
8790
8791
8792
8794
8800
8805
8811
8813
8829
8831
8832
8833
8838
8868
8872
8881
8888
8897
8898
8900
8901
8910
8918
8920
8924
8936
8939
8946
8964
8969
8983
8997
8998
9012
9018
9024
9027
9034
9039
9048
9050
9051
[truncated: 7,265,971 more chars]
