# Supplementary material for: Benchmarking Inverse Statistical Approaches for Protein Structure and Design with Exactly Solvable Models
Source: PLoS Comput Biol. 2016 May 13;12(5):e1004889. doi: 10.1371/journal.pcbi.1004889 (PMC4866778; doi:10.1371/journal.pcbi.1004889)
Supplement: S3 Code — See readme.txt file. (ZIP) [file pcbi.1004889.s004.zip › CodeS3/S_C/align_C_w0lp_pmin0.errapp]

 5.374581e-01 5.252018e-01 5.064836e-01 5.099209e-01 5.052136e-01 5.259311e-01 5.639772e-01
 1.333266e-01 1.605200e-01 1.897032e-01 2.112192e-01 1.597125e-01 1.432975e-01 1.354314e-01 1.338174e-01 1.243607e-01 1.266361e-01 1.249043e-01 1.219592e-01 1.263911e-01 1.162451e-01 1.172599e-01 1.253467e-01 1.190254e-01 1.180400e-01 1.266020e-01
 5.274607e-01 5.428222e-01 5.191270e-01 5.143649e-01 5.239044e-01 5.085239e-01 5.089966e-01 5.843810e-01 5.160823e-01 5.072939e-01 5.323594e-01
 6.842305e-02 6.692971e-02 7.063931e-02 6.809375e-02 6.970925e-02 6.609472e-02 7.051623e-02 7.351825e-02 6.887252e-02 7.973148e-02 7.924121e-02 8.282381e-02 9.337736e-02 7.972232e-02 9.502141e-02 7.940753e-02 8.633185e-02 8.886541e-02 7.553104e-02
 6.825053e-01 9.082124e-01 6.427724e-01 5.378708e-01 5.196459e-01 5.230944e-01 5.171166e-01 5.148247e-01 5.186664e-01 5.105775e-01 5.099301e-01 5.303533e-01 5.131319e-01 5.088810e-01 5.219161e-01
 1.097710e-01 1.083901e-01 1.101425e-01 1.082640e-01 1.089330e-01 1.073945e-01 1.147929e-01 1.218725e-01 1.135651e-01 1.326114e-01 1.330289e-01 1.410193e-01 1.669610e-01 1.340159e-01 1.671375e-01 1.302121e-01 1.499863e-01 1.504562e-01 1.242669e-01
 8.174404e-01 1.284438e+00 1.207084e+00 8.330085e-01 7.343167e-01 7.226444e-01 7.269312e-01 7.223750e-01 7.214263e-01 7.232876e-01 7.188512e-01 7.187072e-01 7.336495e-01 7.219904e-01 7.174765e-01 7.231273e-01
 6.642148e-02 6.638403e-02 6.837313e-02 6.689696e-02 6.764019e-02 6.597329e-02 7.147874e-02 7.717058e-02 7.089491e-02 8.188421e-02 8.389422e-02 8.838027e-02 9.905455e-02 8.493387e-02 9.533461e-02 8.027840e-02 8.851006e-02 9.021272e-02 7.607755e-02
 7.888998e-01 1.284438e+00 1.085041e+00 9.844160e-01 8.095996e-01 7.325942e-01 7.232459e-01 7.261448e-01 7.224151e-01 7.217744e-01 7.234371e-01 7.193349e-01 7.189953e-01 7.311747e-01 7.211918e-01 7.175066e-01 7.229922e-01
 4.489299e-02 5.135727e-02 5.313501e-02 5.402866e-02 5.476977e-02 4.995411e-02 5.061857e-02 5.132946e-02 4.669951e-02 4.933118e-02 4.802015e-02 4.656646e-02 4.867118e-02 4.254139e-02 4.304180e-02 4.501856e-02 4.441737e-02 4.454420e-02 4.533787e-02
 5.509512e-01 5.939500e-01 7.235485e-01 9.471802e-01 5.829089e-01 5.712720e-01 5.370846e-01 5.225296e-01 5.165460e-01 5.174470e-01 5.158821e-01 5.145770e-01 5.161999e-01 5.121463e-01 5.122154e-01 5.205039e-01 5.137426e-01 5.118465e-01 5.182799e-01
 2.238583e-01 2.694604e-01 3.240958e-01 3.153244e-01 2.723988e-01 2.268351e-01 2.096191e-01 2.131803e-01 1.978536e-01 1.990099e-01 1.969700e-01 1.922902e-01 1.979679e-01 1.862901e-01 1.867904e-01 1.977410e-01 1.888478e-01 1.875434e-01 2.015052e-01
 7.304180e-01 7.236113e-01 7.144351e-01 7.162639e-01 7.134894e-01 7.238416e-01 7.357983e-01 7.875568e-01 1.154295e+00 1.207084e+00
 6.570209e-01 9.552800e-01 8.445646e-01 7.216073e-01 6.453898e-01 6.105171e-01 5.929701e-01 5.974203e-01 5.940108e-01 5.923126e-01 5.966468e-01 5.881330e-01 5.882249e-01 5.996214e-01 5.900031e-01 5.881573e-01 5.964535e-01
 7.846768e-02 7.898003e-02 7.638860e-02 7.785237e-02 7.702804e-02 8.031658e-02 7.813570e-02 7.976688e-02 1.030198e-01 1.119856e-01 1.064956e-01 1.236658e-01 1.238689e-01 1.085867e-01 1.062105e-01 9.014890e-02 9.272621e-02 1.237671e-01 1.256844e-01
 4.941208e-01 4.682970e-01 4.542927e-01 4.573217e-01 4.522223e-01 4.680944e-01 5.094116e-01 6.971574e-01
 5.569916e-02 6.091222e-02 6.087061e-02 6.339555e-02 6.359492e-02 6.492439e-02 5.289310e-02 4.786545e-02 6.230997e-02 5.789226e-02 6.272913e-02 5.766463e-02 6.376430e-02 5.056305e-02 5.142047e-02 5.060095e-02 4.705480e-02 5.793279e-02 7.167667e-02
 1.263409e-01 1.411567e-01 1.673073e-01 1.535249e-01 1.401694e-01 1.204972e-01 1.125631e-01 1.187169e-01 1.098783e-01 1.099475e-01 1.086969e-01 1.075723e-01 1.090240e-01 1.033507e-01 1.012059e-01 1.091353e-01 1.017454e-01 1.009497e-01 1.136582e-01
 1.085041e+00 1.115327e+00 7.734667e-01 7.289681e-01 7.340855e-01 7.245467e-01 7.212809e-01 7.266150e-01 7.170073e-01 7.169988e-01 7.463711e-01 7.209055e-01 7.151854e-01 7.309826e-01
 1.031841e-01 1.022087e-01 1.040716e-01 1.023512e-01 1.029170e-01 1.013227e-01 1.077992e-01 1.139310e-01 1.065230e-01 1.228796e-01 1.241607e-01 1.288086e-01 1.445058e-01 1.238168e-01 1.510890e-01 1.210103e-01 1.350526e-01 1.369807e-01 1.155852e-01
 4.308195e-01 6.176797e-01 5.293542e-01 4.037899e-01 3.470769e-01 3.348951e-01 3.376581e-01 3.330115e-01 3.316822e-01 3.340288e-01 3.272127e-01 3.263701e-01 3.435553e-01 3.292854e-01 3.256353e-01 3.363570e-01
 7.910161e-02 7.911160e-02 7.965967e-02 7.861020e-02 7.851289e-02 7.800737e-02 8.368228e-02 8.946848e-02 8.273601e-02 9.629737e-02 9.537456e-02 1.007104e-01 1.138307e-01 9.734207e-02 1.175810e-01 9.522856e-02 1.054831e-01 1.062338e-01 9.008660e-02
 7.610656e-01 8.232612e-01 1.154295e+00 8.130048e-01 8.181205e-01 7.596120e-01 7.287884e-01 7.235082e-01 7.255445e-01 7.237082e-01 7.228533e-01 7.241373e-01 7.192658e-01 7.186200e-01 7.285158e-01 7.205356e-01 7.180528e-01 7.244626e-01
 7.864104e-02 9.252354e-02 1.129836e-01 1.035618e-01 9.068999e-02 8.480887e-02 8.331594e-02 8.150020e-02 7.693923e-02 7.985209e-02 7.874301e-02 7.834760e-02 7.974516e-02 7.398768e-02 7.364406e-02 7.780680e-02 7.488036e-02 7.372868e-02 7.778456e-02
 7.263640e-01 7.211629e-01 7.152968e-01 7.160948e-01 7.141874e-01 7.209638e-01 7.311300e-01 7.677914e-01 9.155675e-01 1.284438e+00 1.207084e+00
 4.056417e-01 5.787971e-01 4.539144e-01 3.738892e-01 3.421255e-01 3.204152e-01 3.246237e-01 3.214649e-01 3.188947e-01 3.237397e-01 3.116055e-01 3.108762e-01 3.280903e-01 3.129236e-01 3.106038e-01 3.267320e-01
 6.045769e-01 5.936459e-01 5.843413e-01 5.866483e-01 5.840099e-01 5.948463e-01 6.001672e-01 6.292728e-01 8.445646e-01 9.552800e-01
 6.749293e+00 7.230359e+00 1.013821e+01 7.711191e+00 7.508274e+00 6.918575e+00 6.621621e+00 6.547429e+00 6.010688e+00 6.202940e+00 6.070436e+00 5.842241e+00 6.207569e+00 5.346894e+00 5.444410e+00 6.118943e+00 5.600904e+00 5.512494e+00 6.224529e+00 6.245531e+00 6.892335e+00 7.279250e+00 7.324457e+00 6.904931e+00 6.564265e+00 6.323224e+00 6.308979e+00 5.715848e+00 5.879971e+00 5.751782e+00 5.539914e+00 5.855289e+00 5.046871e+00 5.146139e+00 5.779521e+00 5.305329e+00 5.217044e+00 5.889152e+00 5.679868e+00 6.246330e+00 6.454680e+00 6.555646e+00 6.235854e+00 5.980551e+00 5.757289e+00 5.699733e+00 5.229525e+00 5.366490e+00 5.265054e+00 5.067784e+00 5.352889e+00 4.602064e+00 4.692197e+00 5.291386e+00 4.841888e+00 4.759432e+00 5.364880e+00 5.776726e+00 6.368188e+00 6.572535e+00 6.684465e+00 6.367530e+00 6.076069e+00 5.856545e+00 5.796485e+00 5.315106e+00 5.451468e+00 5.347669e+00 5.148345e+00 5.439253e+00 4.679558e+00 4.770461e+00 5.374641e+00 4.921320e+00 4.838091e+00 5.451452e+00 5.649660e+00 6.209506e+00 6.400711e+00 6.474440e+00 6.199420e+00 5.945429e+00 5.727382e+00 5.667918e+00 5.202563e+00 5.337879e+00 5.236025e+00 5.040526e+00 5.323498e+00 4.576109e+00 4.665772e+00 5.263457e+00 4.815010e+00 4.732949e+00 5.335001e+00 6.280982e+00 6.952232e+00 7.295347e+00 7.340554e+00 6.944959e+00 6.587760e+00 6.283562e+00 6.279545e+00 5.744334e+00 5.896068e+00 5.776627e+00 5.560688e+00 5.884025e+00 5.066450e+00 5.160956e+00 5.806642e+00 5.319765e+00 5.236641e+00 5.907048e+00 7.507387e+00 1.049860e+01 1.064904e+01 1.069424e+01 1.049133e+01 1.026021e+01 7.384510e+00 7.788705e+00 6.733033e+00 6.957002e+00 6.746356e+00 6.451839e+00 6.852079e+00 5.905431e+00 6.002603e+00 6.772645e+00 6.173314e+00 6.077331e+00 7.006197e+00
 9.127859e+00 1.171409e+01 8.272358e+00 7.651390e+00 8.471239e+00 7.037033e+00 7.077107e+00 1.200579e+01 7.731690e+00 6.906626e+00 1.149397e+01 8.758430e+00 1.134467e+01 7.658266e+00 7.198620e+00 8.101810e+00 6.636647e+00 6.687020e+00 1.163637e+01 7.324809e+00 6.519787e+00 1.112454e+01 6.538436e+00 6.941081e+00 6.129280e+00 5.799146e+00 6.388096e+00 5.293837e+00 5.337479e+00 7.369159e+00 5.927338e+00 5.178631e+00 6.705651e+00 6.902363e+00 7.343110e+00 6.462673e+00 6.123869e+00 6.731156e+00 5.612241e+00 5.657304e+00 7.775067e+00 6.256308e+00 5.497665e+00 7.074073e+00 6.415781e+00 6.813220e+00 6.010231e+00 5.681703e+00 6.265498e+00 5.178807e+00 5.222236e+00 7.145287e+00 5.809525e+00 5.063833e+00 6.578772e+00 8.525113e+00 1.137475e+01 7.688350e+00 7.242164e+00 8.182954e+00 6.667846e+00 6.719718e+00 1.166645e+01 7.370741e+00 6.549713e+00 1.115462e+01 1.164141e+01 1.201883e+01 1.124552e+01 8.111768e+00 1.149546e+01 7.398946e+00 7.473834e+00 1.231053e+01 8.290767e+00 7.236520e+00 1.179870e+01
 5.063484e+00 5.009731e+00 5.335201e+00 5.103987e+00 5.232583e+00 4.937506e+00 5.271676e+00 5.531268e+00 5.164057e+00 5.816832e+00 5.834314e+00 6.012654e+00 6.346269e+00 5.931255e+00 6.612159e+00 5.797488e+00 6.154043e+00 6.413024e+00 5.611933e+00 4.934956e+00 4.813039e+00 5.084410e+00 4.903654e+00 5.038526e+00 4.741743e+00 5.074500e+00 5.289980e+00 4.976907e+00 5.637457e+00 5.612535e+00 5.816159e+00 6.121093e+00 5.637084e+00 6.188768e+00 5.598252e+00 5.896356e+00 6.042562e+00 5.424198e+00 4.660041e+00 4.538880e+00 4.822377e+00 4.635460e+00 4.757223e+00 4.471895e+00 4.813426e+00 5.007164e+00 4.694526e+00 5.321812e+00 5.303164e+00 5.439021e+00 5.726556e+00 5.320675e+00 5.762005e+00 5.305048e+00 5.558909e+00 5.624486e+00 5.120834e+00 4.705288e+00 4.586311e+00 4.869531e+00 4.680553e+00 4.801359e+00 4.514338e+00 4.861017e+00 5.059844e+00 4.738947e+00 5.379182e+00 5.353120e+00 5.500428e+00 5.810814e+00 5.378090e+00 5.827064e+00 5.368374e+00 5.617442e+00 5.689940e+00 5.176717e+00 4.644617e+00 4.525972e+00 4.806324e+00 4.617541e+00 4.739857e+00 4.454948e+00 4.798213e+00 4.991392e+00 4.678149e+00 5.305387e+00 5.283304e+00 5.426292e+00 5.707688e+00 5.304413e+00 5.739123e+00 5.293622e+00 5.535295e+00 5.604482e+00 5.105482e+00 4.939376e+00 4.829993e+00 5.112590e+00 4.908319e+00 5.037348e+00 4.741267e+00 5.108544e+00 5.319055e+00 4.976340e+00 5.634297e+00 5.622579e+00 5.778385e+00 6.098086e+00 5.676028e+00 6.151628e+00 5.655045e+00 5.908148e+00 6.116275e+00 5.427664e+00 5.497166e+00 5.336700e+00 5.724184e+00 5.499108e+00 5.612158e+00 5.339193e+00 5.705836e+00 6.071725e+00 5.530753e+00 6.308099e+00 6.866084e+00 6.541547e+00 6.809970e+00 6.283796e+00 7.035588e+00 6.219666e+00 6.560112e+00 6.625365e+00 5.952169e+00
 1.210406e+01 1.212680e+01 9.614177e+00 8.763310e+00 7.982803e+00 8.167194e+00 7.791588e+00 7.617117e+00 7.902929e+00 7.246201e+00 7.174501e+00 8.587259e+00 7.475420e+00 7.084906e+00 8.088564e+00 1.173463e+01 1.175737e+01 1.171697e+01 8.322535e+00 7.560713e+00 7.750235e+00 7.384786e+00 7.207107e+00 7.486499e+00 6.839241e+00 6.779120e+00 8.082463e+00 7.070603e+00 6.681116e+00 7.675564e+00 7.610745e+00 1.044442e+01 7.518007e+00 6.850164e+00 6.161830e+00 6.349725e+00 6.000137e+00 5.834545e+00 6.101746e+00 5.481682e+00 5.423167e+00 6.645625e+00 5.700790e+00 5.326667e+00 6.290178e+00 8.067059e+00 1.075823e+01 7.960423e+00 7.193009e+00 6.488545e+00 6.679446e+00 6.324192e+00 6.159041e+00 6.427861e+00 5.803545e+00 5.744790e+00 6.976075e+00 6.025208e+00 5.647068e+00 6.616731e+00 7.387896e+00 7.611633e+00 7.332107e+00 6.723148e+00 6.044117e+00 6.230647e+00 5.883231e+00 5.718238e+00 5.984158e+00 5.365614e+00 5.307366e+00 6.522717e+00 5.584297e+00 5.211158e+00 6.171886e+00 1.176471e+01 1.178745e+01 9.152725e+00 8.331863e+00 7.582768e+00 7.800244e+00 7.422697e+00 7.237191e+00 7.535186e+00 6.870010e+00 6.811845e+00 8.121880e+00 7.102321e+00 6.712659e+00 7.703573e+00 1.240879e+01 1.243153e+01 1.239113e+01 9.457976e+00 8.355562e+00 8.670748e+00 8.256618e+00 8.044212e+00 8.386871e+00 7.596236e+00 7.534317e+00 9.267415e+00 7.846285e+00 7.444152e+00 8.612643e+00
 5.458003e+00 5.468018e+00 5.639497e+00 5.452537e+00 5.537906e+00 5.363621e+00 5.981698e+00 6.540483e+00 5.874751e+00 6.770494e+00 6.884555e+00 7.576251e+00 7.407560e+00 7.190929e+00 7.793879e+00 6.763746e+00 9.889526e+00 9.893867e+00 6.543906e+00 5.241649e+00 5.126557e+00 5.257950e+00 5.116304e+00 5.172151e+00 5.054141e+00 5.599805e+00 6.049027e+00 5.570792e+00 6.443586e+00 6.549873e+00 6.821138e+00 7.163115e+00 6.607768e+00 7.038766e+00 6.334340e+00 6.858070e+00 6.929929e+00 6.137089e+00 4.817410e+00 4.697235e+00 4.845345e+00 4.690961e+00 4.747297e+00 4.614829e+00 5.181606e+00 5.560266e+00 5.103103e+00 5.916028e+00 5.929614e+00 6.070704e+00 6.335566e+00 5.941865e+00 6.337137e+00 5.842109e+00 6.202577e+00 6.206096e+00 5.656587e+00 4.888842e+00 4.774500e+00 4.921646e+00 4.763615e+00 4.816934e+00 4.683421e+00 5.261160e+00 5.653036e+00 5.172926e+00 6.005095e+00 6.008655e+00 6.193400e+00 6.551670e+00 6.046507e+00 6.468421e+00 5.965246e+00 6.320242e+00 6.308486e+00 5.751601e+00 4.792664e+00 4.677044e+00 4.821645e+00 4.663165e+00 4.721885e+00 4.587626e+00 5.158473e+00 5.532267e+00 5.075366e+00 5.884040e+00 5.892579e+00 6.054782e+00 6.300264e+00 5.917642e+00 6.307887e+00 5.830037e+00 6.163575e+00 6.172872e+00 5.632681e+00 5.255386e+00 5.160698e+00 5.294073e+00 5.121864e+00 5.175397e+00 5.042861e+00 5.677856e+00 6.172252e+00 5.571431e+00 6.507010e+00 6.507354e+00 6.669410e+00 7.103819e+00 6.676100e+00 7.300836e+00 6.558036e+00 6.902471e+00 6.833415e+00 6.173394e+00 6.065095e+00 5.923370e+00 6.109438e+00 5.979732e+00 6.031131e+00 5.887953e+00 6.625194e+00 7.059304e+00 6.545595e+00 7.641328e+00 7.914044e+00 8.057151e+00 8.010567e+00 1.014405e+01 1.048360e+01 7.268577e+00 7.650933e+00 7.706333e+00 6.922849e+00
 1.236963e+01 1.244287e+01 1.244191e+01 9.914555e+00 8.690646e+00 7.990992e+00 8.291942e+00 7.975406e+00 7.890632e+00 8.046330e+00 7.669801e+00 7.649912e+00 8.631737e+00 7.930198e+00 7.543152e+00 8.013322e+00 9.455280e+00 1.224801e+01 1.224705e+01 1.219192e+01 8.416551e+00 7.744018e+00 8.051766e+00 7.733426e+00 7.660351e+00 7.797739e+00 7.438688e+00 7.425815e+00 8.428805e+00 7.700661e+00 7.306313e+00 7.783542e+00 8.049700e+00 8.546715e+00 8.545755e+00 8.049756e+00 7.104607e+00 6.459335e+00 6.743788e+00 6.439057e+00 6.366952e+00 6.506218e+00 6.155157e+00 6.142435e+00 7.076002e+00 6.410255e+00 6.033784e+00 6.494320e+00 8.437751e+00 1.140699e+01 1.140603e+01 8.476070e+00 7.504545e+00 6.856838e+00 7.146568e+00 6.838579e+00 6.764373e+00 6.905452e+00 6.552059e+00 6.538644e+00 7.480710e+00 6.809286e+00 6.430261e+00 6.894022e+00 7.781459e+00 1.086292e+01 8.653135e+00 7.820997e+00 6.940461e+00 6.300164e+00 6.582601e+00 6.279548e+00 6.207374e+00 6.345972e+00 5.996133e+00 5.984023e+00 6.913621e+00 6.250614e+00 5.875085e+00 6.335051e+00 9.435089e+00 1.226574e+01 1.226478e+01 1.220965e+01 8.467220e+00 7.771081e+00 8.071826e+00 7.749217e+00 7.679215e+00 7.817483e+00 7.450348e+00 7.442904e+00 8.424185e+00 7.729504e+00 7.330858e+00 7.801628e+00 1.249813e+01 1.257137e+01 1.257041e+01 1.251528e+01 8.981737e+00 8.165820e+00 8.592044e+00 8.221386e+00 8.142502e+00 8.270969e+00 7.854679e+00 7.852993e+00 9.534425e+00 8.135328e+00 7.740729e+00 8.230630e+00
 4.890087e+00 5.022367e+00 5.205903e+00 5.047320e+00 5.145253e+00 4.961020e+00 5.380944e+00 5.855450e+00 5.375258e+00 6.067880e+00 6.071260e+00 6.208652e+00 7.059389e+00 6.130270e+00 6.617390e+00 5.848863e+00 6.865143e+00 9.113303e+00 5.728544e+00 4.769624e+00 4.773210e+00 4.920592e+00 4.814755e+00 4.877074e+00 4.751812e+00 5.147175e+00 5.524131e+00 5.162551e+00 5.722890e+00 5.844973e+00 6.080669e+00 6.263560e+00 5.872701e+00 6.141960e+00 5.663166e+00 6.018379e+00 6.065836e+00 5.457662e+00 4.511021e+00 4.504181e+00 4.665929e+00 4.551171e+00 4.610100e+00 4.474599e+00 4.887790e+00 5.210429e+00 4.850356e+00 5.413385e+00 5.481940e+00 5.610310e+00 5.824356e+00 5.511534e+00 5.770443e+00 5.341426e+00 5.617896e+00 5.661152e+00 5.155395e+00 4.553938e+00 4.552442e+00 4.713238e+00 4.594232e+00 4.651483e+00 4.515760e+00 4.936087e+00 5.268077e+00 4.892879e+00 5.472883e+00 5.535194e+00 5.687884e+00 5.942361e+00 5.580624e+00 5.835359e+00 5.421240e+00 5.689257e+00 5.726498e+00 5.216184e+00 4.495903e+00 4.492890e+00 4.650878e+00 4.532603e+00 4.593663e+00 4.455667e+00 4.872413e+00 5.193622e+00 4.832328e+00 5.393059e+00 5.465892e+00 5.596761e+00 5.806489e+00 5.499227e+00 5.745163e+00 5.337880e+00 5.597065e+00 5.639491e+00 5.140282e+00 4.776661e+00 4.798246e+00 4.943005e+00 4.816416e+00 4.879560e+00 4.737206e+00 5.195113e+00 5.589538e+00 5.137964e+00 5.738468e+00 5.857833e+00 5.978190e+00 6.347207e+00 6.032984e+00 6.202895e+00 5.745830e+00 6.043968e+00 6.083304e+00 5.479886e+00 5.298499e+00 5.286422e+00 5.581217e+00 5.479246e+00 5.537895e+00 5.316377e+00 5.797740e+00 6.318367e+00 5.823483e+00 6.392350e+00 9.246632e+00 7.162527e+00 7.359928e+00 6.806234e+00 7.303438e+00 6.308696e+00 6.512346e+00 6.551681e+00 5.940510e+00
 1.231136e+01 1.244287e+01 1.243904e+01 1.243331e+01 9.885836e+00 8.645059e+00 8.028894e+00 8.262352e+00 7.971948e+00 7.915013e+00 8.053723e+00 7.705092e+00 7.682684e+00 8.537281e+00 7.879115e+00 7.535056e+00 8.011054e+00 9.907671e+00 1.224801e+01 1.224418e+01 1.002963e+01 9.568869e+00 8.369246e+00 7.802271e+00 7.996303e+00 7.735561e+00 7.689397e+00 7.822068e+00 7.482330e+00 7.444269e+00 8.293648e+00 7.629928e+00 7.306841e+00 7.779420e+00 7.870789e+00 8.810116e+00 8.346674e+00 8.537155e+00 7.938230e+00 7.031635e+00 6.502874e+00 6.695980e+00 6.442234e+00 6.393735e+00 6.515606e+00 6.196426e+00 6.167712e+00 6.969521e+00 6.349039e+00 6.036650e+00 6.484293e+00 8.321213e+00 1.140699e+01 9.194333e+00 8.803099e+00 8.447351e+00 7.438960e+00 6.904027e+00 7.097055e+00 6.840295e+00 6.792666e+00 6.915777e+00 6.593035e+00 6.564284e+00 7.371864e+00 6.745161e+00 6.432292e+00 6.885049e+00 7.684432e+00 8.654095e+00 8.650260e+00 8.133867e+00 7.773686e+00 6.868209e+00 6.342791e+00 6.535429e+00 6.282613e+00 6.234142e+00 6.357227e+00 6.037601e+00 6.008620e+00 6.804729e+00 6.189361e+00 5.878215e+00 6.324770e+00 9.661999e+00 1.226574e+01 1.226191e+01 1.004736e+01 9.972107e+00 8.404110e+00 7.814990e+00 8.036631e+00 7.770333e+00 7.705933e+00 7.834816e+00 7.498840e+00 7.463216e+00 8.322076e+00 7.652907e+00 7.323692e+00 7.802657e+00 1.243985e+01 1.257137e+01 1.256753e+01 1.256181e+01 1.248656e+01 9.106492e+00 8.268057e+00 8.708249e+00 8.162696e+00 8.111693e+00 8.305852e+00 7.934546e+00 7.871870e+00 8.971029e+00 8.054610e+00 7.712270e+00 8.308550e+00
 4.697236e+00 5.061203e+00 5.126895e+00 5.130390e+00 5.205398e+00 4.954938e+00 4.938296e+00 5.021773e+00 4.736981e+00 4.904550e+00 4.836517e+00 4.706618e+00 4.855182e+00 4.401732e+00 4.446870e+00 4.625763e+00 4.561744e+00 4.585987e+00 4.640761e+00 4.494275e+00 4.884906e+00 5.026053e+00 5.030168e+00 5.056622e+00 4.837511e+00 4.848338e+00 4.885041e+00 4.605157e+00 4.758812e+00 4.698011e+00 4.582411e+00 4.731189e+00 4.290172e+00 4.337274e+00 4.490540e+00 4.435449e+00 4.450133e+00 4.512109e+00 4.299032e+00 4.675535e+00 4.756037e+00 4.792344e+00 4.822660e+00 4.602926e+00 4.638473e+00 4.671171e+00 4.417528e+00 4.570551e+00 4.497749e+00 4.409602e+00 4.535838e+00 4.129146e+00 4.166416e+00 4.308200e+00 4.266455e+00 4.275084e+00 4.329757e+00 4.331573e+00 4.712444e+00 4.792813e+00 4.833617e+00 4.862231e+00 4.639830e+00 4.669536e+00 4.714753e+00 4.449279e+00 4.603631e+00 4.529399e+00 4.440323e+00 4.565530e+00 4.157543e+00 4.195227e+00 4.336370e+00 4.296739e+00 4.305432e+00 4.359752e+00 4.288166e+00 4.661019e+00 4.742858e+00 4.782045e+00 4.812649e+00 4.592195e+00 4.627211e+00 4.661068e+00 4.406706e+00 4.559974e+00 4.485708e+00 4.399205e+00 4.523134e+00 4.118688e+00 4.156929e+00 4.297781e+00 4.256487e+00 4.265270e+00 4.318723e+00 4.495174e+00 4.893830e+00 5.003339e+00 5.055514e+00 5.071644e+00 4.805866e+00 4.841925e+00 4.884050e+00 4.616251e+00 4.773806e+00 4.693570e+00 4.590623e+00 4.725830e+00 4.304993e+00 4.344932e+00 4.500263e+00 4.445555e+00 4.455469e+00 4.529694e+00 4.854151e+00 5.297738e+00 5.629761e+00 5.788445e+00 5.570091e+00 5.215096e+00 5.299268e+00 5.424599e+00 5.139161e+00 5.197546e+00 5.126243e+00 5.013637e+00 5.096868e+00 4.656008e+00 4.707120e+00 4.869292e+00 4.769182e+00 4.808294e+00 4.999870e+00
 9.609711e+00 1.202906e+01 1.211347e+01 1.212775e+01 1.200154e+01 9.364858e+00 8.851677e+00 8.212577e+00 7.750441e+00 7.816180e+00 7.704229e+00 7.592842e+00 7.714205e+00 7.389643e+00 7.394052e+00 8.042952e+00 7.527925e+00 7.352910e+00 7.926324e+00 8.780674e+00 1.165963e+01 1.174404e+01 1.175832e+01 9.037783e+00 8.995430e+00 8.273073e+00 7.746221e+00 7.334241e+00 7.398033e+00 7.290744e+00 7.184367e+00 7.318337e+00 6.983435e+00 6.989814e+00 7.607555e+00 7.119780e+00 6.957893e+00 7.468296e+00 7.060124e+00 7.346353e+00 7.620159e+00 7.973156e+00 7.314748e+00 7.244543e+00 6.830941e+00 6.319893e+00 5.960891e+00 6.023435e+00 5.913274e+00 5.815414e+00 5.936631e+00 5.618827e+00 5.624357e+00 6.212019e+00 5.750245e+00 5.592813e+00 6.077578e+00 7.419953e+00 7.733219e+00 8.025413e+00 8.550362e+00 7.656022e+00 7.602104e+00 7.175686e+00 6.651621e+00 6.286883e+00 6.347567e+00 6.237196e+00 6.140597e+00 6.260886e+00 5.940669e+00 5.947787e+00 6.539172e+00 6.073559e+00 5.915670e+00 6.403245e+00 6.936683e+00 7.209578e+00 7.560389e+00 8.123259e+00 7.165593e+00 7.104786e+00 6.705504e+00 6.202570e+00 5.843531e+00 5.904917e+00 5.796826e+00 5.699395e+00 5.819060e+00 5.502290e+00 5.508263e+00 6.093734e+00 5.633881e+00 5.476872e+00 5.959130e+00 8.648380e+00 9.095378e+00 1.177413e+01 1.178841e+01 8.942707e+00 8.951414e+00 8.356650e+00 7.762519e+00 7.371846e+00 7.445838e+00 7.316665e+00 7.217378e+00 7.346563e+00 7.020574e+00 7.015475e+00 7.644094e+00 7.157659e+00 6.988800e+00 7.500494e+00 9.454834e+00 1.012496e+01 1.241820e+01 1.243248e+01 1.230628e+01 1.226392e+01 9.704997e+00 8.599592e+00 8.117565e+00 8.235574e+00 8.138077e+00 7.980129e+00 8.129122e+00 7.762683e+00 7.788728e+00 8.513698e+00 7.911992e+00 7.737549e+00 8.331621e+00
 8.251428e+00 8.239931e+00 8.566059e+00 1.076935e+01 8.509435e+00 7.826711e+00 7.273502e+00 7.433271e+00 6.789337e+00 6.825000e+00 6.751300e+00 6.358288e+00 6.753938e+00 5.833660e+00 5.873724e+00 6.774286e+00 6.063949e+00 5.938677e+00 6.975492e+00 7.478429e+00 7.852440e+00 8.178568e+00 8.173040e+00 7.736436e+00 7.296712e+00 6.995564e+00 6.959924e+00 6.321437e+00 6.387386e+00 6.256887e+00 5.929440e+00 6.357206e+00 5.406512e+00 5.459932e+00 6.325786e+00 5.641267e+00 5.526844e+00 6.515514e+00 6.330498e+00 6.661597e+00 6.789475e+00 6.810124e+00 6.652488e+00 6.371097e+00 6.042751e+00 6.134958e+00 5.566570e+00 5.629541e+00 5.519257e+00 5.211643e+00 5.574867e+00 4.710894e+00 4.756367e+00 5.562955e+00 4.937432e+00 4.824208e+00 5.751023e+00 6.503736e+00 6.862782e+00 7.126509e+00 6.992822e+00 6.893375e+00 6.561838e+00 6.186605e+00 6.284105e+00 5.704210e+00 5.763771e+00 5.648649e+00 5.337909e+00 5.707123e+00 4.834918e+00 4.881024e+00 5.692054e+00 5.063529e+00 4.949305e+00 5.882145e+00 6.279186e+00 6.603960e+00 6.784171e+00 6.729353e+00 6.626163e+00 6.319902e+00 5.995338e+00 6.087679e+00 5.523161e+00 5.584855e+00 5.473357e+00 5.168567e+00 5.528970e+00 4.668830e+00 4.714469e+00 5.516923e+00 4.895376e+00 4.781796e+00 5.704660e+00 7.503035e+00 7.754939e+00 7.939773e+00 8.197646e+00 1.035538e+01 7.246235e+00 6.876848e+00 7.070387e+00 6.362620e+00 6.419164e+00 6.294324e+00 5.956876e+00 6.352126e+00 5.437031e+00 5.479771e+00 6.328846e+00 5.675387e+00 5.552975e+00 6.560791e+00 1.109180e+01 1.134371e+01 9.197609e+00 1.140091e+01 1.134981e+01 8.917870e+00 8.106054e+00 8.318140e+00 7.776161e+00 7.582585e+00 7.447291e+00 7.068939e+00 7.619164e+00 6.513085e+00 6.551139e+00 7.577453e+00 6.796704e+00 6.641501e+00 7.826823e+00
 8.505878e+00 8.057727e+00 7.235499e+00 7.413263e+00 7.147230e+00 8.064605e+00 8.716481e+00 9.587645e+00 1.244095e+01 1.244191e+01 8.227928e+00 7.812590e+00 7.019132e+00 7.193983e+00 6.926834e+00 7.836636e+00 8.470942e+00 9.325267e+00 1.003727e+01 1.224705e+01 6.932227e+00 6.529305e+00 5.752721e+00 5.923193e+00 5.664440e+00 6.545003e+00 7.160639e+00 7.874985e+00 1.101702e+01 8.809156e+00 7.331836e+00 6.928195e+00 6.146552e+00 6.318061e+00 6.058545e+00 6.943768e+00 7.563636e+00 8.304670e+00 9.196248e+00 9.197207e+00 6.772311e+00 6.369361e+00 5.594399e+00 5.764899e+00 5.506638e+00 6.385893e+00 6.996341e+00 7.686904e+00 8.388774e+00 8.653135e+00 8.244382e+00 7.838653e+00 7.038337e+00 7.212456e+00 6.946249e+00 7.848888e+00 8.506285e+00 9.461575e+00 1.226382e+01 1.226478e+01 8.729776e+00 8.247268e+00 7.436272e+00 7.585103e+00 7.327006e+00 8.309076e+00 8.974281e+00 9.963407e+00 1.256945e+01 1.257041e+01
 1.213508e+01 1.226950e+01 1.226282e+01 1.002216e+01 9.419088e+00 8.754472e+00 7.844056e+00 8.184829e+00 7.913358e+00 7.770731e+00 8.100768e+00 7.403050e+00 7.402920e+00 8.302070e+00 7.566890e+00 7.406116e+00 8.128557e+00 9.162517e+00 9.756546e+00 1.195869e+01 9.718033e+00 8.996383e+00 8.366798e+00 7.484197e+00 7.792041e+00 7.561257e+00 7.435861e+00 7.747263e+00 7.063931e+00 7.078342e+00 7.929748e+00 7.232743e+00 7.068121e+00 7.726689e+00 7.477878e+00 8.425933e+00 7.870667e+00 7.683149e+00 7.408186e+00 6.919221e+00 6.084524e+00 6.376532e+00 6.159887e+00 6.036913e+00 6.333097e+00 5.691118e+00 5.698786e+00 6.501253e+00 5.852209e+00 5.692760e+00 6.321438e+00 7.917379e+00 8.390974e+00 1.097863e+01 8.189380e+00 7.836741e+00 7.301217e+00 6.446571e+00 6.743584e+00 6.520698e+00 6.396584e+00 6.695139e+00 6.049457e+00 6.057555e+00 6.863429e+00 6.212207e+00 6.052216e+00 6.681864e+00 7.322782e+00 8.295350e+00 7.740084e+00 7.526389e+00 7.262365e+00 6.783007e+00 5.951334e+00 6.243165e+00 6.025301e+00 5.901732e+00 6.196026e+00 5.557537e+00 5.566075e+00 6.362139e+00 5.718913e+00 5.559903e+00 6.184426e+00 9.262577e+00 1.199133e+01 1.198465e+01 9.358485e+00 9.022343e+00 8.411044e+00 7.514497e+00 7.818863e+00 7.594661e+00 7.461821e+00 7.772380e+00 7.096954e+00 7.101959e+00 7.938805e+00 7.260530e+00 7.097286e+00 7.755442e+00 9.693932e+00 1.249679e+01 1.028128e+01 1.245827e+01 9.720476e+00 9.677910e+00 8.131759e+00 8.504220e+00 8.258082e+00 8.088855e+00 8.388096e+00 7.709342e+00 7.712102e+00 8.726208e+00 7.879781e+00 7.701397e+00 8.462458e+00
 5.174367e+00 5.212741e+00 4.993612e+00 5.116781e+00 5.043817e+00 5.330007e+00 5.166861e+00 5.304874e+00 6.455306e+00 6.795123e+00 6.551552e+00 6.791508e+00 6.985695e+00 6.658600e+00 6.590472e+00 6.001833e+00 6.104330e+00 6.984940e+00 6.805940e+00 4.966258e+00 5.014126e+00 4.790386e+00 4.914768e+00 4.840659e+00 5.118613e+00 4.945511e+00 5.085862e+00 6.201706e+00 6.333792e+00 6.315223e+00 6.480112e+00 6.597949e+00 6.358852e+00 6.252082e+00 5.749742e+00 5.848702e+00 6.503162e+00 6.610871e+00 4.659224e+00 4.700763e+00 4.482299e+00 4.608063e+00 4.538512e+00 4.804146e+00 4.631621e+00 4.762174e+00 5.796943e+00 5.958605e+00 5.869082e+00 6.088664e+00 6.088288e+00 5.902092e+00 5.860400e+00 5.383749e+00 5.491288e+00 6.093544e+00 6.112540e+00 4.711789e+00 4.753323e+00 4.533961e+00 4.661729e+00 4.590786e+00 4.858155e+00 4.684307e+00 4.815508e+00 5.867962e+00 6.025472e+00 5.942479e+00 6.199756e+00 6.187145e+00 5.979183e+00 5.929784e+00 5.445451e+00 5.555972e+00 6.164136e+00 6.186281e+00 4.641382e+00 4.682416e+00 4.465307e+00 4.590435e+00 4.520457e+00 4.785966e+00 4.613981e+00 4.743904e+00 5.770828e+00 5.934803e+00 5.839931e+00 6.066701e+00 6.070198e+00 5.879929e+00 5.839770e+00 5.364634e+00 5.470581e+00 6.073374e+00 6.085244e+00 4.977401e+00 5.022390e+00 4.799848e+00 4.931856e+00 4.859517e+00 5.128853e+00 4.953614e+00 5.094436e+00 6.197942e+00 6.427825e+00 6.294195e+00 6.630610e+00 6.556969e+00 6.342020e+00 6.311610e+00 5.751568e+00 5.874799e+00 6.532351e+00 6.621111e+00 5.585444e+00 5.665216e+00 5.439458e+00 5.555531e+00 5.511036e+00 5.824875e+00 5.607666e+00 5.725659e+00 7.464055e+00 7.150535e+00 7.018283e+00 7.725107e+00 7.341107e+00 6.984415e+00 6.870734e+00 6.473573e+00 6.600001e+00 9.934686e+00 7.476137e+00
 8.598856e+00 7.950835e+00 6.776415e+00 7.074470e+00 6.580625e+00 7.916559e+00 8.999990e+00 9.784647e+00 8.352204e+00 7.494144e+00 6.333678e+00 6.640886e+00 6.148401e+00 7.506720e+00 8.502329e+00 1.158363e+01 6.895773e+00 6.119830e+00 5.037869e+00 5.320081e+00 4.850030e+00 6.113738e+00 7.049872e+00 7.646083e+00 7.211415e+00 6.428121e+00 5.330341e+00 5.613021e+00 5.138971e+00 6.413686e+00 7.395111e+00 8.127517e+00 6.787921e+00 6.020053e+00 4.935355e+00 5.214586e+00 4.746979e+00 6.005573e+00 6.941967e+00 7.402333e+00 8.374413e+00 7.567123e+00 6.378625e+00 6.665602e+00 6.176685e+00 7.506963e+00 8.815017e+00 1.161582e+01 9.805607e+00 8.360648e+00 7.178565e+00 7.514368e+00 6.986078e+00 8.496244e+00 1.215337e+01 1.235984e+01
 5.300887e+00 5.408142e+00 5.459614e+00 5.506686e+00 5.591105e+00 5.603866e+00 4.905193e+00 4.497765e+00 5.455033e+00 5.236377e+00 5.462280e+00 5.183208e+00 5.485721e+00 4.706811e+00 4.774602e+00 4.721994e+00 4.394204e+00 5.206252e+00 5.775293e+00 4.995302e+00 5.277036e+00 5.282356e+00 5.386539e+00 5.397945e+00 5.444549e+00 4.774659e+00 4.354166e+00 5.284138e+00 5.062186e+00 5.301754e+00 5.050541e+00 5.354490e+00 4.567437e+00 4.635283e+00 4.578754e+00 4.267171e+00 5.053241e+00 5.621460e+00 4.721105e+00 4.988499e+00 4.988344e+00 5.090438e+00 5.098234e+00 5.147137e+00 4.542893e+00 4.154091e+00 5.050478e+00 4.845566e+00 5.068174e+00 4.833922e+00 5.106277e+00 4.373441e+00 4.438774e+00 4.376718e+00 4.083977e+00 4.848437e+00 5.354715e+00 4.763335e+00 5.038848e+00 5.040727e+00 5.144046e+00 5.159239e+00 5.200176e+00 4.579859e+00 4.187829e+00 5.090044e+00 4.884799e+00 5.107964e+00 4.869692e+00 5.147000e+00 4.405917e+00 4.471593e+00 4.409978e+00 4.115023e+00 4.884035e+00 5.390620e+00 4.708128e+00 4.975834e+00 4.972299e+00 5.078411e+00 5.084789e+00 5.134948e+00 4.529846e+00 4.142646e+00 5.037129e+00 4.831365e+00 5.053619e+00 4.820517e+00 5.095925e+00 4.362873e+00 4.426839e+00 4.364777e+00 4.073389e+00 4.834887e+00 5.334395e+00 4.974489e+00 5.273447e+00 5.261141e+00 5.450035e+00 5.408052e+00 5.469646e+00 4.785009e+00 4.357225e+00 5.313358e+00 5.070259e+00 5.319934e+00 5.052013e+00 5.377367e+00 4.581987e+00 4.638537e+00 4.586195e+00 4.275467e+00 5.065715e+00 5.676945e+00 5.701333e+00 6.082957e+00 5.884974e+00 6.059394e+00 6.066701e+00 6.039204e+00 5.334173e+00 4.782366e+00 5.892916e+00 5.566729e+00 6.156449e+00 5.475466e+00 5.909761e+00 4.985526e+00 5.035822e+00 5.038110e+00 4.655312e+00 5.466831e+00 6.227724e+00
 9.573676e+00 7.330032e+00 7.493142e+00 7.692054e+00 7.123312e+00 6.632495e+00 6.129201e+00 6.641782e+00 6.205565e+00 5.993267e+00 6.045161e+00 5.863075e+00 5.949969e+00 5.472860e+00 5.251723e+00 6.006289e+00 5.310297e+00 5.230201e+00 6.347573e+00 6.871566e+00 6.978041e+00 7.526660e+00 7.198769e+00 6.842369e+00 6.980798e+00 5.882727e+00 6.283740e+00 5.774469e+00 5.713260e+00 5.610923e+00 5.541888e+00 5.660354e+00 5.189682e+00 5.005642e+00 5.703667e+00 5.050528e+00 4.977288e+00 5.995124e+00 5.889935e+00 6.169985e+00 6.351343e+00 6.252102e+00 6.120773e+00 5.730883e+00 5.403767e+00 5.666316e+00 5.254430e+00 5.259468e+00 5.185433e+00 5.111764e+00 5.204400e+00 4.798854e+00 4.616375e+00 5.215502e+00 4.662890e+00 4.593958e+00 5.459191e+00 6.005651e+00 6.252696e+00 6.501200e+00 6.422707e+00 6.286367e+00 5.825923e+00 5.480944e+00 5.764428e+00 5.333588e+00 5.338005e+00 5.256453e+00 5.179882e+00 5.280109e+00 4.867902e+00 4.684162e+00 5.281179e+00 4.730750e+00 4.660351e+00 5.533578e+00 5.863208e+00 6.106274e+00 6.314968e+00 6.238188e+00 6.110661e+00 5.699745e+00 5.378321e+00 5.640760e+00 5.230597e+00 5.234931e+00 5.158566e+00 5.087166e+00 5.179463e+00 4.774982e+00 4.594064e+00 5.185116e+00 4.641621e+00 4.571523e+00 5.430866e+00 7.148850e+00 6.828843e+00 7.540542e+00 7.212651e+00 7.366919e+00 6.355854e+00 5.880134e+00 6.334331e+00 5.773293e+00 5.740929e+00 5.655742e+00 5.556489e+00 5.645369e+00 5.206514e+00 5.018654e+00 5.656411e+00 5.067929e+00 5.000045e+00 6.003241e+00 1.003163e+01 1.026021e+01 1.042332e+01 8.150007e+00 7.777472e+00 7.120045e+00 6.777100e+00 7.224895e+00 6.701440e+00 6.594094e+00 6.503114e+00 6.432004e+00 6.450156e+00 5.977835e+00 5.758942e+00 6.502505e+00 5.878863e+00 5.779657e+00 9.616468e+00
 1.243904e+01 1.243999e+01 1.224829e+01 8.446287e+00 8.726555e+00 8.149865e+00 7.887142e+00 8.287511e+00 7.486429e+00 7.485310e+00 9.371544e+00 7.844879e+00 7.301365e+00 8.616239e+00 1.224418e+01 1.224513e+01 9.581204e+00 8.201831e+00 8.482406e+00 7.904687e+00 7.644446e+00 8.037405e+00 7.260865e+00 7.260525e+00 8.831744e+00 7.614781e+00 7.085726e+00 8.302979e+00 8.420774e+00 8.807239e+00 7.777389e+00 6.857608e+00 7.091372e+00 6.592976e+00 6.355995e+00 6.724241e+00 5.991743e+00 5.990564e+00 7.447233e+00 6.325625e+00 5.822923e+00 6.956837e+00 1.140316e+01 1.140411e+01 8.221322e+00 7.263926e+00 7.503571e+00 6.994226e+00 6.753795e+00 7.126575e+00 6.386242e+00 6.386001e+00 7.869631e+00 6.723874e+00 6.216699e+00 7.369033e+00 8.264752e+00 8.191609e+00 7.601258e+00 6.695398e+00 6.929907e+00 6.432457e+00 6.195583e+00 6.564011e+00 5.833020e+00 5.832219e+00 7.282392e+00 6.166536e+00 5.665030e+00 6.795624e+00 1.226191e+01 1.226286e+01 9.402727e+00 8.192325e+00 8.484164e+00 7.927972e+00 7.668097e+00 8.072508e+00 7.278184e+00 7.283401e+00 8.913914e+00 7.634424e+00 7.103272e+00 8.370870e+00 1.256753e+01 1.256849e+01 1.237679e+01 8.864977e+00 9.287799e+00 8.371548e+00 8.117209e+00 8.508525e+00 7.675788e+00 7.693242e+00 9.622146e+00 8.048849e+00 7.476537e+00 8.799948e+00
 5.490692e+00 5.363316e+00 5.537962e+00 5.370568e+00 5.430261e+00 5.282228e+00 5.838236e+00 6.188029e+00 5.739694e+00 6.568114e+00 6.711102e+00 6.750222e+00 7.115017e+00 6.682494e+00 7.413167e+00 6.677788e+00 6.917472e+00 6.943229e+00 6.276318e+00 5.185945e+00 5.101170e+00 5.275859e+00 5.116681e+00 5.160744e+00 5.017089e+00 5.567152e+00 5.936738e+00 5.457676e+00 6.338231e+00 6.347537e+00 6.474678e+00 6.756975e+00 6.306466e+00 6.898095e+00 6.235083e+00 6.593556e+00 6.649455e+00 6.004800e+00 4.784441e+00 4.704756e+00 4.855976e+00 4.714223e+00 4.762240e+00 4.625739e+00 5.126822e+00 5.472002e+00 5.039264e+00 5.802008e+00 5.839012e+00 5.955757e+00 6.197886e+00 5.831771e+00 6.245424e+00 5.751661e+00 6.068584e+00 6.090951e+00 5.548107e+00 4.854035e+00 4.770621e+00 4.925563e+00 4.783170e+00 4.833280e+00 4.694990e+00 5.198710e+00 5.549020e+00 5.111234e+00 5.887479e+00 5.928808e+00 6.038429e+00 6.287330e+00 5.913255e+00 6.363430e+00 5.826943e+00 6.161136e+00 6.185415e+00 5.624801e+00 4.761208e+00 4.679401e+00 4.832338e+00 4.693121e+00 4.739184e+00 4.604213e+00 5.101236e+00 5.445091e+00 5.015047e+00 5.778350e+00 5.811300e+00 5.919805e+00 6.151125e+00 5.802561e+00 6.214488e+00 5.718480e+00 6.032723e+00 6.065294e+00 5.519030e+00 5.201170e+00 5.117491e+00 5.279394e+00 5.128958e+00 5.184389e+00 5.040155e+00 5.574201e+00 5.954714e+00 5.466277e+00 6.309880e+00 6.356436e+00 6.481784e+00 6.756348e+00 6.363797e+00 7.197165e+00 6.252612e+00 6.637580e+00 6.869737e+00 6.016884e+00 6.015781e+00 5.882396e+00 6.071713e+00 5.898869e+00 5.958787e+00 5.816959e+00 6.432190e+00 6.766839e+00 6.334575e+00 7.474335e+00 7.507771e+00 7.610782e+00 7.820237e+00 7.251766e+00 8.134521e+00 7.224722e+00 7.592034e+00 1.021212e+01 6.943446e+00
 1.150289e+01 9.354265e+00 1.155266e+01 8.861087e+00 7.958127e+00 7.359015e+00 7.515684e+00 7.235563e+00 7.111989e+00 7.274285e+00 6.721462e+00 6.643761e+00 7.877324e+00 6.910845e+00 6.573061e+00 7.438403e+00 8.366488e+00 8.886295e+00 1.108468e+01 8.156638e+00 7.421246e+00 6.840751e+00 6.998213e+00 6.698673e+00 6.599521e+00 6.766507e+00 6.226528e+00 6.142361e+00 7.297134e+00 6.413807e+00 6.075237e+00 6.918249e+00 7.029620e+00 7.375649e+00 7.185995e+00 6.922972e+00 6.263990e+00 5.706808e+00 5.869883e+00 5.582168e+00 5.487467e+00 5.652016e+00 5.123890e+00 5.047863e+00 6.141217e+00 5.300014e+00 4.981017e+00 5.796684e+00 7.251528e+00 7.778773e+00 7.521072e+00 7.204056e+00 6.493582e+00 5.925174e+00 6.086034e+00 5.801599e+00 5.705484e+00 5.869511e+00 5.338410e+00 5.263567e+00 6.362806e+00 5.516913e+00 5.195783e+00 6.014016e+00 6.946072e+00 7.500633e+00 7.205011e+00 6.856966e+00 6.188979e+00 5.632097e+00 5.793389e+00 5.507756e+00 5.412771e+00 5.576338e+00 5.049236e+00 4.974213e+00 6.063414e+00 5.225991e+00 4.907210e+00 5.720185e+00 8.595887e+00 1.112831e+01 1.111788e+01 8.172990e+00 7.446833e+00 6.873166e+00 7.029075e+00 6.740772e+00 6.630664e+00 6.805006e+00 6.255685e+00 6.182692e+00 7.338217e+00 6.445737e+00 6.112725e+00 6.952715e+00 1.204207e+01 1.210227e+01 1.209184e+01 1.199460e+01 8.583165e+00 7.960593e+00 8.164745e+00 7.833634e+00 7.775039e+00 7.926767e+00 7.353334e+00 7.243230e+00 8.525499e+00 7.592026e+00 7.175537e+00 8.059509e+00
 5.180856e+00 5.179372e+00 5.240093e+00 5.138794e+00 5.123471e+00 5.080397e+00 5.553654e+00 5.943140e+00 5.474598e+00 6.204786e+00 6.233904e+00 6.540316e+00 6.729959e+00 6.256803e+00 6.934649e+00 6.154306e+00 6.530557e+00 6.479069e+00 5.984370e+00 4.965253e+00 4.967699e+00 5.021069e+00 4.931515e+00 4.925914e+00 4.869360e+00 5.334560e+00 5.701346e+00 5.249092e+00 5.982391e+00 6.002346e+00 6.116689e+00 6.393996e+00 6.016952e+00 6.569087e+00 5.964440e+00 6.357673e+00 6.281694e+00 5.698616e+00 4.657969e+00 4.659328e+00 4.703449e+00 4.616870e+00 4.609061e+00 4.565898e+00 4.997329e+00 5.326009e+00 4.932161e+00 5.600207e+00 5.566570e+00 5.728819e+00 5.980417e+00 5.632504e+00 6.022678e+00 5.562505e+00 5.834973e+00 5.852965e+00 5.355587e+00 4.711181e+00 4.711368e+00 4.756402e+00 4.670022e+00 4.662377e+00 4.619356e+00 5.053160e+00 5.385347e+00 4.990573e+00 5.664160e+00 5.633360e+00 5.790837e+00 6.060227e+00 5.694320e+00 6.113276e+00 5.625859e+00 5.911579e+00 5.935537e+00 5.414569e+00 4.640179e+00 4.640653e+00 4.684838e+00 4.599900e+00 4.591301e+00 4.549231e+00 4.977195e+00 5.304125e+00 4.913874e+00 5.575977e+00 5.544898e+00 5.705244e+00 5.951037e+00 5.610801e+00 5.997778e+00 5.540933e+00 5.813191e+00 5.827004e+00 5.333626e+00 4.976408e+00 4.983730e+00 5.026351e+00 4.936022e+00 4.930362e+00 4.886370e+00 5.344906e+00 5.693041e+00 5.284650e+00 5.998799e+00 6.001576e+00 6.176777e+00 6.450003e+00 6.068088e+00 6.772112e+00 5.961313e+00 6.351179e+00 6.292041e+00 5.734103e+00 5.636110e+00 5.636910e+00 5.638830e+00 5.552392e+00 5.564284e+00 5.495754e+00 6.003649e+00 6.477899e+00 5.979500e+00 7.024732e+00 6.995176e+00 7.024141e+00 7.637214e+00 6.717622e+00 7.678823e+00 6.868246e+00 9.720034e+00 7.261512e+00 6.544037e+00
 1.216103e+01 1.237682e+01 1.244095e+01 1.236339e+01 1.237053e+01 9.675116e+00 8.446060e+00 8.066513e+00 8.231509e+00 8.068186e+00 8.002336e+00 8.105910e+00 7.701229e+00 7.641916e+00 8.414869e+00 7.809368e+00 7.577217e+00 8.136162e+00 9.135360e+00 1.218196e+01 1.224609e+01 9.959702e+00 9.966844e+00 9.195069e+00 8.157039e+00 7.819043e+00 7.964040e+00 7.838399e+00 7.769138e+00 7.870893e+00 7.469427e+00 7.410207e+00 8.155437e+00 7.577253e+00 7.361373e+00 7.887829e+00 7.669166e+00 7.979204e+00 8.808197e+00 7.943554e+00 7.969643e+00 7.652656e+00 6.847945e+00 6.521686e+00 6.658579e+00 6.535033e+00 6.475018e+00 6.565675e+00 6.190529e+00 6.135104e+00 6.833677e+00 6.295989e+00 6.085487e+00 6.587565e+00 8.116929e+00 8.529998e+00 9.196248e+00 8.431504e+00 8.448625e+00 8.089005e+00 7.250462e+00 6.920186e+00 7.059366e+00 6.935185e+00 6.872680e+00 6.966225e+00 6.588006e+00 6.531677e+00 7.236866e+00 6.693836e+00 6.480740e+00 6.988152e+00 7.495344e+00 7.805778e+00 8.388774e+00 7.785273e+00 7.794675e+00 7.480551e+00 6.686962e+00 6.361788e+00 6.497651e+00 6.376177e+00 6.314738e+00 6.404945e+00 6.031784e+00 5.976377e+00 6.671550e+00 6.137046e+00 5.926806e+00 6.427402e+00 9.196890e+00 9.605355e+00 1.226382e+01 1.218626e+01 9.984574e+00 9.250720e+00 8.208515e+00 7.841855e+00 7.988246e+00 7.853969e+00 7.790853e+00 7.880431e+00 7.486970e+00 7.431056e+00 8.190889e+00 7.601050e+00 7.380042e+00 7.897455e+00 1.228953e+01 1.250531e+01 1.256945e+01 1.249188e+01 1.249902e+01 1.006701e+01 8.737152e+00 8.279498e+00 8.509256e+00 8.275866e+00 8.255874e+00 8.315963e+00 7.897217e+00 7.830424e+00 8.790461e+00 8.019755e+00 7.783848e+00 8.357920e+00
 5.583519e+00 6.153873e+00 6.626835e+00 6.448048e+00 6.136010e+00 5.871296e+00 5.847325e+00 5.684203e+00 5.418383e+00 5.609024e+00 5.540841e+00 5.521453e+00 5.589526e+00 5.178749e+00 5.146043e+00 5.471308e+00 5.236468e+00 5.142038e+00 5.447908e+00 5.302771e+00 5.943245e+00 6.512344e+00 6.241137e+00 5.888353e+00 5.683603e+00 5.593700e+00 5.472438e+00 5.196054e+00 5.384800e+00 5.322771e+00 5.304712e+00 5.393597e+00 4.968050e+00 4.947769e+00 5.261010e+00 5.049348e+00 4.954412e+00 5.265378e+00 5.005996e+00 5.625461e+00 5.999160e+00 5.863999e+00 5.561797e+00 5.337791e+00 5.265721e+00 5.173091e+00 4.892422e+00 5.079410e+00 5.012878e+00 4.986600e+00 5.073384e+00 4.674538e+00 4.646506e+00 4.952575e+00 4.743288e+00 4.653628e+00 4.951091e+00 5.057069e+00 5.676464e+00 6.065714e+00 5.929644e+00 5.624488e+00 5.391516e+00 5.321928e+00 5.227648e+00 4.945168e+00 5.134431e+00 5.065310e+00 5.038540e+00 5.127580e+00 4.726717e+00 4.697911e+00 5.003101e+00 4.794062e+00 4.704105e+00 5.001347e+00 4.988386e+00 5.597064e+00 5.969755e+00 5.845569e+00 5.541900e+00 5.317144e+00 5.248280e+00 5.155504e+00 4.876125e+00 5.061771e+00 4.993379e+00 4.969271e+00 5.054841e+00 4.657107e+00 4.630251e+00 4.933984e+00 4.727208e+00 4.637223e+00 4.932499e+00 5.314470e+00 5.961406e+00 6.412807e+00 6.309192e+00 5.934383e+00 5.666054e+00 5.594541e+00 5.498802e+00 5.210591e+00 5.403545e+00 5.342629e+00 5.315737e+00 5.406696e+00 4.989665e+00 4.961974e+00 5.258130e+00 5.062689e+00 4.960739e+00 5.265101e+00 5.920015e+00 6.690331e+00 7.194458e+00 6.955705e+00 6.519593e+00 6.368456e+00 6.264327e+00 6.125704e+00 5.992446e+00 6.035256e+00 5.979510e+00 5.966288e+00 6.094286e+00 5.597017e+00 5.634633e+00 5.995937e+00 5.630398e+00 5.542423e+00 5.930616e+00
 8.181305e+00 7.859177e+00 7.332922e+00 7.403714e+00 7.221977e+00 7.858121e+00 8.538713e+00 1.000515e+01 1.242384e+01 1.244287e+01 1.244191e+01 7.995639e+00 7.627946e+00 7.099720e+00 7.175806e+00 6.997086e+00 7.616120e+00 8.282928e+00 9.171465e+00 1.222898e+01 1.224801e+01 1.224705e+01 6.710637e+00 6.346340e+00 5.832828e+00 5.907966e+00 5.729353e+00 6.331326e+00 6.964718e+00 7.733613e+00 8.212897e+00 1.101894e+01 8.423648e+00 7.109552e+00 6.744367e+00 6.227914e+00 6.302251e+00 6.123544e+00 6.727494e+00 7.371137e+00 8.161460e+00 8.719526e+00 1.140699e+01 1.140603e+01 6.551559e+00 6.187024e+00 5.675176e+00 5.749012e+00 5.571285e+00 6.171045e+00 6.804409e+00 7.568725e+00 7.996235e+00 8.390693e+00 1.086196e+01 8.018371e+00 7.650113e+00 7.122912e+00 7.195132e+00 7.013812e+00 7.628171e+00 8.316755e+00 9.189194e+00 1.003788e+01 1.226574e+01 1.226478e+01 8.462480e+00 8.081142e+00 7.501013e+00 7.598835e+00 7.405020e+00 8.036963e+00 8.762612e+00 9.585057e+00 1.255233e+01 1.257137e+01 1.257041e+01
 9.216406e+00 1.149782e+01 1.146965e+01 8.747457e+00 8.268410e+00 7.312482e+00 7.565733e+00 7.371694e+00 7.193731e+00 7.498095e+00 6.579503e+00 6.504889e+00 7.742311e+00 6.696048e+00 6.476148e+00 7.643662e+00 8.362695e+00 8.820794e+00 1.100145e+01 8.154095e+00 7.607156e+00 6.780224e+00 7.026663e+00 6.844793e+00 6.687564e+00 6.978919e+00 6.078064e+00 6.011820e+00 7.201621e+00 6.195849e+00 5.979514e+00 7.128461e+00 6.963051e+00 7.255183e+00 7.122270e+00 6.824290e+00 6.480118e+00 5.693373e+00 5.926349e+00 5.756958e+00 5.594102e+00 5.881918e+00 5.013963e+00 4.947540e+00 6.085450e+00 5.131610e+00 4.922399e+00 6.025889e+00 7.241679e+00 7.738047e+00 7.395095e+00 7.065721e+00 6.708041e+00 5.900426e+00 6.138208e+00 5.964021e+00 5.802594e+00 6.092011e+00 5.221037e+00 5.152844e+00 6.293600e+00 5.337795e+00 5.127679e+00 6.233928e+00 6.867718e+00 7.350400e+00 6.966959e+00 6.741730e+00 6.403002e+00 5.620601e+00 5.853288e+00 5.684054e+00 5.522401e+00 5.809041e+00 4.943632e+00 4.877395e+00 6.006386e+00 5.060848e+00 4.852377e+00 5.951853e+00 8.395504e+00 1.106243e+01 8.562034e+00 8.044235e+00 7.670420e+00 6.817309e+00 7.063564e+00 6.876980e+00 6.722969e+00 7.010866e+00 6.115097e+00 6.041210e+00 7.221069e+00 6.235099e+00 6.017726e+00 7.152866e+00 9.774282e+00 1.205570e+01 1.202753e+01 9.305334e+00 9.404473e+00 7.924633e+00 8.259387e+00 8.004979e+00 7.863270e+00 8.378628e+00 7.230558e+00 7.120325e+00 8.452449e+00 7.322303e+00 7.088244e+00 8.427142e+00
 8.508786e+00 7.860547e+00 7.041942e+00 7.260329e+00 7.006285e+00 7.942170e+00 8.256797e+00 9.032826e+00 1.226282e+01 1.226950e+01 8.139751e+00 7.523221e+00 6.708930e+00 6.923836e+00 6.676686e+00 7.608348e+00 7.928430e+00 8.754876e+00 1.195869e+01 1.196537e+01 6.724348e+00 6.135034e+00 5.341036e+00 5.556191e+00 5.310304e+00 6.216765e+00 6.528927e+00 7.273463e+00 7.959648e+00 8.425933e+00 7.089832e+00 6.494436e+00 5.697640e+00 5.913674e+00 5.666875e+00 6.579432e+00 6.890055e+00 7.648547e+00 8.191620e+00 8.776483e+00 6.587277e+00 6.000167e+00 5.208485e+00 5.423545e+00 5.177628e+00 6.083076e+00 6.392980e+00 7.128863e+00 8.025272e+00 8.031949e+00 8.159982e+00 7.549180e+00 6.737662e+00 6.956065e+00 6.702585e+00 7.635516e+00 7.945736e+00 8.773438e+00 1.198465e+01 9.519105e+00 8.867990e+00 8.158782e+00 7.329137e+00 7.532988e+00 7.292422e+00 8.304765e+00 8.560873e+00 9.479894e+00 1.249011e+01 1.249679e+01
 6.287310e+00 6.768730e+00 6.028789e+00 5.892969e+00 6.184352e+00 5.734227e+00 5.745348e+00 7.709106e+00 5.941840e+00 5.699864e+00 6.406125e+00 6.942076e+00 7.626434e+00 6.801049e+00 6.561439e+00 6.907419e+00 6.303364e+00 6.318272e+00 8.613602e+00 6.586609e+00 6.263593e+00 7.210944e+00 7.451097e+00 7.776871e+00 7.266270e+00 6.912877e+00 7.372640e+00 6.528850e+00 6.517519e+00 8.764039e+00 6.913139e+00 6.454279e+00 7.820989e+00 7.759706e+00 1.029430e+01 7.115270e+00 7.009144e+00 7.681249e+00 6.617506e+00 6.640394e+00 1.101807e+01 6.996267e+00 6.527719e+00 7.866196e+00 6.954672e+00 7.497054e+00 6.694762e+00 6.516034e+00 7.092824e+00 6.296770e+00 6.315047e+00 8.342928e+00 6.563236e+00 6.254197e+00 7.399878e+00 6.672339e+00 7.140780e+00 6.375987e+00 6.215911e+00 6.501779e+00 6.038769e+00 6.047762e+00 1.058404e+01 6.268289e+00 5.993684e+00 6.793338e+00 6.387955e+00 6.895587e+00 6.136042e+00 5.968763e+00 6.278536e+00 5.810760e+00 5.824258e+00 7.904542e+00 6.029863e+00 5.775252e+00 6.513224e+00 6.288798e+00 6.735428e+00 6.037776e+00 5.911283e+00 6.185135e+00 5.753625e+00 5.763618e+00 8.112531e+00 5.970565e+00 5.721006e+00 6.392472e+00 5.768330e+00 6.158200e+00 5.553483e+00 5.426398e+00 5.683370e+00 5.278867e+00 5.290817e+00 7.056859e+00 5.474481e+00 5.249592e+00 5.899630e+00 5.910498e+00 6.322290e+00 5.694436e+00 5.568818e+00 5.851254e+00 5.415076e+00 5.428046e+00 7.280828e+00 5.621649e+00 5.385564e+00 6.045510e+00 5.799447e+00 6.237953e+00 5.587821e+00 5.463146e+00 5.715973e+00 5.313445e+00 5.324568e+00 7.026160e+00 5.513402e+00 5.283414e+00 5.941306e+00 5.611898e+00 6.005342e+00 5.388181e+00 5.262555e+00 5.508915e+00 5.115126e+00 5.125945e+00 6.878360e+00 5.305836e+00 5.085988e+00 5.729652e+00 5.896123e+00 6.304452e+00 5.687179e+00 5.557240e+00 5.808214e+00 5.403216e+00 5.412194e+00 7.199835e+00 5.599486e+00 5.372057e+00 6.039371e+00 5.116044e+00 5.462654e+00 4.904885e+00 4.786478e+00 5.022695e+00 4.648194e+00 4.659833e+00 6.313792e+00 4.826786e+00 4.619150e+00 5.231211e+00 5.207608e+00 5.565721e+00 4.996774e+00 4.878989e+00 5.114291e+00 4.739090e+00 4.751071e+00 6.391886e+00 4.919381e+00 4.708736e+00 5.325819e+00 5.834817e+00 6.276245e+00 5.618876e+00 5.491612e+00 5.752313e+00 5.339007e+00 5.351021e+00 7.207789e+00 5.536866e+00 5.311867e+00 5.964595e+00 5.352953e+00 5.724181e+00 5.151165e+00 5.032014e+00 5.268861e+00 4.887616e+00 4.898567e+00 6.602205e+00 5.076517e+00 4.861605e+00 5.476003e+00 5.275101e+00 5.638346e+00 5.066408e+00 4.948835e+00 5.184495e+00 4.804191e+00 4.814968e+00 6.457908e+00 4.994158e+00 4.779499e+00 5.394096e+00 5.906852e+00 6.320425e+00 5.688700e+00 5.565365e+00 5.810626e+00 5.415320e+00 5.426947e+00 7.241041e+00 5.610864e+00 5.385048e+00 6.035768e+00
 1.998449e+00 1.918975e+00 2.024535e+00 1.957495e+00 1.995765e+00 1.907561e+00 2.041686e+00 2.109504e+00 1.994659e+00 2.333491e+00 2.295463e+00 2.426470e+00 2.626364e+00 2.298368e+00 2.664687e+00 2.291422e+00 2.465773e+00 2.535930e+00 2.190758e+00 2.399858e+00 2.316672e+00 2.426487e+00 2.338596e+00 2.367650e+00 2.278945e+00 2.504694e+00 2.571704e+00 2.451005e+00 2.818716e+00 3.000573e+00 2.916172e+00 5.898600e+00 2.886032e+00 3.460333e+00 2.811568e+00 2.992204e+00 3.594978e+00 2.592096e+00 2.861577e+00 2.719001e+00 2.847008e+00 2.731710e+00 2.796138e+00 2.662525e+00 2.888285e+00 3.066613e+00 2.851688e+00 3.255692e+00 3.441078e+00 3.519758e+00 6.216998e+00 5.923923e+00 4.042133e+00 3.322644e+00 3.595790e+00 3.402708e+00 3.236655e+00 3.132882e+00 3.009621e+00 3.091967e+00 3.008162e+00 3.032864e+00 3.051918e+00 3.217380e+00 3.409549e+00 3.305943e+00 3.669676e+00 3.658855e+00 3.541328e+00 6.434775e+00 3.547367e+00 6.468734e+00 3.415261e+00 6.285793e+00 3.867751e+00 3.576539e+00 2.374759e+00 2.298531e+00 2.400769e+00 2.327671e+00 2.382498e+00 2.300080e+00 2.424982e+00 2.545485e+00 2.392248e+00 3.124375e+00 3.113554e+00 2.944967e+00 3.295141e+00 2.748747e+00 3.329100e+00 2.727292e+00 2.953481e+00 3.126244e+00 2.692522e+00 2.129072e+00 2.068461e+00 2.157550e+00 2.097401e+00 2.136089e+00 2.048317e+00 2.186647e+00 2.296608e+00 2.164270e+00 2.533480e+00 2.458220e+00 2.590148e+00 2.943773e+00 2.495016e+00 3.015653e+00 2.614154e+00 2.765193e+00 2.744228e+00 2.365569e+00 2.003173e+00 1.956358e+00 2.060450e+00 1.986657e+00 2.036668e+00 1.929386e+00 2.074219e+00 2.172325e+00 2.021108e+00 2.336641e+00 2.328927e+00 2.414328e+00 2.682307e+00 2.353775e+00 2.812725e+00 2.332600e+00 2.547499e+00 2.683968e+00 2.215344e+00 1.985879e+00 1.938167e+00 2.035736e+00 1.959851e+00 2.010470e+00 1.914100e+00 2.038854e+00 2.151610e+00 1.992813e+00 2.324167e+00 2.273592e+00 2.377191e+00 2.685752e+00 2.299489e+00 2.738661e+00 2.324115e+00 2.502471e+00 2.537301e+00 2.182257e+00 1.837654e+00 1.798395e+00 1.894084e+00 1.827860e+00 1.876033e+00 1.778825e+00 1.891339e+00 1.964258e+00 1.850453e+00 2.145495e+00 2.129004e+00 2.207685e+00 2.478014e+00 2.144432e+00 2.569767e+00 2.117485e+00 2.298085e+00 2.375612e+00 2.026067e+00 1.877124e+00 1.828945e+00 1.927863e+00 1.860545e+00 1.903942e+00 1.809103e+00 1.929031e+00 2.017816e+00 1.882687e+00 2.179585e+00 2.156994e+00 2.279452e+00 2.557276e+00 2.182647e+00 2.586579e+00 2.159129e+00 2.355484e+00 2.395449e+00 2.065651e+00 1.843571e+00 1.807529e+00 1.908710e+00 1.836928e+00 1.880214e+00 1.783811e+00 1.899142e+00 1.980792e+00 1.857066e+00 2.143938e+00 2.127825e+00 2.223308e+00 2.498221e+00 2.148263e+00 2.527153e+00 2.146438e+00 2.312639e+00 2.425355e+00 2.032377e+00 1.800029e+00 1.764533e+00 1.863913e+00 1.795683e+00 1.837076e+00 1.741307e+00 1.855184e+00 1.931134e+00 1.810831e+00 2.097366e+00 2.074936e+00 2.179921e+00 2.450251e+00 2.086609e+00 2.495538e+00 2.088277e+00 2.264325e+00 2.341234e+00 1.987275e+00 1.869472e+00 1.825503e+00 1.927026e+00 1.860171e+00 1.902409e+00 1.803169e+00 1.929450e+00 2.003559e+00 1.878340e+00 2.174688e+00 2.173942e+00 2.260857e+00 2.549767e+00 2.191318e+00 2.651965e+00 2.159415e+00 2.350623e+00 2.391073e+00 2.049252e+00 1.718955e+00 1.683555e+00 1.773705e+00 1.712956e+00 1.752375e+00 1.662776e+00 1.769705e+00 1.844960e+00 1.730026e+00 1.996719e+00 1.988850e+00 2.070583e+00 2.319668e+00 1.995241e+00 2.354901e+00 1.986404e+00 2.159658e+00 2.210100e+00 1.893144e+00 1.733013e+00 1.697794e+00 1.790470e+00 1.727644e+00 1.766281e+00 1.677205e+00 1.785744e+00 1.859581e+00 1.743407e+00 2.008901e+00 1.999353e+00 2.088291e+00 2.346594e+00 2.013087e+00 2.385491e+00 2.006991e+00 2.169504e+00 2.239169e+00 1.907957e+00 1.850609e+00 1.811154e+00 1.912380e+00 1.840148e+00 1.886106e+00 1.789912e+00 1.908243e+00 1.988004e+00 1.866926e+00 2.156945e+00 2.142784e+00 2.240472e+00 2.514925e+00 2.155881e+00 2.540007e+00 2.150677e+00 2.336540e+00 2.408562e+00 2.044976e+00 1.758717e+00 1.721936e+00 1.814046e+00 1.750291e+00 1.792815e+00 1.701333e+00 1.812274e+00 1.890739e+00 1.771887e+00 2.039845e+00 2.026515e+00 2.121125e+00 2.378841e+00 2.040998e+00 2.406110e+00 2.034757e+00 2.214918e+00 2.275113e+00 1.938089e+00 1.743718e+00 1.708791e+00 1.805843e+00 1.737944e+00 1.777399e+00 1.688329e+00 1.795219e+00 1.870279e+00 1.754380e+00 2.024484e+00 2.016406e+00 2.103602e+00 2.350396e+00 2.025615e+00 2.392028e+00 2.018669e+00 2.187877e+00 2.248831e+00 1.923690e+00 1.870279e+00 1.831769e+00 1.922816e+00 1.859991e+00 1.904864e+00 1.805816e+00 1.930371e+00 2.007238e+00 1.884931e+00 2.187218e+00 2.169428e+00 2.257664e+00 2.536251e+00 2.182249e+00 2.570210e+00 2.184006e+00 2.347481e+00 2.423167e+00 2.076708e+00
 1.117548e+01 1.163847e+01 8.457021e+00 6.581434e+00 6.035253e+00 6.157136e+00 5.987721e+00 5.898427e+00 6.009576e+00 5.788376e+00 5.771012e+00 6.354303e+00 5.854630e+00 5.744004e+00 6.117828e+00 1.169446e+01 1.215746e+01 1.144823e+01 7.276933e+00 6.679151e+00 6.889445e+00 6.598555e+00 6.518451e+00 6.644268e+00 6.388891e+00 6.353862e+00 7.049007e+00 6.433599e+00 6.325365e+00 6.764231e+00 1.184490e+01 1.230789e+01 1.159867e+01 7.478429e+00 7.030588e+00 7.107400e+00 6.906605e+00 6.811762e+00 6.941201e+00 6.579115e+00 6.555398e+00 7.514228e+00 6.700130e+00 6.550531e+00 7.081199e+00 1.189011e+01 1.235310e+01 1.164388e+01 7.983244e+00 7.075795e+00 7.152607e+00 6.951811e+00 7.093447e+00 7.301193e+00 6.708533e+00 6.653397e+00 7.312169e+00 6.819500e+00 6.624958e+00 7.373673e+00 9.478367e+00 1.215018e+01 1.144096e+01 7.516926e+00 6.744721e+00 6.807022e+00 6.591282e+00 6.514628e+00 6.674499e+00 6.347047e+00 6.333983e+00 7.109252e+00 6.453848e+00 6.322185e+00 6.756958e+00 8.983851e+00 1.191907e+01 8.615514e+00 6.927227e+00 6.387572e+00 6.510798e+00 6.296568e+00 6.227354e+00 6.369153e+00 6.092591e+00 6.069958e+00 6.648023e+00 6.162954e+00 6.045051e+00 6.462261e+00 1.124881e+01 1.171180e+01 8.408243e+00 6.637671e+00 6.126351e+00 6.204402e+00 6.064156e+00 5.987189e+00 6.097692e+00 5.866415e+00 5.851674e+00 6.440752e+00 5.936385e+00 5.818997e+00 6.211049e+00 1.119339e+01 1.165638e+01 8.474937e+00 6.684412e+00 6.069731e+00 6.179482e+00 6.003688e+00 5.925766e+00 6.046687e+00 5.807387e+00 5.785786e+00 6.343857e+00 5.874214e+00 5.759817e+00 6.160663e+00 8.267612e+00 1.120283e+01 8.284784e+00 6.071563e+00 5.570979e+00 5.658904e+00 5.508047e+00 5.444240e+00 5.537869e+00 5.329356e+00 5.312927e+00 5.858932e+00 5.394650e+00 5.286801e+00 5.632704e+00 8.400132e+00 1.133535e+01 8.153902e+00 6.188485e+00 5.720515e+00 5.805869e+00 5.642563e+00 5.578479e+00 5.692744e+00 5.469980e+00 5.449397e+00 6.040226e+00 5.535627e+00 5.422528e+00 5.788787e+00 1.077303e+01 1.123602e+01 7.932468e+00 6.101306e+00 5.605226e+00 5.708826e+00 5.549121e+00 5.475073e+00 5.575836e+00 5.365502e+00 5.348766e+00 5.901144e+00 5.427111e+00 5.320029e+00 5.660466e+00 8.108983e+00 1.104420e+01 8.126155e+00 5.866533e+00 5.406160e+00 5.491683e+00 5.332433e+00 5.274740e+00 5.376621e+00 5.167559e+00 5.149169e+00 5.682480e+00 5.226753e+00 5.122624e+00 5.459087e+00 1.085888e+01 1.132188e+01 1.061265e+01 6.169755e+00 5.697419e+00 5.796281e+00 5.628215e+00 5.572450e+00 5.669571e+00 5.454234e+00 5.436707e+00 5.964977e+00 5.524064e+00 5.409498e+00 5.758241e+00 7.530769e+00 1.058809e+01 7.091862e+00 5.357484e+00 4.918241e+00 5.001609e+00 4.855114e+00 4.799307e+00 4.891222e+00 4.693127e+00 4.677384e+00 5.187273e+00 4.765004e+00 4.660042e+00 4.970901e+00 7.382719e+00 8.204296e+00 7.105140e+00 5.450192e+00 5.006413e+00 5.094266e+00 4.947206e+00 4.889949e+00 4.983678e+00 4.782812e+00 4.768272e+00 5.275134e+00 4.858481e+00 4.753113e+00 5.066097e+00 8.590495e+00 1.126231e+01 8.344265e+00 6.124324e+00 5.638297e+00 5.719896e+00 5.563452e+00 5.505620e+00 5.607242e+00 5.394143e+00 5.378162e+00 5.930850e+00 5.457478e+00 5.345174e+00 5.697507e+00 7.765934e+00 8.614434e+00 7.519704e+00 5.616825e+00 5.165741e+00 5.250354e+00 5.098349e+00 5.041415e+00 5.138658e+00 4.944414e+00 4.930753e+00 5.424829e+00 4.995422e+00 4.893342e+00 5.221974e+00 7.611120e+00 8.533720e+00 7.246312e+00 5.516215e+00 5.075108e+00 5.164192e+00 5.013609e+00 4.959038e+00 5.060061e+00 4.861564e+00 4.847228e+00 5.336762e+00 4.912107e+00 4.811082e+00 5.131605e+00 1.087049e+01 9.124660e+00 8.152037e+00 6.205865e+00 5.715305e+00 5.807081e+00 5.636333e+00 5.579450e+00 5.688966e+00 5.464878e+00 5.448818e+00 5.998606e+00 5.534478e+00 5.422084e+00 5.781689e+00
 2.900822e+00 2.824115e+00 2.861481e+00 2.821836e+00 2.836231e+00 2.795049e+00 3.005517e+00 3.208089e+00 2.973584e+00 3.566162e+00 3.487086e+00 3.739844e+00 4.259363e+00 3.507857e+00 4.282130e+00 3.431334e+00 3.884946e+00 4.079304e+00 3.270029e+00 3.462831e+00 3.430263e+00 3.478413e+00 3.404604e+00 3.408029e+00 3.402370e+00 3.620806e+00 3.865752e+00 3.638032e+00 4.366155e+00 4.374972e+00 4.661944e+00 7.609667e+00 4.321644e+00 5.140338e+00 4.152039e+00 5.100588e+00 7.318289e+00 3.993600e+00 4.050346e+00 3.950245e+00 3.999871e+00 3.929391e+00 3.979480e+00 3.910513e+00 4.442524e+00 4.985533e+00 4.289959e+00 7.426933e+00 7.435750e+00 5.391790e+00 5.867287e+00 4.984296e+00 8.079009e+00 7.375898e+00 7.775858e+00 5.312507e+00 4.489642e+00 4.355226e+00 4.324917e+00 4.325053e+00 4.283792e+00 4.336798e+00 4.254935e+00 4.646123e+00 5.263232e+00 4.692817e+00 5.495806e+00 5.119116e+00 7.878313e+00 8.353810e+00 5.261994e+00 8.356708e+00 5.444772e+00 5.581330e+00 5.590206e+00 7.524755e+00 3.467418e+00 3.404043e+00 3.456672e+00 3.396249e+00 3.392582e+00 3.394274e+00 3.585818e+00 3.926542e+00 3.595140e+00 4.226636e+00 4.360613e+00 4.400318e+00 5.123081e+00 4.503491e+00 5.125979e+00 4.226661e+00 4.575561e+00 4.709596e+00 4.008838e+00 3.097158e+00 3.043717e+00 3.093635e+00 3.049778e+00 3.069800e+00 3.011120e+00 3.260598e+00 3.544458e+00 3.223551e+00 3.753170e+00 3.861001e+00 4.144443e+00 4.694040e+00 3.821132e+00 4.622838e+00 3.757349e+00 4.177178e+00 4.402662e+00 3.546222e+00 2.905608e+00 2.877301e+00 2.917958e+00 2.862852e+00 2.878639e+00 2.843749e+00 3.088903e+00 3.280592e+00 3.037079e+00 3.570307e+00 3.734806e+00 4.184859e+00 4.660356e+00 3.599896e+00 4.378065e+00 3.498861e+00 4.021386e+00 4.121711e+00 3.353919e+00 2.875115e+00 2.838339e+00 2.887775e+00 2.827379e+00 2.846144e+00 2.807326e+00 3.014637e+00 3.244647e+00 2.988023e+00 3.603257e+00 3.515101e+00 3.813648e+00 4.380594e+00 3.560003e+00 4.345570e+00 3.433284e+00 4.012822e+00 3.997767e+00 3.279941e+00 2.653865e+00 2.617616e+00 2.662606e+00 2.613008e+00 2.631048e+00 2.591763e+00 2.787734e+00 2.966451e+00 2.748237e+00 3.269794e+00 3.271230e+00 3.438449e+00 4.045333e+00 3.296814e+00 4.048231e+00 3.199057e+00 3.702266e+00 3.688846e+00 3.027804e+00 2.706877e+00 2.666843e+00 2.717697e+00 2.664925e+00 2.686501e+00 2.642057e+00 2.848572e+00 3.030211e+00 2.808858e+00 3.331164e+00 3.317764e+00 3.533908e+00 4.234536e+00 3.345917e+00 4.145984e+00 3.247456e+00 3.748800e+00 3.742157e+00 3.111533e+00 2.667973e+00 2.629290e+00 2.678665e+00 2.627534e+00 2.642510e+00 2.602881e+00 2.796737e+00 2.975963e+00 2.769077e+00 3.273530e+00 3.264811e+00 3.484488e+00 4.087801e+00 3.279385e+00 4.073858e+00 3.212040e+00 3.705262e+00 3.693727e+00 3.044962e+00 2.596820e+00 2.561698e+00 2.607165e+00 2.558535e+00 2.576357e+00 2.535433e+00 2.728559e+00 2.910947e+00 2.693233e+00 3.188207e+00 3.188077e+00 3.369518e+00 4.071444e+00 3.195097e+00 4.030541e+00 3.118880e+00 3.603938e+00 3.604350e+00 2.969031e+00 2.702758e+00 2.662016e+00 2.709922e+00 2.659821e+00 2.681359e+00 2.638893e+00 2.833087e+00 3.017335e+00 2.798739e+00 3.299509e+00 3.315110e+00 3.587498e+00 4.101368e+00 3.343596e+00 4.089756e+00 3.275120e+00 3.762741e+00 3.744546e+00 3.087687e+00 2.464664e+00 2.431518e+00 2.474777e+00 2.429045e+00 2.444664e+00 2.408193e+00 2.587704e+00 2.762923e+00 2.558348e+00 3.018087e+00 3.032896e+00 3.208841e+00 3.747724e+00 3.056526e+00 3.772839e+00 2.967373e+00 3.397970e+00 3.412887e+00 2.820648e+00 2.486848e+00 2.455219e+00 2.497785e+00 2.451545e+00 2.468173e+00 2.430308e+00 2.613487e+00 2.790888e+00 2.579158e+00 3.044893e+00 3.051772e+00 3.238942e+00 3.800924e+00 3.084773e+00 3.775459e+00 2.990454e+00 3.451637e+00 3.444638e+00 2.847972e+00 2.677649e+00 2.639248e+00 2.682663e+00 2.634567e+00 2.652537e+00 2.614796e+00 2.806821e+00 2.995271e+00 2.779152e+00 3.339208e+00 3.324571e+00 3.507539e+00 4.140649e+00 3.307738e+00 4.173143e+00 3.209286e+00 3.722432e+00 3.750257e+00 3.078967e+00 2.527140e+00 2.494258e+00 2.538313e+00 2.492059e+00 2.507936e+00 2.469737e+00 2.654794e+00 2.830591e+00 2.626095e+00 3.085419e+00 3.114012e+00 3.301012e+00 3.840341e+00 3.133183e+00 3.847602e+00 3.033000e+00 3.518652e+00 3.519069e+00 2.891108e+00 2.504913e+00 2.472005e+00 2.515242e+00 2.469131e+00 2.486424e+00 2.448105e+00 2.628553e+00 2.809748e+00 2.600108e+00 3.062078e+00 3.078463e+00 3.260771e+00 3.783290e+00 3.125178e+00 3.827827e+00 3.009002e+00 3.470716e+00 3.489653e+00 2.865320e+00 2.705323e+00 2.667073e+00 2.714090e+00 2.664999e+00 2.683061e+00 2.641208e+00 2.841093e+00 3.032215e+00 2.807288e+00 3.345525e+00 3.329952e+00 3.581830e+00 4.166320e+00 3.367152e+00 4.145287e+00 3.286528e+00 3.757074e+00 3.787120e+00 3.109211e+00
 8.661008e+00 1.221846e+01 1.219203e+01 9.081095e+00 6.732711e+00 6.436252e+00 6.554838e+00 6.427306e+00 6.395237e+00 6.455163e+00 6.325871e+00 6.317309e+00 6.721140e+00 6.399325e+00 6.285856e+00 6.444051e+00 8.907462e+00 1.246491e+01 1.243848e+01 1.153637e+01 7.277833e+00 6.775202e+00 6.937565e+00 6.761700e+00 6.722347e+00 6.797988e+00 6.651755e+00 6.646608e+00 7.195648e+00 6.740370e+00 6.589965e+00 6.785953e+00 1.143679e+01 1.252202e+01 1.249559e+01 1.159348e+01 7.460099e+00 6.909010e+00 7.133261e+00 7.002031e+00 6.871971e+00 7.051944e+00 6.806305e+00 6.763515e+00 7.445432e+00 6.841221e+00 6.722869e+00 6.974975e+00 9.244079e+00 1.253813e+01 1.251170e+01 1.160959e+01 7.402108e+00 7.091651e+00 7.238352e+00 6.942990e+00 7.026669e+00 7.157035e+00 6.865227e+00 6.893437e+00 7.298460e+00 6.985661e+00 6.784510e+00 7.153463e+00 9.167960e+00 1.246201e+01 1.243558e+01 9.061244e+00 7.163610e+00 6.754962e+00 6.910171e+00 6.795524e+00 6.727901e+00 6.836252e+00 6.637829e+00 6.639905e+00 7.083751e+00 6.722322e+00 6.580303e+00 6.870943e+00 9.068095e+00 1.236214e+01 1.233571e+01 9.224781e+00 6.981461e+00 6.611351e+00 6.730469e+00 6.635619e+00 6.568738e+00 6.631323e+00 6.492668e+00 6.486339e+00 6.913301e+00 6.598160e+00 6.447930e+00 6.623452e+00 8.701190e+00 1.225864e+01 1.223221e+01 9.121277e+00 6.841446e+00 6.478985e+00 6.607660e+00 6.462249e+00 6.448763e+00 6.504797e+00 6.361940e+00 6.363981e+00 6.826779e+00 6.451816e+00 6.327476e+00 6.506948e+00 1.114323e+01 1.222846e+01 1.220203e+01 8.827694e+00 6.827364e+00 6.446252e+00 6.574656e+00 6.437307e+00 6.412488e+00 6.461196e+00 6.334844e+00 6.328618e+00 6.750302e+00 6.411877e+00 6.290308e+00 6.461591e+00 8.640342e+00 1.193439e+01 1.190796e+01 8.533626e+00 6.427442e+00 6.117518e+00 6.222542e+00 6.103515e+00 6.082856e+00 6.129477e+00 6.015897e+00 6.011034e+00 6.404403e+00 6.095103e+00 5.976490e+00 6.129046e+00 8.735672e+00 1.202972e+01 1.200329e+01 1.110118e+01 6.534498e+00 6.217920e+00 6.336452e+00 6.209262e+00 6.188835e+00 6.237392e+00 6.115344e+00 6.110356e+00 6.515190e+00 6.199282e+00 6.077027e+00 6.228906e+00 8.279506e+00 1.195906e+01 1.193263e+01 8.821700e+00 6.459200e+00 6.144181e+00 6.264306e+00 6.131685e+00 6.103648e+00 6.158298e+00 6.037973e+00 6.036944e+00 6.451689e+00 6.118589e+00 6.005079e+00 6.153522e+00 7.966066e+00 1.180871e+01 1.178227e+01 8.160673e+00 6.290483e+00 5.979898e+00 6.092779e+00 5.972607e+00 5.949455e+00 5.995728e+00 5.880267e+00 5.876594e+00 6.261612e+00 5.961237e+00 5.848737e+00 5.992642e+00 8.462957e+00 1.202041e+01 1.199398e+01 8.497536e+00 6.522804e+00 6.208374e+00 6.333842e+00 6.203325e+00 6.178672e+00 6.223403e+00 6.101914e+00 6.100050e+00 6.511759e+00 6.185614e+00 6.067273e+00 6.228787e+00 7.354804e+00 1.136730e+01 1.134087e+01 7.511490e+00 5.799038e+00 5.517620e+00 5.621630e+00 5.510824e+00 5.488259e+00 5.531943e+00 5.425453e+00 5.421523e+00 5.796735e+00 5.506130e+00 5.394478e+00 5.528563e+00 7.491623e+00 1.146287e+01 9.227615e+00 7.703522e+00 5.902859e+00 5.615212e+00 5.722353e+00 5.610290e+00 5.586324e+00 5.631893e+00 5.523221e+00 5.519573e+00 5.886216e+00 5.605169e+00 5.493731e+00 5.627478e+00 8.173505e+00 1.197822e+01 9.742965e+00 8.577457e+00 6.473179e+00 6.163339e+00 6.277702e+00 6.156935e+00 6.127243e+00 6.175293e+00 6.061359e+00 6.057173e+00 6.452200e+00 6.142614e+00 6.022660e+00 6.177408e+00 7.663183e+00 1.161057e+01 1.158414e+01 7.924616e+00 6.070358e+00 5.770123e+00 5.877969e+00 5.763209e+00 5.738871e+00 5.788962e+00 5.678158e+00 5.674348e+00 6.043733e+00 5.753477e+00 5.641408e+00 5.782554e+00 7.598106e+00 9.322158e+00 1.150455e+01 7.791501e+00 5.976990e+00 5.686391e+00 5.792898e+00 5.681191e+00 5.656711e+00 5.703883e+00 5.595407e+00 5.593367e+00 5.962992e+00 5.670296e+00 5.560431e+00 5.698128e+00 8.470986e+00 9.819612e+00 9.793180e+00 8.891073e+00 6.558432e+00 6.218079e+00 6.342491e+00 6.207149e+00 6.185478e+00 6.239735e+00 6.114060e+00 6.107990e+00 6.509713e+00 6.196270e+00 6.074511e+00 6.229838e+00
 1.945910e+00 1.918025e+00 1.974131e+00 1.933323e+00 1.948343e+00 1.902385e+00 2.085691e+00 2.194724e+00 2.038097e+00 2.340790e+00 2.380366e+00 2.499230e+00 2.795097e+00 2.414230e+00 2.650997e+00 2.293684e+00 2.515466e+00 2.551541e+00 2.184325e+00 2.349974e+00 2.324761e+00 2.355827e+00 2.336051e+00 2.323725e+00 2.307676e+00 2.546078e+00 2.661743e+00 2.480610e+00 2.746739e+00 2.864734e+00 2.944403e+00 3.344399e+00 2.907139e+00 3.106632e+00 2.829457e+00 2.983874e+00 3.019950e+00 2.766067e+00 2.713156e+00 2.712333e+00 2.821730e+00 2.697446e+00 2.805485e+00 2.695922e+00 2.890911e+00 3.656594e+00 2.914590e+00 3.375031e+00 3.540970e+00 3.298763e+00 6.330483e+00 3.441398e+00 3.660761e+00 3.461892e+00 3.640241e+00 3.676316e+00 3.030190e+00 2.995962e+00 2.995139e+00 3.039091e+00 3.023269e+00 3.022846e+00 2.986126e+00 3.144981e+00 3.873954e+00 3.185478e+00 3.714499e+00 6.230557e+00 6.327065e+00 4.339019e+00 3.780866e+00 4.263630e+00 3.679253e+00 4.121003e+00 4.157078e+00 3.390060e+00 2.303596e+00 2.273555e+00 2.349080e+00 2.309634e+00 2.337861e+00 2.306645e+00 2.498713e+00 2.727723e+00 2.536617e+00 2.831668e+00 2.929028e+00 3.025537e+00 3.284236e+00 2.951564e+00 3.141329e+00 2.732532e+00 2.998702e+00 2.990978e+00 2.618375e+00 2.065516e+00 2.069707e+00 2.113658e+00 2.089902e+00 2.096533e+00 2.050550e+00 2.212262e+00 2.464854e+00 2.189922e+00 2.534330e+00 2.578162e+00 2.720332e+00 3.058529e+00 2.593921e+00 2.865721e+00 2.480305e+00 2.701923e+00 2.706732e+00 2.330689e+00 1.945636e+00 1.942232e+00 1.999116e+00 1.968395e+00 1.980160e+00 1.938261e+00 2.095211e+00 2.292934e+00 2.080275e+00 2.386513e+00 2.433615e+00 2.554202e+00 2.828584e+00 2.490563e+00 2.694935e+00 2.332321e+00 2.573064e+00 2.609140e+00 2.227013e+00 1.923646e+00 1.930366e+00 1.977176e+00 1.939042e+00 1.954752e+00 1.917341e+00 2.072686e+00 2.210708e+00 2.049512e+00 2.348768e+00 2.414817e+00 2.535404e+00 2.819765e+00 2.425204e+00 2.676137e+00 2.332469e+00 2.554266e+00 2.603355e+00 2.178982e+00 1.785727e+00 1.785836e+00 1.836146e+00 1.795567e+00 1.817093e+00 1.773107e+00 1.918380e+00 2.071456e+00 1.903802e+00 2.198221e+00 2.258886e+00 2.376869e+00 2.651186e+00 2.268781e+00 2.540358e+00 2.152473e+00 2.367771e+00 2.415707e+00 2.049436e+00 1.819524e+00 1.817302e+00 1.871195e+00 1.829991e+00 1.854571e+00 1.809041e+00 1.952052e+00 2.104449e+00 1.941518e+00 2.238607e+00 2.293138e+00 2.415573e+00 2.672578e+00 2.310797e+00 2.584069e+00 2.179625e+00 2.424107e+00 2.442083e+00 2.068939e+00 1.792760e+00 1.791378e+00 1.847238e+00 1.804906e+00 1.825173e+00 1.781036e+00 1.925131e+00 2.075623e+00 1.916644e+00 2.217174e+00 2.262355e+00 2.369563e+00 2.639374e+00 2.297327e+00 2.553027e+00 2.163674e+00 2.365925e+00 2.431640e+00 2.043171e+00 1.748173e+00 1.748746e+00 1.800111e+00 1.763590e+00 1.783695e+00 1.738597e+00 1.884477e+00 2.035550e+00 1.868151e+00 2.154336e+00 2.203106e+00 2.322228e+00 2.582292e+00 2.256738e+00 2.490320e+00 2.108837e+00 2.321268e+00 2.368025e+00 2.002097e+00 1.817211e+00 1.816121e+00 1.866867e+00 1.831654e+00 1.849569e+00 1.804958e+00 1.947752e+00 2.093381e+00 1.935006e+00 2.219802e+00 2.269777e+00 2.383498e+00 2.665077e+00 2.316366e+00 2.558118e+00 2.176781e+00 2.380256e+00 2.439238e+00 2.075388e+00 1.670166e+00 1.668797e+00 1.719744e+00 1.681149e+00 1.700984e+00 1.659785e+00 1.793429e+00 1.936669e+00 1.779762e+00 2.055493e+00 2.099325e+00 2.211372e+00 2.457472e+00 2.127866e+00 2.389859e+00 2.012902e+00 2.214134e+00 2.254216e+00 1.908104e+00 1.684051e+00 1.684564e+00 1.732772e+00 1.696172e+00 1.713884e+00 1.673688e+00 1.810221e+00 1.954334e+00 1.794833e+00 2.068023e+00 2.119982e+00 2.226588e+00 2.471952e+00 2.143134e+00 2.410647e+00 2.029401e+00 2.225344e+00 2.266735e+00 1.924971e+00 1.801854e+00 1.799691e+00 1.852201e+00 1.813756e+00 1.830674e+00 1.790250e+00 1.938003e+00 2.082873e+00 1.914794e+00 2.204925e+00 2.268870e+00 2.378224e+00 2.624208e+00 2.278050e+00 2.535934e+00 2.169679e+00 2.369573e+00 2.434196e+00 2.054461e+00 1.709123e+00 1.708548e+00 1.758807e+00 1.720498e+00 1.739453e+00 1.697884e+00 1.836723e+00 1.978971e+00 1.820780e+00 2.097842e+00 2.151636e+00 2.267703e+00 2.519613e+00 2.171157e+00 2.429271e+00 2.065329e+00 2.267449e+00 2.308968e+00 1.956412e+00 1.696038e+00 1.693971e+00 1.741994e+00 1.708854e+00 1.726127e+00 1.684286e+00 1.820346e+00 1.966095e+00 1.806592e+00 2.079592e+00 2.124980e+00 2.239394e+00 2.505425e+00 2.157317e+00 2.415920e+00 2.041712e+00 2.254244e+00 2.294673e+00 1.939520e+00 1.817484e+00 1.821712e+00 1.874283e+00 1.831091e+00 1.853433e+00 1.803984e+00 1.956177e+00 2.095829e+00 1.943498e+00 2.228394e+00 2.302085e+00 2.389251e+00 2.638771e+00 2.297021e+00 2.552853e+00 2.183362e+00 2.401356e+00 2.424784e+00 2.083958e+00
 7.721316e+00 1.221846e+01 9.644373e+00 9.772178e+00 8.449309e+00 6.645006e+00 6.416558e+00 6.507133e+00 6.410657e+00 6.416914e+00 6.444293e+00 6.383870e+00 6.382023e+00 6.626321e+00 6.468128e+00 6.342112e+00 6.408762e+00 8.805918e+00 1.246491e+01 1.236305e+01 1.222746e+01 8.817870e+00 6.982440e+00 6.750991e+00 6.876743e+00 6.774201e+00 6.791321e+00 6.740521e+00 6.907335e+00 6.687084e+00 6.973734e+00 6.809668e+00 6.670773e+00 6.711247e+00 8.863025e+00 1.252202e+01 1.242016e+01 1.228456e+01 1.134720e+01 7.057876e+00 6.887935e+00 6.952628e+00 6.927773e+00 6.988686e+00 6.950531e+00 6.874204e+00 6.957011e+00 7.776279e+00 7.005364e+00 6.769047e+00 6.906775e+00 8.615732e+00 1.253813e+01 1.243627e+01 1.230067e+01 8.891086e+00 7.136608e+00 6.976887e+00 7.078289e+00 7.019032e+00 7.123374e+00 7.071387e+00 7.143632e+00 7.521710e+00 7.406880e+00 7.184554e+00 6.911241e+00 6.885380e+00 8.417506e+00 1.246201e+01 1.015133e+01 1.222455e+01 9.078367e+00 6.927651e+00 6.722023e+00 6.827278e+00 6.780317e+00 6.819683e+00 6.778996e+00 6.904431e+00 6.749441e+00 7.167679e+00 6.789672e+00 6.633611e+00 6.715133e+00 8.192482e+00 1.236214e+01 1.226029e+01 9.915864e+00 1.118733e+01 6.863080e+00 6.603151e+00 6.779740e+00 6.644226e+00 6.593363e+00 6.633180e+00 6.585024e+00 6.554219e+00 6.827067e+00 6.577783e+00 6.468941e+00 6.551532e+00 1.080847e+01 1.225864e+01 9.947957e+00 1.202118e+01 1.108382e+01 6.736487e+00 6.506630e+00 6.618654e+00 6.482787e+00 6.474862e+00 6.482232e+00 6.404507e+00 6.375006e+00 6.735892e+00 6.444177e+00 6.322113e+00 6.456274e+00 8.183956e+00 1.222846e+01 1.212660e+01 1.199100e+01 8.844818e+00 6.648221e+00 6.424789e+00 6.518148e+00 6.416424e+00 6.413369e+00 6.458236e+00 6.376969e+00 6.378802e+00 6.721308e+00 6.446759e+00 6.319814e+00 6.435527e+00 7.815789e+00 1.193439e+01 1.183253e+01 9.488111e+00 8.550750e+00 6.345750e+00 6.100461e+00 6.194853e+00 6.097008e+00 6.087753e+00 6.131794e+00 6.040958e+00 6.068062e+00 6.355413e+00 6.099110e+00 5.994319e+00 6.109389e+00 7.985218e+00 1.202972e+01 1.192786e+01 1.179226e+01 8.646079e+00 6.468372e+00 6.218916e+00 6.304463e+00 6.195263e+00 6.185233e+00 6.230125e+00 6.131794e+00 6.127413e+00 6.435202e+00 6.202544e+00 6.098294e+00 6.220783e+00 7.751480e+00 1.195906e+01 1.185720e+01 1.172161e+01 8.312021e+00 6.385193e+00 6.145038e+00 6.220858e+00 6.122938e+00 6.111032e+00 6.164227e+00 6.049573e+00 6.048667e+00 6.385679e+00 6.117976e+00 6.018047e+00 6.147570e+00 7.764202e+00 1.180871e+01 1.170685e+01 1.157125e+01 7.846877e+00 6.249219e+00 5.991683e+00 6.063882e+00 5.970407e+00 5.949280e+00 5.989604e+00 5.891302e+00 5.888813e+00 6.208864e+00 5.959767e+00 5.852207e+00 5.990007e+00 7.783227e+00 1.202041e+01 1.191855e+01 1.178295e+01 8.126099e+00 6.476472e+00 6.224452e+00 6.295150e+00 6.203274e+00 6.172830e+00 6.226499e+00 6.134284e+00 6.118891e+00 6.477134e+00 6.169796e+00 6.066375e+00 6.201461e+00 7.130118e+00 1.136730e+01 9.056616e+00 1.112984e+01 7.344831e+00 5.789159e+00 5.540973e+00 5.609075e+00 5.512081e+00 5.494595e+00 5.546924e+00 5.467061e+00 5.463780e+00 5.718998e+00 5.469937e+00 5.385155e+00 5.545794e+00 7.255288e+00 8.990646e+00 1.136101e+01 8.631083e+00 7.457244e+00 5.908144e+00 5.675243e+00 5.707497e+00 5.615588e+00 5.599689e+00 5.643194e+00 5.579335e+00 5.571415e+00 5.828329e+00 5.567697e+00 5.479591e+00 5.645069e+00 7.653220e+00 1.197822e+01 1.187636e+01 9.268540e+00 8.045992e+00 6.431524e+00 6.190250e+00 6.246704e+00 6.149486e+00 6.136724e+00 6.200540e+00 6.060048e+00 6.063040e+00 6.351610e+00 6.145290e+00 6.062630e+00 6.155757e+00 7.491966e+00 1.161057e+01 1.150871e+01 8.900887e+00 7.539749e+00 6.060458e+00 5.800328e+00 5.868074e+00 5.779534e+00 5.760107e+00 5.791395e+00 5.673612e+00 5.664794e+00 6.009758e+00 5.772818e+00 5.723720e+00 5.788419e+00 7.486479e+00 1.153098e+01 9.220298e+00 9.084702e+00 7.406558e+00 5.963540e+00 5.715682e+00 5.787216e+00 5.691475e+00 5.669041e+00 5.705180e+00 5.593463e+00 5.582510e+00 5.954705e+00 5.758302e+00 5.621929e+00 5.716872e+00 7.983934e+00 1.202844e+01 1.192658e+01 9.582156e+00 8.066609e+00 6.474440e+00 6.214410e+00 6.300445e+00 6.204447e+00 6.188354e+00 6.221482e+00 6.144653e+00 6.138996e+00 6.428108e+00 6.189813e+00 6.094159e+00 6.203804e+00
 1.302087e+00 1.510205e+00 1.552601e+00 1.571283e+00 1.590776e+00 1.484200e+00 1.516190e+00 1.504980e+00 1.415057e+00 1.516773e+00 1.453740e+00 1.418469e+00 1.485481e+00 1.323579e+00 1.350571e+00 1.373009e+00 1.382940e+00 1.399888e+00 1.352085e+00 1.550596e+00 1.795261e+00 1.788531e+00 1.861741e+00 1.863877e+00 1.798547e+00 1.851698e+00 1.852977e+00 1.707019e+00 1.839890e+00 1.810661e+00 1.798081e+00 1.868982e+00 1.633284e+00 1.596918e+00 1.661372e+00 1.647961e+00 1.650790e+00 1.598576e+00 1.823144e+00 2.300171e+00 2.059036e+00 2.142643e+00 2.212482e+00 2.032509e+00 2.669273e+00 2.225454e+00 1.959931e+00 2.129958e+00 1.972569e+00 2.119338e+00 1.987090e+00 1.940643e+00 2.114841e+00 1.942274e+00 2.020313e+00 2.148301e+00 1.912691e+00 2.069075e+00 2.304614e+00 2.306057e+00 2.296177e+00 2.342084e+00 2.205911e+00 2.798876e+00 2.355056e+00 2.711520e+00 2.259560e+00 2.477597e+00 2.445147e+00 2.492117e+00 2.233327e+00 2.081362e+00 2.035167e+00 2.397182e+00 2.277903e+00 2.221512e+00 1.539049e+00 1.790280e+00 1.791511e+00 1.907694e+00 1.841542e+00 1.720963e+00 1.789393e+00 1.814153e+00 1.711008e+00 1.946227e+00 1.805679e+00 1.741880e+00 1.820200e+00 1.569703e+00 1.604950e+00 1.642215e+00 1.670051e+00 1.672879e+00 1.643105e+00 1.415276e+00 1.604871e+00 1.657571e+00 1.672474e+00 1.686525e+00 1.589591e+00 1.607056e+00 1.634993e+00 1.514444e+00 1.619618e+00 1.595739e+00 1.535974e+00 1.604909e+00 1.406490e+00 1.423634e+00 1.454568e+00 1.491871e+00 1.471592e+00 1.452675e+00 1.358389e+00 1.536844e+00 1.584953e+00 1.600097e+00 1.622605e+00 1.504349e+00 1.546085e+00 1.544971e+00 1.443451e+00 1.517437e+00 1.471305e+00 1.434283e+00 1.494531e+00 1.302792e+00 1.327590e+00 1.386001e+00 1.366593e+00 1.375419e+00 1.384428e+00 1.328090e+00 1.508626e+00 1.555629e+00 1.587312e+00 1.606444e+00 1.483036e+00 1.548449e+00 1.508889e+00 1.406645e+00 1.490571e+00 1.450011e+00 1.437598e+00 1.488509e+00 1.303608e+00 1.323296e+00 1.356729e+00 1.362627e+00 1.358537e+00 1.378107e+00 1.255281e+00 1.425129e+00 1.485810e+00 1.494118e+00 1.506618e+00 1.392280e+00 1.415339e+00 1.423255e+00 1.298990e+00 1.368204e+00 1.338407e+00 1.307104e+00 1.370952e+00 1.205185e+00 1.218597e+00 1.264512e+00 1.255321e+00 1.259720e+00 1.268975e+00 1.278576e+00 1.450696e+00 1.502969e+00 1.522685e+00 1.535725e+00 1.420122e+00 1.434290e+00 1.451942e+00 1.330507e+00 1.405042e+00 1.375222e+00 1.325075e+00 1.389743e+00 1.222601e+00 1.242986e+00 1.285012e+00 1.270780e+00 1.273880e+00 1.292138e+00 1.263349e+00 1.433027e+00 1.491548e+00 1.512108e+00 1.539067e+00 1.399469e+00 1.426219e+00 1.440733e+00 1.310082e+00 1.375510e+00 1.351692e+00 1.306853e+00 1.367421e+00 1.203142e+00 1.218718e+00 1.270082e+00 1.254630e+00 1.255569e+00 1.277208e+00 1.240722e+00 1.412782e+00 1.457078e+00 1.476795e+00 1.500146e+00 1.373558e+00 1.383463e+00 1.407095e+00 1.279450e+00 1.350406e+00 1.314489e+00 1.276634e+00 1.337539e+00 1.176525e+00 1.188611e+00 1.240286e+00 1.220580e+00 1.223515e+00 1.249677e+00 1.277321e+00 1.455818e+00 1.496661e+00 1.528652e+00 1.555301e+00 1.421174e+00 1.434654e+00 1.453086e+00 1.323966e+00 1.412243e+00 1.366377e+00 1.329942e+00 1.380429e+00 1.215987e+00 1.231390e+00 1.283792e+00 1.265282e+00 1.272110e+00 1.289550e+00 1.187468e+00 1.347724e+00 1.393899e+00 1.412857e+00 1.434343e+00 1.307749e+00 1.318956e+00 1.343298e+00 1.226773e+00 1.290938e+00 1.259315e+00 1.222730e+00 1.271066e+00 1.117247e+00 1.128297e+00 1.186967e+00 1.179469e+00 1.184122e+00 1.193352e+00 1.200821e+00 1.358210e+00 1.399400e+00 1.421716e+00 1.443141e+00 1.316234e+00 1.332225e+00 1.355255e+00 1.237954e+00 1.302364e+00 1.272297e+00 1.233246e+00 1.280360e+00 1.124662e+00 1.135367e+00 1.195907e+00 1.194276e+00 1.198539e+00 1.204368e+00 1.265056e+00 1.435725e+00 1.486688e+00 1.503762e+00 1.526308e+00 1.403096e+00 1.437649e+00 1.440429e+00 1.315793e+00 1.382078e+00 1.347064e+00 1.323981e+00 1.377992e+00 1.213690e+00 1.226916e+00 1.273498e+00 1.256261e+00 1.258470e+00 1.281613e+00 1.218121e+00 1.371996e+00 1.419924e+00 1.449221e+00 1.461180e+00 1.337775e+00 1.354214e+00 1.375547e+00 1.255263e+00 1.319826e+00 1.283853e+00 1.247924e+00 1.305418e+00 1.158858e+00 1.176488e+00 1.207374e+00 1.184038e+00 1.187708e+00 1.222508e+00 1.208332e+00 1.368063e+00 1.414956e+00 1.438379e+00 1.455357e+00 1.331774e+00 1.345177e+00 1.363242e+00 1.244801e+00 1.307478e+00 1.273318e+00 1.234670e+00 1.291083e+00 1.153803e+00 1.169040e+00 1.198359e+00 1.175454e+00 1.177375e+00 1.210899e+00 1.278857e+00 1.443395e+00 1.484790e+00 1.519206e+00 1.540529e+00 1.414241e+00 1.427485e+00 1.448680e+00 1.337259e+00 1.414294e+00 1.371669e+00 1.333833e+00 1.389534e+00 1.225057e+00 1.239672e+00 1.285937e+00 1.275261e+00 1.281466e+00 1.283848e+00
 6.929818e+00 7.715054e+00 9.132370e+00 1.166360e+01 7.524707e+00 7.216443e+00 6.498212e+00 6.140493e+00 5.961534e+00 5.988639e+00 5.948187e+00 5.896131e+00 5.947915e+00 5.831149e+00 5.830487e+00 6.068638e+00 5.865059e+00 5.824094e+00 6.022524e+00 1.025975e+01 8.744710e+00 1.186018e+01 1.218259e+01 8.592284e+00 8.412631e+00 7.132276e+00 6.816254e+00 6.617356e+00 6.637456e+00 6.557028e+00 6.503619e+00 6.626732e+00 6.414851e+00 6.422764e+00 6.698293e+00 6.491196e+00 6.406819e+00 6.624524e+00 8.201360e+00 1.110397e+01 1.201062e+01 1.233303e+01 8.479320e+00 1.077189e+01 7.410871e+00 7.056928e+00 6.893877e+00 6.890046e+00 6.879081e+00 6.789422e+00 6.886161e+00 6.670352e+00 6.611276e+00 7.100791e+00 6.722585e+00 6.627285e+00 7.051151e+00 8.246567e+00 1.114918e+01 1.205583e+01 1.237823e+01 1.099675e+01 1.081710e+01 7.703344e+00 7.650724e+00 7.006603e+00 7.077762e+00 6.900357e+00 6.962787e+00 6.960965e+00 6.732651e+00 6.702898e+00 7.145998e+00 6.767792e+00 6.864685e+00 7.555966e+00 7.584043e+00 8.737437e+00 1.185291e+01 1.217532e+01 8.199503e+00 8.019850e+00 7.215240e+00 6.845691e+00 6.627175e+00 6.616009e+00 6.554119e+00 6.485816e+00 6.594969e+00 6.421313e+00 6.399617e+00 6.678007e+00 6.469790e+00 6.405743e+00 6.641381e+00 7.190550e+00 8.242921e+00 1.162180e+01 1.194420e+01 8.090496e+00 7.788735e+00 6.845536e+00 6.520544e+00 6.278625e+00 6.321075e+00 6.253459e+00 6.223129e+00 6.254331e+00 6.135335e+00 6.136849e+00 6.430793e+00 6.179835e+00 6.125639e+00 6.353804e+00 7.003148e+00 7.913543e+00 1.141452e+01 1.173693e+01 7.687017e+00 7.418383e+00 6.638265e+00 6.222344e+00 6.037821e+00 6.070468e+00 6.022263e+00 5.978053e+00 6.035014e+00 5.901617e+00 5.909198e+00 6.146733e+00 5.954557e+00 5.904436e+00 6.102420e+00 7.001263e+00 7.784030e+00 1.135911e+01 1.168152e+01 7.542624e+00 7.400891e+00 6.498793e+00 6.152812e+00 5.983185e+00 6.004886e+00 5.951170e+00 5.928542e+00 5.968993e+00 5.847123e+00 5.849348e+00 6.081246e+00 5.892024e+00 5.846001e+00 6.027794e+00 6.346495e+00 7.279416e+00 8.433330e+00 1.122796e+01 7.059472e+00 6.879818e+00 6.022883e+00 5.654678e+00 5.493459e+00 5.513559e+00 5.466159e+00 5.434111e+00 5.478606e+00 5.369593e+00 5.369762e+00 5.595806e+00 5.409385e+00 5.361337e+00 5.533202e+00 6.541638e+00 7.374014e+00 8.565850e+00 9.151659e+00 7.259510e+00 6.872079e+00 6.191231e+00 5.798031e+00 5.629250e+00 5.650533e+00 5.612230e+00 5.571933e+00 5.618782e+00 5.511323e+00 5.509722e+00 5.736313e+00 5.549538e+00 5.499815e+00 5.673701e+00 6.417820e+00 7.245090e+00 8.729924e+00 1.126116e+01 7.122261e+00 6.760748e+00 6.058161e+00 5.682103e+00 5.526143e+00 5.549167e+00 5.506116e+00 5.469874e+00 5.510660e+00 5.408353e+00 5.408950e+00 5.621637e+00 5.441141e+00 5.394600e+00 5.568330e+00 6.192229e+00 6.992628e+00 8.274701e+00 8.860510e+00 6.840202e+00 6.595104e+00 5.839036e+00 5.481882e+00 5.317614e+00 5.341817e+00 5.298560e+00 5.267529e+00 5.309898e+00 5.206059e+00 5.206284e+00 5.421187e+00 5.244475e+00 5.198486e+00 5.364341e+00 6.479544e+00 7.523621e+00 8.552376e+00 1.134701e+01 7.117877e+00 6.955063e+00 6.137987e+00 5.773102e+00 5.615203e+00 5.639582e+00 5.592384e+00 5.560976e+00 5.605307e+00 5.492510e+00 5.498389e+00 5.712449e+00 5.539468e+00 5.488285e+00 5.659528e+00 5.666578e+00 6.439549e+00 7.818595e+00 8.404403e+00 6.265158e+00 6.078408e+00 5.336874e+00 4.988153e+00 4.840377e+00 4.862029e+00 4.826492e+00 4.794019e+00 4.830615e+00 4.731170e+00 4.731277e+00 4.942772e+00 4.779794e+00 4.732423e+00 4.882133e+00 5.740394e+00 6.576597e+00 7.784915e+00 8.492831e+00 6.445342e+00 6.227426e+00 5.452797e+00 5.078243e+00 4.929215e+00 4.954686e+00 4.916317e+00 4.884771e+00 4.922930e+00 4.821179e+00 4.823650e+00 5.032555e+00 4.876102e+00 4.825031e+00 4.975110e+00 6.478579e+00 7.464057e+00 8.756213e+00 1.128744e+01 7.058313e+00 6.968896e+00 6.074759e+00 5.700825e+00 5.546592e+00 5.572532e+00 5.533887e+00 5.498222e+00 5.536400e+00 5.435493e+00 5.438471e+00 5.659272e+00 5.472452e+00 5.422135e+00 5.595492e+00 5.912111e+00 6.808395e+00 8.317160e+00 1.084839e+01 6.580887e+00 6.366764e+00 5.607310e+00 5.236773e+00 5.087385e+00 5.108765e+00 5.065995e+00 5.033610e+00 5.080621e+00 4.985411e+00 4.986342e+00 5.183916e+00 5.012915e+00 4.963720e+00 5.130126e+00 5.815995e+00 6.690972e+00 1.044527e+01 1.076768e+01 6.490194e+00 6.267271e+00 5.521247e+00 5.150563e+00 5.002257e+00 5.024188e+00 4.987282e+00 4.952896e+00 4.995912e+00 4.899187e+00 4.906754e+00 5.097397e+00 4.926344e+00 4.880112e+00 5.044537e+00 6.539773e+00 7.298752e+00 8.563985e+00 1.135862e+01 7.190127e+00 7.010473e+00 6.178999e+00 5.779566e+00 5.628568e+00 5.648367e+00 5.607579e+00 5.574560e+00 5.615390e+00 5.504312e+00 5.509528e+00 5.740846e+00 5.546417e+00 5.499895e+00 5.677664e+00
 4.780816e+00 5.724951e+00 6.628528e+00 6.439459e+00 5.783038e+00 4.898861e+00 4.525922e+00 4.576525e+00 4.199450e+00 4.244249e+00 4.179749e+00 4.066295e+00 4.208730e+00 3.914005e+00 3.920477e+00 4.205342e+00 3.975508e+00 3.942513e+00 4.295418e+00 5.725955e+00 6.640820e+00 9.854245e+00 7.192950e+00 9.347471e+00 5.857665e+00 5.451489e+00 5.425143e+00 5.246853e+00 5.090743e+00 5.057295e+00 4.930546e+00 5.144654e+00 4.738792e+00 4.753118e+00 5.043131e+00 4.797696e+00 4.777510e+00 5.131115e+00 6.850571e+00 9.811883e+00 8.148049e+00 1.028991e+01 9.850100e+00 6.645483e+00 6.045568e+00 6.246535e+00 5.695955e+00 5.745635e+00 5.767702e+00 5.496759e+00 5.722433e+00 5.376611e+00 5.295517e+00 5.693445e+00 5.373177e+00 5.344794e+00 6.115782e+00 9.289250e+00 7.832912e+00 1.058673e+01 1.051977e+01 7.871129e+00 7.138738e+00 6.522688e+00 6.476389e+00 6.068318e+00 5.951558e+00 6.122716e+00 5.801695e+00 6.144965e+00 5.650487e+00 5.586986e+00 6.065808e+00 5.640535e+00 5.645994e+00 6.345636e+00 5.691065e+00 6.571711e+00 7.363969e+00 9.769233e+00 6.609928e+00 5.786087e+00 5.433439e+00 5.434164e+00 5.065723e+00 5.084696e+00 5.021892e+00 4.895515e+00 5.061495e+00 4.720742e+00 4.752906e+00 5.050200e+00 4.797484e+00 4.742557e+00 5.146834e+00 5.187306e+00 6.147571e+00 7.203230e+00 9.345094e+00 6.118270e+00 5.298057e+00 4.861614e+00 4.991075e+00 4.570988e+00 4.614141e+00 4.559358e+00 4.433539e+00 4.562208e+00 4.246792e+00 4.251533e+00 4.585883e+00 4.311936e+00 4.264306e+00 4.684562e+00 4.986146e+00 5.813716e+00 6.960825e+00 6.345274e+00 5.943383e+00 5.055651e+00 4.633212e+00 4.714371e+00 4.300035e+00 4.330357e+00 4.277511e+00 4.158102e+00 4.297100e+00 3.973578e+00 3.983331e+00 4.294703e+00 4.048320e+00 4.005796e+00 4.398366e+00 4.885978e+00 6.099746e+00 6.644737e+00 6.841177e+00 6.015856e+00 4.981794e+00 4.539316e+00 4.609868e+00 4.229530e+00 4.258311e+00 4.223476e+00 4.087040e+00 4.248465e+00 3.929425e+00 3.930645e+00 4.232200e+00 3.981957e+00 3.946311e+00 4.333033e+00 4.535308e+00 5.415611e+00 6.319187e+00 6.252226e+00 5.453828e+00 4.602641e+00 4.181439e+00 4.261968e+00 3.859852e+00 3.888972e+00 3.844743e+00 3.725951e+00 3.873227e+00 3.570159e+00 3.581183e+00 3.868169e+00 3.635555e+00 3.598347e+00 3.969221e+00 4.620255e+00 5.732673e+00 6.399771e+00 6.210702e+00 5.696790e+00 4.712338e+00 4.268423e+00 4.355659e+00 3.964996e+00 4.000035e+00 3.931949e+00 3.814532e+00 3.963153e+00 3.655519e+00 3.667678e+00 3.953307e+00 3.719763e+00 3.683725e+00 4.061067e+00 4.524767e+00 5.508362e+00 6.216434e+00 6.149473e+00 5.516982e+00 4.651108e+00 4.190111e+00 4.294430e+00 3.891211e+00 3.918603e+00 3.874007e+00 3.747962e+00 3.897135e+00 3.588765e+00 3.601843e+00 3.893910e+00 3.654187e+00 3.617701e+00 3.998133e+00 4.430903e+00 5.402932e+00 6.111005e+00 6.166150e+00 5.479071e+00 4.532665e+00 4.080160e+00 4.184907e+00 3.771016e+00 3.802305e+00 3.753811e+00 3.628337e+00 3.779695e+00 3.476055e+00 3.490420e+00 3.769477e+00 3.537405e+00 3.506846e+00 3.868960e+00 4.632391e+00 5.598893e+00 8.863377e+00 8.796415e+00 5.688170e+00 4.738187e+00 4.288545e+00 4.361537e+00 3.947645e+00 3.985179e+00 3.932283e+00 3.806160e+00 3.957773e+00 3.643677e+00 3.656439e+00 3.958218e+00 3.710172e+00 3.674311e+00 4.058040e+00 4.168998e+00 5.027579e+00 5.669029e+00 5.621937e+00 5.162255e+00 4.236866e+00 3.830418e+00 3.931163e+00 3.545822e+00 3.572492e+00 3.521292e+00 3.403507e+00 3.545932e+00 3.254758e+00 3.267259e+00 3.541592e+00 3.324006e+00 3.292930e+00 3.634755e+00 4.234120e+00 5.160221e+00 5.749012e+00 5.682051e+00 5.116154e+00 4.270463e+00 3.872692e+00 3.970806e+00 3.584448e+00 3.615287e+00 3.560953e+00 3.443833e+00 3.584754e+00 3.293574e+00 3.305360e+00 3.579297e+00 3.362670e+00 3.332375e+00 3.676889e+00 4.642968e+00 5.561987e+00 8.826471e+00 6.091077e+00 5.725364e+00 4.628679e+00 4.234326e+00 4.300443e+00 3.918891e+00 3.941875e+00 3.890148e+00 3.760830e+00 3.911530e+00 3.606548e+00 3.618783e+00 3.898268e+00 3.671362e+00 3.634735e+00 4.003635e+00 4.321963e+00 5.335020e+00 6.005170e+00 5.864109e+00 5.217897e+00 4.366790e+00 3.957760e+00 4.045078e+00 3.652875e+00 3.681192e+00 3.628684e+00 3.510481e+00 3.657831e+00 3.367525e+00 3.379555e+00 3.651387e+00 3.423543e+00 3.390326e+00 3.745588e+00 4.280701e+00 5.188211e+00 5.844520e+00 6.024826e+00 5.299825e+00 4.331300e+00 3.910785e+00 3.998077e+00 3.614579e+00 3.644761e+00 3.588301e+00 3.470160e+00 3.614429e+00 3.329906e+00 3.343449e+00 3.612195e+00 3.383744e+00 3.353086e+00 3.704505e+00 4.639812e+00 5.606313e+00 6.661973e+00 6.331610e+00 5.695590e+00 4.673005e+00 4.246707e+00 4.330983e+00 3.954618e+00 3.993243e+00 3.940750e+00 3.817039e+00 3.964632e+00 3.656576e+00 3.666930e+00 3.953011e+00 3.714575e+00 3.685140e+00 4.045498e+00
 6.737488e+00 6.461008e+00 6.202522e+00 6.253170e+00 6.180734e+00 6.474381e+00 6.792235e+00 8.028856e+00 1.216626e+01 1.219203e+01 6.971939e+00 6.846372e+00 6.503866e+00 6.577505e+00 6.476527e+00 6.776083e+00 7.154946e+00 8.326371e+00 1.241271e+01 1.243848e+01 7.299886e+00 6.930549e+00 6.609773e+00 6.672663e+00 6.605840e+00 6.935686e+00 7.492552e+00 1.105191e+01 1.246982e+01 1.249559e+01 7.227014e+00 7.113191e+00 6.721009e+00 6.751296e+00 6.617335e+00 7.243487e+00 7.383502e+00 1.106802e+01 1.248593e+01 1.251170e+01 6.995213e+00 6.789974e+00 6.501552e+00 6.569275e+00 6.465339e+00 6.841206e+00 7.152042e+00 1.099190e+01 1.240981e+01 1.243558e+01 6.849817e+00 6.679743e+00 6.370222e+00 6.423182e+00 6.339438e+00 6.635440e+00 6.946948e+00 8.134621e+00 1.230994e+01 1.233571e+01 6.678545e+00 6.512013e+00 6.247533e+00 6.297587e+00 6.225306e+00 6.522872e+00 6.903013e+00 8.316305e+00 1.220644e+01 1.223221e+01 6.656598e+00 6.465410e+00 6.213733e+00 6.268686e+00 6.192131e+00 6.480417e+00 6.816369e+00 8.164016e+00 1.217626e+01 1.220203e+01 6.319796e+00 6.141890e+00 5.903633e+00 5.949434e+00 5.881714e+00 6.145773e+00 6.464832e+00 7.602121e+00 1.188219e+01 9.699134e+00 6.420187e+00 6.238540e+00 6.002688e+00 6.051148e+00 5.981597e+00 6.249183e+00 6.582827e+00 7.772600e+00 1.197752e+01 1.200329e+01 6.344468e+00 6.163922e+00 5.930758e+00 5.975118e+00 5.907199e+00 6.171274e+00 6.479336e+00 7.701944e+00 1.190686e+01 9.723807e+00 6.177395e+00 6.003802e+00 5.774361e+00 5.816200e+00 5.752769e+00 6.012470e+00 6.320244e+00 7.425500e+00 1.175650e+01 1.178227e+01 6.422113e+00 6.238602e+00 5.993129e+00 6.039688e+00 5.971252e+00 6.236974e+00 6.564205e+00 7.792885e+00 1.196821e+01 1.199398e+01 5.710689e+00 5.540149e+00 5.322815e+00 5.363730e+00 5.301419e+00 5.545951e+00 5.840794e+00 6.938563e+00 9.106272e+00 9.132042e+00 5.813692e+00 5.643965e+00 5.419184e+00 5.461557e+00 5.398529e+00 5.647795e+00 5.944863e+00 7.043155e+00 1.141067e+01 1.143644e+01 6.362093e+00 6.191459e+00 5.951568e+00 5.992004e+00 5.927623e+00 6.191953e+00 6.500163e+00 7.913780e+00 9.717196e+00 1.195179e+01 5.966227e+00 5.793738e+00 5.570112e+00 5.612737e+00 5.549992e+00 5.801161e+00 6.102451e+00 7.186196e+00 9.349542e+00 1.158414e+01 5.882723e+00 5.710074e+00 5.488830e+00 5.531533e+00 5.468266e+00 5.717814e+00 6.021810e+00 7.230062e+00 9.269955e+00 1.150455e+01 6.433554e+00 6.241673e+00 6.001910e+00 6.047167e+00 5.980059e+00 6.246809e+00 6.576666e+00 7.838835e+00 1.197623e+01 1.200200e+01
 7.983750e+00 1.183585e+01 9.470565e+00 8.953563e+00 7.357758e+00 6.686468e+00 6.160650e+00 6.290879e+00 6.191251e+00 6.138201e+00 6.273615e+00 6.010258e+00 6.013302e+00 6.347556e+00 6.063590e+00 6.016068e+00 6.251948e+00 8.391616e+00 1.224372e+01 1.208726e+01 9.098028e+00 8.084387e+00 7.413097e+00 6.734496e+00 6.814840e+00 6.716441e+00 6.647272e+00 6.816526e+00 6.487654e+00 6.492228e+00 6.848368e+00 6.550405e+00 6.471650e+00 6.940820e+00 1.097070e+01 1.235057e+01 1.219411e+01 1.167711e+01 1.078558e+01 7.905463e+00 6.896568e+00 7.232339e+00 6.888408e+00 7.240531e+00 6.978597e+00 6.666644e+00 6.683622e+00 7.088709e+00 6.712080e+00 6.647748e+00 7.047678e+00 8.793024e+00 1.238172e+01 1.222526e+01 1.170826e+01 8.607902e+00 7.936612e+00 7.164194e+00 7.138328e+00 7.062225e+00 6.986492e+00 7.172124e+00 6.789895e+00 6.768019e+00 7.434642e+00 6.796833e+00 6.707958e+00 7.364015e+00 8.264217e+00 1.223842e+01 1.208196e+01 1.156496e+01 8.004995e+00 7.407804e+00 6.638273e+00 6.781014e+00 6.752394e+00 6.695633e+00 6.811233e+00 6.481122e+00 6.477381e+00 6.850474e+00 6.537777e+00 6.484163e+00 6.787968e+00 8.211950e+00 1.206405e+01 1.190759e+01 9.181763e+00 7.830621e+00 6.952930e+00 6.419785e+00 6.557130e+00 6.463713e+00 6.421808e+00 6.534362e+00 6.269084e+00 6.266001e+00 6.615510e+00 6.316989e+00 6.266554e+00 6.522665e+00 7.848949e+00 1.189726e+01 1.174080e+01 9.014968e+00 7.545248e+00 6.706705e+00 6.217627e+00 6.337894e+00 6.267233e+00 6.201264e+00 6.347866e+00 6.082079e+00 6.088797e+00 6.417976e+00 6.129274e+00 6.078035e+00 6.332136e+00 7.751603e+00 1.185097e+01 9.485685e+00 8.705281e+00 7.528559e+00 6.681176e+00 6.175103e+00 6.308907e+00 6.197638e+00 6.152257e+00 6.279787e+00 6.028706e+00 6.033022e+00 6.357955e+00 6.085091e+00 6.027745e+00 6.281679e+00 7.278150e+00 1.144503e+01 1.128857e+01 8.299346e+00 7.069096e+00 6.193683e+00 5.736103e+00 5.851155e+00 5.759293e+00 5.711292e+00 5.830884e+00 5.600490e+00 5.601997e+00 5.901412e+00 5.648559e+00 5.601016e+00 5.828035e+00 7.401740e+00 1.156863e+01 8.817832e+00 8.422937e+00 7.192687e+00 6.329921e+00 5.858806e+00 5.982294e+00 5.893563e+00 5.849758e+00 5.959947e+00 5.731704e+00 5.729163e+00 6.050002e+00 5.780407e+00 5.729638e+00 5.963310e+00 7.169229e+00 1.147637e+01 1.131991e+01 8.330685e+00 7.124366e+00 6.233728e+00 5.763481e+00 5.887633e+00 5.794003e+00 5.744795e+00 5.864068e+00 5.632158e+00 5.633926e+00 5.941151e+00 5.684684e+00 5.635847e+00 5.853589e+00 7.049726e+00 9.082937e+00 1.113530e+01 8.409474e+00 6.821791e+00 6.037314e+00 5.565763e+00 5.688191e+00 5.595392e+00 5.547466e+00 5.662904e+00 5.441345e+00 5.445421e+00 5.738694e+00 5.490768e+00 5.443297e+00 5.654200e+00 7.389361e+00 1.155625e+01 1.139979e+01 8.410557e+00 7.105225e+00 6.309936e+00 5.845994e+00 5.968448e+00 5.876572e+00 5.836581e+00 5.945903e+00 5.720726e+00 5.719697e+00 6.022655e+00 5.764344e+00 5.718390e+00 5.936042e+00 6.544253e+00 8.611306e+00 8.191445e+00 7.427176e+00 6.310511e+00 5.500719e+00 5.074336e+00 5.180766e+00 5.100091e+00 5.057345e+00 5.164033e+00 4.961344e+00 4.964422e+00 5.239607e+00 4.999675e+00 4.955542e+00 5.159503e+00 6.572386e+00 8.706163e+00 1.075853e+01 7.484111e+00 6.358901e+00 5.607561e+00 5.171339e+00 5.283831e+00 5.196752e+00 5.154068e+00 5.262774e+00 5.058986e+00 5.064455e+00 5.336293e+00 5.096719e+00 5.052986e+00 5.259225e+00 7.334129e+00 9.292189e+00 8.750220e+00 8.618727e+00 7.049993e+00 6.242268e+00 5.786627e+00 5.902390e+00 5.815499e+00 5.773308e+00 5.882856e+00 5.658365e+00 5.660785e+00 5.980756e+00 5.710305e+00 5.664703e+00 5.880810e+00 6.755469e+00 1.106885e+01 1.091239e+01 7.726955e+00 6.629021e+00 5.767265e+00 5.331555e+00 5.446649e+00 5.358494e+00 5.316319e+00 5.424356e+00 5.210409e+00 5.211408e+00 5.502445e+00 5.266861e+00 5.218598e+00 5.418834e+00 6.684406e+00 1.098477e+01 8.619489e+00 7.524301e+00 6.442822e+00 5.676596e+00 5.246012e+00 5.356144e+00 5.268245e+00 5.228683e+00 5.335854e+00 5.123329e+00 5.124811e+00 5.415050e+00 5.180012e+00 5.134451e+00 5.332990e+00 7.467547e+00 9.094688e+00 8.938228e+00 8.082510e+00 7.127085e+00 6.332465e+00 5.860844e+00 5.981086e+00 5.887526e+00 5.845723e+00 5.967012e+00 5.727111e+00 5.731646e+00 6.021690e+00 5.780264e+00 5.729693e+00 5.952663e+00
 2.241360e+00 2.223460e+00 2.155989e+00 2.210168e+00 2.183947e+00 2.258147e+00 2.202425e+00 2.223607e+00 2.856271e+00 3.109833e+00 2.932244e+00 3.342115e+00 3.384181e+00 2.988044e+00 2.915424e+00 2.516178e+00 2.567369e+00 3.316886e+00 3.453640e+00 2.655672e+00 2.680884e+00 2.673297e+00 2.677954e+00 2.637966e+00 2.771773e+00 2.684185e+00 2.653472e+00 3.601488e+00 6.378797e+00 3.420281e+00 3.881607e+00 3.847379e+00 3.435779e+00 3.667737e+00 3.031957e+00 3.069780e+00 3.845529e+00 4.165317e+00 3.067733e+00 3.117181e+00 3.036216e+00 3.150653e+00 3.132597e+00 3.595088e+00 3.085537e+00 3.121599e+00 3.895658e+00 4.274841e+00 4.163976e+00 6.969370e+00 6.973064e+00 6.678882e+00 4.158115e+00 3.814025e+00 3.623532e+00 6.971213e+00 7.005813e+00 3.422342e+00 3.494298e+00 3.338449e+00 3.536955e+00 3.325296e+00 3.500006e+00 3.366675e+00 3.487798e+00 6.807725e+00 6.990702e+00 6.879836e+00 7.213004e+00 7.216698e+00 6.922516e+00 4.665150e+00 3.861453e+00 3.992326e+00 7.214847e+00 7.249447e+00 2.640999e+00 2.672839e+00 2.628152e+00 2.684204e+00 2.649166e+00 2.761041e+00 2.624978e+00 2.642740e+00 3.590756e+00 3.895839e+00 3.499786e+00 6.590368e+00 3.999728e+00 3.542465e+00 3.531846e+00 2.948622e+00 3.068019e+00 3.923778e+00 4.417986e+00 2.368984e+00 2.417362e+00 2.332491e+00 2.378384e+00 2.341278e+00 2.447000e+00 2.361059e+00 2.395349e+00 3.150996e+00 3.387500e+00 3.138045e+00 3.647724e+00 3.702478e+00 3.163633e+00 3.166026e+00 2.710413e+00 2.786608e+00 3.774727e+00 3.735227e+00 2.230763e+00 2.283017e+00 2.204269e+00 2.239155e+00 2.218187e+00 2.300358e+00 2.227644e+00 2.259509e+00 2.947384e+00 3.114841e+00 3.076818e+00 3.426826e+00 3.592898e+00 3.071145e+00 3.032583e+00 2.566295e+00 2.630960e+00 3.539987e+00 3.446429e+00 2.219028e+00 2.238028e+00 2.174975e+00 2.228536e+00 2.190831e+00 2.286770e+00 2.208981e+00 2.239708e+00 2.875480e+00 3.116716e+00 2.908307e+00 3.404212e+00 3.342713e+00 3.005261e+00 2.915931e+00 2.501269e+00 2.558747e+00 3.309595e+00 3.375462e+00 2.059631e+00 2.072620e+00 2.002566e+00 2.037955e+00 2.022625e+00 2.108741e+00 2.047783e+00 2.086713e+00 2.687046e+00 2.921418e+00 2.795494e+00 3.139621e+00 3.139452e+00 2.828842e+00 2.734476e+00 2.350874e+00 2.418979e+00 3.154583e+00 3.252766e+00 2.096805e+00 2.115681e+00 2.041250e+00 2.082946e+00 2.059049e+00 2.146880e+00 2.078222e+00 2.123445e+00 2.745920e+00 2.991420e+00 2.820986e+00 3.248192e+00 3.263078e+00 2.863666e+00 2.809354e+00 2.401886e+00 2.464947e+00 3.250035e+00 3.274656e+00 2.066387e+00 2.076103e+00 2.015937e+00 2.049556e+00 2.029670e+00 2.119791e+00 2.050681e+00 2.093424e+00 2.724611e+00 2.960379e+00 2.806549e+00 3.176445e+00 3.169022e+00 2.885957e+00 2.775020e+00 2.377622e+00 2.429637e+00 3.236962e+00 3.241421e+00 2.013000e+00 2.027475e+00 1.962596e+00 1.996336e+00 1.978331e+00 2.063693e+00 2.008193e+00 2.046770e+00 2.637195e+00 2.866505e+00 2.758745e+00 3.238059e+00 3.133290e+00 2.795364e+00 2.733937e+00 2.328148e+00 2.389853e+00 3.174709e+00 3.219288e+00 2.092594e+00 2.108077e+00 2.041815e+00 2.076461e+00 2.055614e+00 2.143908e+00 2.075064e+00 2.125691e+00 2.710438e+00 2.945751e+00 2.823927e+00 3.191508e+00 3.200967e+00 2.837875e+00 2.791420e+00 2.384738e+00 2.461511e+00 3.212130e+00 3.292391e+00 1.921246e+00 1.930184e+00 1.867784e+00 1.903470e+00 1.882282e+00 1.963408e+00 1.912349e+00 1.957403e+00 2.533544e+00 2.753461e+00 2.635201e+00 3.046204e+00 3.014459e+00 2.692117e+00 2.605603e+00 2.230101e+00 2.312478e+00 3.059164e+00 3.060682e+00 1.935956e+00 1.948658e+00 1.884084e+00 1.921116e+00 1.899925e+00 1.981787e+00 1.929221e+00 1.971696e+00 2.542105e+00 2.746646e+00 2.627471e+00 3.018574e+00 3.005684e+00 2.672737e+00 2.626958e+00 2.238415e+00 2.324736e+00 3.047624e+00 3.070615e+00 2.079865e+00 2.097394e+00 2.023675e+00 2.056574e+00 2.034363e+00 2.115139e+00 2.065029e+00 2.105088e+00 2.699106e+00 2.897940e+00 2.780560e+00 3.149556e+00 3.153250e+00 2.815635e+00 2.788594e+00 2.383815e+00 2.428386e+00 3.147753e+00 3.207965e+00 1.963199e+00 1.977737e+00 1.912379e+00 1.948851e+00 1.930097e+00 2.011892e+00 1.960499e+00 2.003985e+00 2.577704e+00 2.785014e+00 2.654936e+00 3.045369e+00 3.087456e+00 2.764212e+00 2.709294e+00 2.263160e+00 2.332462e+00 3.071602e+00 3.098240e+00 1.948719e+00 1.960757e+00 1.896769e+00 1.933727e+00 1.914080e+00 1.995291e+00 1.942354e+00 1.987229e+00 2.566751e+00 2.768844e+00 2.638862e+00 3.052228e+00 3.074025e+00 2.698072e+00 2.680023e+00 2.237753e+00 2.307025e+00 3.025708e+00 3.068380e+00 2.098302e+00 2.111775e+00 2.046003e+00 2.082939e+00 2.059544e+00 2.141985e+00 2.096790e+00 2.129206e+00 2.718437e+00 2.913274e+00 2.802408e+00 3.160053e+00 3.262599e+00 2.822181e+00 2.764692e+00 2.388694e+00 2.438217e+00 3.152564e+00 3.179092e+00
 6.593372e+00 5.876436e+00 5.513257e+00 5.591305e+00 5.467554e+00 5.882964e+00 6.935309e+00 1.123471e+01 7.409016e+00 6.653625e+00 6.166862e+00 6.255558e+00 6.100786e+00 6.637916e+00 1.036417e+01 1.183276e+01 8.057415e+00 6.959835e+00 6.396421e+00 6.553872e+00 6.331269e+00 7.118399e+00 1.055296e+01 1.202155e+01 1.032460e+01 7.181279e+00 6.525224e+00 6.588105e+00 6.424456e+00 7.176762e+00 1.061133e+01 1.207991e+01 7.474189e+00 6.565268e+00 6.160441e+00 6.237287e+00 6.093954e+00 6.610040e+00 8.146421e+00 1.182383e+01 7.006502e+00 6.258688e+00 5.852135e+00 5.925923e+00 5.792725e+00 6.251484e+00 1.008024e+01 1.154882e+01 6.663616e+00 6.002405e+00 5.597866e+00 5.677478e+00 5.548780e+00 5.978476e+00 7.059332e+00 9.106105e+00 6.565377e+00 5.904490e+00 5.535810e+00 5.610647e+00 5.486649e+00 5.907920e+00 6.954796e+00 1.125419e+01 6.036994e+00 5.404264e+00 5.043864e+00 5.118023e+00 4.997686e+00 5.395329e+00 6.426214e+00 8.572001e+00 6.246757e+00 5.546492e+00 5.182661e+00 5.259344e+00 5.135150e+00 5.534828e+00 6.533481e+00 1.091516e+01 6.114263e+00 5.437272e+00 5.078821e+00 5.152082e+00 5.031445e+00 5.437868e+00 6.497960e+00 8.341972e+00 5.894698e+00 5.248636e+00 4.882258e+00 4.956132e+00 4.836149e+00 5.235492e+00 6.242011e+00 1.062369e+01 6.225563e+00 5.532228e+00 5.167925e+00 5.243620e+00 5.120852e+00 5.536116e+00 6.585129e+00 1.090137e+01 5.413832e+00 4.782273e+00 4.437973e+00 4.508491e+00 4.395003e+00 4.775816e+00 5.719207e+00 7.717986e+00 5.484837e+00 4.863982e+00 4.521915e+00 4.592956e+00 4.478932e+00 4.861451e+00 5.815316e+00 8.063599e+00 6.102429e+00 5.463472e+00 5.106467e+00 5.180410e+00 5.058865e+00 5.459679e+00 6.510010e+00 8.246424e+00 5.630233e+00 5.009428e+00 4.663885e+00 4.734589e+00 4.619670e+00 5.006366e+00 5.983450e+00 7.816331e+00 5.545656e+00 4.932538e+00 4.585555e+00 4.657365e+00 4.541679e+00 4.924603e+00 5.855721e+00 8.125505e+00 6.218668e+00 5.539371e+00 5.181969e+00 5.251354e+00 5.134570e+00 5.528717e+00 6.539691e+00 8.704427e+00
 1.564290e+00 1.773392e+00 1.762207e+00 1.815182e+00 1.824059e+00 1.863922e+00 1.553357e+00 1.476056e+00 1.948223e+00 1.861570e+00 2.056459e+00 1.944324e+00 2.197758e+00 1.785988e+00 1.781115e+00 1.563818e+00 1.684914e+00 2.265079e+00 2.131822e+00 1.921509e+00 2.083958e+00 1.985384e+00 2.089145e+00 2.082988e+00 2.200639e+00 1.794336e+00 1.714129e+00 2.576078e+00 2.356126e+00 5.057526e+00 4.945392e+00 2.608022e+00 4.787056e+00 2.597288e+00 1.940246e+00 2.115580e+00 2.742537e+00 2.656519e+00 2.264449e+00 2.380344e+00 2.308078e+00 2.376708e+00 2.351967e+00 2.425678e+00 2.158995e+00 2.013334e+00 3.064518e+00 2.703272e+00 5.282565e+00 5.170431e+00 5.305287e+00 5.012095e+00 5.031152e+00 2.804111e+00 2.215459e+00 5.176400e+00 3.267067e+00 2.476444e+00 2.645867e+00 2.554710e+00 2.595817e+00 2.528843e+00 2.680486e+00 2.319771e+00 2.326372e+00 5.434119e+00 5.336274e+00 5.443341e+00 5.331207e+00 3.257238e+00 5.172871e+00 2.983103e+00 2.701486e+00 2.886903e+00 5.337176e+00 5.636668e+00 1.897094e+00 2.040915e+00 1.990593e+00 2.039452e+00 2.055155e+00 2.108208e+00 1.846781e+00 1.747567e+00 2.569762e+00 2.349811e+00 2.456878e+00 2.730252e+00 2.865107e+00 2.308514e+00 2.327571e+00 2.113149e+00 2.035164e+00 2.472820e+00 2.650204e+00 1.716990e+00 1.817726e+00 1.834204e+00 1.897431e+00 1.903709e+00 1.976696e+00 1.693538e+00 1.540872e+00 2.155520e+00 2.095597e+00 2.449930e+00 1.999080e+00 2.350545e+00 1.820875e+00 1.765769e+00 1.640767e+00 1.566319e+00 2.147559e+00 2.284672e+00 1.683047e+00 1.749641e+00 1.765121e+00 1.843546e+00 1.829868e+00 1.909996e+00 1.568136e+00 1.462177e+00 1.917342e+00 1.819497e+00 2.029260e+00 1.789310e+00 1.928529e+00 1.593698e+00 1.592021e+00 1.539807e+00 1.441318e+00 1.776950e+00 2.070380e+00 1.624740e+00 1.753310e+00 1.753688e+00 1.790086e+00 1.799268e+00 1.833502e+00 1.574143e+00 1.436603e+00 1.821481e+00 1.725209e+00 1.856250e+00 1.772479e+00 2.039250e+00 1.574452e+00 1.656654e+00 1.550076e+00 1.470884e+00 1.801902e+00 2.101393e+00 1.522739e+00 1.668197e+00 1.677513e+00 1.727899e+00 1.736882e+00 1.753671e+00 1.460257e+00 1.337652e+00 1.664167e+00 1.580067e+00 1.706014e+00 1.589070e+00 1.752048e+00 1.413316e+00 1.484226e+00 1.421358e+00 1.334472e+00 1.638088e+00 1.917209e+00 1.564544e+00 1.692633e+00 1.700676e+00 1.743579e+00 1.767814e+00 1.779122e+00 1.515839e+00 1.365132e+00 1.731011e+00 1.621372e+00 1.734435e+00 1.612531e+00 1.765856e+00 1.432499e+00 1.459505e+00 1.427640e+00 1.351526e+00 1.671263e+00 1.967557e+00 1.537273e+00 1.691869e+00 1.667998e+00 1.778530e+00 1.760883e+00 1.774785e+00 1.489969e+00 1.343943e+00 1.704215e+00 1.587141e+00 1.711579e+00 1.587590e+00 1.756286e+00 1.407405e+00 1.441575e+00 1.412834e+00 1.329524e+00 1.624973e+00 1.934190e+00 1.528527e+00 1.661726e+00 1.674117e+00 1.752458e+00 1.739043e+00 1.772529e+00 1.442265e+00 1.312916e+00 1.665853e+00 1.556936e+00 1.686523e+00 1.542867e+00 1.691900e+00 1.369495e+00 1.399409e+00 1.375578e+00 1.295662e+00 1.579117e+00 1.908423e+00 1.564227e+00 1.692457e+00 1.680459e+00 1.758993e+00 1.765896e+00 1.813229e+00 1.502843e+00 1.350046e+00 1.732756e+00 1.613947e+00 1.767881e+00 1.609735e+00 1.778308e+00 1.441178e+00 1.463499e+00 1.441409e+00 1.335484e+00 1.624611e+00 1.952260e+00 1.470348e+00 1.642217e+00 1.620209e+00 1.676544e+00 1.716689e+00 1.765659e+00 1.394625e+00 1.253707e+00 1.614416e+00 1.494353e+00 1.606488e+00 1.484942e+00 1.648560e+00 1.340697e+00 1.373302e+00 1.309052e+00 1.220520e+00 1.481367e+00 1.856712e+00 1.500772e+00 1.598924e+00 1.617839e+00 1.672921e+00 1.672823e+00 1.714068e+00 1.391737e+00 1.261890e+00 1.661697e+00 1.511633e+00 1.627102e+00 1.504254e+00 1.666653e+00 1.370880e+00 1.401485e+00 1.324297e+00 1.229796e+00 1.485409e+00 1.868210e+00 1.539322e+00 1.665009e+00 1.669436e+00 1.770302e+00 1.773400e+00 1.820649e+00 1.461399e+00 1.345251e+00 1.751926e+00 1.602579e+00 1.748509e+00 1.622456e+00 1.803175e+00 1.416717e+00 1.445028e+00 1.397695e+00 1.353504e+00 1.826970e+00 1.965889e+00 1.532238e+00 1.628487e+00 1.623045e+00 1.685184e+00 1.686600e+00 1.720216e+00 1.401583e+00 1.274724e+00 1.654803e+00 1.544115e+00 1.668066e+00 1.541023e+00 1.671063e+00 1.329787e+00 1.348755e+00 1.357222e+00 1.293521e+00 1.686523e+00 1.872616e+00 1.510376e+00 1.619607e+00 1.610541e+00 1.670787e+00 1.684226e+00 1.697204e+00 1.397196e+00 1.264625e+00 1.636479e+00 1.526983e+00 1.651881e+00 1.511230e+00 1.653628e+00 1.319841e+00 1.337343e+00 1.360475e+00 1.317059e+00 1.664077e+00 1.875768e+00 1.561662e+00 1.680961e+00 1.683867e+00 1.777602e+00 1.768428e+00 1.800268e+00 1.459708e+00 1.347662e+00 1.726156e+00 1.632899e+00 1.780579e+00 1.670243e+00 1.783305e+00 1.472397e+00 1.502718e+00 1.434348e+00 1.355931e+00 1.704374e+00 1.992837e+00
 3.377264e+00 3.810524e+00 4.480815e+00 4.091196e+00 3.681899e+00 3.200826e+00 2.993357e+00 3.181008e+00 2.932357e+00 2.930555e+00 2.902636e+00 2.858887e+00 2.906833e+00 2.746686e+00 2.680981e+00 2.902021e+00 2.693929e+00 2.675040e+00 3.022716e+00 4.093802e+00 4.518540e+00 7.566554e+00 7.340017e+00 4.374307e+00 3.968643e+00 3.665955e+00 3.787210e+00 3.548806e+00 3.607675e+00 3.522433e+00 3.468791e+00 3.514216e+00 3.334776e+00 3.228135e+00 3.503688e+00 3.258171e+00 3.227109e+00 3.726989e+00 5.055304e+00 5.354883e+00 5.808564e+00 7.790851e+00 7.544634e+00 4.666744e+00 4.244948e+00 4.891381e+00 4.093673e+00 4.148746e+00 4.120827e+00 4.133640e+00 4.413318e+00 3.838802e+00 3.738648e+00 4.130616e+00 3.803575e+00 3.715695e+00 4.779941e+00 7.538732e+00 7.838311e+00 8.291992e+00 8.065454e+00 5.347011e+00 7.413573e+00 4.766817e+00 4.902583e+00 4.970393e+00 4.586431e+00 4.365833e+00 4.459303e+00 4.951323e+00 4.137896e+00 4.053430e+00 4.568300e+00 4.167861e+00 4.060894e+00 4.543876e+00 4.590759e+00 4.890338e+00 7.552844e+00 4.854080e+00 4.607863e+00 3.954932e+00 3.586800e+00 3.878246e+00 3.500797e+00 3.593964e+00 3.508722e+00 3.449315e+00 3.507903e+00 3.301203e+00 3.210332e+00 3.496215e+00 3.241364e+00 3.224080e+00 3.628217e+00 3.612377e+00 4.335734e+00 5.052816e+00 4.366670e+00 4.194553e+00 3.497197e+00 3.254429e+00 3.417187e+00 3.175182e+00 3.154510e+00 3.133972e+00 3.092960e+00 3.118036e+00 2.952222e+00 2.889075e+00 3.141192e+00 2.913099e+00 2.885283e+00 3.270291e+00 3.412101e+00 3.830476e+00 4.520635e+00 4.219998e+00 3.794562e+00 3.291925e+00 3.061688e+00 3.270515e+00 2.995836e+00 2.991980e+00 2.945804e+00 2.904517e+00 2.954282e+00 2.784616e+00 2.720410e+00 2.975587e+00 2.737067e+00 2.718404e+00 3.106283e+00 3.426217e+00 3.768609e+00 4.416019e+00 4.070903e+00 3.698601e+00 3.243306e+00 3.011866e+00 3.159045e+00 2.938314e+00 2.930299e+00 2.903241e+00 2.882740e+00 2.928798e+00 2.753375e+00 2.697289e+00 2.905881e+00 2.709285e+00 2.680414e+00 3.053411e+00 3.144404e+00 3.545368e+00 4.041862e+00 3.802653e+00 3.481661e+00 3.005967e+00 2.785776e+00 2.936910e+00 2.713641e+00 2.718074e+00 2.680059e+00 2.655186e+00 2.694570e+00 2.545857e+00 2.486544e+00 2.695861e+00 2.500496e+00 2.479320e+00 2.813475e+00 3.227709e+00 3.549253e+00 4.190144e+00 3.873369e+00 3.599970e+00 3.045330e+00 2.843283e+00 3.000358e+00 2.766016e+00 2.772434e+00 2.730498e+00 2.709962e+00 2.741675e+00 2.596698e+00 2.536201e+00 2.749844e+00 2.550910e+00 2.528875e+00 2.867608e+00 3.160830e+00 3.527233e+00 4.157007e+00 3.825723e+00 3.555642e+00 2.989030e+00 2.798548e+00 2.964961e+00 2.729757e+00 2.729853e+00 2.695324e+00 2.664885e+00 2.705585e+00 2.552794e+00 2.500344e+00 2.712079e+00 2.514018e+00 2.490297e+00 2.829365e+00 3.076079e+00 3.437910e+00 4.100767e+00 3.800832e+00 3.422699e+00 2.935994e+00 2.733342e+00 2.888326e+00 2.659224e+00 2.661443e+00 2.632193e+00 2.598147e+00 2.636448e+00 2.489247e+00 2.433762e+00 2.636225e+00 2.449662e+00 2.427313e+00 2.753842e+00 3.201088e+00 3.555681e+00 4.112059e+00 3.905390e+00 3.595282e+00 3.052691e+00 2.844518e+00 2.998051e+00 2.760517e+00 2.770227e+00 2.727682e+00 2.704923e+00 2.739508e+00 2.587563e+00 2.530309e+00 2.745575e+00 2.543607e+00 2.522641e+00 2.873965e+00 2.924002e+00 3.254347e+00 3.777268e+00 3.509351e+00 3.228986e+00 2.785265e+00 2.591882e+00 2.750150e+00 2.524718e+00 2.528541e+00 2.497202e+00 2.467994e+00 2.503698e+00 2.363912e+00 2.313656e+00 2.508858e+00 2.327112e+00 2.309260e+00 2.618898e+00 2.955487e+00 3.307738e+00 3.776095e+00 3.519296e+00 3.261428e+00 2.811555e+00 2.611584e+00 2.769085e+00 2.551570e+00 2.550015e+00 2.519653e+00 2.490673e+00 2.526147e+00 2.385239e+00 2.334267e+00 2.532530e+00 2.349988e+00 2.330480e+00 2.642198e+00 3.171463e+00 3.535696e+00 4.060724e+00 3.791373e+00 3.575297e+00 3.013304e+00 2.808522e+00 2.978066e+00 2.736771e+00 2.747286e+00 2.703787e+00 2.680416e+00 2.721064e+00 2.566626e+00 2.507479e+00 2.717165e+00 2.522912e+00 2.498998e+00 2.839660e+00 2.992330e+00 3.344507e+00 3.875343e+00 3.631452e+00 3.333956e+00 2.857113e+00 2.659209e+00 2.810373e+00 2.588469e+00 2.587146e+00 2.558738e+00 2.531358e+00 2.570573e+00 2.427375e+00 2.373794e+00 2.567677e+00 2.384406e+00 2.365941e+00 2.685885e+00 2.976288e+00 3.308010e+00 3.856880e+00 3.577550e+00 3.291758e+00 2.833840e+00 2.636178e+00 2.787017e+00 2.567336e+00 2.567906e+00 2.538349e+00 2.508847e+00 2.544470e+00 2.405907e+00 2.352832e+00 2.546955e+00 2.362595e+00 2.344351e+00 2.662930e+00 3.200097e+00 3.553951e+00 4.189491e+00 3.889556e+00 3.546880e+00 3.058463e+00 2.844745e+00 2.987659e+00 2.765363e+00 2.767322e+00 2.739822e+00 2.707928e+00 2.746706e+00 2.592305e+00 2.535548e+00 2.750035e+00 2.547825e+00 2.530178e+00 2.867647e+00
 1.211660e+01 1.214112e+01 8.314306e+00 6.604890e+00 6.747630e+00 6.483246e+00 6.394111e+00 6.538874e+00 6.271235e+00 6.270770e+00 7.069719e+00 6.380992e+00 6.225135e+00 6.674867e+00 1.236305e+01 1.238758e+01 8.560760e+00 7.031328e+00 7.181304e+00 6.841062e+00 6.703221e+00 7.015569e+00 6.574979e+00 6.569565e+00 7.783221e+00 6.736610e+00 6.530721e+00 7.136729e+00 1.242016e+01 1.244468e+01 1.082669e+01 7.267653e+00 7.455020e+00 7.050431e+00 6.859778e+00 7.164125e+00 6.708720e+00 6.717002e+00 7.840327e+00 6.851469e+00 6.632899e+00 7.312413e+00 1.243627e+01 1.246079e+01 1.084280e+01 7.479969e+00 7.593236e+00 7.381325e+00 7.061369e+00 7.427501e+00 6.742932e+00 6.728748e+00 1.032866e+01 6.924901e+00 6.704716e+00 9.996955e+00 1.236015e+01 1.238467e+01 8.294455e+00 6.942568e+00 7.158531e+00 6.838158e+00 6.700317e+00 6.927604e+00 6.568511e+00 6.578978e+00 7.658210e+00 6.726197e+00 6.527817e+00 7.163421e+00 1.226029e+01 1.228481e+01 8.194590e+00 6.796148e+00 6.962207e+00 6.660930e+00 6.558682e+00 6.735221e+00 6.438947e+00 6.433478e+00 7.433185e+00 6.576932e+00 6.388306e+00 6.915997e+00 1.215678e+01 1.218130e+01 7.968979e+00 6.651638e+00 6.846701e+00 6.538603e+00 6.431795e+00 6.600602e+00 6.315132e+00 6.321926e+00 7.218363e+00 6.430140e+00 6.264460e+00 6.754740e+00 1.212660e+01 1.215112e+01 7.938798e+00 6.632503e+00 6.811169e+00 6.517486e+00 6.411360e+00 6.563662e+00 6.280533e+00 6.275332e+00 7.208051e+00 6.398045e+00 6.233818e+00 6.679062e+00 1.183253e+01 1.185706e+01 7.428121e+00 6.304689e+00 6.420542e+00 6.169308e+00 6.078694e+00 6.218688e+00 5.964454e+00 5.965450e+00 6.751239e+00 6.068499e+00 5.921462e+00 6.341892e+00 1.192786e+01 1.195239e+01 7.614900e+00 6.389818e+00 6.537417e+00 6.272883e+00 6.184144e+00 6.327424e+00 6.065865e+00 6.067250e+00 6.875631e+00 6.169744e+00 6.020479e+00 6.444779e+00 1.185720e+01 1.188173e+01 7.476725e+00 6.316107e+00 6.456380e+00 6.195976e+00 6.106019e+00 6.252307e+00 5.992214e+00 5.990211e+00 6.775912e+00 6.093293e+00 5.947172e+00 6.364564e+00 1.170685e+01 1.173137e+01 7.146787e+00 6.148050e+00 6.284712e+00 6.027193e+00 5.946614e+00 6.084794e+00 5.835247e+00 5.834069e+00 6.585799e+00 5.935540e+00 5.791700e+00 6.193840e+00 1.191855e+01 1.194307e+01 7.477429e+00 6.382469e+00 6.534302e+00 6.260442e+00 6.172686e+00 6.319081e+00 6.057348e+00 6.055899e+00 6.844353e+00 6.159504e+00 6.010981e+00 6.436310e+00 8.793214e+00 8.817738e+00 6.646851e+00 5.671301e+00 5.793608e+00 5.564666e+00 5.484362e+00 5.612971e+00 5.383321e+00 5.383344e+00 6.083451e+00 5.473735e+00 5.338808e+00 5.721886e+00 8.766680e+00 8.913310e+00 6.763119e+00 5.772404e+00 5.895491e+00 5.663095e+00 5.581811e+00 5.716150e+00 5.480913e+00 5.480429e+00 6.182266e+00 5.572408e+00 5.436953e+00 5.821746e+00 1.187636e+01 1.190089e+01 7.563402e+00 6.338962e+00 6.490491e+00 6.212594e+00 6.125932e+00 6.267561e+00 6.011928e+00 6.012111e+00 6.829483e+00 6.118245e+00 5.965407e+00 6.399593e+00 1.150871e+01 9.324409e+00 7.010267e+00 5.926469e+00 6.058808e+00 5.817277e+00 5.736489e+00 5.866224e+00 5.631183e+00 5.630905e+00 6.363647e+00 5.728519e+00 5.588528e+00 5.977316e+00 9.220298e+00 1.145365e+01 6.842106e+00 5.842567e+00 5.965212e+00 5.732650e+00 5.652498e+00 5.788440e+00 5.548901e+00 5.549298e+00 6.262780e+00 5.645256e+00 5.508176e+00 5.891510e+00 1.192658e+01 1.195110e+01 7.502297e+00 6.403142e+00 6.575708e+00 6.268802e+00 6.183065e+00 6.326621e+00 6.063993e+00 6.064221e+00 6.913996e+00 6.169758e+00 6.018395e+00 6.453899e+00
 2.770456e+00 2.713739e+00 2.752758e+00 2.713490e+00 2.723880e+00 2.688523e+00 2.874776e+00 3.031506e+00 2.828195e+00 3.285435e+00 3.301907e+00 3.446390e+00 3.822988e+00 3.285227e+00 3.856030e+00 3.245124e+00 3.574157e+00 3.595260e+00 3.077413e+00 3.318953e+00 3.283027e+00 3.341377e+00 3.278258e+00 3.300745e+00 3.261617e+00 3.468092e+00 3.594374e+00 3.434267e+00 3.952558e+00 4.098566e+00 4.078056e+00 4.508122e+00 4.040159e+00 5.088219e+00 4.030825e+00 4.784009e+00 4.362857e+00 3.732929e+00 3.893460e+00 3.794919e+00 3.830605e+00 3.875154e+00 3.863716e+00 3.770245e+00 4.027388e+00 4.400483e+00 4.018783e+00 7.190403e+00 4.623500e+00 5.107077e+00 7.627390e+00 4.738260e+00 5.079445e+00 4.392678e+00 4.849335e+00 5.273300e+00 4.437081e+00 4.219283e+00 4.161145e+00 4.238890e+00 4.091425e+00 4.213402e+00 4.232058e+00 4.413310e+00 4.549926e+00 4.895503e+00 4.870674e+00 5.020211e+00 5.381680e+00 7.901993e+00 4.816656e+00 8.022481e+00 4.756262e+00 5.509447e+00 5.547903e+00 4.637585e+00 3.297529e+00 3.254583e+00 3.304325e+00 3.310043e+00 3.271756e+00 3.252162e+00 3.497650e+00 3.655438e+00 3.437909e+00 3.938848e+00 4.544464e+00 4.379131e+00 4.443352e+00 3.915130e+00 4.563840e+00 3.810714e+00 4.221709e+00 4.260165e+00 3.661895e+00 2.961454e+00 2.940025e+00 2.979199e+00 2.937799e+00 2.941321e+00 2.899833e+00 3.106549e+00 3.268833e+00 3.060537e+00 3.514162e+00 3.541592e+00 3.712503e+00 4.040831e+00 3.558734e+00 4.181188e+00 3.489370e+00 3.760650e+00 3.864216e+00 3.292649e+00 2.785265e+00 2.753860e+00 2.809883e+00 2.758217e+00 2.766541e+00 2.729323e+00 2.928143e+00 3.087970e+00 2.892879e+00 3.354476e+00 3.365806e+00 3.582670e+00 3.877318e+00 3.394970e+00 4.088043e+00 3.273986e+00 3.655223e+00 3.860211e+00 3.143160e+00 2.747296e+00 2.711176e+00 2.771152e+00 2.721504e+00 2.747225e+00 2.700348e+00 2.887806e+00 3.048439e+00 2.848308e+00 3.298840e+00 3.364403e+00 3.462471e+00 3.937039e+00 3.338276e+00 3.984130e+00 3.240199e+00 3.583461e+00 3.701536e+00 3.086717e+00 2.541116e+00 2.512349e+00 2.566234e+00 2.515790e+00 2.530615e+00 2.489270e+00 2.657353e+00 2.815697e+00 2.627051e+00 3.065278e+00 3.086308e+00 3.198111e+00 3.586754e+00 3.080483e+00 3.695240e+00 3.004450e+00 3.350241e+00 3.402170e+00 2.869569e+00 2.587758e+00 2.563106e+00 2.606576e+00 2.569994e+00 2.580328e+00 2.537954e+00 2.715028e+00 2.884703e+00 2.682592e+00 3.122411e+00 3.156913e+00 3.291807e+00 3.671534e+00 3.144752e+00 3.830396e+00 3.079929e+00 3.407248e+00 3.516290e+00 2.908257e+00 2.548316e+00 2.524485e+00 2.570777e+00 2.528046e+00 2.542337e+00 2.501061e+00 2.672106e+00 2.837247e+00 2.645978e+00 3.079213e+00 3.131848e+00 3.221845e+00 3.574815e+00 3.097496e+00 3.782750e+00 3.023316e+00 3.386438e+00 3.408922e+00 2.891977e+00 2.485095e+00 2.458609e+00 2.508936e+00 2.463015e+00 2.478556e+00 2.436583e+00 2.603663e+00 2.771713e+00 2.573164e+00 3.003561e+00 3.048603e+00 3.135625e+00 3.497946e+00 3.006684e+00 3.683696e+00 2.950602e+00 3.314225e+00 3.337083e+00 2.815184e+00 2.582936e+00 2.559967e+00 2.606626e+00 2.562123e+00 2.576923e+00 2.535816e+00 2.697057e+00 2.874894e+00 2.665509e+00 3.127363e+00 3.140897e+00 3.261320e+00 3.765860e+00 3.131542e+00 3.760263e+00 3.073155e+00 3.395464e+00 3.494510e+00 2.915713e+00 2.360869e+00 2.337905e+00 2.384259e+00 2.340611e+00 2.355131e+00 2.316479e+00 2.475536e+00 2.627945e+00 2.442214e+00 2.841347e+00 2.872594e+00 2.987037e+00 3.334559e+00 2.868662e+00 3.511207e+00 2.798147e+00 3.119629e+00 3.160466e+00 2.668615e+00 2.384742e+00 2.359145e+00 2.406054e+00 2.362581e+00 2.376248e+00 2.337026e+00 2.496814e+00 2.651590e+00 2.464786e+00 2.865048e+00 2.906192e+00 3.017521e+00 3.364579e+00 2.891222e+00 3.526446e+00 2.817764e+00 3.141952e+00 3.184448e+00 2.692118e+00 2.557481e+00 2.535548e+00 2.581520e+00 2.538473e+00 2.550606e+00 2.511266e+00 2.690004e+00 2.846986e+00 2.652096e+00 3.077739e+00 3.108265e+00 3.211375e+00 3.574259e+00 3.153255e+00 3.822563e+00 3.037428e+00 3.415657e+00 3.442997e+00 2.893142e+00 2.420134e+00 2.396533e+00 2.443122e+00 2.400903e+00 2.415125e+00 2.375368e+00 2.536254e+00 2.692142e+00 2.503902e+00 2.914214e+00 2.946035e+00 3.052647e+00 3.424093e+00 2.934296e+00 3.559417e+00 2.880094e+00 3.237803e+00 3.284332e+00 2.730456e+00 2.397766e+00 2.375668e+00 2.421650e+00 2.379543e+00 2.394559e+00 2.354197e+00 2.514752e+00 2.664784e+00 2.481827e+00 2.890084e+00 2.917083e+00 3.032733e+00 3.408317e+00 2.912877e+00 3.516477e+00 2.850651e+00 3.219340e+00 3.246468e+00 2.709663e+00 2.587924e+00 2.564631e+00 2.611809e+00 2.564350e+00 2.583628e+00 2.538625e+00 2.709503e+00 2.879738e+00 2.677657e+00 3.109897e+00 3.112925e+00 3.251870e+00 3.670881e+00 3.139670e+00 3.846583e+00 3.042152e+00 3.511024e+00 3.498545e+00 2.921569e+00
 7.681250e+00 1.073520e+01 1.051920e+01 7.353530e+00 5.655768e+00 5.239466e+00 5.336309e+00 5.192365e+00 5.133657e+00 5.218029e+00 5.007563e+00 4.988218e+00 5.590159e+00 5.068677e+00 4.964394e+00 5.303044e+00 1.066074e+01 1.150587e+01 1.128987e+01 1.033302e+01 6.718126e+00 6.168665e+00 6.318127e+00 6.067945e+00 5.983314e+00 6.149323e+00 5.856770e+00 5.818780e+00 6.567226e+00 5.922825e+00 5.783163e+00 6.289118e+00 1.098555e+01 1.183068e+01 1.161468e+01 1.065783e+01 9.637270e+00 6.699875e+00 6.957723e+00 6.657830e+00 6.421813e+00 6.561955e+00 6.221261e+00 6.194226e+00 6.840977e+00 6.338564e+00 6.187450e+00 6.928714e+00 1.109843e+01 1.194356e+01 1.172756e+01 1.077071e+01 7.541324e+00 6.886853e+00 6.948494e+00 6.719649e+00 6.652110e+00 7.253020e+00 6.383825e+00 6.396935e+00 7.201122e+00 6.508765e+00 6.323021e+00 6.919485e+00 1.064668e+01 1.149181e+01 1.127581e+01 1.031896e+01 6.629966e+00 6.133433e+00 6.333663e+00 6.048119e+00 5.991186e+00 6.076587e+00 5.815577e+00 5.804719e+00 6.390787e+00 5.918833e+00 5.781766e+00 6.275057e+00 1.025738e+01 1.110251e+01 1.088651e+01 9.929662e+00 6.189607e+00 5.700865e+00 5.724822e+00 5.581455e+00 5.539634e+00 5.624893e+00 5.396355e+00 5.372507e+00 6.021357e+00 5.477911e+00 5.355456e+00 5.752275e+00 7.768982e+00 1.082294e+01 1.060693e+01 7.055754e+00 5.743500e+00 5.334167e+00 5.405566e+00 5.272322e+00 5.231297e+00 5.307856e+00 5.108364e+00 5.080410e+00 5.582489e+00 5.160076e+00 5.061946e+00 5.383172e+00 7.702227e+00 1.075618e+01 1.054018e+01 7.374507e+00 5.700608e+00 5.271348e+00 5.388858e+00 5.213342e+00 5.175949e+00 5.257828e+00 5.029633e+00 5.007932e+00 5.541345e+00 5.086671e+00 4.985177e+00 5.312999e+00 7.241587e+00 1.029554e+01 1.007954e+01 6.403199e+00 5.111039e+00 4.781841e+00 4.837784e+00 4.701042e+00 4.669600e+00 4.729720e+00 4.550340e+00 4.523844e+00 4.983266e+00 4.602454e+00 4.509820e+00 4.805431e+00 9.572047e+00 1.041718e+01 7.992349e+00 6.575895e+00 5.212005e+00 4.892374e+00 4.955029e+00 4.836080e+00 4.800775e+00 4.861422e+00 4.675461e+00 4.656709e+00 5.125895e+00 4.728099e+00 4.635862e+00 4.942031e+00 6.811635e+00 8.116372e+00 1.010919e+01 6.394934e+00 5.118345e+00 4.788441e+00 4.863049e+00 4.739459e+00 4.699970e+00 4.764971e+00 4.582668e+00 4.559217e+00 5.008012e+00 4.632110e+00 4.539966e+00 4.824698e+00 6.720898e+00 7.951535e+00 9.944357e+00 6.091507e+00 4.930478e+00 4.609272e+00 4.685588e+00 4.559148e+00 4.527374e+00 4.587635e+00 4.411226e+00 4.387728e+00 4.822637e+00 4.459578e+00 4.369250e+00 4.637348e+00 7.087043e+00 1.040440e+01 1.018840e+01 6.512057e+00 5.199226e+00 4.874513e+00 4.946642e+00 4.821767e+00 4.784627e+00 4.846966e+00 4.662382e+00 4.640856e+00 5.089592e+00 4.717180e+00 4.625263e+00 4.926923e+00 6.045308e+00 7.345482e+00 6.844291e+00 5.656338e+00 4.533654e+00 4.237412e+00 4.305724e+00 4.192687e+00 4.160477e+00 4.215539e+00 4.049270e+00 4.029591e+00 4.456305e+00 4.113655e+00 4.023825e+00 4.271738e+00 6.114273e+00 7.285563e+00 6.876882e+00 5.779777e+00 4.597372e+00 4.298777e+00 4.372163e+00 4.260224e+00 4.225407e+00 4.282305e+00 4.112962e+00 4.093349e+00 4.524867e+00 4.180969e+00 4.092981e+00 4.340162e+00 7.295102e+00 1.034906e+01 1.013305e+01 6.456715e+00 5.142205e+00 4.820480e+00 4.885398e+00 4.759588e+00 4.723292e+00 4.780936e+00 4.611671e+00 4.587942e+00 5.052449e+00 4.657871e+00 4.561457e+00 4.856389e+00 6.267209e+00 7.778346e+00 7.051675e+00 5.952161e+00 4.722242e+00 4.419593e+00 4.486242e+00 4.371300e+00 4.337672e+00 4.402335e+00 4.242924e+00 4.220725e+00 4.636453e+00 4.274873e+00 4.185048e+00 4.456993e+00 6.186359e+00 7.455266e+00 7.239263e+00 5.849669e+00 4.649736e+00 4.356095e+00 4.423430e+00 4.307454e+00 4.279586e+00 4.336003e+00 4.178750e+00 4.162211e+00 4.562103e+00 4.210514e+00 4.124353e+00 4.389751e+00 9.570273e+00 1.041540e+01 1.019940e+01 6.455542e+00 5.228443e+00 4.896595e+00 4.976249e+00 4.838723e+00 4.794526e+00 4.868848e+00 4.671352e+00 4.650680e+00 5.127030e+00 4.730495e+00 4.633716e+00 4.937180e+00
 2.251443e+00 2.226803e+00 2.234636e+00 2.202050e+00 2.204860e+00 2.194301e+00 2.357974e+00 2.501850e+00 2.336857e+00 2.697691e+00 2.672121e+00 2.862481e+00 3.117473e+00 2.712244e+00 3.197126e+00 2.687226e+00 2.936614e+00 2.921192e+00 2.544066e+00 2.661444e+00 2.683181e+00 2.711874e+00 2.657468e+00 2.655330e+00 2.637406e+00 2.916167e+00 3.021253e+00 2.895051e+00 3.299880e+00 3.317736e+00 3.483729e+00 3.826996e+00 3.292909e+00 3.825773e+00 3.223105e+00 3.495058e+00 3.673680e+00 3.090172e+00 3.161635e+00 3.151876e+00 3.155007e+00 3.150818e+00 3.085097e+00 3.110526e+00 3.429987e+00 3.491418e+00 3.280712e+00 4.219621e+00 3.739947e+00 4.314489e+00 6.792480e+00 3.978845e+00 4.393131e+00 3.810865e+00 4.414799e+00 4.166939e+00 3.481193e+00 3.406633e+00 3.481936e+00 3.457328e+00 3.419679e+00 3.404869e+00 3.481609e+00 3.674985e+00 3.929094e+00 3.704928e+00 4.464619e+00 4.444553e+00 6.768311e+00 4.828654e+00 4.101736e+00 7.110355e+00 3.981763e+00 4.659797e+00 6.884163e+00 3.868700e+00 2.652241e+00 2.677380e+00 2.694985e+00 2.644841e+00 2.644502e+00 2.648095e+00 2.813237e+00 3.000446e+00 2.807111e+00 3.326974e+00 3.239389e+00 3.383920e+00 4.201677e+00 3.474759e+00 3.763885e+00 3.175568e+00 3.522152e+00 4.048361e+00 3.047995e+00 2.388409e+00 2.401273e+00 2.407333e+00 2.378962e+00 2.374132e+00 2.361775e+00 2.539816e+00 2.726560e+00 2.514758e+00 2.893929e+00 2.915109e+00 3.105126e+00 3.374293e+00 2.930730e+00 3.410460e+00 2.864445e+00 3.185567e+00 3.274505e+00 2.730626e+00 2.258586e+00 2.256962e+00 2.272871e+00 2.245924e+00 2.235452e+00 2.227475e+00 2.394089e+00 2.556070e+00 2.371067e+00 2.790017e+00 2.769952e+00 2.884886e+00 3.406113e+00 2.799630e+00 3.478990e+00 2.710308e+00 3.058038e+00 3.008135e+00 2.588367e+00 2.233538e+00 2.234114e+00 2.246940e+00 2.220020e+00 2.212872e+00 2.199965e+00 2.350523e+00 2.507630e+00 2.332358e+00 2.713978e+00 2.693912e+00 2.862038e+00 3.457365e+00 2.771016e+00 3.337564e+00 2.705789e+00 2.955571e+00 2.985287e+00 2.565519e+00 2.068767e+00 2.069290e+00 2.081189e+00 2.054569e+00 2.051773e+00 2.041348e+00 2.195533e+00 2.342682e+00 2.167550e+00 2.538529e+00 2.485048e+00 2.614037e+00 2.978356e+00 2.590386e+00 3.036242e+00 2.493877e+00 2.755224e+00 2.757954e+00 2.371880e+00 2.107253e+00 2.108872e+00 2.120544e+00 2.093644e+00 2.092603e+00 2.077650e+00 2.231447e+00 2.393722e+00 2.208727e+00 2.585470e+00 2.555713e+00 2.687122e+00 3.010564e+00 2.590267e+00 3.126709e+00 2.534919e+00 2.826716e+00 2.837894e+00 2.402519e+00 2.080298e+00 2.077386e+00 2.092024e+00 2.063734e+00 2.059867e+00 2.049715e+00 2.200995e+00 2.361333e+00 2.170371e+00 2.560948e+00 2.516093e+00 2.665058e+00 3.004821e+00 2.565745e+00 3.048584e+00 2.514223e+00 2.754040e+00 2.809272e+00 2.371642e+00 2.026995e+00 2.029347e+00 2.039060e+00 2.015296e+00 2.013911e+00 2.000386e+00 2.146869e+00 2.298985e+00 2.123025e+00 2.469828e+00 2.453497e+00 2.586991e+00 2.910108e+00 2.491749e+00 3.002406e+00 2.451917e+00 2.695299e+00 2.722254e+00 2.309409e+00 2.105618e+00 2.100508e+00 2.118996e+00 2.087817e+00 2.088882e+00 2.074917e+00 2.232606e+00 2.384580e+00 2.200662e+00 2.561260e+00 2.534628e+00 2.683650e+00 3.025871e+00 2.609052e+00 3.123237e+00 2.526805e+00 2.827900e+00 2.812986e+00 2.400616e+00 1.932746e+00 1.932878e+00 1.947769e+00 1.921560e+00 1.919023e+00 1.905904e+00 2.045339e+00 2.188927e+00 2.021032e+00 2.347116e+00 2.325788e+00 2.456077e+00 2.756432e+00 2.377098e+00 2.851393e+00 2.325902e+00 2.559063e+00 2.576540e+00 2.204984e+00 1.949395e+00 1.948883e+00 1.963572e+00 1.937872e+00 1.935499e+00 1.922815e+00 2.063986e+00 2.204881e+00 2.037564e+00 2.371982e+00 2.348133e+00 2.472793e+00 2.783179e+00 2.399016e+00 2.887090e+00 2.349248e+00 2.586856e+00 2.608300e+00 2.220529e+00 2.083949e+00 2.086657e+00 2.100908e+00 2.072401e+00 2.071753e+00 2.053015e+00 2.208343e+00 2.362921e+00 2.181720e+00 2.565121e+00 2.526403e+00 2.685450e+00 2.961338e+00 2.573527e+00 3.070942e+00 2.536068e+00 2.782654e+00 2.798195e+00 2.377901e+00 1.978650e+00 1.978087e+00 1.993044e+00 1.966306e+00 1.963566e+00 1.952693e+00 2.091634e+00 2.236744e+00 2.069888e+00 2.408471e+00 2.394879e+00 2.520382e+00 2.817755e+00 2.433111e+00 2.915420e+00 2.381211e+00 2.651559e+00 2.665751e+00 2.251888e+00 1.961101e+00 1.963062e+00 1.976236e+00 1.950497e+00 1.947906e+00 1.934645e+00 2.072719e+00 2.223169e+00 2.052079e+00 2.389224e+00 2.371507e+00 2.505531e+00 2.812662e+00 2.412502e+00 2.865706e+00 2.363213e+00 2.650420e+00 2.667760e+00 2.234239e+00 2.104826e+00 2.107538e+00 2.121831e+00 2.095023e+00 2.091141e+00 2.077166e+00 2.228139e+00 2.391533e+00 2.208244e+00 2.577095e+00 2.557029e+00 2.675761e+00 2.986626e+00 2.609782e+00 3.160068e+00 2.557646e+00 2.800434e+00 2.819081e+00 2.402035e+00
 8.091758e+00 8.986153e+00 1.216626e+01 1.108348e+01 1.114065e+01 7.462096e+00 6.630362e+00 6.458044e+00 6.542719e+00 6.461204e+00 6.427357e+00 6.481821e+00 6.330596e+00 6.313965e+00 6.616093e+00 6.363388e+00 6.293013e+00 6.493585e+00 8.338213e+00 1.144143e+01 1.241271e+01 1.132994e+01 1.138711e+01 8.310667e+00 7.044167e+00 6.852196e+00 6.906609e+00 6.795039e+00 6.797956e+00 6.826576e+00 6.642165e+00 6.611678e+00 7.057965e+00 6.690830e+00 6.614362e+00 6.892435e+00 8.395319e+00 1.149854e+01 1.246982e+01 1.138704e+01 1.144421e+01 8.367774e+00 7.723260e+00 7.056863e+00 7.072708e+00 6.971084e+00 6.872415e+00 7.017365e+00 6.775717e+00 6.766968e+00 7.331680e+00 6.852264e+00 6.735300e+00 7.048555e+00 8.411428e+00 1.151465e+01 1.248593e+01 1.140315e+01 1.146032e+01 1.059271e+01 7.739369e+00 6.982735e+00 9.875828e+00 7.166411e+00 7.147362e+00 7.635591e+00 6.823354e+00 6.795079e+00 7.222629e+00 6.916726e+00 6.796941e+00 7.257342e+00 8.335309e+00 1.143853e+01 1.240981e+01 9.118209e+00 1.138420e+01 7.922255e+00 7.277741e+00 6.804659e+00 6.894734e+00 6.831454e+00 6.773086e+00 6.847802e+00 6.643693e+00 6.628070e+00 7.003841e+00 6.683832e+00 6.589322e+00 6.848285e+00 7.849936e+00 1.133866e+01 1.230994e+01 9.018345e+00 8.812113e+00 8.207899e+00 6.859114e+00 6.633333e+00 6.716826e+00 6.656442e+00 6.609794e+00 6.645973e+00 6.503443e+00 6.482952e+00 6.795902e+00 6.540659e+00 6.461068e+00 6.687170e+00 7.621272e+00 9.026335e+00 1.220644e+01 8.914841e+00 1.118084e+01 7.526209e+00 6.680185e+00 6.503165e+00 6.550937e+00 6.509160e+00 6.477018e+00 6.519525e+00 6.374341e+00 6.359737e+00 6.656275e+00 6.414912e+00 6.350319e+00 6.537763e+00 7.716250e+00 8.996154e+00 1.217626e+01 8.884659e+00 8.941829e+00 7.435387e+00 6.671935e+00 6.473744e+00 6.539764e+00 6.478202e+00 6.450903e+00 6.488551e+00 6.341500e+00 6.320776e+00 6.606057e+00 6.374757e+00 6.306444e+00 6.508642e+00 7.141683e+00 1.091091e+01 1.188219e+01 8.079924e+00 8.647761e+00 7.068476e+00 6.297484e+00 6.153309e+00 6.191585e+00 6.149259e+00 6.117657e+00 6.149852e+00 6.025374e+00 6.002286e+00 6.268016e+00 6.051926e+00 5.992837e+00 6.169428e+00 7.225821e+00 8.534014e+00 1.197752e+01 8.300413e+00 8.357582e+00 7.150793e+00 6.397723e+00 6.241749e+00 6.289812e+00 6.252398e+00 6.225279e+00 6.261970e+00 6.123803e+00 6.109604e+00 6.377882e+00 6.159176e+00 6.090718e+00 6.269576e+00 7.128093e+00 8.341250e+00 9.698037e+00 8.066675e+00 8.286925e+00 7.059379e+00 6.306700e+00 6.168700e+00 6.222725e+00 6.171674e+00 6.145359e+00 6.176437e+00 6.051262e+00 6.033005e+00 6.304883e+00 6.079369e+00 6.018611e+00 6.190763e+00 6.936566e+00 7.998213e+00 1.175650e+01 1.067373e+01 7.943888e+00 6.942790e+00 6.135895e+00 6.001256e+00 6.057690e+00 6.005468e+00 5.986665e+00 6.018773e+00 5.894167e+00 5.875828e+00 6.124389e+00 5.923702e+00 5.861249e+00 6.027693e+00 7.345118e+00 8.788103e+00 1.196821e+01 8.291100e+00 8.223110e+00 7.188963e+00 6.371737e+00 6.232716e+00 6.281747e+00 6.234249e+00 6.215453e+00 6.243322e+00 6.116033e+00 6.096309e+00 6.366227e+00 6.149582e+00 6.085750e+00 6.260264e+00 6.412954e+00 7.404546e+00 1.131510e+01 7.255368e+00 7.350221e+00 6.380696e+00 5.667591e+00 5.537347e+00 5.587714e+00 5.543675e+00 5.523467e+00 5.553824e+00 5.433507e+00 5.417792e+00 5.665624e+00 5.474224e+00 5.411995e+00 5.560024e+00 6.503814e+00 7.518898e+00 8.938444e+00 7.431894e+00 7.464573e+00 6.480981e+00 5.763914e+00 5.635806e+00 5.688401e+00 5.642536e+00 5.621584e+00 5.654611e+00 5.531395e+00 5.516522e+00 5.761756e+00 5.573450e+00 5.511895e+00 5.658995e+00 7.174322e+00 8.360409e+00 1.192602e+01 8.371021e+00 1.090042e+01 7.112308e+00 6.322534e+00 6.180024e+00 6.245553e+00 6.191564e+00 6.164880e+00 6.195596e+00 6.074722e+00 6.055877e+00 6.324613e+00 6.103100e+00 6.036145e+00 6.213857e+00 6.671624e+00 7.992755e+00 1.155837e+01 7.644783e+00 7.721822e+00 6.676627e+00 5.919609e+00 5.791643e+00 5.843832e+00 5.797076e+00 5.773467e+00 5.808616e+00 5.693851e+00 5.678121e+00 5.918934e+00 5.715078e+00 5.653169e+00 5.814490e+00 6.587986e+00 7.632669e+00 9.269955e+00 7.521174e+00 7.591016e+00 6.568924e+00 5.842617e+00 5.709369e+00 5.758189e+00 5.711771e+00 5.694549e+00 5.725751e+00 5.608591e+00 5.598680e+00 5.829033e+00 5.631211e+00 5.571216e+00 5.734037e+00 7.323550e+00 8.532730e+00 1.197623e+01 8.684637e+00 8.478405e+00 7.220855e+00 6.382669e+00 6.245306e+00 6.293152e+00 6.244373e+00 6.230387e+00 6.267643e+00 6.122717e+00 6.105404e+00 6.381796e+00 6.154979e+00 6.089782e+00 6.263771e+00
 2.315144e+00 2.660193e+00 3.117254e+00 3.007338e+00 2.608598e+00 2.423088e+00 2.387742e+00 2.337297e+00 2.201682e+00 2.287700e+00 2.239416e+00 2.214286e+00 2.286746e+00 2.091050e+00 2.086886e+00 2.229743e+00 2.126383e+00 2.090010e+00 2.212680e+00 2.714769e+00 3.265162e+00 3.877184e+00 3.570078e+00 3.136587e+00 2.869118e+00 2.901224e+00 2.904640e+00 2.662606e+00 2.741804e+00 2.744117e+00 2.735288e+00 2.739418e+00 2.530689e+00 2.487795e+00 2.681968e+00 2.537672e+00 2.520345e+00 2.821731e+00 3.099370e+00 3.807707e+00 4.486924e+00 4.038524e+00 6.240340e+00 3.517127e+00 3.409941e+00 3.565764e+00 3.105404e+00 3.243825e+00 3.165538e+00 3.180640e+00 3.279360e+00 2.950081e+00 2.923702e+00 3.287144e+00 3.103359e+00 2.937575e+00 3.069056e+00 3.396018e+00 4.040465e+00 4.719682e+00 4.271281e+00 3.878765e+00 3.871992e+00 3.591638e+00 4.061923e+00 3.449480e+00 3.639663e+00 3.737011e+00 3.606075e+00 3.512117e+00 3.255681e+00 3.264922e+00 3.430920e+00 3.260966e+00 3.286661e+00 3.715612e+00 2.712876e+00 3.329248e+00 6.339396e+00 3.945572e+00 3.073046e+00 2.997694e+00 2.874370e+00 2.833986e+00 2.640590e+00 2.857875e+00 2.745294e+00 2.666675e+00 2.780339e+00 2.480858e+00 2.491558e+00 2.703221e+00 2.557061e+00 2.493429e+00 2.654104e+00 2.412247e+00 2.830115e+00 3.659729e+00 3.189542e+00 2.845735e+00 2.581077e+00 2.594086e+00 2.515569e+00 2.374259e+00 2.454427e+00 2.429668e+00 2.395634e+00 2.432641e+00 2.258301e+00 2.251448e+00 2.389365e+00 2.285394e+00 2.245219e+00 2.390955e+00 2.257667e+00 2.728700e+00 3.311047e+00 3.058529e+00 2.647861e+00 2.496644e+00 2.412833e+00 2.364557e+00 2.223272e+00 2.322590e+00 2.280109e+00 2.268017e+00 2.327284e+00 2.131327e+00 2.126248e+00 2.258091e+00 2.159862e+00 2.129267e+00 2.242138e+00 2.278071e+00 2.746173e+00 3.290146e+00 3.105147e+00 2.626960e+00 2.436829e+00 2.398716e+00 2.366046e+00 2.199471e+00 2.288734e+00 2.246602e+00 2.234569e+00 2.300982e+00 2.099416e+00 2.085494e+00 2.240625e+00 2.134284e+00 2.103679e+00 2.223567e+00 2.096867e+00 2.453206e+00 2.937574e+00 2.762909e+00 2.443252e+00 2.256698e+00 2.208392e+00 2.165053e+00 2.039957e+00 2.113868e+00 2.094221e+00 2.075710e+00 2.115229e+00 1.955795e+00 1.948556e+00 2.060826e+00 1.984588e+00 1.951168e+00 2.062650e+00 2.121689e+00 2.520697e+00 3.030550e+00 2.845551e+00 2.460834e+00 2.295816e+00 2.257136e+00 2.202982e+00 2.077091e+00 2.161169e+00 2.132006e+00 2.116585e+00 2.155308e+00 1.995921e+00 1.985768e+00 2.097893e+00 2.019824e+00 1.985235e+00 2.101185e+00 2.093844e+00 2.498317e+00 3.008170e+00 2.742606e+00 2.413666e+00 2.256579e+00 2.219216e+00 2.178832e+00 2.050079e+00 2.125646e+00 2.099209e+00 2.092058e+00 2.119085e+00 1.967650e+00 1.956216e+00 2.069441e+00 1.993792e+00 1.960381e+00 2.073297e+00 2.042175e+00 2.395908e+00 2.897691e+00 2.701083e+00 2.348238e+00 2.202853e+00 2.161641e+00 2.118609e+00 1.999850e+00 2.067250e+00 2.046781e+00 2.032892e+00 2.073017e+00 1.925021e+00 1.914908e+00 2.022877e+00 1.943854e+00 1.918415e+00 2.021566e+00 2.127489e+00 2.499428e+00 3.082594e+00 2.769779e+00 2.453571e+00 2.300275e+00 2.242703e+00 2.210243e+00 2.080887e+00 2.156969e+00 2.118748e+00 2.109267e+00 2.143524e+00 1.988525e+00 1.982868e+00 2.095624e+00 2.011953e+00 1.981828e+00 2.108841e+00 1.945212e+00 2.278516e+00 2.751047e+00 2.533658e+00 2.240692e+00 2.097968e+00 2.059866e+00 2.013549e+00 1.904350e+00 1.976858e+00 1.950210e+00 1.941060e+00 1.973876e+00 1.842139e+00 1.829199e+00 1.926496e+00 1.856433e+00 1.827587e+00 1.926410e+00 1.961971e+00 2.300599e+00 2.768078e+00 2.560594e+00 2.255107e+00 2.118708e+00 2.083181e+00 2.031655e+00 1.921561e+00 1.993234e+00 1.967158e+00 1.956272e+00 1.993810e+00 1.855469e+00 1.848119e+00 1.942310e+00 1.869564e+00 1.841622e+00 1.940893e+00 2.112157e+00 2.490543e+00 3.025073e+00 2.737950e+00 2.450949e+00 2.265687e+00 2.227308e+00 2.185714e+00 2.058788e+00 2.135816e+00 2.103335e+00 2.097426e+00 2.128288e+00 1.971197e+00 1.962992e+00 2.077626e+00 1.999350e+00 1.968094e+00 2.082245e+00 1.992260e+00 2.334019e+00 2.802373e+00 2.596555e+00 2.293233e+00 2.143171e+00 2.111179e+00 2.065325e+00 1.949268e+00 2.021697e+00 1.994164e+00 1.989772e+00 2.020973e+00 1.876184e+00 1.868675e+00 1.972011e+00 1.902999e+00 1.875683e+00 1.971428e+00 1.974739e+00 2.318561e+00 2.782827e+00 2.571707e+00 2.266646e+00 2.128586e+00 2.091497e+00 2.046943e+00 1.933174e+00 2.011101e+00 1.979127e+00 1.969981e+00 2.003527e+00 1.860713e+00 1.853077e+00 1.956913e+00 1.888459e+00 1.863372e+00 1.952506e+00 2.136413e+00 2.517300e+00 3.011159e+00 2.810640e+00 2.467177e+00 2.296385e+00 2.261301e+00 2.207048e+00 2.082908e+00 2.160209e+00 2.118952e+00 2.112647e+00 2.153034e+00 1.988370e+00 1.981762e+00 2.105984e+00 2.019026e+00 1.983974e+00 2.120242e+00
 6.615827e+00 6.385240e+00 6.224538e+00 6.251350e+00 6.198171e+00 6.381188e+00 6.658093e+00 7.484811e+00 1.179080e+01 1.000963e+01 1.219203e+01 6.858181e+00 6.698675e+00 6.536352e+00 6.572559e+00 6.490644e+00 6.707079e+00 7.258574e+00 1.067054e+01 9.828431e+00 1.246491e+01 1.243848e+01 7.158522e+00 6.951198e+00 6.637359e+00 6.645766e+00 6.630032e+00 6.882900e+00 7.226699e+00 8.518820e+00 1.209436e+01 1.252202e+01 1.249559e+01 7.031963e+00 7.183916e+00 6.693003e+00 6.763260e+00 6.646141e+00 7.105409e+00 7.791397e+00 1.074375e+01 1.211047e+01 1.253813e+01 1.251170e+01 6.859377e+00 6.697705e+00 6.522184e+00 6.551832e+00 6.495436e+00 6.753099e+00 7.049270e+00 8.073301e+00 1.203435e+01 1.246201e+01 1.243558e+01 6.715722e+00 6.584105e+00 6.384455e+00 6.418559e+00 6.362907e+00 6.553264e+00 6.861511e+00 7.899337e+00 1.193449e+01 1.236214e+01 1.233571e+01 6.578166e+00 6.440026e+00 6.272685e+00 6.290447e+00 6.243458e+00 6.427273e+00 6.720402e+00 7.744773e+00 1.183098e+01 1.225864e+01 1.223221e+01 6.539860e+00 6.395596e+00 6.237041e+00 6.263541e+00 6.209570e+00 6.390833e+00 6.699463e+00 7.603273e+00 1.180080e+01 1.222846e+01 1.220203e+01 6.214998e+00 6.078883e+00 5.924041e+00 5.944385e+00 5.896264e+00 6.076182e+00 6.355302e+00 7.253992e+00 9.297910e+00 1.193439e+01 1.190796e+01 6.318205e+00 6.180533e+00 6.020849e+00 6.046724e+00 5.997993e+00 6.178811e+00 6.442602e+00 7.404535e+00 1.160206e+01 1.202972e+01 1.200329e+01 6.240002e+00 6.101286e+00 5.951207e+00 5.968130e+00 5.923977e+00 6.099000e+00 6.366556e+00 7.259715e+00 9.322582e+00 1.195906e+01 1.193263e+01 6.078295e+00 5.941572e+00 5.794773e+00 5.812840e+00 5.767579e+00 5.937940e+00 6.198907e+00 7.080823e+00 1.138105e+01 1.180871e+01 1.178227e+01 6.311565e+00 6.171220e+00 6.015292e+00 6.033748e+00 5.986850e+00 6.166813e+00 6.423213e+00 7.415092e+00 1.159275e+01 1.202041e+01 1.199398e+01 5.611776e+00 5.480478e+00 5.341739e+00 5.360455e+00 5.316866e+00 5.474859e+00 5.725858e+00 6.554764e+00 8.271209e+00 1.136730e+01 1.134087e+01 5.707752e+00 5.579585e+00 5.439101e+00 5.458066e+00 5.414288e+00 5.574304e+00 5.829040e+00 6.674950e+00 8.440882e+00 1.146287e+01 1.143644e+01 6.267573e+00 6.126439e+00 5.972853e+00 5.989045e+00 5.941518e+00 6.117143e+00 6.400034e+00 7.263354e+00 1.155057e+01 1.197822e+01 1.195179e+01 5.860086e+00 5.734314e+00 5.590343e+00 5.608633e+00 5.565665e+00 5.727622e+00 5.983159e+00 6.836132e+00 8.974087e+00 9.401745e+00 1.158414e+01 5.778420e+00 5.648376e+00 5.509306e+00 5.527071e+00 5.484445e+00 5.645059e+00 5.897003e+00 6.782344e+00 8.255674e+00 1.153098e+01 8.910217e+00 6.321507e+00 6.179446e+00 6.023067e+00 6.042923e+00 5.994687e+00 6.173509e+00 6.462895e+00 7.386411e+00 9.391955e+00 1.202844e+01 1.200200e+01
 7.094060e+00 1.060614e+01 7.407512e+00 6.386277e+00 5.814900e+00 5.164588e+00 5.292450e+00 5.197494e+00 5.112080e+00 5.277826e+00 4.902947e+00 4.877796e+00 5.382588e+00 4.935300e+00 4.876069e+00 5.388080e+00 8.263128e+00 1.138970e+01 8.438339e+00 7.363565e+00 6.973885e+00 6.113623e+00 6.221906e+00 6.086119e+00 6.111025e+00 6.202256e+00 5.743765e+00 5.720292e+00 6.551878e+00 5.799664e+00 5.713750e+00 6.285453e+00 1.081595e+01 1.173370e+01 8.782338e+00 7.903771e+00 9.790110e+00 6.532771e+00 6.626545e+00 6.870987e+00 6.617402e+00 6.725473e+00 6.185947e+00 6.143104e+00 6.821777e+00 6.173623e+00 6.123881e+00 6.865930e+00 1.093785e+01 1.185560e+01 9.167640e+00 1.049790e+01 9.912011e+00 6.969457e+00 6.941124e+00 6.870781e+00 6.935510e+00 6.796315e+00 6.326628e+00 6.292322e+00 7.139885e+00 6.355092e+00 6.312749e+00 7.373339e+00 7.985046e+00 1.137502e+01 1.089588e+01 7.808492e+00 7.222605e+00 6.048006e+00 6.192715e+00 6.136882e+00 6.116213e+00 6.248215e+00 5.735379e+00 5.709831e+00 6.256697e+00 5.760580e+00 5.695334e+00 6.290641e+00 7.388434e+00 8.765787e+00 1.049548e+01 7.022579e+00 6.436692e+00 5.574864e+00 5.733977e+00 5.613893e+00 5.540916e+00 5.748797e+00 5.298200e+00 5.266027e+00 5.835121e+00 5.329762e+00 5.261485e+00 5.788082e+00 7.303461e+00 8.484607e+00 8.005474e+00 6.741399e+00 5.853841e+00 5.244058e+00 5.377389e+00 5.294725e+00 5.206209e+00 5.353310e+00 4.991686e+00 4.973651e+00 5.487218e+00 5.034038e+00 4.968810e+00 5.436980e+00 7.040794e+00 8.154746e+00 7.939014e+00 6.674939e+00 5.963892e+00 5.201297e+00 5.304414e+00 5.253471e+00 5.142640e+00 5.301348e+00 4.920197e+00 4.901828e+00 5.392395e+00 4.955589e+00 4.897145e+00 5.383302e+00 6.784367e+00 1.017434e+01 7.486380e+00 5.954477e+00 5.268024e+00 4.685367e+00 4.798975e+00 4.722959e+00 4.642613e+00 4.783913e+00 4.450295e+00 4.429733e+00 4.883879e+00 4.481043e+00 4.423474e+00 4.850269e+00 9.375197e+00 1.029294e+01 7.604984e+00 6.726417e+00 5.386628e+00 4.811091e+00 4.935345e+00 4.849132e+00 4.775904e+00 4.904672e+00 4.571606e+00 4.552221e+00 5.019438e+00 4.607446e+00 4.548043e+00 5.001348e+00 6.691122e+00 1.020320e+01 7.251841e+00 6.058490e+00 5.310006e+00 4.717768e+00 4.840997e+00 4.741199e+00 4.674559e+00 4.801996e+00 4.477532e+00 4.459553e+00 4.930872e+00 4.513489e+00 4.455173e+00 4.885998e+00 6.314499e+00 7.834361e+00 7.091827e+00 5.823325e+00 5.087839e+00 4.546397e+00 4.653869e+00 4.574490e+00 4.506410e+00 4.622077e+00 4.311152e+00 4.293512e+00 4.742676e+00 4.346798e+00 4.287890e+00 4.709384e+00 6.643216e+00 8.071629e+00 7.329095e+00 6.111812e+00 5.356804e+00 4.799028e+00 4.905712e+00 4.831234e+00 4.754680e+00 4.888658e+00 4.560726e+00 4.542069e+00 5.004690e+00 4.593358e+00 4.535082e+00 4.973656e+00 5.875102e+00 7.119008e+00 6.639875e+00 5.397014e+00 4.703552e+00 4.183551e+00 4.285202e+00 4.206481e+00 4.144694e+00 4.264682e+00 3.976793e+00 3.960720e+00 4.367158e+00 3.997944e+00 3.943683e+00 4.338882e+00 6.097807e+00 7.564141e+00 6.625400e+00 5.461002e+00 4.769546e+00 4.246070e+00 4.351341e+00 4.269020e+00 4.207497e+00 4.329035e+00 4.040292e+00 4.024850e+00 4.431715e+00 4.060600e+00 4.004418e+00 4.400200e+00 7.099877e+00 1.022645e+01 7.275087e+00 6.057805e+00 5.316270e+00 4.744177e+00 4.856376e+00 4.764823e+00 4.694003e+00 4.827367e+00 4.501594e+00 4.482408e+00 4.950683e+00 4.543845e+00 4.479880e+00 4.918588e+00 6.053333e+00 7.667227e+00 6.728486e+00 5.541396e+00 4.879138e+00 4.357506e+00 4.465270e+00 4.385616e+00 4.320354e+00 4.438771e+00 4.135320e+00 4.117062e+00 4.559581e+00 4.182877e+00 4.124356e+00 4.509851e+00 6.014896e+00 7.609840e+00 6.552521e+00 5.475132e+00 4.825866e+00 4.292201e+00 4.397040e+00 4.321969e+00 4.259418e+00 4.378559e+00 4.074937e+00 4.058237e+00 4.493860e+00 4.122880e+00 4.067241e+00 4.451148e+00 6.653970e+00 1.029121e+01 7.339848e+00 6.122565e+00 5.388993e+00 4.819689e+00 4.928142e+00 4.844891e+00 4.771086e+00 4.906013e+00 4.570689e+00 4.552326e+00 5.020085e+00 4.602955e+00 4.545276e+00 4.998136e+00
 6.639779e+00 6.169534e+00 5.914073e+00 5.979263e+00 5.907195e+00 6.218017e+00 6.334712e+00 7.031642e+00 1.167939e+01 1.183585e+01 7.067514e+00 6.681311e+00 6.380319e+00 6.451144e+00 6.360893e+00 6.688667e+00 6.860504e+00 8.180291e+00 1.208726e+01 1.224372e+01 7.390981e+00 6.880271e+00 6.535419e+00 6.644540e+00 6.518625e+00 6.958269e+00 7.076914e+00 8.023747e+00 1.219411e+01 1.235057e+01 1.001646e+01 6.942770e+00 6.618663e+00 6.745479e+00 6.596175e+00 7.042945e+00 7.108063e+00 7.858689e+00 1.222526e+01 1.238172e+01 7.025513e+00 6.656597e+00 6.366214e+00 6.446996e+00 6.358742e+00 6.723553e+00 6.831082e+00 8.174999e+00 1.208196e+01 1.223842e+01 6.771519e+00 6.457746e+00 6.165174e+00 6.220273e+00 6.154815e+00 6.464526e+00 6.601000e+00 7.615116e+00 1.190759e+01 1.206405e+01 6.529577e+00 6.237109e+00 5.981981e+00 6.040668e+00 5.972392e+00 6.280432e+00 6.454475e+00 7.195004e+00 1.174080e+01 1.189726e+01 6.502692e+00 6.191502e+00 5.929499e+00 5.993633e+00 5.924406e+00 6.235181e+00 6.360616e+00 7.148718e+00 9.485685e+00 1.185097e+01 6.039492e+00 5.753767e+00 5.507043e+00 5.564879e+00 5.501046e+00 5.788614e+00 5.915672e+00 6.704409e+00 8.816348e+00 1.144503e+01 6.183728e+00 5.885095e+00 5.635049e+00 5.693991e+00 5.628344e+00 5.916122e+00 6.053235e+00 6.800929e+00 1.141217e+01 1.156863e+01 6.084718e+00 5.778535e+00 5.541053e+00 5.597912e+00 5.532345e+00 5.815060e+00 5.957823e+00 6.701279e+00 1.131991e+01 9.267549e+00 5.873829e+00 5.589061e+00 5.350924e+00 5.405652e+00 5.342832e+00 5.619207e+00 5.761532e+00 6.451327e+00 1.113530e+01 1.129176e+01 6.184626e+00 5.865738e+00 5.623280e+00 5.680012e+00 5.614623e+00 5.906527e+00 6.049759e+00 6.853994e+00 9.190961e+00 1.155625e+01 5.360156e+00 5.091574e+00 4.869638e+00 4.922114e+00 4.862219e+00 5.120493e+00 5.250074e+00 5.936688e+00 8.191445e+00 8.611306e+00 5.456293e+00 5.188528e+00 4.966148e+00 5.018708e+00 4.959549e+00 5.217198e+00 5.351953e+00 6.042226e+00 8.039035e+00 1.091499e+01 6.111944e+00 5.812092e+00 5.567302e+00 5.621905e+00 5.557384e+00 5.836276e+00 5.988365e+00 6.760388e+00 1.134455e+01 1.150101e+01 5.619726e+00 5.347247e+00 5.123279e+00 5.177588e+00 5.115923e+00 5.377279e+00 5.516243e+00 6.199185e+00 8.703566e+00 1.106885e+01 5.526917e+00 5.260256e+00 5.037971e+00 5.089946e+00 5.030570e+00 5.289831e+00 5.423494e+00 6.109104e+00 8.619489e+00 8.390441e+00 6.180584e+00 5.875898e+00 5.633920e+00 5.690955e+00 5.626058e+00 5.912211e+00 6.103864e+00 6.864662e+00 1.141045e+01 9.358089e+00
 4.962092e+00 4.835992e+00 5.140383e+00 4.935574e+00 5.069109e+00 4.766021e+00 5.133385e+00 5.335941e+00 4.998020e+00 5.700334e+00 5.671255e+00 5.809142e+00 6.133312e+00 5.685828e+00 6.176898e+00 5.659582e+00 5.941079e+00 6.010695e+00 5.467319e+00 5.211816e+00 5.063304e+00 5.366502e+00 5.170459e+00 5.317862e+00 4.985999e+00 5.362226e+00 5.589209e+00 5.232295e+00 5.928558e+00 5.930653e+00 6.302266e+00 6.408310e+00 5.934963e+00 6.511119e+00 5.946542e+00 6.216083e+00 6.281337e+00 5.664333e+00 4.839309e+00 4.715577e+00 5.010113e+00 4.813299e+00 4.940540e+00 4.645656e+00 4.998689e+00 5.201451e+00 4.872896e+00 5.538002e+00 5.520502e+00 5.655573e+00 5.983295e+00 5.540331e+00 6.004247e+00 5.525599e+00 5.798055e+00 5.859510e+00 5.319650e+00 4.771236e+00 4.647224e+00 4.935983e+00 4.745690e+00 4.868008e+00 4.575913e+00 4.927320e+00 5.128296e+00 4.804328e+00 5.449736e+00 5.431584e+00 5.567735e+00 5.887348e+00 5.445949e+00 5.914020e+00 5.438858e+00 5.691107e+00 5.776324e+00 5.249425e+00 4.907955e+00 4.785037e+00 5.093235e+00 4.886779e+00 5.018359e+00 4.713010e+00 5.076268e+00 5.283368e+00 4.942027e+00 5.619104e+00 5.598902e+00 5.754708e+00 6.052444e+00 5.612910e+00 6.162420e+00 5.602821e+00 5.881200e+00 5.943347e+00 5.392476e+00 4.686617e+00 4.567361e+00 4.849946e+00 4.660113e+00 4.784074e+00 4.497240e+00 4.840700e+00 5.037009e+00 4.721434e+00 5.352514e+00 5.331426e+00 5.477022e+00 5.760352e+00 5.354609e+00 5.800998e+00 5.340601e+00 5.587424e+00 5.661014e+00 5.151441e+00 4.693217e+00 4.573343e+00 4.857262e+00 4.667214e+00 4.790530e+00 4.503595e+00 4.848893e+00 5.041858e+00 4.727752e+00 5.362432e+00 5.338293e+00 5.483312e+00 5.775903e+00 5.359102e+00 5.810003e+00 5.344953e+00 5.596460e+00 5.662636e+00 5.159351e+00 5.758148e+00 5.641580e+00 6.110530e+00 5.771359e+00 5.917828e+00 5.547004e+00 5.990843e+00 6.538805e+00 5.808827e+00 6.720591e+00 6.700390e+00 6.761361e+00 7.225990e+00 7.105728e+00 7.255402e+00 6.490699e+00 7.065114e+00 6.934160e+00 6.364176e+00 4.797210e+00 4.674519e+00 4.967676e+00 4.771958e+00 4.897758e+00 4.600931e+00 4.950652e+00 5.149747e+00 4.828347e+00 5.474854e+00 5.455453e+00 5.605099e+00 5.898107e+00 5.469738e+00 5.933726e+00 5.468135e+00 5.731787e+00 5.797040e+00 5.268876e+00 4.669682e+00 4.550791e+00 4.831087e+00 4.644097e+00 4.765213e+00 4.480836e+00 4.824527e+00 5.020504e+00 4.705325e+00 5.335627e+00 5.314468e+00 5.456091e+00 5.751253e+00 5.336550e+00 5.774999e+00 5.320958e+00 5.571996e+00 5.645704e+00 5.133937e+00 5.039468e+00 4.919626e+00 5.227115e+00 5.021149e+00 5.139627e+00 4.838317e+00 5.194232e+00 5.410946e+00 5.071710e+00 5.740928e+00 5.723184e+00 5.879110e+00 6.242935e+00 5.767514e+00 6.336237e+00 5.741130e+00 6.036397e+00 6.126141e+00 5.526077e+00
 1.182378e+01 1.184652e+01 9.597301e+00 8.424700e+00 7.671411e+00 7.853114e+00 7.490002e+00 7.309374e+00 7.600397e+00 6.934741e+00 6.873466e+00 8.200369e+00 7.164347e+00 6.768538e+00 7.793577e+00 1.220119e+01 1.222393e+01 1.218354e+01 8.911663e+00 8.109831e+00 8.329668e+00 7.940945e+00 7.734645e+00 8.055821e+00 7.349733e+00 7.283927e+00 8.657210e+00 7.575824e+00 7.184107e+00 8.287082e+00 1.142789e+01 1.145063e+01 9.201408e+00 7.986574e+00 7.228074e+00 7.415963e+00 7.057648e+00 6.885764e+00 7.166024e+00 6.515146e+00 6.456287e+00 7.740579e+00 6.741009e+00 6.359360e+00 7.360579e+00 8.385584e+00 8.655587e+00 8.493088e+00 7.592065e+00 6.880439e+00 7.071425e+00 6.712156e+00 6.543243e+00 6.815936e+00 6.182146e+00 6.122721e+00 7.375560e+00 6.407067e+00 6.027125e+00 7.018639e+00 9.083497e+00 1.170057e+01 9.187948e+00 8.303239e+00 7.508626e+00 7.704340e+00 7.331385e+00 7.159266e+00 7.427986e+00 6.780266e+00 6.715572e+00 8.008349e+00 7.005119e+00 6.617346e+00 7.626631e+00 7.761296e+00 8.422859e+00 7.705268e+00 7.052751e+00 6.355761e+00 6.544279e+00 6.193967e+00 6.027578e+00 6.297921e+00 5.675828e+00 5.617050e+00 6.840093e+00 5.891422e+00 5.516586e+00 6.485769e+00 8.057771e+00 1.067484e+01 7.823507e+00 7.090895e+00 6.400837e+00 6.591898e+00 6.237231e+00 6.071945e+00 6.341195e+00 5.720972e+00 5.662765e+00 6.886304e+00 5.935549e+00 5.560356e+00 6.529098e+00 1.249289e+01 1.251563e+01 1.247524e+01 9.542079e+00 8.640666e+00 8.947529e+00 8.415870e+00 8.230468e+00 8.470974e+00 7.718446e+00 7.688449e+00 9.614919e+00 8.005475e+00 7.566362e+00 8.652946e+00 8.758322e+00 9.044460e+00 8.618560e+00 7.729502e+00 7.007546e+00 7.198199e+00 6.843184e+00 6.678274e+00 6.946006e+00 6.310268e+00 6.250143e+00 7.535004e+00 6.544165e+00 6.159099e+00 7.139828e+00 7.776386e+00 8.309791e+00 7.565128e+00 6.924525e+00 6.238584e+00 6.427892e+00 6.077631e+00 5.910680e+00 6.177537e+00 5.555747e+00 5.497338e+00 6.722991e+00 5.781409e+00 5.405006e+00 6.365561e+00 9.772239e+00 1.200380e+01 9.754584e+00 8.745063e+00 7.847998e+00 8.071407e+00 7.652633e+00 7.491162e+00 7.764836e+00 7.103624e+00 7.041411e+00 8.425891e+00 7.333322e+00 6.937089e+00 7.980839e+00
 5.318209e+00 5.171518e+00 5.315858e+00 5.155521e+00 5.210042e+00 5.083958e+00 5.701469e+00 6.119159e+00 5.652700e+00 6.961753e+00 6.685880e+00 6.866908e+00 7.594393e+00 6.578455e+00 7.331802e+00 6.480009e+00 6.860040e+00 6.975699e+00 6.272388e+00 5.673534e+00 5.516147e+00 5.668003e+00 5.501040e+00 5.554403e+00 5.413464e+00 6.032123e+00 6.496157e+00 6.005334e+00 7.263663e+00 7.150871e+00 9.888311e+00 1.010513e+01 7.046897e+00 7.633712e+00 7.469098e+00 9.992761e+00 7.788277e+00 6.826359e+00 5.114799e+00 4.979375e+00 5.133615e+00 4.969674e+00 5.026234e+00 4.893187e+00 5.471700e+00 5.877477e+00 5.404782e+00 6.336970e+00 6.328931e+00 6.511687e+00 6.785828e+00 6.306219e+00 6.965856e+00 6.239685e+00 6.581839e+00 6.714510e+00 5.994300e+00 4.993321e+00 4.872189e+00 5.023416e+00 4.858774e+00 4.918858e+00 4.784680e+00 5.367088e+00 5.755380e+00 5.280977e+00 6.152065e+00 6.143080e+00 6.333717e+00 6.725426e+00 6.175171e+00 6.675017e+00 6.069802e+00 6.469737e+00 6.458106e+00 5.881437e+00 5.223370e+00 5.096899e+00 5.247043e+00 5.077650e+00 5.141405e+00 4.996683e+00 5.593388e+00 6.018837e+00 5.507886e+00 6.441324e+00 6.458037e+00 6.845806e+00 7.062623e+00 6.453045e+00 7.523042e+00 6.326895e+00 6.861275e+00 6.865616e+00 6.154131e+00 4.859041e+00 4.742112e+00 4.888507e+00 4.732331e+00 4.788217e+00 4.654552e+00 5.228162e+00 5.608717e+00 5.147474e+00 5.966274e+00 5.980090e+00 6.135208e+00 6.412570e+00 5.996319e+00 6.378679e+00 5.913638e+00 6.317336e+00 6.299327e+00 5.708523e+00 4.867688e+00 4.753804e+00 4.899530e+00 4.742920e+00 4.800642e+00 4.665102e+00 5.237649e+00 5.619955e+00 5.153476e+00 5.971851e+00 5.986755e+00 6.150558e+00 6.411644e+00 6.008958e+00 6.387689e+00 5.917782e+00 6.340481e+00 6.372170e+00 5.717313e+00 6.609930e+00 6.348761e+00 6.534691e+00 6.272831e+00 6.344859e+00 6.194585e+00 7.131600e+00 7.373031e+00 6.725840e+00 8.218457e+00 1.043660e+01 8.370879e+00 1.079652e+01 1.045778e+01 1.079733e+01 1.036932e+01 1.068415e+01 8.479669e+00 7.977359e+00 5.029873e+00 4.912370e+00 5.062978e+00 4.901652e+00 4.959226e+00 4.822921e+00 5.413640e+00 5.814615e+00 5.323606e+00 6.178236e+00 6.181342e+00 6.365945e+00 6.685259e+00 6.222523e+00 6.903660e+00 6.112917e+00 6.481960e+00 6.455033e+00 5.907620e+00 4.831335e+00 4.717105e+00 4.863672e+00 4.706584e+00 4.764720e+00 4.630629e+00 5.200474e+00 5.578303e+00 5.118789e+00 5.927719e+00 5.937151e+00 6.091160e+00 6.354098e+00 5.966703e+00 6.407587e+00 5.861639e+00 6.195044e+00 6.202149e+00 5.672384e+00 5.444657e+00 5.277903e+00 5.438385e+00 5.260958e+00 5.330031e+00 5.190092e+00 5.891607e+00 6.292497e+00 5.709218e+00 6.937896e+00 6.822051e+00 6.965158e+00 7.307135e+00 6.751788e+00 7.693453e+00 6.626612e+00 7.120668e+00 7.073949e+00 6.386157e+00
 1.222629e+01 1.229953e+01 1.229857e+01 1.224344e+01 8.523225e+00 7.812631e+00 8.119855e+00 7.801196e+00 7.711500e+00 7.860889e+00 7.490428e+00 7.473904e+00 8.482891e+00 7.758705e+00 7.364987e+00 7.849110e+00 9.941181e+00 1.248664e+01 1.248568e+01 9.762123e+00 8.836376e+00 8.051140e+00 8.383871e+00 8.058622e+00 7.940860e+00 8.085673e+00 7.713576e+00 7.711007e+00 8.772505e+00 8.017431e+00 7.594600e+00 8.083756e+00 9.763222e+00 9.836459e+00 1.204432e+01 9.394862e+00 8.218858e+00 7.526040e+00 7.826796e+00 7.506035e+00 7.433590e+00 7.579197e+00 7.214806e+00 7.200982e+00 8.181708e+00 7.476949e+00 7.088955e+00 7.562964e+00 9.500272e+00 1.178233e+01 1.178137e+01 9.254019e+00 7.912206e+00 7.249682e+00 7.541057e+00 7.228537e+00 7.154784e+00 7.295778e+00 6.939670e+00 6.924969e+00 7.882701e+00 7.198744e+00 6.814753e+00 7.283452e+00 9.471875e+00 1.221354e+01 1.221259e+01 9.685230e+00 8.397488e+00 7.719707e+00 8.013708e+00 7.691548e+00 7.615155e+00 7.760658e+00 7.398153e+00 7.381255e+00 8.377206e+00 7.663556e+00 7.267289e+00 7.753240e+00 8.245855e+00 1.125837e+01 1.125741e+01 8.316252e+00 7.349447e+00 6.704364e+00 6.990818e+00 6.684202e+00 6.612870e+00 6.751891e+00 6.401523e+00 6.388667e+00 7.323771e+00 6.653981e+00 6.276859e+00 6.740295e+00 8.292382e+00 1.131024e+01 8.837057e+00 8.341058e+00 7.404716e+00 6.758025e+00 7.042736e+00 6.738295e+00 6.664189e+00 6.805834e+00 6.455033e+00 6.443782e+00 7.376004e+00 6.706783e+00 6.329445e+00 6.794119e+00 1.252933e+01 1.260257e+01 1.260161e+01 1.254648e+01 8.969144e+00 8.314929e+00 8.785629e+00 8.295406e+00 8.181830e+00 8.326666e+00 7.993409e+00 7.981193e+00 9.017042e+00 8.298450e+00 7.815833e+00 8.325419e+00 8.955787e+00 9.682360e+00 1.189023e+01 9.166663e+00 8.024672e+00 7.361562e+00 7.656270e+00 7.345506e+00 7.268078e+00 7.408801e+00 7.048682e+00 7.035340e+00 8.001655e+00 7.321510e+00 6.935084e+00 7.398686e+00 8.104069e+00 1.111658e+01 8.906794e+00 8.139996e+00 7.206539e+00 6.559881e+00 6.844511e+00 6.539219e+00 6.467558e+00 6.606459e+00 6.252790e+00 6.240673e+00 7.180064e+00 6.512713e+00 6.134474e+00 6.594633e+00 1.010119e+01 1.238325e+01 1.238229e+01 1.011833e+01 8.614041e+00 7.921295e+00 8.232319e+00 7.887607e+00 7.808190e+00 7.959576e+00 7.587484e+00 7.572504e+00 8.584896e+00 7.851200e+00 7.466411e+00 7.965724e+00
 4.829778e+00 4.796966e+00 4.958287e+00 4.837638e+00 4.904833e+00 4.762431e+00 5.207380e+00 5.544967e+00 5.182252e+00 6.043156e+00 5.902649e+00 6.034145e+00 6.394626e+00 5.917124e+00 6.150926e+00 5.700507e+00 6.052820e+00 6.069859e+00 5.547109e+00 5.036622e+00 5.001362e+00 5.197746e+00 5.077619e+00 5.120206e+00 4.981914e+00 5.422146e+00 5.793869e+00 5.433030e+00 6.221201e+00 6.250550e+00 6.464252e+00 9.330085e+00 6.830968e+00 7.064771e+00 6.018809e+00 6.348828e+00 6.702949e+00 5.790416e+00 4.697358e+00 4.677961e+00 4.842931e+00 4.717753e+00 4.784240e+00 4.646289e+00 5.069023e+00 5.408769e+00 5.043772e+00 5.677179e+00 5.732639e+00 5.924183e+00 6.121584e+00 5.754777e+00 6.059328e+00 5.577134e+00 5.867298e+00 5.902019e+00 5.357968e+00 4.617335e+00 4.612465e+00 4.775500e+00 4.653006e+00 4.717343e+00 4.576865e+00 5.005180e+00 5.331301e+00 4.963285e+00 5.562438e+00 5.633594e+00 5.759984e+00 6.030074e+00 5.676653e+00 5.928755e+00 5.482426e+00 5.759868e+00 5.813122e+00 5.292275e+00 4.761160e+00 4.749121e+00 4.915797e+00 4.794749e+00 4.855071e+00 4.706469e+00 5.142169e+00 5.528324e+00 5.104020e+00 5.744261e+00 5.849214e+00 5.939522e+00 6.391115e+00 5.810293e+00 6.267107e+00 5.643333e+00 5.989092e+00 6.080865e+00 5.473496e+00 4.536593e+00 4.532153e+00 4.691925e+00 4.575760e+00 4.635756e+00 4.497728e+00 4.914762e+00 5.241308e+00 4.878283e+00 5.444233e+00 5.515404e+00 5.657928e+00 5.865581e+00 5.545684e+00 5.789371e+00 5.390814e+00 5.683709e+00 5.726678e+00 5.186204e+00 4.540855e+00 4.540804e+00 4.700589e+00 4.582626e+00 4.642460e+00 4.504832e+00 4.922915e+00 5.248722e+00 4.881431e+00 5.442803e+00 5.524389e+00 5.661085e+00 5.873512e+00 5.556703e+00 5.793277e+00 5.392021e+00 5.698614e+00 5.761874e+00 5.191913e+00 5.735228e+00 5.761763e+00 5.741857e+00 5.611114e+00 5.692101e+00 5.477076e+00 6.297555e+00 6.611782e+00 5.967715e+00 7.189852e+00 7.257122e+00 9.590667e+00 7.579243e+00 7.288951e+00 9.731578e+00 9.338953e+00 7.384997e+00 7.424333e+00 9.153373e+00 4.638616e+00 4.636137e+00 4.801679e+00 4.682988e+00 4.741489e+00 4.602753e+00 5.037819e+00 5.370495e+00 4.987332e+00 5.579933e+00 5.649358e+00 5.777155e+00 6.013600e+00 5.688484e+00 6.176458e+00 5.512670e+00 5.783650e+00 5.809826e+00 5.322835e+00 4.519050e+00 4.518275e+00 4.678483e+00 4.561262e+00 4.620678e+00 4.483850e+00 4.899098e+00 5.224674e+00 4.859478e+00 5.422730e+00 5.489861e+00 5.621514e+00 5.841975e+00 5.528622e+00 5.818531e+00 5.354852e+00 5.615225e+00 5.657211e+00 5.165396e+00 4.897040e+00 4.865792e+00 5.038758e+00 4.902051e+00 4.969228e+00 4.833672e+00 5.354258e+00 5.677505e+00 5.235375e+00 5.944841e+00 6.000919e+00 6.125639e+00 6.489572e+00 6.032748e+00 6.341633e+00 5.826442e+00 6.128794e+00 6.158151e+00 5.615743e+00
 9.448520e+00 1.229953e+01 1.229569e+01 1.228997e+01 1.000589e+01 8.430825e+00 7.872119e+00 8.049011e+00 7.795018e+00 7.744791e+00 7.874185e+00 7.533108e+00 7.499639e+00 8.354184e+00 7.692098e+00 7.371556e+00 7.841850e+00 1.014631e+01 1.248664e+01 1.248281e+01 1.247709e+01 9.929611e+00 8.666497e+00 8.110283e+00 8.298413e+00 8.042147e+00 7.994790e+00 8.134117e+00 7.768630e+00 7.727937e+00 8.668716e+00 7.944683e+00 7.585261e+00 8.077767e+00 9.194276e+00 1.204528e+01 1.204145e+01 9.826899e+00 9.240983e+00 8.130149e+00 7.572390e+00 7.775211e+00 7.512562e+00 7.462743e+00 7.584046e+00 7.258687e+00 7.225134e+00 8.060053e+00 7.412595e+00 7.092422e+00 7.555715e+00 8.754816e+00 1.178233e+01 1.177850e+01 9.563950e+00 8.886584e+00 7.837412e+00 7.293668e+00 7.493249e+00 7.233000e+00 7.182194e+00 7.308486e+00 6.979744e+00 6.951637e+00 7.771048e+00 7.135737e+00 6.816685e+00 7.275290e+00 9.324616e+00 1.221354e+01 1.220971e+01 9.731759e+00 9.534404e+00 8.334781e+00 7.758106e+00 7.971128e+00 7.695104e+00 7.643057e+00 7.771411e+00 7.443508e+00 7.410145e+00 8.255246e+00 7.594526e+00 7.270449e+00 7.737834e+00 8.141017e+00 1.125837e+01 9.045707e+00 8.776580e+00 8.234285e+00 7.280655e+00 6.748496e+00 6.944237e+00 6.688614e+00 6.638356e+00 6.763185e+00 6.441296e+00 6.411496e+00 7.213541e+00 6.594375e+00 6.280688e+00 6.730678e+00 8.229121e+00 9.101418e+00 8.712076e+00 8.828457e+00 8.271171e+00 7.334687e+00 6.802621e+00 6.996034e+00 6.740491e+00 6.693156e+00 6.815980e+00 6.493862e+00 6.465978e+00 7.270179e+00 6.646795e+00 6.333723e+00 6.783326e+00 1.247106e+01 1.260257e+01 1.259874e+01 1.259301e+01 1.030894e+01 9.012539e+00 8.372107e+00 8.650474e+00 8.329681e+00 8.238302e+00 8.402251e+00 7.986509e+00 7.946974e+00 9.198442e+00 8.221183e+00 7.800386e+00 8.354267e+00 8.846574e+00 1.189118e+01 9.678526e+00 1.188163e+01 8.958726e+00 7.945256e+00 7.409039e+00 7.606233e+00 7.347394e+00 7.294834e+00 7.422597e+00 7.096205e+00 7.066168e+00 7.886297e+00 7.248811e+00 6.930904e+00 7.389857e+00 7.982646e+00 8.907754e+00 8.903920e+00 8.438587e+00 8.098264e+00 7.134256e+00 6.602802e+00 6.796326e+00 6.541719e+00 6.493838e+00 6.616284e+00 6.296140e+00 6.267187e+00 7.070862e+00 6.448406e+00 6.136184e+00 6.584819e+00 9.440790e+00 1.238325e+01 1.237941e+01 1.237369e+01 9.826213e+00 8.524185e+00 7.958370e+00 8.162168e+00 7.889162e+00 7.850041e+00 7.979313e+00 7.629174e+00 7.602694e+00 8.474387e+00 7.796183e+00 7.466487e+00 7.942311e+00
 4.513006e+00 4.906458e+00 4.990380e+00 5.032762e+00 5.065931e+00 4.827957e+00 4.869655e+00 4.889758e+00 4.633628e+00 4.798637e+00 4.713978e+00 4.625522e+00 4.755631e+00 4.318387e+00 4.359172e+00 4.505007e+00 4.466731e+00 4.472578e+00 4.551956e+00 4.659831e+00 5.167237e+00 5.218760e+00 5.244146e+00 5.273058e+00 4.997149e+00 5.009474e+00 5.074318e+00 4.811811e+00 5.009722e+00 4.866437e+00 4.844873e+00 4.912874e+00 4.444773e+00 4.507804e+00 4.670764e+00 4.597675e+00 4.636311e+00 4.679979e+00 4.416858e+00 4.808892e+00 4.896103e+00 4.939412e+00 4.969151e+00 4.745991e+00 4.775942e+00 4.800782e+00 4.541107e+00 4.706608e+00 4.631027e+00 4.537766e+00 4.657911e+00 4.240896e+00 4.284070e+00 4.425223e+00 4.381209e+00 4.394397e+00 4.454197e+00 4.371614e+00 4.760536e+00 4.838119e+00 4.883684e+00 4.919744e+00 4.689940e+00 4.719232e+00 4.757571e+00 4.494598e+00 4.653544e+00 4.575658e+00 4.484050e+00 4.613123e+00 4.198394e+00 4.235995e+00 4.380276e+00 4.338571e+00 4.345692e+00 4.402432e+00 4.469655e+00 4.855929e+00 4.949062e+00 5.001514e+00 5.014551e+00 4.780648e+00 4.839005e+00 4.866677e+00 4.587253e+00 4.752397e+00 4.670064e+00 4.589746e+00 4.714087e+00 4.285654e+00 4.329965e+00 4.476635e+00 4.429588e+00 4.441736e+00 4.507582e+00 4.316913e+00 4.694410e+00 4.776635e+00 4.817676e+00 4.847003e+00 4.623527e+00 4.658837e+00 4.693652e+00 4.436403e+00 4.590170e+00 4.516601e+00 4.425938e+00 4.555572e+00 4.146188e+00 4.183765e+00 4.325066e+00 4.284525e+00 4.292496e+00 4.346707e+00 4.321782e+00 4.701744e+00 4.786020e+00 4.820944e+00 4.850176e+00 4.627580e+00 4.661676e+00 4.700104e+00 4.439839e+00 4.592813e+00 4.520215e+00 4.432491e+00 4.557841e+00 4.149500e+00 4.187691e+00 4.330628e+00 4.288004e+00 4.298842e+00 4.350496e+00 5.237636e+00 5.601603e+00 6.139916e+00 5.716885e+00 5.819898e+00 5.993079e+00 5.566425e+00 5.549246e+00 5.263809e+00 5.339034e+00 5.379049e+00 5.202175e+00 5.377197e+00 4.818789e+00 4.863296e+00 5.083622e+00 4.999059e+00 4.996524e+00 5.087808e+00 4.392034e+00 4.778353e+00 4.859773e+00 4.893636e+00 4.937416e+00 4.707056e+00 4.738388e+00 4.777807e+00 4.509005e+00 4.665948e+00 4.593469e+00 4.500558e+00 4.632711e+00 4.215251e+00 4.247808e+00 4.398716e+00 4.357449e+00 4.364195e+00 4.422564e+00 4.305749e+00 4.680590e+00 4.763644e+00 4.801693e+00 4.832084e+00 4.610474e+00 4.646019e+00 4.680440e+00 4.424775e+00 4.579059e+00 4.504642e+00 4.416543e+00 4.541443e+00 4.134924e+00 4.173934e+00 4.315534e+00 4.273372e+00 4.282102e+00 4.337176e+00 4.550730e+00 4.970094e+00 5.055176e+00 5.091753e+00 5.135724e+00 4.881693e+00 4.895341e+00 4.952956e+00 4.694984e+00 4.851803e+00 4.752267e+00 4.692905e+00 4.799667e+00 4.380041e+00 4.409539e+00 4.562277e+00 4.522851e+00 4.519744e+00 4.568607e+00
 8.780845e+00 9.539954e+00 1.183320e+01 1.184748e+01 9.001774e+00 8.831263e+00 8.379206e+00 7.854305e+00 7.446804e+00 7.507806e+00 7.392049e+00 7.277069e+00 7.416783e+00 7.081888e+00 7.083572e+00 7.698449e+00 7.210616e+00 7.049597e+00 7.574349e+00 9.196177e+00 9.653963e+00 1.000178e+01 1.222489e+01 9.889853e+00 9.461992e+00 8.858573e+00 8.256217e+00 7.886860e+00 7.932619e+00 7.809846e+00 7.722935e+00 7.835355e+00 7.514294e+00 7.510493e+00 8.150453e+00 7.632697e+00 7.481807e+00 8.009228e+00 8.208859e+00 8.565875e+00 1.143730e+01 1.145158e+01 8.853148e+00 8.496011e+00 7.926562e+00 7.389670e+00 7.015286e+00 7.080264e+00 6.963290e+00 6.861491e+00 6.991872e+00 6.656242e+00 6.662882e+00 7.282843e+00 6.794997e+00 6.630951e+00 7.129755e+00 7.821392e+00 8.167913e+00 8.446058e+00 1.112877e+01 8.116538e+00 8.055236e+00 7.570747e+00 7.040955e+00 6.671948e+00 6.736162e+00 6.625163e+00 6.523996e+00 6.647288e+00 6.322304e+00 6.327290e+00 6.928330e+00 6.457078e+00 6.297013e+00 6.791247e+00 8.506283e+00 8.772016e+00 9.478419e+00 1.170152e+01 8.817901e+00 8.658130e+00 8.233255e+00 7.656519e+00 7.278963e+00 7.344750e+00 7.227732e+00 7.123451e+00 7.260595e+00 6.929460e+00 6.927898e+00 7.556223e+00 7.055246e+00 6.894583e+00 7.405799e+00 7.277229e+00 7.594672e+00 7.949928e+00 8.423817e+00 7.504016e+00 7.461663e+00 7.031358e+00 6.518713e+00 6.153996e+00 6.217059e+00 6.106937e+00 6.009222e+00 6.130981e+00 5.812852e+00 5.820211e+00 6.405926e+00 5.940967e+00 5.782802e+00 6.272793e+00 7.310748e+00 7.637828e+00 7.904104e+00 8.203573e+00 7.566572e+00 7.513689e+00 7.080458e+00 6.560256e+00 6.199812e+00 6.260305e+00 6.151351e+00 6.053121e+00 6.175396e+00 5.859127e+00 5.866112e+00 6.450668e+00 5.985107e+00 5.827061e+00 6.317138e+00 9.735144e+00 1.020906e+01 1.250231e+01 1.251659e+01 1.239038e+01 1.234803e+01 9.525698e+00 8.920173e+00 8.377383e+00 8.505158e+00 8.270532e+00 8.175207e+00 8.309684e+00 7.890530e+00 7.902050e+00 8.651328e+00 8.038328e+00 7.877398e+00 8.430233e+00 7.974790e+00 8.324734e+00 9.031137e+00 1.125424e+01 8.280383e+00 8.165187e+00 7.692655e+00 7.177441e+00 6.801025e+00 6.867906e+00 6.753249e+00 6.655499e+00 6.776781e+00 6.449272e+00 6.454723e+00 7.064290e+00 6.595804e+00 6.437888e+00 6.917109e+00 7.146461e+00 7.447191e+00 8.033067e+00 8.310749e+00 7.399817e+00 7.323377e+00 6.913012e+00 6.398580e+00 6.037494e+00 6.099361e+00 5.990384e+00 5.892774e+00 6.011527e+00 5.692657e+00 5.698123e+00 6.290618e+00 5.830926e+00 5.672519e+00 6.153861e+00 8.908530e+00 9.237629e+00 1.199048e+01 1.200476e+01 9.406324e+00 9.363971e+00 8.675154e+00 8.019660e+00 7.614146e+00 7.681661e+00 7.566073e+00 7.467262e+00 7.585742e+00 7.242918e+00 7.250390e+00 7.881850e+00 7.388258e+00 7.228002e+00 7.746419e+00
 7.243416e+00 8.191470e+00 7.990795e+00 8.248668e+00 8.197573e+00 7.321121e+00 6.905178e+00 7.019453e+00 6.392657e+00 6.468663e+00 6.341255e+00 6.023357e+00 6.408045e+00 5.492516e+00 5.540361e+00 6.392209e+00 5.724863e+00 5.611394e+00 6.625946e+00 7.891416e+00 8.390587e+00 1.092554e+01 1.092001e+01 8.274583e+00 7.834858e+00 7.625160e+00 7.620636e+00 6.962330e+00 6.990715e+00 6.896605e+00 6.551218e+00 6.982588e+00 5.986074e+00 6.033715e+00 6.929306e+00 6.236981e+00 6.109697e+00 7.160447e+00 6.870591e+00 7.326574e+00 1.017631e+01 7.451290e+00 7.362274e+00 6.942309e+00 6.564263e+00 6.668911e+00 6.068854e+00 6.136218e+00 6.022024e+00 5.704770e+00 6.074565e+00 5.185738e+00 5.232054e+00 6.075605e+00 5.421168e+00 5.303659e+00 6.267713e+00 6.692644e+00 7.111899e+00 7.411104e+00 7.242494e+00 7.118002e+00 6.755462e+00 6.370580e+00 6.480314e+00 5.879042e+00 5.945134e+00 5.829935e+00 5.514616e+00 5.890072e+00 5.004336e+00 5.050203e+00 5.871739e+00 5.233919e+00 5.119757e+00 6.068957e+00 7.123590e+00 7.493457e+00 1.034319e+01 7.669233e+00 7.529157e+00 7.136185e+00 6.799580e+00 6.909960e+00 6.253929e+00 6.322403e+00 6.212689e+00 5.887339e+00 6.267936e+00 5.362829e+00 5.412362e+00 6.252745e+00 5.596764e+00 5.483604e+00 6.484914e+00 6.420618e+00 6.771721e+00 6.986232e+00 6.980704e+00 6.752030e+00 6.467505e+00 6.124559e+00 6.215108e+00 5.644663e+00 5.705991e+00 5.594416e+00 5.285933e+00 5.652825e+00 4.783974e+00 4.829785e+00 5.637282e+00 5.011302e+00 4.896111e+00 5.830402e+00 6.440760e+00 6.796575e+00 6.982754e+00 6.997094e+00 6.843846e+00 6.480499e+00 6.145197e+00 6.239936e+00 5.663300e+00 5.724204e+00 5.611693e+00 5.303879e+00 5.669327e+00 4.802391e+00 4.847750e+00 5.653897e+00 5.027274e+00 4.914048e+00 5.845610e+00 1.141042e+01 1.166232e+01 1.172505e+01 1.171952e+01 1.166843e+01 1.144531e+01 8.549828e+00 8.562655e+00 7.902098e+00 8.029358e+00 7.883324e+00 7.436843e+00 7.975700e+00 6.871274e+00 6.968879e+00 8.088745e+00 7.140439e+00 7.017909e+00 8.270597e+00 6.759187e+00 7.156988e+00 7.236555e+00 7.853013e+00 7.179931e+00 6.813941e+00 6.442710e+00 6.567046e+00 5.948552e+00 6.018184e+00 5.901471e+00 5.579895e+00 5.955144e+00 5.069571e+00 5.116557e+00 5.953136e+00 5.302802e+00 5.185326e+00 6.134988e+00 6.374989e+00 6.718962e+00 6.893213e+00 6.836749e+00 6.765243e+00 6.410335e+00 6.077693e+00 6.170041e+00 5.599284e+00 5.660858e+00 5.547961e+00 5.240275e+00 5.603047e+00 4.738106e+00 4.783959e+00 5.593919e+00 4.967452e+00 4.853584e+00 5.779228e+00 7.548669e+00 7.963654e+00 8.026381e+00 8.142959e+00 7.806676e+00 7.493323e+00 7.100554e+00 7.206259e+00 6.586613e+00 6.674281e+00 6.536072e+00 6.192079e+00 6.594955e+00 5.662897e+00 5.711585e+00 6.562107e+00 5.902100e+00 5.777419e+00 6.762433e+00
 8.334609e+00 7.890014e+00 7.070578e+00 7.251234e+00 6.980891e+00 7.891530e+00 8.559005e+00 9.691569e+00 1.229761e+01 1.229857e+01 8.614914e+00 8.105328e+00 7.289384e+00 7.474947e+00 7.195911e+00 8.134827e+00 8.824116e+00 9.878686e+00 1.248473e+01 1.248568e+01 8.026522e+00 7.600720e+00 6.801752e+00 6.975990e+00 6.711787e+00 7.619144e+00 8.254668e+00 9.152137e+00 1.204336e+01 1.204432e+01 7.735349e+00 7.322562e+00 6.530372e+00 6.702934e+00 6.440266e+00 7.337004e+00 7.968063e+00 8.741627e+00 1.178042e+01 9.572550e+00 8.213424e+00 7.788525e+00 6.976945e+00 7.154663e+00 6.889759e+00 7.808824e+00 8.457753e+00 9.358320e+00 1.221163e+01 1.221259e+01 7.180976e+00 6.774595e+00 5.995892e+00 6.166355e+00 5.907100e+00 6.791899e+00 7.408024e+00 8.118208e+00 1.125645e+01 9.048581e+00 7.234160e+00 6.827475e+00 6.048146e+00 6.219474e+00 5.959954e+00 6.845161e+00 7.466567e+00 8.224903e+00 8.713991e+00 9.100458e+00 9.163590e+00 8.382903e+00 7.485954e+00 7.674813e+00 7.385814e+00 8.374752e+00 9.258806e+00 1.246684e+01 1.260065e+01 1.260161e+01 7.849040e+00 7.436463e+00 6.642510e+00 6.815766e+00 6.552410e+00 7.448716e+00 8.086529e+00 8.880619e+00 1.188927e+01 1.189023e+01 7.030539e+00 6.629433e+00 5.851424e+00 6.022806e+00 5.763596e+00 6.644791e+00 7.260061e+00 7.969086e+00 8.905835e+00 1.111562e+01 8.422943e+00 7.981971e+00 7.166491e+00 7.343730e+00 7.072397e+00 8.008088e+00 8.671087e+00 9.528022e+00 1.238133e+01 1.238229e+01
 9.238829e+00 1.204168e+01 1.203501e+01 9.794345e+00 9.191272e+00 8.511137e+00 7.597421e+00 7.882435e+00 7.652010e+00 7.512621e+00 7.817287e+00 7.146149e+00 7.155321e+00 8.004709e+00 7.313313e+00 7.151187e+00 7.824988e+00 1.000097e+01 1.234422e+01 1.233754e+01 1.230571e+01 9.953418e+00 9.014676e+00 7.926383e+00 8.280308e+00 7.999103e+00 7.847548e+00 8.214774e+00 7.483321e+00 7.501414e+00 8.483405e+00 7.679831e+00 7.487130e+00 8.183857e+00 8.834637e+00 1.168855e+01 1.168187e+01 9.055704e+00 8.593477e+00 8.124235e+00 7.190005e+00 7.493307e+00 7.264532e+00 7.130373e+00 7.438985e+00 6.775621e+00 6.781435e+00 7.618363e+00 6.937559e+00 6.775251e+00 7.427152e+00 8.452275e+00 1.137371e+01 9.158205e+00 8.862968e+00 8.252456e+00 7.730291e+00 6.851033e+00 7.153033e+00 6.924794e+00 6.802893e+00 7.108635e+00 6.449338e+00 6.455551e+00 7.268814e+00 6.611684e+00 6.449994e+00 7.090666e+00 9.112924e+00 1.191578e+01 1.190910e+01 1.187726e+01 9.524976e+00 8.319892e+00 7.425976e+00 7.736160e+00 7.505142e+00 7.373960e+00 7.696826e+00 7.013376e+00 7.020139e+00 7.860550e+00 7.181632e+00 7.018664e+00 7.679170e+00 7.725798e+00 8.637228e+00 8.170943e+00 7.887046e+00 7.638955e+00 7.147087e+00 6.303487e+00 6.597814e+00 6.378172e+00 6.253892e+00 6.549267e+00 5.904947e+00 5.911672e+00 6.721773e+00 6.074703e+00 5.912838e+00 6.537534e+00 7.761296e+00 8.421652e+00 8.678377e+00 7.993205e+00 7.684266e+00 7.188198e+00 6.349188e+00 6.646422e+00 6.426840e+00 6.301914e+00 6.598894e+00 5.953432e+00 5.961056e+00 6.772236e+00 6.125888e+00 5.965291e+00 6.587918e+00 1.021264e+01 1.255588e+01 1.254921e+01 1.251737e+01 1.237391e+01 9.473604e+00 8.353452e+00 8.614535e+00 8.365531e+00 8.281633e+00 8.623285e+00 7.809648e+00 7.823015e+00 8.785304e+00 7.979055e+00 7.786160e+00 8.700772e+00 8.451373e+00 1.149889e+01 8.897880e+00 8.988151e+00 8.505971e+00 7.850418e+00 6.981426e+00 7.278216e+00 7.058426e+00 6.928077e+00 7.235602e+00 6.583818e+00 6.596196e+00 7.405496e+00 6.740003e+00 6.573911e+00 7.226477e+00 7.565122e+00 8.124847e+00 8.044071e+00 7.818506e+00 7.512083e+00 7.008103e+00 6.172237e+00 6.464464e+00 6.246610e+00 6.123831e+00 6.419914e+00 5.780500e+00 5.792580e+00 6.583973e+00 5.934694e+00 5.776342e+00 6.407244e+00 1.203735e+01 1.217177e+01 1.216510e+01 1.213326e+01 9.395463e+00 8.675697e+00 7.731233e+00 8.035009e+00 7.782877e+00 7.663062e+00 7.984830e+00 7.288578e+00 7.300877e+00 8.188373e+00 7.460098e+00 7.287470e+00 7.986934e+00
 5.027712e+00 5.055054e+00 4.820933e+00 4.949321e+00 4.879174e+00 5.154893e+00 4.980142e+00 5.111038e+00 6.458541e+00 6.537111e+00 6.337955e+00 6.591434e+00 6.683180e+00 6.401747e+00 6.310778e+00 5.801148e+00 5.874006e+00 6.967613e+00 6.859183e+00 5.276373e+00 5.311535e+00 5.054128e+00 5.222547e+00 5.133690e+00 5.425889e+00 5.246931e+00 5.381736e+00 6.722897e+00 7.328594e+00 6.787793e+00 7.180156e+00 7.059558e+00 6.770384e+00 6.782912e+00 6.192023e+00 6.257811e+00 7.180910e+00 7.194587e+00 4.867614e+00 4.910609e+00 4.684552e+00 4.813581e+00 4.739596e+00 5.014524e+00 4.833156e+00 4.971193e+00 6.084127e+00 6.273665e+00 6.159390e+00 6.409040e+00 6.418670e+00 6.196903e+00 6.138081e+00 5.636249e+00 5.754147e+00 6.460729e+00 6.474406e+00 4.786612e+00 4.825499e+00 4.603881e+00 4.734885e+00 4.662985e+00 4.933498e+00 4.756538e+00 4.890483e+00 5.965983e+00 6.149824e+00 6.044657e+00 6.297250e+00 6.290797e+00 6.081612e+00 6.032382e+00 5.530100e+00 5.646033e+00 6.282946e+00 6.316045e+00 4.947817e+00 4.990846e+00 4.762846e+00 4.891850e+00 4.817975e+00 5.102769e+00 4.917064e+00 5.051779e+00 6.200839e+00 6.399365e+00 6.330845e+00 6.669669e+00 6.559859e+00 6.330652e+00 6.302100e+00 5.712110e+00 5.859224e+00 6.917689e+00 6.646179e+00 4.689571e+00 4.730491e+00 4.513262e+00 4.639217e+00 4.569133e+00 4.835584e+00 4.662569e+00 4.794209e+00 5.831582e+00 5.999073e+00 5.911318e+00 6.133682e+00 6.146683e+00 5.957922e+00 5.931011e+00 5.414811e+00 5.522533e+00 6.122372e+00 6.161865e+00 4.696556e+00 4.739195e+00 4.520660e+00 4.645897e+00 4.576342e+00 4.843309e+00 4.670948e+00 4.802901e+00 5.840392e+00 6.005664e+00 5.907167e+00 6.148093e+00 6.161252e+00 5.983591e+00 5.941333e+00 5.423226e+00 5.524655e+00 6.126132e+00 6.158622e+00 5.984071e+00 5.967236e+00 5.738284e+00 5.823320e+00 5.733311e+00 6.111448e+00 5.930188e+00 6.085002e+00 7.453384e+00 1.007170e+01 7.518280e+00 1.018666e+01 1.018817e+01 7.429824e+00 9.985625e+00 7.065020e+00 7.430918e+00 1.018742e+01 1.020109e+01 4.814579e+00 4.857949e+00 4.630804e+00 4.761128e+00 4.686566e+00 4.960212e+00 4.788463e+00 4.919524e+00 6.014178e+00 6.215085e+00 6.124872e+00 6.404822e+00 6.360670e+00 6.116818e+00 6.058981e+00 5.589957e+00 5.728311e+00 6.469467e+00 6.408062e+00 4.670651e+00 4.712810e+00 4.494893e+00 4.620478e+00 4.550547e+00 4.816596e+00 4.643428e+00 4.773365e+00 5.808114e+00 5.967302e+00 5.878086e+00 6.109928e+00 6.101516e+00 5.903798e+00 5.858962e+00 5.401198e+00 5.515307e+00 6.138878e+00 6.121142e+00 5.098729e+00 5.141860e+00 4.897907e+00 5.029939e+00 4.963211e+00 5.249183e+00 5.061627e+00 5.195456e+00 6.435644e+00 6.581733e+00 6.524472e+00 6.750224e+00 7.036921e+00 6.587719e+00 6.519591e+00 5.899595e+00 6.011112e+00 6.839960e+00 6.927737e+00
 8.739851e+00 7.613576e+00 6.440872e+00 6.729501e+00 6.244945e+00 7.598582e+00 8.753625e+00 1.167959e+01 9.167391e+00 8.096824e+00 6.899234e+00 7.211440e+00 6.692254e+00 8.091275e+00 9.113647e+00 1.210713e+01 8.007035e+00 7.126515e+00 6.014488e+00 6.297587e+00 5.818163e+00 7.124584e+00 8.173040e+00 8.793308e+00 7.639442e+00 6.792004e+00 5.685331e+00 5.967917e+00 5.494272e+00 6.782479e+00 7.855078e+00 8.738748e+00 8.367027e+00 7.428851e+00 6.281103e+00 6.568228e+00 6.082441e+00 7.394787e+00 8.469252e+00 1.152337e+01 7.080770e+00 6.300858e+00 5.211093e+00 5.493196e+00 5.021754e+00 6.290870e+00 7.249672e+00 8.011551e+00 7.112929e+00 6.345385e+00 5.250859e+00 5.533724e+00 5.062020e+00 6.330563e+00 7.298540e+00 1.052317e+01 1.212102e+01 8.732312e+00 7.375754e+00 7.637549e+00 7.106063e+00 8.670352e+00 1.225996e+01 1.025760e+01 7.710528e+00 6.916423e+00 5.809488e+00 6.095509e+00 5.619146e+00 6.907056e+00 7.942408e+00 8.860547e+00 6.954815e+00 6.193184e+00 5.106179e+00 5.388198e+00 4.917781e+00 6.182546e+00 7.119577e+00 7.570327e+00 9.035671e+00 7.807558e+00 6.628706e+00 6.916331e+00 6.423783e+00 7.776388e+00 9.438006e+00 1.185330e+01
 4.971546e+00 5.253455e+00 5.258520e+00 5.393378e+00 5.397414e+00 5.454384e+00 4.770625e+00 4.366431e+00 5.327583e+00 5.089297e+00 5.358994e+00 5.102633e+00 5.417784e+00 4.603799e+00 4.672343e+00 4.600049e+00 4.300469e+00 5.123416e+00 5.642904e+00 5.175921e+00 5.462431e+00 5.491921e+00 5.626085e+00 5.664741e+00 5.667323e+00 4.967181e+00 4.542147e+00 5.635985e+00 5.343925e+00 5.542699e+00 5.297982e+00 5.690751e+00 4.773643e+00 4.838293e+00 4.770663e+00 4.441629e+00 5.277271e+00 6.011183e+00 4.864748e+00 5.170792e+00 5.152812e+00 5.258688e+00 5.278903e+00 5.310929e+00 4.681589e+00 4.281880e+00 5.218231e+00 4.999341e+00 5.248925e+00 4.988193e+00 5.279601e+00 4.510544e+00 4.575899e+00 4.506537e+00 4.208924e+00 5.003429e+00 5.543711e+00 4.810901e+00 5.089835e+00 5.089363e+00 5.201815e+00 5.202468e+00 5.260476e+00 4.630712e+00 4.231039e+00 5.147381e+00 4.934567e+00 5.177762e+00 4.929168e+00 5.216773e+00 4.455796e+00 4.518873e+00 4.459991e+00 4.158878e+00 4.940610e+00 5.498947e+00 4.937227e+00 5.222352e+00 5.238405e+00 5.323992e+00 5.323904e+00 5.390549e+00 4.736144e+00 4.333220e+00 5.295320e+00 5.061290e+00 5.311587e+00 5.050610e+00 5.339065e+00 4.556510e+00 4.633412e+00 4.561312e+00 4.258073e+00 5.055572e+00 5.627223e+00 4.744246e+00 5.017191e+00 5.012739e+00 5.120429e+00 5.127271e+00 5.174339e+00 4.563842e+00 4.172907e+00 5.073599e+00 4.868892e+00 5.092328e+00 4.854871e+00 5.130627e+00 4.391838e+00 4.457155e+00 4.396920e+00 4.103713e+00 4.872747e+00 5.375137e+00 4.751026e+00 5.018974e+00 5.014805e+00 5.122669e+00 5.129865e+00 5.177142e+00 4.567091e+00 4.177923e+00 5.078945e+00 4.873343e+00 5.096430e+00 4.860091e+00 5.138344e+00 4.397145e+00 4.461357e+00 4.402978e+00 4.109924e+00 4.878756e+00 5.379977e+00 5.732711e+00 6.043288e+00 6.237718e+00 6.215932e+00 6.345345e+00 6.269842e+00 5.415560e+00 4.970260e+00 6.100513e+00 5.783907e+00 6.065720e+00 5.772263e+00 6.614888e+00 5.167676e+00 5.327726e+00 5.395649e+00 4.858251e+00 6.364151e+00 6.843870e+00 4.833057e+00 5.115519e+00 5.123669e+00 5.224632e+00 5.226530e+00 5.288944e+00 4.648764e+00 4.250078e+00 5.175226e+00 4.963224e+00 5.194170e+00 4.949055e+00 5.233232e+00 4.474883e+00 4.543739e+00 4.474837e+00 4.174787e+00 4.957544e+00 5.503752e+00 4.730359e+00 4.997946e+00 4.997859e+00 5.101434e+00 5.111525e+00 5.162688e+00 4.552489e+00 4.162031e+00 5.060877e+00 4.852706e+00 5.074645e+00 4.840409e+00 5.116146e+00 4.383642e+00 4.448311e+00 4.383754e+00 4.090118e+00 4.852475e+00 5.360333e+00 5.015378e+00 5.313625e+00 5.311848e+00 5.435481e+00 5.436067e+00 5.510019e+00 4.836703e+00 4.431568e+00 5.419774e+00 5.170467e+00 5.403708e+00 5.177769e+00 5.523160e+00 4.659271e+00 4.723856e+00 4.661381e+00 4.345134e+00 5.160204e+00 5.817335e+00
 6.339755e+00 6.753148e+00 7.109987e+00 6.994437e+00 6.684303e+00 6.230140e+00 5.939147e+00 6.121654e+00 5.668113e+00 5.721829e+00 5.633972e+00 5.575464e+00 5.719389e+00 5.278201e+00 5.245536e+00 5.711367e+00 5.178527e+00 5.103182e+00 5.913963e+00 6.758162e+00 7.142426e+00 7.590724e+00 7.211450e+00 7.102316e+00 7.044862e+00 6.446326e+00 6.478794e+00 6.036753e+00 6.087578e+00 5.952938e+00 5.901123e+00 6.021757e+00 5.585731e+00 5.407406e+00 5.997330e+00 5.553948e+00 5.439148e+00 6.273079e+00 6.155079e+00 6.493558e+00 6.685888e+00 6.658902e+00 6.439414e+00 6.106944e+00 5.715591e+00 5.935352e+00 5.515184e+00 5.519609e+00 5.447009e+00 5.386420e+00 5.499212e+00 5.068327e+00 4.902374e+00 5.488362e+00 4.971910e+00 4.890768e+00 5.733159e+00 6.085609e+00 6.355494e+00 6.653794e+00 6.568134e+00 6.371986e+00 5.919351e+00 5.595035e+00 5.840189e+00 5.414653e+00 5.421188e+00 5.350493e+00 5.271797e+00 5.363531e+00 4.963117e+00 4.790225e+00 5.383061e+00 4.848729e+00 4.765774e+00 5.624839e+00 6.281598e+00 6.564619e+00 6.835914e+00 6.784096e+00 6.662291e+00 6.194650e+00 5.798210e+00 6.096631e+00 5.640422e+00 5.638991e+00 5.583589e+00 5.480240e+00 5.607441e+00 5.199749e+00 5.024663e+00 5.630339e+00 5.040301e+00 4.966546e+00 5.819549e+00 5.957911e+00 6.274615e+00 6.481470e+00 6.360350e+00 6.276884e+00 5.810985e+00 5.456804e+00 5.721780e+00 5.302377e+00 5.304316e+00 5.222617e+00 5.151895e+00 5.256289e+00 4.881270e+00 4.714921e+00 5.244154e+00 4.694683e+00 4.627564e+00 5.512405e+00 6.013649e+00 6.210206e+00 6.533146e+00 6.360235e+00 6.237366e+00 5.800666e+00 5.468341e+00 5.756701e+00 5.348548e+00 5.319148e+00 5.243191e+00 5.169156e+00 5.270535e+00 4.914267e+00 4.751310e+00 5.260924e+00 4.703954e+00 4.632694e+00 5.529699e+00 7.741897e+00 8.092586e+00 8.255697e+00 1.066343e+01 1.055430e+01 7.587728e+00 7.659887e+00 7.529496e+00 7.253308e+00 6.898695e+00 6.742271e+00 6.753445e+00 7.466426e+00 6.298277e+00 6.179519e+00 6.711703e+00 6.426698e+00 6.868981e+00 7.110127e+00 6.249061e+00 6.458864e+00 6.841755e+00 6.576264e+00 6.460354e+00 5.955553e+00 5.620189e+00 5.948930e+00 5.493559e+00 5.496629e+00 5.412330e+00 5.344241e+00 5.418878e+00 4.979797e+00 4.799659e+00 5.457660e+00 4.935747e+00 5.080319e+00 5.685626e+00 5.928568e+00 6.172831e+00 6.356430e+00 6.273970e+00 6.138676e+00 5.745253e+00 5.413317e+00 5.689963e+00 5.280492e+00 5.283841e+00 5.207516e+00 5.129000e+00 5.215657e+00 4.806260e+00 4.622974e+00 5.256578e+00 4.782164e+00 4.686313e+00 5.479581e+00 6.456592e+00 6.768360e+00 7.113330e+00 7.086761e+00 6.776627e+00 6.241262e+00 5.970351e+00 6.273102e+00 5.819875e+00 5.858888e+00 5.777118e+00 5.715317e+00 5.774304e+00 5.412937e+00 5.280107e+00 5.775548e+00 5.280789e+00 5.237609e+00 6.026434e+00
 1.229569e+01 1.229665e+01 9.257296e+00 8.239113e+00 8.490025e+00 7.942255e+00 7.701124e+00 8.093329e+00 7.322441e+00 7.320237e+00 8.889027e+00 7.669218e+00 7.148618e+00 8.325557e+00 1.248281e+01 1.248377e+01 9.623632e+00 8.482100e+00 8.748034e+00 8.203280e+00 7.932123e+00 8.357080e+00 7.556632e+00 7.540655e+00 9.198710e+00 7.896292e+00 7.369283e+00 8.587412e+00 9.569223e+00 1.204241e+01 8.930210e+00 7.933988e+00 8.180616e+00 7.661328e+00 7.422324e+00 7.801768e+00 7.047770e+00 7.046895e+00 8.570128e+00 7.391057e+00 6.874153e+00 8.051351e+00 1.177850e+01 9.307231e+00 8.682780e+00 7.656273e+00 7.895277e+00 7.386235e+00 7.141405e+00 7.520782e+00 6.773258e+00 6.771496e+00 8.274180e+00 7.112827e+00 6.600998e+00 7.762060e+00 1.000089e+01 1.221067e+01 9.144132e+00 8.124263e+00 8.392182e+00 7.852057e+00 7.602077e+00 8.001304e+00 7.224808e+00 7.223671e+00 8.762866e+00 7.574743e+00 7.055562e+00 8.234519e+00 8.782305e+00 9.046664e+00 8.057427e+00 7.105916e+00 7.343185e+00 6.838933e+00 6.600279e+00 6.971001e+00 6.234399e+00 6.233420e+00 7.705984e+00 6.572586e+00 6.066906e+00 7.209924e+00 1.130641e+01 1.130737e+01 8.115331e+00 7.159551e+00 7.397994e+00 6.894432e+00 6.654124e+00 7.025088e+00 6.286594e+00 6.285866e+00 7.758193e+00 6.626244e+00 6.120459e+00 7.258658e+00 1.259874e+01 1.259970e+01 1.019917e+01 8.845124e+00 9.122798e+00 8.520718e+00 8.189661e+00 8.604924e+00 7.785248e+00 7.759369e+00 9.531246e+00 8.119374e+00 7.567313e+00 8.993533e+00 9.678526e+00 1.188831e+01 8.769335e+00 7.771910e+00 8.018949e+00 7.501013e+00 7.256876e+00 7.634079e+00 6.887684e+00 6.885860e+00 8.413860e+00 7.222770e+00 6.712869e+00 7.876197e+00 1.111274e+01 8.904877e+00 7.888635e+00 6.961016e+00 7.197484e+00 6.693958e+00 6.456162e+00 6.826794e+00 6.091642e+00 6.091668e+00 7.553625e+00 6.424190e+00 5.920346e+00 7.062160e+00 1.237941e+01 1.017155e+01 9.357856e+00 8.325654e+00 8.591844e+00 8.060769e+00 7.802391e+00 8.187568e+00 7.419201e+00 7.415546e+00 9.010250e+00 7.773993e+00 7.242271e+00 8.427577e+00
 5.256767e+00 5.153808e+00 5.305209e+00 5.169302e+00 5.212897e+00 5.077957e+00 5.592426e+00 5.965938e+00 5.510536e+00 6.335070e+00 6.368506e+00 6.517612e+00 6.772728e+00 6.387084e+00 6.867633e+00 6.262420e+00 6.614195e+00 6.736412e+00 6.036322e+00 5.564574e+00 5.505122e+00 5.665544e+00 5.502028e+00 5.545114e+00 5.405748e+00 5.929555e+00 6.294943e+00 5.850874e+00 6.711357e+00 6.771975e+00 7.003144e+00 7.145081e+00 6.748727e+00 7.225561e+00 6.627810e+00 7.068582e+00 7.094339e+00 6.395865e+00 5.057787e+00 4.971333e+00 5.129906e+00 4.981837e+00 5.032120e+00 4.891562e+00 5.404020e+00 5.765241e+00 5.319077e+00 6.129195e+00 6.182524e+00 6.280920e+00 6.555030e+00 6.157310e+00 6.626324e+00 6.052759e+00 6.396607e+00 6.410037e+00 5.858514e+00 4.949041e+00 4.867160e+00 5.021718e+00 4.878561e+00 4.927927e+00 4.787653e+00 5.297723e+00 5.654356e+00 5.209509e+00 6.019590e+00 6.051939e+00 6.156037e+00 6.427533e+00 6.035382e+00 6.504028e+00 5.943238e+00 6.291341e+00 6.305670e+00 5.728557e+00 5.158327e+00 5.076974e+00 5.239256e+00 5.088470e+00 5.139651e+00 4.999636e+00 5.513008e+00 5.876143e+00 5.422112e+00 6.253924e+00 6.290467e+00 6.384600e+00 6.911456e+00 6.275667e+00 6.725797e+00 6.187033e+00 6.540285e+00 6.613526e+00 5.965827e+00 4.826197e+00 4.742211e+00 4.896928e+00 4.754894e+00 4.802361e+00 4.665367e+00 5.169729e+00 5.515103e+00 5.081414e+00 5.852432e+00 5.890363e+00 6.007090e+00 6.255460e+00 5.875246e+00 6.299585e+00 5.801073e+00 6.146332e+00 6.175121e+00 5.591628e+00 4.834120e+00 4.752843e+00 4.905110e+00 4.765862e+00 4.812679e+00 4.676451e+00 5.178646e+00 5.527239e+00 5.089846e+00 5.858791e+00 5.900090e+00 6.012475e+00 6.263866e+00 5.888173e+00 6.309812e+00 5.810069e+00 6.169736e+00 6.182493e+00 5.600035e+00 6.417355e+00 6.398148e+00 6.472781e+00 6.216955e+00 6.338476e+00 6.205107e+00 6.724119e+00 7.146590e+00 6.683198e+00 7.656829e+00 8.075774e+00 7.793276e+00 8.002731e+00 7.607427e+00 8.439122e+00 7.725530e+00 8.282144e+00 8.307901e+00 7.337029e+00 4.985844e+00 4.905934e+00 5.060267e+00 4.916356e+00 4.965256e+00 4.824703e+00 5.341085e+00 5.699845e+00 5.246308e+00 6.046067e+00 6.080467e+00 6.202774e+00 6.425964e+00 6.076908e+00 6.595247e+00 5.984885e+00 6.309228e+00 6.340028e+00 5.788856e+00 4.799541e+00 4.718501e+00 4.872622e+00 4.730566e+00 4.778304e+00 4.642332e+00 5.142396e+00 5.490652e+00 5.055678e+00 5.824033e+00 5.855957e+00 5.972201e+00 6.211474e+00 5.853531e+00 6.316962e+00 5.763246e+00 6.069975e+00 6.105537e+00 5.564096e+00 5.349091e+00 5.263610e+00 5.423793e+00 5.275468e+00 5.322858e+00 5.176862e+00 5.731751e+00 6.062982e+00 5.637193e+00 6.489009e+00 6.514324e+00 6.596923e+00 6.892234e+00 6.491411e+00 6.915935e+00 6.370342e+00 6.802978e+00 6.746451e+00 6.162449e+00
 1.113542e+01 8.986792e+00 8.712956e+00 8.879122e+00 7.590654e+00 6.951985e+00 7.148211e+00 6.812283e+00 6.706277e+00 6.875604e+00 6.327217e+00 6.249172e+00 7.422837e+00 6.508497e+00 6.178027e+00 7.056711e+00 1.165460e+01 1.171480e+01 1.170437e+01 9.398306e+00 8.285931e+00 7.536393e+00 7.750202e+00 7.396915e+00 7.318856e+00 7.463870e+00 6.879665e+00 6.796818e+00 8.062878e+00 7.066604e+00 6.734364e+00 7.659024e+00 8.136473e+00 1.079100e+01 1.078057e+01 7.896324e+00 7.109526e+00 6.507116e+00 6.672857e+00 6.385279e+00 6.279048e+00 6.447816e+00 5.899752e+00 5.822143e+00 6.970081e+00 6.085658e+00 5.754132e+00 6.597218e+00 7.740859e+00 1.052055e+01 1.051012e+01 7.516877e+00 6.793261e+00 6.217663e+00 6.381778e+00 6.090630e+00 5.991989e+00 6.156885e+00 5.618260e+00 5.540217e+00 6.674955e+00 5.798560e+00 5.474410e+00 6.307825e+00 8.379772e+00 1.103430e+01 8.551642e+00 8.169219e+00 7.362516e+00 6.773459e+00 6.955165e+00 6.634181e+00 6.544108e+00 6.710480e+00 6.154692e+00 6.080249e+00 7.248639e+00 6.338575e+00 6.006616e+00 6.880872e+00 7.138828e+00 7.497183e+00 7.368170e+00 7.084260e+00 6.398382e+00 5.835738e+00 5.998442e+00 5.710036e+00 5.614878e+00 5.780866e+00 5.251735e+00 5.176317e+00 6.268348e+00 5.425863e+00 5.105557e+00 5.924186e+00 7.303400e+00 7.600077e+00 7.589642e+00 7.159470e+00 6.428084e+00 5.866995e+00 6.027549e+00 5.741077e+00 5.645555e+00 5.811069e+00 5.282065e+00 5.207246e+00 6.302166e+00 5.455109e+00 5.134625e+00 5.955617e+00 1.223265e+01 1.229285e+01 1.228242e+01 1.218518e+01 9.027063e+00 8.416247e+00 8.454338e+00 8.101327e+00 7.957498e+00 8.558217e+00 7.580642e+00 7.469933e+00 8.834658e+00 7.839929e+00 7.394278e+00 8.413169e+00 7.803320e+00 1.062093e+01 8.138272e+00 7.665612e+00 6.889109e+00 6.320681e+00 6.491517e+00 6.193269e+00 6.095977e+00 6.264440e+00 5.721518e+00 5.643995e+00 6.780536e+00 5.908491e+00 5.582738e+00 6.411183e+00 7.077153e+00 7.619389e+00 7.412747e+00 6.975722e+00 6.317677e+00 5.756342e+00 5.918441e+00 5.632559e+00 5.537142e+00 5.700868e+00 5.171340e+00 5.095717e+00 6.192526e+00 5.353496e+00 5.032901e+00 5.845205e+00 1.133054e+01 1.139074e+01 9.171479e+00 8.810843e+00 7.857122e+00 7.169127e+00 7.348146e+00 7.028010e+00 6.920000e+00 7.105870e+00 6.538345e+00 6.454930e+00 7.624021e+00 6.714327e+00 6.384328e+00 7.268138e+00
 5.012861e+00 5.014017e+00 5.053102e+00 4.967328e+00 4.955832e+00 4.914462e+00 5.368016e+00 5.722357e+00 5.298384e+00 6.014425e+00 5.976797e+00 6.205862e+00 6.498872e+00 6.074784e+00 6.525971e+00 5.989377e+00 6.324514e+00 6.321126e+00 5.752253e+00 5.285000e+00 5.270161e+00 5.313563e+00 5.242223e+00 5.220525e+00 5.174550e+00 5.649647e+00 5.988506e+00 5.579163e+00 6.365228e+00 6.287319e+00 6.523452e+00 6.774948e+00 6.433542e+00 6.816557e+00 6.303666e+00 6.678540e+00 6.618847e+00 6.020823e+00 4.869072e+00 4.866449e+00 4.912151e+00 4.822575e+00 4.815354e+00 4.771477e+00 5.211151e+00 5.561185e+00 5.154530e+00 5.862627e+00 5.830071e+00 6.000448e+00 6.283720e+00 5.892709e+00 6.311326e+00 5.805523e+00 6.148075e+00 6.124953e+00 5.593163e+00 4.785856e+00 4.786763e+00 4.831388e+00 4.742117e+00 4.736163e+00 4.691545e+00 5.128963e+00 5.468544e+00 5.063018e+00 5.758328e+00 5.716539e+00 5.896357e+00 6.156953e+00 5.788070e+00 6.253379e+00 5.722085e+00 6.008977e+00 6.025268e+00 5.498919e+00 4.948487e+00 4.945185e+00 4.995378e+00 4.908080e+00 4.892985e+00 4.856621e+00 5.298848e+00 5.662893e+00 5.239534e+00 5.966935e+00 5.921539e+00 6.118906e+00 6.465267e+00 5.976186e+00 6.506876e+00 5.926784e+00 6.207346e+00 6.244504e+00 5.677099e+00 4.689247e+00 4.689512e+00 4.733409e+00 4.648437e+00 4.640125e+00 4.596423e+00 5.029677e+00 5.359860e+00 4.965591e+00 5.640257e+00 5.604776e+00 5.769260e+00 6.031470e+00 5.670869e+00 6.068491e+00 5.601292e+00 5.889455e+00 5.909436e+00 5.388754e+00 4.696142e+00 4.697661e+00 4.742039e+00 4.655818e+00 4.647709e+00 4.604255e+00 5.038047e+00 5.368295e+00 4.973341e+00 5.640761e+00 5.615393e+00 5.774747e+00 6.021628e+00 5.675928e+00 6.071707e+00 5.610729e+00 5.898853e+00 5.918368e+00 5.398594e+00 5.935348e+00 6.010311e+00 6.036874e+00 5.887449e+00 5.906550e+00 5.823420e+00 6.360407e+00 7.281094e+00 6.175430e+00 6.994149e+00 7.053575e+00 9.873079e+00 7.432211e+00 7.310943e+00 7.670027e+00 7.508359e+00 7.163697e+00 9.988343e+00 7.045909e+00 4.813437e+00 4.815396e+00 4.861953e+00 4.774608e+00 4.764238e+00 4.722660e+00 5.164566e+00 5.503928e+00 5.092679e+00 5.783004e+00 5.746942e+00 5.911650e+00 6.191863e+00 5.826753e+00 6.299749e+00 5.744347e+00 6.023946e+00 6.033748e+00 5.535390e+00 4.669572e+00 4.670593e+00 4.715718e+00 4.629275e+00 4.621469e+00 4.578914e+00 5.009561e+00 5.338595e+00 4.945312e+00 5.614642e+00 5.582484e+00 5.740688e+00 6.000216e+00 5.647460e+00 6.050424e+00 5.573783e+00 5.846491e+00 5.861521e+00 5.368239e+00 5.098435e+00 5.107046e+00 5.148335e+00 5.045311e+00 5.032322e+00 4.992843e+00 5.465416e+00 5.819221e+00 5.394057e+00 6.068538e+00 6.103636e+00 6.357404e+00 6.604838e+00 6.185210e+00 6.646447e+00 6.111826e+00 6.393771e+00 6.382985e+00 5.879007e+00
 9.260274e+00 9.761250e+00 1.008878e+01 1.001122e+01 9.754960e+00 9.099025e+00 8.229866e+00 7.883604e+00 8.035952e+00 7.905727e+00 7.841277e+00 7.929899e+00 7.525252e+00 7.467244e+00 8.206954e+00 7.636897e+00 7.413199e+00 7.952206e+00 9.485313e+00 1.021177e+01 1.248473e+01 1.019834e+01 1.020548e+01 9.433703e+00 8.543439e+00 8.123886e+00 8.281661e+00 8.129410e+00 8.066105e+00 8.168847e+00 7.754562e+00 7.706409e+00 8.475626e+00 7.870462e+00 7.644396e+00 8.206233e+00 8.877420e+00 9.310799e+00 1.204336e+01 9.178789e+00 9.764117e+00 8.822486e+00 7.937713e+00 7.595177e+00 7.737307e+00 7.608003e+00 7.545263e+00 7.645175e+00 7.249630e+00 7.192153e+00 7.912354e+00 7.358552e+00 7.142418e+00 7.659425e+00 8.550888e+00 9.047850e+00 9.571591e+00 8.872039e+00 8.952578e+00 8.509850e+00 7.648508e+00 7.313897e+00 7.452737e+00 7.324805e+00 7.264063e+00 7.357110e+00 6.974736e+00 6.917815e+00 7.638557e+00 7.081135e+00 6.867433e+00 7.379721e+00 9.100895e+00 9.675267e+00 1.221163e+01 9.465628e+00 9.472770e+00 9.043184e+00 8.115016e+00 7.778971e+00 7.933034e+00 7.788287e+00 7.731888e+00 7.827279e+00 7.430054e+00 7.380686e+00 8.128324e+00 7.537882e+00 7.321139e+00 7.847896e+00 7.931123e+00 8.344663e+00 1.125645e+01 8.304049e+00 8.281049e+00 7.917435e+00 7.097292e+00 6.767578e+00 6.904858e+00 6.781397e+00 6.720415e+00 6.811475e+00 6.437529e+00 6.382080e+00 7.079855e+00 6.539579e+00 6.327105e+00 6.835163e+00 7.984635e+00 8.358167e+00 9.099499e+00 8.303489e+00 8.351876e+00 7.964785e+00 7.149112e+00 6.819825e+00 6.956934e+00 6.835255e+00 6.773248e+00 6.865494e+00 6.491814e+00 6.437541e+00 7.134172e+00 6.591778e+00 6.380492e+00 6.886607e+00 9.848507e+00 1.253652e+01 1.260065e+01 1.252309e+01 1.032141e+01 1.009822e+01 8.768359e+00 8.351951e+00 8.560332e+00 8.532204e+00 8.329894e+00 8.469735e+00 8.001162e+00 7.905529e+00 8.821668e+00 8.155389e+00 7.861351e+00 8.544809e+00 8.646619e+00 8.994322e+00 1.188927e+01 9.000759e+00 8.971192e+00 8.637030e+00 7.762135e+00 7.425563e+00 7.572617e+00 7.439993e+00 7.379759e+00 7.468498e+00 7.085631e+00 7.026666e+00 7.748994e+00 7.203360e+00 6.987854e+00 7.497237e+00 7.770370e+00 8.083938e+00 8.905835e+00 8.070506e+00 8.081510e+00 7.761219e+00 6.948409e+00 6.622237e+00 6.758293e+00 6.636678e+00 6.574614e+00 6.665246e+00 6.288305e+00 6.232189e+00 6.934640e+00 6.399245e+00 6.188549e+00 6.687072e+00 9.253757e+00 9.844969e+00 1.238133e+01 9.831537e+00 9.838679e+00 9.300708e+00 8.344955e+00 7.989808e+00 8.171886e+00 7.997947e+00 7.922095e+00 8.038893e+00 7.620894e+00 7.560518e+00 8.330746e+00 7.737857e+00 7.513720e+00 8.055263e+00
 5.362664e+00 6.013906e+00 6.453805e+00 6.270419e+00 5.971545e+00 5.711021e+00 5.647399e+00 5.555195e+00 5.245938e+00 5.439944e+00 5.375363e+00 5.348690e+00 5.429483e+00 5.006160e+00 4.967993e+00 5.290292e+00 5.070238e+00 4.973846e+00 5.310870e+00 5.600753e+00 6.374171e+00 6.857726e+00 6.601623e+00 6.284143e+00 5.967159e+00 5.879110e+00 5.845980e+00 5.486896e+00 5.702038e+00 5.632667e+00 5.598426e+00 5.723192e+00 5.271240e+00 5.227196e+00 5.543915e+00 5.320382e+00 5.221199e+00 5.562754e+00 5.220432e+00 5.863009e+00 6.324689e+00 6.127036e+00 5.797485e+00 5.545545e+00 5.489277e+00 5.392194e+00 5.097179e+00 5.296079e+00 5.219523e+00 5.197305e+00 5.278785e+00 4.868239e+00 4.840811e+00 5.158550e+00 4.943217e+00 4.844577e+00 5.153730e+00 5.133745e+00 5.763965e+00 6.196885e+00 6.027858e+00 5.701833e+00 5.468372e+00 5.394085e+00 5.305047e+00 5.016245e+00 5.212772e+00 5.135919e+00 5.112484e+00 5.201675e+00 4.794813e+00 4.766130e+00 5.078750e+00 4.864272e+00 4.771890e+00 5.074899e+00 5.302395e+00 5.955653e+00 6.377559e+00 6.255843e+00 5.885750e+00 5.645505e+00 5.562795e+00 5.470046e+00 5.175247e+00 5.380407e+00 5.298381e+00 5.272433e+00 5.366167e+00 4.946412e+00 4.917246e+00 5.229481e+00 5.021464e+00 4.926725e+00 5.243358e+00 5.036328e+00 5.650245e+00 6.029190e+00 5.905834e+00 5.596491e+00 5.367979e+00 5.298833e+00 5.202764e+00 4.922966e+00 5.108937e+00 5.044463e+00 5.018091e+00 5.104144e+00 4.701923e+00 4.673524e+00 4.984305e+00 4.776466e+00 4.688109e+00 4.980198e+00 5.043445e+00 5.665754e+00 6.057524e+00 5.914090e+00 5.608539e+00 5.377738e+00 5.307224e+00 5.210753e+00 4.929491e+00 5.117981e+00 5.050202e+00 5.023779e+00 5.108949e+00 4.707595e+00 4.680265e+00 4.990845e+00 4.786743e+00 4.698290e+00 4.985818e+00 6.249993e+00 9.686102e+00 7.554922e+00 7.245120e+00 6.875368e+00 6.749321e+00 6.563323e+00 6.449122e+00 6.113384e+00 6.358673e+00 6.273079e+00 6.204644e+00 6.352511e+00 5.912485e+00 5.960811e+00 6.234293e+00 6.031498e+00 5.943522e+00 6.286391e+00 5.155660e+00 5.797556e+00 6.201464e+00 6.067601e+00 5.735835e+00 5.508238e+00 5.433956e+00 5.329861e+00 5.045243e+00 5.239650e+00 5.168572e+00 5.137637e+00 5.233727e+00 4.833849e+00 4.803251e+00 5.100409e+00 4.888419e+00 4.792126e+00 5.105931e+00 5.016998e+00 5.632570e+00 6.016050e+00 5.885097e+00 5.575693e+00 5.352161e+00 5.279883e+00 5.187413e+00 4.905643e+00 5.091400e+00 5.023081e+00 4.999309e+00 5.087571e+00 4.688530e+00 4.662579e+00 4.962503e+00 4.751687e+00 4.661764e+00 4.963229e+00 5.464351e+00 6.293556e+00 6.605005e+00 6.447611e+00 6.077157e+00 5.808937e+00 5.719300e+00 5.622514e+00 5.333448e+00 5.521044e+00 5.442364e+00 5.423276e+00 5.514882e+00 5.073761e+00 5.051795e+00 5.378942e+00 5.158096e+00 5.052688e+00 5.377512e+00
 8.091517e+00 7.694392e+00 7.157216e+00 7.231201e+00 7.045690e+00 7.674451e+00 8.395371e+00 9.402200e+00 1.007167e+01 1.229953e+01 1.229857e+01 8.409026e+00 7.932525e+00 7.370776e+00 7.456103e+00 7.261315e+00 7.904098e+00 8.647749e+00 1.225775e+01 1.246761e+01 1.248664e+01 1.248568e+01 7.802254e+00 7.412249e+00 6.883687e+00 6.960075e+00 6.778088e+00 7.396546e+00 8.048934e+00 8.889119e+00 9.554025e+00 1.204528e+01 1.204432e+01 7.508122e+00 7.133701e+00 6.612196e+00 6.687252e+00 6.505827e+00 7.118151e+00 7.767363e+00 8.599176e+00 9.554477e+00 1.178233e+01 1.178137e+01 7.984958e+00 7.593241e+00 7.062183e+00 7.138895e+00 6.954309e+00 7.579035e+00 8.279292e+00 9.197639e+00 1.219451e+01 1.000472e+01 1.221259e+01 6.956075e+00 6.591752e+00 6.076528e+00 6.150946e+00 5.972292e+00 6.575011e+00 7.216773e+00 7.995046e+00 8.570900e+00 1.125837e+01 9.048581e+00 7.009304e+00 6.643912e+00 6.129407e+00 6.203880e+00 6.024973e+00 6.629587e+00 7.266845e+00 8.069588e+00 8.571717e+00 1.131024e+01 8.837057e+00 8.558796e+00 8.204452e+00 7.577547e+00 7.673674e+00 7.463185e+00 8.146213e+00 8.949159e+00 9.779344e+00 1.258354e+01 1.260257e+01 1.260161e+01 7.618744e+00 7.247308e+00 6.723717e+00 6.800480e+00 6.618467e+00 7.231242e+00 7.888088e+00 8.814639e+00 9.277819e+00 1.189118e+01 1.189023e+01 6.808557e+00 6.446391e+00 5.932159e+00 6.006833e+00 5.828784e+00 6.430282e+00 7.064736e+00 7.830661e+00 8.340132e+00 8.907754e+00 1.111562e+01 8.221570e+00 7.789113e+00 7.253977e+00 7.325525e+00 7.138182e+00 7.772030e+00 8.472370e+00 9.343410e+00 1.236421e+01 1.238325e+01 1.238229e+01
 1.105654e+01 1.112913e+01 8.892136e+00 8.378764e+00 7.773632e+00 6.932911e+00 7.172539e+00 6.970061e+00 6.804218e+00 7.105427e+00 6.179981e+00 6.104779e+00 7.308465e+00 6.301175e+00 6.082877e+00 7.269465e+00 1.157996e+01 1.165255e+01 1.162439e+01 9.287699e+00 8.490662e+00 7.516139e+00 7.782081e+00 7.601837e+00 7.394866e+00 7.757894e+00 6.734237e+00 6.667877e+00 7.974156e+00 6.860036e+00 6.633178e+00 7.933763e+00 7.990377e+00 1.073140e+01 1.070323e+01 7.788359e+00 7.305983e+00 6.477683e+00 6.721307e+00 6.533665e+00 6.358211e+00 6.673552e+00 5.762059e+00 5.693531e+00 6.872238e+00 5.880235e+00 5.665730e+00 6.824800e+00 7.728254e+00 8.260452e+00 8.232286e+00 7.417243e+00 7.026546e+00 6.185233e+00 6.422999e+00 6.248411e+00 6.081269e+00 6.381258e+00 5.490698e+00 5.420137e+00 6.584685e+00 5.606328e+00 5.393878e+00 6.523080e+00 8.228623e+00 1.096965e+01 8.732655e+00 8.145183e+00 7.614151e+00 6.724528e+00 6.983078e+00 6.789492e+00 6.627592e+00 6.937201e+00 6.011311e+00 5.939639e+00 7.157506e+00 6.129847e+00 5.916173e+00 7.121549e+00 7.082325e+00 7.534268e+00 7.204431e+00 6.955933e+00 6.607691e+00 5.814934e+00 6.049116e+00 5.879505e+00 5.717442e+00 6.003539e+00 5.133124e+00 5.066097e+00 6.211455e+00 5.256612e+00 5.045167e+00 6.147180e+00 7.150029e+00 7.487693e+00 7.370546e+00 7.009006e+00 6.637365e+00 5.842595e+00 6.079994e+00 5.908898e+00 5.746042e+00 6.032237e+00 5.160875e+00 5.094184e+00 6.239815e+00 5.285791e+00 5.075725e+00 6.179224e+00 1.218618e+01 1.225877e+01 1.223060e+01 1.210274e+01 9.607542e+00 8.204814e+00 8.535853e+00 8.280891e+00 8.499087e+00 8.655797e+00 7.476592e+00 7.349937e+00 8.774096e+00 7.591649e+00 7.340086e+00 8.668133e+00 7.774189e+00 8.094046e+00 7.869673e+00 7.535409e+00 7.101413e+00 6.284212e+00 6.523781e+00 6.343968e+00 6.182026e+00 6.484296e+00 5.595240e+00 5.527010e+00 6.684735e+00 5.706702e+00 5.492581e+00 6.633206e+00 7.018756e+00 7.585709e+00 7.133765e+00 6.863485e+00 6.532661e+00 5.740076e+00 5.974293e+00 5.803976e+00 5.641231e+00 5.930262e+00 5.064189e+00 4.999131e+00 6.126131e+00 5.176014e+00 4.967647e+00 6.071073e+00 9.042476e+00 1.132389e+01 9.086900e+00 8.695634e+00 8.213058e+00 7.149082e+00 7.381436e+00 7.187308e+00 7.006421e+00 7.345019e+00 6.382147e+00 6.309660e+00 7.587160e+00 6.512153e+00 6.287168e+00 7.547776e+00
 8.260679e+00 7.613546e+00 6.783389e+00 7.013032e+00 6.753486e+00 7.701310e+00 8.050951e+00 8.986869e+00 1.203501e+01 1.204168e+01 8.606962e+00 7.976120e+00 7.115656e+00 7.345601e+00 7.084593e+00 8.068653e+00 8.452940e+00 9.378388e+00 1.233754e+01 1.234422e+01 7.843593e+00 7.237907e+00 6.415043e+00 6.637670e+00 6.386480e+00 7.319396e+00 7.651609e+00 8.580209e+00 1.168187e+01 9.479725e+00 7.506545e+00 6.901502e+00 6.093540e+00 6.311916e+00 6.061824e+00 6.986586e+00 7.315141e+00 8.131684e+00 9.158205e+00 9.164882e+00 8.095333e+00 7.482255e+00 6.653256e+00 6.877076e+00 6.619002e+00 7.569995e+00 7.912834e+00 8.770728e+00 1.190910e+01 1.191578e+01 6.946811e+00 6.352388e+00 5.555906e+00 5.772228e+00 5.524827e+00 6.433386e+00 6.744441e+00 7.500920e+00 8.119883e+00 1.084605e+01 7.004522e+00 6.403131e+00 5.604465e+00 5.820426e+00 5.573370e+00 6.484426e+00 6.796321e+00 7.530725e+00 8.414976e+00 8.421652e+00 9.000483e+00 8.401103e+00 7.395628e+00 7.659374e+00 7.374001e+00 8.457894e+00 8.901143e+00 9.786257e+00 1.254921e+01 1.255588e+01 7.645072e+00 7.030096e+00 6.221847e+00 6.440383e+00 6.190669e+00 7.122535e+00 7.436543e+00 8.218473e+00 1.149221e+01 1.149889e+01 6.806536e+00 6.219501e+00 5.427308e+00 5.641887e+00 5.396326e+00 6.304250e+00 6.613072e+00 7.360886e+00 7.993011e+00 8.246954e+00 8.419524e+00 7.752678e+00 6.922049e+00 7.152942e+00 6.893661e+00 7.854710e+00 8.222740e+00 9.154881e+00 1.216510e+01 1.217177e+01
 6.930261e+00 1.042647e+01 6.411131e+00 5.108700e+00 4.847701e+00 4.897322e+00 4.810603e+00 4.774921e+00 4.832605e+00 4.716032e+00 4.706868e+00 5.002554e+00 4.752369e+00 4.691717e+00 4.879742e+00 6.688534e+00 7.837679e+00 6.243345e+00 4.977960e+00 4.724363e+00 4.770707e+00 4.687648e+00 4.654621e+00 4.711987e+00 4.595864e+00 4.586510e+00 4.882056e+00 4.631276e+00 4.572073e+00 4.754796e+00 9.683373e+00 1.058525e+01 6.786519e+00 5.305451e+00 5.016850e+00 5.087412e+00 4.978265e+00 4.944809e+00 5.002546e+00 4.879122e+00 4.868378e+00 5.186809e+00 4.919975e+00 4.852880e+00 5.059278e+00 6.905210e+00 8.192596e+00 6.724795e+00 5.106035e+00 4.821735e+00 4.875443e+00 4.782090e+00 4.750811e+00 4.808086e+00 4.690033e+00 4.680052e+00 4.984166e+00 4.724795e+00 4.665554e+00 4.854299e+00 7.410005e+00 1.052071e+01 6.844082e+00 5.230971e+00 4.946009e+00 5.002456e+00 4.910245e+00 4.877611e+00 4.938002e+00 4.811844e+00 4.803441e+00 5.117033e+00 4.851797e+00 4.786438e+00 4.985177e+00 6.620135e+00 1.024151e+01 6.226164e+00 4.908003e+00 4.652624e+00 4.701128e+00 4.615382e+00 4.582658e+00 4.635790e+00 4.525010e+00 4.516022e+00 4.800841e+00 4.560266e+00 4.503078e+00 4.684809e+00 7.006571e+00 1.057688e+01 9.372483e+00 5.285669e+00 5.012596e+00 5.060028e+00 4.970728e+00 4.935629e+00 4.988679e+00 4.870883e+00 4.860975e+00 5.161969e+00 4.906366e+00 4.847318e+00 5.041051e+00 9.864382e+00 1.076626e+01 7.089635e+00 5.506162e+00 5.199837e+00 5.267168e+00 5.171025e+00 5.135301e+00 5.199306e+00 5.067737e+00 5.056159e+00 5.397157e+00 5.104393e+00 5.043337e+00 5.252809e+00 6.889748e+00 8.251235e+00 6.536167e+00 5.145558e+00 4.880674e+00 4.928084e+00 4.845187e+00 4.811191e+00 4.866061e+00 4.751089e+00 4.741616e+00 5.039564e+00 4.785171e+00 4.727591e+00 4.917624e+00 7.959450e+00 1.107015e+01 9.865754e+00 5.912552e+00 5.547676e+00 5.590824e+00 5.504760e+00 5.454668e+00 5.533534e+00 5.383779e+00 5.375900e+00 5.744483e+00 5.432877e+00 5.359462e+00 5.574115e+00 1.014807e+01 1.104995e+01 7.636728e+00 5.930724e+00 5.516683e+00 5.580962e+00 5.469483e+00 5.437199e+00 5.499293e+00 5.363708e+00 5.361394e+00 5.690539e+00 5.412378e+00 5.335634e+00 5.552051e+00 1.028314e+01 8.976199e+00 7.771799e+00 6.017443e+00 5.684329e+00 5.734794e+00 5.616413e+00 5.588821e+00 5.649304e+00 5.510500e+00 5.498498e+00 5.876335e+00 5.554068e+00 5.478670e+00 5.721046e+00 1.055157e+01 1.145345e+01 8.040221e+00 9.181869e+00 6.019781e+00 6.198634e+00 5.959995e+00 5.894040e+00 5.977947e+00 5.796587e+00 5.779554e+00 6.173871e+00 5.862105e+00 5.768193e+00 6.109803e+00 1.016790e+01 1.106978e+01 7.656557e+00 5.912180e+00 5.538752e+00 5.597069e+00 5.499370e+00 5.458873e+00 5.534983e+00 5.382517e+00 5.374669e+00 5.740465e+00 5.429667e+00 5.359090e+00 5.600403e+00 1.058098e+01 1.148286e+01 1.027846e+01 6.400338e+00 6.028565e+00 6.152963e+00 5.980948e+00 5.909724e+00 5.996331e+00 5.841206e+00 5.824165e+00 6.529443e+00 5.884432e+00 5.801643e+00 6.085966e+00 1.015499e+01 1.105687e+01 7.643646e+00 5.858023e+00 5.530750e+00 5.590541e+00 5.479112e+00 5.444477e+00 5.512222e+00 5.371290e+00 5.361049e+00 5.714772e+00 5.418711e+00 5.345889e+00 5.563792e+00 1.039069e+01 1.129257e+01 7.879345e+00 6.173341e+00 5.800288e+00 5.862865e+00 5.765741e+00 5.701474e+00 5.774673e+00 5.618703e+00 5.612492e+00 6.085837e+00 5.677672e+00 5.594861e+00 5.849117e+00 1.045594e+01 1.135782e+01 1.015342e+01 6.211412e+00 5.903529e+00 5.986682e+00 5.840009e+00 5.794244e+00 5.839927e+00 5.699000e+00 5.687637e+00 6.065234e+00 5.730403e+00 5.663559e+00 5.899872e+00 7.380608e+00 1.087682e+01 7.463595e+00 5.655635e+00 5.329837e+00 5.387546e+00 5.287070e+00 5.250210e+00 5.316545e+00 5.183104e+00 5.173231e+00 5.529217e+00 5.223197e+00 5.156733e+00 5.359368e+00
 1.635738e+00 1.616951e+00 1.643002e+00 1.613850e+00 1.624150e+00 1.601160e+00 1.713389e+00 1.814351e+00 1.692447e+00 1.976043e+00 1.988712e+00 2.102688e+00 2.466140e+00 2.000172e+00 2.494238e+00 1.949949e+00 2.246541e+00 2.242030e+00 1.855099e+00 1.602925e+00 1.583035e+00 1.605963e+00 1.580837e+00 1.590004e+00 1.568754e+00 1.673797e+00 1.781001e+00 1.654649e+00 1.933719e+00 1.936063e+00 2.057873e+00 2.404998e+00 1.953426e+00 2.400198e+00 1.905161e+00 2.200763e+00 2.180153e+00 1.809251e+00 1.689120e+00 1.668320e+00 1.691173e+00 1.664532e+00 1.673940e+00 1.654693e+00 1.765066e+00 1.872698e+00 1.751644e+00 2.041264e+00 2.047547e+00 2.163654e+00 2.554518e+00 2.063580e+00 2.577609e+00 1.989016e+00 2.312278e+00 2.284183e+00 1.911076e+00 1.630765e+00 1.609293e+00 1.633032e+00 1.606819e+00 1.613643e+00 1.596382e+00 1.704755e+00 1.807374e+00 1.684337e+00 1.964355e+00 1.980977e+00 2.111871e+00 2.432149e+00 1.989405e+00 2.495685e+00 1.931310e+00 2.198343e+00 2.224329e+00 1.845751e+00 1.665997e+00 1.646617e+00 1.671218e+00 1.645153e+00 1.651340e+00 1.632374e+00 1.739534e+00 1.854210e+00 1.729667e+00 2.014528e+00 2.010765e+00 2.160531e+00 2.492285e+00 2.021261e+00 2.547454e+00 1.978000e+00 2.272686e+00 2.271282e+00 1.883157e+00 1.582294e+00 1.563091e+00 1.587376e+00 1.561511e+00 1.571505e+00 1.550175e+00 1.656047e+00 1.752771e+00 1.637611e+00 1.915066e+00 1.911726e+00 2.019778e+00 2.413853e+00 1.929577e+00 2.410790e+00 1.869750e+00 2.173938e+00 2.174825e+00 1.791416e+00 1.684589e+00 1.664352e+00 1.690340e+00 1.662339e+00 1.674539e+00 1.651720e+00 1.758789e+00 1.870187e+00 1.740356e+00 2.028660e+00 2.037037e+00 2.194318e+00 2.585848e+00 2.064372e+00 2.563906e+00 2.008099e+00 2.296647e+00 2.320065e+00 1.901638e+00 1.752703e+00 1.734848e+00 1.761770e+00 1.732611e+00 1.745338e+00 1.718005e+00 1.830041e+00 1.945983e+00 1.813242e+00 2.125275e+00 2.132481e+00 2.238339e+00 2.751951e+00 2.163803e+00 2.649126e+00 2.092932e+00 2.424726e+00 2.539034e+00 1.993873e+00 1.646789e+00 1.627351e+00 1.653065e+00 1.625415e+00 1.635644e+00 1.612587e+00 1.721792e+00 1.825368e+00 1.700036e+00 1.984286e+00 2.002358e+00 2.113549e+00 2.539704e+00 2.012643e+00 2.503362e+00 1.944465e+00 2.240067e+00 2.281609e+00 1.856801e+00 1.902193e+00 1.874425e+00 1.911584e+00 1.873710e+00 1.886110e+00 1.856679e+00 1.991639e+00 2.122285e+00 1.960608e+00 2.327388e+00 2.332239e+00 2.482944e+00 3.041736e+00 2.389360e+00 2.969558e+00 2.306872e+00 2.690020e+00 2.590588e+00 2.180358e+00 1.889596e+00 1.863300e+00 1.903705e+00 1.866178e+00 1.880633e+00 1.847374e+00 1.968753e+00 2.096028e+00 1.961986e+00 2.293307e+00 2.262719e+00 2.422058e+00 3.031785e+00 2.304634e+00 2.841028e+00 2.224182e+00 2.551458e+00 2.580637e+00 2.136217e+00 1.977399e+00 1.946973e+00 1.985715e+00 1.948544e+00 1.960718e+00 1.927236e+00 2.057204e+00 2.202088e+00 2.034426e+00 2.383101e+00 2.429197e+00 2.576783e+00 3.030126e+00 2.399411e+00 2.913469e+00 2.369361e+00 2.662271e+00 2.667587e+00 2.236126e+00 2.219894e+00 2.182464e+00 2.225200e+00 2.184948e+00 2.193152e+00 2.159512e+00 2.322433e+00 2.497450e+00 2.275674e+00 2.761304e+00 2.712627e+00 2.858527e+00 3.312573e+00 2.777615e+00 5.908827e+00 2.628643e+00 3.246044e+00 3.055153e+00 2.546597e+00 1.905558e+00 1.877356e+00 1.905404e+00 1.876538e+00 1.886804e+00 1.859942e+00 1.986606e+00 2.133910e+00 1.962796e+00 2.281107e+00 2.298283e+00 2.417649e+00 2.878470e+00 2.293771e+00 2.880391e+00 2.246096e+00 2.660237e+00 2.604912e+00 2.170345e+00 2.266718e+00 2.224713e+00 2.247034e+00 2.223301e+00 2.226927e+00 2.195288e+00 2.351485e+00 2.520099e+00 2.345346e+00 2.792924e+00 2.744247e+00 2.979129e+00 3.729701e+00 2.661675e+00 3.468221e+00 2.711482e+00 3.155557e+00 3.035713e+00 2.590889e+00 1.888578e+00 1.871164e+00 1.900116e+00 1.868975e+00 1.885326e+00 1.851968e+00 1.987349e+00 2.117881e+00 1.960044e+00 2.282681e+00 2.306885e+00 2.405023e+00 2.961062e+00 2.330348e+00 2.911924e+00 2.239708e+00 2.527764e+00 2.560151e+00 2.125859e+00 2.045522e+00 2.021019e+00 2.064718e+00 2.032363e+00 2.043704e+00 2.009632e+00 2.145162e+00 2.275233e+00 2.122116e+00 2.484557e+00 2.480437e+00 3.005558e+00 3.174415e+00 2.566060e+00 3.051177e+00 2.477814e+00 2.749302e+00 2.865936e+00 2.378298e+00 2.124065e+00 2.083031e+00 2.118831e+00 2.084850e+00 2.093851e+00 2.071071e+00 2.206307e+00 2.335207e+00 2.174308e+00 2.619766e+00 2.539555e+00 2.653098e+00 3.224562e+00 2.560994e+00 3.033806e+00 2.645379e+00 2.961827e+00 2.916083e+00 2.379156e+00 1.798570e+00 1.781715e+00 1.815807e+00 1.778175e+00 1.792683e+00 1.765188e+00 1.876956e+00 1.985737e+00 1.865633e+00 2.173808e+00 2.227906e+00 2.300925e+00 2.675684e+00 2.212050e+00 2.741496e+00 2.131997e+00 2.456906e+00 2.519545e+00 2.048403e+00
 7.551504e+00 9.284714e+00 1.140740e+01 7.057119e+00 5.788098e+00 5.620494e+00 5.683732e+00 5.613390e+00 5.596462e+00 5.626787e+00 5.560000e+00 5.557259e+00 5.793084e+00 5.604470e+00 5.539671e+00 5.627779e+00 6.894456e+00 1.138508e+01 1.129895e+01 7.009301e+00 5.680789e+00 5.504249e+00 5.565766e+00 5.496652e+00 5.483754e+00 5.511514e+00 5.447887e+00 5.446531e+00 5.676718e+00 5.490951e+00 5.429101e+00 5.510147e+00 7.176076e+00 1.162878e+01 1.154264e+01 7.229069e+00 5.931443e+00 5.755838e+00 5.823389e+00 5.753814e+00 5.738714e+00 5.769389e+00 5.702373e+00 5.699904e+00 5.925646e+00 5.751484e+00 5.684505e+00 5.764911e+00 6.950683e+00 1.147090e+01 1.138477e+01 7.051324e+00 5.777149e+00 5.588085e+00 5.655466e+00 5.584339e+00 5.573946e+00 5.602022e+00 5.538835e+00 5.535681e+00 5.747601e+00 5.582704e+00 5.520240e+00 5.598502e+00 7.055262e+00 1.157548e+01 1.148935e+01 7.318282e+00 5.883957e+00 5.698597e+00 5.764917e+00 5.700191e+00 5.683648e+00 5.710258e+00 5.645700e+00 5.644620e+00 5.858708e+00 5.692778e+00 5.629464e+00 5.708840e+00 6.864933e+00 1.131764e+01 8.759276e+00 6.941857e+00 5.609675e+00 5.434757e+00 5.492702e+00 5.428548e+00 5.414004e+00 5.441508e+00 5.377799e+00 5.376650e+00 5.585839e+00 5.422405e+00 5.359564e+00 5.440311e+00 7.169292e+00 9.413170e+00 1.153586e+01 7.313734e+00 5.926658e+00 5.751605e+00 5.809632e+00 5.744846e+00 5.732651e+00 5.759484e+00 5.692792e+00 5.693629e+00 5.933304e+00 5.745318e+00 5.675668e+00 5.766283e+00 7.222544e+00 1.176670e+01 1.168056e+01 7.969103e+00 6.082139e+00 5.902266e+00 5.966919e+00 5.902158e+00 5.886658e+00 5.914492e+00 5.848950e+00 5.847244e+00 6.084696e+00 5.903293e+00 5.828320e+00 5.914430e+00 6.942458e+00 1.152332e+01 1.143718e+01 7.462325e+00 5.845628e+00 5.652119e+00 5.717249e+00 5.645878e+00 5.629580e+00 5.658307e+00 5.591088e+00 5.587418e+00 5.807562e+00 5.636548e+00 5.571025e+00 5.652504e+00 8.021849e+00 1.196388e+01 9.668924e+00 7.902889e+00 6.341440e+00 6.147195e+00 6.203491e+00 6.127178e+00 6.111441e+00 6.140154e+00 6.056814e+00 6.054270e+00 6.319748e+00 6.110302e+00 6.036081e+00 6.140433e+00 7.624442e+00 1.195198e+01 1.186585e+01 7.890990e+00 6.295603e+00 6.120343e+00 6.184142e+00 6.112094e+00 6.098334e+00 6.125300e+00 6.049270e+00 6.047468e+00 6.307849e+00 6.098404e+00 6.021734e+00 6.118647e+00 8.086529e+00 1.202856e+01 1.194243e+01 8.230970e+00 6.417685e+00 6.211875e+00 6.270034e+00 6.199920e+00 6.190919e+00 6.206416e+00 6.140021e+00 6.129076e+00 6.393298e+00 6.188418e+00 6.108214e+00 6.209179e+00 7.956271e+00 1.216171e+01 1.207557e+01 1.057294e+01 6.573521e+00 6.370922e+00 6.478870e+00 6.356620e+00 6.369809e+00 6.381232e+00 6.311424e+00 6.295943e+00 6.599495e+00 6.346067e+00 6.281606e+00 6.351350e+00 7.510963e+00 1.196367e+01 1.187753e+01 7.902671e+00 6.314679e+00 6.122059e+00 6.218436e+00 6.128930e+00 6.102689e+00 6.135148e+00 6.065559e+00 6.056631e+00 6.300879e+00 6.123032e+00 6.036748e+00 6.133302e+00 7.773264e+00 1.217491e+01 1.208877e+01 1.058614e+01 6.582358e+00 6.372915e+00 6.484562e+00 6.390337e+00 6.377793e+00 6.400832e+00 6.310076e+00 6.304037e+00 6.605919e+00 6.424002e+00 6.310341e+00 6.381904e+00 8.014043e+00 1.195608e+01 1.186994e+01 8.158485e+00 6.284699e+00 6.107558e+00 6.193905e+00 6.113689e+00 6.099779e+00 6.131838e+00 6.060377e+00 6.055017e+00 6.334297e+00 6.105874e+00 6.027666e+00 6.118932e+00 7.879342e+00 1.208478e+01 1.199864e+01 1.049601e+01 6.439095e+00 6.260460e+00 6.373578e+00 6.273548e+00 6.247134e+00 6.292446e+00 6.217982e+00 6.213907e+00 6.480333e+00 6.260585e+00 6.163412e+00 6.273644e+00 7.715331e+00 1.211697e+01 1.203084e+01 1.052821e+01 6.520324e+00 6.302663e+00 6.386841e+00 6.311887e+00 6.292117e+00 6.327023e+00 6.255667e+00 6.267077e+00 6.492238e+00 6.302297e+00 6.204061e+00 6.304332e+00 7.901084e+00 1.184312e+01 1.175698e+01 8.045526e+00 6.178035e+00 5.990781e+00 6.062641e+00 5.986935e+00 5.976071e+00 6.002892e+00 5.926656e+00 5.926092e+00 6.187961e+00 5.977794e+00 5.906623e+00 6.002279e+00
 1.023028e+00 1.025920e+00 1.055944e+00 1.031776e+00 1.044309e+00 1.018394e+00 1.096296e+00 1.189602e+00 1.092964e+00 1.258422e+00 1.280451e+00 1.344443e+00 1.503935e+00 1.300521e+00 1.453932e+00 1.230325e+00 1.353222e+00 1.380964e+00 1.165010e+00 1.004850e+00 1.004968e+00 1.031285e+00 1.010654e+00 1.019988e+00 9.978850e-01 1.075745e+00 1.156903e+00 1.067615e+00 1.234816e+00 1.253831e+00 1.323730e+00 1.477225e+00 1.277574e+00 1.427426e+00 1.201770e+00 1.329668e+00 1.349463e+00 1.143137e+00 1.058065e+00 1.054746e+00 1.084088e+00 1.060173e+00 1.072738e+00 1.048893e+00 1.133532e+00 1.229252e+00 1.129768e+00 1.307387e+00 1.349153e+00 1.389152e+00 1.579384e+00 1.339430e+00 1.553535e+00 1.277352e+00 1.408962e+00 1.430382e+00 1.205585e+00 1.020982e+00 1.019792e+00 1.046356e+00 1.026087e+00 1.035473e+00 1.013459e+00 1.099209e+00 1.178184e+00 1.086409e+00 1.252757e+00 1.291139e+00 1.354943e+00 1.506798e+00 1.291788e+00 1.485468e+00 1.228856e+00 1.358403e+00 1.389548e+00 1.160268e+00 1.044608e+00 1.040945e+00 1.071722e+00 1.048638e+00 1.057809e+00 1.036367e+00 1.118097e+00 1.211816e+00 1.112817e+00 1.291465e+00 1.314939e+00 1.378463e+00 1.549451e+00 1.349208e+00 1.484231e+00 1.267368e+00 1.372155e+00 1.426774e+00 1.190023e+00 9.936389e-01 9.917352e-01 1.018230e+00 9.992889e-01 1.007805e+00 9.868983e-01 1.063693e+00 1.146661e+00 1.056722e+00 1.212123e+00 1.240862e+00 1.305011e+00 1.482462e+00 1.254243e+00 1.405988e+00 1.190052e+00 1.307905e+00 1.332238e+00 1.133904e+00 1.053130e+00 1.055563e+00 1.082950e+00 1.062639e+00 1.077290e+00 1.048016e+00 1.130421e+00 1.221088e+00 1.121937e+00 1.295402e+00 1.325037e+00 1.386675e+00 1.542139e+00 1.338876e+00 1.477917e+00 1.265674e+00 1.391448e+00 1.436046e+00 1.207138e+00 1.097618e+00 1.095016e+00 1.132110e+00 1.105923e+00 1.123195e+00 1.091744e+00 1.175833e+00 1.265664e+00 1.166444e+00 1.337956e+00 1.378373e+00 1.444027e+00 1.616517e+00 1.402186e+00 1.569824e+00 1.318332e+00 1.456965e+00 1.481190e+00 1.258226e+00 1.032593e+00 1.031052e+00 1.061889e+00 1.039294e+00 1.048983e+00 1.025572e+00 1.106474e+00 1.192901e+00 1.097620e+00 1.254587e+00 1.291778e+00 1.368882e+00 1.515680e+00 1.302253e+00 1.446403e+00 1.232000e+00 1.349786e+00 1.378957e+00 1.183266e+00 1.189390e+00 1.191808e+00 1.218217e+00 1.199587e+00 1.213148e+00 1.183376e+00 1.280345e+00 1.354300e+00 1.262300e+00 1.466458e+00 1.462326e+00 1.583435e+00 1.755513e+00 1.507836e+00 1.681416e+00 1.425306e+00 1.575306e+00 1.560843e+00 1.363398e+00 1.184423e+00 1.180252e+00 1.210401e+00 1.189059e+00 1.209987e+00 1.174976e+00 1.273262e+00 1.363877e+00 1.251868e+00 1.422771e+00 1.487035e+00 1.568084e+00 1.740830e+00 1.502124e+00 1.663701e+00 1.416057e+00 1.565230e+00 1.610145e+00 1.349913e+00 1.230233e+00 1.235274e+00 1.266865e+00 1.246482e+00 1.255354e+00 1.228927e+00 1.330537e+00 1.426892e+00 1.310322e+00 1.521729e+00 1.553165e+00 1.643592e+00 1.839892e+00 1.543863e+00 1.813901e+00 1.486538e+00 1.588640e+00 1.646118e+00 1.399425e+00 1.378181e+00 1.380450e+00 1.445482e+00 1.411768e+00 1.430272e+00 1.371853e+00 1.487059e+00 1.592995e+00 1.470962e+00 1.690295e+00 1.729288e+00 1.838905e+00 2.215680e+00 1.784235e+00 1.980172e+00 1.678931e+00 1.813234e+00 1.950448e+00 1.551875e+00 1.189778e+00 1.186520e+00 1.226333e+00 1.201606e+00 1.214841e+00 1.187071e+00 1.271040e+00 1.371997e+00 1.258819e+00 1.447760e+00 1.487137e+00 1.544935e+00 1.697146e+00 1.501958e+00 1.663955e+00 1.437520e+00 1.590190e+00 1.599651e+00 1.334431e+00 1.413011e+00 1.411625e+00 1.459226e+00 1.416487e+00 1.444660e+00 1.404232e+00 1.502079e+00 1.641175e+00 1.488243e+00 1.696242e+00 1.757219e+00 1.918506e+00 2.071560e+00 1.790523e+00 2.066651e+00 1.697891e+00 1.859376e+00 2.058389e+00 1.628418e+00 1.184186e+00 1.181543e+00 1.221065e+00 1.197008e+00 1.208683e+00 1.172632e+00 1.269602e+00 1.365815e+00 1.262847e+00 1.435077e+00 1.476088e+00 1.535764e+00 1.727248e+00 1.529861e+00 1.699937e+00 1.431593e+00 1.586522e+00 1.591327e+00 1.347329e+00 1.277969e+00 1.286024e+00 1.329996e+00 1.306029e+00 1.306086e+00 1.273668e+00 1.388193e+00 1.503839e+00 1.363619e+00 1.574878e+00 1.619108e+00 1.817899e+00 1.853534e+00 1.637479e+00 1.810703e+00 1.527362e+00 1.652156e+00 1.713119e+00 1.447878e+00 1.326612e+00 1.319029e+00 1.366023e+00 1.339262e+00 1.349345e+00 1.313863e+00 1.419094e+00 1.512409e+00 1.393043e+00 1.608958e+00 1.668944e+00 1.847323e+00 1.946849e+00 1.644565e+00 1.840127e+00 1.595180e+00 1.824902e+00 1.735145e+00 1.486317e+00 1.124651e+00 1.129601e+00 1.161257e+00 1.134774e+00 1.151976e+00 1.121428e+00 1.212901e+00 1.292489e+00 1.199607e+00 1.376994e+00 1.411799e+00 1.496139e+00 1.682120e+00 1.436579e+00 1.593194e+00 1.349168e+00 1.517940e+00 1.487023e+00 1.279132e+00
 6.753512e+00 1.149354e+01 1.118805e+01 1.086727e+01 6.836565e+00 5.768350e+00 5.626602e+00 5.668961e+00 5.612320e+00 5.600681e+00 5.627462e+00 5.567063e+00 5.562802e+00 5.743813e+00 5.596765e+00 5.541047e+00 5.621610e+00 6.410283e+00 1.138508e+01 1.107959e+01 8.164484e+00 6.764817e+00 5.647658e+00 5.510700e+00 5.551992e+00 5.498688e+00 5.490783e+00 5.513306e+00 5.455409e+00 5.450583e+00 5.624946e+00 5.482206e+00 5.429882e+00 5.506877e+00 6.797303e+00 1.162878e+01 1.132329e+01 8.793691e+00 7.347231e+00 5.906375e+00 5.767033e+00 5.814713e+00 5.757479e+00 5.747715e+00 5.771969e+00 5.709405e+00 5.704708e+00 5.888971e+00 5.734268e+00 5.682143e+00 5.762271e+00 6.511097e+00 1.147090e+01 8.693190e+00 8.635815e+00 6.830771e+00 5.741139e+00 5.599868e+00 5.644164e+00 5.589455e+00 5.580368e+00 5.602395e+00 5.542831e+00 5.538229e+00 5.720323e+00 5.573234e+00 5.519084e+00 5.597849e+00 6.707298e+00 1.157548e+01 9.061171e+00 1.094922e+01 6.880136e+00 5.851855e+00 5.711662e+00 5.754154e+00 5.700330e+00 5.690491e+00 5.713182e+00 5.652728e+00 5.649778e+00 5.829464e+00 5.680340e+00 5.627955e+00 5.703288e+00 6.401099e+00 1.131764e+01 1.101215e+01 8.482548e+00 6.633481e+00 5.571508e+00 5.440970e+00 5.485059e+00 5.428617e+00 5.418823e+00 5.443524e+00 5.385059e+00 5.380830e+00 5.552762e+00 5.411720e+00 5.360582e+00 5.437316e+00 6.770650e+00 1.162199e+01 1.131651e+01 8.786907e+00 7.025662e+00 5.908113e+00 5.761572e+00 5.804640e+00 5.746214e+00 5.735823e+00 5.764329e+00 5.703965e+00 5.696741e+00 5.891531e+00 5.730916e+00 5.674428e+00 5.756327e+00 6.959152e+00 1.176670e+01 1.146121e+01 1.114043e+01 7.170363e+00 6.067244e+00 5.914987e+00 5.964108e+00 5.902094e+00 5.896361e+00 5.919482e+00 5.853539e+00 5.849006e+00 6.051471e+00 5.883271e+00 5.828159e+00 5.912066e+00 6.715774e+00 9.051093e+00 9.009007e+00 8.688231e+00 6.956583e+00 5.802189e+00 5.658926e+00 5.697706e+00 5.642491e+00 5.634834e+00 5.656695e+00 5.599745e+00 5.594230e+00 5.773593e+00 5.625650e+00 5.571819e+00 5.653363e+00 7.223857e+00 1.196388e+01 9.449571e+00 1.133762e+01 7.560228e+00 6.303476e+00 6.136250e+00 6.196214e+00 6.124023e+00 6.115013e+00 6.141878e+00 6.066219e+00 6.064773e+00 6.290835e+00 6.093188e+00 6.037168e+00 6.144198e+00 7.174037e+00 1.195198e+01 1.164650e+01 1.132572e+01 7.474230e+00 6.297604e+00 6.122108e+00 6.168766e+00 6.108496e+00 6.097570e+00 6.129979e+00 6.057532e+00 6.052059e+00 6.245894e+00 6.089273e+00 6.026321e+00 6.115512e+00 7.288537e+00 1.202856e+01 9.514251e+00 1.140230e+01 8.010417e+00 6.372097e+00 6.217288e+00 6.276855e+00 6.207002e+00 6.185456e+00 6.222569e+00 6.153655e+00 6.134731e+00 6.349709e+00 6.173444e+00 6.106875e+00 6.199922e+00 7.421681e+00 1.216171e+01 1.185622e+01 1.153544e+01 7.880159e+00 6.537423e+00 6.373791e+00 6.458772e+00 6.377598e+00 6.358205e+00 6.378657e+00 6.314949e+00 6.299169e+00 6.577980e+00 6.352897e+00 6.267297e+00 6.379354e+00 7.348799e+00 1.196367e+01 1.165818e+01 9.128578e+00 7.560011e+00 6.299594e+00 6.138441e+00 6.177394e+00 6.118332e+00 6.109251e+00 6.148473e+00 6.069000e+00 6.061445e+00 6.274874e+00 6.101926e+00 6.039828e+00 6.139775e+00 7.682148e+00 1.217491e+01 1.186942e+01 9.076418e+00 1.036559e+01 6.646026e+00 6.405753e+00 6.479069e+00 6.384398e+00 6.371405e+00 6.404294e+00 6.321315e+00 6.316724e+00 6.541550e+00 6.362161e+00 6.292541e+00 6.399169e+00 7.341211e+00 1.195608e+01 1.165059e+01 1.132981e+01 7.478323e+00 6.276909e+00 6.124106e+00 6.170996e+00 6.122833e+00 6.100344e+00 6.130649e+00 6.061200e+00 6.052962e+00 6.281022e+00 6.091815e+00 6.030822e+00 6.131626e+00 7.344752e+00 1.208478e+01 1.177929e+01 9.249690e+00 1.027546e+01 6.476465e+00 6.273502e+00 6.324367e+00 6.262498e+00 6.253758e+00 6.303118e+00 6.213486e+00 6.206055e+00 6.423057e+00 6.249215e+00 6.172196e+00 6.280642e+00 7.376947e+00 1.211697e+01 1.181149e+01 1.149071e+01 8.098827e+00 6.489239e+00 6.303543e+00 6.374285e+00 6.300030e+00 6.298860e+00 6.336745e+00 6.249209e+00 6.246474e+00 6.496735e+00 6.282143e+00 6.217317e+00 6.334620e+00 7.103093e+00 1.184312e+01 1.153763e+01 1.121686e+01 7.561571e+00 6.157909e+00 6.005602e+00 6.045934e+00 5.988148e+00 5.977464e+00 6.006812e+00 5.937030e+00 5.932829e+00 6.125516e+00 5.961591e+00 5.907518e+00 5.996352e+00
 7.177246e-01 7.984987e-01 8.273317e-01 8.424607e-01 8.605944e-01 7.823742e-01 7.893814e-01 8.043075e-01 7.289343e-01 7.741217e-01 7.496124e-01 7.236660e-01 7.578692e-01 6.671515e-01 6.726327e-01 7.056259e-01 6.946458e-01 6.959325e-01 7.115088e-01 6.882849e-01 7.840071e-01 8.053804e-01 8.198222e-01 8.352849e-01 7.570146e-01 7.708290e-01 7.836823e-01 7.155529e-01 7.484090e-01 7.342308e-01 7.147634e-01 7.440394e-01 6.559897e-01 6.649660e-01 6.891412e-01 6.852175e-01 6.855909e-01 6.993519e-01 7.199590e-01 8.144679e-01 8.431139e-01 8.608804e-01 8.594509e-01 7.995035e-01 8.137267e-01 8.144196e-01 7.558981e-01 7.943431e-01 7.797041e-01 7.578517e-01 7.820602e-01 6.969573e-01 7.039111e-01 7.262163e-01 7.227466e-01 7.213594e-01 7.302181e-01 6.963887e-01 7.934699e-01 8.213228e-01 8.287514e-01 8.407150e-01 7.760090e-01 7.855213e-01 7.894397e-01 7.277670e-01 7.707342e-01 7.451158e-01 7.285217e-01 7.594103e-01 6.690950e-01 6.758950e-01 7.022826e-01 6.934920e-01 6.968035e-01 7.056718e-01 7.092496e-01 8.059811e-01 8.316092e-01 8.448446e-01 8.596411e-01 7.867960e-01 8.007819e-01 8.105201e-01 7.413346e-01 7.866210e-01 7.693959e-01 7.482711e-01 7.810340e-01 6.846348e-01 6.954977e-01 7.198429e-01 7.133499e-01 7.145126e-01 7.182888e-01 6.808194e-01 7.704342e-01 7.970009e-01 8.091040e-01 8.258052e-01 7.507383e-01 7.630913e-01 7.781536e-01 7.073155e-01 7.476404e-01 7.231175e-01 7.038236e-01 7.367518e-01 6.510000e-01 6.535398e-01 6.826677e-01 6.740076e-01 6.773905e-01 6.878997e-01 7.273156e-01 8.317998e-01 8.535789e-01 8.808405e-01 8.670133e-01 8.011755e-01 8.112241e-01 8.209200e-01 7.540091e-01 7.920801e-01 7.693596e-01 7.520210e-01 7.832318e-01 6.838304e-01 6.939859e-01 7.282417e-01 7.161994e-01 7.198393e-01 7.276799e-01 7.529499e-01 8.721973e-01 8.911807e-01 8.952055e-01 9.139251e-01 8.461742e-01 8.440241e-01 8.545513e-01 7.797107e-01 8.259157e-01 8.052161e-01 7.745683e-01 8.172550e-01 7.141684e-01 7.284944e-01 7.498316e-01 7.469863e-01 7.455757e-01 7.611198e-01 7.115072e-01 8.076417e-01 8.426551e-01 8.447688e-01 8.627711e-01 7.863603e-01 7.935890e-01 7.987146e-01 7.386894e-01 7.691305e-01 7.529856e-01 7.304836e-01 7.605650e-01 6.713093e-01 6.797360e-01 7.094451e-01 7.001086e-01 7.023033e-01 7.179149e-01 8.202035e-01 9.242160e-01 9.944193e-01 9.932958e-01 9.993869e-01 9.207962e-01 9.285485e-01 9.352220e-01 8.423826e-01 8.895161e-01 8.723411e-01 8.414813e-01 8.628491e-01 7.723324e-01 7.841301e-01 8.204443e-01 8.070096e-01 8.030432e-01 8.181411e-01 8.148028e-01 9.325269e-01 9.619968e-01 9.852496e-01 9.939092e-01 9.229928e-01 9.151596e-01 9.372440e-01 8.455988e-01 8.785493e-01 8.632796e-01 8.397828e-01 8.839855e-01 7.680510e-01 7.708578e-01 8.145688e-01 7.928762e-01 7.961185e-01 8.199468e-01 8.424950e-01 9.715233e-01 9.880319e-01 1.020829e+00 1.039315e+00 9.415499e-01 9.629004e-01 9.559207e-01 8.789565e-01 9.478845e-01 9.126164e-01 8.726994e-01 9.083392e-01 7.944629e-01 8.061000e-01 8.556692e-01 8.428130e-01 8.391459e-01 8.575811e-01 9.515419e-01 1.121855e+00 1.128444e+00 1.180132e+00 1.135543e+00 1.016158e+00 1.140303e+00 1.129651e+00 1.014102e+00 1.031249e+00 1.019086e+00 1.008911e+00 1.012532e+00 8.933504e-01 9.159871e-01 9.726952e-01 9.219970e-01 9.346682e-01 9.624917e-01 8.177662e-01 9.461297e-01 9.777714e-01 9.932394e-01 9.945175e-01 9.224193e-01 9.155367e-01 9.498983e-01 8.309966e-01 9.118515e-01 8.816293e-01 8.365771e-01 8.869489e-01 7.716383e-01 7.773724e-01 8.129254e-01 8.002990e-01 8.079279e-01 8.180847e-01 9.503012e-01 1.170290e+00 1.169884e+00 1.214168e+00 1.237338e+00 1.070121e+00 1.082237e+00 1.111291e+00 1.013908e+00 1.067221e+00 1.023197e+00 1.019084e+00 1.069170e+00 9.177647e-01 9.275499e-01 9.631661e-01 9.662848e-01 9.508458e-01 9.616425e-01 8.227958e-01 9.422568e-01 9.690483e-01 1.017095e+00 9.973914e-01 8.988763e-01 9.015728e-01 9.382683e-01 8.385238e-01 8.875206e-01 8.604952e-01 8.498874e-01 8.770043e-01 7.669944e-01 7.736015e-01 8.222100e-01 7.942479e-01 8.006342e-01 8.259028e-01 8.777571e-01 1.002841e+00 1.053499e+00 1.059841e+00 1.060992e+00 9.725693e-01 1.016150e+00 9.928754e-01 9.026785e-01 9.542836e-01 9.406935e-01 8.990890e-01 9.556079e-01 8.321007e-01 8.494547e-01 8.887862e-01 8.773214e-01 8.821321e-01 9.002519e-01 8.906645e-01 1.040443e+00 1.107302e+00 1.117744e+00 1.199246e+00 1.016971e+00 1.015392e+00 1.048080e+00 9.483481e-01 9.898456e-01 9.599003e-01 9.576811e-01 9.546339e-01 8.610254e-01 8.613159e-01 9.094894e-01 9.025467e-01 9.040102e-01 9.058296e-01 7.780899e-01 8.863727e-01 9.100974e-01 9.335395e-01 9.480211e-01 8.739927e-01 8.641646e-01 8.944509e-01 8.076087e-01 8.397396e-01 8.271482e-01 7.929489e-01 8.315381e-01 7.310038e-01 7.391762e-01 7.760021e-01 7.627974e-01 7.645292e-01 7.817675e-01
 5.371727e+00 5.907697e+00 9.779376e+00 1.049934e+01 5.808155e+00 5.626439e+00 5.115755e+00 4.889607e+00 4.802157e+00 4.816232e+00 4.791591e+00 4.773165e+00 4.796026e+00 4.737451e+00 4.738186e+00 4.860847e+00 4.760133e+00 4.732803e+00 4.831377e+00 5.178644e+00 5.842349e+00 6.943316e+00 7.910542e+00 5.626143e+00 5.501750e+00 4.991749e+00 4.762936e+00 4.678277e+00 4.693424e+00 4.668522e+00 4.651476e+00 4.674155e+00 4.617536e+00 4.617954e+00 4.738340e+00 4.640633e+00 4.613844e+00 4.705258e+00 5.472924e+00 6.209145e+00 7.729331e+00 1.065811e+01 6.027574e+00 5.750919e+00 5.270127e+00 5.059734e+00 4.967922e+00 4.980508e+00 4.959457e+00 4.939010e+00 4.962985e+00 4.904011e+00 4.905556e+00 5.027313e+00 4.925703e+00 4.899019e+00 4.995064e+00 5.279851e+00 5.858782e+00 7.545500e+00 8.265459e+00 5.717659e+00 5.579091e+00 5.082301e+00 4.869376e+00 4.776052e+00 4.788944e+00 4.766204e+00 4.746839e+00 4.769782e+00 4.713850e+00 4.710788e+00 4.832945e+00 4.735195e+00 4.708378e+00 4.797865e+00 5.413636e+00 6.016443e+00 7.401386e+00 8.384746e+00 5.829548e+00 5.705155e+00 5.197083e+00 4.995190e+00 4.897716e+00 4.911434e+00 4.891710e+00 4.872342e+00 4.896066e+00 4.835476e+00 4.836524e+00 4.955991e+00 4.859946e+00 4.832880e+00 4.932276e+00 5.095147e+00 5.688888e+00 7.122184e+00 1.031437e+01 5.565865e+00 5.460422e+00 4.907479e+00 4.691463e+00 4.610211e+00 4.622992e+00 4.598893e+00 4.579376e+00 4.603212e+00 4.545542e+00 4.548151e+00 4.667849e+00 4.568630e+00 4.541953e+00 4.633267e+00 5.506037e+00 6.045436e+00 7.720962e+00 1.064975e+01 6.137784e+00 5.819662e+00 5.291757e+00 5.053797e+00 4.959971e+00 4.971096e+00 4.948346e+00 4.931688e+00 4.955980e+00 4.892141e+00 4.895948e+00 5.023713e+00 4.918278e+00 4.887047e+00 4.992147e+00 5.686395e+00 6.278835e+00 7.646938e+00 1.083912e+01 6.147943e+00 6.009040e+00 5.499727e+00 5.262473e+00 5.162664e+00 5.171876e+00 5.147442e+00 5.132465e+00 5.157948e+00 5.091148e+00 5.093106e+00 5.229757e+00 5.114929e+00 5.085962e+00 5.187537e+00 5.336404e+00 5.972634e+00 7.340737e+00 1.053292e+01 5.793390e+00 5.644506e+00 5.152964e+00 4.931686e+00 4.839291e+00 4.853002e+00 4.825605e+00 4.805738e+00 4.831852e+00 4.771900e+00 4.774769e+00 4.895529e+00 4.798014e+00 4.767589e+00 4.860066e+00 6.161904e+00 6.819206e+00 1.042306e+01 1.114302e+01 6.631054e+00 6.506661e+00 5.815768e+00 5.597233e+00 5.489281e+00 5.496216e+00 5.474590e+00 5.461795e+00 5.482772e+00 5.416835e+00 5.416633e+00 5.560619e+00 5.435661e+00 5.403998e+00 5.514401e+00 6.081063e+00 6.799005e+00 1.040286e+01 1.112282e+01 6.521872e+00 6.258889e+00 5.835744e+00 5.584426e+00 5.466080e+00 5.481649e+00 5.450064e+00 5.430669e+00 5.466695e+00 5.392069e+00 5.390647e+00 5.539407e+00 5.417046e+00 5.386126e+00 5.495431e+00 6.188952e+00 7.319584e+00 1.053793e+01 1.125789e+01 7.205532e+00 6.621531e+00 5.983829e+00 5.721122e+00 5.617313e+00 5.649061e+00 5.617113e+00 5.575774e+00 5.604032e+00 5.535735e+00 5.533760e+00 5.679787e+00 5.570468e+00 5.535104e+00 5.623690e+00 6.663775e+00 7.588007e+00 8.597525e+00 1.152631e+01 7.473955e+00 6.964053e+00 6.385734e+00 6.036395e+00 5.927110e+00 5.935655e+00 5.912378e+00 5.899081e+00 5.908409e+00 5.832618e+00 5.829429e+00 6.002415e+00 5.866895e+00 5.827882e+00 5.976570e+00 6.137601e+00 9.413167e+00 1.042269e+01 1.114264e+01 6.512104e+00 6.417308e+00 5.826354e+00 5.596861e+00 5.487879e+00 5.502610e+00 5.473799e+00 5.457200e+00 5.481918e+00 5.409700e+00 5.414857e+00 5.541737e+00 5.440663e+00 5.410040e+00 5.519227e+00 6.642127e+00 7.231910e+00 1.083576e+01 1.155572e+01 7.503366e+00 7.378973e+00 6.327324e+00 6.082789e+00 5.952858e+00 5.993228e+00 5.966708e+00 5.915132e+00 5.936430e+00 5.868896e+00 5.862807e+00 6.059175e+00 5.908272e+00 5.867236e+00 5.987035e+00 6.087981e+00 7.191432e+00 1.040977e+01 1.112973e+01 6.528790e+00 6.404397e+00 5.821907e+00 5.583950e+00 5.468125e+00 5.492081e+00 5.472810e+00 5.436053e+00 5.472007e+00 5.398368e+00 5.398343e+00 5.550519e+00 5.424238e+00 5.391408e+00 5.502350e+00 6.451838e+00 9.635955e+00 1.064547e+01 1.136543e+01 6.802410e+00 6.729077e+00 6.125844e+00 5.832085e+00 5.732310e+00 5.750725e+00 5.729482e+00 5.703769e+00 5.731145e+00 5.658006e+00 5.653977e+00 5.824946e+00 5.672931e+00 5.645671e+00 5.780890e+00 6.517091e+00 7.228982e+00 8.501901e+00 1.143069e+01 7.378331e+00 6.794330e+00 6.164026e+00 5.911458e+00 5.805569e+00 5.828618e+00 5.809125e+00 5.768245e+00 5.827495e+00 5.725704e+00 5.726992e+00 5.873725e+00 5.757216e+00 5.718510e+00 5.853478e+00 5.924770e+00 6.462791e+00 8.020898e+00 1.094968e+01 6.511820e+00 6.150949e+00 5.641855e+00 5.373686e+00 5.283151e+00 5.292870e+00 5.276932e+00 5.246524e+00 5.271801e+00 5.205371e+00 5.207329e+00 5.343456e+00 5.231258e+00 5.202945e+00 5.307724e+00
 3.100337e+00 3.723777e+00 4.381705e+00 4.433679e+00 3.959963e+00 3.150914e+00 2.885437e+00 2.940185e+00 2.715246e+00 2.728502e+00 2.700198e+00 2.627185e+00 2.711819e+00 2.541982e+00 2.549223e+00 2.708253e+00 2.578527e+00 2.559348e+00 2.763988e+00 3.035421e+00 3.624222e+00 4.327812e+00 4.163177e+00 3.661406e+00 3.060395e+00 2.817134e+00 2.878681e+00 2.648829e+00 2.666583e+00 2.635664e+00 2.568870e+00 2.651686e+00 2.486003e+00 2.491384e+00 2.647384e+00 2.519652e+00 2.503259e+00 2.704895e+00 3.182270e+00 3.847646e+00 4.708819e+00 4.388367e+00 3.921231e+00 3.225505e+00 2.979535e+00 3.041234e+00 2.796497e+00 2.809980e+00 2.789263e+00 2.719480e+00 2.805574e+00 2.626997e+00 2.634648e+00 2.796416e+00 2.666599e+00 2.645197e+00 2.852078e+00 3.067059e+00 3.724562e+00 4.278369e+00 4.229114e+00 3.785697e+00 3.131313e+00 2.877741e+00 2.911227e+00 2.695107e+00 2.716842e+00 2.678627e+00 2.614046e+00 2.696931e+00 2.529890e+00 2.538332e+00 2.694621e+00 2.565104e+00 2.548413e+00 2.750704e+00 3.132506e+00 3.797347e+00 4.675360e+00 4.287389e+00 3.778780e+00 3.187233e+00 2.936016e+00 2.999540e+00 2.763038e+00 2.779847e+00 2.750894e+00 2.681188e+00 2.762740e+00 2.591558e+00 2.599345e+00 2.760096e+00 2.630448e+00 2.609050e+00 2.810090e+00 3.003724e+00 3.587373e+00 4.206289e+00 4.186632e+00 3.617158e+00 3.037716e+00 2.792727e+00 2.839747e+00 2.620570e+00 2.633620e+00 2.603171e+00 2.534939e+00 2.613685e+00 2.452593e+00 2.460234e+00 2.613213e+00 2.488547e+00 2.470546e+00 2.666637e+00 3.215452e+00 4.079701e+00 4.704397e+00 4.631211e+00 3.946406e+00 3.291678e+00 2.973251e+00 3.029851e+00 2.791363e+00 2.817038e+00 2.785662e+00 2.708277e+00 2.796462e+00 2.622002e+00 2.631223e+00 2.795485e+00 2.657923e+00 2.640089e+00 2.856366e+00 3.340722e+00 3.994190e+00 4.615356e+00 4.738377e+00 4.142554e+00 3.360712e+00 3.124797e+00 3.163976e+00 2.911456e+00 2.942228e+00 2.905977e+00 2.827325e+00 2.927656e+00 2.734517e+00 2.745721e+00 2.910895e+00 2.777212e+00 2.753091e+00 2.983037e+00 3.133142e+00 3.752669e+00 4.523086e+00 4.572007e+00 3.925123e+00 3.159421e+00 2.899728e+00 2.957348e+00 2.728463e+00 2.745642e+00 2.716990e+00 2.647113e+00 2.735434e+00 2.559413e+00 2.566761e+00 2.729481e+00 2.595446e+00 2.575416e+00 2.789222e+00 3.689320e+00 4.401784e+00 7.498705e+00 4.953293e+00 4.817078e+00 3.686603e+00 3.372888e+00 3.437781e+00 3.188240e+00 3.176285e+00 3.151504e+00 3.075617e+00 3.161175e+00 2.965739e+00 2.970961e+00 3.164674e+00 3.002705e+00 2.984271e+00 3.221240e+00 3.597699e+00 6.979578e+00 7.482167e+00 4.814648e+00 4.537138e+00 3.655555e+00 3.323174e+00 3.455541e+00 3.166660e+00 3.185184e+00 3.145040e+00 3.043562e+00 3.144636e+00 2.947934e+00 2.955019e+00 3.156604e+00 2.984148e+00 2.963559e+00 3.219914e+00 3.791729e+00 4.889701e+00 5.128888e+00 5.055703e+00 4.370898e+00 3.968231e+00 3.524929e+00 3.545956e+00 3.282511e+00 3.294517e+00 3.267924e+00 3.182874e+00 3.293781e+00 3.076107e+00 3.077511e+00 3.310839e+00 3.115700e+00 3.095189e+00 3.349739e+00 4.137614e+00 5.211655e+00 7.923069e+00 7.849883e+00 4.978040e+00 4.239125e+00 4.002565e+00 3.970606e+00 3.645670e+00 3.731134e+00 3.635381e+00 3.541517e+00 3.653723e+00 3.417674e+00 3.421734e+00 3.641252e+00 3.479612e+00 3.448580e+00 3.752145e+00 3.669142e+00 6.995808e+00 5.289572e+00 7.425211e+00 4.816769e+00 3.647922e+00 3.361622e+00 3.422482e+00 3.161484e+00 3.185042e+00 3.136339e+00 3.071054e+00 3.174166e+00 2.963504e+00 2.971987e+00 3.183203e+00 3.006821e+00 2.983522e+00 3.225505e+00 4.761869e+00 4.872215e+00 7.969137e+00 7.895951e+00 5.287509e+00 4.410353e+00 3.995105e+00 4.016675e+00 3.682860e+00 3.711941e+00 3.691816e+00 3.599798e+00 3.730753e+00 3.470523e+00 3.480259e+00 3.722758e+00 3.509208e+00 3.499846e+00 3.798213e+00 3.562072e+00 4.390865e+00 5.015560e+00 7.414600e+00 4.346551e+00 3.929003e+00 3.370433e+00 3.518484e+00 3.152919e+00 3.171984e+00 3.134992e+00 3.054104e+00 3.164867e+00 2.952047e+00 2.955442e+00 3.151607e+00 2.997507e+00 2.976534e+00 3.223600e+00 3.903654e+00 7.210452e+00 7.713040e+00 7.639854e+00 4.645904e+00 4.029097e+00 3.663926e+00 3.729228e+00 3.412266e+00 3.437558e+00 3.411218e+00 3.314762e+00 3.440244e+00 3.189438e+00 3.195446e+00 3.413123e+00 3.240176e+00 3.217706e+00 3.515939e+00 4.035031e+00 4.619868e+00 7.790889e+00 7.717703e+00 7.318086e+00 4.106946e+00 3.741775e+00 3.821587e+00 3.510384e+00 3.530243e+00 3.503201e+00 3.385693e+00 3.511716e+00 3.276631e+00 3.280563e+00 3.500613e+00 3.325379e+00 3.300342e+00 3.647037e+00 3.411520e+00 4.379773e+00 5.145763e+00 4.809176e+00 4.213352e+00 3.440530e+00 3.205664e+00 3.232605e+00 2.994313e+00 3.015622e+00 2.979486e+00 2.913958e+00 2.995109e+00 2.812404e+00 2.817143e+00 2.995230e+00 2.854274e+00 2.831891e+00 3.053835e+00
 5.752145e+00 5.629657e+00 5.498611e+00 5.523971e+00 5.487435e+00 5.635024e+00 5.809414e+00 6.572789e+00 1.132837e+01 1.140740e+01 5.616899e+00 5.514979e+00 5.389771e+00 5.411387e+00 5.376234e+00 5.515401e+00 5.697328e+00 6.437260e+00 1.121991e+01 9.090121e+00 5.869928e+00 5.779186e+00 5.639529e+00 5.664030e+00 5.626130e+00 5.775090e+00 5.952334e+00 6.708030e+00 9.254783e+00 1.154264e+01 5.706855e+00 5.606743e+00 5.475017e+00 5.501541e+00 5.464964e+00 5.611038e+00 5.775487e+00 6.491555e+00 9.096908e+00 1.138477e+01 5.811434e+00 5.715759e+00 5.583648e+00 5.610764e+00 5.571441e+00 5.721659e+00 5.892226e+00 6.578031e+00 1.141031e+01 9.280524e+00 5.542539e+00 5.442975e+00 5.318741e+00 5.343831e+00 5.307930e+00 5.449541e+00 5.623415e+00 6.338288e+00 1.115246e+01 9.022677e+00 5.874172e+00 5.770986e+00 5.631695e+00 5.657736e+00 5.618555e+00 5.769562e+00 5.950781e+00 7.115044e+00 9.247999e+00 1.153586e+01 6.039495e+00 5.923064e+00 5.782716e+00 5.809818e+00 5.767656e+00 5.923931e+00 6.133447e+00 6.944961e+00 1.160153e+01 1.168056e+01 5.757011e+00 5.658703e+00 5.529443e+00 5.556013e+00 5.518058e+00 5.666958e+00 5.850874e+00 6.657783e+00 1.135815e+01 1.143718e+01 6.278057e+00 6.148277e+00 5.990208e+00 6.017180e+00 5.977239e+00 6.150935e+00 6.351368e+00 7.260726e+00 1.179871e+01 1.187775e+01 6.242500e+00 6.133569e+00 5.978370e+00 6.005658e+00 5.963594e+00 6.135165e+00 6.352355e+00 7.322927e+00 1.178681e+01 1.186585e+01 6.355548e+00 6.220050e+00 6.062321e+00 6.090459e+00 6.045327e+00 6.224159e+00 6.467327e+00 9.993839e+00 1.186339e+01 1.194243e+01 6.542967e+00 6.404962e+00 6.215174e+00 6.244680e+00 6.197551e+00 6.394022e+00 6.682934e+00 7.654756e+00 1.199654e+01 1.207557e+01 6.264561e+00 6.155871e+00 5.992252e+00 6.019339e+00 5.973752e+00 6.152518e+00 6.364036e+00 7.720116e+00 1.179849e+01 1.187753e+01 6.556167e+00 6.402885e+00 6.232227e+00 6.255684e+00 6.216322e+00 6.435965e+00 6.771284e+00 7.667957e+00 1.200974e+01 1.208877e+01 6.248975e+00 6.138759e+00 5.985013e+00 6.009375e+00 5.967430e+00 6.132217e+00 6.365780e+00 7.201861e+00 1.179091e+01 1.186994e+01 6.416789e+00 6.285913e+00 6.122721e+00 6.153578e+00 6.110865e+00 6.296576e+00 6.528892e+00 7.577827e+00 1.191961e+01 1.199864e+01 6.451672e+00 6.330755e+00 6.159326e+00 6.194612e+00 6.145876e+00 6.345984e+00 6.566854e+00 7.873424e+00 1.195180e+01 1.203084e+01 6.122469e+00 6.006323e+00 5.863717e+00 5.887259e+00 5.848239e+00 6.010833e+00 6.237985e+00 7.050980e+00 9.469123e+00 1.175698e+01
 6.057713e+00 8.218941e+00 7.855203e+00 6.898116e+00 5.883637e+00 5.386909e+00 5.121992e+00 5.184896e+00 5.134814e+00 5.112308e+00 5.172562e+00 5.050893e+00 5.051716e+00 5.222481e+00 5.076173e+00 5.050000e+00 5.171000e+00 5.948585e+00 8.363235e+00 7.999498e+00 6.853109e+00 5.769881e+00 5.242835e+00 4.994615e+00 5.061269e+00 5.011118e+00 4.985818e+00 5.053726e+00 4.927119e+00 4.929308e+00 5.091125e+00 4.952979e+00 4.929097e+00 5.044967e+00 6.206140e+00 1.084856e+01 1.048483e+01 7.251721e+00 6.110826e+00 5.559693e+00 5.283288e+00 5.346584e+00 5.298630e+00 5.276995e+00 5.343277e+00 5.214289e+00 5.213574e+00 5.389160e+00 5.242702e+00 5.215011e+00 5.335533e+00 6.042345e+00 1.066582e+01 8.093258e+00 6.821709e+00 5.875644e+00 5.358485e+00 5.094916e+00 5.164604e+00 5.109753e+00 5.083925e+00 5.146163e+00 5.023315e+00 5.025104e+00 5.192064e+00 5.050871e+00 5.024834e+00 5.143161e+00 6.114309e+00 8.576442e+00 7.949303e+00 7.066315e+00 5.983088e+00 5.475777e+00 5.223343e+00 5.281475e+00 5.234692e+00 5.212777e+00 5.275252e+00 5.149480e+00 5.148175e+00 5.313466e+00 5.175275e+00 5.146108e+00 5.273005e+00 5.824087e+00 1.050081e+01 7.928248e+00 6.565250e+00 5.649383e+00 5.169695e+00 4.920386e+00 4.986401e+00 4.936344e+00 4.912746e+00 4.973450e+00 4.854293e+00 4.855697e+00 5.017670e+00 4.879974e+00 4.855367e+00 4.972748e+00 6.292019e+00 1.084041e+01 8.267849e+00 7.121460e+00 6.081502e+00 5.559097e+00 5.274697e+00 5.343649e+00 5.292949e+00 5.266617e+00 5.335841e+00 5.204896e+00 5.205643e+00 5.372238e+00 5.231169e+00 5.206908e+00 5.331498e+00 6.526125e+00 1.102099e+01 8.185026e+00 7.227939e+00 6.327273e+00 5.750375e+00 5.470702e+00 5.535938e+00 5.481848e+00 5.460131e+00 5.527659e+00 5.392498e+00 5.392894e+00 5.569626e+00 5.425620e+00 5.393052e+00 5.520735e+00 6.066988e+00 1.072493e+01 8.152371e+00 7.128089e+00 5.976003e+00 5.420675e+00 5.156402e+00 5.225115e+00 5.171317e+00 5.144307e+00 5.208154e+00 5.085194e+00 5.086594e+00 5.259200e+00 5.112822e+00 5.084445e+00 5.208219e+00 6.961504e+00 1.129329e+01 8.720726e+00 7.959845e+00 6.672968e+00 6.089809e+00 5.767131e+00 5.851559e+00 5.788075e+00 5.750618e+00 5.819910e+00 5.674734e+00 5.680235e+00 5.884764e+00 5.712843e+00 5.683830e+00 5.824932e+00 7.066183e+00 1.127586e+01 1.091212e+01 7.942417e+00 6.602012e+00 6.121001e+00 5.741488e+00 5.820379e+00 5.758863e+00 5.728403e+00 5.816733e+00 5.661788e+00 5.665445e+00 5.858633e+00 5.690683e+00 5.661767e+00 5.803695e+00 6.895702e+00 1.139057e+01 8.818004e+00 1.026595e+01 6.933327e+00 6.182104e+00 5.864409e+00 5.972495e+00 5.891590e+00 5.861613e+00 5.938698e+00 5.788462e+00 5.795076e+00 5.991061e+00 5.812445e+00 5.779734e+00 5.938772e+00 7.274111e+00 1.160590e+01 1.124216e+01 1.048128e+01 7.023497e+00 6.461015e+00 6.130903e+00 6.187824e+00 6.144630e+00 6.102839e+00 6.199355e+00 6.034570e+00 6.030741e+00 6.280557e+00 6.082429e+00 6.021521e+00 6.197109e+00 7.083291e+00 9.084143e+00 1.092923e+01 7.696123e+00 6.835729e+00 6.094840e+00 5.767810e+00 5.839192e+00 5.775522e+00 5.747132e+00 5.825289e+00 5.678896e+00 5.680062e+00 5.881782e+00 5.714578e+00 5.682813e+00 5.818689e+00 7.222597e+00 9.419655e+00 1.126474e+01 1.050386e+01 7.556750e+00 6.538814e+00 6.150184e+00 6.272144e+00 6.179076e+00 6.155283e+00 6.221940e+00 6.054048e+00 6.058828e+00 6.367582e+00 6.093953e+00 6.042815e+00 6.217006e+00 7.072163e+00 1.128184e+01 1.091810e+01 7.948396e+00 6.588122e+00 6.064357e+00 5.749839e+00 5.825533e+00 5.777925e+00 5.742292e+00 5.814161e+00 5.669282e+00 5.666960e+00 5.865757e+00 5.697077e+00 5.667317e+00 5.816824e+00 9.741394e+00 1.147884e+01 1.111511e+01 1.035423e+01 6.947506e+00 6.292719e+00 5.973550e+00 6.062707e+00 6.005143e+00 5.960332e+00 6.044699e+00 5.879795e+00 5.886476e+00 6.101690e+00 5.914692e+00 5.880610e+00 6.032083e+00 7.199313e+00 1.153110e+01 1.116736e+01 7.812146e+00 7.195965e+00 6.386217e+00 6.035588e+00 6.121223e+00 6.052219e+00 6.016550e+00 6.116843e+00 5.941580e+00 5.948818e+00 6.171347e+00 5.968272e+00 5.939676e+00 6.112242e+00 6.665618e+00 1.112256e+01 1.075882e+01 7.403610e+00 6.384823e+00 5.875185e+00 5.577482e+00 5.651017e+00 5.596262e+00 5.562868e+00 5.630337e+00 5.498084e+00 5.501641e+00 5.691093e+00 5.529417e+00 5.498980e+00 5.646937e+00
 1.221067e+00 1.205364e+00 1.170594e+00 1.192227e+00 1.180112e+00 1.226573e+00 1.195882e+00 1.213077e+00 1.565356e+00 1.681746e+00 1.607685e+00 1.870002e+00 1.855849e+00 1.628695e+00 1.599335e+00 1.369450e+00 1.404522e+00 1.857664e+00 1.873323e+00 1.174645e+00 1.180968e+00 1.148133e+00 1.165513e+00 1.154039e+00 1.198391e+00 1.172190e+00 1.194980e+00 1.524461e+00 1.667047e+00 1.610505e+00 1.820168e+00 1.844660e+00 1.614627e+00 1.586073e+00 1.346385e+00 1.386323e+00 1.858578e+00 1.925540e+00 1.238042e+00 1.249009e+00 1.200850e+00 1.227719e+00 1.210724e+00 1.268094e+00 1.233039e+00 1.262441e+00 1.643028e+00 1.790316e+00 1.709056e+00 2.019675e+00 2.112187e+00 1.741636e+00 1.679968e+00 1.432291e+00 1.487808e+00 1.993628e+00 1.984917e+00 1.194210e+00 1.201872e+00 1.161483e+00 1.184280e+00 1.171932e+00 1.227392e+00 1.189155e+00 1.215809e+00 1.581210e+00 1.716647e+00 1.642960e+00 1.882444e+00 1.948301e+00 1.667077e+00 1.639666e+00 1.372889e+00 1.419319e+00 1.920090e+00 1.921109e+00 1.221820e+00 1.229843e+00 1.187621e+00 1.211540e+00 1.195296e+00 1.254173e+00 1.216049e+00 1.244849e+00 1.644934e+00 1.767746e+00 1.675835e+00 1.968371e+00 1.960667e+00 1.716380e+00 1.705952e+00 1.423170e+00 1.450207e+00 1.969506e+00 2.046150e+00 1.160280e+00 1.167312e+00 1.131712e+00 1.154693e+00 1.144074e+00 1.189624e+00 1.155923e+00 1.177990e+00 1.521180e+00 1.642287e+00 1.557821e+00 1.804358e+00 1.800606e+00 1.596794e+00 1.578218e+00 1.328226e+00 1.367931e+00 1.805493e+00 1.833707e+00 1.235775e+00 1.251619e+00 1.205546e+00 1.225677e+00 1.215150e+00 1.261645e+00 1.227444e+00 1.253713e+00 1.613199e+00 1.735064e+00 1.650433e+00 1.920989e+00 1.940617e+00 1.696024e+00 1.647139e+00 1.421054e+00 1.452300e+00 1.889791e+00 1.992174e+00 1.282685e+00 1.301604e+00 1.259513e+00 1.279264e+00 1.267384e+00 1.309622e+00 1.279647e+00 1.303734e+00 1.658331e+00 1.798205e+00 1.713843e+00 1.948920e+00 1.965198e+00 1.765885e+00 1.731755e+00 1.467123e+00 1.515369e+00 2.077871e+00 2.055280e+00 1.207240e+00 1.214580e+00 1.179898e+00 1.201193e+00 1.191172e+00 1.238535e+00 1.202092e+00 1.225027e+00 1.557813e+00 1.712254e+00 1.610789e+00 1.859784e+00 1.849174e+00 1.635916e+00 1.605545e+00 1.375395e+00 1.413753e+00 1.860919e+00 1.860942e+00 1.396022e+00 1.401541e+00 1.361945e+00 1.378977e+00 1.367698e+00 1.428526e+00 1.387762e+00 1.416173e+00 1.800352e+00 2.000208e+00 1.865705e+00 2.147104e+00 2.092055e+00 1.927325e+00 1.875424e+00 1.583812e+00 1.622409e+00 2.184948e+00 2.230309e+00 1.380564e+00 1.392902e+00 1.352546e+00 1.380689e+00 1.363242e+00 1.416705e+00 1.374474e+00 1.405833e+00 1.812822e+00 1.980653e+00 1.887354e+00 2.157061e+00 2.127985e+00 1.920442e+00 1.826308e+00 1.568685e+00 1.620403e+00 2.084032e+00 2.199495e+00 1.448235e+00 1.451687e+00 1.421004e+00 1.437780e+00 1.420262e+00 1.472347e+00 1.435634e+00 1.468391e+00 1.839624e+00 2.043580e+00 2.011773e+00 2.280713e+00 2.192751e+00 1.970697e+00 1.889684e+00 1.645946e+00 1.693898e+00 2.319769e+00 2.229882e+00 1.618425e+00 1.634191e+00 1.586482e+00 1.605538e+00 1.597662e+00 1.653763e+00 1.630050e+00 1.653509e+00 2.191761e+00 2.333073e+00 2.178467e+00 2.590618e+00 2.592893e+00 2.294032e+00 2.266622e+00 1.836402e+00 1.933239e+00 2.591753e+00 2.488024e+00 1.389639e+00 1.401413e+00 1.367001e+00 1.380578e+00 1.376487e+00 1.416991e+00 1.385160e+00 1.412588e+00 1.809243e+00 1.957266e+00 1.844820e+00 2.207615e+00 2.239487e+00 1.895930e+00 1.851166e+00 1.592167e+00 1.622281e+00 2.120928e+00 2.169541e+00 1.641057e+00 1.661121e+00 1.607252e+00 1.651861e+00 1.625630e+00 1.664632e+00 1.655064e+00 1.698844e+00 2.109647e+00 2.480865e+00 2.225030e+00 2.735358e+00 2.615526e+00 2.441825e+00 2.221736e+00 1.872154e+00 2.004224e+00 2.999894e+00 2.757923e+00 1.386717e+00 1.398545e+00 1.356010e+00 1.369866e+00 1.362205e+00 1.418662e+00 1.384003e+00 1.412367e+00 1.809807e+00 1.937327e+00 1.889690e+00 2.232793e+00 2.205471e+00 1.874157e+00 1.857863e+00 1.598026e+00 1.617861e+00 2.143690e+00 2.225761e+00 1.489380e+00 1.508467e+00 1.475602e+00 1.497169e+00 1.481467e+00 1.537225e+00 1.510971e+00 1.569099e+00 1.930912e+00 2.068771e+00 1.978544e+00 2.300171e+00 2.278515e+00 2.104814e+00 2.002321e+00 1.718342e+00 1.737926e+00 2.301306e+00 2.262096e+00 1.532171e+00 1.553844e+00 1.510036e+00 1.542379e+00 1.528679e+00 1.579520e+00 1.545581e+00 1.602709e+00 1.959425e+00 2.142434e+00 2.052096e+00 2.650245e+00 2.915921e+00 2.356712e+00 2.166221e+00 1.770060e+00 1.789807e+00 2.336595e+00 2.387623e+00 1.319020e+00 1.327037e+00 1.291567e+00 1.308104e+00 1.301339e+00 1.348906e+00 1.328014e+00 1.341346e+00 1.750390e+00 1.890291e+00 1.766545e+00 2.030799e+00 2.024952e+00 1.787391e+00 1.734519e+00 1.494118e+00 1.547788e+00 2.009638e+00 2.083506e+00
 4.971474e+00 4.622062e+00 4.418278e+00 4.459072e+00 4.392472e+00 4.618292e+00 5.228253e+00 9.666797e+00 4.888353e+00 4.499365e+00 4.303981e+00 4.344240e+00 4.278767e+00 4.500009e+00 5.097313e+00 6.835786e+00 5.178815e+00 4.787107e+00 4.576752e+00 4.619786e+00 4.550196e+00 4.787973e+00 5.416777e+00 7.612727e+00 4.994695e+00 4.594661e+00 4.392697e+00 4.434088e+00 4.368273e+00 4.592482e+00 5.184722e+00 7.433864e+00 5.098903e+00 4.725348e+00 4.511698e+00 4.554967e+00 4.485514e+00 4.712623e+00 5.311216e+00 7.549399e+00 4.818625e+00 4.437249e+00 4.237728e+00 4.277381e+00 4.212817e+00 4.428381e+00 5.039723e+00 7.281768e+00 5.165314e+00 4.777376e+00 4.568255e+00 4.611622e+00 4.541796e+00 4.777432e+00 5.401756e+00 7.604482e+00 5.440637e+00 4.974922e+00 4.762953e+00 4.807541e+00 4.735589e+00 4.979423e+00 5.670583e+00 7.530289e+00 5.053823e+00 4.654512e+00 4.452089e+00 4.491917e+00 4.425521e+00 4.647283e+00 5.294472e+00 7.227021e+00 5.875312e+00 5.314657e+00 5.091610e+00 5.135840e+00 5.062099e+00 5.331188e+00 6.024004e+00 1.031923e+01 5.754681e+00 5.309611e+00 5.069872e+00 5.117214e+00 5.038423e+00 5.289932e+00 6.093835e+00 8.088783e+00 5.939294e+00 5.455851e+00 5.221830e+00 5.270846e+00 5.191764e+00 5.449192e+00 6.073543e+00 1.044385e+01 6.279726e+00 5.794833e+00 5.542416e+00 5.609377e+00 5.511655e+00 5.794827e+00 6.791064e+00 1.074757e+01 5.765920e+00 5.325522e+00 5.087693e+00 5.141442e+00 5.062022e+00 5.327354e+00 6.362320e+00 1.031883e+01 6.530799e+00 5.862472e+00 5.581561e+00 5.638259e+00 5.547897e+00 5.849153e+00 6.629321e+00 1.078203e+01 5.762074e+00 5.312707e+00 5.078191e+00 5.123949e+00 5.045872e+00 5.310346e+00 5.973070e+00 1.030500e+01 6.119399e+00 5.582668e+00 5.348126e+00 5.395215e+00 5.316710e+00 5.595893e+00 6.484699e+00 1.056331e+01 6.169366e+00 5.677958e+00 5.425623e+00 5.484873e+00 5.392287e+00 5.689493e+00 6.680705e+00 1.063721e+01 5.519548e+00 5.101285e+00 4.879817e+00 4.925609e+00 4.851855e+00 5.101305e+00 5.756610e+00 1.011572e+01
 9.291255e-01 9.432669e-01 9.444023e-01 9.891283e-01 9.914577e-01 1.008085e+00 8.271466e-01 7.478056e-01 9.595984e-01 8.996381e-01 9.708050e-01 8.921442e-01 9.828998e-01 7.868801e-01 7.989308e-01 7.898125e-01 7.371938e-01 8.939693e-01 1.090923e+00 8.406593e-01 9.200335e-01 9.234788e-01 9.605705e-01 9.546113e-01 9.820822e-01 8.121901e-01 7.354277e-01 9.430305e-01 8.815610e-01 9.509718e-01 8.735598e-01 9.671494e-01 7.720258e-01 7.857479e-01 7.742318e-01 7.242642e-01 8.822114e-01 1.077693e+00 8.816745e-01 9.695240e-01 9.642896e-01 9.964721e-01 1.004967e+00 1.022497e+00 8.419839e-01 7.701119e-01 9.924717e-01 9.287940e-01 1.010531e+00 9.352281e-01 1.018354e+00 8.196767e-01 8.344706e-01 8.136879e-01 7.643110e-01 9.334824e-01 1.152592e+00 8.574142e-01 9.358377e-01 9.268566e-01 9.772614e-01 9.804123e-01 9.994595e-01 8.156021e-01 7.446330e-01 9.580373e-01 8.938547e-01 9.635946e-01 8.922409e-01 9.931427e-01 7.887989e-01 7.996882e-01 7.857338e-01 7.374680e-01 9.038334e-01 1.094522e+00 8.738634e-01 9.507475e-01 9.480377e-01 9.881014e-01 9.882036e-01 1.016885e+00 8.278653e-01 7.606925e-01 9.948476e-01 9.166727e-01 1.007303e+00 9.162144e-01 1.016971e+00 8.107478e-01 8.230231e-01 8.026261e-01 7.543165e-01 9.293038e-01 1.134353e+00 8.414737e-01 9.079857e-01 9.105514e-01 9.444039e-01 9.575334e-01 9.737157e-01 7.960895e-01 7.250290e-01 9.351863e-01 8.686722e-01 9.368344e-01 8.647347e-01 9.547733e-01 7.639409e-01 7.793674e-01 7.622916e-01 7.157590e-01 8.736826e-01 1.062054e+00 8.942290e-01 9.931571e-01 9.822694e-01 1.013093e+00 1.022833e+00 1.037554e+00 8.452501e-01 7.720531e-01 9.909991e-01 9.184587e-01 9.920120e-01 9.160622e-01 1.012383e+00 8.099043e-01 8.227553e-01 8.137818e-01 7.589926e-01 9.286732e-01 1.153438e+00 9.239177e-01 1.026077e+00 1.014361e+00 1.059615e+00 1.071150e+00 1.060914e+00 8.867173e-01 8.013574e-01 1.024447e+00 9.617551e-01 1.030036e+00 9.650966e-01 1.058341e+00 8.467001e-01 8.561943e-01 8.467952e-01 7.926383e-01 9.571454e-01 1.186859e+00 8.740809e-01 9.522568e-01 9.620152e-01 1.000407e+00 9.954530e-01 1.029089e+00 8.316243e-01 7.567246e-01 9.674681e-01 9.021783e-01 9.731080e-01 9.002041e-01 9.797288e-01 7.916008e-01 8.034593e-01 7.945102e-01 7.417171e-01 9.031026e-01 1.104382e+00 1.016253e+00 1.112314e+00 1.101372e+00 1.151399e+00 1.127802e+00 1.175030e+00 9.719507e-01 8.733660e-01 1.116325e+00 1.037500e+00 1.131284e+00 1.045185e+00 1.128101e+00 9.101600e-01 9.176759e-01 9.099962e-01 8.544899e-01 1.035976e+00 1.306526e+00 9.989589e-01 1.106194e+00 1.088805e+00 1.153309e+00 1.147180e+00 1.171169e+00 9.501193e-01 8.650972e-01 1.120356e+00 1.043978e+00 1.117362e+00 1.036427e+00 1.144132e+00 8.993947e-01 9.210602e-01 9.109539e-01 8.479009e-01 1.023375e+00 1.302665e+00 1.049334e+00 1.128170e+00 1.155153e+00 1.163449e+00 1.205313e+00 1.185923e+00 9.846524e-01 9.058092e-01 1.199319e+00 1.090979e+00 1.187235e+00 1.072224e+00 1.182902e+00 9.520828e-01 9.641094e-01 9.552811e-01 8.836791e-01 1.074002e+00 1.313551e+00 1.152659e+00 1.288609e+00 1.302297e+00 1.324401e+00 1.372392e+00 1.415104e+00 1.098729e+00 1.022209e+00 1.346186e+00 1.203666e+00 1.389457e+00 1.238694e+00 1.363179e+00 1.062371e+00 1.090503e+00 1.073710e+00 9.889943e-01 1.218368e+00 1.510648e+00 1.007060e+00 1.109983e+00 1.111756e+00 1.130802e+00 1.129467e+00 1.174958e+00 9.486009e-01 8.760803e-01 1.112716e+00 1.056250e+00 1.131212e+00 1.042598e+00 1.150379e+00 9.113221e-01 9.184502e-01 9.161742e-01 8.562612e-01 1.032178e+00 1.306454e+00 1.154597e+00 1.342815e+00 1.294846e+00 1.352881e+00 1.364181e+00 1.379711e+00 1.144408e+00 1.054285e+00 1.370338e+00 1.248958e+00 1.305445e+00 1.241320e+00 1.387331e+00 1.069333e+00 1.084103e+00 1.086670e+00 1.022063e+00 1.266785e+00 1.567408e+00 1.003680e+00 1.095643e+00 1.128223e+00 1.121242e+00 1.145921e+00 1.148116e+00 9.616895e-01 8.730725e-01 1.113774e+00 1.035983e+00 1.120536e+00 1.022350e+00 1.120829e+00 9.132613e-01 9.230941e-01 9.193100e-01 8.461553e-01 1.020951e+00 1.286621e+00 1.065054e+00 1.190045e+00 1.163892e+00 1.239689e+00 1.258119e+00 1.218635e+00 1.055180e+00 9.433328e-01 1.243105e+00 1.133934e+00 1.222883e+00 1.099910e+00 1.210587e+00 1.007860e+00 1.028900e+00 9.885651e-01 9.199713e-01 1.097861e+00 1.399836e+00 1.087201e+00 1.221653e+00 1.240521e+00 1.250669e+00 1.241390e+00 1.272892e+00 1.080580e+00 9.892525e-01 1.216549e+00 1.149120e+00 1.262237e+00 1.165412e+00 1.308630e+00 1.028975e+00 1.053332e+00 1.025110e+00 9.378550e-01 1.128859e+00 1.548446e+00 9.540259e-01 1.038727e+00 1.042434e+00 1.101795e+00 1.074265e+00 1.121740e+00 9.319252e-01 8.298926e-01 1.061511e+00 9.755691e-01 1.058006e+00 9.733893e-01 1.084712e+00 8.649728e-01 8.780445e-01 8.747065e-01 8.075568e-01 9.746579e-01 1.242149e+00
 1.875442e+00 2.099911e+00 2.495242e+00 2.320707e+00 2.117407e+00 1.803975e+00 1.691755e+00 1.779606e+00 1.640399e+00 1.647063e+00 1.626178e+00 1.609666e+00 1.636004e+00 1.549502e+00 1.519349e+00 1.631146e+00 1.528496e+00 1.515811e+00 1.700547e+00 1.861627e+00 2.059078e+00 2.400333e+00 2.239330e+00 2.049468e+00 1.768541e+00 1.649518e+00 1.740452e+00 1.610997e+00 1.611685e+00 1.592741e+00 1.580088e+00 1.597701e+00 1.516701e+00 1.487324e+00 1.601213e+00 1.494426e+00 1.483311e+00 1.665467e+00 1.951565e+00 2.170791e+00 2.622452e+00 2.333741e+00 2.205971e+00 1.853950e+00 1.739595e+00 1.825335e+00 1.701775e+00 1.695754e+00 1.681223e+00 1.661647e+00 1.682963e+00 1.598239e+00 1.565628e+00 1.687859e+00 1.574543e+00 1.564903e+00 1.754929e+00 1.872315e+00 2.089735e+00 2.451504e+00 2.338963e+00 2.063790e+00 1.806938e+00 1.673353e+00 1.771947e+00 1.639063e+00 1.642699e+00 1.620314e+00 1.605041e+00 1.620573e+00 1.544544e+00 1.511957e+00 1.628623e+00 1.519753e+00 1.507455e+00 1.693342e+00 1.931181e+00 2.130852e+00 2.519668e+00 2.345133e+00 2.111094e+00 1.846170e+00 1.715335e+00 1.800801e+00 1.672911e+00 1.674261e+00 1.657454e+00 1.640589e+00 1.668170e+00 1.577556e+00 1.546170e+00 1.664637e+00 1.554750e+00 1.544827e+00 1.732631e+00 1.832823e+00 2.033378e+00 2.472583e+00 2.206280e+00 2.020867e+00 1.742985e+00 1.633224e+00 1.717342e+00 1.590541e+00 1.593711e+00 1.575998e+00 1.559203e+00 1.577937e+00 1.498187e+00 1.468733e+00 1.583550e+00 1.477383e+00 1.465418e+00 1.648011e+00 1.946556e+00 2.208621e+00 2.545022e+00 2.336377e+00 2.181286e+00 1.859839e+00 1.727813e+00 1.832890e+00 1.694376e+00 1.695880e+00 1.678240e+00 1.660645e+00 1.681623e+00 1.593131e+00 1.565133e+00 1.681712e+00 1.573188e+00 1.560202e+00 1.755785e+00 2.037959e+00 2.313477e+00 2.640768e+00 2.463541e+00 2.234003e+00 1.933345e+00 1.799134e+00 1.922032e+00 1.767052e+00 1.764495e+00 1.746626e+00 1.729220e+00 1.755210e+00 1.663523e+00 1.627496e+00 1.760039e+00 1.638996e+00 1.622818e+00 1.827767e+00 1.902942e+00 2.130789e+00 2.513744e+00 2.305100e+00 2.116598e+00 1.809405e+00 1.702359e+00 1.789617e+00 1.656126e+00 1.659295e+00 1.641550e+00 1.625402e+00 1.642086e+00 1.559651e+00 1.529490e+00 1.645820e+00 1.534288e+00 1.524100e+00 1.710078e+00 2.198118e+00 2.487367e+00 2.938662e+00 2.646108e+00 2.420918e+00 2.116930e+00 1.982562e+00 2.075851e+00 1.908733e+00 1.916229e+00 1.890654e+00 1.870211e+00 1.891807e+00 1.802889e+00 1.764830e+00 1.897140e+00 1.769975e+00 1.758360e+00 1.975962e+00 2.199120e+00 2.497904e+00 3.003430e+00 2.690304e+00 2.411586e+00 2.084491e+00 1.940199e+00 2.049205e+00 1.906091e+00 1.907817e+00 1.879976e+00 1.855245e+00 1.895262e+00 1.787303e+00 1.751570e+00 1.892335e+00 1.759470e+00 1.748725e+00 1.992276e+00 2.272865e+00 2.546014e+00 3.193516e+00 2.796204e+00 2.608175e+00 2.188696e+00 2.032194e+00 2.147280e+00 1.997715e+00 1.981794e+00 1.974232e+00 1.939114e+00 1.966004e+00 1.868388e+00 1.829067e+00 1.972353e+00 1.837922e+00 1.825127e+00 2.062514e+00 2.527778e+00 2.904631e+00 3.142489e+00 3.117603e+00 2.804414e+00 2.486892e+00 2.279146e+00 2.451594e+00 2.265968e+00 2.237711e+00 2.230277e+00 2.210148e+00 2.223707e+00 2.096023e+00 2.050372e+00 2.191933e+00 2.063317e+00 2.044527e+00 2.280971e+00 2.220281e+00 2.507062e+00 2.938488e+00 2.699462e+00 2.519757e+00 2.085935e+00 1.956796e+00 2.100068e+00 1.918075e+00 1.912568e+00 1.894072e+00 1.871169e+00 1.902678e+00 1.800941e+00 1.760878e+00 1.903971e+00 1.772147e+00 1.755063e+00 1.981436e+00 2.584852e+00 2.934523e+00 3.683048e+00 3.269602e+00 2.997387e+00 2.553493e+00 2.358669e+00 2.438672e+00 2.281856e+00 2.291681e+00 2.240924e+00 2.213393e+00 2.280947e+00 2.123213e+00 2.076789e+00 2.238300e+00 2.101775e+00 2.090580e+00 2.310863e+00 2.228464e+00 2.525002e+00 2.753279e+00 2.663874e+00 2.489835e+00 2.093429e+00 1.944352e+00 2.048279e+00 1.912084e+00 1.909163e+00 1.875447e+00 1.858887e+00 1.886940e+00 1.798945e+00 1.755501e+00 1.886303e+00 1.764507e+00 1.754268e+00 1.980165e+00 2.485343e+00 2.655796e+00 3.259498e+00 2.794668e+00 2.674157e+00 2.237697e+00 2.141381e+00 2.244225e+00 2.084432e+00 2.051123e+00 2.038974e+00 2.032507e+00 2.064047e+00 1.949905e+00 1.906971e+00 2.040537e+00 1.909421e+00 1.897936e+00 2.157810e+00 2.562157e+00 2.732610e+00 3.306716e+00 2.960464e+00 2.691778e+00 2.324233e+00 2.181877e+00 2.334712e+00 2.119328e+00 2.125940e+00 2.095666e+00 2.084156e+00 2.126533e+00 2.003133e+00 1.972394e+00 2.120754e+00 1.955737e+00 1.948704e+00 2.212990e+00 2.087498e+00 2.363181e+00 2.807438e+00 2.514725e+00 2.340754e+00 1.989470e+00 1.872398e+00 1.974280e+00 1.817938e+00 1.815979e+00 1.791446e+00 1.766417e+00 1.807438e+00 1.705776e+00 1.670547e+00 1.798137e+00 1.680980e+00 1.669034e+00 1.876681e+00
 1.118805e+01 8.783278e+00 6.393562e+00 5.714532e+00 5.783930e+00 5.643280e+00 5.596291e+00 5.671988e+00 5.534752e+00 5.534736e+00 5.978914e+00 5.591564e+00 5.508794e+00 5.742752e+00 1.107959e+01 1.114705e+01 6.243936e+00 5.593826e+00 5.669653e+00 5.529144e+00 5.482695e+00 5.558597e+00 5.421467e+00 5.423266e+00 5.861508e+00 5.478275e+00 5.398417e+00 5.622897e+00 8.851065e+00 1.139074e+01 6.545895e+00 5.856354e+00 5.938185e+00 5.789993e+00 5.738053e+00 5.818369e+00 5.674037e+00 5.675563e+00 6.155161e+00 5.731827e+00 5.649115e+00 5.884013e+00 1.116542e+01 9.024045e+00 6.363529e+00 5.683328e+00 5.766344e+00 5.619592e+00 5.570264e+00 5.653519e+00 5.510650e+00 5.510267e+00 5.945072e+00 5.568127e+00 5.486977e+00 5.716979e+00 1.127000e+01 1.133745e+01 6.461332e+00 5.798048e+00 5.879026e+00 5.728628e+00 5.683582e+00 5.759271e+00 5.618984e+00 5.619516e+00 6.060859e+00 5.675662e+00 5.594726e+00 5.827887e+00 8.803324e+00 1.107960e+01 6.153799e+00 5.524317e+00 5.595503e+00 5.458608e+00 5.411887e+00 5.492365e+00 5.352734e+00 5.353418e+00 5.768248e+00 5.409405e+00 5.328635e+00 5.555848e+00 9.107683e+00 9.175136e+00 6.507844e+00 5.849249e+00 5.932044e+00 5.780620e+00 5.728581e+00 5.809695e+00 5.667605e+00 5.667441e+00 6.113375e+00 5.725043e+00 5.643186e+00 5.885225e+00 1.146121e+01 1.152866e+01 6.674841e+00 5.998794e+00 6.078067e+00 5.930814e+00 5.886034e+00 5.974974e+00 5.819411e+00 5.820318e+00 6.296185e+00 5.881010e+00 5.793680e+00 6.042496e+00 1.121783e+01 1.128529e+01 6.488787e+00 5.746705e+00 5.823770e+00 5.681459e+00 5.627848e+00 5.706766e+00 5.564975e+00 5.563506e+00 5.996400e+00 5.620908e+00 5.540589e+00 5.768597e+00 1.165840e+01 1.172585e+01 6.966061e+00 6.242379e+00 6.326928e+00 6.164781e+00 6.107410e+00 6.190167e+00 6.034568e+00 6.028175e+00 6.536821e+00 6.095175e+00 6.001994e+00 6.263374e+00 1.164650e+01 1.171395e+01 6.917453e+00 6.221175e+00 6.317199e+00 6.162145e+00 6.090610e+00 6.200563e+00 6.018306e+00 6.015529e+00 6.537936e+00 6.087651e+00 5.986645e+00 6.259473e+00 1.172308e+01 1.179053e+01 7.084269e+00 6.318739e+00 6.396037e+00 6.237018e+00 6.173252e+00 6.277142e+00 6.108916e+00 6.102802e+00 6.621913e+00 6.161648e+00 6.074176e+00 6.364599e+00 9.647395e+00 9.714848e+00 7.502600e+00 6.482305e+00 6.620109e+00 6.422841e+00 6.345211e+00 6.439759e+00 6.280731e+00 6.262169e+00 6.881141e+00 6.322882e+00 6.224812e+00 6.544209e+00 1.165818e+01 1.172563e+01 6.965843e+00 6.225218e+00 6.318819e+00 6.158286e+00 6.110396e+00 6.181705e+00 6.032256e+00 6.031252e+00 6.557015e+00 6.091178e+00 6.004397e+00 6.263156e+00 1.186942e+01 1.193687e+01 7.393694e+00 6.501567e+00 6.625188e+00 6.424713e+00 6.367114e+00 6.477435e+00 6.267973e+00 6.289567e+00 6.923938e+00 6.378936e+00 6.244816e+00 6.547770e+00 1.165059e+01 1.171804e+01 6.938386e+00 6.234573e+00 6.304390e+00 6.146376e+00 6.097760e+00 6.181657e+00 6.026327e+00 6.027414e+00 6.492287e+00 6.083340e+00 5.991311e+00 6.268139e+00 9.570466e+00 1.184674e+01 7.110886e+00 6.408331e+00 6.508881e+00 6.294938e+00 6.244221e+00 6.350969e+00 6.177844e+00 6.172059e+00 6.705198e+00 6.225586e+00 6.133038e+00 6.449176e+00 1.181149e+01 1.187894e+01 7.335760e+00 6.440527e+00 6.526086e+00 6.362838e+00 6.287045e+00 6.395025e+00 6.209692e+00 6.212498e+00 6.718444e+00 6.270928e+00 6.170100e+00 6.461081e+00 1.153763e+01 1.160508e+01 6.869227e+00 6.085839e+00 6.175334e+00 6.018350e+00 5.970729e+00 6.061729e+00 5.905148e+00 5.900232e+00 6.375878e+00 5.964792e+00 5.871542e+00 6.115022e+00
 1.542231e+00 1.534277e+00 1.564135e+00 1.538099e+00 1.545522e+00 1.520195e+00 1.611386e+00 1.702762e+00 1.598278e+00 1.835162e+00 1.857305e+00 1.926084e+00 2.151762e+00 1.844910e+00 2.251415e+00 1.807367e+00 2.041469e+00 2.061126e+00 1.728821e+00 1.515913e+00 1.499421e+00 1.526389e+00 1.503056e+00 1.510017e+00 1.490178e+00 1.582619e+00 1.671022e+00 1.562582e+00 1.794642e+00 1.817437e+00 1.905928e+00 2.100338e+00 1.815039e+00 2.194867e+00 1.777715e+00 1.973212e+00 1.997646e+00 1.694139e+00 1.597994e+00 1.582510e+00 1.607491e+00 1.581399e+00 1.588304e+00 1.568465e+00 1.667984e+00 1.767840e+00 1.647795e+00 1.902582e+00 1.926207e+00 2.009109e+00 2.237808e+00 1.946499e+00 2.329020e+00 1.868175e+00 2.070282e+00 2.110988e+00 1.784682e+00 1.543182e+00 1.527414e+00 1.552629e+00 1.526150e+00 1.533897e+00 1.512998e+00 1.608120e+00 1.698764e+00 1.588088e+00 1.839958e+00 1.851804e+00 1.913992e+00 2.167461e+00 1.845644e+00 2.249281e+00 1.810235e+00 1.990865e+00 2.057350e+00 1.728305e+00 1.577412e+00 1.560607e+00 1.586227e+00 1.562262e+00 1.568909e+00 1.547983e+00 1.646228e+00 1.740775e+00 1.627638e+00 1.881597e+00 1.899782e+00 1.963866e+00 2.244216e+00 1.888519e+00 2.293945e+00 1.849628e+00 2.058823e+00 2.085552e+00 1.769442e+00 1.497711e+00 1.483164e+00 1.508343e+00 1.483952e+00 1.491538e+00 1.470416e+00 1.564640e+00 1.650850e+00 1.544595e+00 1.786351e+00 1.789703e+00 1.862077e+00 2.102906e+00 1.796757e+00 2.176764e+00 1.752274e+00 1.966269e+00 1.985723e+00 1.679225e+00 1.593157e+00 1.577166e+00 1.604895e+00 1.579988e+00 1.591136e+00 1.565207e+00 1.665446e+00 1.755767e+00 1.645906e+00 1.893940e+00 1.915157e+00 1.983672e+00 2.235460e+00 1.904857e+00 2.367918e+00 1.867533e+00 2.098673e+00 2.144867e+00 1.783305e+00 1.662305e+00 1.646439e+00 1.672669e+00 1.646584e+00 1.658347e+00 1.629086e+00 1.726714e+00 1.824991e+00 1.709838e+00 1.986351e+00 2.040964e+00 2.074664e+00 2.324361e+00 2.001524e+00 2.480505e+00 1.921566e+00 2.156046e+00 2.189120e+00 1.856631e+00 1.556623e+00 1.542040e+00 1.572349e+00 1.544870e+00 1.554102e+00 1.529532e+00 1.626349e+00 1.721591e+00 1.604578e+00 1.848113e+00 1.867307e+00 1.934607e+00 2.168744e+00 1.863302e+00 2.283392e+00 1.831346e+00 2.045179e+00 2.065035e+00 1.741613e+00 1.791985e+00 1.783733e+00 1.813310e+00 1.783017e+00 1.797976e+00 1.765777e+00 1.871206e+00 1.977836e+00 1.844934e+00 2.130489e+00 2.163740e+00 2.237085e+00 2.569122e+00 2.173739e+00 2.672578e+00 2.127018e+00 2.461397e+00 2.365549e+00 2.014056e+00 1.779579e+00 1.766537e+00 1.802064e+00 1.781656e+00 1.783631e+00 1.754106e+00 1.867020e+00 1.980184e+00 1.834153e+00 2.121157e+00 2.173762e+00 2.222402e+00 2.515990e+00 2.138795e+00 2.701167e+00 2.131689e+00 2.318582e+00 2.333921e+00 2.008522e+00 1.867278e+00 1.846015e+00 1.878990e+00 1.849338e+00 1.867151e+00 1.831746e+00 1.942488e+00 2.065700e+00 1.920870e+00 2.207465e+00 2.260520e+00 2.307735e+00 2.539947e+00 2.256516e+00 2.769146e+00 2.174057e+00 2.496113e+00 2.518228e+00 2.095092e+00 2.102333e+00 2.079558e+00 2.122515e+00 2.072760e+00 2.088408e+00 2.057966e+00 2.174700e+00 2.330572e+00 2.167286e+00 2.466327e+00 2.502420e+00 2.556411e+00 2.763368e+00 2.615835e+00 2.965385e+00 2.465698e+00 2.716283e+00 2.805917e+00 2.297103e+00 1.791378e+00 1.779524e+00 1.810014e+00 1.783066e+00 1.793045e+00 1.769402e+00 1.882188e+00 1.970505e+00 1.858476e+00 2.137035e+00 2.163566e+00 2.328533e+00 2.435465e+00 2.132355e+00 2.672404e+00 2.115235e+00 2.386073e+00 2.395516e+00 2.003945e+00 2.130022e+00 2.120098e+00 2.148356e+00 2.107006e+00 2.122906e+00 2.089132e+00 2.227831e+00 2.325007e+00 2.177794e+00 2.581281e+00 2.559494e+00 2.674125e+00 2.972478e+00 2.616129e+00 3.120437e+00 2.522772e+00 2.775772e+00 2.744359e+00 2.402083e+00 1.787163e+00 1.770606e+00 1.806817e+00 1.780670e+00 1.783911e+00 1.760874e+00 1.866120e+00 1.978630e+00 1.842724e+00 2.162007e+00 2.145966e+00 2.225569e+00 2.630475e+00 2.141962e+00 2.537802e+00 2.088390e+00 2.329147e+00 2.402197e+00 2.002674e+00 1.941312e+00 1.927388e+00 1.971264e+00 1.923853e+00 1.943781e+00 1.904701e+00 2.015921e+00 2.147522e+00 2.013819e+00 2.327100e+00 2.350992e+00 2.404984e+00 2.812329e+00 2.272756e+00 2.797207e+00 2.243685e+00 2.562095e+00 2.532991e+00 2.158387e+00 1.994022e+00 1.979075e+00 2.021183e+00 1.987720e+00 1.997501e+00 1.956188e+00 2.068996e+00 2.197846e+00 2.063551e+00 2.383288e+00 2.366943e+00 2.462180e+00 2.717038e+00 2.394205e+00 2.882346e+00 2.371467e+00 2.948028e+00 2.580209e+00 2.260618e+00 1.703575e+00 1.687237e+00 1.716108e+00 1.694013e+00 1.706507e+00 1.674292e+00 1.776022e+00 1.873579e+00 1.760620e+00 2.015520e+00 2.068517e+00 2.125958e+00 2.401136e+00 2.055181e+00 2.487667e+00 1.999122e+00 2.201654e+00 2.263089e+00 1.888145e+00
 5.308977e+00 9.137452e+00 6.516586e+00 4.789522e+00 4.019016e+00 3.841540e+00 3.881170e+00 3.812210e+00 3.792596e+00 3.827215e+00 3.726689e+00 3.714934e+00 3.969368e+00 3.756356e+00 3.703637e+00 3.859148e+00 5.057387e+00 6.839415e+00 6.163973e+00 4.952371e+00 3.925267e+00 3.742113e+00 3.782714e+00 3.716444e+00 3.697960e+00 3.730122e+00 3.633322e+00 3.622565e+00 3.866404e+00 3.663778e+00 3.612390e+00 3.762230e+00 5.319029e+00 9.266081e+00 6.185607e+00 5.051634e+00 4.178636e+00 3.974520e+00 4.024150e+00 3.946602e+00 3.929020e+00 3.961059e+00 3.860215e+00 3.849377e+00 4.111751e+00 3.890653e+00 3.838708e+00 3.997991e+00 5.170883e+00 6.909110e+00 6.233668e+00 4.745875e+00 4.006660e+00 3.816059e+00 3.860430e+00 3.789178e+00 3.769031e+00 3.805334e+00 3.706625e+00 3.695121e+00 3.949030e+00 3.735998e+00 3.685394e+00 3.834360e+00 5.265659e+00 9.212712e+00 6.591846e+00 4.880302e+00 4.112926e+00 3.917734e+00 3.959071e+00 3.889027e+00 3.868732e+00 3.905714e+00 3.805269e+00 3.795435e+00 4.046781e+00 3.835131e+00 3.783260e+00 3.941697e+00 4.989976e+00 6.788844e+00 5.991295e+00 4.657137e+00 3.857481e+00 3.689849e+00 3.729248e+00 3.662827e+00 3.642251e+00 3.677488e+00 3.580762e+00 3.569422e+00 3.812891e+00 3.610847e+00 3.560340e+00 3.712326e+00 5.379538e+00 7.050247e+00 8.847031e+00 4.983985e+00 4.149834e+00 3.967695e+00 4.006136e+00 3.934930e+00 3.918734e+00 3.959983e+00 3.853533e+00 3.842284e+00 4.101740e+00 3.885061e+00 3.831391e+00 4.000945e+00 5.670576e+00 9.424950e+00 6.540683e+00 5.278022e+00 4.346710e+00 4.152698e+00 4.186383e+00 4.120298e+00 4.095190e+00 4.136563e+00 4.025483e+00 4.012500e+00 4.311782e+00 4.058021e+00 4.004322e+00 4.177791e+00 5.246477e+00 9.163933e+00 8.751892e+00 4.905686e+00 4.053324e+00 3.869114e+00 3.911236e+00 3.839124e+00 3.819598e+00 3.852958e+00 3.755722e+00 3.742144e+00 3.998450e+00 3.783890e+00 3.731049e+00 3.889919e+00 5.902910e+00 9.731384e+00 6.847117e+00 5.546534e+00 4.706192e+00 4.501807e+00 4.536398e+00 4.458205e+00 4.429158e+00 4.468600e+00 4.347267e+00 4.329452e+00 4.625297e+00 4.384846e+00 4.323869e+00 4.518797e+00 5.954709e+00 7.500259e+00 9.297043e+00 5.524234e+00 4.680245e+00 4.449612e+00 4.506068e+00 4.433213e+00 4.399336e+00 4.450571e+00 4.328170e+00 4.312087e+00 4.597595e+00 4.362280e+00 4.298842e+00 4.470737e+00 6.495815e+00 9.864682e+00 9.452640e+00 6.228421e+00 4.910075e+00 4.647309e+00 4.673631e+00 4.598369e+00 4.568651e+00 4.605422e+00 4.494609e+00 4.474123e+00 4.820329e+00 4.525771e+00 4.459170e+00 4.659867e+00 9.071068e+00 1.023111e+01 7.610243e+00 6.594848e+00 5.310345e+00 5.041852e+00 5.142024e+00 5.017475e+00 5.019567e+00 5.031809e+00 4.882253e+00 4.858596e+00 5.218285e+00 4.915255e+00 4.851613e+00 5.084636e+00 5.976596e+00 9.730971e+00 7.110105e+00 5.546121e+00 4.689350e+00 4.481756e+00 4.534744e+00 4.454457e+00 4.433282e+00 4.459296e+00 4.349213e+00 4.334880e+00 4.607434e+00 4.383385e+00 4.323455e+00 4.502631e+00 6.645032e+00 7.805073e+00 7.656434e+00 8.849864e+00 5.264433e+00 5.099608e+00 5.181438e+00 5.084520e+00 5.021283e+00 5.058297e+00 4.934842e+00 4.919140e+00 5.366629e+00 4.976620e+00 4.906195e+00 5.102464e+00 6.347819e+00 9.716685e+00 9.304644e+00 6.080425e+00 4.653657e+00 4.458927e+00 4.515817e+00 4.431216e+00 4.419540e+00 4.447732e+00 4.338118e+00 4.317409e+00 4.646721e+00 4.365730e+00 4.307345e+00 4.494520e+00 8.840939e+00 7.792156e+00 9.588940e+00 6.364720e+00 4.992770e+00 4.772610e+00 4.834228e+00 4.748419e+00 4.727665e+00 4.775137e+00 4.638802e+00 4.619084e+00 4.967745e+00 4.671866e+00 4.604534e+00 4.805475e+00 6.721240e+00 7.881282e+00 7.469241e+00 6.453846e+00 5.135500e+00 4.874307e+00 4.927968e+00 4.837545e+00 4.815781e+00 4.874902e+00 4.736319e+00 4.731420e+00 5.001857e+00 4.763992e+00 4.695788e+00 4.932676e+00 5.897577e+00 7.321020e+00 9.117804e+00 5.630183e+00 4.463018e+00 4.264739e+00 4.303650e+00 4.230309e+00 4.209367e+00 4.245726e+00 4.135965e+00 4.123339e+00 4.418356e+00 4.173254e+00 4.111742e+00 4.288496e+00
 1.211544e+00 1.208466e+00 1.217528e+00 1.203289e+00 1.201306e+00 1.193857e+00 1.275140e+00 1.358346e+00 1.263133e+00 1.458766e+00 1.453378e+00 1.531363e+00 1.733869e+00 1.471873e+00 1.830883e+00 1.453867e+00 1.594884e+00 1.599757e+00 1.372874e+00 1.184521e+00 1.185837e+00 1.193001e+00 1.175671e+00 1.175283e+00 1.168539e+00 1.250810e+00 1.339193e+00 1.234810e+00 1.436267e+00 1.418623e+00 1.496479e+00 1.676658e+00 1.460747e+00 1.753512e+00 1.424219e+00 1.577248e+00 1.585933e+00 1.342313e+00 1.244980e+00 1.247764e+00 1.254641e+00 1.241078e+00 1.236870e+00 1.231822e+00 1.318964e+00 1.407459e+00 1.300874e+00 1.517164e+00 1.495598e+00 1.568601e+00 1.775463e+00 1.554335e+00 1.827534e+00 1.491100e+00 1.676583e+00 1.662879e+00 1.411893e+00 1.203812e+00 1.204680e+00 1.210804e+00 1.196143e+00 1.195700e+00 1.189525e+00 1.273232e+00 1.358314e+00 1.258235e+00 1.451162e+00 1.445261e+00 1.524395e+00 1.706190e+00 1.476288e+00 1.785504e+00 1.440371e+00 1.594487e+00 1.593386e+00 1.360975e+00 1.227570e+00 1.232871e+00 1.238669e+00 1.222991e+00 1.221177e+00 1.215647e+00 1.305510e+00 1.390122e+00 1.287382e+00 1.492585e+00 1.498377e+00 1.574315e+00 1.749509e+00 1.509303e+00 1.811195e+00 1.473013e+00 1.658259e+00 1.629192e+00 1.397704e+00 1.169265e+00 1.170685e+00 1.177493e+00 1.163857e+00 1.162636e+00 1.155669e+00 1.232925e+00 1.319071e+00 1.221793e+00 1.423920e+00 1.407119e+00 1.482817e+00 1.668776e+00 1.434096e+00 1.721274e+00 1.400992e+00 1.544507e+00 1.567512e+00 1.332243e+00 1.247160e+00 1.245480e+00 1.253076e+00 1.236881e+00 1.237007e+00 1.227039e+00 1.315008e+00 1.404503e+00 1.297627e+00 1.519427e+00 1.493148e+00 1.577654e+00 1.807141e+00 1.510820e+00 1.819426e+00 1.499310e+00 1.647245e+00 1.675823e+00 1.415547e+00 1.297463e+00 1.293326e+00 1.309446e+00 1.291902e+00 1.288059e+00 1.278246e+00 1.364773e+00 1.449384e+00 1.354556e+00 1.586211e+00 1.564391e+00 1.621276e+00 1.913106e+00 1.585965e+00 1.892263e+00 1.549330e+00 1.714546e+00 1.772480e+00 1.466660e+00 1.217061e+00 1.214989e+00 1.223174e+00 1.211557e+00 1.209730e+00 1.201374e+00 1.285119e+00 1.372224e+00 1.270257e+00 1.473774e+00 1.450847e+00 1.546774e+00 1.740146e+00 1.510711e+00 1.855939e+00 1.457950e+00 1.612510e+00 1.631252e+00 1.376662e+00 1.405283e+00 1.403729e+00 1.412202e+00 1.395000e+00 1.394387e+00 1.386131e+00 1.477955e+00 1.568120e+00 1.464887e+00 1.679934e+00 1.687752e+00 1.802289e+00 2.129842e+00 1.722865e+00 1.996488e+00 1.686047e+00 1.929032e+00 1.872608e+00 1.585413e+00 1.399799e+00 1.392775e+00 1.405247e+00 1.389784e+00 1.386470e+00 1.372090e+00 1.477616e+00 1.567618e+00 1.462323e+00 1.669181e+00 1.689674e+00 1.762252e+00 2.018140e+00 1.696047e+00 2.060879e+00 1.643856e+00 1.814002e+00 1.879828e+00 1.591414e+00 1.451811e+00 1.461957e+00 1.466060e+00 1.449588e+00 1.442161e+00 1.434029e+00 1.547702e+00 1.659891e+00 1.512520e+00 1.754496e+00 1.754681e+00 1.883615e+00 2.083427e+00 1.781745e+00 2.254325e+00 1.742017e+00 1.960182e+00 1.904428e+00 1.697004e+00 1.657156e+00 1.639450e+00 1.649768e+00 1.622752e+00 1.622400e+00 1.613115e+00 1.723011e+00 1.826481e+00 1.724880e+00 2.028835e+00 1.979688e+00 2.097112e+00 2.248571e+00 1.983702e+00 2.402629e+00 1.909744e+00 2.314886e+00 2.181063e+00 1.845308e+00 1.403218e+00 1.400068e+00 1.416837e+00 1.389087e+00 1.393060e+00 1.385780e+00 1.480090e+00 1.580651e+00 1.473499e+00 1.713994e+00 1.714829e+00 1.761981e+00 1.991122e+00 1.705330e+00 2.043841e+00 1.683229e+00 1.824474e+00 1.913724e+00 1.611347e+00 1.665222e+00 1.665335e+00 1.673710e+00 1.668966e+00 1.646792e+00 1.640323e+00 1.742202e+00 1.865307e+00 1.727842e+00 2.179847e+00 2.026405e+00 2.231284e+00 2.433804e+00 1.978023e+00 2.357965e+00 2.099850e+00 2.286681e+00 2.346426e+00 1.899519e+00 1.401267e+00 1.394675e+00 1.416041e+00 1.386611e+00 1.390038e+00 1.375122e+00 1.482718e+00 1.593636e+00 1.461338e+00 1.686216e+00 1.650830e+00 1.768474e+00 1.977686e+00 1.680194e+00 2.077749e+00 1.700696e+00 1.847324e+00 1.856010e+00 1.592149e+00 1.518213e+00 1.511956e+00 1.535905e+00 1.508115e+00 1.506548e+00 1.500395e+00 1.590341e+00 1.743706e+00 1.575912e+00 1.828131e+00 1.775875e+00 1.916080e+00 2.261143e+00 1.893926e+00 2.161214e+00 1.837990e+00 1.945299e+00 2.062447e+00 1.765915e+00 1.552796e+00 1.570036e+00 1.569396e+00 1.550527e+00 1.549429e+00 1.537445e+00 1.643810e+00 1.759930e+00 1.632867e+00 1.908410e+00 1.889515e+00 1.968818e+00 2.205339e+00 1.898305e+00 2.339528e+00 1.880412e+00 2.133207e+00 2.066743e+00 1.774245e+00 1.332299e+00 1.333451e+00 1.340763e+00 1.321741e+00 1.320779e+00 1.312278e+00 1.402921e+00 1.502926e+00 1.391979e+00 1.614736e+00 1.591526e+00 1.702510e+00 1.922681e+00 1.626927e+00 1.907668e+00 1.611948e+00 1.754636e+00 1.795654e+00 1.502278e+00
 6.337470e+00 7.146952e+00 1.132837e+01 6.869892e+00 6.979815e+00 6.165988e+00 5.712950e+00 5.627644e+00 5.657248e+00 5.632233e+00 5.618553e+00 5.636690e+00 5.566534e+00 5.556422e+00 5.709515e+00 5.584360e+00 5.550210e+00 5.641986e+00 6.051600e+00 6.859276e+00 9.011085e+00 6.851671e+00 6.871357e+00 6.066408e+00 5.592358e+00 5.514262e+00 5.544233e+00 5.516913e+00 5.504364e+00 5.524251e+00 5.453259e+00 5.446141e+00 5.587645e+00 5.471380e+00 5.438306e+00 5.528826e+00 6.336932e+00 7.193211e+00 1.146361e+01 7.184350e+00 7.115055e+00 6.342438e+00 5.853938e+00 5.768334e+00 5.803254e+00 5.775095e+00 5.762133e+00 5.784016e+00 5.708756e+00 5.699729e+00 5.853082e+00 5.726401e+00 5.689675e+00 5.785007e+00 6.145314e+00 7.005739e+00 1.130573e+01 6.847257e+00 6.913380e+00 6.120964e+00 5.684114e+00 5.607598e+00 5.637334e+00 5.606354e+00 5.595032e+00 5.617253e+00 5.543284e+00 5.534133e+00 5.677695e+00 5.561831e+00 5.524895e+00 5.618014e+00 6.279990e+00 7.139916e+00 1.141031e+01 6.951836e+00 7.037828e+00 6.267177e+00 5.795419e+00 5.715395e+00 5.747187e+00 5.722240e+00 5.707028e+00 5.727047e+00 5.651898e+00 5.640231e+00 5.793319e+00 5.670411e+00 5.634969e+00 5.729941e+00 5.994217e+00 6.791832e+00 8.943640e+00 6.679479e+00 6.779981e+00 5.956282e+00 5.520857e+00 5.445503e+00 5.471211e+00 5.447373e+00 5.437463e+00 5.453943e+00 5.384098e+00 5.375890e+00 5.515542e+00 5.401705e+00 5.367613e+00 5.457502e+00 6.334010e+00 7.349509e+00 1.145682e+01 7.177566e+00 7.137868e+00 6.359784e+00 5.846523e+00 5.767200e+00 5.797879e+00 5.767595e+00 5.755731e+00 5.770028e+00 5.699777e+00 5.692483e+00 5.843976e+00 5.720095e+00 5.682169e+00 5.779812e+00 6.514169e+00 7.301532e+00 1.160153e+01 7.396368e+00 7.320491e+00 6.504486e+00 6.000280e+00 5.919444e+00 5.953178e+00 5.922391e+00 5.903903e+00 5.928451e+00 5.859190e+00 5.844631e+00 6.004143e+00 5.872440e+00 5.836492e+00 5.938280e+00 6.264554e+00 7.125673e+00 1.135815e+01 7.027831e+00 7.077114e+00 6.227339e+00 5.737358e+00 5.659209e+00 5.692388e+00 5.665418e+00 5.649439e+00 5.670018e+00 5.596957e+00 5.588264e+00 5.729236e+00 5.617847e+00 5.579853e+00 5.675878e+00 6.790975e+00 1.028573e+01 9.589888e+00 7.468395e+00 8.028346e+00 6.835156e+00 6.232039e+00 6.142187e+00 6.176341e+00 6.143493e+00 6.126990e+00 6.148945e+00 6.075203e+00 6.058204e+00 6.224769e+00 6.087697e+00 6.046231e+00 6.161808e+00 6.815785e+00 7.679499e+00 9.577989e+00 7.967164e+00 7.630939e+00 6.689774e+00 6.231046e+00 6.121074e+00 6.156480e+00 6.131106e+00 6.125382e+00 6.136061e+00 6.056329e+00 6.043139e+00 6.216963e+00 6.079654e+00 6.031828e+00 6.154756e+00 6.782812e+00 7.878184e+00 1.186339e+01 7.658235e+00 7.829625e+00 6.790843e+00 6.323725e+00 6.218157e+00 6.264712e+00 6.222618e+00 6.194168e+00 6.226123e+00 6.138023e+00 6.128335e+00 6.318682e+00 6.173848e+00 6.126608e+00 6.232081e+00 7.079035e+00 8.011328e+00 1.199654e+01 8.176887e+00 8.226170e+00 7.151557e+00 6.477393e+00 6.399518e+00 6.417267e+00 6.406080e+00 6.388034e+00 6.411035e+00 6.313250e+00 6.291073e+00 6.479987e+00 6.327604e+00 6.281245e+00 6.397894e+00 6.851397e+00 1.028551e+01 1.179849e+01 7.468177e+00 8.028128e+00 6.791138e+00 6.224903e+00 6.138140e+00 6.187167e+00 6.143772e+00 6.134938e+00 6.151867e+00 6.067181e+00 6.057245e+00 6.215036e+00 6.087737e+00 6.049173e+00 6.161591e+00 7.062639e+00 1.049675e+01 1.200974e+01 8.190087e+00 7.975969e+00 7.046180e+00 6.502742e+00 6.401696e+00 6.468455e+00 6.407420e+00 6.397571e+00 6.424236e+00 6.330263e+00 6.298601e+00 6.510523e+00 6.364450e+00 6.304701e+00 6.435069e+00 6.755988e+00 7.683592e+00 1.179091e+01 7.971258e+00 7.635032e+00 6.739528e+00 6.236529e+00 6.138703e+00 6.165260e+00 6.134717e+00 6.118787e+00 6.141643e+00 6.058400e+00 6.049475e+00 6.215059e+00 6.084955e+00 6.039175e+00 6.144404e+00 6.928709e+00 1.040662e+01 1.191961e+01 8.099957e+00 1.035807e+01 6.985647e+00 6.359903e+00 6.286586e+00 6.323441e+00 6.283544e+00 6.284100e+00 6.292906e+00 6.210401e+00 6.205471e+00 6.380702e+00 6.233934e+00 6.184248e+00 6.299559e+00 7.072223e+00 8.229996e+00 1.195180e+01 8.132153e+00 8.181436e+00 6.944446e+00 6.435476e+00 6.318782e+00 6.364120e+00 6.322052e+00 6.312203e+00 6.352704e+00 6.250625e+00 6.239637e+00 6.426794e+00 6.273941e+00 6.225668e+00 6.343105e+00 6.590591e+00 7.496533e+00 1.167795e+01 7.309709e+00 7.447973e+00 6.615378e+00 6.086465e+00 6.012208e+00 6.036145e+00 6.006850e+00 5.995026e+00 6.012099e+00 5.936513e+00 5.925443e+00 6.087491e+00 5.956531e+00 5.916473e+00 6.022853e+00
 1.217464e+00 1.412004e+00 1.716600e+00 1.589556e+00 1.386189e+00 1.299543e+00 1.278277e+00 1.249123e+00 1.184577e+00 1.218216e+00 1.207303e+00 1.201427e+00 1.218798e+00 1.135590e+00 1.127771e+00 1.195022e+00 1.145730e+00 1.128830e+00 1.190295e+00 1.182111e+00 1.388077e+00 1.682547e+00 1.541903e+00 1.349331e+00 1.267117e+00 1.244311e+00 1.216445e+00 1.155352e+00 1.195721e+00 1.181946e+00 1.173609e+00 1.193918e+00 1.113017e+00 1.106757e+00 1.167075e+00 1.126882e+00 1.109120e+00 1.167631e+00 1.235503e+00 1.446933e+00 1.744927e+00 1.612078e+00 1.418278e+00 1.336050e+00 1.308138e+00 1.282583e+00 1.212635e+00 1.261068e+00 1.242444e+00 1.236327e+00 1.257689e+00 1.177319e+00 1.168724e+00 1.230623e+00 1.187646e+00 1.168250e+00 1.226846e+00 1.196376e+00 1.400536e+00 1.699530e+00 1.553365e+00 1.372235e+00 1.286367e+00 1.270457e+00 1.239571e+00 1.172857e+00 1.216754e+00 1.197447e+00 1.198093e+00 1.216764e+00 1.132094e+00 1.127740e+00 1.183080e+00 1.146066e+00 1.127387e+00 1.185778e+00 1.221101e+00 1.435824e+00 1.715695e+00 1.593318e+00 1.406359e+00 1.316642e+00 1.292119e+00 1.266898e+00 1.203573e+00 1.241514e+00 1.230134e+00 1.220492e+00 1.244657e+00 1.156301e+00 1.158901e+00 1.210750e+00 1.167305e+00 1.154570e+00 1.212162e+00 1.165824e+00 1.365036e+00 1.658463e+00 1.528155e+00 1.345292e+00 1.253339e+00 1.234669e+00 1.209839e+00 1.141560e+00 1.184347e+00 1.164811e+00 1.160224e+00 1.178392e+00 1.098829e+00 1.095031e+00 1.152277e+00 1.111878e+00 1.095917e+00 1.152230e+00 1.236196e+00 1.434324e+00 1.805871e+00 1.635704e+00 1.423174e+00 1.331904e+00 1.307197e+00 1.288363e+00 1.213310e+00 1.262633e+00 1.239335e+00 1.233485e+00 1.267237e+00 1.168028e+00 1.164371e+00 1.229425e+00 1.179729e+00 1.165946e+00 1.228039e+00 1.287230e+00 1.546405e+00 1.860057e+00 1.736894e+00 1.507705e+00 1.395570e+00 1.384447e+00 1.334075e+00 1.261131e+00 1.303019e+00 1.292281e+00 1.280192e+00 1.307301e+00 1.214034e+00 1.212187e+00 1.282732e+00 1.231638e+00 1.213423e+00 1.276481e+00 1.214334e+00 1.425964e+00 1.751077e+00 1.589473e+00 1.395674e+00 1.309279e+00 1.285221e+00 1.255980e+00 1.187747e+00 1.236102e+00 1.215190e+00 1.203224e+00 1.226996e+00 1.142854e+00 1.136739e+00 1.198392e+00 1.154971e+00 1.136897e+00 1.197404e+00 1.407659e+00 1.651278e+00 1.949510e+00 1.824774e+00 1.608456e+00 1.515396e+00 1.472368e+00 1.441841e+00 1.371803e+00 1.431994e+00 1.389836e+00 1.405176e+00 1.434372e+00 1.312498e+00 1.306328e+00 1.387636e+00 1.324317e+00 1.309811e+00 1.390280e+00 1.391655e+00 1.629863e+00 2.052146e+00 1.845489e+00 1.608476e+00 1.507105e+00 1.466012e+00 1.446004e+00 1.355235e+00 1.415372e+00 1.397365e+00 1.387546e+00 1.397978e+00 1.303172e+00 1.301969e+00 1.373178e+00 1.321512e+00 1.305944e+00 1.381726e+00 1.452553e+00 1.716469e+00 2.166092e+00 1.947130e+00 1.695082e+00 1.571371e+00 1.544295e+00 1.504636e+00 1.419096e+00 1.478273e+00 1.469559e+00 1.444326e+00 1.455435e+00 1.366905e+00 1.355116e+00 1.439922e+00 1.375038e+00 1.360710e+00 1.436902e+00 1.625770e+00 1.955084e+00 2.234493e+00 2.245427e+00 1.953567e+00 1.756538e+00 1.724112e+00 1.698565e+00 1.583157e+00 1.654983e+00 1.634025e+00 1.618110e+00 1.650924e+00 1.542700e+00 1.529953e+00 1.606038e+00 1.594703e+00 1.532961e+00 1.580639e+00 1.397892e+00 1.651159e+00 2.014584e+00 1.926809e+00 1.614714e+00 1.509680e+00 1.469990e+00 1.452241e+00 1.366703e+00 1.409887e+00 1.394404e+00 1.399824e+00 1.426224e+00 1.311352e+00 1.306694e+00 1.381719e+00 1.339128e+00 1.313364e+00 1.380871e+00 1.659092e+00 1.910887e+00 2.448165e+00 2.104044e+00 1.899479e+00 1.796312e+00 1.786275e+00 1.719560e+00 1.605584e+00 1.709389e+00 1.655020e+00 1.682895e+00 1.703489e+00 1.573170e+00 1.559783e+00 1.623495e+00 1.570370e+00 1.552921e+00 1.643908e+00 1.387308e+00 1.617184e+00 1.955289e+00 1.794397e+00 1.593229e+00 1.515289e+00 1.474376e+00 1.444725e+00 1.362111e+00 1.413217e+00 1.392253e+00 1.396569e+00 1.413642e+00 1.313784e+00 1.300497e+00 1.384140e+00 1.328087e+00 1.305611e+00 1.378590e+00 1.504532e+00 1.820505e+00 2.173532e+00 1.948470e+00 1.711224e+00 1.635018e+00 1.596728e+00 1.583617e+00 1.465936e+00 1.518602e+00 1.512098e+00 1.507511e+00 1.534440e+00 1.417853e+00 1.407930e+00 1.517345e+00 1.453509e+00 1.426194e+00 1.508381e+00 1.546399e+00 1.865839e+00 2.244116e+00 2.008313e+00 1.820588e+00 1.646826e+00 1.657753e+00 1.589274e+00 1.514054e+00 1.594272e+00 1.571317e+00 1.545995e+00 1.585314e+00 1.461805e+00 1.447113e+00 1.539728e+00 1.501572e+00 1.462518e+00 1.537947e+00 1.325985e+00 1.581775e+00 1.916236e+00 1.762931e+00 1.531656e+00 1.429917e+00 1.402538e+00 1.374752e+00 1.294124e+00 1.341812e+00 1.328478e+00 1.323890e+00 1.345955e+00 1.245500e+00 1.243735e+00 1.308438e+00 1.260990e+00 1.243028e+00 1.320643e+00
 5.681554e+00 5.591927e+00 5.510814e+00 5.522172e+00 5.496506e+00 5.588461e+00 5.744776e+00 6.273570e+00 7.801553e+00 1.149354e+01 9.198579e+00 5.552254e+00 5.479783e+00 5.401983e+00 5.409624e+00 5.384685e+00 5.477177e+00 5.625822e+00 6.149514e+00 7.818255e+00 1.138508e+01 1.129895e+01 5.808477e+00 5.741191e+00 5.650994e+00 5.661972e+00 5.635775e+00 5.731994e+00 5.882569e+00 6.408810e+00 8.447461e+00 1.162878e+01 1.154264e+01 5.647692e+00 5.567506e+00 5.487000e+00 5.498355e+00 5.474527e+00 5.567629e+00 5.713346e+00 6.235337e+00 8.289586e+00 1.147090e+01 1.138477e+01 5.749197e+00 5.679552e+00 5.596022e+00 5.606938e+00 5.581438e+00 5.677976e+00 5.821204e+00 6.352064e+00 8.008657e+00 9.366658e+00 1.148935e+01 5.482454e+00 5.409354e+00 5.329638e+00 5.341889e+00 5.317068e+00 5.407720e+00 5.552240e+00 6.079382e+00 7.625651e+00 1.131764e+01 8.759276e+00 5.810947e+00 5.732406e+00 5.643365e+00 5.654810e+00 5.627918e+00 5.726567e+00 5.879324e+00 6.476258e+00 8.177276e+00 1.162199e+01 1.153586e+01 5.970816e+00 5.884388e+00 5.794255e+00 5.806705e+00 5.778183e+00 5.878290e+00 6.042217e+00 6.686152e+00 1.079420e+01 1.176670e+01 1.168056e+01 5.701746e+00 5.624792e+00 5.541448e+00 5.552756e+00 5.526854e+00 5.622328e+00 5.776778e+00 6.368612e+00 1.055083e+01 1.152332e+01 1.143718e+01 6.200710e+00 6.108435e+00 6.001913e+00 6.015833e+00 5.985962e+00 6.105355e+00 6.277666e+00 7.119817e+00 1.099139e+01 1.196388e+01 1.187775e+01 6.184999e+00 6.089265e+00 5.990086e+00 6.001266e+00 5.974787e+00 6.090052e+00 6.267392e+00 6.854601e+00 1.097949e+01 1.195198e+01 1.186585e+01 6.282223e+00 6.173948e+00 6.074247e+00 6.090564e+00 6.055988e+00 6.172970e+00 6.366320e+00 7.021416e+00 1.105607e+01 1.202856e+01 1.194243e+01 6.464768e+00 6.353958e+00 6.228241e+00 6.243856e+00 6.205842e+00 6.360998e+00 6.545930e+00 9.911974e+00 1.118921e+01 1.216171e+01 1.207557e+01 6.204685e+00 6.110784e+00 6.002495e+00 6.014958e+00 5.984692e+00 6.104740e+00 6.292181e+00 6.994440e+00 1.099117e+01 1.196367e+01 1.187753e+01 6.552200e+00 6.361833e+00 6.247248e+00 6.264696e+00 6.219042e+00 6.367798e+00 6.598780e+00 7.452948e+00 1.120241e+01 1.217491e+01 1.208877e+01 6.184780e+00 6.098641e+00 5.997632e+00 6.006646e+00 5.977003e+00 6.086349e+00 6.280500e+00 6.986852e+00 1.098359e+01 1.195608e+01 1.186994e+01 6.369553e+00 6.242876e+00 6.136940e+00 6.156367e+00 6.116569e+00 6.244502e+00 6.454998e+00 7.115552e+00 8.903460e+00 1.208478e+01 1.199864e+01 6.410208e+00 6.298017e+00 6.174345e+00 6.187003e+00 6.154418e+00 6.289605e+00 6.518550e+00 7.080229e+00 1.114448e+01 9.908149e+00 1.203084e+01 6.047647e+00 5.970035e+00 5.875675e+00 5.885330e+00 5.857550e+00 5.965456e+00 6.158526e+00 6.762575e+00 8.661801e+00 1.184312e+01 1.175698e+01
 5.019568e+00 6.471507e+00 5.486876e+00 4.535969e+00 4.063487e+00 3.744132e+00 3.804376e+00 3.760290e+00 3.717597e+00 3.793348e+00 3.613612e+00 3.604799e+00 3.861894e+00 3.632824e+00 3.599642e+00 3.835496e+00 4.804994e+00 8.857769e+00 5.400912e+00 4.435831e+00 3.964302e+00 3.651233e+00 3.713603e+00 3.659937e+00 3.628703e+00 3.696572e+00 3.524930e+00 3.514547e+00 3.757731e+00 3.543903e+00 3.511705e+00 3.738628e+00 5.114359e+00 6.859296e+00 5.611263e+00 4.646182e+00 4.210358e+00 3.878799e+00 3.944100e+00 3.897539e+00 3.855033e+00 3.924640e+00 3.744480e+00 3.732436e+00 3.995188e+00 3.761829e+00 3.729070e+00 3.975567e+00 4.910504e+00 6.716082e+00 5.519109e+00 4.480631e+00 4.037033e+00 3.720079e+00 3.782599e+00 3.736762e+00 3.701300e+00 3.769641e+00 3.594186e+00 3.584577e+00 3.829098e+00 3.613604e+00 3.581700e+00 3.817600e+00 4.987533e+00 6.544218e+00 5.492069e+00 4.577152e+00 4.135023e+00 3.818738e+00 3.886471e+00 3.833917e+00 3.799833e+00 3.872072e+00 3.689798e+00 3.679086e+00 3.922303e+00 3.710967e+00 3.676897e+00 3.915840e+00 4.729294e+00 6.214808e+00 5.314362e+00 4.364865e+00 3.908525e+00 3.596951e+00 3.651734e+00 3.611036e+00 3.575396e+00 3.640557e+00 3.475009e+00 3.465804e+00 3.705270e+00 3.491847e+00 3.461434e+00 3.685409e+00 5.422351e+00 9.061328e+00 5.729630e+00 4.735849e+00 4.207506e+00 3.866788e+00 3.929398e+00 3.885393e+00 3.841533e+00 3.924242e+00 3.737280e+00 3.726242e+00 3.990137e+00 3.756988e+00 3.722248e+00 3.960331e+00 5.336316e+00 9.222559e+00 6.276370e+00 4.865730e+00 4.400920e+00 4.047530e+00 4.108571e+00 4.063843e+00 4.023985e+00 4.097159e+00 3.904259e+00 3.894389e+00 4.168440e+00 3.924874e+00 3.888448e+00 4.144959e+00 5.045131e+00 8.969297e+00 8.231932e+00 4.547358e+00 4.113467e+00 3.768090e+00 3.832994e+00 3.782982e+00 3.745355e+00 3.817992e+00 3.640215e+00 3.630267e+00 3.896364e+00 3.659959e+00 3.627638e+00 3.862307e+00 5.884453e+00 9.523430e+00 8.786065e+00 5.556535e+00 4.758930e+00 4.371424e+00 4.485160e+00 4.391076e+00 4.346310e+00 4.438224e+00 4.220928e+00 4.209281e+00 4.515124e+00 4.237197e+00 4.202176e+00 4.492470e+00 6.125810e+00 9.501386e+00 6.555196e+00 5.287225e+00 4.745007e+00 4.345108e+00 4.416116e+00 4.373854e+00 4.312408e+00 4.408182e+00 4.196830e+00 4.185096e+00 4.476605e+00 4.219643e+00 4.182773e+00 4.455693e+00 6.016752e+00 9.655729e+00 8.918364e+00 5.566727e+00 4.918300e+00 4.530388e+00 4.611955e+00 4.544020e+00 4.488429e+00 4.607143e+00 4.358190e+00 4.343348e+00 4.701698e+00 4.380665e+00 4.343443e+00 4.645038e+00 8.857980e+00 1.002473e+01 9.287367e+00 5.935730e+00 5.504894e+00 4.966196e+00 5.064505e+00 5.027685e+00 4.940108e+00 5.009556e+00 4.755290e+00 4.732230e+00 5.113970e+00 4.769418e+00 4.729570e+00 5.207092e+00 5.884043e+00 9.523021e+00 6.313430e+00 5.434019e+00 4.785592e+00 4.372553e+00 4.461409e+00 4.392529e+00 4.344101e+00 4.429817e+00 4.219467e+00 4.207349e+00 4.514715e+00 4.238763e+00 4.203789e+00 4.501303e+00 6.696290e+00 1.007187e+01 9.334501e+00 8.577197e+00 5.433450e+00 5.001004e+00 5.130588e+00 5.021166e+00 4.964135e+00 5.043570e+00 4.802892e+00 4.782953e+00 5.209456e+00 4.836448e+00 4.786793e+00 5.120743e+00 5.747813e+00 7.300072e+00 6.562708e+00 5.419895e+00 4.703229e+00 4.357653e+00 4.435484e+00 4.387983e+00 4.333031e+00 4.416934e+00 4.203978e+00 4.195437e+00 4.485916e+00 4.226978e+00 4.185815e+00 4.473844e+00 8.625272e+00 7.319797e+00 6.845834e+00 5.628922e+00 5.153608e+00 4.668114e+00 4.774044e+00 4.737224e+00 4.647667e+00 4.749499e+00 4.508037e+00 4.489775e+00 4.881261e+00 4.525017e+00 4.479737e+00 4.816771e+00 6.506169e+00 9.881744e+00 6.935555e+00 5.792743e+00 5.272926e+00 4.771114e+00 4.840658e+00 4.796125e+00 4.749825e+00 4.903081e+00 4.596912e+00 4.583232e+00 4.992154e+00 4.632442e+00 4.578146e+00 4.917609e+00 5.563992e+00 9.325077e+00 8.587712e+00 5.043397e+00 4.519409e+00 4.152868e+00 4.226899e+00 4.169109e+00 4.129141e+00 4.219226e+00 4.012637e+00 4.001274e+00 4.298558e+00 4.032153e+00 3.994870e+00 4.270640e+00
 5.244577e+00 5.131181e+00 5.000174e+00 5.029093e+00 4.996575e+00 5.146883e+00 5.230152e+00 5.743404e+00 7.855203e+00 1.069117e+01 5.183506e+00 5.016172e+00 4.873304e+00 4.908610e+00 4.873312e+00 5.037038e+00 5.093158e+00 5.528939e+00 7.613989e+00 8.099834e+00 5.508619e+00 5.283711e+00 5.159555e+00 5.193635e+00 5.154900e+00 5.314043e+00 5.408501e+00 5.892681e+00 8.012601e+00 1.084856e+01 5.294709e+00 5.106528e+00 4.973994e+00 5.003895e+00 4.965707e+00 5.116153e+00 5.218188e+00 5.689524e+00 1.030208e+01 1.066582e+01 5.425919e+00 5.231516e+00 5.096290e+00 5.122736e+00 5.089963e+00 5.239941e+00 5.349138e+00 5.846474e+00 1.042153e+01 1.078527e+01 5.124144e+00 4.944333e+00 4.805607e+00 4.832374e+00 4.797272e+00 4.944564e+00 5.048490e+00 5.537528e+00 7.928248e+00 8.291986e+00 5.461590e+00 5.271616e+00 5.150993e+00 5.183179e+00 5.148191e+00 5.309515e+00 5.418652e+00 5.911598e+00 8.267849e+00 8.631586e+00 5.779708e+00 5.470059e+00 5.335829e+00 5.373938e+00 5.331935e+00 5.503363e+00 5.582005e+00 6.092177e+00 1.065725e+01 1.102099e+01 5.353822e+00 5.169651e+00 5.034594e+00 5.061023e+00 5.027999e+00 5.177494e+00 5.271546e+00 5.754874e+00 1.036120e+01 1.072493e+01 5.926682e+00 5.771191e+00 5.622968e+00 5.657893e+00 5.617677e+00 5.783346e+00 5.871529e+00 6.330005e+00 8.720726e+00 1.129329e+01 5.989047e+00 5.753763e+00 5.605282e+00 5.632583e+00 5.596229e+00 5.773905e+00 5.946556e+00 6.385420e+00 8.703298e+00 1.127586e+01 6.079363e+00 5.920050e+00 5.717491e+00 5.764059e+00 5.720851e+00 5.915615e+00 6.006445e+00 6.472945e+00 1.102683e+01 9.181742e+00 6.381705e+00 6.138683e+00 5.955344e+00 6.019636e+00 5.949854e+00 6.197719e+00 6.230296e+00 6.677082e+00 1.124216e+01 1.160590e+01 5.991096e+00 5.760837e+00 5.617730e+00 5.656891e+00 5.618620e+00 5.810198e+00 5.893635e+00 6.305555e+00 1.092923e+01 1.129297e+01 6.489352e+00 6.164805e+00 5.988161e+00 6.021966e+00 5.980278e+00 6.237286e+00 6.230624e+00 6.710859e+00 1.126474e+01 1.162848e+01 5.940213e+00 5.750347e+00 5.600994e+00 5.656576e+00 5.614931e+00 5.799970e+00 5.842855e+00 6.276323e+00 8.445876e+00 9.073014e+00 6.339717e+00 6.003756e+00 5.821811e+00 5.853400e+00 5.813822e+00 6.039096e+00 6.045822e+00 6.469467e+00 1.111511e+01 1.147884e+01 6.391969e+00 6.069286e+00 5.874326e+00 5.923152e+00 5.869225e+00 6.072873e+00 6.133241e+00 6.502474e+00 1.116736e+01 1.153110e+01 5.791958e+00 5.583246e+00 5.440834e+00 5.484876e+00 5.440499e+00 5.612620e+00 5.648943e+00 6.125509e+00 1.075882e+01 1.112256e+01
 7.546273e+00 7.943331e+00 7.700939e+00 7.669262e+00 7.603210e+00 7.279680e+00 1.062435e+01 8.782120e+00 8.335930e+00 1.132570e+01 9.126192e+00 9.269299e+00 1.169494e+01 1.135620e+01 1.169575e+01 9.058912e+00 1.158257e+01 1.158691e+01 8.490272e+00 8.579970e+00 8.466361e+00 1.081830e+01 8.455693e+00 1.072057e+01 8.117495e+00 1.114738e+01 1.151397e+01 1.106778e+01 1.184873e+01 1.185805e+01 1.200115e+01 1.221797e+01 1.187923e+01 1.221878e+01 1.179077e+01 1.210560e+01 1.210994e+01 1.160763e+01 7.215309e+00 7.101699e+00 7.823002e+00 7.158550e+00 7.339765e+00 6.955595e+00 7.766575e+00 1.072750e+01 7.561817e+00 1.106226e+01 1.107157e+01 9.005854e+00 1.143150e+01 1.109276e+01 9.223481e+00 8.795466e+00 9.110304e+00 9.114645e+00 8.348933e+00 5.529427e+00 5.408408e+00 5.585140e+00 5.403804e+00 5.470468e+00 5.309419e+00 5.939010e+00 6.392837e+00 5.834622e+00 6.853679e+00 6.802354e+00 7.006101e+00 7.801104e+00 6.809030e+00 7.416406e+00 6.751913e+00 7.140148e+00 7.233470e+00 6.466085e+00 5.112436e+00 4.994394e+00 5.145219e+00 4.986301e+00 5.044651e+00 4.902680e+00 5.499814e+00 5.893125e+00 5.411285e+00 6.291837e+00 6.290622e+00 6.522302e+00 6.833151e+00 6.309452e+00 6.887489e+00 6.216557e+00 6.669565e+00 6.602559e+00 5.999332e+00 5.191611e+00 5.067622e+00 5.229144e+00 5.064876e+00 5.127647e+00 4.986967e+00 5.584128e+00 5.992392e+00 5.496426e+00 6.359476e+00 6.368791e+00 6.622898e+00 7.120215e+00 6.448540e+00 6.957944e+00 6.307281e+00 6.815170e+00 6.775711e+00 6.079092e+00 5.053583e+00 4.936078e+00 5.085293e+00 4.924774e+00 4.983204e+00 4.847758e+00 5.436288e+00 5.833166e+00 5.350119e+00 6.198026e+00 6.214300e+00 6.387046e+00 6.744733e+00 6.247288e+00 6.745544e+00 6.164848e+00 6.566922e+00 6.571262e+00 5.941766e+00 5.000952e+00 4.885077e+00 5.033729e+00 4.872999e+00 4.929936e+00 4.794343e+00 5.377755e+00 5.769439e+00 5.293575e+00 6.142032e+00 6.154610e+00 6.315438e+00 6.625201e+00 6.169501e+00 6.650502e+00 6.084066e+00 6.474701e+00 6.467433e+00 5.873433e+00 5.089122e+00 4.971354e+00 5.120753e+00 4.963351e+00 5.022922e+00 4.882585e+00 5.472692e+00 5.873867e+00 5.385767e+00 6.244798e+00 6.270587e+00 6.444515e+00 6.776408e+00 6.302303e+00 6.867455e+00 6.164577e+00 6.567068e+00 6.705090e+00 5.974361e+00 4.904809e+00 4.788110e+00 4.934747e+00 4.776591e+00 4.834148e+00 4.699557e+00 5.276722e+00 5.659462e+00 5.193108e+00 6.021716e+00 6.026228e+00 6.192390e+00 6.466986e+00 6.053440e+00 6.494754e+00 5.954819e+00 6.300433e+00 6.310444e+00 5.760118e+00 4.891691e+00 4.774042e+00 4.919868e+00 4.762088e+00 4.819430e+00 4.686339e+00 5.258354e+00 5.641924e+00 5.178223e+00 6.007476e+00 6.007151e+00 6.170142e+00 6.451952e+00 6.033400e+00 6.444239e+00 5.932959e+00 6.287007e+00 6.293632e+00 5.739485e+00 5.367404e+00 5.237048e+00 5.404146e+00 5.230356e+00 5.301591e+00 5.147659e+00 5.741619e+00 6.163874e+00 5.660597e+00 6.606155e+00 6.615470e+00 6.796950e+00 7.652593e+00 6.675029e+00 7.267895e+00 6.521118e+00 6.938109e+00 6.966381e+00 6.280846e+00 4.962513e+00 4.844411e+00 4.993994e+00 4.833492e+00 4.895266e+00 4.756962e+00 5.334921e+00 5.721494e+00 5.250081e+00 6.085780e+00 6.114071e+00 6.276474e+00 6.625427e+00 6.143871e+00 6.549534e+00 6.018947e+00 6.407994e+00 6.464152e+00 5.822311e+00 4.867438e+00 4.750684e+00 4.896898e+00 4.739142e+00 4.795613e+00 4.663085e+00 5.235647e+00 5.616342e+00 5.154775e+00 5.974249e+00 5.986619e+00 6.145477e+00 6.395316e+00 6.003575e+00 6.403283e+00 5.918804e+00 6.284065e+00 6.272594e+00 5.718826e+00 5.166455e+00 5.047398e+00 5.199640e+00 5.036021e+00 5.092193e+00 4.957140e+00 5.557987e+00 5.968343e+00 5.463952e+00 6.344305e+00 6.434572e+00 6.540175e+00 6.903489e+00 6.407138e+00 6.933896e+00 6.272205e+00 6.767191e+00 6.707641e+00 6.055043e+00
 1.256373e+01 1.263697e+01 1.263601e+01 1.258088e+01 1.183435e+01 1.121149e+01 9.279632e+00 8.719736e+00 1.112120e+01 9.048240e+00 8.441602e+00 8.039452e+00 1.180885e+01 8.406243e+00 8.126420e+00 8.773613e+00 1.257139e+01 1.264462e+01 1.264366e+01 1.258854e+01 1.184201e+01 1.121914e+01 9.287289e+00 1.119962e+01 8.920032e+00 1.126472e+01 8.712661e+00 1.090927e+01 1.181651e+01 1.117131e+01 8.330283e+00 1.125350e+01 1.255771e+01 1.263095e+01 1.262999e+01 1.257486e+01 1.182833e+01 8.448049e+00 9.010209e+00 1.118594e+01 8.284366e+00 9.042218e+00 8.150392e+00 8.084648e+00 1.180283e+01 8.489202e+00 7.977888e+00 8.571384e+00 1.016476e+01 1.244682e+01 1.244586e+01 1.239073e+01 8.694594e+00 8.003176e+00 8.290085e+00 7.983653e+00 7.909981e+00 8.047279e+00 7.667247e+00 7.654440e+00 8.648467e+00 7.936052e+00 7.533564e+00 8.059788e+00 9.785316e+00 1.206738e+01 1.206642e+01 9.342856e+00 8.230336e+00 7.552783e+00 7.843811e+00 7.529437e+00 7.458507e+00 7.605367e+00 7.238847e+00 7.224601e+00 8.206986e+00 7.499824e+00 7.111508e+00 7.590066e+00 9.907869e+00 1.218993e+01 1.218897e+01 9.925017e+00 8.377291e+00 7.697367e+00 7.980525e+00 7.672666e+00 7.590058e+00 7.730645e+00 7.370284e+00 7.351456e+00 8.365913e+00 7.636114e+00 7.242517e+00 7.729626e+00 9.403167e+00 1.194863e+01 1.194767e+01 9.224109e+00 8.099818e+00 7.425520e+00 7.718272e+00 7.404675e+00 7.329953e+00 7.476823e+00 7.110506e+00 7.098671e+00 8.070585e+00 7.375124e+00 6.987437e+00 7.460012e+00 9.071565e+00 1.181324e+01 1.181228e+01 9.088714e+00 7.946248e+00 7.282268e+00 7.578989e+00 7.262561e+00 7.185490e+00 7.330743e+00 6.971059e+00 6.957058e+00 7.915143e+00 7.230373e+00 6.846019e+00 7.317867e+00 9.283074e+00 1.202474e+01 1.202378e+01 9.374322e+00 8.187702e+00 7.506495e+00 7.804716e+00 7.483666e+00 7.410284e+00 7.549513e+00 7.194606e+00 7.177738e+00 8.148148e+00 7.461544e+00 7.066501e+00 7.547211e+00 8.523717e+00 1.147179e+01 9.262003e+00 8.519695e+00 7.579473e+00 6.925337e+00 7.213212e+00 6.904441e+00 6.831541e+00 6.971283e+00 6.617977e+00 6.607106e+00 7.551943e+00 6.876366e+00 6.495847e+00 6.958682e+00 8.448668e+00 9.199105e+00 9.198145e+00 8.455837e+00 7.504521e+00 6.857667e+00 7.145549e+00 6.838117e+00 6.765129e+00 6.906845e+00 6.553147e+00 6.541888e+00 7.484036e+00 6.810085e+00 6.430990e+00 6.893214e+00 9.560109e+00 1.235284e+01 1.235188e+01 1.229675e+01 8.605598e+00 7.884431e+00 8.187691e+00 7.861638e+00 7.773657e+00 7.935480e+00 7.545355e+00 7.534358e+00 8.547767e+00 7.824926e+00 7.421220e+00 7.939251e+00 8.788531e+00 9.483755e+00 1.169162e+01 9.042158e+00 7.806099e+00 7.153054e+00 7.442928e+00 7.132269e+00 7.062486e+00 7.200316e+00 6.846154e+00 6.834153e+00 7.779648e+00 7.105456e+00 6.723186e+00 7.192429e+00 8.257883e+00 1.129771e+01 9.087925e+00 8.345617e+00 7.393382e+00 6.744816e+00 7.031012e+00 6.725785e+00 6.652615e+00 6.791986e+00 6.440296e+00 6.427093e+00 7.363561e+00 6.695147e+00 6.319281e+00 6.780175e+00 9.484780e+00 1.215235e+01 1.215139e+01 9.887436e+00 8.341509e+00 7.652146e+00 7.947406e+00 7.627677e+00 7.552477e+00 7.697391e+00 7.324483e+00 7.311510e+00 8.304597e+00 7.591983e+00 7.203933e+00 7.683613e+00
 7.165774e+00 6.614123e+00 9.527725e+00 7.204257e+00 6.752238e+00 9.337659e+00 7.272022e+00 7.464142e+00 6.986607e+00 8.042211e+00 8.109482e+00 1.044303e+01 1.064043e+01 1.035014e+01 1.058394e+01 7.982488e+00 1.044618e+01 8.276693e+00 7.796908e+00 1.027798e+01 1.027492e+01 8.222286e+00 1.031647e+01 8.166292e+00 1.024104e+01 1.064763e+01 1.096186e+01 8.400661e+00 1.115442e+01 9.012868e+00 9.137588e+00 1.154381e+01 1.125352e+01 1.148732e+01 1.109470e+01 1.134957e+01 1.138890e+01 1.090912e+01 6.352727e+00 6.860333e+00 6.556912e+00 6.391209e+00 6.411937e+00 6.173118e+00 7.233044e+00 7.161762e+00 6.735287e+00 7.739832e+00 7.543701e+00 1.014065e+01 1.033805e+01 1.004776e+01 1.028156e+01 7.680108e+00 1.014380e+01 7.974313e+00 7.231127e+00 4.955834e+00 4.965678e+00 5.130269e+00 5.015626e+00 5.058889e+00 4.935795e+00 5.350414e+00 5.720801e+00 5.345113e+00 5.956327e+00 6.054864e+00 6.244776e+00 6.425337e+00 6.062202e+00 6.368847e+00 5.879250e+00 6.165647e+00 6.178805e+00 5.647204e+00 4.697110e+00 4.687778e+00 4.854319e+00 4.735727e+00 4.797385e+00 4.656403e+00 5.078302e+00 5.412072e+00 5.045459e+00 5.641697e+00 5.713864e+00 5.877871e+00 6.116482e+00 5.739652e+00 6.011068e+00 5.565795e+00 5.839224e+00 5.897972e+00 5.371809e+00 4.742752e+00 4.738853e+00 4.906890e+00 4.786776e+00 4.844582e+00 4.705642e+00 5.133107e+00 5.480805e+00 5.096480e+00 5.713624e+00 5.776639e+00 5.915255e+00 6.151570e+00 5.840650e+00 6.071002e+00 5.638623e+00 5.923914e+00 5.957746e+00 5.430013e+00 4.657473e+00 4.652904e+00 4.814720e+00 4.696353e+00 4.759938e+00 4.617439e+00 5.045224e+00 5.379930e+00 5.008027e+00 5.592538e+00 5.660526e+00 5.816298e+00 6.051797e+00 5.713932e+00 5.992351e+00 5.525141e+00 5.820976e+00 5.848107e+00 5.321124e+00 4.622301e+00 4.621624e+00 4.782079e+00 4.661783e+00 4.725878e+00 4.584468e+00 5.010812e+00 5.337641e+00 4.972927e+00 5.562193e+00 5.634953e+00 5.766971e+00 5.999195e+00 5.663935e+00 5.919047e+00 5.490685e+00 5.772888e+00 5.829575e+00 5.285810e+00 4.678632e+00 4.675664e+00 4.843133e+00 4.720479e+00 4.783299e+00 4.639073e+00 5.065066e+00 5.403911e+00 5.026918e+00 5.614964e+00 5.691168e+00 5.844134e+00 6.122488e+00 5.722997e+00 5.985046e+00 5.544211e+00 5.872495e+00 5.892431e+00 5.356328e+00 4.564046e+00 4.559507e+00 4.722129e+00 4.602321e+00 4.662844e+00 4.524674e+00 4.946561e+00 5.273563e+00 4.908146e+00 5.481984e+00 5.555991e+00 5.693297e+00 5.911584e+00 5.586437e+00 5.844266e+00 5.423384e+00 5.709564e+00 5.750197e+00 5.217693e+00 4.554691e+00 4.551715e+00 4.712776e+00 4.595414e+00 4.653959e+00 4.517312e+00 4.935677e+00 5.266578e+00 4.895247e+00 5.467051e+00 5.541084e+00 5.678563e+00 5.896716e+00 5.571479e+00 5.832781e+00 5.405207e+00 5.684180e+00 5.748042e+00 5.206815e+00 4.869264e+00 4.842798e+00 5.027621e+00 4.882341e+00 4.955105e+00 4.804746e+00 5.247484e+00 5.603443e+00 5.202187e+00 5.791911e+00 5.904979e+00 6.054819e+00 6.323566e+00 5.936808e+00 6.342226e+00 5.791988e+00 6.078385e+00 6.103547e+00 5.555130e+00 4.598884e+00 4.597389e+00 4.757384e+00 4.639605e+00 4.699563e+00 4.560290e+00 4.987438e+00 5.321996e+00 4.945246e+00 5.516973e+00 5.594614e+00 5.730739e+00 5.988153e+00 5.637286e+00 5.919802e+00 5.455615e+00 5.729144e+00 5.765650e+00 5.260610e+00 4.540341e+00 4.538169e+00 4.697592e+00 4.580488e+00 4.641096e+00 4.503518e+00 4.921473e+00 5.248848e+00 4.881295e+00 5.450137e+00 5.520586e+00 5.650229e+00 5.874988e+00 5.554982e+00 5.825264e+00 5.384574e+00 5.653207e+00 5.698938e+00 5.193753e+00 4.726311e+00 4.722652e+00 4.891146e+00 4.765564e+00 4.832588e+00 4.690299e+00 5.134266e+00 5.467096e+00 5.072635e+00 5.679917e+00 5.742888e+00 5.898978e+00 6.113783e+00 5.799014e+00 6.030647e+00 5.598071e+00 5.886864e+00 5.920798e+00 5.405040e+00
 1.250545e+01 1.263697e+01 1.263313e+01 1.262741e+01 1.255216e+01 9.557602e+00 1.125415e+01 8.847951e+00 8.722661e+00 8.675304e+00 8.673125e+00 8.482186e+00 8.206501e+00 9.496239e+00 8.894405e+00 8.010498e+00 8.764087e+00 1.251311e+01 1.264462e+01 1.264079e+01 1.263506e+01 1.255982e+01 1.177408e+01 9.052985e+00 1.144994e+01 1.120254e+01 1.115519e+01 1.127511e+01 8.753244e+00 1.093365e+01 1.171272e+01 8.902062e+00 8.332940e+00 1.124397e+01 1.249943e+01 1.263095e+01 1.262711e+01 1.262139e+01 1.254614e+01 9.091972e+00 8.579698e+00 9.227437e+00 8.594532e+00 1.114151e+01 9.052611e+00 8.190976e+00 8.132960e+00 9.226815e+00 8.428774e+00 7.905462e+00 8.635958e+00 9.720971e+00 1.244682e+01 1.244298e+01 1.022843e+01 9.889785e+00 8.602592e+00 8.041545e+00 8.261045e+00 7.989674e+00 7.947359e+00 8.070950e+00 7.712937e+00 7.672920e+00 8.537959e+00 7.876611e+00 7.537781e+00 8.029527e+00 9.073702e+00 1.206738e+01 1.206354e+01 9.585592e+00 9.195559e+00 8.146907e+00 7.599283e+00 7.799354e+00 7.532531e+00 7.484506e+00 7.612588e+00 7.280484e+00 7.250014e+00 8.088502e+00 7.439082e+00 7.115370e+00 7.580319e+00 9.301002e+00 1.218993e+01 1.218610e+01 1.218037e+01 9.385630e+00 8.284965e+00 7.735977e+00 7.935958e+00 7.666800e+00 7.623502e+00 7.752066e+00 7.415471e+00 7.382164e+00 8.219607e+00 7.570232e+00 7.244711e+00 7.712598e+00 9.059702e+00 1.194863e+01 1.194480e+01 1.193907e+01 9.391596e+00 8.016164e+00 7.472547e+00 7.678890e+00 7.407988e+00 7.354083e+00 7.487749e+00 7.155938e+00 7.122510e+00 7.949646e+00 7.307554e+00 6.990724e+00 7.451903e+00 8.768625e+00 1.181324e+01 1.180940e+01 9.594851e+00 9.008935e+00 7.873518e+00 7.326480e+00 7.525616e+00 7.264854e+00 7.214852e+00 7.340089e+00 7.012982e+00 6.982150e+00 7.802237e+00 7.167010e+00 6.850219e+00 7.306912e+00 9.135815e+00 1.202474e+01 1.202091e+01 1.201518e+01 9.152925e+00 8.113921e+00 7.550201e+00 7.751256e+00 7.490759e+00 7.437543e+00 7.569725e+00 7.235448e+00 7.204144e+00 8.037007e+00 7.393931e+00 7.067861e+00 7.536191e+00 8.419778e+00 1.147179e+01 1.146795e+01 1.146223e+01 8.539328e+00 7.506223e+00 6.969054e+00 7.164000e+00 6.907399e+00 6.858733e+00 6.984090e+00 6.662109e+00 6.634171e+00 7.440805e+00 6.810814e+00 6.496540e+00 6.951410e+00 8.322152e+00 1.140793e+01 8.931870e+00 9.189546e+00 8.418148e+00 7.436834e+00 6.902548e+00 7.097524e+00 6.841795e+00 6.792772e+00 6.915504e+00 6.597512e+00 6.569306e+00 7.373437e+00 6.744573e+00 6.432038e+00 6.883868e+00 9.552891e+00 1.014401e+01 1.234900e+01 1.234328e+01 9.795805e+00 8.488750e+00 7.927961e+00 8.143090e+00 7.869576e+00 7.810075e+00 7.943047e+00 7.591188e+00 7.557520e+00 8.422773e+00 7.761497e+00 7.426324e+00 7.907590e+00 8.627558e+00 1.169258e+01 9.094413e+00 9.474196e+00 8.694676e+00 7.737222e+00 7.198718e+00 7.394568e+00 7.136062e+00 7.089100e+00 7.211093e+00 6.885136e+00 6.855586e+00 7.671962e+00 7.047794e+00 6.730050e+00 7.179501e+00 8.192509e+00 1.129771e+01 9.085051e+00 8.693817e+00 8.273629e+00 7.322732e+00 6.788536e+00 6.982762e+00 6.728174e+00 6.679209e+00 6.802010e+00 6.479249e+00 6.451066e+00 7.257170e+00 6.637329e+00 6.323636e+00 6.770649e+00 9.190024e+00 9.943525e+00 1.214852e+01 9.548457e+00 9.473209e+00 8.251792e+00 7.696196e+00 7.890155e+00 7.630320e+00 7.579049e+00 7.705538e+00 7.372304e+00 7.339112e+00 8.189285e+00 7.530099e+00 7.205303e+00 7.670645e+00
 8.474265e+00 6.629408e+00 8.916937e+00 6.744690e+00 8.982427e+00 8.770100e+00 8.803054e+00 8.836935e+00 8.589419e+00 6.529216e+00 8.666738e+00 5.861820e+00 6.493982e+00 5.587986e+00 5.557577e+00 6.273805e+00 5.847755e+00 5.856412e+00 6.294830e+00 7.270879e+00 9.843671e+00 9.922376e+00 9.958953e+00 9.987866e+00 9.775539e+00 9.808493e+00 9.842373e+00 9.594858e+00 9.743480e+00 7.463352e+00 9.586752e+00 9.708246e+00 6.840692e+00 7.141201e+00 9.488068e+00 9.447527e+00 9.456184e+00 9.509094e+00 5.532222e+00 6.021349e+00 6.485562e+00 8.730964e+00 8.759876e+00 6.338725e+00 5.986170e+00 6.405559e+00 5.894642e+00 5.758076e+00 5.724694e+00 6.149938e+00 6.271432e+00 5.327514e+00 5.453604e+00 5.787853e+00 5.625204e+00 5.633862e+00 8.281104e+00 4.612061e+00 5.079277e+00 5.157982e+00 5.160260e+00 5.232442e+00 4.961856e+00 4.999466e+00 5.108121e+00 4.781174e+00 4.950553e+00 4.835801e+00 4.720973e+00 4.882237e+00 4.397665e+00 4.444411e+00 4.628317e+00 4.552648e+00 4.562340e+00 4.623279e+00 4.430011e+00 4.829828e+00 4.897269e+00 4.952748e+00 4.983809e+00 4.745023e+00 4.783386e+00 4.815371e+00 4.561152e+00 4.720373e+00 4.633315e+00 4.537059e+00 4.670263e+00 4.242971e+00 4.277930e+00 4.431008e+00 4.387032e+00 4.397134e+00 4.457930e+00 4.456787e+00 4.870555e+00 4.947910e+00 5.007964e+00 5.034791e+00 4.781113e+00 4.815772e+00 4.870647e+00 4.588368e+00 4.745850e+00 4.676925e+00 4.580872e+00 4.712185e+00 4.280152e+00 4.311059e+00 4.460109e+00 4.420509e+00 4.422401e+00 4.490081e+00 4.400806e+00 4.790747e+00 4.877032e+00 4.914760e+00 4.956927e+00 4.718392e+00 4.747983e+00 4.788558e+00 4.524813e+00 4.685940e+00 4.606202e+00 4.508940e+00 4.644715e+00 4.223158e+00 4.258915e+00 4.409348e+00 4.360041e+00 4.372795e+00 4.432420e+00 4.375587e+00 4.761895e+00 4.846998e+00 4.885697e+00 4.922031e+00 4.684463e+00 4.727546e+00 4.763164e+00 4.502133e+00 4.653371e+00 4.585671e+00 4.490276e+00 4.616608e+00 4.204667e+00 4.240789e+00 4.382538e+00 4.343834e+00 4.353477e+00 4.402987e+00 4.414469e+00 4.809485e+00 4.901698e+00 4.944730e+00 4.971692e+00 4.739049e+00 4.773136e+00 4.811948e+00 4.532288e+00 4.698215e+00 4.617431e+00 4.529903e+00 4.654776e+00 4.230149e+00 4.273711e+00 4.423691e+00 4.382504e+00 4.393381e+00 4.445831e+00 4.336714e+00 4.714681e+00 4.796343e+00 4.835382e+00 4.866156e+00 4.641059e+00 4.676289e+00 4.714359e+00 4.455080e+00 4.609481e+00 4.536920e+00 4.448954e+00 4.570982e+00 4.161293e+00 4.199663e+00 4.346163e+00 4.312044e+00 4.321234e+00 4.366392e+00 4.328682e+00 4.708569e+00 4.791432e+00 4.830850e+00 4.858480e+00 4.636560e+00 4.669666e+00 4.707085e+00 4.447538e+00 4.604500e+00 4.530138e+00 4.442179e+00 4.565830e+00 4.155188e+00 4.192746e+00 4.340254e+00 4.305941e+00 4.317823e+00 4.360461e+00 4.531726e+00 4.960800e+00 5.018300e+00 5.076083e+00 5.108266e+00 4.883791e+00 4.909030e+00 4.950625e+00 4.654519e+00 4.851731e+00 4.733985e+00 4.662677e+00 4.781262e+00 4.350570e+00 4.388889e+00 4.563994e+00 4.480198e+00 4.481501e+00 4.567720e+00 4.358977e+00 4.742680e+00 4.831045e+00 4.861011e+00 4.897960e+00 4.672184e+00 4.711430e+00 4.739019e+00 4.479418e+00 4.634751e+00 4.561493e+00 4.471911e+00 4.601816e+00 4.197775e+00 4.238609e+00 4.367715e+00 4.321332e+00 4.328365e+00 4.390238e+00 4.321071e+00 4.695688e+00 4.780504e+00 4.820190e+00 4.847007e+00 4.627556e+00 4.662393e+00 4.694519e+00 4.438732e+00 4.592532e+00 4.517474e+00 4.429540e+00 4.560010e+00 4.153731e+00 4.194634e+00 4.327981e+00 4.283604e+00 4.292658e+00 4.351436e+00 4.450675e+00 4.853505e+00 4.940678e+00 4.973429e+00 5.029645e+00 4.792530e+00 4.802124e+00 4.853323e+00 4.576601e+00 4.737857e+00 4.656684e+00 4.562218e+00 4.699031e+00 4.258094e+00 4.300233e+00 4.462668e+00 4.405533e+00 4.412112e+00 4.490837e+00
 1.009681e+01 1.251615e+01 1.260057e+01 1.261485e+01 1.248864e+01 1.244629e+01 1.209619e+01 9.403946e+00 8.790433e+00 9.114091e+00 1.121645e+01 8.912298e+00 1.123876e+01 8.141057e+00 8.176408e+00 9.298182e+00 8.462753e+00 8.183441e+00 9.167324e+00 1.232837e+01 1.253889e+01 1.262331e+01 1.263759e+01 1.251138e+01 1.246903e+01 1.211893e+01 1.163551e+01 9.076571e+00 1.134565e+01 9.030359e+00 1.114386e+01 1.126150e+01 1.095080e+01 8.747734e+00 1.152974e+01 8.870998e+00 1.092567e+01 9.190060e+00 1.228798e+01 1.249850e+01 1.258292e+01 1.259720e+01 1.247099e+01 1.242863e+01 1.207853e+01 9.386290e+00 8.576571e+00 8.710927e+00 8.989967e+00 8.435035e+00 9.012279e+00 8.123401e+00 8.158753e+00 9.280526e+00 8.228489e+00 8.054467e+00 8.764160e+00 9.016105e+00 9.828742e+00 1.212198e+01 1.213626e+01 1.201006e+01 9.758877e+00 8.949168e+00 8.171456e+00 7.769007e+00 7.894721e+00 7.739698e+00 7.611374e+00 7.737713e+00 7.391877e+00 7.398212e+00 8.069792e+00 7.525827e+00 7.353206e+00 7.934834e+00 8.276897e+00 8.789087e+00 1.146784e+01 1.148212e+01 8.687476e+00 8.594063e+00 8.004828e+00 7.422433e+00 7.057301e+00 7.111086e+00 6.995815e+00 6.895286e+00 7.028417e+00 6.689210e+00 6.694004e+00 7.310377e+00 6.821763e+00 6.659636e+00 7.169724e+00 8.523792e+00 8.970791e+00 9.440715e+00 1.166382e+01 9.328787e+00 9.023033e+00 8.200534e+00 7.628376e+00 7.239737e+00 7.307515e+00 7.194660e+00 7.090709e+00 7.214038e+00 6.882167e+00 6.884361e+00 7.501375e+00 7.019651e+00 6.852825e+00 7.354749e+00 8.061359e+00 8.557710e+00 9.101734e+00 1.132484e+01 8.441217e+00 8.325467e+00 7.788017e+00 7.254404e+00 6.879213e+00 6.941895e+00 6.829785e+00 6.728308e+00 6.853119e+00 6.524128e+00 6.530408e+00 7.140003e+00 6.664593e+00 6.499460e+00 7.000628e+00 7.941056e+00 8.396239e+00 1.114909e+01 8.954544e+00 8.151135e+00 8.147156e+00 7.618311e+00 7.081338e+00 6.708161e+00 6.773400e+00 6.659022e+00 6.559576e+00 6.681154e+00 6.358138e+00 6.363594e+00 6.964515e+00 6.493821e+00 6.332290e+00 6.826500e+00 8.218523e+00 8.656614e+00 9.200638e+00 1.142374e+01 8.629102e+00 8.444240e+00 7.911534e+00 7.362927e+00 6.982837e+00 7.046758e+00 6.930939e+00 6.833222e+00 6.962602e+00 6.628961e+00 6.637323e+00 7.250145e+00 6.762964e+00 6.599401e+00 7.104535e+00 7.478127e+00 7.798170e+00 8.330855e+00 8.608537e+00 7.732526e+00 7.671844e+00 7.236270e+00 6.708802e+00 6.345967e+00 6.409298e+00 6.297634e+00 6.199752e+00 6.321987e+00 6.003704e+00 6.011390e+00 6.598745e+00 6.131178e+00 5.973709e+00 6.464166e+00 7.398793e+00 7.711711e+00 8.026242e+00 8.551191e+00 7.660121e+00 7.576389e+00 7.162843e+00 6.650263e+00 6.286784e+00 6.347739e+00 6.237847e+00 6.140243e+00 6.262082e+00 5.946993e+00 5.953937e+00 6.537239e+00 6.072015e+00 5.914406e+00 6.403169e+00 8.825543e+00 1.184701e+01 1.193142e+01 1.194570e+01 1.181949e+01 8.990130e+00 8.499770e+00 7.933599e+00 7.552328e+00 7.621490e+00 7.501103e+00 7.399302e+00 7.535186e+00 7.182558e+00 7.177833e+00 7.831499e+00 7.317961e+00 7.161893e+00 7.687363e+00 7.700732e+00 7.963476e+00 8.545901e+00 1.103241e+01 7.956592e+00 7.886891e+00 7.460419e+00 6.935769e+00 6.568965e+00 6.632637e+00 6.524982e+00 6.423375e+00 6.544600e+00 6.220709e+00 6.226225e+00 6.829235e+00 6.361723e+00 6.203205e+00 6.688690e+00 7.298457e+00 7.621957e+00 7.863986e+00 8.456453e+00 7.538737e+00 7.483276e+00 7.061106e+00 6.551284e+00 6.187314e+00 6.249904e+00 6.141003e+00 6.042971e+00 6.162971e+00 5.842696e+00 5.848198e+00 6.442287e+00 5.981893e+00 5.823022e+00 6.304973e+00 8.509488e+00 8.749604e+00 1.159143e+01 1.160572e+01 8.811074e+00 8.768721e+00 8.173957e+00 7.573618e+00 7.183944e+00 7.242262e+00 7.128508e+00 7.024506e+00 7.146250e+00 6.818496e+00 6.825736e+00 7.443901e+00 6.955354e+00 6.789657e+00 7.309990e+00
 1.200861e+01 1.226051e+01 1.232324e+01 1.231771e+01 1.226661e+01 1.204350e+01 1.174235e+01 9.620452e+00 1.128730e+01 9.138215e+00 9.030103e+00 1.094001e+01 1.129338e+01 7.618715e+00 7.774846e+00 8.809042e+00 8.077803e+00 7.803308e+00 9.254295e+00 1.221408e+01 1.246599e+01 1.252871e+01 1.252319e+01 1.247209e+01 1.224898e+01 1.194783e+01 1.203475e+01 9.283951e+00 1.155252e+01 1.144440e+01 1.114548e+01 1.149886e+01 1.065500e+01 8.227589e+00 1.148674e+01 8.668788e+00 1.076620e+01 9.459771e+00 9.203525e+00 1.212386e+01 1.218659e+01 1.218106e+01 1.212997e+01 1.190685e+01 1.160570e+01 1.169263e+01 1.115065e+01 1.121039e+01 8.893454e+00 8.134924e+00 8.684507e+00 7.407903e+00 7.510038e+00 8.672392e+00 7.815994e+00 7.755640e+00 9.117645e+00 7.803836e+00 8.515349e+00 1.078690e+01 1.078137e+01 8.258050e+00 7.912827e+00 7.375201e+00 7.573446e+00 6.774004e+00 6.861095e+00 6.704427e+00 6.381209e+00 6.790455e+00 5.841297e+00 5.880698e+00 6.764867e+00 6.086585e+00 5.957739e+00 6.987508e+00 6.984080e+00 7.537655e+00 7.985890e+00 1.018919e+01 7.469658e+00 6.987705e+00 6.625306e+00 6.751146e+00 6.102942e+00 6.170783e+00 6.047975e+00 5.718048e+00 6.110257e+00 5.205178e+00 5.250197e+00 6.091849e+00 5.435292e+00 5.319965e+00 6.308201e+00 7.114682e+00 8.043787e+00 8.106513e+00 1.030981e+01 8.049890e+00 7.160765e+00 6.771723e+00 6.925373e+00 6.240978e+00 6.310298e+00 6.189845e+00 5.857724e+00 6.246120e+00 5.330647e+00 5.380677e+00 6.224156e+00 5.563095e+00 5.449702e+00 6.461671e+00 6.816217e+00 7.210996e+00 7.510200e+00 7.626779e+00 7.379477e+00 6.897524e+00 6.511886e+00 6.610241e+00 6.005180e+00 6.063037e+00 5.939444e+00 5.622224e+00 6.006323e+00 5.108712e+00 5.156070e+00 5.992587e+00 5.340882e+00 5.222614e+00 6.177770e+00 6.713853e+00 7.063301e+00 7.353598e+00 7.544276e+00 7.207994e+00 6.753770e+00 6.406719e+00 6.518047e+00 5.905586e+00 5.958993e+00 5.844785e+00 5.534759e+00 5.910328e+00 5.021818e+00 5.068460e+00 5.889052e+00 5.250971e+00 5.136168e+00 6.092736e+00 6.932205e+00 7.310194e+00 7.565598e+00 7.560070e+00 7.434875e+00 6.975218e+00 6.572685e+00 6.649333e+00 6.061067e+00 6.129764e+00 6.010783e+00 5.686811e+00 6.060099e+00 5.166069e+00 5.213065e+00 6.051759e+00 5.402616e+00 5.284313e+00 6.250601e+00 6.506175e+00 6.879289e+00 7.082275e+00 7.052815e+00 6.868039e+00 6.541813e+00 6.204054e+00 6.308244e+00 5.722854e+00 5.787055e+00 5.675649e+00 5.364943e+00 5.732092e+00 4.858478e+00 4.903411e+00 5.719977e+00 5.095425e+00 4.978596e+00 5.908731e+00 6.471331e+00 6.829340e+00 7.035387e+00 7.083387e+00 6.845082e+00 6.525408e+00 6.176929e+00 6.269243e+00 5.696121e+00 5.763478e+00 5.651597e+00 5.339995e+00 5.704561e+00 4.833003e+00 4.879197e+00 5.695881e+00 5.070583e+00 4.956535e+00 5.884056e+00 7.485180e+00 8.022273e+00 8.348400e+00 1.055170e+01 8.291777e+00 7.429835e+00 7.055844e+00 7.177239e+00 6.541223e+00 6.585125e+00 6.451846e+00 6.123359e+00 6.504910e+00 5.594799e+00 5.641485e+00 6.521707e+00 5.826740e+00 5.703883e+00 6.720150e+00 6.619910e+00 7.023376e+00 7.203521e+00 7.093246e+00 7.018288e+00 6.692675e+00 6.324216e+00 6.405049e+00 5.829218e+00 5.889868e+00 5.777675e+00 5.463378e+00 5.836056e+00 4.963227e+00 5.009120e+00 5.821475e+00 5.182141e+00 5.068049e+00 6.012304e+00 6.438481e+00 6.788192e+00 6.947384e+00 6.876746e+00 6.779236e+00 6.471632e+00 6.134735e+00 6.230075e+00 5.655728e+00 5.717270e+00 5.605591e+00 5.298793e+00 5.663215e+00 4.800719e+00 4.847078e+00 5.648662e+00 5.022000e+00 4.908104e+00 5.839727e+00 7.129032e+00 8.002923e+00 1.027447e+01 8.060121e+00 7.623518e+00 7.081639e+00 6.719902e+00 6.841240e+00 6.218898e+00 6.267115e+00 6.134331e+00 5.816861e+00 6.186444e+00 5.285831e+00 5.334872e+00 6.196034e+00 5.522581e+00 5.406849e+00 6.386720e+00
 9.461387e+00 8.685126e+00 7.761097e+00 7.966672e+00 7.535966e+00 1.129517e+01 1.188753e+01 1.250123e+01 1.263505e+01 1.263601e+01 1.167787e+01 1.128712e+01 1.052617e+01 8.484997e+00 7.771194e+00 1.130283e+01 1.189519e+01 1.250889e+01 1.264271e+01 1.264366e+01 9.455364e+00 9.064612e+00 7.616485e+00 7.922728e+00 7.481323e+00 8.694817e+00 9.409286e+00 1.249521e+01 1.262903e+01 1.262999e+01 8.521435e+00 8.086893e+00 7.236811e+00 7.421977e+00 7.144468e+00 8.093263e+00 8.801382e+00 9.838860e+00 1.244490e+01 1.244586e+01 8.045399e+00 7.632878e+00 6.824724e+00 7.000853e+00 6.733762e+00 7.640073e+00 8.294136e+00 9.144634e+00 1.206546e+01 9.857593e+00 8.193158e+00 7.758732e+00 6.953958e+00 7.131874e+00 6.861586e+00 7.780199e+00 8.463542e+00 9.334706e+00 1.218801e+01 1.218897e+01 7.917504e+00 7.502010e+00 6.701073e+00 6.874912e+00 6.611250e+00 7.513899e+00 8.169181e+00 9.001956e+00 9.737887e+00 1.194767e+01 7.766529e+00 7.355653e+00 6.561616e+00 6.734075e+00 6.472430e+00 7.368743e+00 8.017607e+00 8.920089e+00 1.181132e+01 1.181228e+01 7.997620e+00 7.581052e+00 6.779833e+00 6.955365e+00 6.689392e+00 7.604145e+00 8.272893e+00 9.041360e+00 1.202283e+01 1.202378e+01 7.400990e+00 6.994399e+00 6.212702e+00 6.384652e+00 6.124092e+00 7.011204e+00 7.630450e+00 8.440051e+00 1.146987e+01 8.998601e+00 7.334872e+00 6.927045e+00 6.147592e+00 6.319488e+00 6.059611e+00 6.944058e+00 7.559805e+00 8.263974e+00 9.197186e+00 1.140697e+01 8.397561e+00 7.949135e+00 7.131262e+00 7.308766e+00 7.037278e+00 7.972623e+00 8.644779e+00 1.221711e+01 1.235092e+01 1.235188e+01 7.638554e+00 7.222648e+00 6.437950e+00 6.610530e+00 6.349150e+00 7.243615e+00 7.874792e+00 8.612223e+00 1.169066e+01 1.169162e+01 7.220320e+00 6.815153e+00 6.035726e+00 6.206514e+00 5.947421e+00 6.830813e+00 7.444236e+00 8.168429e+00 8.823565e+00 1.129675e+01 8.149124e+00 7.730472e+00 6.913782e+00 7.089634e+00 6.822383e+00 7.736173e+00 8.398492e+00 9.422284e+00 1.215043e+01 1.215139e+01
 1.248857e+01 1.262299e+01 1.261632e+01 1.258448e+01 1.244102e+01 1.201294e+01 8.998750e+00 1.149259e+01 8.685961e+00 8.687461e+00 1.144781e+01 8.152951e+00 8.109908e+00 1.160983e+01 8.260182e+00 8.012566e+00 9.227493e+00 1.250381e+01 1.263823e+01 1.263155e+01 1.259972e+01 1.245625e+01 9.819353e+00 1.122281e+01 9.299000e+00 1.129553e+01 1.117492e+01 1.146305e+01 8.627795e+00 1.084464e+01 9.416241e+00 1.099491e+01 8.629919e+00 1.145155e+01 1.247667e+01 1.261109e+01 1.260441e+01 1.257258e+01 1.022029e+01 1.200104e+01 8.986844e+00 8.886350e+00 8.674055e+00 8.479348e+00 9.227081e+00 8.022467e+00 7.969843e+00 8.878431e+00 8.156827e+00 8.143169e+00 9.215586e+00 9.932886e+00 1.227613e+01 1.226945e+01 1.002879e+01 9.621928e+00 8.997647e+00 7.847272e+00 8.162708e+00 7.937529e+00 7.835868e+00 8.138221e+00 7.403003e+00 7.403442e+00 8.323694e+00 7.576979e+00 7.406276e+00 8.144830e+00 8.751861e+00 9.508268e+00 1.171042e+01 1.167858e+01 8.687465e+00 8.124023e+00 7.235471e+00 7.522318e+00 7.294725e+00 7.166095e+00 7.475708e+00 6.804367e+00 6.805846e+00 7.638630e+00 6.967921e+00 6.807255e+00 7.468490e+00 8.961007e+00 1.188244e+01 1.187576e+01 9.249593e+00 8.980969e+00 8.286553e+00 7.403606e+00 7.704300e+00 7.473094e+00 7.346871e+00 7.653929e+00 6.976788e+00 6.986363e+00 7.826350e+00 7.142468e+00 6.977748e+00 7.641792e+00 8.622403e+00 1.156777e+01 1.156109e+01 9.320428e+00 8.554977e+00 7.938077e+00 7.059077e+00 7.362304e+00 7.128847e+00 7.006027e+00 7.307766e+00 6.650485e+00 6.657648e+00 7.487520e+00 6.811834e+00 6.648915e+00 7.296983e+00 8.443343e+00 1.140857e+01 9.193074e+00 8.612648e+00 8.287325e+00 7.760103e+00 6.889315e+00 7.191329e+00 6.961635e+00 6.837929e+00 7.144678e+00 6.484855e+00 6.492640e+00 7.311066e+00 6.645891e+00 6.486781e+00 7.125104e+00 8.740906e+00 1.166234e+01 9.446836e+00 9.151599e+00 8.649549e+00 8.047861e+00 7.150554e+00 7.457894e+00 7.233902e+00 7.104787e+00 7.408942e+00 6.745528e+00 6.753229e+00 7.587248e+00 6.915793e+00 6.753600e+00 7.401622e+00 7.933817e+00 8.453967e+00 8.447290e+00 8.198845e+00 7.875233e+00 7.360639e+00 6.509624e+00 6.806916e+00 6.588454e+00 6.462554e+00 6.757602e+00 6.111120e+00 6.118235e+00 6.931397e+00 6.287510e+00 6.123580e+00 6.747752e+00 7.878103e+00 1.098621e+01 8.385199e+00 8.116885e+00 7.797873e+00 7.290421e+00 6.444893e+00 6.742342e+00 6.522870e+00 6.396808e+00 6.694022e+00 6.046343e+00 6.055367e+00 6.868904e+00 6.224229e+00 6.064679e+00 6.680494e+00 9.394850e+00 1.212360e+01 1.211693e+01 9.876266e+00 9.469401e+00 8.586282e+00 7.658254e+00 7.988774e+00 7.735501e+00 7.613324e+00 7.918404e+00 7.250103e+00 7.246636e+00 8.133484e+00 7.400901e+00 7.230356e+00 7.925167e+00 8.191178e+00 1.127521e+01 8.600097e+00 8.449682e+00 8.126640e+00 7.592530e+00 6.746744e+00 7.042319e+00 6.822442e+00 6.694428e+00 7.002260e+00 6.356080e+00 6.367569e+00 7.168119e+00 6.507052e+00 6.342740e+00 6.991176e+00 7.761996e+00 8.410024e+00 8.666749e+00 8.032796e+00 7.679204e+00 7.182119e+00 6.339552e+00 6.633058e+00 6.413531e+00 6.290286e+00 6.589190e+00 5.950002e+00 5.961422e+00 6.753059e+00 6.101493e+00 5.942561e+00 6.575929e+00 1.169599e+01 1.183041e+01 1.182373e+01 9.583069e+00 8.928936e+00 8.250119e+00 7.348342e+00 7.651521e+00 7.416567e+00 7.285780e+00 7.592794e+00 6.919319e+00 6.928976e+00 7.774317e+00 7.089734e+00 6.924354e+00 7.589128e+00
 9.736205e+00 7.019278e+00 6.776249e+00 7.477605e+00 7.023523e+00 7.405866e+00 6.990010e+00 7.117643e+00 1.083009e+01 1.097618e+01 1.089499e+01 1.109114e+01 1.109265e+01 1.092864e+01 1.089011e+01 1.044173e+01 1.054423e+01 1.109190e+01 1.110558e+01 1.052635e+01 8.358018e+00 8.144586e+00 1.047658e+01 7.935781e+00 1.066824e+01 1.049965e+01 1.062729e+01 1.162024e+01 1.176633e+01 1.168514e+01 1.188129e+01 1.188280e+01 1.171879e+01 1.168026e+01 9.023054e+00 1.133438e+01 1.188205e+01 1.189573e+01 6.837135e+00 6.714542e+00 6.427713e+00 6.624279e+00 6.502178e+00 6.904923e+00 6.736334e+00 6.812907e+00 1.052536e+01 1.067144e+01 1.059025e+01 1.078641e+01 1.078792e+01 1.062390e+01 1.058537e+01 7.928167e+00 8.030664e+00 1.078716e+01 8.592015e+00 5.180079e+00 5.227715e+00 4.995978e+00 5.131782e+00 5.075483e+00 5.364819e+00 5.143853e+00 5.280292e+00 6.728845e+00 7.260442e+00 6.668582e+00 7.375406e+00 7.113513e+00 6.664311e+00 6.552383e+00 5.990190e+00 6.039149e+00 6.865492e+00 9.598662e+00 4.877528e+00 4.917598e+00 4.691454e+00 4.823432e+00 4.748776e+00 5.026271e+00 4.845172e+00 4.978743e+00 6.105624e+00 6.318436e+00 6.163011e+00 6.443378e+00 6.519970e+00 6.200308e+00 6.154680e+00 5.634583e+00 5.738715e+00 6.417061e+00 6.481673e+00 4.936441e+00 4.974619e+00 4.748304e+00 4.880304e+00 4.807704e+00 5.086520e+00 4.904065e+00 5.041930e+00 6.167126e+00 6.357848e+00 6.306797e+00 6.590775e+00 6.621881e+00 6.294786e+00 6.214022e+00 5.687187e+00 5.826441e+00 6.492515e+00 6.634803e+00 4.834094e+00 4.872343e+00 4.649937e+00 4.778842e+00 4.706718e+00 4.982434e+00 4.803308e+00 4.934742e+00 6.044476e+00 6.193252e+00 6.109372e+00 6.366779e+00 6.484616e+00 6.143022e+00 6.101922e+00 5.590031e+00 5.699396e+00 6.408779e+00 6.381210e+00 4.794365e+00 4.834853e+00 4.612132e+00 4.740889e+00 4.670490e+00 4.943411e+00 4.763818e+00 4.895729e+00 5.989413e+00 6.164244e+00 6.051005e+00 6.387392e+00 6.336464e+00 6.111198e+00 6.041551e+00 5.531758e+00 5.645329e+00 6.282917e+00 6.414495e+00 4.859266e+00 4.901164e+00 4.677960e+00 4.803721e+00 4.732556e+00 5.011812e+00 4.830721e+00 4.959748e+00 6.077682e+00 6.251120e+00 6.128445e+00 6.382183e+00 6.372576e+00 6.225915e+00 6.148064e+00 5.606986e+00 5.715445e+00 6.395951e+00 6.499311e+00 4.722380e+00 4.764743e+00 4.543901e+00 4.671424e+00 4.600416e+00 4.868344e+00 4.695929e+00 4.829043e+00 5.873744e+00 6.044009e+00 5.952387e+00 6.204044e+00 6.207722e+00 6.002508e+00 5.958744e+00 5.455130e+00 5.564021e+00 6.185492e+00 6.210583e+00 4.711114e+00 4.754341e+00 4.534580e+00 4.661321e+00 4.590939e+00 4.856758e+00 4.685306e+00 4.816777e+00 5.859341e+00 6.033845e+00 5.942022e+00 6.159311e+00 6.158870e+00 5.984063e+00 5.950150e+00 5.447803e+00 5.552068e+00 6.164258e+00 6.173742e+00 5.060771e+00 5.098074e+00 4.871493e+00 5.008247e+00 4.927515e+00 5.209531e+00 5.025706e+00 5.162673e+00 6.298061e+00 6.553701e+00 6.452640e+00 6.885274e+00 7.008890e+00 6.454940e+00 6.392545e+00 5.836643e+00 5.983080e+00 6.760868e+00 6.736624e+00 4.762707e+00 4.805364e+00 4.586029e+00 4.712011e+00 4.641421e+00 4.913085e+00 4.737970e+00 4.870049e+00 5.939463e+00 6.121554e+00 6.006310e+00 6.268700e+00 6.257427e+00 6.045269e+00 6.000442e+00 5.505175e+00 5.633280e+00 6.290082e+00 6.294740e+00 4.695622e+00 4.738038e+00 4.519423e+00 4.644777e+00 4.574492e+00 4.840385e+00 4.668214e+00 4.800184e+00 5.831694e+00 5.993400e+00 5.905670e+00 6.130050e+00 6.134352e+00 5.937184e+00 5.895968e+00 5.427247e+00 5.536314e+00 6.164649e+00 6.154423e+00 4.915475e+00 4.953520e+00 4.730029e+00 4.861198e+00 4.790739e+00 5.067683e+00 4.881169e+00 5.018121e+00 6.187094e+00 6.341304e+00 6.210822e+00 6.574230e+00 6.487918e+00 6.244472e+00 6.186519e+00 5.682983e+00 5.785480e+00 6.487163e+00 6.513512e+00
 1.224898e+01 1.152870e+01 7.635626e+00 7.985047e+00 7.406159e+00 9.045574e+00 1.238791e+01 1.259438e+01 1.227914e+01 1.155886e+01 8.024372e+00 1.077262e+01 7.716820e+00 1.154796e+01 1.241807e+01 1.262454e+01 1.222570e+01 8.836994e+00 7.568330e+00 7.961773e+00 7.303454e+00 8.900193e+00 1.236464e+01 1.257111e+01 9.063585e+00 7.937310e+00 6.781943e+00 7.086564e+00 6.585496e+00 7.940908e+00 9.588027e+00 1.200332e+01 8.030540e+00 7.175535e+00 6.042899e+00 6.334381e+00 5.849821e+00 7.161683e+00 8.302956e+00 1.129644e+01 8.242325e+00 7.366726e+00 6.235373e+00 6.529439e+00 6.043378e+00 7.365969e+00 8.429611e+00 1.148373e+01 7.848840e+00 7.000204e+00 5.881341e+00 6.168587e+00 5.688854e+00 6.990770e+00 8.057565e+00 8.930043e+00 7.668955e+00 6.832647e+00 5.719166e+00 6.005146e+00 5.527665e+00 6.820994e+00 7.835205e+00 1.098095e+01 7.921854e+00 7.105611e+00 5.982721e+00 6.270641e+00 5.790004e+00 7.092977e+00 8.244012e+00 1.123749e+01 7.261941e+00 6.480355e+00 5.384333e+00 5.667651e+00 5.194463e+00 6.469621e+00 7.435310e+00 8.059207e+00 7.197500e+00 6.424265e+00 5.330134e+00 5.611945e+00 5.140928e+00 6.411629e+00 7.368917e+00 8.006174e+00 8.722484e+00 7.738683e+00 6.557063e+00 6.846546e+00 6.355673e+00 7.694163e+00 8.986577e+00 1.178738e+01 7.484882e+00 6.692792e+00 5.590829e+00 5.874576e+00 5.400291e+00 6.681198e+00 7.655389e+00 8.383180e+00 7.103311e+00 6.329951e+00 5.241513e+00 5.523266e+00 5.052387e+00 6.318829e+00 7.274806e+00 7.794060e+00 8.191752e+00 7.308289e+00 6.175995e+00 6.465776e+00 5.979186e+00 7.297388e+00 8.497218e+00 9.214356e+00
 6.926774e+00 9.395116e+00 9.393340e+00 7.021435e+00 9.500967e+00 7.338746e+00 6.488891e+00 5.823512e+00 9.452342e+00 9.254314e+00 7.259783e+00 9.242670e+00 9.507108e+00 6.323469e+00 6.386547e+00 6.589713e+00 5.700940e+00 6.662038e+00 9.736091e+00 1.016010e+01 8.210792e+00 1.041784e+01 1.051816e+01 1.052547e+01 1.057207e+01 9.985617e+00 9.605427e+00 1.047684e+01 8.069989e+00 1.049311e+01 1.026717e+01 1.053161e+01 9.820195e+00 9.883273e+00 9.823038e+00 6.942049e+00 1.028087e+01 1.076059e+01 6.117555e+00 6.540153e+00 6.538377e+00 6.760805e+00 7.031513e+00 7.078116e+00 6.491663e+00 5.562882e+00 9.191712e+00 6.784859e+00 6.999154e+00 6.509814e+00 7.037654e+00 5.866632e+00 6.125917e+00 8.537907e+00 5.389091e+00 6.523515e+00 9.475461e+00 5.102633e+00 5.384082e+00 5.368832e+00 5.544241e+00 5.536028e+00 5.569618e+00 4.887830e+00 4.477193e+00 5.502922e+00 5.289375e+00 5.490656e+00 5.253601e+00 5.557689e+00 4.736186e+00 4.774045e+00 4.745869e+00 4.397068e+00 5.245337e+00 5.934231e+00 4.878427e+00 5.157191e+00 5.153339e+00 5.281856e+00 5.291903e+00 5.339938e+00 4.690500e+00 4.284062e+00 5.239226e+00 5.002905e+00 5.267173e+00 4.994842e+00 5.305673e+00 4.509269e+00 4.578010e+00 4.513749e+00 4.213895e+00 5.006962e+00 5.627601e+00 4.919406e+00 5.201869e+00 5.208561e+00 5.336787e+00 5.321836e+00 5.371535e+00 4.727522e+00 4.319047e+00 5.291039e+00 5.056873e+00 5.319116e+00 5.066635e+00 5.345806e+00 4.548764e+00 4.617023e+00 4.557617e+00 4.248108e+00 5.049205e+00 5.625512e+00 4.849694e+00 5.128135e+00 5.126359e+00 5.248511e+00 5.249506e+00 5.317419e+00 4.661345e+00 4.258685e+00 5.188216e+00 4.979976e+00 5.211703e+00 4.965398e+00 5.254012e+00 4.482610e+00 4.547039e+00 4.488148e+00 4.187569e+00 4.976419e+00 5.528066e+00 4.819938e+00 5.097463e+00 5.097578e+00 5.204372e+00 5.209372e+00 5.272247e+00 4.631484e+00 4.237086e+00 5.155431e+00 4.950411e+00 5.184479e+00 4.935169e+00 5.219286e+00 4.459530e+00 4.523243e+00 4.462442e+00 4.164546e+00 4.944138e+00 5.473241e+00 4.863281e+00 5.153281e+00 5.147770e+00 5.255096e+00 5.267871e+00 5.332294e+00 4.673224e+00 4.277533e+00 5.209729e+00 4.997779e+00 5.230043e+00 4.979518e+00 5.273048e+00 4.506294e+00 4.575028e+00 4.504205e+00 4.201365e+00 4.989975e+00 5.538033e+00 4.767596e+00 5.040672e+00 5.038477e+00 5.141592e+00 5.157948e+00 5.208213e+00 4.589058e+00 4.195160e+00 5.104376e+00 4.888168e+00 5.115172e+00 4.876999e+00 5.158047e+00 4.422157e+00 4.492863e+00 4.415768e+00 4.118379e+00 4.885282e+00 5.409812e+00 4.760219e+00 5.029824e+00 5.029922e+00 5.137949e+00 5.145421e+00 5.191532e+00 4.582171e+00 4.188709e+00 5.091898e+00 4.881195e+00 5.105306e+00 4.868032e+00 5.154005e+00 4.422033e+00 4.488824e+00 4.408168e+00 4.112119e+00 4.876397e+00 5.397452e+00 5.001803e+00 5.328610e+00 5.272924e+00 5.401360e+00 5.406099e+00 5.463729e+00 4.804667e+00 4.389249e+00 5.371607e+00 5.173579e+00 5.478805e+00 5.165205e+00 5.458705e+00 4.637315e+00 4.692069e+00 4.643432e+00 4.337734e+00 5.156690e+00 5.757479e+00 4.794148e+00 5.070602e+00 5.073162e+00 5.172964e+00 5.174737e+00 5.231027e+00 4.612294e+00 4.217600e+00 5.128730e+00 4.923557e+00 5.152975e+00 4.915826e+00 5.186930e+00 4.436289e+00 4.500445e+00 4.451728e+00 4.161574e+00 4.955115e+00 5.436345e+00 4.747612e+00 5.018575e+00 5.015863e+00 5.120758e+00 5.128490e+00 5.173642e+00 4.566751e+00 4.177483e+00 5.075115e+00 4.870498e+00 5.092777e+00 4.857582e+00 5.131828e+00 4.392314e+00 4.456887e+00 4.402828e+00 4.115098e+00 4.892082e+00 5.374831e+00 4.912051e+00 5.198500e+00 5.190842e+00 5.311679e+00 5.328328e+00 5.388828e+00 4.712984e+00 4.310999e+00 5.277695e+00 5.037897e+00 5.270752e+00 5.021122e+00 5.330528e+00 4.534465e+00 4.603970e+00 4.540211e+00 4.234834e+00 5.030928e+00 5.603142e+00
 1.124830e+01 1.147688e+01 1.163999e+01 1.157550e+01 1.146637e+01 1.109413e+01 1.078078e+01 1.103590e+01 1.063760e+01 8.169349e+00 8.095209e+00 8.287500e+00 8.378495e+00 7.521975e+00 7.292590e+00 1.059401e+01 7.463927e+00 7.159063e+00 8.360912e+00 1.181851e+01 1.204709e+01 1.221020e+01 1.214571e+01 1.203658e+01 1.166434e+01 9.142163e+00 1.160611e+01 8.998985e+00 1.121178e+01 1.113764e+01 1.106653e+01 1.115753e+01 8.551790e+00 8.110063e+00 1.116422e+01 1.062847e+01 1.056008e+01 1.140335e+01 1.097337e+01 8.993127e+00 1.136506e+01 1.130057e+01 1.119144e+01 1.081920e+01 7.911519e+00 8.552144e+00 8.153849e+00 7.579635e+00 7.820280e+00 7.627063e+00 7.840165e+00 7.158065e+00 6.950142e+00 7.846853e+00 7.025916e+00 6.927934e+00 1.055821e+01 6.823846e+00 7.601017e+00 7.764127e+00 7.699638e+00 7.204996e+00 6.564929e+00 6.174469e+00 6.482834e+00 6.003974e+00 6.020272e+00 5.937669e+00 5.846268e+00 5.913922e+00 5.456724e+00 5.274673e+00 5.941135e+00 5.329806e+00 5.255324e+00 6.270095e+00 6.274906e+00 6.553119e+00 6.781674e+00 6.753893e+00 6.569677e+00 6.081045e+00 5.719480e+00 6.010167e+00 5.582342e+00 5.568983e+00 5.484144e+00 5.401314e+00 5.497849e+00 5.079667e+00 4.887545e+00 5.514986e+00 4.938417e+00 4.866044e+00 5.793630e+00 6.358964e+00 6.684519e+00 6.937866e+00 7.158565e+00 6.625654e+00 6.179183e+00 5.790667e+00 6.102666e+00 5.642962e+00 5.648384e+00 5.570052e+00 5.487718e+00 5.594875e+00 5.155808e+00 4.963330e+00 5.600085e+00 5.009810e+00 4.942043e+00 5.854003e+00 6.195729e+00 6.490588e+00 6.733318e+00 6.603384e+00 6.448719e+00 6.009987e+00 5.652179e+00 5.931472e+00 5.507441e+00 5.499428e+00 5.423132e+00 5.345931e+00 5.438218e+00 5.025173e+00 4.837184e+00 5.447295e+00 4.884744e+00 4.812621e+00 5.713221e+00 6.121839e+00 6.378327e+00 6.662507e+00 6.506261e+00 6.363385e+00 5.936876e+00 5.589215e+00 5.873413e+00 5.445254e+00 5.444522e+00 5.372016e+00 5.295374e+00 5.393659e+00 4.974653e+00 4.787897e+00 5.396487e+00 4.833903e+00 4.765246e+00 5.655098e+00 6.248657e+00 6.502851e+00 6.779774e+00 6.587468e+00 6.482698e+00 6.032446e+00 5.690479e+00 5.976474e+00 5.534505e+00 5.541029e+00 5.461350e+00 5.384810e+00 5.478818e+00 5.053663e+00 4.869633e+00 5.481980e+00 4.919154e+00 4.849975e+00 5.757536e+00 5.994241e+00 6.251789e+00 6.484139e+00 6.393003e+00 6.243919e+00 5.818201e+00 5.490454e+00 5.759808e+00 5.343719e+00 5.348429e+00 5.271571e+00 5.197683e+00 5.290384e+00 4.878371e+00 4.694256e+00 5.302215e+00 4.753949e+00 4.681277e+00 5.546340e+00 5.975205e+00 6.236686e+00 6.443575e+00 6.357694e+00 6.225397e+00 5.806861e+00 5.478462e+00 5.745973e+00 5.326272e+00 5.334473e+00 5.255558e+00 5.182801e+00 5.277547e+00 4.863750e+00 4.681047e+00 5.286547e+00 4.740733e+00 4.670357e+00 5.528436e+00 6.579229e+00 7.197745e+00 7.238749e+00 7.174259e+00 6.939966e+00 6.382246e+00 5.955711e+00 6.308494e+00 5.820671e+00 5.815029e+00 5.723069e+00 5.650054e+00 5.733438e+00 5.319603e+00 5.130451e+00 5.778875e+00 5.172255e+00 5.089042e+00 6.063502e+00 6.053297e+00 6.335888e+00 6.609353e+00 6.507360e+00 6.316669e+00 5.891140e+00 5.557836e+00 5.820757e+00 5.404537e+00 5.404676e+00 5.327502e+00 5.252976e+00 5.351660e+00 4.949207e+00 4.765086e+00 5.354075e+00 4.795678e+00 4.723884e+00 5.609789e+00 5.947289e+00 6.217004e+00 6.456851e+00 6.344437e+00 6.207268e+00 5.789145e+00 5.457525e+00 5.725640e+00 5.304434e+00 5.310484e+00 5.232791e+00 5.161749e+00 5.256717e+00 4.851782e+00 4.671044e+00 5.259501e+00 4.706887e+00 4.637702e+00 5.510387e+00 6.310830e+00 6.613644e+00 6.885747e+00 6.777457e+00 6.624302e+00 6.149940e+00 5.803525e+00 6.094979e+00 5.621158e+00 5.624412e+00 5.550272e+00 5.453051e+00 5.557162e+00 5.124744e+00 4.936769e+00 5.563361e+00 4.988545e+00 4.914970e+00 5.840785e+00
 1.263313e+01 1.263409e+01 1.244239e+01 9.126786e+00 1.182563e+01 9.133300e+00 8.390589e+00 1.147013e+01 7.995737e+00 8.083959e+00 9.687748e+00 8.608814e+00 7.830128e+00 9.487537e+00 1.264079e+01 1.264175e+01 1.245004e+01 9.397844e+00 9.624459e+00 1.134978e+01 1.111774e+01 9.268962e+00 1.076081e+01 1.076005e+01 1.216763e+01 1.108870e+01 8.122973e+00 1.170402e+01 1.262711e+01 1.262807e+01 1.022754e+01 9.384165e+00 9.347378e+00 8.863876e+00 8.293117e+00 8.991882e+00 7.960117e+00 7.959359e+00 9.945127e+00 8.288007e+00 7.750709e+00 9.481514e+00 1.244298e+01 1.244394e+01 1.004341e+01 8.488369e+00 8.722382e+00 8.147550e+00 7.898863e+00 8.306296e+00 7.487285e+00 7.495598e+00 9.212411e+00 7.837564e+00 7.309702e+00 8.551949e+00 9.854719e+00 1.206450e+01 9.085787e+00 7.989140e+00 8.229642e+00 7.694322e+00 7.448412e+00 7.833460e+00 7.068847e+00 7.066825e+00 8.627658e+00 7.413552e+00 6.895417e+00 8.072802e+00 1.218610e+01 1.218705e+01 9.326918e+00 8.115505e+00 8.374165e+00 7.840486e+00 7.586684e+00 7.969124e+00 7.200262e+00 7.196563e+00 8.785667e+00 7.542275e+00 7.024732e+00 8.221690e+00 1.194480e+01 9.736929e+00 8.923239e+00 7.844921e+00 8.096107e+00 7.568507e+00 7.317904e+00 7.701014e+00 6.943955e+00 6.942384e+00 8.467212e+00 7.287593e+00 6.772586e+00 7.946099e+00 1.180940e+01 9.601534e+00 8.698161e+00 7.691416e+00 7.937524e+00 7.420765e+00 7.178270e+00 7.555942e+00 6.803326e+00 6.802111e+00 8.333825e+00 7.145460e+00 6.632704e+00 7.793534e+00 1.202091e+01 1.202187e+01 9.110671e+00 7.928614e+00 8.192334e+00 7.647793e+00 7.399296e+00 7.784923e+00 7.024849e+00 7.023941e+00 8.564733e+00 7.364876e+00 6.850323e+00 8.039544e+00 8.995727e+00 9.260085e+00 8.281304e+00 7.327798e+00 7.564520e+00 7.059201e+00 6.818735e+00 7.195473e+00 6.457365e+00 6.456959e+00 7.922903e+00 6.787401e+00 6.281093e+00 7.428808e+00 9.195271e+00 9.196228e+00 8.193713e+00 7.259133e+00 7.498556e+00 6.992709e+00 6.753502e+00 7.126324e+00 6.393102e+00 6.393274e+00 7.850707e+00 6.721480e+00 6.215555e+00 7.362790e+00 1.234900e+01 1.234996e+01 9.563926e+00 8.321335e+00 8.541166e+00 8.039835e+00 7.767216e+00 8.164932e+00 7.378012e+00 7.370230e+00 8.962750e+00 7.742309e+00 7.207340e+00 8.441997e+00 9.479921e+00 1.168970e+01 8.512166e+00 7.556325e+00 7.798618e+00 7.289496e+00 7.051651e+00 7.419709e+00 6.676394e+00 6.675104e+00 8.187951e+00 7.025334e+00 6.515440e+00 7.664283e+00 9.085051e+00 9.086008e+00 8.073113e+00 7.143676e+00 7.382937e+00 6.877898e+00 6.640120e+00 7.010382e+00 6.272665e+00 6.272440e+00 7.749960e+00 6.617002e+00 6.110573e+00 7.247928e+00 1.214852e+01 1.214947e+01 9.289337e+00 8.078935e+00 8.318550e+00 7.800484e+00 7.539955e+00 7.940110e+00 7.161363e+00 7.158297e+00 8.754863e+00 7.501246e+00 6.983241e+00 8.161814e+00
 7.968251e+00 7.428795e+00 7.652677e+00 7.900262e+00 7.436027e+00 7.235140e+00 7.916688e+00 8.373444e+00 1.042608e+01 1.116323e+01 1.119667e+01 9.090854e+00 9.300309e+00 1.118793e+01 1.156002e+01 8.901001e+00 1.140304e+01 1.142879e+01 1.091753e+01 8.538458e+00 1.066743e+01 1.081722e+01 8.470469e+00 1.072573e+01 8.383533e+00 8.609002e+00 1.141588e+01 1.099628e+01 1.173344e+01 1.176687e+01 1.186989e+01 1.207934e+01 1.175814e+01 1.213022e+01 1.168003e+01 1.197324e+01 1.199900e+01 1.148774e+01 7.307813e+00 6.974647e+00 7.185070e+00 7.003346e+00 7.212157e+00 7.078788e+00 8.027267e+00 1.057074e+01 7.482716e+00 8.679477e+00 8.712914e+00 1.102475e+01 9.025379e+00 8.704175e+00 1.128509e+01 8.362670e+00 1.112811e+01 1.115387e+01 1.064260e+01 5.459401e+00 5.373755e+00 5.534568e+00 5.390721e+00 5.442284e+00 5.300509e+00 5.867025e+00 6.229023e+00 5.743974e+00 6.709181e+00 6.654795e+00 6.821697e+00 7.031152e+00 6.624886e+00 7.224544e+00 6.522292e+00 6.839994e+00 7.004341e+00 6.337395e+00 5.066826e+00 4.983336e+00 5.141943e+00 4.992750e+00 5.042698e+00 4.902692e+00 5.419575e+00 5.773589e+00 5.336901e+00 6.166731e+00 6.179642e+00 6.290850e+00 6.687525e+00 6.167240e+00 6.663325e+00 6.069142e+00 6.406537e+00 6.427038e+00 5.859130e+00 5.144259e+00 5.055442e+00 5.216563e+00 5.065554e+00 5.121696e+00 4.978108e+00 5.491589e+00 5.869798e+00 5.413855e+00 6.227431e+00 6.289229e+00 6.405360e+00 6.777411e+00 6.254697e+00 6.740472e+00 6.179280e+00 6.531056e+00 6.636432e+00 5.968394e+00 5.012110e+00 4.924277e+00 5.082690e+00 4.938881e+00 4.985656e+00 4.848690e+00 5.359402e+00 5.716278e+00 5.274120e+00 6.071932e+00 6.119485e+00 6.257638e+00 6.564086e+00 6.098890e+00 6.573723e+00 6.023168e+00 6.370329e+00 6.407045e+00 5.805836e+00 4.959930e+00 4.876477e+00 5.030033e+00 4.887071e+00 4.936295e+00 4.796996e+00 5.313041e+00 5.666340e+00 5.220836e+00 6.017655e+00 6.054654e+00 6.198864e+00 6.443754e+00 6.050852e+00 6.544268e+00 5.964249e+00 6.330150e+00 6.371879e+00 5.747798e+00 5.042940e+00 4.958270e+00 5.120389e+00 4.971926e+00 5.022476e+00 4.881027e+00 5.397751e+00 5.761662e+00 5.307757e+00 6.133493e+00 6.147624e+00 6.276724e+00 6.552456e+00 6.146762e+00 6.743598e+00 6.049257e+00 6.403395e+00 6.472118e+00 5.843530e+00 4.869187e+00 4.785459e+00 4.939901e+00 4.797894e+00 4.844403e+00 4.708249e+00 5.212184e+00 5.565072e+00 5.126303e+00 5.904703e+00 5.933182e+00 6.055586e+00 6.296949e+00 5.934244e+00 6.362784e+00 5.845811e+00 6.193235e+00 6.209171e+00 5.637197e+00 4.853675e+00 4.773412e+00 4.925933e+00 4.784733e+00 4.832083e+00 4.695657e+00 5.197820e+00 5.545280e+00 5.110002e+00 5.879728e+00 5.926952e+00 6.036502e+00 6.273071e+00 5.912611e+00 6.340896e+00 5.826714e+00 6.162842e+00 6.193613e+00 5.623215e+00 5.318160e+00 5.209268e+00 5.384268e+00 5.224264e+00 5.276350e+00 5.132875e+00 5.665691e+00 6.036343e+00 5.589151e+00 6.417049e+00 6.462488e+00 6.617936e+00 6.915213e+00 6.447512e+00 6.966095e+00 6.363643e+00 6.710103e+00 6.747052e+00 6.130558e+00 4.921223e+00 4.840351e+00 4.993338e+00 4.852509e+00 4.900620e+00 4.763233e+00 5.275478e+00 5.625986e+00 5.181021e+00 5.962843e+00 6.003859e+00 6.114409e+00 6.388665e+00 5.987995e+00 6.520407e+00 5.924556e+00 6.270241e+00 6.249566e+00 5.698551e+00 4.831390e+00 4.750705e+00 4.905350e+00 4.764054e+00 4.811684e+00 4.673747e+00 5.174529e+00 5.525427e+00 5.086461e+00 5.861018e+00 5.895250e+00 6.004152e+00 6.250825e+00 5.888184e+00 6.311652e+00 5.798621e+00 6.113771e+00 6.154995e+00 5.596546e+00 5.120338e+00 5.032504e+00 5.191878e+00 5.041658e+00 5.092360e+00 4.949807e+00 5.492461e+00 5.830703e+00 5.379462e+00 6.210164e+00 6.270807e+00 6.382838e+00 6.636926e+00 6.227148e+00 6.706758e+00 6.127528e+00 6.462118e+00 6.522288e+00 5.920280e+00
 1.028137e+01 1.255039e+01 1.253996e+01 1.244272e+01 9.670114e+00 8.673789e+00 1.149889e+01 8.748804e+00 8.655909e+00 8.815759e+00 8.103259e+00 8.225485e+00 9.166299e+00 8.472896e+00 8.159657e+00 8.833792e+00 1.255638e+01 1.261658e+01 1.260614e+01 1.250891e+01 1.194512e+01 9.199581e+00 9.356250e+00 1.128721e+01 8.985494e+00 1.135417e+01 1.083788e+01 8.291668e+00 1.182682e+01 1.101131e+01 1.069807e+01 1.149431e+01 1.244066e+01 1.250086e+01 1.249043e+01 1.239319e+01 9.620580e+00 8.698355e+00 8.977131e+00 1.117150e+01 8.484268e+00 8.644118e+00 7.911216e+00 7.786016e+00 9.116766e+00 8.176096e+00 7.795338e+00 8.906365e+00 1.151558e+01 9.103557e+00 1.156535e+01 1.146811e+01 7.921309e+00 7.326428e+00 7.561553e+00 7.218783e+00 7.123507e+00 7.317471e+00 6.738344e+00 6.657345e+00 7.890017e+00 6.946702e+00 6.600248e+00 7.424672e+00 7.911027e+00 8.610052e+00 8.599617e+00 7.991714e+00 7.096786e+00 6.510874e+00 6.699018e+00 6.397086e+00 6.301441e+00 6.469198e+00 5.934050e+00 5.858357e+00 6.982919e+00 6.126335e+00 5.794152e+00 6.610203e+00 8.266555e+00 1.099519e+01 8.775926e+00 8.168023e+00 7.308665e+00 6.714754e+00 6.878384e+00 6.590105e+00 6.493832e+00 6.662800e+00 6.117921e+00 6.045427e+00 7.188787e+00 6.302644e+00 5.970822e+00 6.806272e+00 7.900221e+00 1.067991e+01 8.197251e+00 7.761300e+00 6.950853e+00 6.377497e+00 6.544545e+00 6.251342e+00 6.154850e+00 6.331098e+00 5.789757e+00 5.714554e+00 6.843178e+00 5.967555e+00 5.638995e+00 6.467946e+00 7.819070e+00 8.338876e+00 8.065040e+00 7.653020e+00 6.810946e+00 6.237484e+00 6.410689e+00 6.113998e+00 6.015377e+00 6.183694e+00 5.650085e+00 5.572579e+00 6.694525e+00 5.828967e+00 5.502179e+00 6.332496e+00 8.037353e+00 1.076598e+01 8.036057e+00 7.827503e+00 7.065687e+00 6.468700e+00 6.641497e+00 6.350215e+00 6.250622e+00 6.411671e+00 5.872459e+00 5.795513e+00 6.932454e+00 6.067609e+00 5.735822e+00 6.567675e+00 7.356250e+00 7.819055e+00 7.686513e+00 7.224984e+00 6.542834e+00 5.970497e+00 6.133655e+00 5.845839e+00 5.750532e+00 5.910597e+00 5.373245e+00 5.297436e+00 6.423607e+00 5.584299e+00 5.258444e+00 6.060533e+00 7.305345e+00 1.025157e+01 7.768907e+00 7.177309e+00 6.501308e+00 5.933919e+00 6.096428e+00 5.808448e+00 5.708856e+00 5.867522e+00 5.331714e+00 5.254984e+00 6.388115e+00 5.556027e+00 5.223729e+00 6.019162e+00 8.782086e+00 1.131451e+01 1.130408e+01 8.487348e+00 7.662992e+00 7.065156e+00 7.252985e+00 6.941377e+00 6.843771e+00 7.017676e+00 6.464668e+00 6.407225e+00 7.522331e+00 6.627391e+00 6.297437e+00 7.159964e+00 7.667167e+00 1.044686e+01 7.964197e+00 7.434213e+00 6.718379e+00 6.151204e+00 6.303983e+00 6.005580e+00 5.911196e+00 6.091014e+00 5.573131e+00 5.502446e+00 6.566454e+00 5.709415e+00 5.389224e+00 6.236075e+00 7.279511e+00 7.715134e+00 7.704700e+00 7.125427e+00 6.434854e+00 5.866890e+00 6.021364e+00 5.733741e+00 5.638205e+00 5.808823e+00 5.293511e+00 5.224685e+00 6.288575e+00 5.441627e+00 5.122761e+00 5.953440e+00 8.157020e+00 8.464485e+00 8.717451e+00 8.356815e+00 7.228785e+00 6.642134e+00 6.824313e+00 6.524725e+00 6.421855e+00 6.598913e+00 6.054371e+00 5.981545e+00 7.112524e+00 6.252344e+00 5.918742e+00 6.738725e+00
 7.537985e+00 7.153277e+00 7.318787e+00 7.498207e+00 7.226836e+00 6.937686e+00 7.869012e+00 7.727973e+00 7.543199e+00 1.065805e+01 8.419670e+00 8.307341e+00 1.100713e+01 8.480832e+00 8.839916e+00 8.151446e+00 1.088113e+01 1.089483e+01 8.215798e+00 1.052995e+01 1.053075e+01 8.365328e+00 1.049017e+01 8.273377e+00 8.231494e+00 1.086098e+01 1.117955e+01 1.079857e+01 1.144119e+01 1.141164e+01 1.156271e+01 1.179027e+01 9.000571e+00 1.183188e+01 1.140681e+01 1.166427e+01 1.167797e+01 1.120776e+01 6.722893e+00 6.774753e+00 6.729175e+00 6.645194e+00 6.800305e+00 6.633262e+00 7.564588e+00 7.619756e+00 7.042569e+00 1.035363e+01 8.115247e+00 1.047514e+01 1.070271e+01 7.913007e+00 8.535492e+00 7.650815e+00 1.057670e+01 8.381582e+00 7.525866e+00 5.192537e+00 5.181614e+00 5.236740e+00 5.149273e+00 5.145710e+00 5.082820e+00 5.559422e+00 5.932808e+00 5.473800e+00 6.248057e+00 6.266854e+00 6.379552e+00 6.773649e+00 6.270692e+00 6.777336e+00 6.204707e+00 6.536325e+00 6.569898e+00 5.977125e+00 4.872457e+00 4.878134e+00 4.923644e+00 4.831251e+00 4.823479e+00 4.781695e+00 5.225615e+00 5.567359e+00 5.157578e+00 5.865539e+00 5.848829e+00 6.017034e+00 6.373528e+00 5.906454e+00 6.332674e+00 5.827108e+00 6.111521e+00 6.156798e+00 5.600508e+00 4.932710e+00 4.934982e+00 4.984600e+00 4.890560e+00 4.887599e+00 4.835048e+00 5.292859e+00 5.654220e+00 5.224522e+00 5.937341e+00 5.897723e+00 6.071184e+00 6.453772e+00 5.978587e+00 6.398921e+00 5.910033e+00 6.181622e+00 6.189264e+00 5.664618e+00 4.828864e+00 4.833696e+00 4.877806e+00 4.789508e+00 4.781186e+00 4.738822e+00 5.180395e+00 5.519653e+00 5.114329e+00 5.827069e+00 5.767352e+00 5.986560e+00 6.255335e+00 5.858675e+00 6.302294e+00 5.768765e+00 6.071535e+00 6.083232e+00 5.553079e+00 4.792648e+00 4.794869e+00 4.837237e+00 4.753537e+00 4.740728e+00 4.697805e+00 5.141285e+00 5.484084e+00 5.072863e+00 5.762880e+00 5.730421e+00 5.916420e+00 6.163368e+00 5.804915e+00 6.229340e+00 5.731007e+00 6.019329e+00 6.023216e+00 5.512660e+00 4.859798e+00 4.860045e+00 4.900696e+00 4.815518e+00 4.809720e+00 4.766208e+00 5.205695e+00 5.544024e+00 5.144388e+00 5.837291e+00 5.809830e+00 5.982506e+00 6.301337e+00 5.881897e+00 6.342945e+00 5.807209e+00 6.093408e+00 6.129467e+00 5.582298e+00 4.723353e+00 4.722789e+00 4.767481e+00 4.680446e+00 4.673431e+00 4.629357e+00 5.065644e+00 5.396006e+00 4.999827e+00 5.678132e+00 5.645868e+00 5.810238e+00 6.070901e+00 5.709738e+00 6.113473e+00 5.637551e+00 5.915379e+00 5.928251e+00 5.425671e+00 4.712096e+00 4.711991e+00 4.757504e+00 4.670197e+00 4.662606e+00 4.620600e+00 5.052848e+00 5.384988e+00 4.988474e+00 5.661097e+00 5.630988e+00 5.790447e+00 6.039738e+00 5.695678e+00 6.107817e+00 5.625445e+00 5.901644e+00 5.916441e+00 5.417333e+00 5.060059e+00 5.062641e+00 5.112055e+00 5.016993e+00 5.003676e+00 4.957841e+00 5.431772e+00 5.761672e+00 5.352831e+00 6.084118e+00 6.017736e+00 6.246802e+00 6.630048e+00 6.099752e+00 6.671657e+00 6.076732e+00 6.504043e+00 6.488150e+00 5.816432e+00 4.763073e+00 4.764430e+00 4.810168e+00 4.723515e+00 4.716226e+00 4.672527e+00 5.106559e+00 5.443831e+00 5.044959e+00 5.728971e+00 5.695248e+00 5.858514e+00 6.119133e+00 5.765884e+00 6.162054e+00 5.683802e+00 6.000088e+00 6.013792e+00 5.474689e+00 4.694808e+00 4.695312e+00 4.740218e+00 4.654970e+00 4.645605e+00 4.602836e+00 5.034580e+00 5.367873e+00 4.970436e+00 5.640464e+00 5.610770e+00 5.770082e+00 6.030926e+00 5.674570e+00 6.089948e+00 5.606791e+00 5.891174e+00 5.910562e+00 5.393408e+00 4.913944e+00 4.915746e+00 4.963435e+00 4.868308e+00 4.860213e+00 4.816886e+00 5.273271e+00 5.617777e+00 5.203174e+00 5.908761e+00 5.881005e+00 6.057282e+00 6.334357e+00 5.938629e+00 6.478662e+00 5.872644e+00 6.208352e+00 6.228293e+00 5.658960e+00
 1.014630e+01 1.257092e+01 1.263505e+01 1.255748e+01 1.256463e+01 1.013262e+01 1.158977e+01 9.063546e+00 1.140567e+01 8.813866e+00 8.632117e+00 1.131507e+01 8.280220e+00 8.136774e+00 9.103330e+00 8.457613e+00 8.176920e+00 8.864392e+00 1.236279e+01 1.257857e+01 1.264271e+01 1.256514e+01 1.257228e+01 1.234910e+01 1.159742e+01 9.071203e+00 1.141333e+01 1.129375e+01 9.025282e+00 9.113904e+00 1.095631e+01 8.693020e+00 1.158321e+01 1.105960e+01 8.644185e+00 1.134428e+01 1.014028e+01 1.256489e+01 1.262903e+01 1.255146e+01 1.255860e+01 1.233542e+01 9.374918e+00 8.672015e+00 1.139965e+01 8.611637e+00 8.626095e+00 8.836824e+00 8.185216e+00 8.057355e+00 8.975200e+00 8.377491e+00 8.008520e+00 8.736263e+00 9.445487e+00 1.238077e+01 1.244490e+01 1.015851e+01 9.902251e+00 9.340349e+00 8.440989e+00 8.086319e+00 8.219617e+00 8.089584e+00 8.016664e+00 8.141906e+00 7.699768e+00 7.641114e+00 8.405344e+00 7.810471e+00 7.585227e+00 8.163452e+00 8.872443e+00 9.529100e+00 9.856634e+00 9.319461e+00 9.237622e+00 8.866876e+00 7.971695e+00 7.627724e+00 7.762388e+00 7.629233e+00 7.574495e+00 7.663117e+00 7.272673e+00 7.218655e+00 7.938885e+00 7.376779e+00 7.162184e+00 7.695511e+00 8.949465e+00 9.529546e+00 9.979187e+00 9.516114e+00 9.523256e+00 9.019570e+00 8.102446e+00 7.753443e+00 7.901609e+00 7.764334e+00 7.707523e+00 7.801833e+00 7.405397e+00 7.344997e+00 8.087337e+00 7.514830e+00 7.297525e+00 7.831407e+00 8.727518e+00 9.410353e+00 1.194671e+01 9.111733e+00 9.089278e+00 8.673040e+00 7.830671e+00 7.492305e+00 7.633468e+00 7.502126e+00 7.441605e+00 7.533632e+00 7.148274e+00 7.087533e+00 7.814959e+00 7.259369e+00 7.041764e+00 7.555346e+00 8.554440e+00 9.152851e+00 1.181132e+01 8.902940e+00 8.929952e+00 8.513283e+00 7.686650e+00 7.342248e+00 7.486011e+00 7.362286e+00 7.296416e+00 7.389296e+00 7.006777e+00 6.948923e+00 7.667479e+00 7.114930e+00 6.899813e+00 7.413936e+00 8.822411e+00 9.201278e+00 1.202283e+01 9.276827e+00 9.358069e+00 8.774953e+00 7.903160e+00 7.569138e+00 7.712666e+00 7.588588e+00 7.521291e+00 7.614950e+00 7.232190e+00 7.176387e+00 7.889641e+00 7.332217e+00 7.120027e+00 7.643076e+00 8.162313e+00 8.500761e+00 1.146987e+01 8.517470e+00 8.513421e+00 8.156622e+00 7.318551e+00 6.989447e+00 7.125183e+00 7.000954e+00 6.940557e+00 7.033126e+00 6.661002e+00 6.606569e+00 7.302540e+00 6.755787e+00 6.543621e+00 7.053968e+00 8.086729e+00 8.408371e+00 9.197186e+00 8.383822e+00 8.439585e+00 8.084767e+00 7.248945e+00 6.921939e+00 7.057553e+00 6.934845e+00 6.873975e+00 6.968610e+00 6.597112e+00 6.543722e+00 7.232939e+00 6.689942e+00 6.478510e+00 6.987469e+00 9.283988e+00 9.814561e+00 1.235092e+01 9.679022e+00 9.612064e+00 9.270300e+00 8.303219e+00 7.947059e+00 8.084084e+00 7.961681e+00 7.888995e+00 7.991582e+00 7.589803e+00 7.519980e+00 8.302906e+00 7.701614e+00 7.485836e+00 8.024854e+00 8.424907e+00 8.839517e+00 1.169066e+01 8.802154e+00 8.900745e+00 8.387030e+00 7.547479e+00 7.214345e+00 7.359127e+00 7.236880e+00 7.170346e+00 7.260476e+00 6.876920e+00 6.819668e+00 7.537899e+00 7.001168e+00 6.786142e+00 7.281668e+00 7.988235e+00 8.384007e+00 9.086966e+00 8.332201e+00 8.377717e+00 7.960119e+00 7.136237e+00 6.807118e+00 6.946147e+00 6.821919e+00 6.760273e+00 6.850980e+00 6.471007e+00 6.415828e+00 7.125665e+00 6.592086e+00 6.377637e+00 6.873191e+00 8.995678e+00 9.417865e+00 1.215043e+01 9.404433e+00 9.360516e+00 9.069811e+00 8.068678e+00 7.716613e+00 7.856681e+00 7.726086e+00 7.660782e+00 7.748607e+00 7.368859e+00 7.308545e+00 8.032764e+00 7.472305e+00 7.252257e+00 7.791106e+00
 9.983374e+00 1.057183e+01 1.091288e+01 1.079928e+01 8.309687e+00 1.030348e+01 7.763838e+00 7.936969e+00 9.873946e+00 7.846520e+00 9.989620e+00 7.492980e+00 1.004918e+01 7.066043e+00 6.965119e+00 7.336632e+00 7.059737e+00 6.853183e+00 7.720710e+00 1.082509e+01 1.141355e+01 9.545767e+00 1.164100e+01 1.136023e+01 1.114520e+01 1.107778e+01 1.098751e+01 1.071566e+01 1.089706e+01 1.083133e+01 1.080692e+01 1.089090e+01 8.293266e+00 8.266441e+00 8.563854e+00 1.056988e+01 8.273084e+00 1.077125e+01 7.205622e+00 1.026630e+01 1.060735e+01 1.049376e+01 8.004161e+00 9.997958e+00 9.930537e+00 7.368041e+00 6.848927e+00 7.155486e+00 9.684094e+00 7.450855e+00 9.743656e+00 6.567839e+00 6.497214e+00 6.905946e+00 7.213818e+00 6.577254e+00 6.866594e+00 5.533104e+00 6.235868e+00 6.794506e+00 6.629852e+00 6.237762e+00 5.890818e+00 5.900100e+00 5.751231e+00 5.417649e+00 5.638817e+00 5.553848e+00 5.514936e+00 5.610722e+00 5.156468e+00 5.132978e+00 5.474667e+00 5.236168e+00 5.144852e+00 5.479264e+00 5.226751e+00 5.869711e+00 6.314299e+00 6.164193e+00 5.813392e+00 5.577719e+00 5.486211e+00 5.409676e+00 5.108513e+00 5.297238e+00 5.231513e+00 5.202732e+00 5.292560e+00 4.877403e+00 4.843534e+00 5.166972e+00 4.947207e+00 4.854516e+00 5.169670e+00 5.286697e+00 5.932825e+00 6.386009e+00 6.310788e+00 5.891834e+00 5.613428e+00 5.549816e+00 5.460355e+00 5.171688e+00 5.365289e+00 5.293553e+00 5.257717e+00 5.351905e+00 4.934482e+00 4.901881e+00 5.228195e+00 5.002509e+00 4.909271e+00 5.220755e+00 5.176378e+00 5.834112e+00 6.281700e+00 6.118474e+00 5.769269e+00 5.519199e+00 5.451337e+00 5.355820e+00 5.064673e+00 5.256213e+00 5.185802e+00 5.158611e+00 5.245820e+00 4.838862e+00 4.808729e+00 5.119448e+00 4.907498e+00 4.814858e+00 5.120811e+00 5.141244e+00 5.773781e+00 6.198873e+00 6.045509e+00 5.717127e+00 5.478460e+00 5.413927e+00 5.308489e+00 5.023306e+00 5.217850e+00 5.149438e+00 5.122162e+00 5.210217e+00 4.800411e+00 4.771313e+00 5.085516e+00 4.870835e+00 4.778622e+00 5.082290e+00 5.208254e+00 5.849894e+00 6.318745e+00 6.124198e+00 5.793988e+00 5.559952e+00 5.487301e+00 5.386250e+00 5.090537e+00 5.289281e+00 5.209126e+00 5.185493e+00 5.274062e+00 4.856763e+00 4.830986e+00 5.148731e+00 4.932688e+00 4.839156e+00 5.153494e+00 5.068674e+00 5.692022e+00 6.068395e+00 5.935644e+00 5.629693e+00 5.403063e+00 5.332653e+00 5.236133e+00 4.956418e+00 5.143179e+00 5.075385e+00 5.051694e+00 5.138046e+00 4.733642e+00 4.705273e+00 5.014840e+00 4.807191e+00 4.717604e+00 5.012996e+00 5.057227e+00 5.678151e+00 6.092486e+00 5.934219e+00 5.619613e+00 5.392264e+00 5.321948e+00 5.226741e+00 4.943474e+00 5.132729e+00 5.064080e+00 5.038520e+00 5.126339e+00 4.723307e+00 4.695688e+00 5.004681e+00 4.798900e+00 4.709453e+00 5.002201e+00 5.418426e+00 6.091536e+00 6.535279e+00 6.441554e+00 6.058629e+00 5.765607e+00 5.684851e+00 5.622050e+00 5.291699e+00 5.487489e+00 5.408408e+00 5.381949e+00 5.469031e+00 5.052693e+00 5.022394e+00 5.345757e+00 5.117968e+00 5.022267e+00 5.338979e+00 5.109578e+00 5.744219e+00 6.117606e+00 6.016967e+00 5.684798e+00 5.453024e+00 5.376361e+00 5.280266e+00 4.994862e+00 5.184205e+00 5.116803e+00 5.089161e+00 5.180849e+00 4.779266e+00 4.750519e+00 5.054335e+00 4.845597e+00 4.750753e+00 5.054898e+00 5.041426e+00 5.659187e+00 6.046201e+00 5.903289e+00 5.602216e+00 5.375821e+00 5.303675e+00 5.209428e+00 4.927920e+00 5.115285e+00 5.048159e+00 5.024250e+00 5.110167e+00 4.710705e+00 4.686608e+00 4.988761e+00 4.776509e+00 4.686694e+00 4.985727e+00 5.266367e+00 5.938763e+00 6.381933e+00 6.230076e+00 5.864238e+00 5.630735e+00 5.543482e+00 5.449399e+00 5.150323e+00 5.353038e+00 5.265997e+00 5.239918e+00 5.337238e+00 4.913809e+00 4.880789e+00 5.196941e+00 4.981602e+00 4.885783e+00 5.203844e+00
 8.697939e+00 8.506675e+00 8.003443e+00 7.883785e+00 7.708732e+00 8.491250e+00 1.170305e+01 1.240807e+01 1.261793e+01 1.263697e+01 1.263601e+01 1.146301e+01 1.110867e+01 8.133207e+00 8.469628e+00 8.294575e+00 8.884415e+00 1.171070e+01 1.241573e+01 1.262559e+01 1.264462e+01 1.264366e+01 9.240506e+00 8.426553e+00 7.729593e+00 7.778749e+00 7.593717e+00 8.411127e+00 9.488200e+00 1.240205e+01 1.261191e+01 1.263095e+01 1.262999e+01 8.271656e+00 7.892699e+00 7.330019e+00 7.405259e+00 7.207695e+00 7.852509e+00 8.579390e+00 1.000910e+01 9.955560e+00 1.244682e+01 1.244586e+01 7.809723e+00 7.433928e+00 6.906723e+00 6.984732e+00 6.802098e+00 7.415202e+00 8.090532e+00 8.963650e+00 9.839520e+00 1.206738e+01 1.206642e+01 7.941671e+00 7.565662e+00 7.037819e+00 7.114813e+00 6.930302e+00 7.548849e+00 8.232201e+00 9.752211e+00 1.217090e+01 1.218993e+01 1.218897e+01 7.681506e+00 7.306910e+00 6.783395e+00 6.859574e+00 6.677932e+00 7.292041e+00 7.954877e+00 8.932725e+00 9.720773e+00 1.194863e+01 1.194767e+01 7.533857e+00 7.164417e+00 6.643673e+00 6.719222e+00 6.538356e+00 7.151078e+00 7.802636e+00 8.650833e+00 1.179420e+01 1.181324e+01 1.181228e+01 7.763461e+00 7.388589e+00 6.862606e+00 6.939997e+00 6.756784e+00 7.372450e+00 8.031534e+00 8.965038e+00 1.200571e+01 9.815919e+00 1.202378e+01 7.180695e+00 6.811349e+00 6.293746e+00 6.368376e+00 6.189208e+00 6.795595e+00 7.439045e+00 8.208468e+00 8.784321e+00 9.262962e+00 9.262003e+00 7.114402e+00 6.745375e+00 6.228484e+00 6.303276e+00 6.124513e+00 6.729377e+00 7.367355e+00 8.150193e+00 8.669405e+00 1.140793e+01 9.198145e+00 8.161201e+00 7.760446e+00 7.215217e+00 7.293069e+00 7.103696e+00 7.733942e+00 8.464654e+00 9.915119e+00 9.861580e+00 1.235284e+01 1.235188e+01 7.409481e+00 7.042635e+00 6.519491e+00 6.594323e+00 6.414371e+00 7.025473e+00 7.667650e+00 8.497096e+00 8.954054e+00 1.169258e+01 1.169162e+01 6.996731e+00 6.631312e+00 6.116802e+00 6.191168e+00 6.012288e+00 6.615605e+00 7.254163e+00 8.025047e+00 8.806451e+00 1.129771e+01 9.087925e+00 7.899978e+00 7.526122e+00 6.996441e+00 7.074266e+00 6.890486e+00 7.513066e+00 8.185065e+00 9.203963e+00 1.213332e+01 1.215235e+01 1.215139e+01
 9.679363e+00 1.253896e+01 1.251080e+01 1.238293e+01 9.624339e+00 8.678740e+00 9.364641e+00 9.199916e+00 9.042687e+00 9.321503e+00 8.475236e+00 8.409832e+00 9.054294e+00 1.079912e+01 7.999637e+00 9.073491e+00 1.253955e+01 1.261214e+01 1.258397e+01 1.245611e+01 1.216974e+01 1.142035e+01 1.164664e+01 9.273090e+00 1.132469e+01 1.160350e+01 1.075724e+01 1.069183e+01 1.179590e+01 8.663467e+00 8.194918e+00 9.532173e+00 1.241193e+01 1.248452e+01 1.245636e+01 1.011967e+01 9.569896e+00 8.820504e+00 1.151902e+01 8.882071e+00 8.724843e+00 8.881552e+00 7.872204e+00 7.777203e+00 9.459460e+00 7.897024e+00 7.691876e+00 9.141155e+00 8.651105e+00 9.038480e+00 9.010313e+00 8.597261e+00 8.032847e+00 7.248938e+00 7.514046e+00 7.343025e+00 7.208189e+00 7.525113e+00 6.637642e+00 6.587980e+00 7.755196e+00 6.760837e+00 6.506975e+00 7.618496e+00 7.758706e+00 8.286340e+00 8.010907e+00 7.754885e+00 7.252271e+00 6.449077e+00 6.706227e+00 6.537516e+00 6.380287e+00 6.684176e+00 5.800966e+00 5.767119e+00 6.895357e+00 5.925450e+00 5.709935e+00 6.800802e+00 8.139082e+00 8.262731e+00 8.694173e+00 8.180801e+00 7.469128e+00 6.654556e+00 6.907491e+00 6.722136e+00 6.563206e+00 6.852949e+00 5.978633e+00 5.910421e+00 7.066447e+00 6.110812e+00 5.887348e+00 6.995654e+00 7.688667e+00 8.151192e+00 1.059525e+01 7.605226e+00 7.136424e+00 6.326142e+00 6.562590e+00 6.390179e+00 6.238474e+00 6.537790e+00 5.647368e+00 5.587491e+00 6.749577e+00 5.783135e+00 5.567444e+00 6.675916e+00 7.828557e+00 8.286655e+00 7.872980e+00 7.491798e+00 7.048655e+00 6.200885e+00 6.438790e+00 6.265924e+00 6.095666e+00 6.384579e+00 5.514241e+00 5.454570e+00 6.603526e+00 5.647634e+00 5.425226e+00 6.537283e+00 7.748425e+00 1.070704e+01 7.959381e+00 7.630515e+00 7.256417e+00 6.428193e+00 6.665825e+00 6.506446e+00 6.318331e+00 6.627647e+00 5.749982e+00 5.682198e+00 6.843069e+00 5.857791e+00 5.639969e+00 6.743820e+00 7.456778e+00 1.024886e+01 8.011869e+00 7.138566e+00 6.806129e+00 5.958507e+00 6.188803e+00 6.005174e+00 5.841606e+00 6.152119e+00 5.292932e+00 5.241283e+00 6.328986e+00 5.367413e+00 5.159900e+00 6.316824e+00 7.666001e+00 1.021082e+01 7.710425e+00 7.110163e+00 6.794732e+00 5.952824e+00 6.154863e+00 5.975483e+00 5.813445e+00 6.108583e+00 5.271332e+00 5.209191e+00 6.296281e+00 5.328134e+00 5.118724e+00 6.279309e+00 8.506522e+00 9.038720e+00 1.121938e+01 8.497181e+00 7.884652e+00 7.030633e+00 7.249769e+00 7.079865e+00 6.925667e+00 7.250388e+00 6.295567e+00 6.232994e+00 7.365554e+00 6.454372e+00 6.276155e+00 7.334341e+00 7.853455e+00 1.039827e+01 7.650612e+00 7.279514e+00 6.982186e+00 6.126530e+00 6.366128e+00 6.198871e+00 6.024414e+00 6.305772e+00 5.403313e+00 5.336932e+00 6.541752e+00 5.590913e+00 5.430818e+00 6.457154e+00 7.482463e+00 1.014939e+01 7.526886e+00 7.004834e+00 6.681866e+00 5.853256e+00 6.092159e+00 5.917906e+00 5.744011e+00 6.027288e+00 5.149391e+00 5.080775e+00 6.287745e+00 5.357534e+00 5.119111e+00 6.196661e+00 7.939019e+00 1.087377e+01 7.940630e+00 7.751151e+00 7.396946e+00 6.584352e+00 6.829762e+00 6.660925e+00 6.506088e+00 6.785184e+00 5.932906e+00 5.870588e+00 6.987954e+00 6.037851e+00 5.831562e+00 6.924717e+00
 9.616185e+00 8.660893e+00 8.005578e+00 7.969721e+00 7.526978e+00 9.127123e+00 1.163669e+01 1.232560e+01 1.261632e+01 1.262299e+01 1.184024e+01 1.127046e+01 8.020814e+00 1.070445e+01 7.868375e+00 1.135118e+01 1.165192e+01 1.234083e+01 1.263155e+01 1.263823e+01 9.604278e+00 9.034495e+00 7.532391e+00 7.957814e+00 7.502059e+00 8.729709e+00 1.162478e+01 1.231369e+01 1.260441e+01 1.261109e+01 8.582143e+00 7.931407e+00 7.034148e+00 7.273174e+00 7.002576e+00 7.990923e+00 8.376729e+00 9.506506e+00 1.226945e+01 1.227613e+01 7.880688e+00 7.262269e+00 6.446539e+00 6.666985e+00 6.413793e+00 7.357787e+00 7.688724e+00 8.700201e+00 9.501592e+00 1.171709e+01 8.086292e+00 7.451256e+00 6.617764e+00 6.840022e+00 6.584063e+00 7.541423e+00 7.868497e+00 8.916607e+00 1.187576e+01 1.188244e+01 7.728598e+00 7.109541e+00 6.291629e+00 6.511321e+00 6.261313e+00 7.190451e+00 7.521627e+00 8.384342e+00 1.156109e+01 9.358941e+00 7.543078e+00 6.938762e+00 6.129487e+00 6.347404e+00 6.097423e+00 7.025603e+00 7.347212e+00 8.144587e+00 1.140190e+01 9.199750e+00 7.829928e+00 7.209060e+00 6.388810e+00 6.610768e+00 6.357714e+00 7.295908e+00 7.627551e+00 8.534128e+00 9.446836e+00 1.166234e+01 7.157889e+00 6.559782e+00 5.761523e+00 5.977967e+00 5.731148e+00 6.644108e+00 6.958665e+00 7.723266e+00 8.284209e+00 8.839475e+00 7.090325e+00 6.494386e+00 5.698555e+00 5.914796e+00 5.667949e+00 6.579051e+00 6.891267e+00 7.646747e+00 8.770708e+00 8.777384e+00 8.380995e+00 7.723559e+00 6.869935e+00 7.101924e+00 6.836966e+00 7.818397e+00 8.170709e+00 9.353979e+00 1.211693e+01 9.651378e+00 7.402839e+00 6.796322e+00 5.993083e+00 6.210820e+00 5.961957e+00 6.880488e+00 7.198258e+00 7.958170e+00 8.796304e+00 1.127521e+01 6.978413e+00 6.388711e+00 5.593294e+00 5.809019e+00 5.562004e+00 6.469712e+00 6.778201e+00 7.510470e+00 8.403348e+00 1.088225e+01 8.015784e+00 7.391120e+00 6.564034e+00 6.783522e+00 6.530744e+00 7.482992e+00 7.818980e+00 8.864574e+00 1.182373e+01 1.183041e+01
 7.745371e+00 1.160030e+01 1.156888e+01 7.743458e+00 6.010000e+00 5.738232e+00 5.839320e+00 5.733450e+00 5.709925e+00 5.754543e+00 5.650107e+00 5.648584e+00 5.992178e+00 5.721878e+00 5.619613e+00 5.749698e+00 7.426247e+00 9.278755e+00 8.983926e+00 7.613894e+00 5.890119e+00 5.620695e+00 5.721335e+00 5.613809e+00 5.592339e+00 5.635550e+00 5.535684e+00 5.531725e+00 5.873864e+00 5.607080e+00 5.503266e+00 5.631235e+00 7.722303e+00 1.162830e+01 9.388044e+00 8.007928e+00 6.050151e+00 5.767584e+00 5.868090e+00 5.761836e+00 5.738424e+00 5.783696e+00 5.679101e+00 5.675901e+00 6.032538e+00 5.753369e+00 5.648368e+00 5.778176e+00 7.404059e+00 1.147658e+01 1.144516e+01 7.782116e+00 5.877814e+00 5.609068e+00 5.708023e+00 5.601685e+00 5.581023e+00 5.623032e+00 5.523687e+00 5.520261e+00 5.867001e+00 5.595251e+00 5.492770e+00 5.621132e+00 7.516257e+00 1.153357e+01 1.150214e+01 7.839100e+00 5.945076e+00 5.668437e+00 5.773495e+00 5.663428e+00 5.640962e+00 5.683280e+00 5.581329e+00 5.578152e+00 5.929472e+00 5.654337e+00 5.549804e+00 5.680128e+00 7.266334e+00 9.188633e+00 1.136603e+01 7.458327e+00 5.789307e+00 5.527771e+00 5.621855e+00 5.521549e+00 5.501047e+00 5.541415e+00 5.442664e+00 5.438810e+00 5.775949e+00 5.511630e+00 5.412095e+00 5.538711e+00 7.963039e+00 1.190695e+01 1.187553e+01 8.672094e+00 6.346241e+00 6.062935e+00 6.164267e+00 6.058414e+00 6.033930e+00 6.078689e+00 5.971034e+00 5.968022e+00 6.329280e+00 6.046706e+00 5.937683e+00 6.072925e+00 8.494989e+00 1.215372e+01 1.212229e+01 8.408188e+00 6.644053e+00 6.342330e+00 6.436586e+00 6.328017e+00 6.303797e+00 6.350711e+00 6.237260e+00 6.234580e+00 6.613650e+00 6.316577e+00 6.202760e+00 6.341829e+00 7.901021e+00 1.184494e+01 1.181351e+01 8.007959e+00 6.272021e+00 5.995159e+00 6.100154e+00 5.990789e+00 5.968252e+00 6.011501e+00 5.904950e+00 5.900346e+00 6.262331e+00 5.980357e+00 5.875666e+00 6.008234e+00 8.673102e+00 1.233183e+01 1.230040e+01 9.096968e+00 6.934303e+00 6.542085e+00 6.658161e+00 6.542462e+00 6.514701e+00 6.587245e+00 6.444933e+00 6.433381e+00 6.848200e+00 6.540230e+00 6.411124e+00 6.567081e+00 1.114974e+01 1.233624e+01 1.230481e+01 1.131020e+01 6.911642e+00 6.567141e+00 6.700646e+00 6.546872e+00 6.515841e+00 6.577420e+00 6.450405e+00 6.441617e+00 6.861630e+00 6.534120e+00 6.410786e+00 6.578451e+00 1.121419e+01 1.240069e+01 1.236927e+01 1.137466e+01 7.058382e+00 6.648815e+00 6.811516e+00 6.675516e+00 6.604032e+00 6.678500e+00 6.541329e+00 6.530643e+00 6.979688e+00 6.618300e+00 6.485072e+00 6.672545e+00 1.130104e+01 1.248754e+01 1.245611e+01 1.146150e+01 7.381705e+00 6.875917e+00 7.038620e+00 6.819501e+00 6.768712e+00 6.846204e+00 6.675704e+00 6.678608e+00 7.490311e+00 6.797511e+00 6.643256e+00 6.885750e+00 1.115967e+01 1.234617e+01 1.231474e+01 1.132013e+01 6.929694e+00 6.565547e+00 6.744989e+00 6.550945e+00 6.548158e+00 6.609477e+00 6.462565e+00 6.458012e+00 6.858440e+00 6.547952e+00 6.417919e+00 6.586904e+00 1.130134e+01 1.248784e+01 1.245641e+01 1.146181e+01 7.307907e+00 6.833406e+00 7.106441e+00 6.836895e+00 6.808664e+00 6.865456e+00 6.699113e+00 6.696246e+00 7.243346e+00 6.791576e+00 6.621208e+00 6.852210e+00 8.908437e+00 1.230376e+01 1.227233e+01 1.127773e+01 6.842655e+00 6.515882e+00 6.650765e+00 6.510401e+00 6.474958e+00 6.532978e+00 6.401084e+00 6.404525e+00 6.845253e+00 6.502586e+00 6.375513e+00 6.526679e+00 1.125756e+01 1.244406e+01 1.241263e+01 1.141802e+01 7.101748e+00 6.767328e+00 6.869056e+00 6.730491e+00 6.681336e+00 6.749072e+00 6.588042e+00 6.582915e+00 7.088246e+00 6.711067e+00 6.559705e+00 6.818407e+00 1.125930e+01 1.244580e+01 1.241437e+01 1.141976e+01 7.214805e+00 6.742074e+00 6.870795e+00 6.692695e+00 6.685762e+00 6.759831e+00 6.589781e+00 6.605170e+00 7.326463e+00 6.733434e+00 6.556136e+00 6.785677e+00 1.102113e+01 1.220763e+01 1.217620e+01 8.972767e+00 6.702579e+00 6.396241e+00 6.512356e+00 6.389760e+00 6.365913e+00 6.416044e+00 6.294357e+00 6.293479e+00 6.696791e+00 6.376934e+00 6.263978e+00 6.409264e+00
 1.588230e+00 1.590148e+00 1.635453e+00 1.602836e+00 1.620658e+00 1.582144e+00 1.708270e+00 1.841136e+00 1.693933e+00 1.951479e+00 1.991220e+00 2.092082e+00 2.344373e+00 2.020000e+00 2.253134e+00 1.911822e+00 2.101622e+00 2.140863e+00 1.814682e+00 1.571949e+00 1.571345e+00 1.617249e+00 1.581748e+00 1.599275e+00 1.562168e+00 1.687921e+00 1.815900e+00 1.672160e+00 1.926471e+00 1.972838e+00 2.072033e+00 2.297003e+00 1.990235e+00 2.228868e+00 1.885626e+00 2.073352e+00 2.110672e+00 1.792968e+00 1.596163e+00 1.595090e+00 1.639086e+00 1.606013e+00 1.623054e+00 1.585603e+00 1.716324e+00 1.847399e+00 1.699740e+00 1.952155e+00 2.014650e+00 2.109067e+00 2.344147e+00 2.032551e+00 2.264779e+00 1.921572e+00 2.108934e+00 2.157284e+00 1.823848e+00 1.570366e+00 1.567808e+00 1.612185e+00 1.580192e+00 1.599345e+00 1.558540e+00 1.685158e+00 1.816806e+00 1.671150e+00 1.925801e+00 1.969675e+00 2.076636e+00 2.311799e+00 1.995764e+00 2.222329e+00 1.890288e+00 2.079706e+00 2.120594e+00 1.790822e+00 1.577513e+00 1.577819e+00 1.622337e+00 1.589315e+00 1.605249e+00 1.569958e+00 1.695860e+00 1.830163e+00 1.683776e+00 1.937907e+00 1.984208e+00 2.082638e+00 2.331929e+00 2.003598e+00 2.239963e+00 1.902911e+00 2.098680e+00 2.129382e+00 1.800880e+00 1.558174e+00 1.557142e+00 1.604224e+00 1.568368e+00 1.584301e+00 1.547209e+00 1.670877e+00 1.802520e+00 1.659347e+00 1.907723e+00 1.951379e+00 2.055924e+00 2.274589e+00 1.976873e+00 2.205266e+00 1.874565e+00 2.055106e+00 2.094541e+00 1.777625e+00 1.661943e+00 1.660101e+00 1.709361e+00 1.672299e+00 1.692780e+00 1.650763e+00 1.785065e+00 1.923883e+00 1.774961e+00 2.053374e+00 2.102738e+00 2.186631e+00 2.448304e+00 2.129546e+00 2.365102e+00 2.008873e+00 2.200520e+00 2.235588e+00 1.891791e+00 1.765072e+00 1.761567e+00 1.809666e+00 1.779545e+00 1.793490e+00 1.753943e+00 1.898510e+00 2.033572e+00 1.880391e+00 2.202927e+00 2.210167e+00 2.350665e+00 2.638642e+00 2.272610e+00 2.534379e+00 2.116562e+00 2.392873e+00 2.435287e+00 2.017728e+00 1.646042e+00 1.645134e+00 1.691531e+00 1.656245e+00 1.674533e+00 1.630684e+00 1.767796e+00 1.908770e+00 1.755104e+00 2.015251e+00 2.070275e+00 2.168839e+00 2.450106e+00 2.090158e+00 2.315789e+00 1.978030e+00 2.168050e+00 2.201494e+00 1.879794e+00 1.914022e+00 1.923869e+00 1.980936e+00 1.933505e+00 1.952778e+00 1.909940e+00 2.057578e+00 2.232229e+00 2.047083e+00 2.394565e+00 2.391711e+00 2.534179e+00 2.814775e+00 2.431294e+00 2.797883e+00 2.318840e+00 2.536738e+00 2.736713e+00 2.214032e+00 1.920952e+00 1.919138e+00 1.979015e+00 1.936377e+00 1.957616e+00 1.918474e+00 2.068420e+00 2.222837e+00 2.053397e+00 2.390431e+00 2.439818e+00 2.614099e+00 2.911062e+00 2.569614e+00 2.840642e+00 2.366947e+00 2.640588e+00 2.650101e+00 2.207261e+00 2.064683e+00 2.030972e+00 2.105960e+00 2.052452e+00 2.065194e+00 2.026466e+00 2.225999e+00 2.429754e+00 2.163347e+00 2.460257e+00 2.580292e+00 2.759748e+00 3.128343e+00 2.780314e+00 2.894842e+00 2.441977e+00 2.762307e+00 2.742222e+00 2.342348e+00 2.383077e+00 2.412780e+00 2.489456e+00 2.414074e+00 2.424976e+00 2.387566e+00 2.579814e+00 2.862655e+00 2.548937e+00 3.083427e+00 5.718176e+00 3.598570e+00 3.804084e+00 3.266754e+00 3.733664e+00 3.173079e+00 3.215621e+00 3.371171e+00 2.729040e+00 1.940887e+00 1.932726e+00 1.994170e+00 1.956373e+00 1.981318e+00 1.921303e+00 2.086690e+00 2.237536e+00 2.071226e+00 2.386340e+00 2.499599e+00 2.625527e+00 3.047650e+00 2.505893e+00 2.977230e+00 2.369405e+00 2.628086e+00 2.610310e+00 2.226198e+00 2.402329e+00 2.401577e+00 2.491373e+00 2.411891e+00 2.444996e+00 2.389482e+00 2.562781e+00 2.915631e+00 2.550854e+00 2.922263e+00 3.051660e+00 5.809312e+00 3.806001e+00 3.532072e+00 3.735581e+00 3.052889e+00 3.143437e+00 3.636489e+00 2.804353e+00 1.887215e+00 1.878590e+00 1.949103e+00 1.894748e+00 1.915071e+00 1.868369e+00 2.025690e+00 2.227846e+00 2.006606e+00 2.308468e+00 2.440986e+00 2.634952e+00 3.003547e+00 2.418977e+00 2.933127e+00 2.260041e+00 2.498921e+00 2.566207e+00 2.153732e+00 2.170541e+00 2.157578e+00 2.234317e+00 2.178170e+00 2.197113e+00 2.154222e+00 2.311077e+00 2.519142e+00 2.332232e+00 2.895254e+00 2.772589e+00 3.146996e+00 3.615912e+00 2.719996e+00 3.282090e+00 2.670122e+00 2.953348e+00 2.868214e+00 2.560736e+00 2.175843e+00 2.158448e+00 2.223779e+00 2.231204e+00 2.234598e+00 2.146164e+00 2.328705e+00 2.612266e+00 2.316777e+00 2.826457e+00 2.748294e+00 3.152298e+00 3.161606e+00 2.745167e+00 3.550794e+00 2.631623e+00 2.796272e+00 2.941034e+00 2.566038e+00 1.798701e+00 1.801501e+00 1.856418e+00 1.812132e+00 1.826503e+00 1.783323e+00 1.932418e+00 2.091580e+00 1.919068e+00 2.223316e+00 2.260282e+00 2.383913e+00 2.632697e+00 2.315498e+00 2.583448e+00 2.162934e+00 2.371482e+00 2.400562e+00 2.101957e+00
 7.219462e+00 1.160030e+01 1.148004e+01 1.132333e+01 7.565896e+00 5.973953e+00 5.753768e+00 5.821999e+00 5.733505e+00 5.718177e+00 5.757895e+00 5.661205e+00 5.653152e+00 5.938637e+00 5.704302e+00 5.619589e+00 5.748080e+00 7.041545e+00 1.148758e+01 8.772984e+00 1.121061e+01 7.277078e+00 5.849807e+00 5.634242e+00 5.703738e+00 5.616593e+00 5.598939e+00 5.638651e+00 5.546137e+00 5.537466e+00 5.815383e+00 5.587916e+00 5.505037e+00 5.629174e+00 7.138991e+00 1.162830e+01 1.150803e+01 8.879095e+00 7.540359e+00 5.997313e+00 5.782450e+00 5.849281e+00 5.761373e+00 5.747931e+00 5.785509e+00 5.691353e+00 5.683916e+00 5.967297e+00 5.733117e+00 5.648843e+00 5.778164e+00 6.981928e+00 1.147658e+01 1.135632e+01 8.727383e+00 7.272319e+00 5.842702e+00 5.623755e+00 5.690595e+00 5.603546e+00 5.590281e+00 5.627449e+00 5.533789e+00 5.527003e+00 5.806297e+00 5.575723e+00 5.492939e+00 5.617584e+00 7.038913e+00 1.153357e+01 9.204481e+00 8.537101e+00 7.445632e+00 5.900763e+00 5.682033e+00 5.748409e+00 5.663824e+00 5.648865e+00 5.688216e+00 5.592020e+00 5.585743e+00 5.866934e+00 5.635053e+00 5.552036e+00 5.677033e+00 6.897819e+00 9.188633e+00 8.804970e+00 8.648257e+00 7.199970e+00 5.753843e+00 5.540644e+00 5.608906e+00 5.521628e+00 5.507152e+00 5.545070e+00 5.452739e+00 5.444913e+00 5.723245e+00 5.494655e+00 5.412557e+00 5.535675e+00 7.569911e+00 1.190695e+01 1.178669e+01 9.421154e+00 7.872545e+00 6.302378e+00 6.076474e+00 6.143228e+00 6.056465e+00 6.041645e+00 6.085538e+00 5.981136e+00 5.973334e+00 6.274668e+00 6.031784e+00 5.938732e+00 6.072671e+00 7.846270e+00 1.215372e+01 1.203345e+01 1.187674e+01 8.404495e+00 6.602889e+00 6.351207e+00 6.433663e+00 6.332510e+00 6.311517e+00 6.355568e+00 6.250751e+00 6.236666e+00 6.576035e+00 6.296255e+00 6.201782e+00 6.338353e+00 7.447253e+00 9.636111e+00 1.172467e+01 1.156796e+01 7.973608e+00 6.240360e+00 6.012097e+00 6.076120e+00 5.992512e+00 5.975312e+00 6.017225e+00 5.916297e+00 5.910290e+00 6.203028e+00 5.960780e+00 5.873010e+00 6.004659e+00 8.309571e+00 1.233183e+01 1.221157e+01 1.205485e+01 8.846009e+00 6.872331e+00 6.566983e+00 6.670821e+00 6.540247e+00 6.529226e+00 6.588496e+00 6.452073e+00 6.446272e+00 6.823058e+00 6.507474e+00 6.405535e+00 6.553990e+00 8.577382e+00 1.233624e+01 1.221598e+01 1.205926e+01 8.587018e+00 6.915004e+00 6.576569e+00 6.662346e+00 6.543693e+00 6.536820e+00 6.576533e+00 6.464675e+00 6.454376e+00 6.811368e+00 6.515224e+00 6.406958e+00 6.568740e+00 1.085066e+01 1.240069e+01 1.228043e+01 1.212372e+01 1.112370e+01 7.023481e+00 6.674962e+00 6.749018e+00 6.650666e+00 6.633220e+00 6.681550e+00 6.557957e+00 6.532972e+00 6.929427e+00 6.599283e+00 6.489917e+00 6.651956e+00 1.093751e+01 1.248754e+01 1.236728e+01 1.221056e+01 1.121054e+01 7.221644e+00 6.816821e+00 6.998606e+00 6.820317e+00 6.858235e+00 6.826958e+00 6.704608e+00 6.687455e+00 7.703451e+00 6.795491e+00 6.661250e+00 6.790896e+00 8.323911e+00 1.234617e+01 1.222591e+01 1.206919e+01 1.106917e+01 6.855143e+00 6.576682e+00 6.654739e+00 6.565648e+00 6.551391e+00 6.585223e+00 6.485233e+00 6.471037e+00 6.800670e+00 6.521022e+00 6.437133e+00 6.563508e+00 8.728984e+00 1.248784e+01 1.236758e+01 1.221087e+01 9.002021e+00 7.079278e+00 6.864606e+00 6.947690e+00 7.014223e+00 6.873047e+00 6.849556e+00 6.775496e+00 6.687757e+00 7.081766e+00 6.834056e+00 6.623478e+00 6.786835e+00 8.281504e+00 1.230376e+01 1.218350e+01 1.202679e+01 1.102677e+01 6.749137e+00 6.535391e+00 6.614012e+00 6.523242e+00 6.491217e+00 6.533982e+00 6.427589e+00 6.406944e+00 6.761910e+00 6.475599e+00 6.375443e+00 6.516789e+00 8.225595e+00 1.244406e+01 1.232380e+01 1.216708e+01 8.958240e+00 7.011633e+00 6.767576e+00 6.845575e+00 6.712978e+00 6.743410e+00 6.744160e+00 6.619495e+00 6.609172e+00 7.037985e+00 6.691422e+00 6.551174e+00 6.727995e+00 8.423540e+00 1.244580e+01 1.232554e+01 1.216882e+01 1.116880e+01 7.141983e+00 6.754325e+00 6.847314e+00 6.687248e+00 6.676238e+00 6.738802e+00 6.631295e+00 6.645715e+00 7.059593e+00 6.686784e+00 6.558771e+00 6.758796e+00 7.989162e+00 1.220763e+01 1.208736e+01 1.193065e+01 8.458406e+00 6.684269e+00 6.413394e+00 6.492181e+00 6.393669e+00 6.379589e+00 6.414484e+00 6.307666e+00 6.298539e+00 6.614203e+00 6.359499e+00 6.264198e+00 6.401353e+00
 1.129154e+00 1.269814e+00 1.314239e+00 1.327073e+00 1.352497e+00 1.234808e+00 1.248207e+00 1.268822e+00 1.159661e+00 1.221756e+00 1.189765e+00 1.156395e+00 1.207626e+00 1.059938e+00 1.072020e+00 1.118556e+00 1.103425e+00 1.108187e+00 1.127129e+00 1.101647e+00 1.259021e+00 1.294812e+00 1.313137e+00 1.330138e+00 1.221141e+00 1.239570e+00 1.253750e+00 1.147976e+00 1.206692e+00 1.175360e+00 1.141581e+00 1.190967e+00 1.050469e+00 1.060897e+00 1.105973e+00 1.091152e+00 1.094581e+00 1.114535e+00 1.117893e+00 1.264677e+00 1.309516e+00 1.341127e+00 1.346812e+00 1.237684e+00 1.252286e+00 1.273695e+00 1.163840e+00 1.228614e+00 1.196055e+00 1.163840e+00 1.207302e+00 1.065881e+00 1.079276e+00 1.124925e+00 1.111162e+00 1.111316e+00 1.131063e+00 1.102196e+00 1.251471e+00 1.293511e+00 1.313175e+00 1.333434e+00 1.220147e+00 1.235701e+00 1.248720e+00 1.142750e+00 1.204472e+00 1.173171e+00 1.140692e+00 1.189197e+00 1.049302e+00 1.060607e+00 1.103908e+00 1.091748e+00 1.095550e+00 1.112745e+00 1.104786e+00 1.251837e+00 1.292012e+00 1.320036e+00 1.334606e+00 1.223702e+00 1.243744e+00 1.257909e+00 1.149241e+00 1.215230e+00 1.184807e+00 1.150186e+00 1.199036e+00 1.057114e+00 1.068998e+00 1.112616e+00 1.100345e+00 1.101253e+00 1.117728e+00 1.094799e+00 1.243707e+00 1.282722e+00 1.298790e+00 1.324961e+00 1.210546e+00 1.225914e+00 1.242150e+00 1.136229e+00 1.194994e+00 1.166201e+00 1.131924e+00 1.183536e+00 1.040500e+00 1.051813e+00 1.097515e+00 1.083974e+00 1.085874e+00 1.103003e+00 1.167539e+00 1.333780e+00 1.374068e+00 1.396011e+00 1.401823e+00 1.297065e+00 1.311674e+00 1.322644e+00 1.212559e+00 1.280000e+00 1.237902e+00 1.202597e+00 1.256876e+00 1.107058e+00 1.116504e+00 1.170103e+00 1.153409e+00 1.155821e+00 1.180981e+00 1.229220e+00 1.428064e+00 1.466324e+00 1.511105e+00 1.503898e+00 1.371838e+00 1.391609e+00 1.402280e+00 1.278295e+00 1.339200e+00 1.321145e+00 1.278627e+00 1.333577e+00 1.172595e+00 1.183680e+00 1.239035e+00 1.224793e+00 1.226907e+00 1.252881e+00 1.159876e+00 1.317223e+00 1.364500e+00 1.386227e+00 1.397645e+00 1.276643e+00 1.288227e+00 1.313786e+00 1.197648e+00 1.258917e+00 1.230448e+00 1.191312e+00 1.238627e+00 1.095242e+00 1.108934e+00 1.155888e+00 1.142082e+00 1.146364e+00 1.162095e+00 1.358373e+00 1.557545e+00 1.628017e+00 1.623856e+00 1.603409e+00 1.461832e+00 1.501691e+00 1.541987e+00 1.401322e+00 1.455134e+00 1.445646e+00 1.379295e+00 1.443814e+00 1.273918e+00 1.292583e+00 1.344837e+00 1.329904e+00 1.342548e+00 1.352749e+00 1.346246e+00 1.508311e+00 1.602067e+00 1.599446e+00 1.624095e+00 1.487756e+00 1.469272e+00 1.536107e+00 1.384600e+00 1.475031e+00 1.464658e+00 1.405613e+00 1.499935e+00 1.270214e+00 1.297314e+00 1.365454e+00 1.336539e+00 1.353837e+00 1.376069e+00 1.439797e+00 1.674006e+00 1.645740e+00 1.728315e+00 1.743325e+00 1.586704e+00 1.686124e+00 1.603648e+00 1.483439e+00 1.580216e+00 1.503729e+00 1.484364e+00 1.502907e+00 1.342469e+00 1.370805e+00 1.439255e+00 1.418525e+00 1.421112e+00 1.448883e+00 1.631908e+00 1.897675e+00 1.882630e+00 2.554101e+00 2.058443e+00 1.892979e+00 1.974061e+00 1.897108e+00 1.765802e+00 1.819614e+00 1.778302e+00 1.763081e+00 1.896361e+00 1.615547e+00 1.611537e+00 1.768153e+00 1.622200e+00 1.707251e+00 1.798607e+00 1.342261e+00 1.566235e+00 1.621188e+00 1.615193e+00 1.647557e+00 1.491047e+00 1.569950e+00 1.527985e+00 1.402121e+00 1.501429e+00 1.457292e+00 1.416533e+00 1.480431e+00 1.300414e+00 1.302334e+00 1.357826e+00 1.344078e+00 1.331878e+00 1.362872e+00 1.650342e+00 1.878887e+00 1.988458e+00 2.044514e+00 1.948205e+00 1.833420e+00 1.832473e+00 1.922120e+00 1.739701e+00 1.820695e+00 1.854533e+00 1.800871e+00 1.986423e+00 1.596216e+00 1.619394e+00 1.684172e+00 1.737094e+00 1.684468e+00 1.799687e+00 1.330252e+00 1.493454e+00 1.584642e+00 1.559327e+00 1.606670e+00 1.483112e+00 1.486849e+00 1.514819e+00 1.365742e+00 1.440291e+00 1.384979e+00 1.374067e+00 1.424716e+00 1.255805e+00 1.258838e+00 1.319089e+00 1.297257e+00 1.317650e+00 1.339339e+00 1.492094e+00 1.773431e+00 1.735442e+00 1.827739e+00 1.862619e+00 1.764673e+00 1.668684e+00 1.792733e+00 1.532122e+00 1.700729e+00 1.608818e+00 1.572850e+00 1.636305e+00 1.430720e+00 1.457476e+00 1.516093e+00 1.541955e+00 1.551941e+00 1.541970e+00 1.512328e+00 1.759490e+00 1.856304e+00 1.813798e+00 1.919045e+00 1.703681e+00 1.658570e+00 1.731741e+00 1.572704e+00 1.638519e+00 1.634013e+00 1.569983e+00 1.690138e+00 1.436077e+00 1.439169e+00 1.602786e+00 1.511085e+00 1.534428e+00 1.529878e+00 1.261829e+00 1.425604e+00 1.485512e+00 1.513716e+00 1.512142e+00 1.416282e+00 1.413540e+00 1.423605e+00 1.324957e+00 1.367419e+00 1.343723e+00 1.301953e+00 1.348336e+00 1.194510e+00 1.210593e+00 1.265789e+00 1.243616e+00 1.247300e+00 1.281059e+00
 5.882347e+00 6.777408e+00 8.239632e+00 1.081839e+01 6.484267e+00 6.232404e+00 5.528963e+00 5.181425e+00 5.045084e+00 5.063043e+00 5.026641e+00 4.996081e+00 5.034657e+00 4.938640e+00 4.940803e+00 5.138864e+00 4.976674e+00 4.932421e+00 5.084717e+00 5.693724e+00 6.552480e+00 7.740514e+00 1.070478e+01 6.278554e+00 6.108460e+00 5.398496e+00 5.063167e+00 4.923853e+00 4.947096e+00 4.909431e+00 4.878238e+00 4.917610e+00 4.822055e+00 4.823187e+00 5.014222e+00 4.858165e+00 4.815683e+00 4.965700e+00 5.850119e+00 6.715466e+00 8.005737e+00 1.084790e+01 6.436662e+00 6.251576e+00 5.552015e+00 5.212532e+00 5.072909e+00 5.093162e+00 5.056692e+00 5.026956e+00 5.064534e+00 4.970158e+00 4.973041e+00 5.167886e+00 5.008641e+00 4.963349e+00 5.116414e+00 5.678885e+00 6.486599e+00 7.851953e+00 1.069411e+01 6.347317e+00 6.067337e+00 5.381322e+00 5.052359e+00 4.912032e+00 4.933962e+00 4.898338e+00 4.867179e+00 4.903508e+00 4.811832e+00 4.814495e+00 5.004857e+00 4.848890e+00 4.803890e+00 4.950092e+00 5.762846e+00 6.523704e+00 7.785901e+00 8.541345e+00 6.382202e+00 6.149191e+00 5.449477e+00 5.110452e+00 4.969412e+00 4.993494e+00 4.955145e+00 4.925126e+00 4.964696e+00 4.869571e+00 4.871036e+00 5.062086e+00 4.905086e+00 4.864057e+00 5.009508e+00 5.608260e+00 6.384731e+00 8.040557e+00 1.061932e+01 6.226860e+00 6.018339e+00 5.297182e+00 4.975320e+00 4.834566e+00 4.855683e+00 4.819508e+00 4.789010e+00 4.825549e+00 4.734488e+00 4.736503e+00 4.924753e+00 4.769928e+00 4.728012e+00 4.876125e+00 6.218970e+00 7.098075e+00 8.598220e+00 8.968156e+00 6.857365e+00 6.668104e+00 5.915797e+00 5.570514e+00 5.421039e+00 5.433675e+00 5.398851e+00 5.370874e+00 5.409988e+00 5.311753e+00 5.315549e+00 5.514690e+00 5.351814e+00 5.307257e+00 5.473310e+00 6.612878e+00 7.411138e+00 8.964811e+00 1.154357e+01 7.314193e+00 7.139442e+00 6.351339e+00 5.966754e+00 5.810539e+00 5.822512e+00 5.795270e+00 5.771372e+00 5.800104e+00 5.699981e+00 5.703773e+00 5.919222e+00 5.738997e+00 5.696404e+00 5.851266e+00 6.132275e+00 6.928239e+00 1.072745e+01 8.625156e+00 6.838406e+00 6.603015e+00 5.827785e+00 5.479856e+00 5.336629e+00 5.358678e+00 5.320082e+00 5.288436e+00 5.325460e+00 5.232382e+00 5.228821e+00 5.431502e+00 5.267463e+00 5.222033e+00 5.374780e+00 7.075966e+00 8.084612e+00 1.150839e+01 1.187833e+01 7.686872e+00 7.563181e+00 6.704876e+00 6.340241e+00 6.199740e+00 6.213257e+00 6.178327e+00 6.143793e+00 6.163258e+00 6.069758e+00 6.059916e+00 6.287975e+00 6.113351e+00 6.068709e+00 6.221798e+00 7.109212e+00 8.093927e+00 9.308883e+00 1.188764e+01 7.821346e+00 7.572496e+00 6.748660e+00 6.333080e+00 6.195694e+00 6.236791e+00 6.180883e+00 6.138680e+00 6.194118e+00 6.077142e+00 6.083914e+00 6.305812e+00 6.121785e+00 6.071787e+00 6.236596e+00 7.281916e+00 8.114927e+00 9.188589e+00 1.203075e+01 1.055879e+01 8.175211e+00 6.990780e+00 6.519621e+00 6.383859e+00 6.381984e+00 6.361864e+00 6.305690e+00 6.376800e+00 6.242574e+00 6.231639e+00 6.482095e+00 6.296933e+00 6.258841e+00 6.408250e+00 7.783921e+00 1.092608e+01 1.187763e+01 1.224757e+01 8.566779e+00 8.006519e+00 7.275116e+00 6.855376e+00 6.667643e+00 6.694158e+00 6.705041e+00 6.635693e+00 6.726028e+00 6.552395e+00 6.553777e+00 6.786806e+00 6.596502e+00 6.502663e+00 6.753996e+00 7.106467e+00 7.918906e+00 1.153889e+01 1.190883e+01 7.842532e+00 7.542622e+00 6.793709e+00 6.381271e+00 6.222363e+00 6.255969e+00 6.194040e+00 6.180860e+00 6.207306e+00 6.099603e+00 6.103677e+00 6.322569e+00 6.151670e+00 6.103174e+00 6.253610e+00 7.784731e+00 8.454661e+00 1.187844e+01 1.224838e+01 1.077641e+01 8.392838e+00 7.523193e+00 6.984344e+00 6.648041e+00 6.703939e+00 6.693180e+00 6.620984e+00 6.699657e+00 6.538215e+00 6.513798e+00 6.875438e+00 6.649750e+00 6.500657e+00 6.786156e+00 7.071528e+00 7.904539e+00 8.978201e+00 1.182036e+01 7.679966e+00 7.701422e+00 6.662429e+00 6.267599e+00 6.118074e+00 6.140766e+00 6.101578e+00 6.053630e+00 6.121354e+00 6.012458e+00 6.005477e+00 6.222674e+00 6.058148e+00 5.987336e+00 6.163832e+00 7.424287e+00 8.604885e+00 1.176527e+01 1.213520e+01 8.068903e+00 7.820053e+00 7.162749e+00 6.651387e+00 6.485354e+00 6.573670e+00 6.481150e+00 6.458065e+00 6.494723e+00 6.390780e+00 6.364046e+00 6.653268e+00 6.472132e+00 6.348193e+00 6.607786e+00 7.939296e+00 8.345824e+00 1.176961e+01 1.213954e+01 1.066758e+01 8.020600e+00 7.099571e+00 6.720168e+00 6.506123e+00 6.520870e+00 6.482220e+00 6.466052e+00 6.521029e+00 6.367004e+00 6.426397e+00 6.633118e+00 6.403986e+00 6.381751e+00 6.568858e+00 6.749807e+00 7.843514e+00 1.126730e+01 1.163723e+01 7.496834e+00 7.518290e+00 6.439648e+00 6.088265e+00 5.913969e+00 5.945028e+00 5.897034e+00 5.863686e+00 5.906910e+00 5.807640e+00 5.801663e+00 6.026182e+00 5.838715e+00 5.785841e+00 5.952494e+00
 4.139049e+00 5.069810e+00 6.205467e+00 5.749499e+00 5.064024e+00 4.184950e+00 3.799860e+00 3.871791e+00 3.529001e+00 3.551259e+00 3.508127e+00 3.395530e+00 3.528218e+00 3.257310e+00 3.267898e+00 3.522531e+00 3.314878e+00 3.285117e+00 3.613267e+00 4.057765e+00 4.944949e+00 5.607167e+00 5.625688e+00 4.911617e+00 4.124217e+00 3.740949e+00 3.810335e+00 3.469372e+00 3.500103e+00 3.447739e+00 3.338749e+00 3.470941e+00 3.205244e+00 3.215734e+00 3.465256e+00 3.262168e+00 3.232362e+00 3.554113e+00 4.123541e+00 5.039413e+00 5.596885e+00 5.526425e+00 5.077428e+00 4.189011e+00 3.814977e+00 3.898450e+00 3.538531e+00 3.569419e+00 3.522484e+00 3.408290e+00 3.540868e+00 3.272253e+00 3.283168e+00 3.536984e+00 3.329433e+00 3.300379e+00 3.622595e+00 4.043936e+00 4.875314e+00 5.549114e+00 5.621163e+00 4.920106e+00 4.108012e+00 3.733603e+00 3.810683e+00 3.461185e+00 3.490463e+00 3.441607e+00 3.336635e+00 3.466203e+00 3.200252e+00 3.211300e+00 3.460629e+00 3.257274e+00 3.227312e+00 3.551830e+00 4.060338e+00 4.863899e+00 5.597086e+00 5.408663e+00 5.002479e+00 4.124896e+00 3.766476e+00 3.841596e+00 3.488888e+00 3.519619e+00 3.469632e+00 3.362393e+00 3.497418e+00 3.226735e+00 3.237221e+00 3.488335e+00 3.282430e+00 3.252871e+00 3.567417e+00 4.001064e+00 4.832211e+00 5.609463e+00 5.501081e+00 4.913495e+00 4.073189e+00 3.693030e+00 3.775966e+00 3.428399e+00 3.452801e+00 3.407013e+00 3.301799e+00 3.431963e+00 3.167761e+00 3.178119e+00 3.427144e+00 3.223131e+00 3.194105e+00 3.513531e+00 4.346707e+00 5.280106e+00 8.594992e+00 6.052306e+00 5.318121e+00 4.440797e+00 4.027536e+00 4.129451e+00 3.727914e+00 3.760390e+00 3.701957e+00 3.594678e+00 3.737297e+00 3.448284e+00 3.461126e+00 3.728164e+00 3.507149e+00 3.480248e+00 3.822105e+00 4.697842e+00 5.689894e+00 6.173265e+00 6.562413e+00 5.850015e+00 4.752613e+00 4.292455e+00 4.422713e+00 4.020676e+00 4.043092e+00 3.986479e+00 3.863514e+00 4.011287e+00 3.710834e+00 3.724699e+00 3.996080e+00 3.778051e+00 3.744946e+00 4.111021e+00 4.299109e+00 5.182627e+00 6.078815e+00 6.271756e+00 5.200773e+00 4.357527e+00 3.952420e+00 4.050498e+00 3.680662e+00 3.711697e+00 3.659640e+00 3.543560e+00 3.679761e+00 3.402622e+00 3.414546e+00 3.675685e+00 3.461528e+00 3.433599e+00 3.762147e+00 5.308034e+00 8.626592e+00 6.975238e+00 6.641377e+00 6.455782e+00 5.288706e+00 4.723393e+00 4.911574e+00 4.416991e+00 4.440614e+00 4.389595e+00 4.258858e+00 4.404492e+00 4.076533e+00 4.091713e+00 4.411419e+00 4.144057e+00 4.107515e+00 4.544652e+00 5.246334e+00 6.430166e+00 9.196463e+00 6.917178e+00 6.468181e+00 5.497312e+00 4.778606e+00 4.923974e+00 4.436487e+00 4.438177e+00 4.401994e+00 4.250998e+00 4.431727e+00 4.087854e+00 4.103129e+00 4.451167e+00 4.164648e+00 4.123196e+00 4.581542e+00 5.351173e+00 6.653583e+00 9.419879e+00 7.140594e+00 8.900423e+00 5.405944e+00 5.077173e+00 5.265969e+00 4.699222e+00 4.745141e+00 4.654165e+00 4.546245e+00 4.732826e+00 4.324500e+00 4.348617e+00 4.679567e+00 4.405831e+00 4.368890e+00 4.787867e+00 6.480570e+00 9.413619e+00 9.971091e+00 9.900630e+00 9.451634e+00 6.271940e+00 5.695902e+00 5.891280e+00 5.330053e+00 5.414316e+00 5.372629e+00 5.201885e+00 5.294016e+00 4.922997e+00 4.967964e+00 5.364460e+00 5.074005e+00 4.988518e+00 5.583741e+00 5.132858e+00 6.073691e+00 9.225495e+00 9.155035e+00 6.037606e+00 5.279078e+00 4.783775e+00 4.877856e+00 4.487485e+00 4.489142e+00 4.469421e+00 4.301814e+00 4.436283e+00 4.124089e+00 4.132486e+00 4.471180e+00 4.196898e+00 4.150726e+00 4.601604e+00 8.692332e+00 9.416556e+00 9.974028e+00 9.903567e+00 6.982345e+00 8.747103e+00 5.823999e+00 6.279725e+00 5.512208e+00 5.373453e+00 5.351635e+00 5.170979e+00 5.335326e+00 4.958482e+00 4.970901e+00 5.330688e+00 5.020480e+00 4.967093e+00 5.586678e+00 7.829733e+00 6.081731e+00 9.111429e+00 9.040969e+00 6.383147e+00 5.073563e+00 4.693572e+00 4.868537e+00 4.329521e+00 4.355831e+00 4.326293e+00 4.168925e+00 4.303742e+00 3.991135e+00 4.010031e+00 4.345505e+00 4.075548e+00 4.040564e+00 4.409494e+00 5.689107e+00 9.081764e+00 7.430411e+00 7.359951e+00 9.119779e+00 6.203486e+00 5.326125e+00 5.944933e+00 4.971016e+00 4.942201e+00 4.922811e+00 4.752128e+00 5.000534e+00 4.558241e+00 4.569937e+00 4.947544e+00 4.692408e+00 4.650892e+00 5.109376e+00 5.895918e+00 6.883544e+00 9.649840e+00 9.579380e+00 6.921558e+00 5.950689e+00 5.374651e+00 5.444869e+00 4.994292e+00 4.975102e+00 4.963556e+00 4.776206e+00 4.983957e+00 4.568214e+00 4.576714e+00 5.043210e+00 4.710521e+00 4.651427e+00 5.173509e+00 4.809230e+00 8.364265e+00 6.712912e+00 6.642452e+00 5.930054e+00 4.819979e+00 4.426768e+00 4.491635e+00 4.108713e+00 4.115503e+00 4.081444e+00 3.949393e+00 4.111049e+00 3.791487e+00 3.813252e+00 4.098413e+00 3.871453e+00 3.829918e+00 4.225863e+00
 5.921314e+00 5.760267e+00 5.553784e+00 5.591728e+00 5.534268e+00 5.763928e+00 6.039033e+00 7.053817e+00 9.329563e+00 1.156888e+01 5.796226e+00 5.642999e+00 5.439582e+00 5.476471e+00 5.418520e+00 5.643650e+00 5.925471e+00 6.997555e+00 1.142566e+01 1.145615e+01 5.953752e+00 5.794397e+00 5.581632e+00 5.621239e+00 5.561971e+00 5.799197e+00 6.070652e+00 7.125257e+00 1.156638e+01 1.159687e+01 5.785348e+00 5.632669e+00 5.426083e+00 5.465395e+00 5.408113e+00 5.638123e+00 5.914751e+00 6.952789e+00 9.205842e+00 8.972930e+00 5.856483e+00 5.693388e+00 5.483850e+00 5.525200e+00 5.465265e+00 5.700270e+00 5.972015e+00 7.050941e+00 1.147165e+01 9.293316e+00 5.706703e+00 5.546518e+00 5.345706e+00 5.384540e+00 5.327521e+00 5.554612e+00 5.831038e+00 6.907433e+00 9.126716e+00 1.136603e+01 6.249192e+00 6.092614e+00 5.869223e+00 5.910795e+00 5.848209e+00 6.092391e+00 6.376870e+00 7.580008e+00 9.636212e+00 1.187553e+01 6.541966e+00 6.352440e+00 6.128884e+00 6.173530e+00 6.107509e+00 6.371054e+00 6.683591e+00 7.915751e+00 1.209180e+01 1.212229e+01 6.187610e+00 6.015348e+00 5.804929e+00 5.846718e+00 5.784446e+00 6.026443e+00 6.310006e+00 7.444593e+00 1.178302e+01 1.181351e+01 6.764191e+00 6.587005e+00 6.329502e+00 6.373227e+00 6.301024e+00 6.598546e+00 7.039283e+00 8.553472e+00 1.226991e+01 1.230040e+01 6.759724e+00 6.581360e+00 6.331180e+00 6.379255e+00 6.311913e+00 6.597740e+00 6.915362e+00 8.557882e+00 1.227432e+01 1.230481e+01 6.870740e+00 6.666510e+00 6.419582e+00 6.461511e+00 6.382889e+00 6.726028e+00 7.056929e+00 8.622337e+00 1.233878e+01 1.236927e+01 7.228425e+00 6.910129e+00 6.540944e+00 6.594147e+00 6.522961e+00 6.866476e+00 1.000593e+01 1.091801e+01 1.242562e+01 1.245611e+01 6.834994e+00 6.622863e+00 6.344765e+00 6.395376e+00 6.317037e+00 6.601473e+00 6.959591e+00 8.567812e+00 1.228425e+01 1.231474e+01 7.228727e+00 7.000668e+00 6.543341e+00 6.637401e+00 6.504511e+00 6.900621e+00 7.534011e+00 8.709484e+00 1.242592e+01 1.245641e+01 6.733019e+00 6.562244e+00 6.296554e+00 6.339952e+00 6.270078e+00 6.540284e+00 6.926155e+00 8.262005e+00 1.224184e+01 1.227233e+01 7.042436e+00 6.740615e+00 6.466279e+00 6.525242e+00 6.453523e+00 6.760373e+00 7.151514e+00 8.665703e+00 1.238214e+01 1.241263e+01 6.992956e+00 6.749450e+00 6.473768e+00 6.522848e+00 6.451046e+00 6.771132e+00 7.491969e+00 1.087627e+01 1.238388e+01 1.241437e+01 6.598786e+00 6.421435e+00 6.189664e+00 6.232574e+00 6.163798e+00 6.428598e+00 6.786750e+00 7.969662e+00 1.214571e+01 1.217620e+01
 6.699914e+00 8.826543e+00 8.646043e+00 7.695137e+00 6.409597e+00 5.708980e+00 5.298161e+00 5.399634e+00 5.321149e+00 5.281704e+00 5.379281e+00 5.184220e+00 5.186323e+00 5.453367e+00 5.226255e+00 5.184098e+00 5.379113e+00 6.581335e+00 1.091679e+01 8.264062e+00 7.576558e+00 6.322588e+00 5.581107e+00 5.172929e+00 5.277140e+00 5.197166e+00 5.156144e+00 5.257018e+00 5.062009e+00 5.064467e+00 5.325414e+00 5.104779e+00 5.062282e+00 5.255854e+00 6.684601e+00 1.106572e+01 8.676391e+00 7.600326e+00 6.492272e+00 5.731501e+00 5.327167e+00 5.430888e+00 5.350782e+00 5.313327e+00 5.416716e+00 5.215583e+00 5.217244e+00 5.484282e+00 5.258360e+00 5.216590e+00 5.408858e+00 6.505621e+00 8.696690e+00 8.252789e+00 7.440125e+00 6.298989e+00 5.571803e+00 5.161412e+00 5.262953e+00 5.185252e+00 5.146050e+00 5.243690e+00 5.050563e+00 5.053231e+00 5.313415e+00 5.092701e+00 5.051479e+00 5.240421e+00 6.564594e+00 8.492261e+00 8.575163e+00 7.387779e+00 6.344489e+00 5.620810e+00 5.221591e+00 5.322016e+00 5.246420e+00 5.209246e+00 5.308400e+00 5.110669e+00 5.112675e+00 5.379508e+00 5.154127e+00 5.113060e+00 5.304045e+00 6.452103e+00 1.082582e+01 8.173094e+00 7.232271e+00 6.212198e+00 5.484057e+00 5.078467e+00 5.182725e+00 5.101282e+00 5.062352e+00 5.162908e+00 4.968650e+00 4.970437e+00 5.229355e+00 5.012057e+00 4.969020e+00 5.160571e+00 7.099655e+00 1.139109e+01 9.001762e+00 8.436365e+00 6.865126e+00 6.107541e+00 5.667146e+00 5.781935e+00 5.695559e+00 5.653208e+00 5.759935e+00 5.553572e+00 5.555325e+00 5.828025e+00 5.595451e+00 5.552980e+00 5.752163e+00 7.401391e+00 1.172417e+01 1.154367e+01 8.769451e+00 7.273295e+00 6.489660e+00 6.029659e+00 6.139911e+00 6.047197e+00 6.005156e+00 6.129762e+00 5.904433e+00 5.911574e+00 6.206233e+00 5.947000e+00 5.908208e+00 6.104946e+00 6.967985e+00 1.131463e+01 1.113413e+01 7.849241e+00 6.747424e+00 6.016450e+00 5.590123e+00 5.694977e+00 5.611760e+00 5.573391e+00 5.676547e+00 5.473538e+00 5.475011e+00 5.751946e+00 5.517604e+00 5.473532e+00 5.669216e+00 7.820711e+00 1.200082e+01 1.182032e+01 1.125493e+01 7.888662e+00 6.784414e+00 6.352322e+00 6.478462e+00 6.379540e+00 6.324561e+00 6.438453e+00 6.221506e+00 6.207552e+00 6.550652e+00 6.255174e+00 6.202205e+00 6.427885e+00 7.879096e+00 1.200815e+01 1.182765e+01 9.053428e+00 7.699780e+00 6.786756e+00 6.329390e+00 6.485788e+00 6.383770e+00 6.327984e+00 6.478845e+00 6.224144e+00 6.224352e+00 6.536542e+00 6.272194e+00 6.215558e+00 6.443624e+00 8.185352e+00 1.211820e+01 1.193770e+01 9.163477e+00 1.047826e+01 6.984252e+00 6.490434e+00 6.590581e+00 6.526146e+00 6.467373e+00 6.592165e+00 6.356026e+00 6.366455e+00 6.713559e+00 6.390441e+00 6.345482e+00 6.578879e+00 8.221195e+00 1.227615e+01 1.209565e+01 1.153025e+01 8.427388e+00 7.335930e+00 6.728222e+00 7.020128e+00 6.882918e+00 6.676718e+00 7.004308e+00 6.581196e+00 6.562157e+00 6.973662e+00 6.625946e+00 6.578226e+00 6.845014e+00 8.355291e+00 9.815912e+00 9.635412e+00 1.127884e+01 8.175976e+00 6.878118e+00 6.357942e+00 6.502375e+00 6.397448e+00 6.364296e+00 6.495432e+00 6.243587e+00 6.233480e+00 6.542102e+00 6.283935e+00 6.240132e+00 6.456674e+00 8.343873e+00 1.227672e+01 1.209622e+01 9.321997e+00 8.042450e+00 7.193992e+00 6.744312e+00 6.909380e+00 6.757404e+00 6.730941e+00 6.838347e+00 6.602395e+00 6.555655e+00 7.116742e+00 6.655736e+00 6.582247e+00 6.909475e+00 7.899833e+00 1.195479e+01 9.565463e+00 1.120889e+01 7.842625e+00 6.769906e+00 6.278142e+00 6.427169e+00 6.313108e+00 6.263349e+00 6.392416e+00 6.154682e+00 6.158194e+00 6.467340e+00 6.207479e+00 6.160971e+00 6.390261e+00 8.526150e+00 1.219559e+01 1.201510e+01 1.144970e+01 8.346834e+00 7.166395e+00 6.572259e+00 6.796906e+00 6.650102e+00 6.554459e+00 6.722753e+00 6.466453e+00 6.481603e+00 6.829218e+00 6.509957e+00 6.429295e+00 6.676566e+00 1.073814e+01 1.219876e+01 1.201826e+01 1.145286e+01 1.055882e+01 7.096162e+00 6.608598e+00 6.741736e+00 6.625950e+00 6.569433e+00 6.760386e+00 6.451583e+00 6.464096e+00 6.767941e+00 6.503059e+00 6.464499e+00 6.715186e+00 7.624101e+00 9.595390e+00 9.414890e+00 8.586091e+00 7.569945e+00 6.558743e+00 6.114352e+00 6.225623e+00 6.147360e+00 6.097657e+00 6.208941e+00 5.986395e+00 5.993831e+00 6.306311e+00 6.040698e+00 5.993137e+00 6.207630e+00
[truncated: 777,975 more chars]
