# Supplementary material for: Benchmarking Inverse Statistical Approaches for Protein Structure and Design with Exactly Solvable Models
Source: PLoS Comput Biol. 2016 May 13;12(5):e1004889. doi: 10.1371/journal.pcbi.1004889 (PMC4866778; doi:10.1371/journal.pcbi.1004889)
Supplement: S3 Code — See readme.txt file. (ZIP) [file pcbi.1004889.s004.zip › CodeS3/S_C/align_C_w0lp_pmin0.freq]

0.014218
0.030889
0.324409
0.170409
0.425880
0.029226
0.004908
0.000061
0.000000
0.000000
0.000000
0.000000
0.000000
0.000000
0.000000
0.000000
0.000000
0.000000
0.000000
0.000000
0.026245
0.006734
0.001785
0.002860
0.001805
0.006936
0.014278
0.022716
0.025352
0.056181
0.045046
0.053179
0.072934
0.046081
0.159436
0.135909
0.050908
0.105385
0.121042
0.045188
0.000000
0.000000
0.000000
0.000000
0.000000
0.000000
0.000000
0.000000
0.000061
0.026143
0.010912
0.052429
0.089301
0.034216
0.217605
0.199817
0.002819
0.072569
0.275165
0.018964
0.087557
0.106500
0.067377
0.091289
0.074921
0.119765
0.068310
0.049975
0.082811
0.029449
0.030565
0.023628
0.012818
0.029470
0.006916
0.011824
0.030179
0.018882
0.016286
0.041477
0.000588
0.000061
0.000000
0.000000
0.000000
0.000000
0.000101
0.000974
0.013913
0.049833
0.036568
0.064618
0.084312
0.054903
0.153068
0.170145
0.021499
0.104999
0.203975
0.040442
0.104229
0.126742
0.099158
0.129135
0.117128
0.147531
0.057540
0.030687
0.065592
0.015353
0.015009
0.010141
0.004056
0.014238
0.002150
0.004036
0.017584
0.007038
0.006916
0.025738
0.001643
0.000020
0.000000
0.000000
0.000000
0.000041
0.000061
0.001257
0.026630
0.077416
0.049021
0.079951
0.089910
0.071818
0.128040
0.130818
0.027948
0.083785
0.158483
0.073157
0.111794
0.112382
0.086381
0.104695
0.094838
0.119136
0.060460
0.035574
0.064375
0.024926
0.021783
0.016591
0.009756
0.020383
0.006957
0.011561
0.027948
0.016469
0.014988
0.039002
0.003002
0.000041
0.000000
0.000020
0.000000
0.000122
0.000243
0.001907
0.030240
0.072163
0.052936
0.079566
0.086056
0.070601
0.119298
0.125342
0.033790
0.092648
0.157712
0.074313
0.065369
0.035433
0.030768
0.028760
0.025434
0.027239
0.039895
0.037684
0.035514
0.054072
0.042146
0.047541
0.054802
0.044742
0.086056
0.080925
0.064476
0.068918
0.067944
0.062286
0.007727
0.002272
0.000061
0.000385
0.000081
0.002921
0.003955
0.014502
0.038353
0.068837
0.062347
0.074272
0.086949
0.071595
0.120576
0.119379
0.045939
0.096765
0.125971
0.057114
0.009025
0.002332
0.000913
0.001034
0.000629
0.002190
0.007991
0.018375
0.015009
0.043424
0.039205
0.047115
0.077193
0.042977
0.181320
0.166677
0.043870
0.121184
0.147592
0.031944
0.035940
0.069222
0.273725
0.194504
0.331873
0.067458
0.024014
0.003103
0.000081
0.000000
0.000020
0.000000
0.000000
0.000000
0.000000
0.000000
0.000061
0.000000
0.000000
0.000000
0.003164
0.000122
0.000000
0.000041
0.000000
0.000264
0.000953
0.004340
0.018071
0.076625
0.047865
0.067985
0.082933
0.051577
0.148241
0.146111
0.039225
0.112240
0.147673
0.052571
0.103539
0.096704
0.139783
0.112707
0.126924
0.081675
0.108346
0.087415
0.013974
0.009167
0.011743
0.004726
0.005882
0.005841
0.010648
0.011905
0.031579
0.026083
0.005861
0.005496
0.009107
0.043545
0.287050
0.165115
0.445249
0.044357
0.005192
0.000304
0.000081
0.000000
0.000000
0.000000
0.000000
0.000000
0.000000
0.000000
0.000000
0.000000
0.000000
0.000000
0.049163
0.031376
0.031478
0.026103
0.025738
0.023486
0.065592
0.124024
0.015475
0.028232
0.040219
0.027381
0.041030
0.025434
0.086158
0.077619
0.085752
0.140087
0.040077
0.015577
0.015151
0.007687
0.003367
0.004989
0.002474
0.007991
0.021397
0.038475
0.024075
0.049062
0.048737
0.055126
0.061982
0.053341
0.102910
0.140229
0.052753
0.129216
0.145928
0.035108
0.000122
0.000000
0.000000
0.000000
0.000000
0.000000
0.000020
0.000101
0.004563
0.040665
0.027076
0.062448
0.091593
0.050543
0.171220
0.171463
0.012960
0.096157
0.236751
0.034317
0.105263
0.120718
0.093560
0.118264
0.109198
0.137735
0.060501
0.034337
0.069567
0.018457
0.017118
0.013305
0.006774
0.017463
0.002474
0.005395
0.020708
0.009898
0.009107
0.030159
0.001521
0.000183
0.000000
0.000000
0.000000
0.000203
0.000426
0.002616
0.020809
0.054822
0.042166
0.066930
0.077984
0.059953
0.143231
0.163898
0.026366
0.105872
0.185498
0.047521
0.104634
0.104492
0.097110
0.111976
0.113518
0.122036
0.060440
0.035291
0.066971
0.021499
0.022837
0.016469
0.008742
0.020120
0.004624
0.007525
0.023061
0.012778
0.012311
0.033567
0.006896
0.001481
0.000020
0.000081
0.000000
0.001785
0.001623
0.007281
0.041314
0.070033
0.056242
0.068472
0.075530
0.065287
0.120495
0.132542
0.042328
0.100984
0.144590
0.063016
0.055268
0.018822
0.007160
0.010567
0.005578
0.021093
0.031944
0.036021
0.042105
0.066180
0.049042
0.054700
0.056952
0.049549
0.094210
0.098550
0.060258
0.084150
0.097455
0.060400
0.051800
0.092993
0.231843
0.200406
0.287598
0.095426
0.033911
0.005456
0.000446
0.000000
0.000041
0.000000
0.000000
0.000000
0.000000
0.000000
0.000061
0.000020
0.000000
0.000000
0.001846
0.000203
0.000000
0.000000
0.000000
0.000243
0.000852
0.003833
0.012108
0.053524
0.036467
0.048312
0.062671
0.039306
0.165156
0.186817
0.027827
0.134104
0.195923
0.030808
0.026590
0.070845
0.292567
0.189616
0.313031
0.062042
0.037440
0.007443
0.000264
0.000000
0.000000
0.000000
0.000000
0.000000
0.000000
0.000000
0.000122
0.000041
0.000000
0.000000
