# Supplementary material for: Benchmarking Inverse Statistical Approaches for Protein Structure and Design with Exactly Solvable Models
Source: PLoS Comput Biol. 2016 May 13;12(5):e1004889. doi: 10.1371/journal.pcbi.1004889 (PMC4866778; doi:10.1371/journal.pcbi.1004889)
Supplement: S3 Code — See readme.txt file. (ZIP) [file pcbi.1004889.s004.zip › CodeS3/S_C/align_C_w0lp_pmin0.p]

 1.421762e-02 3.088936e-02 3.244093e-01 1.704087e-01 4.258797e-01 2.922624e-02 4.908224e-03
 2.624480e-02 6.733597e-03 2.859751e-03 1.805091e-03 6.936416e-03 1.427847e-02 2.271575e-02 2.535240e-02 5.618091e-02 4.504614e-02 5.317919e-02 7.293378e-02 4.608052e-02 1.594362e-01 1.359091e-01 5.090762e-02 1.053848e-01 1.210425e-01 4.518811e-02
 2.614339e-02 1.091167e-02 5.242876e-02 8.930129e-02 3.421560e-02 2.176047e-01 1.998175e-01 2.819187e-03 7.256870e-02 2.751648e-01 1.896359e-02
 8.755704e-02 1.065004e-01 6.737653e-02 9.128892e-02 7.492141e-02 1.197647e-01 6.830950e-02 4.997465e-02 8.281107e-02 2.944935e-02 3.056485e-02 2.362844e-02 1.281817e-02 2.946963e-02 1.182436e-02 3.017949e-02 1.888247e-02 1.628638e-02 4.147652e-02
 5.881756e-04 1.014096e-04 9.735321e-04 1.391340e-02 4.983267e-02 3.656830e-02 6.461819e-02 8.431194e-02 5.490315e-02 1.530676e-01 1.701450e-01 2.149883e-02 1.049995e-01 2.039753e-01 4.044215e-02
 1.042288e-01 1.267417e-01 9.915830e-02 1.291350e-01 1.171281e-01 1.475307e-01 5.753980e-02 3.068654e-02 6.559172e-02 1.535341e-02 1.500862e-02 1.014096e-02 4.056384e-03 1.423791e-02 4.036102e-03 1.758442e-02 7.037826e-03 6.916134e-03 2.573775e-02
 1.642835e-03 4.056384e-05 6.084576e-05 1.257479e-03 2.663016e-02 7.741608e-02 4.902140e-02 7.995132e-02 8.990975e-02 7.181827e-02 1.280398e-01 1.308184e-01 2.794848e-02 8.378461e-02 1.584829e-01 7.315688e-02
 1.117939e-01 1.123821e-01 8.638069e-02 1.046953e-01 9.483825e-02 1.191360e-01 6.046040e-02 3.557449e-02 6.437481e-02 2.492648e-02 2.178278e-02 1.659061e-02 9.755603e-03 2.038333e-02 1.156069e-02 2.794848e-02 1.646892e-02 1.498834e-02 3.900213e-02
 3.001724e-03 4.056384e-05 1.216915e-04 2.433830e-04 1.906500e-03 3.024034e-02 7.216307e-02 5.293581e-02 7.956597e-02 8.605618e-02 7.060136e-02 1.192982e-01 1.253423e-01 3.378968e-02 9.264780e-02 1.577122e-01 7.431295e-02
 6.536862e-02 3.543251e-02 3.076767e-02 2.875976e-02 2.723862e-02 3.989453e-02 3.768380e-02 3.551364e-02 5.407160e-02 4.214583e-02 4.754082e-02 5.480174e-02 4.474191e-02 8.605618e-02 8.092486e-02 6.447622e-02 6.891796e-02 6.794443e-02 6.228577e-02
 7.727411e-03 2.271575e-03 3.853565e-04 8.112767e-05 2.920596e-03 3.954974e-03 1.450157e-02 3.835311e-02 6.883683e-02 6.234662e-02 7.427239e-02 8.694859e-02 7.159517e-02 1.205760e-01 1.193794e-01 4.593855e-02 9.676503e-02 1.259710e-01 5.711388e-02
 9.025454e-03 2.332421e-03 9.126863e-04 1.034378e-03 2.190447e-03 7.991076e-03 1.837542e-02 1.500862e-02 4.342359e-02 3.920495e-02 4.711490e-02 7.719298e-02 4.297739e-02 1.813204e-01 1.666768e-01 4.386979e-02 1.211845e-01 1.475915e-01 3.194402e-02
 3.593956e-02 6.922219e-02 2.737248e-01 1.945036e-01 3.318730e-01 6.745766e-02 2.401379e-02 3.103134e-03 8.112767e-05 6.084576e-05
 3.163979e-03 1.216915e-04 2.636649e-04 9.532502e-04 4.340331e-03 1.807119e-02 7.662509e-02 4.786533e-02 6.798499e-02 8.293277e-02 5.157692e-02 1.482405e-01 1.461109e-01 3.922523e-02 1.122401e-01 1.476726e-01 5.257073e-02
 1.035392e-01 9.670419e-02 1.397830e-01 1.127066e-01 1.269242e-01 8.167529e-02 1.083460e-01 8.741507e-02 1.397424e-02 9.167427e-03 1.174323e-02 5.881756e-03 5.841193e-03 1.064801e-02 1.190549e-02 3.157895e-02 2.608255e-02 5.861474e-03 5.496400e-03
 9.106581e-03 4.354528e-02 2.870500e-01 1.651151e-01 4.452490e-01 4.435656e-02 5.192171e-03 3.042288e-04
 4.916337e-02 3.137613e-02 3.147754e-02 2.610283e-02 2.573775e-02 2.348646e-02 6.559172e-02 1.240239e-01 2.823243e-02 4.021904e-02 2.738059e-02 4.103032e-02 2.543353e-02 8.615759e-02 7.761890e-02 8.575195e-02 1.400872e-01 4.007707e-02 1.557651e-02
 1.515059e-02 7.686847e-03 3.366798e-03 4.989352e-03 7.991076e-03 2.139742e-02 3.847480e-02 2.407464e-02 4.906196e-02 4.873745e-02 5.512625e-02 6.198154e-02 5.334145e-02 1.029105e-01 1.402292e-01 5.275327e-02 1.292161e-01 1.459284e-01 3.510800e-02
 1.216915e-04 1.014096e-04 4.563432e-03 4.066525e-02 2.707636e-02 6.244803e-02 9.159314e-02 5.054254e-02 1.712200e-01 1.714633e-01 1.296015e-02 9.615658e-02 2.367508e-01 3.431701e-02
 1.052632e-01 1.207180e-01 9.356049e-02 1.182639e-01 1.091979e-01 1.377345e-01 6.050096e-02 3.433729e-02 6.956698e-02 1.845655e-02 1.711794e-02 1.330494e-02 6.774161e-03 1.746273e-02 5.394990e-03 2.070784e-02 9.897576e-03 9.106581e-03 3.015921e-02
 1.521144e-03 2.028192e-04 4.259203e-04 2.616368e-03 2.080925e-02 5.482203e-02 4.216611e-02 6.693033e-02 7.798398e-02 5.995335e-02 1.432309e-01 1.638982e-01 2.636649e-02 1.058716e-01 1.854984e-01 4.752054e-02
 1.046344e-01 1.044924e-01 9.710983e-02 1.119765e-01 1.135179e-01 1.220363e-01 6.044012e-02 3.529054e-02 6.697090e-02 2.149883e-02 2.283744e-02 1.646892e-02 8.741507e-03 2.011966e-02 7.524592e-03 2.306054e-02 1.277761e-02 1.231112e-02 3.356658e-02
 6.895852e-03 1.480580e-03 8.112767e-05 1.784809e-03 1.622553e-03 7.281209e-03 4.131427e-02 7.003347e-02 5.624176e-02 6.847176e-02 7.552987e-02 6.528750e-02 1.204949e-01 1.325423e-01 4.232836e-02 1.009837e-01 1.445898e-01 6.301592e-02
 5.526823e-02 1.882162e-02 7.159517e-03 1.056688e-02 2.109320e-02 3.194402e-02 3.602069e-02 4.210526e-02 6.617990e-02 4.904168e-02 5.470033e-02 5.695163e-02 4.954873e-02 9.420951e-02 9.854984e-02 6.025758e-02 8.414968e-02 9.745462e-02 6.039955e-02
 5.180002e-02 9.299260e-02 2.318426e-01 2.004056e-01 2.875976e-01 9.542643e-02 3.391137e-02 5.455836e-03 4.462022e-04 4.056384e-05 6.084576e-05
 1.845655e-03 2.433830e-04 8.518406e-04 3.833283e-03 1.210831e-02 5.352398e-02 3.646689e-02 4.831153e-02 6.267113e-02 3.930636e-02 1.651557e-01 1.868168e-01 2.782679e-02 1.341040e-01 1.959233e-01 3.080823e-02
 2.658960e-02 7.084474e-02 2.925667e-01 1.896157e-01 3.130311e-01 6.204239e-02 3.744042e-02 7.443464e-03 2.636649e-04 1.216915e-04
 1.014096e-04 1.216915e-04 1.000000e-10 4.056384e-05 4.056384e-05 1.825373e-04 3.447926e-04 4.056384e-04 1.034378e-03 5.070480e-04 7.301491e-04 1.196633e-03 4.259203e-04 2.454112e-03 2.028192e-03 5.678937e-04 1.683399e-03 1.947064e-03 4.056384e-04 4.867660e-04 1.825373e-04 6.084576e-05 6.084576e-05 1.622553e-04 3.447926e-04 4.664841e-04 3.245107e-04 1.683399e-03 1.014096e-03 1.602272e-03 2.372984e-03 1.196633e-03 6.571342e-03 4.603996e-03 1.561708e-03 3.265389e-03 3.995538e-03 8.721225e-04 9.147145e-03 2.271575e-03 8.721225e-04 4.664841e-04 2.433830e-03 4.502586e-03 7.747693e-03 8.437278e-03 1.922726e-02 1.490721e-02 1.675286e-02 2.346618e-02 1.500862e-02 5.094818e-02 4.340331e-02 1.671230e-02 3.374911e-02 3.900213e-02 1.470439e-02 3.772437e-03 9.532502e-04 5.070480e-04 2.839469e-04 8.721225e-04 2.393266e-03 3.184261e-03 3.589900e-03 9.025454e-03 7.727411e-03 9.268837e-03 1.312240e-02 7.362336e-03 2.833384e-02 2.379069e-02 9.005172e-03 1.831457e-02 2.139742e-02 7.200081e-03 1.229084e-02 3.062570e-03 1.358889e-03 8.924044e-04 3.285671e-03 6.530778e-03 1.001927e-02 1.208802e-02 2.368928e-02 1.977487e-02 2.326336e-02 3.024034e-02 2.093094e-02 6.421255e-02 5.636345e-02 2.157996e-02 4.425515e-02 5.023831e-02 2.107291e-02 4.056384e-04 1.419734e-04 6.084576e-05 6.084576e-05 1.419734e-04 3.245107e-04 8.721225e-04 4.867660e-04 1.358889e-03 1.014096e-03 1.379170e-03 2.149883e-03 9.938140e-04 5.820911e-03 4.786533e-03 1.298043e-03 3.407362e-03 3.630463e-03 8.518406e-04 4.056384e-05 1.000000e-10 1.000000e-10 1.000000e-10 1.000000e-10 1.000000e-10 8.112767e-05 2.028192e-05 1.622553e-04 1.014096e-04 1.825373e-04 3.853565e-04 1.622553e-04 1.054660e-03 9.329683e-04 1.825373e-04 6.895852e-04 8.315587e-04 8.112767e-05
 2.028192e-05 1.000000e-10 8.112767e-05 5.273299e-04 1.014096e-04 3.366798e-03 3.650745e-03 1.000000e-10 8.924044e-04 5.577528e-03 1.000000e-10 2.028192e-05 1.000000e-10 3.245107e-04 1.602272e-03 1.014096e-04 9.289119e-03 6.976980e-03 1.000000e-10 1.581990e-03 1.099280e-02 1.000000e-10 9.329683e-03 3.934692e-03 1.813204e-02 2.953047e-02 1.135787e-02 6.826894e-02 6.469932e-02 4.664841e-04 2.429774e-02 8.798296e-02 6.348241e-03 2.170165e-03 7.909948e-04 7.240645e-03 1.480580e-02 3.975256e-03 4.303823e-02 3.648717e-02 2.231011e-04 1.050603e-02 4.952845e-02 1.642835e-03 1.456242e-02 6.185985e-03 2.632593e-02 4.139540e-02 1.859852e-02 8.366291e-02 8.092486e-02 2.129601e-03 3.395193e-02 1.071697e-01 1.097252e-02 4.056384e-05 1.000000e-10 3.245107e-04 1.277761e-03 8.112767e-05 8.863198e-03 6.348241e-03 1.000000e-10 1.216915e-03 1.107393e-02 1.000000e-10 1.000000e-10 1.000000e-10 1.000000e-10 1.622553e-04 1.000000e-10 1.115506e-03 7.301491e-04 1.000000e-10 1.216915e-04 2.778623e-03 1.000000e-10
 3.529054e-03 1.054660e-03 5.678937e-04 1.014096e-03 8.924044e-04 1.115506e-03 1.135787e-03 4.867660e-04 9.938140e-04 5.881756e-04 4.056384e-04 2.839469e-04 1.825373e-04 2.231011e-04 6.084576e-05 6.287395e-04 2.231011e-04 8.112767e-05 6.693033e-04 2.494676e-03 2.819187e-03 3.103134e-03 2.880032e-03 2.048474e-03 3.022006e-03 3.224825e-03 1.825373e-03 2.089038e-03 9.126863e-04 9.735321e-04 4.462022e-04 3.245107e-04 9.126863e-04 2.433830e-04 1.338607e-03 5.881756e-04 2.839469e-04 1.216915e-03 2.744144e-02 3.946861e-02 2.151912e-02 2.652875e-02 2.239124e-02 3.504716e-02 2.235067e-02 1.709766e-02 2.573775e-02 9.958422e-03 9.309401e-03 9.005172e-03 4.583714e-03 1.030321e-02 3.853565e-03 1.168239e-02 5.678937e-03 5.618091e-03 1.440016e-02 1.541426e-02 1.766555e-02 1.166210e-02 1.515059e-02 1.397424e-02 2.202616e-02 1.174323e-02 7.808539e-03 1.535341e-02 4.603996e-03 5.536964e-03 3.833283e-03 1.541426e-03 4.705405e-03 1.967346e-03 4.279485e-03 3.001724e-03 2.535240e-03 6.185985e-03 3.547308e-02 4.238921e-02 2.825271e-02 4.218639e-02 3.271473e-02 5.437582e-02 2.772538e-02 2.137714e-02 3.563533e-02 1.216915e-02 1.336578e-02 9.248555e-03 5.678937e-03 1.253423e-02 5.313863e-03 1.131731e-02 8.700943e-03 7.443464e-03 1.723963e-02 2.738059e-03 2.332421e-03 2.007910e-03 3.163979e-03 2.514958e-03 3.813001e-03 1.845655e-03 1.277761e-03 2.535240e-03 1.074942e-03 9.532502e-04 7.301491e-04 4.259203e-04 6.287395e-04 3.447926e-04 6.895852e-04 5.678937e-04 1.825373e-04 1.318325e-03 4.664841e-04 7.504310e-04 2.636649e-04 3.650745e-04 3.853565e-04 3.650745e-04 2.839469e-04 1.014096e-04 4.664841e-04 1.419734e-04 2.028192e-05 8.112767e-05 8.112767e-05 1.622553e-04 4.056384e-05 2.231011e-04 1.216915e-04 1.216915e-04 4.462022e-04
 1.000000e-10 1.000000e-10 4.056384e-05 2.231011e-04 6.693033e-04 6.490214e-04 1.034378e-03 1.257479e-03 8.721225e-04 1.947064e-03 2.636649e-03 2.028192e-04 1.500862e-03 2.352703e-03 8.315587e-04 1.000000e-10 1.000000e-10 1.000000e-10 3.853565e-04 1.379170e-03 1.216915e-03 1.926782e-03 2.717777e-03 1.825373e-03 4.867660e-03 5.313863e-03 6.287395e-04 3.103134e-03 5.922320e-03 1.602272e-03 1.622553e-04 1.000000e-10 2.636649e-04 4.198357e-03 1.614441e-02 1.172295e-02 2.101207e-02 2.782679e-02 1.780752e-02 4.936619e-02 5.541020e-02 6.571342e-03 3.449954e-02 6.680864e-02 1.257479e-02 8.112767e-05 1.000000e-10 1.216915e-04 2.089038e-03 8.700943e-03 6.145421e-03 1.192577e-02 1.435960e-02 9.593348e-03 2.553494e-02 2.825271e-02 3.894128e-03 1.681371e-02 3.563533e-02 7.260927e-03 3.447926e-04 1.014096e-04 4.867660e-04 6.510496e-03 2.101207e-02 1.577933e-02 2.681270e-02 3.510800e-02 2.330392e-02 6.563229e-02 7.264983e-02 9.593348e-03 4.549234e-02 8.666464e-02 1.636751e-02 1.000000e-10 1.000000e-10 6.084576e-05 4.664841e-04 1.581990e-03 9.126863e-04 1.663117e-03 2.717777e-03 1.318325e-03 4.766251e-03 4.887942e-03 5.678937e-04 2.981442e-03 5.638373e-03 1.663117e-03 1.000000e-10 1.000000e-10 1.000000e-10 4.056384e-05 3.447926e-04 1.419734e-04 2.231011e-04 3.245107e-04 1.825373e-04 9.329683e-04 9.938140e-04 4.056384e-05 6.084576e-04 9.329683e-04 1.419734e-04
 8.883480e-03 6.895852e-04 5.070480e-04 7.301491e-04 5.273299e-04 8.721225e-04 4.462022e-04 1.216915e-04 5.881756e-04 2.231011e-04 1.216915e-04 2.028192e-05 6.084576e-05 4.056384e-05 2.028192e-05 1.622553e-04 1.000000e-10 1.000000e-10 2.028192e-04 3.529054e-03 3.671027e-03 5.171889e-03 3.630463e-03 3.650745e-03 2.656931e-03 3.569618e-03 8.112767e-04 1.277761e-03 4.259203e-04 2.028192e-04 1.014096e-04 6.084576e-05 1.622553e-04 1.014096e-04 7.301491e-04 1.419734e-04 1.014096e-04 8.721225e-04 3.009837e-02 5.319947e-02 3.403306e-02 3.573674e-02 3.492546e-02 4.001623e-02 2.044417e-02 1.072913e-02 1.910557e-02 4.887942e-03 4.299767e-03 4.563432e-03 1.541426e-03 5.678937e-03 1.521144e-03 8.619815e-03 2.291857e-03 2.332421e-03 9.532502e-03 1.869993e-02 1.955177e-02 1.547510e-02 1.981543e-02 2.364872e-02 2.853666e-02 9.349965e-03 3.934692e-03 1.405537e-02 2.555522e-03 2.920596e-03 1.298043e-03 2.839469e-04 2.028192e-03 6.084576e-04 1.764527e-03 9.329683e-04 1.176351e-03 3.447926e-03 3.871818e-02 4.634418e-02 4.052327e-02 6.403002e-02 4.879830e-02 6.952642e-02 2.253321e-02 1.470439e-02 2.880032e-02 6.936416e-03 7.139235e-03 3.873846e-03 1.987628e-03 6.206267e-03 1.744245e-03 6.023730e-03 3.447926e-03 3.042288e-03 1.054660e-02 3.630463e-03 2.312139e-03 2.880032e-03 4.725687e-03 5.111044e-03 5.394990e-03 1.054660e-03 2.839469e-04 1.622553e-03 2.839469e-04 3.042288e-04 2.636649e-04 8.112767e-05 1.216915e-04 4.056384e-05 1.419734e-04 1.216915e-04 1.825373e-04 6.693033e-04 6.693033e-04 9.532502e-04 5.678937e-04 4.462022e-04 4.664841e-04 5.273299e-04 1.419734e-04 1.014096e-04 1.419734e-04 4.056384e-05 2.028192e-05 2.028192e-05 4.056384e-05 1.000000e-10 1.000000e-10 1.419734e-04 1.014096e-04 8.112767e-05 4.462022e-04
 1.000000e-10 1.000000e-10 1.000000e-10 4.056384e-05 4.462022e-04 1.095224e-03 7.909948e-04 1.034378e-03 1.277761e-03 9.532502e-04 1.602272e-03 1.845655e-03 6.287395e-04 1.338607e-03 1.845655e-03 1.318325e-03 1.014096e-04 1.000000e-10 1.000000e-10 1.000000e-10 1.135787e-03 2.880032e-03 1.541426e-03 2.352703e-03 2.474394e-03 2.393266e-03 3.488490e-03 3.549336e-03 6.895852e-04 2.596086e-03 5.131325e-03 2.555522e-03 2.839469e-04 4.056384e-05 4.056384e-05 3.245107e-04 7.869384e-03 2.494676e-02 1.571849e-02 2.630565e-02 2.900314e-02 2.283744e-02 4.153737e-02 4.346415e-02 8.924044e-03 2.725890e-02 5.196228e-02 2.389210e-02 2.839469e-04 1.000000e-10 1.000000e-10 2.433830e-04 5.171889e-03 1.413650e-02 7.930230e-03 1.324409e-02 1.590102e-02 1.212859e-02 2.135686e-02 2.310111e-02 4.908224e-03 1.393368e-02 2.581888e-02 1.225028e-02 8.518406e-04 1.000000e-10 2.028192e-05 6.490214e-04 1.113477e-02 3.141669e-02 2.137714e-02 3.425616e-02 3.851536e-02 3.086908e-02 5.520738e-02 5.461921e-02 1.186492e-02 3.606125e-02 6.887740e-02 3.015921e-02 1.216915e-04 1.000000e-10 1.000000e-10 1.000000e-10 7.301491e-04 2.332421e-03 1.480580e-03 2.454112e-03 2.413548e-03 2.291857e-03 4.117229e-03 3.610182e-03 9.126863e-04 2.048474e-03 4.178075e-03 2.535240e-03 1.000000e-10 1.000000e-10 1.000000e-10 1.000000e-10 1.419734e-04 6.084576e-04 1.825373e-04 3.042288e-04 3.245107e-04 3.447926e-04 7.098672e-04 6.287395e-04 2.028192e-05 5.070480e-04 6.693033e-04 4.462022e-04
 8.051922e-03 5.881756e-04 4.462022e-04 7.098672e-04 4.664841e-04 8.112767e-04 6.895852e-04 1.825373e-04 4.867660e-04 1.622553e-04 2.433830e-04 2.231011e-04 2.028192e-05 2.028192e-04 6.084576e-05 5.476118e-04 2.028192e-05 1.000000e-10 3.042288e-04 3.894128e-03 3.265389e-03 4.137511e-03 3.265389e-03 2.981442e-03 2.433830e-03 3.163979e-03 9.938140e-04 1.135787e-03 9.126863e-04 4.867660e-04 2.028192e-04 2.231011e-04 5.070480e-04 3.650745e-04 9.126863e-04 3.245107e-04 3.042288e-04 1.216915e-03 3.267417e-02 4.508671e-02 2.851638e-02 2.875976e-02 2.817159e-02 3.137613e-02 1.987628e-02 1.249366e-02 1.902444e-02 7.909948e-03 7.524592e-03 6.571342e-03 3.894128e-03 8.214177e-03 3.630463e-03 1.371058e-02 5.638373e-03 4.969070e-03 1.403509e-02 2.007910e-02 1.825373e-02 1.411622e-02 1.799006e-02 1.957205e-02 2.172193e-02 1.038434e-02 5.293581e-03 1.322381e-02 3.691309e-03 4.238921e-03 2.149883e-03 8.518406e-04 2.961160e-03 1.886218e-03 3.001724e-03 2.231011e-03 2.332421e-03 5.151607e-03 4.222695e-02 4.204442e-02 3.602069e-02 4.983267e-02 3.995538e-02 5.798601e-02 2.468310e-02 1.602272e-02 2.833384e-02 1.127675e-02 8.822635e-03 6.936416e-03 4.603996e-03 8.295305e-03 5.354427e-03 9.207991e-03 7.727411e-03 6.875570e-03 1.657033e-02 4.056384e-03 2.231011e-03 2.880032e-03 3.914410e-03 3.468208e-03 4.360613e-03 1.419734e-03 5.070480e-04 2.007910e-03 8.315587e-04 4.664841e-04 4.867660e-04 1.419734e-04 1.622553e-04 2.433830e-04 4.056384e-04 2.839469e-04 2.839469e-04 9.938140e-04 8.112767e-04 9.126863e-04 2.433830e-04 2.231011e-04 2.231011e-04 4.462022e-04 2.433830e-04 8.112767e-05 1.622553e-04 1.419734e-04 1.000000e-10 2.028192e-05 2.028192e-05 4.056384e-05 2.028192e-05 1.622553e-04 2.231011e-04 2.231011e-04 7.098672e-04
 1.000000e-10 1.000000e-10 1.000000e-10 1.000000e-10 4.056384e-05 3.650745e-04 1.176351e-03 6.490214e-04 1.135787e-03 1.318325e-03 9.938140e-04 1.764527e-03 1.581990e-03 5.678937e-04 1.156069e-03 2.291857e-03 1.176351e-03 2.028192e-05 1.000000e-10 1.000000e-10 2.028192e-05 6.084576e-05 8.518406e-04 2.048474e-03 1.825373e-03 2.393266e-03 2.332421e-03 1.805091e-03 3.224825e-03 4.178075e-03 1.034378e-03 3.326235e-03 5.496400e-03 2.271575e-03 9.532502e-04 2.028192e-05 8.112767e-05 4.056384e-05 7.301491e-04 9.694757e-03 2.350674e-02 1.723963e-02 2.583916e-02 2.804989e-02 2.443971e-02 3.912382e-02 4.013792e-02 1.001927e-02 2.888145e-02 5.090762e-02 2.472366e-02 4.664841e-04 1.000000e-10 2.028192e-05 6.084576e-05 2.433830e-04 4.806815e-03 1.129703e-02 9.086300e-03 1.409593e-02 1.429875e-02 1.216915e-02 2.082953e-02 2.127573e-02 5.780347e-03 1.705709e-02 2.699523e-02 1.192577e-02 1.521144e-03 2.028192e-05 2.028192e-05 1.014096e-04 8.112767e-04 1.377142e-02 3.151810e-02 2.281716e-02 3.387080e-02 3.711591e-02 2.892202e-02 5.056282e-02 5.344286e-02 1.541426e-02 3.865734e-02 6.534834e-02 3.196430e-02 4.056384e-05 1.000000e-10 1.000000e-10 2.028192e-05 2.028192e-05 6.895852e-04 2.271575e-03 1.237197e-03 1.703681e-03 2.393266e-03 1.987628e-03 3.326235e-03 4.036102e-03 8.924044e-04 2.920596e-03 5.658655e-03 2.028192e-03 1.000000e-10 1.000000e-10 1.000000e-10 1.000000e-10 1.000000e-10 6.084576e-05 3.447926e-04 8.112767e-05 5.273299e-04 5.476118e-04 2.839469e-04 4.664841e-04 6.693033e-04 8.112767e-05 6.287395e-04 9.938140e-04 2.231011e-04
 3.447926e-04 3.447926e-04 3.853565e-04 5.273299e-04 3.447926e-04 4.867660e-04 8.518406e-04 4.867660e-04 7.301491e-04 5.881756e-04 5.678937e-04 9.735321e-04 6.895852e-04 1.581990e-03 1.379170e-03 7.707129e-04 1.054660e-03 8.518406e-04 8.315587e-04 1.541426e-03 1.014096e-03 4.867660e-04 6.895852e-04 7.098672e-04 7.707129e-04 1.034378e-03 9.938140e-04 1.663117e-03 1.521144e-03 1.277761e-03 2.210729e-03 1.338607e-03 3.387080e-03 2.656931e-03 1.926782e-03 2.616368e-03 2.291857e-03 1.906500e-03 2.155968e-02 1.091167e-02 1.005983e-02 1.018152e-02 9.573066e-03 1.356860e-02 1.192577e-02 1.263564e-02 1.756414e-02 1.379170e-02 1.492749e-02 1.738160e-02 1.342663e-02 2.660988e-02 2.630565e-02 2.048474e-02 2.212757e-02 2.216814e-02 1.981543e-02 1.036406e-02 5.435554e-03 5.151607e-03 4.522868e-03 4.563432e-03 6.327959e-03 7.118953e-03 4.847379e-03 9.268837e-03 7.362336e-03 8.254741e-03 9.613629e-03 8.234459e-03 1.478552e-02 1.433932e-02 1.225028e-02 1.172295e-02 1.170267e-02 1.095224e-02 2.955076e-02 1.657033e-02 1.397424e-02 1.225028e-02 1.129703e-02 1.723963e-02 1.535341e-02 1.537369e-02 2.324308e-02 1.740189e-02 2.082953e-02 2.233039e-02 1.914613e-02 3.656830e-02 3.334347e-02 2.695467e-02 2.847581e-02 2.821215e-02 2.711693e-02 1.642835e-03 9.532502e-04 6.490214e-04 5.476118e-04 6.287395e-04 1.277761e-03 1.216915e-03 1.074942e-03 1.480580e-03 1.277761e-03 1.480580e-03 2.048474e-03 1.581990e-03 2.636649e-03 2.474394e-03 1.744245e-03 2.312139e-03 2.251293e-03 1.500862e-03 3.650745e-04 2.028192e-04 6.084576e-05 4.056384e-05 1.014096e-04 2.231011e-04 1.622553e-04 1.014096e-04 1.216915e-04 2.028192e-04 2.028192e-04 2.433830e-04 3.245107e-04 4.867660e-04 4.259203e-04 3.447926e-04 6.084576e-04 4.462022e-04 1.622553e-04
 2.028192e-05 1.000000e-10 1.000000e-10 1.000000e-10 1.000000e-10 6.084576e-05 1.216915e-04 3.245107e-04 1.074942e-03 9.938140e-04 1.074942e-03 1.379170e-03 1.298043e-03 1.642835e-03 1.683399e-03 5.881756e-04 1.399452e-03 2.048474e-03 5.070480e-04 8.112767e-05 1.000000e-10 1.000000e-10 1.000000e-10 6.084576e-05 6.084576e-05 5.273299e-04 8.721225e-04 2.474394e-03 2.291857e-03 2.332421e-03 3.001724e-03 2.089038e-03 3.671027e-03 3.610182e-03 1.419734e-03 3.042288e-03 3.711591e-03 1.642835e-03 2.717777e-03 7.707129e-04 1.622553e-04 4.056384e-05 8.112767e-04 1.196633e-03 4.563432e-03 1.324409e-02 2.206673e-02 1.910557e-02 2.423689e-02 2.904371e-02 2.259406e-02 3.849508e-02 3.924551e-02 1.478552e-02 3.166008e-02 4.155765e-02 1.809147e-02 1.156069e-03 3.650745e-04 1.014096e-04 2.028192e-05 5.881756e-04 6.693033e-04 2.129601e-03 6.246831e-03 1.127675e-02 1.105365e-02 1.336578e-02 1.427847e-02 1.247338e-02 2.127573e-02 1.953149e-02 8.011358e-03 1.683399e-02 2.109320e-02 9.897576e-03 3.488490e-03 1.054660e-03 1.216915e-04 2.028192e-05 1.358889e-03 1.886218e-03 6.814725e-03 1.642835e-02 2.930737e-02 2.697495e-02 3.042288e-02 3.595984e-02 3.060542e-02 5.180002e-02 5.070480e-02 1.969374e-02 4.078694e-02 5.328060e-02 2.516986e-02 1.825373e-04 6.084576e-05 1.000000e-10 1.000000e-10 1.014096e-04 8.112767e-05 3.245107e-04 1.054660e-03 2.109320e-03 1.622553e-03 2.555522e-03 2.798905e-03 2.170165e-03 3.062570e-03 4.076666e-03 1.277761e-03 2.535240e-03 3.630463e-03 1.581990e-03 8.112767e-05 2.028192e-05 1.000000e-10 1.000000e-10 1.000000e-10 1.000000e-10 2.028192e-05 1.825373e-04 5.070480e-04 3.042288e-04 2.839469e-04 4.867660e-04 3.650745e-04 6.287395e-04 5.070480e-04 1.622553e-04 5.070480e-04 6.287395e-04 2.231011e-04
 2.028192e-05 4.056384e-05 2.028192e-05 1.000000e-10 2.028192e-05 8.112767e-05 3.447926e-04 2.028192e-04 4.462022e-04 5.678937e-04 4.056384e-04 1.216915e-03 6.895852e-04 2.251293e-03 2.494676e-03 4.867660e-04 1.926782e-03 2.575804e-03 4.056384e-04 6.084576e-05 4.056384e-05 2.028192e-05 2.028192e-05 6.084576e-05 1.622553e-04 1.622553e-04 3.853565e-04 1.156069e-03 1.054660e-03 1.500862e-03 2.636649e-03 7.707129e-04 6.632187e-03 4.969070e-03 9.938140e-04 4.462022e-03 4.887942e-03 8.924044e-04 3.265389e-03 8.112767e-04 4.056384e-04 3.245107e-04 9.938140e-04 2.839469e-03 6.165703e-03 5.171889e-03 1.537369e-02 1.298043e-02 1.452185e-02 2.452084e-02 1.367001e-02 5.808742e-02 5.429470e-02 1.352804e-02 3.999594e-02 4.711490e-02 1.005983e-02 1.115506e-03 3.447926e-04 1.014096e-04 2.028192e-04 2.839469e-04 8.112767e-04 2.880032e-03 2.271575e-03 6.327959e-03 6.368522e-03 8.295305e-03 1.427847e-02 7.098672e-03 3.166008e-02 2.869891e-02 7.950512e-03 2.078897e-02 2.504817e-02 5.881756e-03 4.502586e-03 1.034378e-03 3.042288e-04 4.664841e-04 8.315587e-04 3.813001e-03 8.254741e-03 6.713315e-03 1.914613e-02 1.705709e-02 2.093094e-02 3.159923e-02 1.947064e-02 7.626001e-02 6.932360e-02 1.938951e-02 5.009634e-02 6.248859e-02 1.391340e-02 6.084576e-05 6.084576e-05 4.056384e-05 2.028192e-05 1.000000e-10 2.636649e-04 4.664841e-04 2.028192e-04 9.126863e-04 9.532502e-04 1.216915e-03 2.474394e-03 1.156069e-03 5.415272e-03 5.800629e-03 1.379170e-03 3.427644e-03 4.664841e-03 6.895852e-04 1.000000e-10 1.000000e-10 2.028192e-05 1.000000e-10 1.000000e-10 2.028192e-05 1.014096e-04 6.084576e-05 6.084576e-05 2.028192e-04 2.433830e-04 4.664841e-04 1.216915e-04 9.938140e-04 1.095224e-03 1.419734e-04 4.867660e-04 7.909948e-04 1.014096e-04
 5.476118e-04 1.115506e-03 3.752155e-03 2.900314e-03 3.934692e-03 1.277761e-03 5.881756e-04 1.014096e-04 1.000000e-10 1.000000e-10 1.703681e-03 2.839469e-03 7.484028e-03 5.780347e-03 9.451374e-03 2.352703e-03 1.115506e-03 1.419734e-04 2.028192e-05 1.000000e-10 1.119562e-02 2.182334e-02 8.782071e-02 6.323902e-02 1.105365e-01 2.184363e-02 7.058108e-03 8.518406e-04 1.000000e-10 2.028192e-05 6.936416e-03 1.192577e-02 4.693236e-02 3.360714e-02 5.411216e-02 1.200690e-02 4.320049e-03 5.273299e-04 2.028192e-05 2.028192e-05 1.354832e-02 2.863807e-02 1.196836e-01 8.208092e-02 1.436771e-01 2.697495e-02 9.857012e-03 1.358889e-03 4.056384e-05 2.028192e-05 1.744245e-03 2.352703e-03 7.078390e-03 5.638373e-03 8.802353e-03 2.656931e-03 8.721225e-04 8.112767e-05 1.000000e-10 1.000000e-10 2.433830e-04 5.273299e-04 9.532502e-04 1.257479e-03 1.338607e-03 3.447926e-04 2.028192e-04 4.056384e-05 1.000000e-10 1.000000e-10
 1.000000e-10 1.000000e-10 1.000000e-10 2.028192e-05 8.112767e-05 3.042288e-04 8.721225e-04 4.664841e-04 9.126863e-04 1.257479e-03 7.098672e-04 2.129601e-03 2.535240e-03 4.664841e-04 1.906500e-03 2.089038e-03 4.664841e-04 8.112767e-05 2.028192e-05 1.000000e-10 2.028192e-05 1.419734e-04 6.693033e-04 2.170165e-03 1.419734e-03 1.987628e-03 2.190447e-03 1.419734e-03 5.171889e-03 4.259203e-03 1.034378e-03 3.792719e-03 4.847379e-03 1.663117e-03 1.034378e-03 2.028192e-05 1.216915e-04 3.245107e-04 1.460298e-03 6.246831e-03 2.618396e-02 1.679343e-02 2.188419e-02 2.567691e-02 1.557651e-02 4.713518e-02 4.871717e-02 1.139844e-02 3.677112e-02 4.934591e-02 1.571849e-02 3.853565e-04 6.084576e-05 1.000000e-10 1.216915e-04 5.273299e-04 2.596086e-03 1.318325e-02 7.747693e-03 1.229084e-02 1.470439e-02 8.984890e-03 2.514958e-02 2.500761e-02 7.017544e-03 1.884190e-02 2.407464e-02 9.694757e-03 1.521144e-03 2.028192e-05 1.216915e-04 4.056384e-04 1.926782e-03 7.686847e-03 3.178177e-02 1.981543e-02 2.890173e-02 3.648717e-02 2.306054e-02 6.380692e-02 6.033871e-02 1.784809e-02 4.674982e-02 6.216408e-02 2.322280e-02 6.084576e-05 1.000000e-10 1.000000e-10 6.084576e-05 1.419734e-04 5.476118e-04 1.987628e-03 1.399452e-03 1.723963e-03 2.190447e-03 1.440016e-03 4.178075e-03 4.563432e-03 1.338607e-03 3.610182e-03 4.401176e-03 1.581990e-03 8.112767e-05 1.000000e-10 2.028192e-05 1.000000e-10 6.084576e-05 2.028192e-05 4.462022e-04 2.231011e-04 2.839469e-04 4.259203e-04 3.853565e-04 6.490214e-04 6.895852e-04 1.216915e-04 5.678937e-04 7.301491e-04 2.028192e-04
 1.581990e-03 1.642835e-03 1.825373e-03 1.825373e-03 1.987628e-03 1.257479e-03 1.156069e-03 9.938140e-04 2.231011e-04 8.112767e-05 1.825373e-04 1.419734e-04 6.084576e-05 1.216915e-04 1.419734e-04 3.650745e-04 3.650745e-04 6.084576e-05 1.419734e-04 3.488490e-03 2.900314e-03 3.772437e-03 3.650745e-03 4.259203e-03 2.697495e-03 3.001724e-03 2.251293e-03 4.259203e-04 4.867660e-04 2.839469e-04 3.650745e-04 1.622553e-04 2.636649e-04 4.664841e-04 8.518406e-04 8.924044e-04 3.042288e-04 1.622553e-04 3.303925e-02 3.044316e-02 4.654700e-02 3.699422e-02 4.021904e-02 2.630565e-02 3.553392e-02 2.831356e-02 4.340331e-03 2.880032e-03 3.549336e-03 2.068756e-03 2.149883e-03 3.610182e-03 3.934692e-03 1.066829e-02 8.579252e-03 1.906500e-03 1.723963e-03 1.790893e-02 1.685427e-02 2.441943e-02 1.821316e-02 2.107291e-02 1.397424e-02 1.876077e-02 1.529257e-02 2.210729e-03 1.764527e-03 1.825373e-03 7.301491e-04 8.721225e-04 1.723963e-03 2.129601e-03 5.334145e-03 4.178075e-03 1.196633e-03 1.054660e-03 4.340331e-02 4.133455e-02 5.883785e-02 4.839266e-02 5.557246e-02 3.445898e-02 4.628334e-02 3.776493e-02 6.267113e-03 3.630463e-03 5.435554e-03 2.413548e-03 2.312139e-03 4.462022e-03 4.685123e-03 1.324409e-02 1.119562e-02 2.129601e-03 2.210729e-03 3.407362e-03 3.042288e-03 3.853565e-03 3.062570e-03 3.366798e-03 2.697495e-03 3.163979e-03 2.332421e-03 4.867660e-04 2.433830e-04 3.650745e-04 1.419734e-04 2.231011e-04 3.245107e-04 3.042288e-04 9.532502e-04 7.301491e-04 2.636649e-04 1.622553e-04 7.098672e-04 4.664841e-04 5.273299e-04 5.678937e-04 4.462022e-04 2.839469e-04 4.259203e-04 4.664841e-04 2.028192e-05 8.112767e-05 1.014096e-04 2.028192e-05 6.084576e-05 1.419734e-04 2.231011e-04 1.622553e-04 1.419734e-04 1.000000e-10 4.056384e-05
 1.581990e-03 5.881756e-04 3.772437e-03 2.231011e-03 5.111044e-03 7.707129e-04 1.419734e-04 2.028192e-05 2.636649e-04 1.054660e-03 1.235169e-02 3.954974e-03 1.225028e-02 7.707129e-04 2.433830e-04 1.000000e-10 2.555522e-03 1.799006e-02 9.915830e-02 4.936619e-02 1.395802e-01 1.379170e-02 1.865937e-03 8.112767e-05 1.419734e-03 6.348241e-03 4.470135e-02 2.616368e-02 8.376432e-02 7.220363e-03 7.504310e-04 4.056384e-05 2.981442e-03 1.652976e-02 1.181827e-01 7.776088e-02 1.876077e-01 2.046446e-02 2.129601e-03 1.622553e-04 2.839469e-04 6.287395e-04 7.159517e-03 4.928506e-03 1.496806e-02 1.196633e-03 6.084576e-05 1.000000e-10 2.028192e-05 3.853565e-04 1.703681e-03 7.098672e-04 1.947064e-03 1.419734e-04 1.000000e-10 1.000000e-10
 1.419734e-04 4.056384e-04 2.636649e-04 4.056384e-04 2.231011e-04 2.839469e-04 8.518406e-04 1.257479e-03 4.462022e-04 5.476118e-04 4.867660e-04 8.924044e-04 5.678937e-04 1.379170e-03 1.277761e-03 1.135787e-03 2.372984e-03 7.909948e-04 3.245107e-04 7.301491e-04 5.678937e-04 5.273299e-04 5.070480e-04 4.867660e-04 4.867660e-04 1.399452e-03 3.163979e-03 1.054660e-03 1.541426e-03 1.034378e-03 1.541426e-03 8.518406e-04 3.285671e-03 2.920596e-03 2.677213e-03 5.253017e-03 1.886218e-03 5.476118e-04 1.695568e-02 1.127675e-02 1.046547e-02 9.674475e-03 9.471656e-03 8.599534e-03 2.125545e-02 4.040158e-02 9.126863e-03 1.249366e-02 8.599534e-03 1.249366e-02 8.741507e-03 2.800933e-02 2.389210e-02 2.713721e-02 4.445797e-02 1.200690e-02 4.441740e-03 7.342055e-03 4.320049e-03 3.894128e-03 3.589900e-03 2.940878e-03 3.387080e-03 1.066829e-02 1.999797e-02 5.192171e-03 6.632187e-03 4.928506e-03 7.544874e-03 4.847379e-03 1.642835e-02 1.425819e-02 1.535341e-02 2.563635e-02 7.362336e-03 3.224825e-03 2.289829e-02 1.413650e-02 1.553595e-02 1.156069e-02 1.208802e-02 1.024237e-02 2.997668e-02 5.532907e-02 1.154041e-02 1.730048e-02 1.141872e-02 1.652976e-02 9.613629e-03 3.383024e-02 3.153838e-02 3.652774e-02 5.654599e-02 1.592131e-02 6.611905e-03 1.034378e-03 6.287395e-04 7.098672e-04 3.042288e-04 4.664841e-04 4.056384e-04 1.298043e-03 3.387080e-03 7.707129e-04 1.480580e-03 8.721225e-04 1.663117e-03 6.895852e-04 2.656931e-03 3.103134e-03 2.575804e-03 4.847379e-03 1.663117e-03 3.447926e-04 6.084576e-05 4.056384e-05 8.112767e-05 6.084576e-05 6.084576e-05 8.112767e-05 1.419734e-04 4.867660e-04 1.014096e-04 2.028192e-04 4.056384e-05 3.650745e-04 1.216915e-04 5.476118e-04 6.287395e-04 3.447926e-04 9.532502e-04 4.462022e-04 8.112767e-05
 1.000000e-10 4.056384e-05 4.056384e-05 2.028192e-05 8.112767e-05 1.419734e-04 5.881756e-04 1.014096e-04 1.216915e-04 5.678937e-04 2.028192e-04 4.867660e-04 5.070480e-04 1.419734e-03 3.447926e-03 3.245107e-04 2.555522e-03 3.387080e-03 1.622553e-04 4.056384e-05 6.084576e-05 2.028192e-05 4.056384e-05 1.014096e-04 2.028192e-05 7.098672e-04 2.028192e-04 4.867660e-04 1.054660e-03 1.663117e-03 1.602272e-03 1.034378e-03 4.624277e-03 5.536964e-03 6.490214e-04 5.780347e-03 6.855289e-03 3.853565e-04 5.962884e-03 1.683399e-03 1.237197e-03 2.332421e-03 4.015820e-03 7.098672e-03 1.283845e-02 9.126863e-03 1.792922e-02 1.685427e-02 1.675286e-02 1.949092e-02 1.766555e-02 3.155867e-02 4.480276e-02 1.385255e-02 4.344387e-02 4.567488e-02 1.107393e-02 1.561708e-03 1.156069e-03 4.259203e-04 4.867660e-04 6.490214e-04 2.596086e-03 6.287395e-03 2.798905e-03 7.321773e-03 7.200081e-03 9.715039e-03 1.251394e-02 8.295305e-03 1.730048e-02 2.431802e-02 1.054660e-02 2.364872e-02 2.721833e-02 6.226549e-03 7.565156e-03 4.624277e-03 1.622553e-03 2.048474e-03 3.082852e-03 1.121590e-02 1.703681e-02 1.162154e-02 2.253321e-02 2.200588e-02 2.557550e-02 2.610283e-02 2.385154e-02 4.301795e-02 5.510597e-02 2.561606e-02 4.812899e-02 5.701247e-02 1.685427e-02 2.028192e-05 1.216915e-04 2.028192e-05 4.056384e-05 2.028192e-05 2.028192e-04 8.721225e-04 1.622553e-04 5.678937e-04 8.721225e-04 1.014096e-03 1.581990e-03 1.642835e-03 4.238921e-03 5.699219e-03 1.521144e-03 5.151607e-03 5.070480e-03 4.056384e-04 1.000000e-10 1.000000e-10 1.000000e-10 2.028192e-05 4.056384e-05 1.216915e-04 1.419734e-04 6.084576e-05 1.014096e-04 1.825373e-04 2.028192e-04 2.028192e-04 3.447926e-04 7.301491e-04 1.277761e-03 2.433830e-04 5.070480e-04 7.098672e-04 1.000000e-10
 1.000000e-10 1.000000e-10 1.000000e-10 4.867660e-04 3.042288e-04 7.504310e-04 1.135787e-03 6.693033e-04 2.514958e-03 2.535240e-03 6.084576e-05 1.399452e-03 4.096948e-03 2.636649e-04 1.000000e-10 1.000000e-10 4.056384e-05 8.518406e-04 4.664841e-04 1.561708e-03 2.758341e-03 1.440016e-03 5.800629e-03 5.719501e-03 4.056384e-04 2.798905e-03 8.234459e-03 8.112767e-04 6.084576e-05 2.028192e-05 1.521144e-03 1.322381e-02 9.471656e-03 2.046446e-02 2.865835e-02 1.683399e-02 5.374708e-02 5.607951e-02 4.421458e-03 3.170064e-02 7.615860e-02 1.204746e-02 1.000000e-10 1.000000e-10 6.895852e-04 6.165703e-03 4.096948e-03 1.020181e-02 1.543454e-02 8.477842e-03 3.060542e-02 2.942906e-02 1.947064e-03 1.620525e-02 4.236893e-02 4.786533e-03 6.084576e-05 8.112767e-05 2.231011e-03 1.859852e-02 1.214887e-02 2.774566e-02 4.082750e-02 2.174222e-02 7.177771e-02 7.212250e-02 5.841193e-03 4.084778e-02 9.607545e-02 1.575905e-02 1.000000e-10 1.000000e-10 8.112767e-05 1.257479e-03 5.476118e-04 1.419734e-03 2.413548e-03 1.095224e-03 5.881756e-03 4.847379e-03 2.433830e-04 2.677213e-03 8.295305e-03 4.664841e-04 1.000000e-10 1.000000e-10 1.000000e-10 8.112767e-05 4.056384e-05 3.042288e-04 3.650745e-04 2.839469e-04 8.924044e-04 7.098672e-04 4.056384e-05 5.273299e-04 1.480580e-03 1.825373e-04
 8.924044e-04 1.906500e-03 1.237197e-03 2.089038e-03 1.622553e-03 2.149883e-03 7.504310e-04 6.287395e-04 8.924044e-04 3.447926e-04 1.622553e-04 2.433830e-04 1.014096e-04 1.825373e-04 4.056384e-05 1.216915e-04 1.622553e-04 1.622553e-04 5.273299e-04 3.529054e-03 4.036102e-03 2.210729e-03 3.650745e-03 3.894128e-03 5.293581e-03 1.338607e-03 8.112767e-04 2.089038e-03 3.447926e-04 4.259203e-04 3.447926e-04 2.028192e-04 5.881756e-04 1.216915e-04 5.476118e-04 3.042288e-04 2.433830e-04 8.518406e-04 3.437785e-02 3.393165e-02 3.032147e-02 4.151709e-02 3.624379e-02 4.784505e-02 1.906500e-02 1.093195e-02 2.249265e-02 6.591624e-03 5.820911e-03 3.833283e-03 1.825373e-03 5.536964e-03 1.947064e-03 5.922320e-03 3.001724e-03 3.265389e-03 9.066018e-03 1.784809e-02 2.226955e-02 1.628638e-02 2.129601e-02 1.703681e-02 2.310111e-02 1.030321e-02 5.638373e-03 1.158098e-02 3.103134e-03 2.575804e-03 2.231011e-03 1.115506e-03 3.022006e-03 7.909948e-04 3.731873e-03 1.541426e-03 1.581990e-03 4.969070e-03 4.478248e-02 5.405131e-02 4.023933e-02 4.518811e-02 4.677010e-02 5.465977e-02 2.729946e-02 1.533313e-02 2.993611e-02 7.504310e-03 7.646283e-03 6.246831e-03 3.265389e-03 7.646283e-03 2.433830e-03 9.775885e-03 4.583714e-03 3.772437e-03 1.373086e-02 3.407362e-03 3.772437e-03 2.778623e-03 3.813001e-03 3.022006e-03 4.015820e-03 1.500862e-03 7.707129e-04 2.332421e-03 5.070480e-04 4.462022e-04 3.650745e-04 2.231011e-04 3.853565e-04 4.056384e-05 5.273299e-04 2.433830e-04 8.112767e-05 8.721225e-04 4.259203e-04 7.504310e-04 4.867660e-04 7.098672e-04 6.084576e-04 6.693033e-04 2.231011e-04 2.231011e-04 2.433830e-04 4.056384e-05 4.056384e-05 4.056384e-05 4.056384e-05 1.014096e-04 2.028192e-05 8.112767e-05 6.084576e-05 1.000000e-10 1.216915e-04
 1.000000e-10 2.028192e-05 1.000000e-10 6.084576e-05 3.853565e-04 7.301491e-04 7.301491e-04 7.504310e-04 1.135787e-03 1.095224e-03 2.048474e-03 2.210729e-03 2.839469e-04 1.521144e-03 2.454112e-03 7.909948e-04 8.112767e-05 2.028192e-05 1.000000e-10 1.825373e-04 7.909948e-04 1.500862e-03 1.480580e-03 2.231011e-03 2.555522e-03 2.190447e-03 3.853565e-03 5.212453e-03 8.518406e-04 2.717777e-03 5.435554e-03 1.744245e-03 4.664841e-04 8.112767e-05 2.028192e-04 9.126863e-04 6.997262e-03 1.809147e-02 1.277761e-02 2.243180e-02 2.535240e-02 1.869993e-02 4.482304e-02 5.457864e-02 8.315587e-03 3.547308e-02 6.064294e-02 1.448129e-02 4.056384e-04 4.056384e-05 1.014096e-04 4.056384e-04 3.468208e-03 1.008011e-02 8.437278e-03 1.123618e-02 1.314268e-02 1.074942e-02 2.454112e-02 2.606227e-02 4.948788e-03 1.778724e-02 3.007809e-02 8.883480e-03 5.273299e-04 4.056384e-05 1.216915e-04 8.518406e-04 8.092486e-03 2.249265e-02 1.693540e-02 2.798905e-02 3.281614e-02 2.492648e-02 6.307677e-02 7.080418e-02 1.105365e-02 4.526924e-02 8.128993e-02 1.957205e-02 4.056384e-05 1.000000e-10 1.000000e-10 2.028192e-04 8.721225e-04 1.521144e-03 1.541426e-03 1.865937e-03 2.677213e-03 1.967346e-03 4.320049e-03 4.198357e-03 7.707129e-04 2.798905e-03 4.745969e-03 1.703681e-03 1.000000e-10 1.000000e-10 1.000000e-10 1.000000e-10 2.028192e-04 3.853565e-04 2.636649e-04 4.056384e-04 3.042288e-04 3.245107e-04 5.476118e-04 8.315587e-04 1.419734e-04 3.042288e-04 8.518406e-04 3.447926e-04
 1.500862e-03 1.561708e-03 1.176351e-03 1.561708e-03 1.784809e-03 1.825373e-03 8.112767e-04 3.853565e-04 1.014096e-03 3.853565e-04 2.433830e-04 1.014096e-04 1.216915e-04 3.245107e-04 6.084576e-05 4.462022e-04 1.825373e-04 2.839469e-04 3.447926e-04 3.752155e-03 3.589900e-03 2.798905e-03 3.204543e-03 3.022006e-03 4.482304e-03 1.622553e-03 7.909948e-04 2.575804e-03 6.287395e-04 3.853565e-04 5.476118e-04 3.447926e-04 6.084576e-04 1.419734e-04 5.273299e-04 1.825373e-04 3.447926e-04 1.216915e-03 3.370855e-02 3.224825e-02 3.050401e-02 3.758240e-02 3.707535e-02 4.139540e-02 1.890275e-02 1.107393e-02 2.249265e-02 6.632187e-03 7.727411e-03 5.212453e-03 2.717777e-03 6.469932e-03 2.677213e-03 7.504310e-03 4.522868e-03 3.995538e-03 1.040462e-02 1.799006e-02 1.865937e-02 1.695568e-02 1.955177e-02 1.916641e-02 2.056587e-02 1.026265e-02 6.023730e-03 1.034378e-02 3.589900e-03 3.711591e-03 3.143697e-03 1.358889e-03 3.731873e-03 1.135787e-03 3.995538e-03 2.048474e-03 1.683399e-03 5.820911e-03 4.356556e-02 4.488389e-02 4.182132e-02 4.561404e-02 4.839266e-02 4.926478e-02 2.689382e-02 1.588074e-02 2.873948e-02 9.633911e-03 1.030321e-02 7.058108e-03 3.934692e-03 8.416996e-03 3.427644e-03 9.917858e-03 5.638373e-03 5.618091e-03 1.480580e-02 3.671027e-03 3.103134e-03 3.163979e-03 3.731873e-03 3.508772e-03 3.711591e-03 1.622553e-03 1.014096e-03 1.561708e-03 5.881756e-04 4.259203e-04 3.447926e-04 2.433830e-04 4.056384e-04 6.084576e-05 6.084576e-04 2.028192e-04 3.447926e-04 8.518406e-04 4.462022e-04 4.462022e-04 6.895852e-04 7.098672e-04 5.678937e-04 7.707129e-04 3.245107e-04 1.216915e-04 2.433830e-04 4.056384e-05 4.056384e-05 6.084576e-05 2.028192e-05 1.622553e-04 2.028192e-05 6.084576e-05 1.000000e-10 4.056384e-05 1.014096e-04
 1.000000e-10 1.000000e-10 1.000000e-10 1.000000e-10 1.000000e-10 4.056384e-05 4.462022e-04 8.924044e-04 6.084576e-04 1.054660e-03 1.156069e-03 9.329683e-04 1.703681e-03 1.865937e-03 5.273299e-04 1.561708e-03 2.596086e-03 8.315587e-04 1.825373e-04 1.000000e-10 1.000000e-10 2.028192e-05 2.028192e-05 1.216915e-04 1.440016e-03 2.109320e-03 1.683399e-03 1.886218e-03 2.291857e-03 1.764527e-03 3.894128e-03 4.462022e-03 1.176351e-03 3.447926e-03 4.462022e-03 1.926782e-03 2.271575e-03 5.678937e-04 2.028192e-05 7.301491e-04 5.881756e-04 2.413548e-03 1.350776e-02 2.259406e-02 1.805091e-02 2.316195e-02 2.375013e-02 2.078897e-02 3.959031e-02 4.309908e-02 1.354832e-02 3.307981e-02 4.630362e-02 2.034276e-02 8.518406e-04 1.622553e-04 2.028192e-05 2.839469e-04 2.636649e-04 1.034378e-03 7.179799e-03 1.247338e-02 9.512220e-03 1.172295e-02 1.350776e-02 1.064801e-02 1.989656e-02 2.241152e-02 7.017544e-03 1.709766e-02 2.585945e-02 1.046547e-02 3.447926e-03 6.895852e-04 4.056384e-05 7.504310e-04 7.301491e-04 3.549336e-03 1.772640e-02 2.969273e-02 2.468310e-02 2.825271e-02 3.239022e-02 2.869891e-02 5.084677e-02 5.585640e-02 1.904472e-02 4.230808e-02 6.029814e-02 2.685326e-02 1.419734e-04 6.084576e-05 1.000000e-10 1.000000e-10 2.028192e-05 1.014096e-04 8.721225e-04 1.906500e-03 1.500862e-03 1.967346e-03 2.109320e-03 2.068756e-03 3.914410e-03 4.076666e-03 9.126863e-04 2.961160e-03 4.340331e-03 2.271575e-03 1.000000e-10 1.000000e-10 1.000000e-10 1.000000e-10 1.000000e-10 2.028192e-05 1.419734e-04 3.650745e-04 1.825373e-04 4.259203e-04 3.042288e-04 3.853565e-04 6.490214e-04 7.504310e-04 1.014096e-04 5.273299e-04 7.301491e-04 3.245107e-04
 4.259203e-04 5.070480e-04 1.825373e-04 2.839469e-04 3.650745e-04 5.881756e-04 3.853565e-04 8.315587e-04 7.707129e-04 6.895852e-04 7.098672e-04 6.693033e-04 8.112767e-04 1.095224e-03 1.196633e-03 8.112767e-04 1.277761e-03 1.419734e-03 1.095224e-03 2.231011e-03 9.329683e-04 1.419734e-04 4.259203e-04 9.532502e-04 8.315587e-04 1.135787e-03 1.926782e-03 2.109320e-03 1.825373e-03 1.703681e-03 1.521144e-03 1.399452e-03 2.900314e-03 2.494676e-03 1.805091e-03 2.149883e-03 2.494676e-03 1.622553e-03 1.746273e-02 4.806815e-03 2.129601e-03 3.508772e-03 6.794443e-03 9.715039e-03 1.202718e-02 1.352804e-02 2.257378e-02 1.608356e-02 1.683399e-02 1.878106e-02 1.596187e-02 3.066626e-02 3.370855e-02 1.853767e-02 2.853666e-02 3.245107e-02 1.859852e-02 1.003955e-02 3.529054e-03 1.318325e-03 1.967346e-03 3.407362e-03 5.780347e-03 6.226549e-03 7.200081e-03 1.123618e-02 8.011358e-03 9.207991e-03 1.020181e-02 8.234459e-03 1.431903e-02 1.594159e-02 1.076970e-02 1.466383e-02 1.634723e-02 1.093195e-02 2.257378e-02 8.092486e-03 3.042288e-03 4.015820e-03 8.721225e-03 1.364973e-02 1.472467e-02 1.691512e-02 2.746172e-02 2.060643e-02 2.456140e-02 2.405436e-02 2.164081e-02 4.259203e-02 4.271372e-02 2.585945e-02 3.496603e-02 4.147652e-02 2.596086e-02 2.129601e-03 8.315587e-04 2.839469e-04 2.636649e-04 6.084576e-04 1.216915e-03 1.298043e-03 1.419734e-03 1.906500e-03 1.541426e-03 1.419734e-03 1.480580e-03 1.318325e-03 2.210729e-03 2.251293e-03 2.312139e-03 1.987628e-03 2.677213e-03 1.947064e-03 4.056384e-04 1.216915e-04 6.084576e-05 1.014096e-04 2.433830e-04 1.622553e-04 2.028192e-04 2.839469e-04 1.216915e-04 2.839469e-04 2.636649e-04 2.433830e-04 1.825373e-04 4.056384e-04 2.433830e-04 1.622553e-04 5.678937e-04 5.678937e-04 2.433830e-04
 2.981442e-03 1.541426e-03 2.413548e-03 2.535240e-03 2.961160e-03 1.216915e-03 5.476118e-04 2.028192e-05 1.000000e-10 1.000000e-10 1.000000e-10 2.413548e-03 3.305953e-03 7.118953e-03 6.368522e-03 7.281209e-03 3.022006e-03 1.176351e-03 2.028192e-04 1.000000e-10 1.000000e-10 1.000000e-10 1.575905e-02 2.993611e-02 7.920089e-02 6.228577e-02 9.481797e-02 2.902343e-02 1.137816e-02 1.805091e-03 1.419734e-04 1.000000e-10 6.084576e-05 9.309401e-03 1.573877e-02 3.888044e-02 3.482405e-02 4.800730e-02 1.707738e-02 5.536964e-03 9.532502e-04 8.112767e-05 1.000000e-10 1.000000e-10 1.880134e-02 3.904269e-02 9.719095e-02 8.751648e-02 1.258696e-01 4.096948e-02 1.407565e-02 2.149883e-03 2.028192e-04 4.056384e-05 1.000000e-10 2.170165e-03 2.961160e-03 5.861474e-03 6.023730e-03 7.565156e-03 3.488490e-03 9.329683e-04 2.028192e-04 2.028192e-05 1.000000e-10 1.000000e-10 3.650745e-04 4.664841e-04 1.176351e-03 8.315587e-04 1.074942e-03 6.287395e-04 2.433830e-04 1.216915e-04 1.000000e-10 1.000000e-10 1.000000e-10
 2.028192e-05 1.000000e-10 1.000000e-10 6.084576e-05 1.419734e-04 7.098672e-04 5.273299e-04 7.301491e-04 9.532502e-04 6.895852e-04 2.068756e-03 2.514958e-03 4.056384e-04 2.007910e-03 2.758341e-03 6.287395e-04 6.084576e-05 2.028192e-05 1.000000e-10 1.014096e-04 6.084576e-04 1.845655e-03 1.298043e-03 1.744245e-03 1.744245e-03 1.399452e-03 4.685123e-03 4.806815e-03 8.924044e-04 4.320049e-03 6.165703e-03 1.156069e-03 5.881756e-04 1.216915e-04 2.231011e-04 1.196633e-03 3.873846e-03 1.642835e-02 1.162154e-02 1.470439e-02 2.036305e-02 1.237197e-02 5.567387e-02 6.192070e-02 7.626001e-03 4.342359e-02 6.504411e-02 9.207991e-03 2.839469e-04 4.056384e-05 1.419734e-04 6.693033e-04 1.926782e-03 1.026265e-02 6.490214e-03 9.390528e-03 1.133759e-02 7.260927e-03 2.531183e-02 3.105162e-02 5.273299e-03 2.255349e-02 3.222797e-02 6.185985e-03 8.112767e-04 6.084576e-05 4.462022e-04 1.521144e-03 5.090762e-03 2.212757e-02 1.513031e-02 1.963290e-02 2.630565e-02 1.608356e-02 7.273096e-02 8.023527e-02 1.241253e-02 5.745868e-02 8.354122e-02 1.218943e-02 6.084576e-05 1.000000e-10 4.056384e-05 2.231011e-04 4.462022e-04 1.703681e-03 1.216915e-03 1.764527e-03 1.663117e-03 1.419734e-03 4.137511e-03 5.354427e-03 1.074942e-03 3.610182e-03 5.151607e-03 1.318325e-03 2.028192e-05 1.000000e-10 1.000000e-10 6.084576e-05 2.028192e-05 4.056384e-04 1.825373e-04 3.447926e-04 3.042288e-04 8.112767e-05 5.476118e-04 9.329683e-04 1.419734e-04 7.098672e-04 1.034378e-03 1.216915e-04
 5.070480e-04 1.379170e-03 3.163979e-03 2.677213e-03 3.630463e-03 1.358889e-03 1.095224e-03 4.056384e-04 1.000000e-10 1.000000e-10 1.115506e-03 2.616368e-03 7.727411e-03 6.774161e-03 8.335869e-03 2.372984e-03 1.622553e-03 3.245107e-04 1.000000e-10 1.000000e-10 8.092486e-03 2.157996e-02 9.692729e-02 6.216408e-02 1.022209e-01 2.024135e-02 1.097252e-02 2.089038e-03 8.112767e-05 2.028192e-05 4.806815e-03 1.304127e-02 4.918365e-02 3.287699e-02 5.129297e-02 1.062773e-02 7.078390e-03 1.338607e-03 1.419734e-04 2.028192e-05 1.066829e-02 2.904371e-02 1.275530e-01 7.851131e-02 1.380590e-01 2.482507e-02 1.429875e-02 2.839469e-03 4.056384e-05 4.056384e-05 1.216915e-03 2.616368e-03 6.956698e-03 5.455836e-03 8.356150e-03 2.312139e-03 1.906500e-03 3.447926e-04 1.000000e-10 4.056384e-05 1.825373e-04 5.476118e-04 1.034378e-03 1.156069e-03 1.135787e-03 3.042288e-04 4.462022e-04 1.014096e-04 1.000000e-10 1.000000e-10
 5.273299e-04 1.622553e-04 1.358889e-03 2.372984e-03 6.895852e-04 5.577528e-03 5.354427e-03 6.084576e-05 1.906500e-03 7.767975e-03 4.664841e-04 1.825373e-04 4.056384e-05 1.419734e-04 3.447926e-04 1.419734e-04 1.663117e-03 1.521144e-03 2.028192e-05 3.853565e-04 2.210729e-03 8.112767e-05 4.056384e-05 4.056384e-05 4.056384e-05 1.014096e-04 4.056384e-05 5.881756e-04 7.504310e-04 2.028192e-05 1.216915e-04 1.095224e-03 2.028192e-05 2.028192e-05 1.000000e-10 8.112767e-05 8.112767e-05 2.028192e-05 3.853565e-04 3.447926e-04 1.000000e-10 1.014096e-04 7.504310e-04 2.028192e-05 1.622553e-04 6.084576e-05 2.636649e-04 4.867660e-04 6.084576e-05 1.642835e-03 1.419734e-03 4.056384e-05 4.462022e-04 2.312139e-03 4.056384e-05 2.231011e-04 1.014096e-04 5.678937e-04 1.115506e-03 4.664841e-04 2.859751e-03 2.920596e-03 1.000000e-10 9.126863e-04 4.908224e-03 2.028192e-04 4.056384e-04 1.216915e-04 8.315587e-04 2.251293e-03 5.476118e-04 5.029916e-03 4.502586e-03 4.056384e-05 1.460298e-03 7.179799e-03 3.447926e-04 6.287395e-04 2.231011e-04 1.581990e-03 2.352703e-03 8.518406e-04 5.313863e-03 5.293581e-03 2.028192e-05 1.561708e-03 6.875570e-03 6.490214e-04 1.602272e-03 6.490214e-04 2.981442e-03 5.354427e-03 1.805091e-03 1.227056e-02 1.111449e-02 1.622553e-04 3.975256e-03 1.519116e-02 1.074942e-03 1.358889e-03 4.664841e-04 2.454112e-03 3.975256e-03 1.014096e-03 1.032350e-02 9.025454e-03 1.014096e-04 2.738059e-03 1.269648e-02 8.924044e-04 1.663117e-03 4.056384e-04 2.900314e-03 4.786533e-03 1.825373e-03 1.147957e-02 1.083054e-02 2.433830e-04 3.407362e-03 1.468411e-02 9.532502e-04 1.541426e-03 6.084576e-04 3.529054e-03 6.388804e-03 2.494676e-03 1.602272e-02 1.521144e-02 1.825373e-04 5.374708e-03 2.030220e-02 1.277761e-03 1.379170e-03 4.867660e-04 2.149883e-03 3.772437e-03 1.622553e-03 9.613629e-03 9.998986e-03 1.419734e-04 3.387080e-03 1.271676e-02 8.112767e-04 3.610182e-03 2.210729e-03 8.558970e-03 1.525200e-02 5.618091e-03 3.277558e-02 2.863807e-02 4.056384e-04 1.362945e-02 4.581685e-02 2.900314e-03 3.326235e-03 1.663117e-03 7.463746e-03 1.235169e-02 5.070480e-03 2.719805e-02 2.348646e-02 4.462022e-04 1.111449e-02 4.125342e-02 2.514958e-03 1.419734e-03 3.650745e-04 2.596086e-03 4.482304e-03 1.521144e-03 1.188520e-02 1.074942e-02 1.014096e-04 3.671027e-03 1.312240e-02 9.938140e-04 3.447926e-03 1.358889e-03 5.678937e-03 9.268837e-03 4.015820e-03 2.399351e-02 2.233039e-02 2.636649e-04 7.200081e-03 2.549437e-02 2.332421e-03 3.204543e-03 1.480580e-03 6.530778e-03 1.032350e-02 4.462022e-03 2.910455e-02 2.723862e-02 4.462022e-04 7.666565e-03 2.817159e-02 2.393266e-03 1.399452e-03 4.664841e-04 2.677213e-03 4.157793e-03 1.926782e-03 9.410810e-03 8.741507e-03 1.216915e-04 3.407362e-03 1.188520e-02 9.938140e-04
 1.399452e-03 3.711591e-03 2.149883e-03 2.697495e-03 2.555522e-03 3.103134e-03 1.480580e-03 1.460298e-03 1.784809e-03 4.867660e-04 6.490214e-04 3.853565e-04 4.867660e-04 7.098672e-04 4.664841e-04 7.098672e-04 5.476118e-04 4.664841e-04 8.518406e-04 4.664841e-04 8.112767e-04 5.881756e-04 8.518406e-04 9.329683e-04 1.054660e-03 2.839469e-04 2.839469e-04 3.245107e-04 1.419734e-04 6.084576e-05 1.216915e-04 1.000000e-10 1.014096e-04 4.056384e-05 1.419734e-04 1.216915e-04 2.028192e-05 3.447926e-04 1.622553e-04 3.447926e-04 2.433830e-04 3.853565e-04 3.042288e-04 4.867660e-04 1.825373e-04 1.014096e-04 1.825373e-04 8.112767e-05 4.056384e-05 4.056384e-05 1.000000e-10 1.000000e-10 2.028192e-05 6.084576e-05 4.056384e-05 1.014096e-04 6.084576e-05 1.216915e-04 2.028192e-04 2.028192e-04 2.433830e-04 2.636649e-04 1.419734e-04 1.014096e-04 6.084576e-05 6.084576e-05 4.056384e-05 4.056384e-05 8.112767e-05 1.000000e-10 6.084576e-05 1.000000e-10 1.014096e-04 1.000000e-10 4.056384e-05 4.056384e-05 5.476118e-04 9.126863e-04 7.098672e-04 8.721225e-04 6.895852e-04 7.098672e-04 5.273299e-04 3.245107e-04 5.070480e-04 4.056384e-05 4.056384e-05 1.014096e-04 6.084576e-05 2.028192e-04 6.084576e-05 2.231011e-04 1.419734e-04 8.112767e-05 1.622553e-04 1.115506e-03 1.764527e-03 1.561708e-03 1.663117e-03 1.581990e-03 1.825373e-03 9.532502e-04 5.678937e-04 7.909948e-04 2.433830e-04 4.056384e-04 2.636649e-04 1.216915e-04 3.245107e-04 1.014096e-04 1.419734e-04 1.419734e-04 2.231011e-04 4.462022e-04 2.007910e-03 2.697495e-03 1.723963e-03 2.433830e-03 1.825373e-03 3.326235e-03 1.298043e-03 8.315587e-04 1.723963e-03 6.084576e-04 5.881756e-04 5.476118e-04 3.650745e-04 5.070480e-04 1.825373e-04 5.881756e-04 3.245107e-04 1.825373e-04 8.518406e-04 1.947064e-03 2.656931e-03 1.926782e-03 2.920596e-03 2.109320e-03 3.042288e-03 1.723963e-03 8.518406e-04 2.068756e-03 5.678937e-04 9.126863e-04 6.693033e-04 3.042288e-04 7.504310e-04 2.636649e-04 5.273299e-04 4.056384e-04 4.867660e-04 1.034378e-03 4.928506e-03 6.044012e-03 3.995538e-03 5.334145e-03 3.711591e-03 6.307677e-03 3.995538e-03 3.407362e-03 4.522868e-03 1.399452e-03 1.541426e-03 1.541426e-03 7.909948e-04 1.419734e-03 4.259203e-04 2.048474e-03 1.216915e-03 8.721225e-04 2.291857e-03 3.407362e-03 5.273299e-03 3.285671e-03 4.401176e-03 3.569618e-03 5.536964e-03 2.981442e-03 1.865937e-03 3.833283e-03 1.237197e-03 1.500862e-03 7.909948e-04 4.462022e-04 1.176351e-03 4.664841e-04 1.541426e-03 7.909948e-04 9.532502e-04 1.764527e-03 4.989352e-03 5.496400e-03 3.204543e-03 4.887942e-03 3.934692e-03 6.611905e-03 3.833283e-03 2.656931e-03 4.482304e-03 1.602272e-03 1.764527e-03 1.318325e-03 6.693033e-04 1.480580e-03 7.098672e-04 1.358889e-03 1.074942e-03 5.273299e-04 2.291857e-03 6.875570e-03 7.544874e-03 4.279485e-03 6.185985e-03 5.151607e-03 9.187709e-03 5.131325e-03 3.934692e-03 6.672751e-03 2.028192e-03 2.596086e-03 1.541426e-03 7.909948e-04 2.535240e-03 6.895852e-04 2.109320e-03 1.338607e-03 9.532502e-04 2.940878e-03 3.873846e-03 5.374708e-03 3.123415e-03 4.096948e-03 3.447926e-03 6.145421e-03 2.758341e-03 2.352703e-03 3.995538e-03 1.277761e-03 1.095224e-03 9.735321e-04 4.664841e-04 9.938140e-04 2.636649e-04 1.460298e-03 8.112767e-04 9.735321e-04 2.312139e-03 1.407565e-02 1.600243e-02 1.078998e-02 1.316297e-02 1.109421e-02 1.841598e-02 1.143900e-02 8.011358e-03 1.330494e-02 4.948788e-03 4.522868e-03 4.137511e-03 2.291857e-03 5.151607e-03 2.231011e-03 5.476118e-03 2.940878e-03 3.224825e-03 7.058108e-03 1.220972e-02 1.362945e-02 8.498124e-03 1.113477e-02 9.836731e-03 1.535341e-02 9.228273e-03 7.037826e-03 1.196633e-02 4.806815e-03 4.624277e-03 3.468208e-03 1.683399e-03 4.218639e-03 1.541426e-03 4.117229e-03 3.042288e-03 2.149883e-03 6.206267e-03 4.705405e-03 5.780347e-03 3.326235e-03 5.192171e-03 3.853565e-03 6.388804e-03 3.447926e-03 2.535240e-03 3.914410e-03 1.399452e-03 1.480580e-03 1.095224e-03 5.881756e-04 1.419734e-03 6.490214e-04 1.379170e-03 8.315587e-04 6.693033e-04 1.967346e-03 9.349965e-03 1.105365e-02 7.342055e-03 9.816449e-03 7.484028e-03 1.231112e-02 7.078390e-03 4.806815e-03 8.193895e-03 3.508772e-03 3.752155e-03 2.535240e-03 1.358889e-03 3.387080e-03 1.521144e-03 3.326235e-03 1.764527e-03 1.581990e-03 4.462022e-03 1.111449e-02 1.216915e-02 6.591624e-03 1.036406e-02 8.883480e-03 1.352804e-02 8.944326e-03 6.551060e-03 1.076970e-02 3.934692e-03 3.650745e-03 2.940878e-03 1.845655e-03 3.792719e-03 1.602272e-03 3.792719e-03 2.433830e-03 2.109320e-03 4.928506e-03 4.056384e-03 4.766251e-03 3.711591e-03 4.421458e-03 3.447926e-03 6.104858e-03 2.859751e-03 2.291857e-03 3.569618e-03 1.095224e-03 1.216915e-03 1.054660e-03 5.476118e-04 1.176351e-03 5.476118e-04 1.034378e-03 8.721225e-04 6.693033e-04 1.440016e-03
 1.000000e-10 1.000000e-10 4.056384e-05 2.839469e-04 1.480580e-03 7.707129e-04 1.277761e-03 2.636649e-03 1.581990e-03 4.036102e-03 4.462022e-03 5.070480e-04 3.062570e-03 5.171889e-03 9.126863e-04 1.000000e-10 1.000000e-10 1.000000e-10 1.014096e-04 3.447926e-04 1.419734e-04 4.259203e-04 5.678937e-04 3.853565e-04 8.721225e-04 1.176351e-03 1.419734e-04 1.014096e-03 1.298043e-03 2.636649e-04 1.000000e-10 1.000000e-10 1.000000e-10 8.112767e-05 1.014096e-04 1.014096e-04 1.419734e-04 1.825373e-04 1.419734e-04 5.476118e-04 6.084576e-04 4.056384e-05 3.042288e-04 5.070480e-04 1.014096e-04 1.000000e-10 1.000000e-10 1.000000e-10 2.028192e-05 1.014096e-04 1.014096e-04 1.419734e-04 6.084576e-05 4.056384e-05 2.636649e-04 3.650745e-04 1.014096e-04 1.825373e-04 3.853565e-04 4.056384e-05 2.028192e-05 1.000000e-10 1.000000e-10 4.056384e-05 2.028192e-04 2.231011e-04 4.259203e-04 5.476118e-04 2.839469e-04 1.460298e-03 1.440016e-03 1.014096e-04 7.098672e-04 1.216915e-03 2.636649e-04 4.056384e-05 1.000000e-10 6.084576e-05 1.825373e-04 5.678937e-04 3.650745e-04 8.518406e-04 1.095224e-03 5.476118e-04 2.271575e-03 2.758341e-03 4.462022e-04 1.703681e-03 2.940878e-03 4.462022e-04 1.000000e-10 1.000000e-10 6.084576e-05 3.245107e-04 1.115506e-03 1.095224e-03 1.216915e-03 1.906500e-03 1.237197e-03 3.549336e-03 3.630463e-03 4.462022e-04 2.514958e-03 4.908224e-03 7.098672e-04 1.000000e-10 1.000000e-10 4.056384e-05 1.622553e-04 1.135787e-03 7.301491e-04 1.318325e-03 2.149883e-03 1.156069e-03 3.914410e-03 4.908224e-03 6.895852e-04 2.940878e-03 5.536964e-03 6.693033e-04 4.056384e-05 1.000000e-10 2.028192e-05 5.476118e-04 2.596086e-03 2.048474e-03 3.022006e-03 4.238921e-03 3.407362e-03 8.964608e-03 9.998986e-03 1.034378e-03 6.226549e-03 1.198661e-02 2.048474e-03 4.056384e-05 1.000000e-10 4.056384e-05 6.490214e-04 1.825373e-03 1.561708e-03 2.880032e-03 4.036102e-03 2.048474e-03 6.551060e-03 8.457560e-03 5.678937e-04 4.725687e-03 1.032350e-02 1.338607e-03 1.000000e-10 1.000000e-10 6.084576e-05 5.678937e-04 2.535240e-03 1.500862e-03 2.514958e-03 4.543150e-03 3.022006e-03 7.950512e-03 8.924044e-03 9.126863e-04 6.388804e-03 1.196633e-02 2.291857e-03 4.056384e-05 1.000000e-10 2.028192e-05 9.532502e-04 3.001724e-03 2.454112e-03 4.806815e-03 5.962884e-03 3.650745e-03 1.028293e-02 1.271676e-02 1.358889e-03 8.863198e-03 1.598215e-02 2.839469e-03 1.000000e-10 1.000000e-10 1.000000e-10 6.895852e-04 2.210729e-03 1.460298e-03 2.940878e-03 3.305953e-03 2.514958e-03 7.118953e-03 8.193895e-03 1.257479e-03 4.462022e-03 1.012068e-02 1.805091e-03 6.084576e-05 1.000000e-10 1.419734e-04 2.352703e-03 7.970794e-03 6.246831e-03 1.056688e-02 1.328466e-02 9.877294e-03 2.944935e-02 3.401278e-02 2.940878e-03 1.137816e-02 2.377041e-02 7.362336e-03 1.825373e-04 4.056384e-05 2.231011e-04 2.149883e-03 8.051922e-03 5.415272e-03 9.005172e-03 1.190549e-02 8.335869e-03 2.685326e-02 2.815130e-02 2.981442e-03 9.086300e-03 1.774668e-02 5.780347e-03 2.028192e-05 1.000000e-10 2.028192e-05 5.881756e-04 2.190447e-03 1.987628e-03 3.346517e-03 4.015820e-03 2.677213e-03 7.260927e-03 7.869384e-03 8.721225e-04 5.557246e-03 1.265592e-02 1.845655e-03 6.084576e-05 2.028192e-05 6.084576e-05 1.480580e-03 5.151607e-03 4.076666e-03 7.544874e-03 9.593348e-03 6.125139e-03 1.137816e-02 1.125646e-02 2.778623e-03 1.442044e-02 2.707636e-02 4.340331e-03 8.112767e-05 2.028192e-05 1.419734e-04 2.149883e-03 7.260927e-03 4.786533e-03 8.863198e-03 1.032350e-02 5.699219e-03 1.261535e-02 1.289930e-02 3.326235e-03 1.663117e-02 3.036203e-02 5.881756e-03 1.000000e-10 2.028192e-05 4.056384e-05 5.273299e-04 1.947064e-03 1.480580e-03 3.204543e-03 3.731873e-03 2.129601e-03 7.382618e-03 8.031640e-03 9.126863e-04 4.624277e-03 9.694757e-03 1.460298e-03
 1.318325e-03 3.366798e-03 3.468208e-03 3.326235e-03 3.346517e-03 4.117229e-03 1.480580e-03 7.707129e-04 1.602272e-03 2.433830e-04 5.070480e-04 2.433830e-04 1.825373e-04 5.070480e-04 1.622553e-04 4.867660e-04 3.042288e-04 1.014096e-04 6.895852e-04 7.301491e-04 7.504310e-04 6.693033e-04 1.014096e-03 1.196633e-03 8.112767e-04 4.462022e-04 2.231011e-04 3.042288e-04 6.084576e-05 6.084576e-05 4.056384e-05 1.000000e-10 8.112767e-05 4.056384e-05 1.216915e-04 2.028192e-05 1.000000e-10 1.419734e-04 2.433830e-04 4.259203e-04 3.853565e-04 5.070480e-04 3.650745e-04 5.070480e-04 6.084576e-05 2.028192e-05 1.014096e-04 1.000000e-10 1.000000e-10 2.028192e-05 2.028192e-05 4.056384e-05 1.000000e-10 1.000000e-10 1.000000e-10 4.056384e-05 1.216915e-04 2.028192e-04 2.028192e-04 2.636649e-04 2.636649e-04 2.028192e-04 2.839469e-04 8.112767e-05 2.028192e-05 6.084576e-05 2.028192e-05 6.084576e-05 1.000000e-10 1.000000e-10 4.056384e-05 1.000000e-10 2.028192e-05 4.056384e-05 4.056384e-05 1.000000e-10 5.881756e-04 8.721225e-04 7.301491e-04 9.329683e-04 1.216915e-03 7.504310e-04 5.476118e-04 1.419734e-04 3.853565e-04 1.014096e-04 6.084576e-05 1.014096e-04 4.056384e-05 4.056384e-05 4.056384e-05 8.112767e-05 1.014096e-04 6.084576e-05 1.216915e-04 1.358889e-03 2.068756e-03 1.663117e-03 1.744245e-03 1.581990e-03 2.616368e-03 6.693033e-04 2.231011e-04 7.504310e-04 2.636649e-04 1.419734e-04 8.112767e-05 6.084576e-05 2.028192e-04 8.112767e-05 1.825373e-04 1.622553e-04 6.084576e-05 3.245107e-04 2.717777e-03 2.596086e-03 2.474394e-03 3.447926e-03 3.346517e-03 3.468208e-03 8.112767e-04 5.476118e-04 1.135787e-03 3.245107e-04 1.216915e-04 4.056384e-05 4.056384e-05 3.245107e-04 1.216915e-04 3.853565e-04 1.622553e-04 1.014096e-04 4.462022e-04 2.596086e-03 3.022006e-03 2.352703e-03 3.731873e-03 3.346517e-03 3.853565e-03 1.500862e-03 5.678937e-04 1.480580e-03 2.028192e-04 4.259203e-04 1.622553e-04 1.014096e-04 3.447926e-04 1.216915e-04 5.273299e-04 1.419734e-04 1.622553e-04 6.895852e-04 5.678937e-03 6.997262e-03 5.577528e-03 7.504310e-03 6.611905e-03 8.234459e-03 3.022006e-03 1.906500e-03 4.157793e-03 6.693033e-04 7.301491e-04 7.098672e-04 2.231011e-04 6.895852e-04 2.231011e-04 8.518406e-04 3.042288e-04 3.650745e-04 1.622553e-03 4.624277e-03 6.348241e-03 4.279485e-03 6.165703e-03 4.908224e-03 7.118953e-03 2.190447e-03 1.399452e-03 2.880032e-03 5.678937e-04 7.301491e-04 4.259203e-04 1.014096e-04 6.693033e-04 1.622553e-04 8.315587e-04 3.042288e-04 3.447926e-04 9.126863e-04 5.151607e-03 6.855289e-03 4.766251e-03 6.611905e-03 6.530778e-03 8.234459e-03 3.184261e-03 1.967346e-03 3.204543e-03 7.301491e-04 9.126863e-04 4.867660e-04 1.825373e-04 9.938140e-04 2.028192e-04 8.315587e-04 3.245107e-04 3.853565e-04 1.460298e-03 7.565156e-03 9.187709e-03 6.976980e-03 9.349965e-03 8.193895e-03 1.129703e-02 3.934692e-03 2.170165e-03 4.969070e-03 1.014096e-03 1.156069e-03 9.126863e-04 1.419734e-04 1.440016e-03 1.825373e-04 1.338607e-03 4.664841e-04 5.070480e-04 1.947064e-03 4.502586e-03 6.307677e-03 4.644559e-03 6.185985e-03 4.928506e-03 6.652469e-03 2.758341e-03 1.602272e-03 3.265389e-03 7.707129e-04 7.098672e-04 2.636649e-04 2.028192e-04 6.490214e-04 2.231011e-04 5.678937e-04 2.636649e-04 3.245107e-04 1.196633e-03 1.699625e-02 2.013995e-02 1.527228e-02 1.979515e-02 1.863908e-02 2.245208e-02 9.654193e-03 5.029916e-03 1.052632e-02 2.738059e-03 2.393266e-03 1.906500e-03 7.301491e-04 2.251293e-03 5.678937e-04 2.717777e-03 1.480580e-03 1.338607e-03 4.320049e-03 1.506947e-02 1.620525e-02 1.306156e-02 1.707738e-02 1.527228e-02 1.965318e-02 7.626001e-03 3.975256e-03 1.016124e-02 2.352703e-03 2.454112e-03 1.581990e-03 5.070480e-04 1.906500e-03 6.895852e-04 2.535240e-03 8.924044e-04 1.115506e-03 3.529054e-03 5.050198e-03 6.632187e-03 5.597810e-03 7.118953e-03 6.307677e-03 7.362336e-03 3.103134e-03 1.622553e-03 3.123415e-03 4.056384e-04 5.070480e-04 4.259203e-04 1.419734e-04 7.707129e-04 1.216915e-04 9.735321e-04 3.042288e-04 2.636649e-04 9.938140e-04 1.170267e-02 1.328466e-02 1.020181e-02 1.291958e-02 1.214887e-02 1.547510e-02 6.125139e-03 3.529054e-03 6.409086e-03 2.109320e-03 1.460298e-03 1.034378e-03 4.867660e-04 1.500862e-03 4.664841e-04 2.170165e-03 6.084576e-04 6.693033e-04 2.900314e-03 1.320353e-02 1.513031e-02 1.188520e-02 1.523172e-02 1.324409e-02 1.717879e-02 7.767975e-03 3.630463e-03 8.092486e-03 2.271575e-03 1.947064e-03 1.419734e-03 7.301491e-04 1.237197e-03 4.664841e-04 2.372984e-03 8.518406e-04 7.504310e-04 3.366798e-03 4.745969e-03 6.145421e-03 4.664841e-03 6.003448e-03 5.354427e-03 7.159517e-03 2.535240e-03 1.338607e-03 2.940878e-03 4.867660e-04 6.287395e-04 2.839469e-04 1.419734e-04 5.273299e-04 1.622553e-04 5.273299e-04 2.839469e-04 2.433830e-04 9.329683e-04
 4.056384e-05 1.000000e-10 1.000000e-10 2.028192e-05 9.735321e-04 1.764527e-03 1.196633e-03 1.865937e-03 2.332421e-03 1.622553e-03 3.123415e-03 3.589900e-03 9.329683e-04 2.819187e-03 4.096948e-03 1.865937e-03 4.056384e-05 1.000000e-10 1.000000e-10 1.000000e-10 1.014096e-04 5.070480e-04 2.839469e-04 5.476118e-04 6.693033e-04 4.664841e-04 7.909948e-04 8.112767e-04 1.419734e-04 6.287395e-04 1.237197e-03 5.070480e-04 1.000000e-10 1.000000e-10 1.000000e-10 1.000000e-10 6.084576e-05 2.636649e-04 1.216915e-04 1.419734e-04 2.839469e-04 1.216915e-04 3.042288e-04 4.259203e-04 6.084576e-05 4.056384e-04 4.867660e-04 1.825373e-04 2.028192e-05 1.000000e-10 1.000000e-10 1.000000e-10 8.112767e-05 1.014096e-04 8.112767e-05 2.231011e-04 1.216915e-04 8.112767e-05 2.231011e-04 1.825373e-04 1.216915e-04 1.622553e-04 3.245107e-04 8.112767e-05 2.028192e-05 1.000000e-10 1.000000e-10 4.056384e-05 1.825373e-04 6.084576e-04 3.447926e-04 3.853565e-04 6.084576e-04 3.245107e-04 9.126863e-04 8.518406e-04 2.839469e-04 7.504310e-04 1.379170e-03 2.433830e-04 2.028192e-05 1.000000e-10 1.000000e-10 2.028192e-05 3.245107e-04 1.054660e-03 7.707129e-04 7.098672e-04 1.338607e-03 9.735321e-04 1.886218e-03 2.007910e-03 5.273299e-04 1.034378e-03 2.575804e-03 1.034378e-03 4.056384e-05 1.000000e-10 1.000000e-10 2.028192e-05 4.462022e-04 1.683399e-03 9.938140e-04 2.068756e-03 1.784809e-03 1.379170e-03 3.468208e-03 3.042288e-03 4.462022e-04 2.149883e-03 3.934692e-03 1.257479e-03 1.000000e-10 1.000000e-10 1.000000e-10 4.056384e-05 3.853565e-04 1.764527e-03 1.034378e-03 1.865937e-03 2.007910e-03 1.744245e-03 3.204543e-03 3.468208e-03 7.301491e-04 2.656931e-03 4.827097e-03 1.622553e-03 2.028192e-05 1.000000e-10 1.000000e-10 4.056384e-05 1.338607e-03 3.853565e-03 3.022006e-03 4.867660e-03 4.806815e-03 4.117229e-03 6.774161e-03 7.220363e-03 1.541426e-03 4.847379e-03 9.958422e-03 3.772437e-03 2.028192e-05 1.000000e-10 1.000000e-10 1.000000e-10 1.115506e-03 3.366798e-03 2.007910e-03 3.610182e-03 3.549336e-03 2.961160e-03 5.861474e-03 6.246831e-03 1.196633e-03 3.752155e-03 8.011358e-03 3.346517e-03 6.084576e-05 1.000000e-10 1.000000e-10 2.028192e-05 1.196633e-03 3.650745e-03 2.068756e-03 4.380894e-03 5.435554e-03 3.671027e-03 7.463746e-03 6.895852e-03 1.074942e-03 5.029916e-03 8.437278e-03 3.792719e-03 1.216915e-04 1.000000e-10 1.000000e-10 1.014096e-04 1.622553e-03 5.516682e-03 3.346517e-03 5.760065e-03 6.185985e-03 5.253017e-03 1.010040e-02 1.034378e-02 2.129601e-03 6.348241e-03 1.093195e-02 5.171889e-03 4.056384e-05 1.000000e-10 1.000000e-10 6.084576e-05 1.156069e-03 3.387080e-03 1.764527e-03 3.305953e-03 3.630463e-03 3.326235e-03 6.774161e-03 6.469932e-03 1.095224e-03 4.238921e-03 8.153331e-03 2.677213e-03 3.650745e-04 1.000000e-10 1.000000e-10 3.650745e-04 5.313863e-03 1.277761e-02 8.741507e-03 1.330494e-02 1.437988e-02 1.277761e-02 2.044417e-02 2.149883e-02 3.691309e-03 1.103336e-02 2.206673e-02 1.265592e-02 2.636649e-04 1.000000e-10 2.028192e-05 1.825373e-04 4.137511e-03 1.158098e-02 7.139235e-03 1.101308e-02 1.265592e-02 1.038434e-02 1.788865e-02 1.843626e-02 4.380894e-03 9.451374e-03 1.758442e-02 1.078998e-02 1.014096e-04 1.000000e-10 2.028192e-05 4.056384e-05 1.298043e-03 3.650745e-03 2.332421e-03 3.691309e-03 4.725687e-03 3.894128e-03 6.388804e-03 6.632187e-03 1.440016e-03 4.340331e-03 9.005172e-03 3.346517e-03 2.231011e-04 1.000000e-10 1.000000e-10 1.216915e-04 2.514958e-03 8.437278e-03 5.415272e-03 8.761789e-03 1.008011e-02 7.078390e-03 1.214887e-02 1.255451e-02 3.346517e-03 9.207991e-03 1.760471e-02 7.889666e-03 2.028192e-04 2.028192e-05 1.000000e-10 1.622553e-04 3.508772e-03 1.005983e-02 6.530778e-03 9.715039e-03 1.133759e-02 8.782071e-03 1.425819e-02 1.346719e-02 3.447926e-03 1.078998e-02 1.912585e-02 9.633911e-03 4.056384e-05 2.028192e-05 2.028192e-05 2.028192e-05 7.909948e-04 3.245107e-03 1.744245e-03 3.691309e-03 3.752155e-03 2.717777e-03 5.861474e-03 6.490214e-03 1.277761e-03 3.934692e-03 8.416996e-03 3.163979e-03
 1.602272e-03 2.778623e-03 2.129601e-03 2.535240e-03 2.616368e-03 3.265389e-03 1.034378e-03 1.358889e-03 1.825373e-03 7.504310e-04 7.909948e-04 6.084576e-04 3.042288e-04 6.895852e-04 5.678937e-04 8.721225e-04 5.273299e-04 5.273299e-04 1.095224e-03 4.867660e-04 6.287395e-04 7.301491e-04 6.287395e-04 8.924044e-04 6.895852e-04 2.433830e-04 2.636649e-04 3.650745e-04 3.042288e-04 1.825373e-04 2.028192e-04 8.112767e-05 1.622553e-04 1.825373e-04 1.419734e-04 1.622553e-04 1.622553e-04 1.216915e-04 3.245107e-04 3.245107e-04 2.028192e-04 4.056384e-04 2.028192e-04 3.447926e-04 2.028192e-04 2.028192e-05 1.622553e-04 6.084576e-05 4.056384e-05 1.622553e-04 1.000000e-10 6.084576e-05 6.084576e-05 4.056384e-05 4.056384e-05 4.056384e-05 1.622553e-04 2.028192e-04 2.028192e-04 2.028192e-04 1.825373e-04 2.028192e-04 2.028192e-04 1.622553e-04 2.028192e-05 1.216915e-04 4.056384e-05 1.000000e-10 1.000000e-10 2.028192e-05 4.056384e-05 2.028192e-05 4.056384e-05 2.028192e-05 2.028192e-05 8.112767e-05 7.301491e-04 1.074942e-03 7.098672e-04 7.707129e-04 6.693033e-04 6.287395e-04 3.245107e-04 1.622553e-04 2.231011e-04 1.622553e-04 1.216915e-04 1.216915e-04 1.014096e-04 1.216915e-04 1.419734e-04 2.433830e-04 1.419734e-04 1.825373e-04 2.839469e-04 1.500862e-03 1.379170e-03 1.379170e-03 1.196633e-03 1.399452e-03 1.642835e-03 8.924044e-04 2.636649e-04 1.014096e-03 3.447926e-04 3.447926e-04 2.433830e-04 1.216915e-04 3.650745e-04 2.433830e-04 4.056384e-04 2.839469e-04 3.650745e-04 7.301491e-04 2.636649e-03 2.798905e-03 2.109320e-03 2.028192e-03 2.231011e-03 2.494676e-03 1.298043e-03 5.273299e-04 1.338607e-03 5.881756e-04 5.678937e-04 4.462022e-04 2.839469e-04 4.056384e-04 4.664841e-04 7.301491e-04 3.853565e-04 3.853565e-04 8.518406e-04 2.839469e-03 2.393266e-03 2.251293e-03 2.535240e-03 2.575804e-03 2.616368e-03 1.379170e-03 1.156069e-03 1.642835e-03 7.301491e-04 5.678937e-04 4.462022e-04 2.636649e-04 6.490214e-04 4.664841e-04 5.881756e-04 3.853565e-04 3.447926e-04 1.298043e-03 6.327959e-03 6.125139e-03 4.969070e-03 6.469932e-03 5.435554e-03 6.997262e-03 3.427644e-03 1.906500e-03 3.569618e-03 1.277761e-03 9.938140e-04 7.504310e-04 4.259203e-04 1.196633e-03 6.084576e-04 1.521144e-03 8.721225e-04 7.504310e-04 1.825373e-03 4.948788e-03 5.171889e-03 3.853565e-03 4.948788e-03 3.894128e-03 5.050198e-03 2.859751e-03 1.683399e-03 2.697495e-03 1.034378e-03 8.924044e-04 6.490214e-04 4.462022e-04 9.532502e-04 5.070480e-04 1.500862e-03 6.084576e-04 7.504310e-04 2.089038e-03 6.165703e-03 6.287395e-03 4.299767e-03 5.820911e-03 5.131325e-03 6.591624e-03 3.387080e-03 1.987628e-03 3.022006e-03 1.054660e-03 1.034378e-03 8.924044e-04 5.070480e-04 8.721225e-04 5.678937e-04 1.399452e-03 9.735321e-04 6.693033e-04 2.352703e-03 9.268837e-03 8.741507e-03 6.571342e-03 7.585438e-03 6.611905e-03 9.167427e-03 4.056384e-03 2.251293e-03 4.462022e-03 1.683399e-03 1.541426e-03 1.074942e-03 6.490214e-04 9.532502e-04 7.909948e-04 2.048474e-03 1.135787e-03 9.735321e-04 2.758341e-03 4.867660e-03 4.908224e-03 4.015820e-03 4.320049e-03 4.137511e-03 5.253017e-03 2.961160e-03 1.967346e-03 2.940878e-03 1.318325e-03 1.196633e-03 9.329683e-04 4.664841e-04 8.518406e-04 6.490214e-04 1.500862e-03 1.014096e-03 7.504310e-04 1.744245e-03 1.827401e-02 1.888247e-02 1.285874e-02 1.772640e-02 1.464355e-02 1.888247e-02 1.038434e-02 5.536964e-03 1.068857e-02 3.569618e-03 3.569618e-03 2.454112e-03 1.500862e-03 3.062570e-03 1.318325e-03 4.380894e-03 2.454112e-03 2.251293e-03 6.409086e-03 1.567792e-02 1.458270e-02 1.176351e-02 1.433932e-02 1.340635e-02 1.614441e-02 8.193895e-03 4.522868e-03 9.025454e-03 3.447926e-03 2.819187e-03 2.251293e-03 1.419734e-03 2.778623e-03 1.135787e-03 3.772437e-03 2.454112e-03 2.190447e-03 5.293581e-03 5.394990e-03 5.638373e-03 4.320049e-03 5.151607e-03 5.070480e-03 5.719501e-03 2.798905e-03 1.906500e-03 3.610182e-03 1.379170e-03 1.014096e-03 8.518406e-04 6.287395e-04 1.237197e-03 7.301491e-04 1.379170e-03 9.938140e-04 6.895852e-04 2.068756e-03 1.194605e-02 1.180408e-02 8.903762e-03 1.143900e-02 1.018152e-02 1.279789e-02 6.368522e-03 3.934692e-03 7.078390e-03 2.697495e-03 2.170165e-03 1.500862e-03 9.329683e-04 2.312139e-03 1.156069e-03 2.535240e-03 1.581990e-03 1.440016e-03 3.752155e-03 1.318325e-02 1.405537e-02 1.147957e-02 1.174323e-02 1.127675e-02 1.456242e-02 7.747693e-03 4.137511e-03 7.970794e-03 3.204543e-03 3.082852e-03 2.068756e-03 9.735321e-04 2.454112e-03 1.196633e-03 3.427644e-03 1.642835e-03 1.521144e-03 4.421458e-03 5.212453e-03 4.462022e-03 3.508772e-03 4.725687e-03 3.975256e-03 5.881756e-03 2.575804e-03 1.967346e-03 2.555522e-03 1.196633e-03 7.909948e-04 8.924044e-04 6.287395e-04 1.156069e-03 7.098672e-04 1.399452e-03 7.909948e-04 9.329683e-04 1.561708e-03
 1.521144e-03 1.000000e-10 4.056384e-05 2.028192e-05 6.084576e-05 2.271575e-03 3.691309e-03 2.028192e-03 2.697495e-03 1.764527e-03 2.129601e-03 1.237197e-03 1.135787e-03 1.764527e-03 6.895852e-04 1.277761e-03 3.914410e-03 2.028192e-05 1.000000e-10 1.000000e-10 1.000000e-10 4.056384e-05 5.881756e-04 7.707129e-04 4.056384e-04 4.867660e-04 3.650745e-04 9.329683e-04 1.216915e-04 5.476118e-04 4.664841e-04 2.839469e-04 4.664841e-04 1.237197e-03 2.028192e-05 1.000000e-10 1.000000e-10 1.000000e-10 1.000000e-10 4.867660e-04 3.447926e-04 3.447926e-04 2.231011e-04 1.419734e-04 2.231011e-04 2.028192e-04 1.216915e-04 2.028192e-05 1.216915e-04 3.245107e-04 2.839469e-04 4.056384e-05 1.000000e-10 1.000000e-10 1.000000e-10 4.056384e-05 2.839469e-04 2.028192e-04 1.622553e-04 1.419734e-04 8.112767e-05 1.216915e-04 6.084576e-05 2.028192e-05 6.084576e-05 6.084576e-05 1.419734e-04 3.853565e-04 6.084576e-05 1.000000e-10 2.028192e-05 1.000000e-10 2.028192e-05 1.135787e-03 1.095224e-03 6.490214e-04 4.462022e-04 2.839469e-04 5.678937e-04 1.216915e-04 3.042288e-04 1.216915e-04 3.245107e-04 6.693033e-04 1.115506e-03 1.014096e-04 1.000000e-10 1.000000e-10 2.028192e-05 1.000000e-10 7.098672e-04 1.480580e-03 3.853565e-04 6.490214e-04 1.034378e-03 9.938140e-04 5.881756e-04 7.707129e-04 7.504310e-04 1.074942e-03 1.703681e-03 4.015820e-03 1.000000e-10 1.000000e-10 2.028192e-05 1.000000e-10 1.000000e-10 9.532502e-04 1.318325e-03 6.895852e-04 1.440016e-03 1.298043e-03 2.231011e-03 1.723963e-03 2.717777e-03 6.490214e-04 1.764527e-03 4.685123e-03 3.224825e-03 6.084576e-05 1.000000e-10 1.000000e-10 1.000000e-10 2.028192e-05 2.636649e-03 3.873846e-03 1.987628e-03 2.981442e-03 2.312139e-03 1.967346e-03 1.642835e-03 1.399452e-03 5.476118e-04 1.034378e-03 2.312139e-03 2.575804e-03 8.112767e-05 1.000000e-10 1.000000e-10 2.028192e-05 2.028192e-05 3.224825e-03 1.139844e-02 3.934692e-03 6.206267e-03 5.253017e-03 4.238921e-03 4.238921e-03 1.886218e-03 1.399452e-03 2.717777e-03 5.232735e-03 6.307677e-03 6.084576e-05 1.000000e-10 1.000000e-10 1.000000e-10 2.028192e-05 1.784809e-03 4.766251e-03 2.738059e-03 5.618091e-03 4.908224e-03 3.894128e-03 4.847379e-03 4.421458e-03 1.845655e-03 2.271575e-03 4.036102e-03 3.833283e-03 1.216915e-04 1.000000e-10 1.000000e-10 1.000000e-10 4.056384e-05 2.291857e-03 5.273299e-03 3.792719e-03 5.942602e-03 5.496400e-03 3.427644e-03 7.179799e-03 5.699219e-03 1.277761e-03 3.123415e-03 5.394990e-03 4.117229e-03 6.084576e-05 1.000000e-10 1.000000e-10 1.000000e-10 1.419734e-04 1.723963e-03 5.820911e-03 4.583714e-03 6.409086e-03 8.315587e-03 7.301491e-03 9.897576e-03 8.051922e-03 2.048474e-03 3.833283e-03 9.633911e-03 5.111044e-03 1.419734e-04 1.000000e-10 1.000000e-10 1.000000e-10 1.014096e-04 1.318325e-03 3.163979e-03 2.738059e-03 3.387080e-03 5.415272e-03 3.346517e-03 3.468208e-03 4.320049e-03 8.315587e-04 4.015820e-03 8.680661e-03 5.151607e-03 1.419734e-04 1.000000e-10 2.028192e-05 1.000000e-10 2.028192e-04 2.514958e-03 8.193895e-03 7.179799e-03 1.306156e-02 1.549539e-02 7.666565e-03 5.212453e-03 4.583714e-03 7.767975e-03 3.358686e-02 4.821012e-02 5.597810e-03 1.216915e-04 4.056384e-05 1.000000e-10 6.084576e-05 1.825373e-04 1.581990e-03 2.596086e-03 6.469932e-03 9.066018e-03 9.735321e-03 7.463746e-03 3.245107e-03 3.285671e-03 4.827097e-03 2.839469e-02 5.386878e-02 4.969070e-03 2.433830e-04 1.000000e-10 1.000000e-10 4.056384e-05 1.216915e-04 1.379170e-03 2.616368e-03 3.184261e-03 4.685123e-03 4.482304e-03 2.291857e-03 1.024237e-02 6.733597e-03 3.833283e-03 2.575804e-03 2.697495e-03 5.780347e-03 8.112767e-05 1.000000e-10 1.000000e-10 4.056384e-05 2.839469e-04 1.460298e-03 4.685123e-03 4.279485e-03 5.029916e-03 5.962884e-03 7.321773e-03 3.028090e-02 3.374911e-02 2.089038e-03 2.880032e-03 1.521144e-03 5.719501e-03 6.084576e-05 1.000000e-10 2.028192e-05 2.028192e-05 4.462022e-04 2.007910e-03 5.496400e-03 4.441740e-03 6.693033e-03 9.228273e-03 9.573066e-03 3.161951e-02 4.240949e-02 1.338607e-03 9.126863e-04 2.332421e-03 4.441740e-03 6.084576e-05 1.000000e-10 1.000000e-10 2.028192e-05 1.419734e-04 1.561708e-03 5.273299e-03 2.920596e-03 4.076666e-03 4.299767e-03 4.827097e-03 3.265389e-03 3.123415e-03 2.068756e-03 2.940878e-03 4.380894e-03 6.226549e-03
 5.455836e-03 1.298043e-03 1.237197e-03 1.257479e-03 1.196633e-03 1.196633e-03 9.329683e-04 1.399452e-03 1.135787e-03 6.490214e-04 9.938140e-04 1.034378e-03 7.909948e-04 1.115506e-03 8.924044e-04 1.216915e-03 8.721225e-04 7.301491e-04 1.987628e-03 1.014096e-03 3.447926e-04 5.273299e-04 3.245107e-04 3.650745e-04 2.636649e-04 2.028192e-04 2.231011e-04 3.042288e-04 1.825373e-04 1.825373e-04 1.622553e-04 1.419734e-04 2.636649e-04 3.853565e-04 3.245107e-04 3.245107e-04 3.245107e-04 6.287395e-04 3.650745e-04 6.084576e-05 2.433830e-04 1.622553e-04 1.216915e-04 1.825373e-04 2.028192e-05 8.112767e-05 1.825373e-04 1.014096e-04 2.028192e-04 8.112767e-05 2.028192e-04 1.216915e-04 6.084576e-05 1.622553e-04 1.014096e-04 6.084576e-05 2.028192e-04 1.622553e-04 1.014096e-04 1.216915e-04 1.419734e-04 1.216915e-04 1.419734e-04 2.028192e-05 8.112767e-05 2.028192e-05 1.014096e-04 4.056384e-05 4.056384e-05 4.056384e-05 6.084576e-05 1.216915e-04 2.028192e-04 4.056384e-05 6.084576e-05 8.112767e-05 1.115506e-03 3.447926e-04 4.867660e-04 2.231011e-04 4.259203e-04 4.867660e-04 3.042288e-04 2.839469e-04 2.839469e-04 1.014096e-04 1.825373e-04 2.231011e-04 1.825373e-04 4.259203e-04 3.447926e-04 3.650745e-04 2.636649e-04 2.636649e-04 3.853565e-04 1.602272e-03 8.112767e-04 6.895852e-04 7.301491e-04 7.504310e-04 6.693033e-04 6.490214e-04 5.678937e-04 6.895852e-04 4.259203e-04 4.056384e-04 5.273299e-04 4.259203e-04 8.315587e-04 7.707129e-04 9.126863e-04 5.070480e-04 6.490214e-04 1.034378e-03 1.865937e-03 1.054660e-03 9.329683e-04 9.938140e-04 9.126863e-04 1.074942e-03 7.504310e-04 9.329683e-04 9.126863e-04 7.504310e-04 9.329683e-04 9.938140e-04 8.315587e-04 1.987628e-03 1.541426e-03 1.216915e-03 1.338607e-03 1.216915e-03 1.399452e-03 2.880032e-03 1.399452e-03 1.237197e-03 1.034378e-03 9.938140e-04 1.277761e-03 6.490214e-04 1.379170e-03 1.358889e-03 9.329683e-04 1.095224e-03 8.315587e-04 7.909948e-04 1.622553e-03 1.399452e-03 1.683399e-03 1.216915e-03 1.358889e-03 1.318325e-03 4.238921e-03 2.251293e-03 1.500862e-03 1.845655e-03 1.987628e-03 2.332421e-03 1.967346e-03 2.312139e-03 3.853565e-03 2.940878e-03 2.981442e-03 2.900314e-03 2.007910e-03 3.975256e-03 3.731873e-03 3.549336e-03 3.184261e-03 3.062570e-03 3.813001e-03 3.285671e-03 1.784809e-03 1.419734e-03 1.419734e-03 1.500862e-03 1.764527e-03 1.784809e-03 1.723963e-03 2.494676e-03 1.805091e-03 1.825373e-03 2.636649e-03 1.825373e-03 3.610182e-03 2.859751e-03 3.001724e-03 3.062570e-03 3.042288e-03 3.001724e-03 3.711591e-03 2.048474e-03 1.440016e-03 1.419734e-03 1.196633e-03 2.149883e-03 1.703681e-03 1.744245e-03 3.143697e-03 2.677213e-03 2.372984e-03 3.163979e-03 2.312139e-03 4.644559e-03 4.076666e-03 3.346517e-03 3.529054e-03 3.711591e-03 3.346517e-03 4.238921e-03 2.149883e-03 1.947064e-03 1.947064e-03 1.703681e-03 2.555522e-03 2.859751e-03 2.393266e-03 4.441740e-03 3.184261e-03 3.792719e-03 4.421458e-03 3.042288e-03 6.165703e-03 5.962884e-03 4.664841e-03 5.699219e-03 5.678937e-03 4.360613e-03 3.265389e-03 1.581990e-03 1.541426e-03 1.257479e-03 1.074942e-03 1.683399e-03 1.723963e-03 1.642835e-03 2.798905e-03 1.541426e-03 2.109320e-03 2.291857e-03 2.129601e-03 4.157793e-03 3.691309e-03 2.981442e-03 3.387080e-03 3.062570e-03 3.082852e-03 8.173613e-03 4.664841e-03 3.833283e-03 3.914410e-03 3.407362e-03 6.206267e-03 7.058108e-03 5.253017e-03 8.518406e-03 6.895852e-03 7.544874e-03 8.903762e-03 8.416996e-03 1.973431e-02 1.981543e-02 9.370246e-03 7.382618e-03 6.895852e-03 9.674475e-03 6.185985e-03 4.076666e-03 3.873846e-03 3.610182e-03 3.163979e-03 5.678937e-03 5.455836e-03 4.360613e-03 6.936416e-03 5.678937e-03 5.841193e-03 7.402900e-03 7.362336e-03 1.799006e-02 1.843626e-02 8.254741e-03 5.394990e-03 5.151607e-03 7.828821e-03 3.813001e-03 2.048474e-03 1.642835e-03 1.723963e-03 1.541426e-03 2.109320e-03 1.460298e-03 1.845655e-03 2.920596e-03 2.454112e-03 2.798905e-03 2.271575e-03 1.967346e-03 3.711591e-03 3.508772e-03 3.285671e-03 3.630463e-03 3.691309e-03 3.204543e-03 4.928506e-03 3.711591e-03 2.981442e-03 2.393266e-03 2.636649e-03 4.036102e-03 3.853565e-03 3.326235e-03 5.455836e-03 4.543150e-03 5.618091e-03 6.327959e-03 4.502586e-03 6.185985e-03 4.989352e-03 7.909948e-03 1.220972e-02 1.172295e-02 5.902038e-03 5.597810e-03 3.529054e-03 2.920596e-03 2.677213e-03 2.636649e-03 4.056384e-03 4.218639e-03 3.954974e-03 6.388804e-03 5.577528e-03 6.611905e-03 8.376432e-03 5.902038e-03 6.023730e-03 5.253017e-03 9.005172e-03 1.403509e-02 1.472467e-02 7.260927e-03 3.245107e-03 2.048474e-03 1.967346e-03 1.500862e-03 1.379170e-03 1.967346e-03 2.028192e-03 1.825373e-03 2.149883e-03 1.521144e-03 1.947064e-03 2.170165e-03 1.825373e-03 3.366798e-03 3.082852e-03 2.920596e-03 2.738059e-03 2.535240e-03 3.691309e-03
 1.622553e-04 1.014096e-04 2.028192e-05 1.000000e-10 1.216915e-04 2.636649e-04 5.070480e-04 8.112767e-04 1.602272e-03 1.419734e-03 1.561708e-03 2.454112e-03 1.784809e-03 3.204543e-03 3.387080e-03 1.176351e-03 3.305953e-03 3.245107e-03 1.115506e-03 1.000000e-10 2.028192e-05 1.000000e-10 1.000000e-10 2.028192e-05 2.028192e-05 2.028192e-04 2.028192e-04 3.245107e-04 3.245107e-04 4.867660e-04 6.287395e-04 2.839469e-04 9.735321e-04 8.924044e-04 3.447926e-04 5.881756e-04 9.938140e-04 4.259203e-04 2.028192e-05 1.000000e-10 1.000000e-10 1.000000e-10 4.056384e-05 1.000000e-10 1.014096e-04 1.216915e-04 1.419734e-04 1.622553e-04 1.419734e-04 2.028192e-04 1.419734e-04 3.245107e-04 5.678937e-04 8.112767e-05 2.839469e-04 4.462022e-04 8.112767e-05 2.028192e-05 1.000000e-10 1.000000e-10 1.000000e-10 1.000000e-10 1.000000e-10 4.056384e-05 2.028192e-05 1.014096e-04 8.112767e-05 1.622553e-04 1.014096e-04 1.216915e-04 2.839469e-04 3.650745e-04 8.112767e-05 2.839469e-04 1.216915e-04 2.028192e-05 8.112767e-05 2.028192e-05 1.000000e-10 1.000000e-10 6.084576e-05 6.084576e-05 1.216915e-04 1.622553e-04 2.839469e-04 3.650745e-04 4.664841e-04 7.098672e-04 3.447926e-04 8.112767e-04 1.115506e-03 3.853565e-04 6.895852e-04 9.126863e-04 3.447926e-04 1.825373e-04 4.056384e-05 1.000000e-10 1.000000e-10 4.056384e-05 6.084576e-05 2.839469e-04 3.042288e-04 9.126863e-04 6.895852e-04 1.054660e-03 1.074942e-03 1.156069e-03 1.906500e-03 1.906500e-03 4.462022e-04 1.602272e-03 2.028192e-03 5.881756e-04 1.622553e-04 6.084576e-05 1.000000e-10 1.000000e-10 8.112767e-05 1.216915e-04 2.839469e-04 7.301491e-04 1.521144e-03 1.237197e-03 1.541426e-03 2.048474e-03 1.399452e-03 3.447926e-03 2.961160e-03 1.095224e-03 2.271575e-03 2.738059e-03 1.014096e-03 1.216915e-04 8.112767e-05 1.000000e-10 1.000000e-10 1.216915e-04 1.014096e-04 6.084576e-04 8.721225e-04 1.500862e-03 1.460298e-03 2.068756e-03 1.825373e-03 1.683399e-03 3.366798e-03 3.305953e-03 1.277761e-03 2.656931e-03 2.940878e-03 1.358889e-03 4.867660e-04 1.014096e-04 4.056384e-05 1.000000e-10 1.419734e-04 1.419734e-04 7.909948e-04 1.744245e-03 3.163979e-03 3.163979e-03 4.441740e-03 4.867660e-03 3.813001e-03 7.037826e-03 7.402900e-03 2.291857e-03 5.962884e-03 7.504310e-03 3.082852e-03 2.839469e-04 1.216915e-04 4.056384e-05 2.028192e-05 1.014096e-04 3.650745e-04 5.273299e-04 1.440016e-03 2.920596e-03 2.839469e-03 3.082852e-03 4.157793e-03 3.123415e-03 5.131325e-03 5.678937e-03 1.947064e-03 4.664841e-03 6.044012e-03 2.555522e-03 3.447926e-04 1.419734e-04 2.028192e-05 1.000000e-10 1.216915e-04 4.056384e-04 7.707129e-04 1.947064e-03 3.204543e-03 2.981442e-03 3.671027e-03 4.502586e-03 3.934692e-03 5.780347e-03 5.962884e-03 2.697495e-03 6.267113e-03 7.484028e-03 2.940878e-03 4.664841e-04 2.028192e-04 4.056384e-05 2.028192e-05 2.028192e-04 3.245107e-04 1.115506e-03 2.312139e-03 5.131325e-03 4.522868e-03 5.902038e-03 6.327959e-03 5.131325e-03 8.518406e-03 8.984890e-03 3.326235e-03 7.484028e-03 8.883480e-03 4.036102e-03 4.259203e-04 6.084576e-05 4.056384e-05 1.000000e-10 2.028192e-04 1.825373e-04 8.315587e-04 1.764527e-03 2.961160e-03 2.677213e-03 3.630463e-03 3.873846e-03 3.123415e-03 6.125139e-03 5.293581e-03 2.413548e-03 4.218639e-03 5.658655e-03 2.596086e-03 1.054660e-03 4.259203e-04 4.056384e-05 2.028192e-05 5.273299e-04 5.678937e-04 2.575804e-03 6.449650e-03 1.160126e-02 1.078998e-02 1.111449e-02 1.314268e-02 1.281817e-02 2.233039e-02 2.454112e-02 6.510496e-03 1.070885e-02 1.413650e-02 1.008011e-02 1.318325e-03 2.839469e-04 6.084576e-05 2.028192e-05 2.433830e-04 3.245107e-04 1.500862e-03 6.084576e-03 1.137816e-02 8.964608e-03 1.042491e-02 1.172295e-02 1.064801e-02 2.018051e-02 1.902444e-02 6.206267e-03 7.686847e-03 1.147957e-02 8.315587e-03 2.636649e-04 6.084576e-05 2.028192e-05 1.000000e-10 2.028192e-04 1.216915e-04 8.721225e-04 2.271575e-03 3.731873e-03 3.204543e-03 3.529054e-03 4.238921e-03 3.995538e-03 5.618091e-03 5.354427e-03 2.109320e-03 5.293581e-03 7.139235e-03 2.880032e-03 9.126863e-04 1.622553e-04 2.028192e-05 1.000000e-10 2.636649e-04 3.447926e-04 1.318325e-03 4.198357e-03 7.058108e-03 6.733597e-03 9.167427e-03 1.062773e-02 6.814725e-03 8.416996e-03 8.619815e-03 5.313863e-03 1.178379e-02 1.750330e-02 6.104858e-03 1.135787e-03 2.028192e-04 1.000000e-10 1.000000e-10 2.839469e-04 4.056384e-04 1.440016e-03 4.948788e-03 8.376432e-03 7.788257e-03 8.437278e-03 1.062773e-02 7.930230e-03 1.066829e-02 8.234459e-03 6.469932e-03 1.594159e-02 2.087009e-02 7.281209e-03 2.839469e-04 1.825373e-04 4.056384e-05 1.000000e-10 1.419734e-04 1.419734e-04 5.881756e-04 1.947064e-03 2.839469e-03 2.859751e-03 3.305953e-03 3.671027e-03 3.245107e-03 6.084576e-03 5.374708e-03 1.723963e-03 4.847379e-03 5.658655e-03 2.251293e-03
 1.034378e-03 1.825373e-04 4.056384e-05 6.084576e-05 1.622553e-04 5.070480e-04 6.287395e-04 8.518406e-04 1.642835e-03 1.196633e-03 1.642835e-03 1.947064e-03 1.460298e-03 3.082852e-03 3.427644e-03 1.419734e-03 2.656931e-03 2.961160e-03 1.277761e-03 1.825373e-04 8.112767e-05 1.000000e-10 6.084576e-05 1.000000e-10 1.216915e-04 1.622553e-04 3.245107e-04 1.216915e-04 4.056384e-04 3.650745e-04 4.462022e-04 2.231011e-04 8.721225e-04 8.315587e-04 4.867660e-04 8.315587e-04 7.504310e-04 4.664841e-04 2.028192e-05 1.000000e-10 2.028192e-05 1.000000e-10 1.000000e-10 4.056384e-05 1.014096e-04 6.084576e-05 1.622553e-04 1.419734e-04 1.014096e-04 2.636649e-04 1.419734e-04 2.433830e-04 5.273299e-04 1.622553e-04 3.853565e-04 3.853565e-04 4.056384e-05 1.000000e-10 2.028192e-05 1.000000e-10 1.000000e-10 2.028192e-05 2.028192e-05 4.056384e-05 6.084576e-05 8.112767e-05 1.622553e-04 6.084576e-05 1.622553e-04 6.084576e-05 1.825373e-04 3.042288e-04 8.112767e-05 2.839469e-04 2.231011e-04 4.056384e-05 2.028192e-04 1.014096e-04 4.056384e-05 1.000000e-10 1.014096e-04 1.622553e-04 1.622553e-04 2.636649e-04 3.447926e-04 3.650745e-04 4.259203e-04 5.273299e-04 3.650745e-04 8.721225e-04 6.693033e-04 3.853565e-04 6.693033e-04 9.329683e-04 3.447926e-04 3.650745e-04 1.014096e-04 2.028192e-05 1.000000e-10 1.419734e-04 2.433830e-04 4.867660e-04 3.042288e-04 6.895852e-04 5.678937e-04 6.287395e-04 8.112767e-04 7.909948e-04 1.926782e-03 2.170165e-03 5.678937e-04 1.602272e-03 2.332421e-03 4.867660e-04 2.636649e-04 1.622553e-04 2.028192e-05 1.216915e-04 1.014096e-04 2.433830e-04 4.259203e-04 4.056384e-04 9.938140e-04 9.329683e-04 1.034378e-03 1.298043e-03 1.074942e-03 3.934692e-03 4.036102e-03 1.034378e-03 2.433830e-03 3.407362e-03 7.909948e-04 3.853565e-04 4.056384e-05 4.056384e-05 2.028192e-05 6.084576e-05 2.839469e-04 6.490214e-04 6.895852e-04 1.298043e-03 1.237197e-03 1.054660e-03 1.784809e-03 1.014096e-03 3.143697e-03 4.036102e-03 1.196633e-03 3.366798e-03 4.096948e-03 9.329683e-04 4.867660e-04 1.825373e-04 4.056384e-05 4.056384e-05 1.825373e-04 4.462022e-04 9.735321e-04 9.126863e-04 3.103134e-03 2.859751e-03 2.778623e-03 4.015820e-03 2.413548e-03 9.309401e-03 9.167427e-03 2.413548e-03 6.287395e-03 8.802353e-03 1.703681e-03 4.664841e-04 6.084576e-05 4.056384e-05 6.084576e-05 8.112767e-05 3.447926e-04 8.924044e-04 7.707129e-04 1.825373e-03 1.541426e-03 2.393266e-03 3.245107e-03 1.987628e-03 7.666565e-03 7.240645e-03 2.190447e-03 5.557246e-03 7.281209e-03 1.399452e-03 6.693033e-04 1.216915e-04 6.084576e-05 6.084576e-05 1.419734e-04 3.447926e-04 1.135787e-03 7.707129e-04 2.352703e-03 2.271575e-03 2.231011e-03 3.731873e-03 2.190447e-03 9.613629e-03 8.680661e-03 2.109320e-03 6.449650e-03 8.802353e-03 1.440016e-03 5.881756e-04 1.216915e-04 6.084576e-05 4.056384e-05 1.014096e-04 3.853565e-04 1.216915e-03 8.112767e-04 3.326235e-03 2.900314e-03 3.123415e-03 5.719501e-03 2.859751e-03 1.354832e-02 1.129703e-02 3.245107e-03 1.012068e-02 1.117534e-02 2.251293e-03 3.853565e-04 1.014096e-04 1.000000e-10 1.000000e-10 8.112767e-05 2.636649e-04 6.287395e-04 6.490214e-04 2.170165e-03 1.723963e-03 1.987628e-03 3.224825e-03 1.865937e-03 8.721225e-03 8.011358e-03 1.683399e-03 5.739783e-03 7.504310e-03 1.277761e-03 1.216915e-03 3.650745e-04 1.825373e-04 1.622553e-04 1.825373e-04 1.054660e-03 2.819187e-03 1.683399e-03 5.942602e-03 5.760065e-03 7.058108e-03 1.249366e-02 6.469932e-03 3.810973e-02 3.277558e-02 6.307677e-03 1.488693e-02 1.730048e-02 4.624277e-03 8.112767e-04 1.825373e-04 1.419734e-04 1.419734e-04 3.245107e-04 1.095224e-03 2.454112e-03 1.581990e-03 5.476118e-03 4.664841e-03 6.226549e-03 1.028293e-02 5.902038e-03 3.080823e-02 2.831356e-02 5.983166e-03 1.308184e-02 1.444073e-02 3.894128e-03 2.636649e-04 1.014096e-04 1.000000e-10 8.112767e-05 6.084576e-05 4.867660e-04 7.707129e-04 8.721225e-04 1.845655e-03 1.947064e-03 2.210729e-03 4.036102e-03 2.251293e-03 8.802353e-03 8.254741e-03 2.697495e-03 6.125139e-03 8.335869e-03 1.723963e-03 6.084576e-04 1.014096e-04 6.084576e-05 8.112767e-05 2.433830e-04 7.098672e-04 1.602272e-03 1.318325e-03 4.685123e-03 4.340331e-03 5.394990e-03 8.964608e-03 4.360613e-03 1.563736e-02 1.452185e-02 4.543150e-03 1.498834e-02 1.981543e-02 3.387080e-03 6.490214e-04 1.825373e-04 1.014096e-04 4.056384e-05 1.216915e-04 7.098672e-04 1.987628e-03 1.602272e-03 5.111044e-03 4.462022e-03 6.368522e-03 1.109421e-02 5.577528e-03 1.764527e-02 1.500862e-02 5.090762e-03 1.918670e-02 2.214786e-02 3.934692e-03 3.853565e-04 1.014096e-04 2.028192e-05 4.056384e-05 8.112767e-05 4.867660e-04 1.196633e-03 1.054660e-03 2.190447e-03 1.703681e-03 1.947064e-03 2.961160e-03 1.886218e-03 7.037826e-03 7.118953e-03 2.149883e-03 6.368522e-03 6.611905e-03 1.805091e-03
 3.650745e-04 1.663117e-03 7.930230e-03 5.029916e-03 9.025454e-03 1.440016e-03 6.895852e-04 1.014096e-04 1.000000e-10 1.000000e-10 4.056384e-04 3.245107e-04 1.825373e-03 1.014096e-03 2.170165e-03 6.693033e-04 2.433830e-04 8.112767e-05 1.000000e-10 1.000000e-10 8.112767e-05 2.636649e-04 8.518406e-04 6.287395e-04 7.098672e-04 2.636649e-04 6.084576e-05 1.000000e-10 1.000000e-10 1.000000e-10 1.216915e-04 1.014096e-04 3.245107e-04 3.447926e-04 7.504310e-04 6.084576e-05 1.014096e-04 1.000000e-10 1.000000e-10 1.000000e-10 3.245107e-04 5.273299e-04 1.805091e-03 1.095224e-03 2.596086e-03 3.447926e-04 2.433830e-04 1.000000e-10 1.000000e-10 1.000000e-10 4.867660e-04 5.881756e-04 3.650745e-03 2.514958e-03 5.212453e-03 1.095224e-03 6.084576e-04 1.216915e-04 1.000000e-10 1.000000e-10 1.095224e-03 1.379170e-03 6.611905e-03 4.421458e-03 7.565156e-03 1.257479e-03 3.447926e-04 4.056384e-05 1.000000e-10 1.000000e-10 9.735321e-04 1.845655e-03 7.565156e-03 4.259203e-03 8.518406e-03 1.541426e-03 5.881756e-04 6.084576e-05 1.000000e-10 1.000000e-10 1.967346e-03 3.569618e-03 1.579961e-02 1.052632e-02 1.914613e-02 3.691309e-03 1.237197e-03 2.231011e-04 1.000000e-10 2.028192e-05 1.784809e-03 3.447926e-03 1.298043e-02 8.031640e-03 1.476524e-02 3.001724e-03 8.924044e-04 1.419734e-04 1.000000e-10 1.000000e-10 1.967346e-03 3.833283e-03 1.385255e-02 1.005983e-02 1.823344e-02 3.610182e-03 1.460298e-03 1.419734e-04 1.000000e-10 2.028192e-05 2.819187e-03 5.111044e-03 1.947064e-02 1.531285e-02 2.358787e-02 4.583714e-03 1.703681e-03 3.245107e-04 1.000000e-10 1.000000e-10 1.460298e-03 2.738059e-03 1.314268e-02 8.761789e-03 1.561708e-02 3.224825e-03 1.014096e-03 1.216915e-04 1.000000e-10 1.000000e-10 5.719501e-03 1.216915e-02 4.086807e-02 3.131528e-02 5.303722e-02 1.178379e-02 4.015820e-03 4.867660e-04 2.028192e-05 2.028192e-05 4.522868e-03 8.437278e-03 3.815029e-02 2.648819e-02 4.575601e-02 8.903762e-03 3.204543e-03 4.462022e-04 1.000000e-10 1.000000e-10 2.028192e-03 3.082852e-03 1.273704e-02 1.115506e-02 1.693540e-02 3.468208e-03 1.419734e-03 6.084576e-05 2.028192e-05 1.000000e-10 3.934692e-03 7.767975e-03 2.946963e-02 2.095122e-02 3.312037e-02 7.118953e-03 2.535240e-03 4.664841e-04 2.028192e-05 1.000000e-10 4.401176e-03 9.167427e-03 3.360714e-02 2.328364e-02 3.954974e-02 8.234459e-03 2.596086e-03 1.825373e-04 2.028192e-05 1.000000e-10 1.379170e-03 3.082852e-03 1.265592e-02 8.964608e-03 1.496806e-02 3.082852e-03 9.532502e-04 1.014096e-04 1.000000e-10 1.000000e-10
 4.056384e-05 1.000000e-10 2.028192e-05 2.028192e-05 3.245107e-04 3.245107e-04 1.663117e-03 1.014096e-03 1.460298e-03 1.926782e-03 1.014096e-03 4.583714e-03 4.441740e-03 9.126863e-04 3.245107e-03 3.934692e-03 1.318325e-03 4.056384e-05 1.000000e-10 1.000000e-10 4.056384e-05 6.084576e-05 6.084576e-05 2.636649e-04 3.042288e-04 3.650745e-04 4.867660e-04 2.636649e-04 1.095224e-03 1.054660e-03 3.447926e-04 8.112767e-04 1.419734e-03 1.216915e-04 1.000000e-10 1.000000e-10 1.000000e-10 1.000000e-10 1.000000e-10 2.028192e-05 1.825373e-04 6.084576e-05 2.231011e-04 4.056384e-05 1.825373e-04 4.664841e-04 4.056384e-04 1.419734e-04 4.462022e-04 5.678937e-04 1.216915e-04 2.028192e-05 1.000000e-10 1.000000e-10 1.000000e-10 2.028192e-05 2.028192e-05 6.084576e-05 1.014096e-04 1.014096e-04 1.216915e-04 8.112767e-05 2.231011e-04 2.636649e-04 4.056384e-05 2.839469e-04 4.259203e-04 4.056384e-05 6.084576e-05 1.000000e-10 1.000000e-10 1.000000e-10 8.112767e-05 6.084576e-05 5.881756e-04 3.853565e-04 2.636649e-04 3.042288e-04 2.636649e-04 1.115506e-03 1.216915e-03 3.245107e-04 8.924044e-04 1.074942e-03 3.042288e-04 4.056384e-05 1.000000e-10 1.000000e-10 2.028192e-05 8.112767e-05 2.433830e-04 1.014096e-03 6.287395e-04 7.707129e-04 8.112767e-04 6.693033e-04 2.149883e-03 2.393266e-03 5.678937e-04 1.865937e-03 2.291857e-03 7.301491e-04 8.112767e-05 1.000000e-10 1.000000e-10 2.028192e-05 1.419734e-04 4.664841e-04 1.805091e-03 1.257479e-03 1.156069e-03 1.865937e-03 8.518406e-04 3.427644e-03 3.042288e-03 8.112767e-04 2.920596e-03 3.873846e-03 9.938140e-04 1.014096e-04 1.000000e-10 2.028192e-05 4.056384e-05 1.216915e-04 3.853565e-04 1.683399e-03 9.735321e-04 1.703681e-03 1.967346e-03 1.156069e-03 4.157793e-03 3.894128e-03 9.735321e-04 2.778623e-03 4.340331e-03 1.054660e-03 1.419734e-04 1.000000e-10 1.000000e-10 4.056384e-05 1.622553e-04 9.329683e-04 3.447926e-03 2.372984e-03 3.447926e-03 4.583714e-03 2.535240e-03 8.944326e-03 9.126863e-03 2.312139e-03 6.733597e-03 8.944326e-03 2.454112e-03 1.419734e-04 1.000000e-10 6.084576e-05 4.056384e-05 1.622553e-04 7.909948e-04 3.529054e-03 2.028192e-03 2.656931e-03 3.062570e-03 2.251293e-03 6.652469e-03 7.889666e-03 1.440016e-03 5.090762e-03 7.321773e-03 1.926782e-03 3.650745e-04 1.000000e-10 1.000000e-10 4.056384e-05 1.419734e-04 8.315587e-04 3.833283e-03 2.129601e-03 3.163979e-03 4.299767e-03 2.433830e-03 8.822635e-03 8.903762e-03 1.947064e-03 5.699219e-03 7.767975e-03 2.798905e-03 2.231011e-04 2.028192e-05 1.000000e-10 2.028192e-05 3.042288e-04 9.735321e-04 5.699219e-03 2.961160e-03 4.644559e-03 6.469932e-03 3.630463e-03 1.162154e-02 1.054660e-02 2.859751e-03 7.991076e-03 1.087111e-02 4.096948e-03 1.419734e-04 1.000000e-10 1.000000e-10 4.056384e-05 2.636649e-04 8.721225e-04 3.569618e-03 2.089038e-03 2.961160e-03 3.123415e-03 2.332421e-03 6.327959e-03 7.058108e-03 1.886218e-03 5.739783e-03 7.017544e-03 2.636649e-03 2.839469e-04 2.028192e-05 4.056384e-05 1.014096e-04 4.259203e-04 3.224825e-03 1.271676e-02 9.167427e-03 1.123618e-02 1.435960e-02 8.964608e-03 1.811175e-02 1.699625e-02 6.287395e-03 2.105263e-02 2.740087e-02 9.045736e-03 5.070480e-04 2.028192e-05 1.000000e-10 1.216915e-04 6.895852e-04 2.433830e-03 1.145928e-02 6.652469e-03 1.034378e-02 1.304127e-02 7.666565e-03 1.545482e-02 1.287902e-02 5.902038e-03 1.839570e-02 2.289829e-02 7.443464e-03 1.419734e-04 2.028192e-05 6.084576e-05 2.028192e-05 2.636649e-04 1.034378e-03 3.995538e-03 2.636649e-03 3.427644e-03 3.853565e-03 2.778623e-03 8.275023e-03 8.133049e-03 1.480580e-03 5.516682e-03 6.632187e-03 2.636649e-03 3.853565e-04 1.000000e-10 1.000000e-10 8.112767e-05 2.433830e-04 2.149883e-03 8.660379e-03 4.928506e-03 7.463746e-03 8.883480e-03 5.800629e-03 1.774668e-02 1.882162e-02 4.036102e-03 8.315587e-03 1.182436e-02 6.044012e-03 3.447926e-04 1.000000e-10 2.028192e-05 1.419734e-04 5.881756e-04 2.474394e-03 9.207991e-03 6.084576e-03 9.593348e-03 1.036406e-02 6.774161e-03 2.133658e-02 2.204645e-02 4.441740e-03 9.329683e-03 1.186492e-02 6.429368e-03 1.014096e-04 4.056384e-05 4.056384e-05 1.622553e-04 2.433830e-04 7.504310e-04 3.204543e-03 2.007910e-03 2.940878e-03 3.245107e-03 1.886218e-03 7.402900e-03 6.733597e-03 2.393266e-03 4.847379e-03 6.855289e-03 2.312139e-03
 1.440016e-03 2.535240e-03 3.265389e-03 1.987628e-03 2.352703e-03 2.271575e-03 2.677213e-03 3.894128e-03 5.273299e-04 2.839469e-04 5.070480e-04 2.636649e-04 2.028192e-04 4.462022e-04 5.678937e-04 1.135787e-03 1.237197e-03 3.245107e-04 1.622553e-04 7.909948e-04 6.693033e-04 4.056384e-04 5.273299e-04 6.693033e-04 3.650745e-04 5.273299e-04 1.216915e-03 6.084576e-05 1.000000e-10 2.028192e-04 1.014096e-04 1.216915e-04 2.433830e-04 6.084576e-05 2.636649e-04 3.042288e-04 1.216915e-04 4.056384e-05 4.867660e-04 3.447926e-04 4.259203e-04 2.231011e-04 2.231011e-04 4.056384e-05 3.853565e-04 3.853565e-04 8.112767e-05 4.056384e-05 4.056384e-05 1.000000e-10 1.000000e-10 1.000000e-10 4.056384e-05 4.056384e-05 1.014096e-04 1.000000e-10 1.000000e-10 2.028192e-04 1.419734e-04 2.636649e-04 1.014096e-04 3.245107e-04 1.622553e-04 2.839469e-04 1.622553e-04 1.000000e-10 1.000000e-10 1.000000e-10 1.000000e-10 1.000000e-10 1.000000e-10 2.028192e-05 8.112767e-05 6.084576e-05 1.000000e-10 1.000000e-10 8.315587e-04 6.490214e-04 5.678937e-04 4.462022e-04 5.273299e-04 3.650745e-04 9.329683e-04 1.216915e-03 6.084576e-05 4.056384e-05 1.216915e-04 1.000000e-10 6.084576e-05 1.216915e-04 1.014096e-04 4.867660e-04 2.839469e-04 8.112767e-05 2.028192e-05 1.764527e-03 9.735321e-04 1.500862e-03 1.196633e-03 1.642835e-03 9.735321e-04 1.784809e-03 1.845655e-03 1.622553e-04 1.216915e-04 2.839469e-04 1.014096e-04 8.112767e-05 3.245107e-04 2.231011e-04 5.678937e-04 4.664841e-04 6.084576e-05 8.112767e-05 3.285671e-03 1.419734e-03 2.129601e-03 2.007910e-03 2.129601e-03 1.764527e-03 2.961160e-03 3.285671e-03 3.042288e-04 3.447926e-04 2.028192e-04 1.825373e-04 8.112767e-05 2.839469e-04 2.636649e-04 8.518406e-04 7.707129e-04 1.014096e-04 2.028192e-04 2.535240e-03 2.149883e-03 2.454112e-03 1.602272e-03 2.352703e-03 1.500862e-03 2.697495e-03 3.062570e-03 4.664841e-04 2.839469e-04 7.098672e-04 1.825373e-04 2.839469e-04 4.056384e-04 6.084576e-04 1.622553e-03 1.602272e-03 3.650745e-04 2.839469e-04 5.151607e-03 4.887942e-03 7.727411e-03 6.794443e-03 6.165703e-03 4.036102e-03 5.983166e-03 5.435554e-03 8.721225e-04 4.867660e-04 5.678937e-04 5.070480e-04 5.273299e-04 6.287395e-04 1.135787e-03 2.291857e-03 1.825373e-03 4.462022e-04 2.636649e-04 4.380894e-03 3.549336e-03 6.023730e-03 4.421458e-03 5.293581e-03 3.407362e-03 6.287395e-03 4.664841e-03 6.287395e-04 3.447926e-04 6.084576e-04 2.636649e-04 2.433830e-04 6.084576e-04 6.490214e-04 1.581990e-03 1.419734e-03 2.636649e-04 2.839469e-04 5.293581e-03 5.577528e-03 6.246831e-03 5.902038e-03 6.287395e-03 3.671027e-03 7.078390e-03 5.597810e-03 6.084576e-04 3.650745e-04 5.476118e-04 3.853565e-04 4.259203e-04 3.853565e-04 7.301491e-04 1.581990e-03 1.723963e-03 2.433830e-04 3.042288e-04 8.234459e-03 7.281209e-03 1.012068e-02 9.370246e-03 9.349965e-03 5.760065e-03 7.463746e-03 6.794443e-03 1.095224e-03 6.084576e-04 5.881756e-04 1.825373e-04 4.056384e-04 6.287395e-04 7.301491e-04 1.845655e-03 1.683399e-03 2.839469e-04 2.636649e-04 4.482304e-03 3.975256e-03 5.273299e-03 4.847379e-03 5.293581e-03 3.366798e-03 6.226549e-03 3.954974e-03 9.329683e-04 5.070480e-04 5.678937e-04 4.056384e-04 3.853565e-04 7.909948e-04 7.707129e-04 2.048474e-03 1.419734e-03 3.447926e-04 2.433830e-04 1.565764e-02 1.792922e-02 2.563635e-02 2.005882e-02 2.462225e-02 1.466383e-02 1.711794e-02 1.078998e-02 1.663117e-03 9.329683e-04 1.034378e-03 4.259203e-04 6.084576e-04 8.518406e-04 1.500862e-03 2.819187e-03 1.663117e-03 3.853565e-04 5.273299e-04 1.472467e-02 1.369030e-02 2.135686e-02 1.579961e-02 1.894331e-02 1.152013e-02 1.427847e-02 1.044519e-02 1.825373e-03 1.257479e-03 1.440016e-03 6.490214e-04 7.909948e-04 1.379170e-03 1.318325e-03 3.204543e-03 1.703681e-03 4.867660e-04 5.476118e-04 4.238921e-03 3.569618e-03 5.922320e-03 5.739783e-03 6.632187e-03 5.029916e-03 5.334145e-03 4.705405e-03 8.924044e-04 7.301491e-04 7.909948e-04 5.273299e-04 5.273299e-04 8.721225e-04 6.693033e-04 1.581990e-03 1.987628e-03 5.476118e-04 4.259203e-04 1.245310e-02 1.068857e-02 1.646892e-02 1.296015e-02 1.342663e-02 8.782071e-03 1.003955e-02 7.402900e-03 1.480580e-03 1.014096e-03 1.358889e-03 6.287395e-04 4.259203e-04 5.678937e-04 6.084576e-04 3.143697e-03 2.352703e-03 4.867660e-04 5.273299e-04 1.312240e-02 1.265592e-02 1.869993e-02 1.413650e-02 1.539398e-02 1.005983e-02 1.251394e-02 8.437278e-03 1.419734e-03 1.054660e-03 1.419734e-03 5.070480e-04 4.259203e-04 1.095224e-03 7.301491e-04 4.340331e-03 3.103134e-03 6.895852e-04 6.287395e-04 4.137511e-03 3.894128e-03 5.070480e-03 4.360613e-03 5.131325e-03 3.833283e-03 3.529054e-03 3.894128e-03 8.721225e-04 7.504310e-04 7.504310e-04 5.678937e-04 2.433830e-04 1.014096e-03 1.156069e-03 2.007910e-03 2.332421e-03 6.287395e-04 6.895852e-04
 2.636649e-04 1.723963e-03 7.767975e-03 4.624277e-03 1.026265e-02 1.419734e-03 1.825373e-04 1.000000e-10 8.112767e-05 2.433830e-04 1.784809e-03 1.156069e-03 3.204543e-03 2.636649e-04 1.000000e-10 1.000000e-10 2.028192e-05 1.216915e-04 9.329683e-04 3.447926e-04 1.379170e-03 6.084576e-05 1.000000e-10 1.000000e-10 1.000000e-10 6.084576e-05 4.259203e-04 4.259203e-04 8.315587e-04 6.084576e-05 1.000000e-10 1.000000e-10 6.084576e-05 4.664841e-04 1.703681e-03 1.338607e-03 3.042288e-03 3.042288e-04 2.028192e-05 1.000000e-10 1.419734e-04 6.490214e-04 3.529054e-03 2.697495e-03 6.591624e-03 6.693033e-04 1.000000e-10 1.000000e-10 2.839469e-04 8.518406e-04 6.591624e-03 3.894128e-03 9.816449e-03 1.115506e-03 1.419734e-04 2.028192e-05 3.853565e-04 1.480580e-03 6.916134e-03 4.644559e-03 1.044519e-02 1.298043e-03 1.825373e-04 1.000000e-10 6.693033e-04 2.494676e-03 1.594159e-02 9.228273e-03 2.480479e-02 2.758341e-03 2.636649e-04 2.028192e-05 3.245107e-04 2.109320e-03 1.261535e-02 6.997262e-03 2.020079e-02 2.454112e-03 3.245107e-04 1.000000e-10 4.259203e-04 2.514958e-03 1.462326e-02 8.964608e-03 2.415577e-02 2.251293e-03 2.028192e-04 4.056384e-05 5.678937e-04 2.413548e-03 2.078897e-02 1.141872e-02 3.447926e-02 2.940878e-03 3.245107e-04 1.000000e-10 3.447926e-04 2.129601e-03 1.322381e-02 7.524592e-03 2.084981e-02 1.805091e-03 2.028192e-04 1.000000e-10 1.014096e-03 5.861474e-03 4.778420e-02 2.567691e-02 7.200081e-02 6.267113e-03 7.909948e-04 4.056384e-05 1.196633e-03 5.962884e-03 4.080722e-02 2.204645e-02 5.962884e-02 5.577528e-03 6.693033e-04 2.028192e-05 6.287395e-04 2.535240e-03 1.381199e-02 8.335869e-03 2.279688e-02 2.494676e-03 2.231011e-04 6.084576e-05 1.074942e-03 4.725687e-03 3.009837e-02 1.786837e-02 4.654700e-02 4.522868e-03 4.867660e-04 6.084576e-05 1.216915e-03 4.806815e-03 3.522969e-02 1.884190e-02 5.468005e-02 5.354427e-03 8.721225e-04 2.028192e-05 4.056384e-04 2.352703e-03 1.188520e-02 8.883480e-03 1.861880e-02 2.697495e-03 3.042288e-04 2.028192e-05
 1.312240e-02 1.156069e-03 1.358889e-03 1.419734e-03 1.318325e-03 1.115506e-03 2.454112e-03 1.298043e-03 2.636649e-04 2.433830e-04 1.419734e-04 1.419734e-04 8.112767e-05 1.419734e-04 1.622553e-04 8.721225e-04 1.622553e-04 4.056384e-05 3.042288e-04 6.084576e-04 3.853565e-04 1.176351e-03 6.287395e-04 7.098672e-04 3.042288e-04 1.460298e-03 9.126863e-04 4.056384e-05 6.084576e-05 1.000000e-10 1.000000e-10 4.056384e-05 1.000000e-10 2.028192e-05 2.028192e-04 6.084576e-05 2.028192e-05 6.084576e-05 2.231011e-04 2.231011e-04 3.853565e-04 3.447926e-04 4.462022e-04 3.042288e-04 3.042288e-04 4.056384e-04 2.028192e-05 4.056384e-05 1.000000e-10 1.000000e-10 1.000000e-10 1.000000e-10 1.000000e-10 2.028192e-05 1.014096e-04 1.000000e-10 2.028192e-05 1.622553e-04 1.216915e-04 2.028192e-04 2.231011e-04 3.853565e-04 1.622553e-04 3.042288e-04 1.419734e-04 1.000000e-10 1.000000e-10 1.000000e-10 1.000000e-10 2.028192e-05 1.000000e-10 2.028192e-05 4.056384e-05 2.028192e-05 1.000000e-10 1.000000e-10 7.504310e-04 5.476118e-04 9.938140e-04 1.095224e-03 9.329683e-04 6.895852e-04 6.490214e-04 5.678937e-04 4.056384e-05 6.084576e-05 6.084576e-05 2.028192e-05 2.028192e-05 4.056384e-05 4.056384e-05 8.112767e-05 8.112767e-05 4.056384e-05 6.084576e-05 1.581990e-03 2.109320e-03 1.521144e-03 1.338607e-03 1.298043e-03 7.098672e-04 8.721225e-04 1.642835e-03 1.216915e-04 1.014096e-04 4.056384e-05 1.622553e-04 6.084576e-05 1.825373e-04 3.042288e-04 8.924044e-04 8.518406e-04 8.112767e-05 1.825373e-04 1.014096e-03 2.393266e-03 1.723963e-03 1.176351e-03 1.581990e-03 7.504310e-04 2.555522e-03 2.271575e-03 3.853565e-04 3.853565e-04 1.825373e-04 4.867660e-04 4.664841e-04 7.301491e-04 9.532502e-04 1.622553e-03 2.433830e-03 5.881756e-04 6.287395e-04 2.210729e-03 1.723963e-03 1.683399e-03 2.474394e-03 2.231011e-03 2.007910e-03 1.744245e-03 3.042288e-03 9.532502e-04 9.329683e-04 6.895852e-04 5.070480e-04 1.825373e-04 7.909948e-04 4.056384e-04 1.115506e-03 1.135787e-03 4.056384e-04 4.056384e-04 4.380894e-03 2.129601e-03 1.744245e-03 1.926782e-03 1.764527e-03 2.251293e-03 4.360613e-03 6.246831e-03 5.151607e-03 3.468208e-03 2.231011e-03 2.474394e-03 1.440016e-03 3.792719e-03 1.298043e-03 3.143697e-03 3.975256e-03 1.135787e-03 1.581990e-03 2.393266e-03 1.865937e-03 1.581990e-03 2.007910e-03 1.399452e-03 1.926782e-03 1.805091e-03 4.563432e-03 1.622553e-03 2.028192e-03 1.805091e-03 2.190447e-03 1.541426e-03 3.650745e-03 2.981442e-03 4.279485e-03 4.056384e-03 9.126863e-04 9.532502e-04 3.305953e-03 1.480580e-03 2.291857e-03 9.126863e-04 1.257479e-03 1.622553e-03 2.312139e-03 5.820911e-03 2.089038e-03 3.224825e-03 2.170165e-03 2.819187e-03 1.440016e-03 5.111044e-03 3.326235e-03 4.441740e-03 5.232735e-03 1.500862e-03 1.277761e-03 2.372984e-03 1.683399e-03 1.338607e-03 9.532502e-04 1.237197e-03 1.156069e-03 4.279485e-03 7.828821e-03 2.940878e-03 3.914410e-03 2.271575e-03 5.111044e-03 3.407362e-03 8.802353e-03 5.861474e-03 7.159517e-03 7.707129e-03 2.332421e-03 1.338607e-03 2.312139e-03 1.805091e-03 2.251293e-03 1.460298e-03 1.399452e-03 1.054660e-03 2.251293e-03 7.078390e-03 1.521144e-03 2.271575e-03 1.014096e-03 2.231011e-03 1.216915e-03 2.798905e-03 2.596086e-03 2.839469e-03 6.327959e-03 1.865937e-03 1.156069e-03 3.366798e-03 1.135787e-03 1.602272e-03 1.581990e-03 9.126863e-04 7.098672e-04 4.867660e-03 1.644864e-02 3.610182e-03 7.281209e-03 6.064294e-03 8.640097e-03 3.407362e-03 5.192171e-03 3.508772e-03 2.226955e-02 5.167833e-02 1.336578e-02 1.541426e-03 2.007910e-03 2.961160e-03 1.926782e-03 1.947064e-03 2.129601e-03 1.683399e-03 6.916134e-03 1.586046e-02 1.541426e-03 5.192171e-03 4.036102e-03 5.597810e-03 2.636649e-03 2.798905e-03 2.170165e-03 1.417706e-02 4.382923e-02 1.610384e-02 1.440016e-03 3.427644e-03 2.697495e-03 2.393266e-03 1.074942e-03 1.095224e-03 8.518406e-04 5.334145e-03 6.267113e-03 9.938140e-04 2.433830e-03 1.196633e-03 1.500862e-03 7.707129e-04 4.279485e-03 3.326235e-03 8.437278e-03 2.961160e-03 2.028192e-04 8.518406e-04 1.440016e-03 2.068756e-03 2.271575e-03 1.987628e-03 2.109320e-03 1.926782e-03 7.889666e-03 1.628638e-02 2.271575e-03 3.042288e-03 2.089038e-03 2.900314e-03 3.265389e-03 2.123517e-02 2.135686e-02 6.165703e-03 3.954974e-03 4.056384e-04 1.683399e-03 1.865937e-03 2.129601e-03 2.535240e-03 2.291857e-03 1.906500e-03 2.677213e-03 7.017544e-03 1.900416e-02 2.900314e-03 3.914410e-03 2.514958e-03 5.394990e-03 4.279485e-03 2.506845e-02 2.800933e-02 4.380894e-03 1.926782e-03 4.664841e-04 1.399452e-03 2.535240e-03 2.352703e-03 2.170165e-03 1.115506e-03 1.379170e-03 1.318325e-03 8.051922e-03 8.275023e-03 1.764527e-03 1.622553e-03 8.721225e-04 8.518406e-04 1.156069e-03 1.541426e-03 1.277761e-03 3.529054e-03 3.569618e-03 6.084576e-04 6.895852e-04
 4.259203e-04 1.622553e-04 6.084576e-05 1.216915e-04 3.447926e-04 7.301491e-04 1.135787e-03 5.881756e-04 1.156069e-03 1.216915e-03 1.216915e-03 1.663117e-03 1.277761e-03 2.393266e-03 3.772437e-03 1.440016e-03 3.650745e-03 3.813001e-03 1.054660e-03 1.014096e-04 6.084576e-05 1.000000e-10 1.000000e-10 1.014096e-04 1.014096e-04 2.028192e-04 2.231011e-04 3.042288e-04 2.028192e-04 3.042288e-04 3.853565e-04 3.447926e-04 5.678937e-04 1.216915e-03 3.853565e-04 9.329683e-04 1.135787e-03 1.622553e-04 2.028192e-05 2.028192e-05 2.028192e-05 1.000000e-10 1.000000e-10 4.056384e-05 1.014096e-04 2.028192e-05 1.622553e-04 1.216915e-04 1.216915e-04 1.014096e-04 4.056384e-05 3.447926e-04 5.678937e-04 1.216915e-04 3.447926e-04 6.895852e-04 2.028192e-05 1.000000e-10 1.000000e-10 1.000000e-10 1.000000e-10 4.056384e-05 1.000000e-10 4.056384e-05 4.056384e-05 2.028192e-05 6.084576e-05 1.419734e-04 8.112767e-05 2.028192e-05 2.839469e-04 3.853565e-04 6.084576e-05 1.825373e-04 3.447926e-04 1.014096e-04 2.028192e-05 2.028192e-05 1.000000e-10 4.056384e-05 4.056384e-05 1.014096e-04 3.245107e-04 1.216915e-04 4.056384e-04 2.028192e-04 3.042288e-04 4.056384e-04 3.245107e-04 7.098672e-04 1.298043e-03 3.650745e-04 9.735321e-04 9.735321e-04 2.839469e-04 2.839469e-04 4.056384e-05 2.028192e-05 8.112767e-05 6.084576e-05 2.636649e-04 4.664841e-04 3.650745e-04 5.678937e-04 7.301491e-04 6.693033e-04 8.112767e-04 8.924044e-04 1.642835e-03 2.251293e-03 6.895852e-04 1.764527e-03 2.170165e-03 5.070480e-04 4.462022e-04 1.825373e-04 6.084576e-05 8.112767e-05 2.028192e-04 4.259203e-04 7.707129e-04 3.650745e-04 8.315587e-04 8.924044e-04 1.156069e-03 1.500862e-03 1.135787e-03 2.494676e-03 3.813001e-03 8.721225e-04 3.346517e-03 3.468208e-03 6.084576e-04 3.042288e-04 2.231011e-04 8.112767e-05 1.419734e-04 3.245107e-04 5.070480e-04 9.938140e-04 8.518406e-04 1.216915e-03 1.419734e-03 1.399452e-03 1.298043e-03 1.054660e-03 2.535240e-03 3.143697e-03 1.581990e-03 3.123415e-03 4.259203e-03 7.909948e-04 8.315587e-04 3.042288e-04 2.231011e-04 2.433830e-04 4.462022e-04 9.938140e-04 2.149883e-03 1.602272e-03 2.819187e-03 2.636649e-03 3.366798e-03 3.346517e-03 2.819187e-03 5.212453e-03 8.092486e-03 2.900314e-03 7.423182e-03 8.660379e-03 2.007910e-03 5.273299e-04 4.259203e-04 1.216915e-04 2.028192e-04 2.433830e-04 1.054660e-03 1.642835e-03 1.156069e-03 2.312139e-03 2.089038e-03 2.839469e-03 2.555522e-03 2.596086e-03 4.178075e-03 6.429368e-03 2.291857e-03 5.800629e-03 6.855289e-03 1.642835e-03 7.707129e-04 3.853565e-04 1.216915e-04 2.231011e-04 2.636649e-04 1.521144e-03 2.048474e-03 1.196633e-03 2.474394e-03 2.555522e-03 2.981442e-03 3.407362e-03 2.778623e-03 5.841193e-03 7.098672e-03 2.535240e-03 6.611905e-03 8.457560e-03 1.805091e-03 1.135787e-03 5.273299e-04 1.216915e-04 1.825373e-04 5.070480e-04 1.440016e-03 2.474394e-03 1.683399e-03 3.488490e-03 3.427644e-03 3.549336e-03 4.563432e-03 3.853565e-03 7.605720e-03 1.089139e-02 4.157793e-03 9.066018e-03 1.135787e-02 2.697495e-03 6.693033e-04 3.853565e-04 1.825373e-04 1.622553e-04 2.433830e-04 8.924044e-04 1.480580e-03 1.115506e-03 2.352703e-03 1.987628e-03 2.717777e-03 2.575804e-03 2.454112e-03 4.766251e-03 6.713315e-03 2.271575e-03 6.348241e-03 7.260927e-03 1.358889e-03 2.575804e-03 1.419734e-03 5.678937e-04 9.329683e-04 1.581990e-03 3.589900e-03 6.388804e-03 3.265389e-03 8.437278e-03 7.707129e-03 8.842917e-03 1.056688e-02 9.147145e-03 1.792922e-02 2.198560e-02 8.193895e-03 1.971402e-02 2.042389e-02 5.820911e-03 1.967346e-03 8.518406e-04 7.098672e-04 1.054660e-03 1.257479e-03 2.961160e-03 6.165703e-03 3.245107e-03 6.206267e-03 6.936416e-03 7.605720e-03 8.883480e-03 7.849103e-03 1.543454e-02 1.947064e-02 6.774161e-03 1.545482e-02 1.752358e-02 5.009634e-03 7.504310e-04 3.853565e-04 2.231011e-04 3.042288e-04 2.433830e-04 1.176351e-03 1.987628e-03 1.115506e-03 2.555522e-03 2.109320e-03 2.981442e-03 2.859751e-03 2.372984e-03 4.908224e-03 7.463746e-03 2.738059e-03 6.510496e-03 8.376432e-03 1.744245e-03 1.825373e-03 8.112767e-04 3.650745e-04 4.259203e-04 7.301491e-04 2.231011e-03 3.914410e-03 2.656931e-03 5.435554e-03 5.983166e-03 6.084576e-03 6.591624e-03 5.232735e-03 9.857012e-03 1.348748e-02 6.267113e-03 1.429875e-02 1.523172e-02 3.671027e-03 1.744245e-03 1.034378e-03 3.650745e-04 6.084576e-04 9.938140e-04 2.474394e-03 4.462022e-03 2.981442e-03 5.942602e-03 6.145421e-03 6.510496e-03 7.666565e-03 6.794443e-03 1.129703e-02 1.539398e-02 6.794443e-03 1.719907e-02 1.819288e-02 4.157793e-03 7.098672e-04 4.056384e-04 1.216915e-04 1.825373e-04 3.650745e-04 8.721225e-04 1.581990e-03 1.399452e-03 2.312139e-03 2.291857e-03 2.271575e-03 2.636649e-03 2.291857e-03 4.664841e-03 6.429368e-03 2.251293e-03 6.307677e-03 6.388804e-03 1.622553e-03
 1.000000e-10 1.000000e-10 2.028192e-05 1.115506e-03 7.504310e-04 1.622553e-03 2.231011e-03 1.379170e-03 4.685123e-03 4.725687e-03 4.056384e-04 2.474394e-03 6.044012e-03 7.909948e-04 1.000000e-10 1.000000e-10 2.028192e-05 2.028192e-04 1.622553e-04 4.056384e-04 8.112767e-04 1.622553e-04 1.338607e-03 1.460298e-03 4.056384e-05 5.070480e-04 1.480580e-03 1.419734e-04 1.000000e-10 1.000000e-10 1.000000e-10 8.112767e-05 6.084576e-05 1.419734e-04 3.042288e-04 1.014096e-04 5.070480e-04 4.664841e-04 4.056384e-05 3.042288e-04 7.707129e-04 8.112767e-05 1.000000e-10 1.000000e-10 1.000000e-10 4.056384e-05 4.056384e-05 4.056384e-05 1.014096e-04 4.056384e-05 4.259203e-04 4.867660e-04 1.000000e-10 2.028192e-04 4.259203e-04 1.000000e-10 1.000000e-10 1.000000e-10 4.056384e-05 3.853565e-04 1.825373e-04 4.056384e-04 8.112767e-04 2.839469e-04 1.419734e-03 1.196633e-03 6.084576e-05 5.476118e-04 1.480580e-03 1.216915e-04 1.000000e-10 1.000000e-10 4.056384e-05 6.084576e-04 3.650745e-04 9.532502e-04 1.500862e-03 6.693033e-04 2.514958e-03 2.839469e-03 1.014096e-04 9.938140e-04 3.387080e-03 3.042288e-04 1.000000e-10 1.000000e-10 6.084576e-05 1.014096e-03 4.056384e-04 1.257479e-03 2.352703e-03 9.938140e-04 4.198357e-03 3.468208e-03 1.825373e-04 2.048474e-03 6.226549e-03 5.070480e-04 1.000000e-10 1.000000e-10 6.084576e-05 8.721225e-04 4.259203e-04 1.095224e-03 1.926782e-03 1.095224e-03 4.786533e-03 5.618091e-03 1.622553e-04 2.129601e-03 6.327959e-03 8.518406e-04 1.000000e-10 1.000000e-10 1.622553e-04 1.440016e-03 1.379170e-03 3.022006e-03 4.948788e-03 2.798905e-03 1.089139e-02 1.032350e-02 5.678937e-04 5.253017e-03 1.375114e-02 1.642835e-03 1.000000e-10 1.000000e-10 1.014096e-04 1.723963e-03 9.938140e-04 2.494676e-03 3.691309e-03 2.089038e-03 8.376432e-03 7.869384e-03 4.259203e-04 4.380894e-03 1.145928e-02 1.440016e-03 1.000000e-10 1.000000e-10 1.419734e-04 1.825373e-03 1.156069e-03 2.880032e-03 4.563432e-03 2.291857e-03 9.491938e-03 1.028293e-02 5.678937e-04 5.232735e-03 1.304127e-02 1.703681e-03 1.000000e-10 1.000000e-10 5.273299e-04 2.636649e-03 1.642835e-03 4.725687e-03 6.104858e-03 3.427644e-03 1.289930e-02 1.356860e-02 9.126863e-04 6.733597e-03 1.717879e-02 2.575804e-03 1.000000e-10 1.000000e-10 2.028192e-04 1.663117e-03 9.126863e-04 2.677213e-03 3.914410e-03 2.048474e-03 8.112767e-03 8.538688e-03 5.273299e-04 4.502586e-03 1.156069e-02 1.419734e-03 4.056384e-05 4.056384e-05 1.074942e-03 7.382618e-03 5.374708e-03 1.026265e-02 1.490721e-02 9.349965e-03 2.375013e-02 2.342562e-02 2.616368e-03 1.695568e-02 3.827198e-02 5.983166e-03 6.084576e-05 4.056384e-05 8.112767e-04 6.044012e-03 4.421458e-03 9.066018e-03 1.350776e-02 6.916134e-03 2.080925e-02 2.121489e-02 2.433830e-03 1.429875e-02 3.107190e-02 5.192171e-03 1.000000e-10 1.000000e-10 1.014096e-04 1.703681e-03 9.329683e-04 3.062570e-03 4.462022e-03 2.494676e-03 9.268837e-03 9.126863e-03 4.056384e-04 4.380894e-03 1.367001e-02 1.298043e-03 1.000000e-10 2.028192e-05 3.042288e-04 4.908224e-03 2.920596e-03 7.017544e-03 9.715039e-03 6.348241e-03 1.778724e-02 1.788865e-02 1.298043e-03 9.573066e-03 2.350674e-02 4.096948e-03 2.028192e-05 1.000000e-10 7.098672e-04 5.638373e-03 4.218639e-03 8.538688e-03 1.188520e-02 5.962884e-03 2.097150e-02 2.022107e-02 1.886218e-03 1.129703e-02 2.476422e-02 4.928506e-03 1.000000e-10 1.000000e-10 1.825373e-04 1.338607e-03 6.084576e-04 2.656931e-03 3.671027e-03 2.068756e-03 8.579252e-03 8.437278e-03 3.042288e-04 4.218639e-03 1.190549e-02 1.216915e-03
 1.419734e-03 2.859751e-03 3.001724e-03 3.103134e-03 3.265389e-03 3.305953e-03 1.379170e-03 1.014096e-03 1.906500e-03 5.070480e-04 5.678937e-04 3.650745e-04 2.231011e-04 6.287395e-04 4.462022e-04 5.070480e-04 3.650745e-04 4.259203e-04 8.924044e-04 6.490214e-04 7.707129e-04 6.287395e-04 8.518406e-04 7.504310e-04 7.909948e-04 4.056384e-04 4.462022e-04 4.259203e-04 1.419734e-04 8.112767e-05 1.419734e-04 8.112767e-05 1.014096e-04 2.028192e-05 8.112767e-05 2.028192e-05 8.112767e-05 2.028192e-04 2.231011e-04 4.056384e-04 4.259203e-04 2.231011e-04 2.636649e-04 4.259203e-04 1.825373e-04 6.084576e-05 1.622553e-04 1.000000e-10 6.084576e-05 2.028192e-05 1.000000e-10 4.056384e-05 8.112767e-05 1.216915e-04 6.084576e-05 2.028192e-05 6.084576e-05 1.622553e-04 2.028192e-04 1.622553e-04 3.447926e-04 1.622553e-04 1.216915e-04 1.014096e-04 1.014096e-04 2.028192e-05 6.084576e-05 4.056384e-05 2.028192e-05 1.000000e-10 8.112767e-05 1.000000e-10 8.112767e-05 2.028192e-05 2.028192e-05 8.112767e-05 7.098672e-04 9.329683e-04 8.315587e-04 5.070480e-04 9.126863e-04 7.504310e-04 2.839469e-04 2.433830e-04 3.650745e-04 1.419734e-04 2.028192e-05 4.056384e-05 1.014096e-04 1.825373e-04 1.014096e-04 2.433830e-04 1.216915e-04 1.216915e-04 3.042288e-04 1.318325e-03 1.318325e-03 1.358889e-03 1.440016e-03 1.683399e-03 1.906500e-03 7.301491e-04 5.476118e-04 9.126863e-04 3.447926e-04 3.447926e-04 2.028192e-04 1.825373e-04 2.839469e-04 1.622553e-04 3.042288e-04 3.650745e-04 2.231011e-04 6.287395e-04 2.271575e-03 2.839469e-03 2.048474e-03 2.758341e-03 3.042288e-03 3.224825e-03 1.115506e-03 8.112767e-04 1.237197e-03 3.853565e-04 4.462022e-04 1.825373e-04 2.028192e-04 3.245107e-04 1.216915e-04 5.678937e-04 2.636649e-04 1.014096e-04 6.490214e-04 2.677213e-03 3.873846e-03 2.433830e-03 3.204543e-03 2.352703e-03 3.103134e-03 1.298043e-03 9.126863e-04 1.561708e-03 4.867660e-04 3.447926e-04 3.447926e-04 1.216915e-04 4.056384e-04 1.825373e-04 5.881756e-04 3.650745e-04 2.028192e-04 8.924044e-04 5.394990e-03 6.956698e-03 4.543150e-03 6.875570e-03 6.307677e-03 8.031640e-03 3.610182e-03 2.170165e-03 3.792719e-03 8.924044e-04 9.735321e-04 8.112767e-04 3.650745e-04 9.532502e-04 4.056384e-04 1.196633e-03 6.084576e-04 5.273299e-04 1.561708e-03 4.887942e-03 5.415272e-03 5.009634e-03 4.806815e-03 5.131325e-03 6.611905e-03 2.555522e-03 1.358889e-03 2.798905e-03 7.504310e-04 6.895852e-04 4.664841e-04 2.636649e-04 7.301491e-04 2.028192e-04 7.707129e-04 5.273299e-04 2.839469e-04 1.703681e-03 6.003448e-03 6.530778e-03 5.455836e-03 6.429368e-03 6.023730e-03 7.605720e-03 3.224825e-03 1.744245e-03 3.042288e-03 8.518406e-04 6.287395e-04 6.895852e-04 4.462022e-04 8.721225e-04 2.231011e-04 1.054660e-03 4.664841e-04 5.476118e-04 1.277761e-03 7.747693e-03 9.532502e-03 6.611905e-03 9.025454e-03 7.950512e-03 1.074942e-02 4.502586e-03 2.089038e-03 4.786533e-03 1.115506e-03 8.721225e-04 1.014096e-03 5.476118e-04 1.460298e-03 3.042288e-04 1.358889e-03 5.476118e-04 6.490214e-04 1.825373e-03 4.908224e-03 5.151607e-03 4.340331e-03 5.313863e-03 4.928506e-03 6.044012e-03 3.529054e-03 1.480580e-03 3.833283e-03 6.693033e-04 7.909948e-04 6.084576e-04 1.419734e-04 8.112767e-04 3.245107e-04 7.909948e-04 5.678937e-04 3.245107e-04 1.379170e-03 1.728019e-02 1.892303e-02 1.403509e-02 1.940980e-02 1.713822e-02 2.157996e-02 9.471656e-03 5.273299e-03 1.180408e-02 3.184261e-03 2.900314e-03 2.028192e-03 1.095224e-03 2.677213e-03 5.476118e-04 3.427644e-03 1.845655e-03 1.764527e-03 4.644559e-03 1.306156e-02 1.630666e-02 1.200690e-02 1.602272e-02 1.496806e-02 1.920698e-02 8.498124e-03 4.522868e-03 9.877294e-03 2.819187e-03 2.089038e-03 1.622553e-03 9.329683e-04 2.454112e-03 5.678937e-04 3.346517e-03 1.723963e-03 1.602272e-03 4.036102e-03 5.861474e-03 5.962884e-03 5.070480e-03 6.003448e-03 6.064294e-03 7.118953e-03 2.575804e-03 1.703681e-03 3.224825e-03 9.735321e-04 9.329683e-04 8.721225e-04 4.867660e-04 5.070480e-04 1.825373e-04 9.735321e-04 3.853565e-04 4.259203e-04 1.440016e-03 1.160126e-02 1.289930e-02 9.938140e-03 1.212859e-02 1.113477e-02 1.417706e-02 6.632187e-03 3.650745e-03 7.666565e-03 1.987628e-03 1.825373e-03 1.561708e-03 6.693033e-04 1.987628e-03 5.678937e-04 1.764527e-03 6.895852e-04 6.287395e-04 3.488490e-03 1.409593e-02 1.460298e-02 1.139844e-02 1.403509e-02 1.231112e-02 1.642835e-02 7.423182e-03 4.705405e-03 8.863198e-03 2.231011e-03 2.251293e-03 1.602272e-03 6.490214e-04 2.109320e-03 7.504310e-04 2.190447e-03 6.895852e-04 7.909948e-04 3.711591e-03 4.766251e-03 5.050198e-03 4.198357e-03 5.638373e-03 4.543150e-03 6.307677e-03 2.859751e-03 1.460298e-03 3.103134e-03 8.721225e-04 1.237197e-03 7.098672e-04 2.636649e-04 7.707129e-04 1.825373e-04 1.298043e-03 2.231011e-04 3.245107e-04 1.338607e-03
 2.028192e-05 1.000000e-10 1.000000e-10 2.028192e-05 2.636649e-04 1.216915e-03 7.504310e-04 1.318325e-03 2.251293e-03 1.257479e-03 4.482304e-03 4.644559e-03 2.433830e-04 2.940878e-03 6.044012e-03 7.909948e-04 1.000000e-10 1.000000e-10 1.000000e-10 1.000000e-10 6.084576e-05 2.433830e-04 1.419734e-04 3.853565e-04 6.693033e-04 2.433830e-04 9.532502e-04 1.277761e-03 8.112767e-05 7.301491e-04 1.805091e-03 1.419734e-04 1.000000e-10 1.000000e-10 1.000000e-10 1.000000e-10 1.000000e-10 8.112767e-05 4.056384e-05 8.112767e-05 2.433830e-04 1.419734e-04 5.881756e-04 6.490214e-04 1.014096e-04 3.042288e-04 5.881756e-04 4.056384e-05 1.000000e-10 1.000000e-10 1.000000e-10 1.000000e-10 2.028192e-05 6.084576e-05 6.084576e-05 1.014096e-04 1.216915e-04 2.028192e-05 3.650745e-04 2.839469e-04 4.056384e-05 2.028192e-04 4.664841e-04 6.084576e-05 1.000000e-10 1.000000e-10 1.000000e-10 1.000000e-10 8.112767e-05 2.839469e-04 1.216915e-04 4.056384e-04 5.273299e-04 3.853565e-04 1.440016e-03 1.277761e-03 1.825373e-04 6.490214e-04 1.440016e-03 1.419734e-04 1.000000e-10 1.000000e-10 1.000000e-10 1.000000e-10 1.014096e-04 4.056384e-04 5.881756e-04 9.532502e-04 1.135787e-03 7.301491e-04 2.575804e-03 2.940878e-03 1.622553e-04 1.298043e-03 3.042288e-03 3.447926e-04 2.028192e-05 1.000000e-10 1.000000e-10 6.084576e-05 2.636649e-04 1.095224e-03 9.532502e-04 1.500862e-03 1.845655e-03 1.216915e-03 3.143697e-03 4.076666e-03 5.476118e-04 2.697495e-03 4.421458e-03 8.721225e-04 2.028192e-05 1.000000e-10 1.000000e-10 2.028192e-05 2.231011e-04 1.034378e-03 5.273299e-04 1.318325e-03 1.500862e-03 9.532502e-04 4.340331e-03 4.827097e-03 4.259203e-04 3.163979e-03 6.084576e-03 9.126863e-04 2.028192e-05 1.000000e-10 1.000000e-10 1.014096e-04 6.895852e-04 1.642835e-03 1.825373e-03 3.873846e-03 4.076666e-03 3.305953e-03 8.193895e-03 1.180408e-02 1.399452e-03 6.348241e-03 1.093195e-02 1.947064e-03 1.000000e-10 1.000000e-10 2.028192e-05 8.112767e-05 8.924044e-04 2.028192e-03 1.987628e-03 2.758341e-03 3.163979e-03 2.596086e-03 7.159517e-03 7.321773e-03 1.014096e-03 5.536964e-03 9.005172e-03 1.480580e-03 8.112767e-05 2.028192e-05 1.000000e-10 1.216915e-04 9.126863e-04 2.616368e-03 1.987628e-03 3.082852e-03 3.995538e-03 2.880032e-03 7.382618e-03 9.126863e-03 1.521144e-03 6.348241e-03 1.068857e-02 2.413548e-03 6.084576e-05 2.028192e-05 1.000000e-10 2.839469e-04 1.277761e-03 3.731873e-03 2.596086e-03 4.705405e-03 5.029916e-03 3.975256e-03 9.654193e-03 1.235169e-02 2.251293e-03 8.498124e-03 1.425819e-02 4.238921e-03 4.056384e-05 1.000000e-10 1.000000e-10 1.014096e-04 8.924044e-04 2.251293e-03 1.825373e-03 2.859751e-03 3.447926e-03 2.697495e-03 7.240645e-03 8.254741e-03 1.460298e-03 5.212453e-03 8.234459e-03 1.541426e-03 3.650745e-04 4.056384e-05 1.216915e-04 6.693033e-04 3.934692e-03 1.020181e-02 7.727411e-03 1.154041e-02 1.310212e-02 1.145928e-02 2.847581e-02 3.196430e-02 3.995538e-03 9.755603e-03 1.659061e-02 9.471656e-03 3.447926e-04 6.084576e-05 1.419734e-04 3.650745e-04 3.772437e-03 1.058716e-02 6.591624e-03 9.086300e-03 1.145928e-02 9.329683e-03 2.555522e-02 2.837440e-02 3.366798e-03 7.889666e-03 1.156069e-02 7.362336e-03 2.028192e-05 1.000000e-10 1.000000e-10 1.014096e-04 9.126863e-04 2.190447e-03 2.048474e-03 3.387080e-03 4.056384e-03 3.508772e-03 6.125139e-03 7.504310e-03 1.095224e-03 5.942602e-03 1.194605e-02 2.048474e-03 2.433830e-04 2.028192e-05 1.014096e-04 2.231011e-04 2.454112e-03 6.185985e-03 5.232735e-03 7.788257e-03 9.167427e-03 5.760065e-03 7.889666e-03 9.309401e-03 3.022006e-03 1.450157e-02 2.821215e-02 5.273299e-03 2.839469e-04 4.056384e-05 4.056384e-05 3.042288e-04 3.326235e-03 7.098672e-03 5.800629e-03 9.228273e-03 8.579252e-03 7.301491e-03 9.491938e-03 8.863198e-03 4.482304e-03 1.890275e-02 3.044316e-02 6.835007e-03 1.000000e-10 1.000000e-10 1.000000e-10 1.419734e-04 7.098672e-04 1.805091e-03 1.318325e-03 2.494676e-03 3.549336e-03 2.129601e-03 7.828821e-03 8.660379e-03 9.735321e-04 4.847379e-03 9.147145e-03 1.561708e-03
 1.561708e-03 2.555522e-03 2.819187e-03 3.569618e-03 3.143697e-03 3.103134e-03 1.440016e-03 1.135787e-03 1.440016e-03 6.287395e-04 6.693033e-04 3.245107e-04 3.650745e-04 6.895852e-04 3.447926e-04 5.476118e-04 4.056384e-04 5.476118e-04 7.707129e-04 9.329683e-04 7.098672e-04 5.881756e-04 8.518406e-04 8.518406e-04 9.329683e-04 2.231011e-04 2.636649e-04 2.231011e-04 1.216915e-04 1.014096e-04 8.112767e-05 6.084576e-05 1.419734e-04 8.112767e-05 1.622553e-04 1.216915e-04 6.084576e-05 1.825373e-04 2.636649e-04 2.839469e-04 3.042288e-04 2.636649e-04 4.462022e-04 3.245107e-04 1.014096e-04 1.419734e-04 2.028192e-04 2.028192e-05 8.112767e-05 2.028192e-05 1.000000e-10 4.056384e-05 4.056384e-05 6.084576e-05 2.028192e-05 4.056384e-05 1.622553e-04 2.636649e-04 1.622553e-04 2.028192e-04 2.231011e-04 2.433830e-04 1.419734e-04 1.014096e-04 6.084576e-05 8.112767e-05 2.028192e-05 2.028192e-05 1.000000e-10 2.028192e-05 6.084576e-05 1.000000e-10 8.112767e-05 2.028192e-05 1.000000e-10 8.112767e-05 9.126863e-04 6.693033e-04 6.287395e-04 8.721225e-04 8.518406e-04 7.098672e-04 4.664841e-04 2.839469e-04 4.056384e-04 1.014096e-04 1.419734e-04 1.216915e-04 2.028192e-05 6.084576e-05 1.014096e-04 2.028192e-04 1.014096e-04 2.028192e-05 2.231011e-04 1.663117e-03 1.338607e-03 1.480580e-03 1.622553e-03 1.703681e-03 1.744245e-03 7.909948e-04 4.259203e-04 8.315587e-04 3.650745e-04 2.636649e-04 1.622553e-04 1.622553e-04 3.245107e-04 2.028192e-04 3.853565e-04 1.825373e-04 1.216915e-04 4.664841e-04 2.433830e-03 2.535240e-03 2.332421e-03 2.535240e-03 3.082852e-03 2.859751e-03 1.298043e-03 8.112767e-04 1.338607e-03 3.447926e-04 3.447926e-04 3.447926e-04 8.112767e-05 3.853565e-04 8.112767e-05 5.881756e-04 2.028192e-04 3.245107e-04 6.490214e-04 2.555522e-03 2.535240e-03 2.494676e-03 2.717777e-03 3.062570e-03 3.204543e-03 1.865937e-03 1.156069e-03 1.764527e-03 5.678937e-04 5.678937e-04 3.447926e-04 6.084576e-05 4.056384e-04 1.419734e-04 4.867660e-04 3.650745e-04 3.245107e-04 6.490214e-04 5.942602e-03 5.881756e-03 5.922320e-03 6.693033e-03 6.855289e-03 6.693033e-03 2.920596e-03 1.967346e-03 3.468208e-03 9.329683e-04 1.561708e-03 1.237197e-03 4.056384e-04 6.490214e-04 4.664841e-04 1.277761e-03 7.098672e-04 8.315587e-04 1.480580e-03 4.847379e-03 4.644559e-03 4.705405e-03 5.293581e-03 5.111044e-03 5.800629e-03 2.677213e-03 1.399452e-03 2.778623e-03 7.707129e-04 8.721225e-04 7.098672e-04 4.056384e-04 9.735321e-04 2.839469e-04 1.115506e-03 4.664841e-04 4.867660e-04 1.521144e-03 5.232735e-03 5.800629e-03 5.334145e-03 6.348241e-03 6.753879e-03 6.530778e-03 3.082852e-03 1.602272e-03 3.954974e-03 7.707129e-04 1.074942e-03 6.895852e-04 3.447926e-04 9.735321e-04 4.462022e-04 1.054660e-03 7.909948e-04 5.070480e-04 1.703681e-03 7.950512e-03 7.321773e-03 8.031640e-03 8.234459e-03 7.991076e-03 8.822635e-03 4.320049e-03 2.413548e-03 4.685123e-03 1.602272e-03 1.500862e-03 1.115506e-03 5.678937e-04 1.622553e-03 4.664841e-04 1.460298e-03 9.938140e-04 8.518406e-04 2.596086e-03 4.583714e-03 5.415272e-03 4.441740e-03 5.719501e-03 5.151607e-03 5.658655e-03 2.413548e-03 1.541426e-03 3.103134e-03 1.014096e-03 1.115506e-03 7.098672e-04 3.447926e-04 7.301491e-04 2.839469e-04 1.196633e-03 4.462022e-04 6.084576e-04 1.480580e-03 1.634723e-02 1.642835e-02 1.411622e-02 1.669202e-02 1.707738e-02 1.926782e-02 9.613629e-03 5.536964e-03 1.109421e-02 4.299767e-03 4.462022e-03 2.961160e-03 1.561708e-03 3.508772e-03 1.095224e-03 4.056384e-03 2.778623e-03 2.656931e-03 5.131325e-03 1.395396e-02 1.450157e-02 1.269648e-02 1.448129e-02 1.466383e-02 1.600243e-02 7.849103e-03 5.151607e-03 9.775885e-03 3.184261e-03 3.508772e-03 2.758341e-03 1.257479e-03 2.859751e-03 8.112767e-04 3.143697e-03 2.048474e-03 1.825373e-03 4.847379e-03 5.699219e-03 5.253017e-03 4.908224e-03 5.841193e-03 5.557246e-03 7.281209e-03 3.001724e-03 1.744245e-03 3.447926e-03 7.909948e-04 1.014096e-03 5.881756e-04 5.476118e-04 9.532502e-04 3.853565e-04 8.518406e-04 6.084576e-04 6.084576e-04 1.703681e-03 1.091167e-02 1.131731e-02 9.938140e-03 1.172295e-02 1.206774e-02 1.194605e-02 6.895852e-03 4.096948e-03 7.058108e-03 2.393266e-03 2.089038e-03 1.703681e-03 1.074942e-03 2.291857e-03 7.707129e-04 2.616368e-03 1.034378e-03 1.054660e-03 3.934692e-03 1.322381e-02 1.212859e-02 1.152013e-02 1.308184e-02 1.338607e-02 1.500862e-02 8.477842e-03 4.096948e-03 8.315587e-03 2.717777e-03 2.575804e-03 1.744245e-03 9.532502e-04 2.677213e-03 1.277761e-03 2.900314e-03 8.721225e-04 8.518406e-04 4.421458e-03 5.151607e-03 4.766251e-03 4.462022e-03 4.989352e-03 5.273299e-03 5.800629e-03 2.859751e-03 1.440016e-03 2.778623e-03 8.518406e-04 8.518406e-04 8.112767e-04 5.070480e-04 7.504310e-04 2.231011e-04 8.112767e-04 6.084576e-04 5.881756e-04 1.521144e-03
 2.028192e-05 2.028192e-05 1.000000e-10 1.000000e-10 1.000000e-10 1.622553e-04 7.504310e-04 1.683399e-03 9.126863e-04 1.723963e-03 2.312139e-03 1.419734e-03 3.488490e-03 3.731873e-03 8.315587e-04 3.082852e-03 4.786533e-03 1.318325e-03 2.028192e-05 1.000000e-10 1.000000e-10 1.000000e-10 1.000000e-10 2.028192e-05 1.825373e-04 3.042288e-04 2.839469e-04 5.273299e-04 4.259203e-04 4.259203e-04 1.014096e-03 1.298043e-03 1.622553e-04 7.707129e-04 1.034378e-03 2.636649e-04 2.028192e-05 1.000000e-10 1.000000e-10 1.000000e-10 1.000000e-10 2.028192e-05 2.028192e-05 1.216915e-04 1.419734e-04 2.028192e-04 3.650745e-04 1.622553e-04 4.259203e-04 4.056384e-04 6.084576e-05 2.839469e-04 4.867660e-04 1.419734e-04 2.028192e-05 1.000000e-10 1.000000e-10 1.000000e-10 1.000000e-10 1.000000e-10 2.028192e-05 2.028192e-04 1.000000e-10 8.112767e-05 8.112767e-05 2.028192e-05 3.245107e-04 3.650745e-04 1.014096e-04 2.028192e-04 3.245107e-04 6.084576e-05 2.028192e-05 1.000000e-10 1.000000e-10 2.028192e-05 1.000000e-10 6.084576e-05 6.084576e-05 4.462022e-04 3.042288e-04 3.650745e-04 5.273299e-04 3.447926e-04 9.532502e-04 9.735321e-04 2.231011e-04 8.112767e-04 1.460298e-03 3.650745e-04 6.084576e-05 1.000000e-10 1.000000e-10 2.028192e-05 4.056384e-05 2.028192e-05 3.245107e-04 1.014096e-03 6.287395e-04 7.909948e-04 1.156069e-03 1.034378e-03 1.825373e-03 2.068756e-03 5.476118e-04 1.541426e-03 2.535240e-03 6.693033e-04 1.014096e-04 2.028192e-05 1.000000e-10 2.028192e-05 1.000000e-10 1.419734e-04 6.693033e-04 1.541426e-03 1.480580e-03 1.500862e-03 1.906500e-03 1.480580e-03 3.184261e-03 3.224825e-03 8.315587e-04 2.372984e-03 3.001724e-03 1.237197e-03 6.084576e-05 2.028192e-05 1.000000e-10 2.028192e-05 2.028192e-05 2.028192e-04 5.273299e-04 1.521144e-03 1.095224e-03 1.521144e-03 1.764527e-03 1.500862e-03 3.407362e-03 4.076666e-03 1.095224e-03 2.981442e-03 4.320049e-03 1.216915e-03 2.433830e-04 1.000000e-10 1.000000e-10 1.014096e-04 2.028192e-05 3.447926e-04 1.521144e-03 2.555522e-03 3.022006e-03 3.123415e-03 4.380894e-03 3.954974e-03 6.672751e-03 9.512220e-03 2.393266e-03 7.017544e-03 8.437278e-03 2.880032e-03 2.636649e-04 4.056384e-05 1.000000e-10 6.084576e-05 6.084576e-05 3.853565e-04 1.399452e-03 3.001724e-03 2.819187e-03 2.596086e-03 3.143697e-03 2.596086e-03 5.983166e-03 6.003448e-03 1.784809e-03 4.705405e-03 7.626001e-03 2.575804e-03 3.245107e-04 6.084576e-05 2.028192e-05 1.216915e-04 6.084576e-05 4.664841e-04 2.028192e-03 3.184261e-03 2.596086e-03 3.305953e-03 4.015820e-03 3.752155e-03 6.388804e-03 7.443464e-03 1.865937e-03 6.348241e-03 8.072204e-03 3.123415e-03 4.664841e-04 1.419734e-04 1.000000e-10 1.000000e-10 1.419734e-04 3.447926e-04 3.204543e-03 5.151607e-03 3.731873e-03 5.192171e-03 5.151607e-03 4.624277e-03 8.234459e-03 9.836731e-03 3.691309e-03 7.727411e-03 1.089139e-02 4.401176e-03 1.216915e-04 2.028192e-05 1.000000e-10 6.084576e-05 1.014096e-04 2.636649e-04 1.886218e-03 2.981442e-03 2.738059e-03 3.204543e-03 3.184261e-03 3.245107e-03 5.678937e-03 6.916134e-03 1.865937e-03 4.745969e-03 6.490214e-03 2.575804e-03 1.277761e-03 4.056384e-04 1.000000e-10 5.881756e-04 4.056384e-04 1.379170e-03 7.301491e-03 1.247338e-02 9.917858e-03 1.139844e-02 1.204746e-02 1.109421e-02 2.180306e-02 2.427746e-02 6.287395e-03 1.087111e-02 1.622553e-02 1.166210e-02 1.379170e-03 3.447926e-04 4.056384e-05 2.839469e-04 3.447926e-04 1.277761e-03 7.098672e-03 1.087111e-02 8.011358e-03 9.816449e-03 1.068857e-02 8.822635e-03 1.886218e-02 1.977487e-02 6.165703e-03 9.248555e-03 1.289930e-02 9.978704e-03 2.636649e-04 6.084576e-05 1.000000e-10 4.056384e-05 1.000000e-10 3.447926e-04 2.170165e-03 3.914410e-03 2.393266e-03 3.245107e-03 3.975256e-03 3.752155e-03 5.516682e-03 6.490214e-03 1.845655e-03 5.435554e-03 8.619815e-03 2.839469e-03 1.014096e-03 6.084576e-05 1.000000e-10 1.825373e-04 1.622553e-04 6.693033e-04 5.374708e-03 7.707129e-03 6.023730e-03 7.423182e-03 8.903762e-03 6.895852e-03 9.005172e-03 9.654193e-03 4.543150e-03 1.218943e-02 1.831457e-02 7.260927e-03 1.074942e-03 2.433830e-04 2.028192e-05 2.433830e-04 2.231011e-04 9.532502e-04 4.948788e-03 8.579252e-03 7.504310e-03 9.349965e-03 8.660379e-03 7.808539e-03 1.160126e-02 9.593348e-03 6.348241e-03 1.519116e-02 2.119461e-02 7.504310e-03 1.419734e-04 4.056384e-05 1.000000e-10 2.028192e-05 4.056384e-05 2.231011e-04 1.784809e-03 2.677213e-03 2.535240e-03 3.042288e-03 2.697495e-03 2.231011e-03 5.942602e-03 6.652469e-03 1.622553e-03 5.151607e-03 7.524592e-03 2.859751e-03
 5.273299e-04 3.650745e-04 2.636649e-04 1.622553e-04 4.056384e-04 7.301491e-04 7.504310e-04 8.518406e-04 1.399452e-03 1.014096e-03 1.460298e-03 1.967346e-03 9.938140e-04 3.569618e-03 3.265389e-03 1.216915e-03 2.454112e-03 3.163979e-03 1.602272e-03 3.245107e-04 8.112767e-05 4.056384e-05 6.084576e-05 1.216915e-04 2.839469e-04 1.825373e-04 1.419734e-04 3.650745e-04 3.245107e-04 2.636649e-04 2.636649e-04 3.245107e-04 7.098672e-04 1.135787e-03 3.650745e-04 8.315587e-04 7.504310e-04 1.419734e-04 2.433830e-04 4.056384e-05 2.028192e-05 4.056384e-05 1.000000e-10 6.084576e-05 8.112767e-05 4.056384e-05 1.825373e-04 1.216915e-04 1.622553e-04 1.419734e-04 1.014096e-04 3.447926e-04 4.056384e-04 8.112767e-05 1.419734e-04 3.650745e-04 2.636649e-04 1.622553e-04 4.056384e-05 2.028192e-05 4.056384e-05 6.084576e-05 4.056384e-05 1.014096e-04 2.028192e-05 1.014096e-04 6.084576e-05 4.056384e-05 6.084576e-05 1.014096e-04 2.028192e-04 1.825373e-04 1.216915e-04 2.231011e-04 1.622553e-04 4.056384e-05 3.042288e-04 6.084576e-05 1.000000e-10 2.028192e-05 1.622553e-04 1.216915e-04 2.028192e-04 2.028192e-04 4.056384e-04 1.419734e-04 2.433830e-04 4.259203e-04 2.231011e-04 1.216915e-03 9.329683e-04 2.839469e-04 5.881756e-04 9.329683e-04 4.259203e-04 7.504310e-04 2.636649e-04 4.056384e-05 1.216915e-04 1.825373e-04 5.273299e-04 3.447926e-04 4.867660e-04 7.504310e-04 6.287395e-04 6.287395e-04 8.518406e-04 7.909948e-04 1.561708e-03 1.541426e-03 7.909948e-04 1.379170e-03 1.784809e-03 7.707129e-04 1.642835e-03 2.636649e-04 1.014096e-04 1.419734e-04 3.650745e-04 4.462022e-04 7.707129e-04 8.518406e-04 1.541426e-03 9.126863e-04 1.176351e-03 1.237197e-03 8.315587e-04 2.596086e-03 2.454112e-03 1.196633e-03 2.149883e-03 2.393266e-03 1.541426e-03 8.721225e-04 2.028192e-04 1.014096e-04 1.014096e-04 3.650745e-04 6.693033e-04 7.098672e-04 6.490214e-04 1.622553e-03 1.095224e-03 1.440016e-03 1.521144e-03 8.924044e-04 3.387080e-03 4.015820e-03 1.135787e-03 2.372984e-03 2.656931e-03 1.480580e-03 2.312139e-03 9.735321e-04 4.462022e-04 4.056384e-04 6.693033e-04 1.500862e-03 1.987628e-03 2.109320e-03 3.630463e-03 2.900314e-03 2.575804e-03 3.245107e-03 2.656931e-03 6.409086e-03 6.327959e-03 3.488490e-03 4.766251e-03 6.165703e-03 3.285671e-03 2.555522e-03 6.084576e-04 2.636649e-04 2.636649e-04 7.707129e-04 1.277761e-03 1.399452e-03 1.784809e-03 2.981442e-03 1.967346e-03 2.149883e-03 2.474394e-03 2.109320e-03 4.522868e-03 4.887942e-03 2.880032e-03 4.015820e-03 5.273299e-03 2.636649e-03 2.900314e-03 6.084576e-04 2.636649e-04 5.273299e-04 1.074942e-03 1.703681e-03 1.845655e-03 1.845655e-03 3.346517e-03 2.596086e-03 2.697495e-03 2.596086e-03 2.859751e-03 5.435554e-03 6.185985e-03 3.346517e-03 4.462022e-03 5.719501e-03 3.001724e-03 4.157793e-03 1.460298e-03 4.867660e-04 5.476118e-04 1.683399e-03 2.332421e-03 2.798905e-03 2.981442e-03 4.725687e-03 4.401176e-03 3.894128e-03 4.502586e-03 3.508772e-03 6.388804e-03 6.997262e-03 4.238921e-03 6.611905e-03 6.591624e-03 4.340331e-03 2.109320e-03 7.504310e-04 1.825373e-04 4.867660e-04 8.112767e-04 1.135787e-03 1.703681e-03 1.480580e-03 2.535240e-03 2.007910e-03 2.677213e-03 2.717777e-03 2.535240e-03 5.151607e-03 4.847379e-03 2.819187e-03 4.603996e-03 5.313863e-03 2.089038e-03 1.008011e-02 3.873846e-03 1.216915e-03 2.170165e-03 3.691309e-03 5.577528e-03 6.632187e-03 8.315587e-03 1.149985e-02 8.295305e-03 8.964608e-03 9.086300e-03 8.498124e-03 9.836731e-03 1.261535e-02 1.012068e-02 1.271676e-02 1.511003e-02 9.938140e-03 8.416996e-03 3.022006e-03 1.135787e-03 1.642835e-03 3.508772e-03 4.320049e-03 4.644559e-03 6.713315e-03 9.309401e-03 7.139235e-03 7.504310e-03 8.133049e-03 6.409086e-03 9.491938e-03 9.390528e-03 8.782071e-03 1.233141e-02 1.393368e-02 9.126863e-03 2.190447e-03 7.098672e-04 2.433830e-04 5.881756e-04 7.098672e-04 1.602272e-03 1.764527e-03 1.805091e-03 3.103134e-03 2.352703e-03 2.798905e-03 2.616368e-03 2.636649e-03 5.841193e-03 5.962884e-03 3.143697e-03 4.482304e-03 5.354427e-03 2.778623e-03 6.185985e-03 2.332421e-03 9.532502e-04 1.298043e-03 2.393266e-03 4.036102e-03 3.914410e-03 4.583714e-03 7.423182e-03 5.699219e-03 6.267113e-03 5.394990e-03 5.394990e-03 1.008011e-02 1.003955e-02 6.551060e-03 7.544874e-03 8.092486e-03 6.571342e-03 7.463746e-03 2.494676e-03 1.054660e-03 1.602272e-03 3.346517e-03 4.299767e-03 4.847379e-03 5.536964e-03 8.599534e-03 5.374708e-03 6.895852e-03 6.976980e-03 6.409086e-03 1.162154e-02 1.164182e-02 7.240645e-03 8.214177e-03 8.072204e-03 8.437278e-03 1.865937e-03 6.287395e-04 3.042288e-04 3.447926e-04 7.098672e-04 1.257479e-03 1.298043e-03 1.642835e-03 2.575804e-03 1.987628e-03 2.839469e-03 2.677213e-03 2.190447e-03 5.658655e-03 5.476118e-03 2.372984e-03 4.056384e-03 5.415272e-03 1.764527e-03
 4.867660e-04 2.555522e-03 6.693033e-03 4.766251e-03 7.747693e-03 2.535240e-03 1.034378e-03 4.056384e-04 1.000000e-10 2.028192e-05 1.000000e-10 5.070480e-04 8.315587e-04 1.399452e-03 1.034378e-03 2.149883e-03 7.098672e-04 8.112767e-05 1.000000e-10 2.028192e-05 1.000000e-10 1.000000e-10 1.014096e-04 1.622553e-04 7.504310e-04 8.315587e-04 6.287395e-04 2.433830e-04 1.216915e-04 2.028192e-05 1.000000e-10 1.000000e-10 1.000000e-10 2.231011e-04 6.084576e-05 4.867660e-04 3.042288e-04 6.287395e-04 8.112767e-05 2.028192e-05 1.000000e-10 1.000000e-10 1.000000e-10 1.000000e-10 4.867660e-04 8.112767e-04 1.703681e-03 1.358889e-03 1.845655e-03 4.259203e-04 2.433830e-04 6.084576e-05 1.000000e-10 1.000000e-10 1.000000e-10 7.909948e-04 9.735321e-04 3.995538e-03 2.575804e-03 3.894128e-03 1.460298e-03 5.070480e-04 8.112767e-05 1.000000e-10 1.000000e-10 1.000000e-10 1.277761e-03 1.886218e-03 5.111044e-03 4.928506e-03 6.409086e-03 2.231011e-03 7.707129e-04 1.014096e-04 1.000000e-10 1.000000e-10 1.000000e-10 1.460298e-03 2.535240e-03 6.125139e-03 4.462022e-03 7.342055e-03 2.555522e-03 6.895852e-04 1.825373e-04 1.000000e-10 1.000000e-10 1.000000e-10 2.677213e-03 4.543150e-03 1.354832e-02 1.127675e-02 1.815232e-02 4.320049e-03 1.379170e-03 2.636649e-04 2.028192e-05 1.000000e-10 1.000000e-10 2.251293e-03 3.792719e-03 1.257479e-02 8.315587e-03 1.281817e-02 3.529054e-03 1.581990e-03 1.825373e-04 1.000000e-10 1.000000e-10 1.000000e-10 2.656931e-03 4.867660e-03 1.196633e-02 1.178379e-02 1.527228e-02 4.563432e-03 1.744245e-03 3.042288e-04 2.028192e-05 1.000000e-10 1.000000e-10 3.508772e-03 6.652469e-03 1.642835e-02 1.515059e-02 2.186391e-02 6.469932e-03 2.474394e-03 3.853565e-04 1.000000e-10 1.000000e-10 1.000000e-10 2.129601e-03 3.792719e-03 1.052632e-02 9.694757e-03 1.407565e-02 3.792719e-03 1.906500e-03 1.622553e-04 1.000000e-10 1.000000e-10 1.000000e-10 7.808539e-03 1.598215e-02 3.626407e-02 3.064598e-02 4.472163e-02 1.711794e-02 5.841193e-03 9.735321e-04 8.112767e-05 1.000000e-10 1.000000e-10 7.686847e-03 1.324409e-02 3.141669e-02 2.636649e-02 3.798803e-02 1.385255e-02 4.583714e-03 7.098672e-04 6.084576e-05 1.000000e-10 1.000000e-10 2.210729e-03 4.076666e-03 1.064801e-02 1.085083e-02 1.671230e-02 4.705405e-03 1.358889e-03 3.447926e-04 1.000000e-10 1.000000e-10 1.000000e-10 6.469932e-03 9.532502e-03 2.427746e-02 2.170165e-02 2.839469e-02 1.054660e-02 3.813001e-03 6.084576e-04 2.028192e-05 2.028192e-05 1.000000e-10 6.976980e-03 1.279789e-02 2.687354e-02 2.476422e-02 3.214684e-02 1.212859e-02 4.603996e-03 4.664841e-04 2.028192e-04 1.000000e-10 6.084576e-05 2.048474e-03 3.772437e-03 1.064801e-02 9.228273e-03 1.421762e-02 3.934692e-03 1.115506e-03 2.028192e-04 2.028192e-05 1.000000e-10 1.000000e-10
 6.084576e-05 1.000000e-10 1.014096e-04 2.231011e-04 2.028192e-04 1.115506e-03 7.098672e-04 9.735321e-04 1.500862e-03 6.693033e-04 4.421458e-03 6.003448e-03 6.084576e-04 3.954974e-03 5.253017e-03 4.259203e-04 2.028192e-05 1.000000e-10 4.056384e-05 8.112767e-05 4.056384e-05 2.231011e-04 2.028192e-04 3.245107e-04 1.825373e-04 2.028192e-04 1.298043e-03 1.480580e-03 6.084576e-05 8.721225e-04 1.500862e-03 1.825373e-04 1.000000e-10 1.000000e-10 4.056384e-05 4.056384e-05 1.000000e-10 1.419734e-04 1.419734e-04 4.056384e-05 8.112767e-05 8.112767e-05 4.056384e-04 5.273299e-04 8.112767e-05 6.084576e-04 6.084576e-04 6.084576e-05 1.000000e-10 1.000000e-10 2.028192e-05 1.000000e-10 1.000000e-10 4.056384e-05 6.084576e-05 6.084576e-05 4.056384e-05 1.014096e-04 3.447926e-04 4.056384e-04 4.056384e-05 3.447926e-04 3.245107e-04 2.028192e-05 4.056384e-05 1.000000e-10 1.000000e-10 2.028192e-05 2.028192e-05 3.245107e-04 2.231011e-04 2.028192e-04 1.622553e-04 1.419734e-04 1.176351e-03 1.379170e-03 2.433830e-04 1.237197e-03 1.602272e-03 1.622553e-04 8.112767e-05 2.028192e-05 1.000000e-10 6.084576e-05 6.084576e-05 6.490214e-04 3.447926e-04 5.476118e-04 6.490214e-04 2.636649e-04 2.271575e-03 3.346517e-03 2.839469e-04 2.129601e-03 3.245107e-03 3.245107e-04 4.056384e-05 2.028192e-05 2.028192e-05 6.084576e-05 2.839469e-04 1.257479e-03 7.301491e-04 8.518406e-04 1.338607e-03 7.707129e-04 4.238921e-03 4.563432e-03 5.070480e-04 2.940878e-03 4.441740e-03 6.287395e-04 8.112767e-05 4.056384e-05 2.028192e-05 6.084576e-05 1.014096e-04 8.924044e-04 7.909948e-04 6.287395e-04 1.277761e-03 6.490214e-04 4.928506e-03 5.394990e-03 6.895852e-04 4.015820e-03 5.212453e-03 5.476118e-04 4.056384e-05 1.000000e-10 2.028192e-05 2.231011e-04 5.070480e-04 2.656931e-03 1.764527e-03 1.967346e-03 3.285671e-03 1.622553e-03 9.207991e-03 1.154041e-02 1.521144e-03 8.376432e-03 1.182436e-02 1.622553e-03 1.000000e-10 1.000000e-10 2.028192e-05 2.028192e-05 5.070480e-04 2.271575e-03 1.298043e-03 1.703681e-03 2.332421e-03 1.561708e-03 8.234459e-03 9.674475e-03 1.156069e-03 6.246831e-03 9.045736e-03 9.735321e-04 6.084576e-05 1.000000e-10 4.056384e-05 1.419734e-04 4.462022e-04 2.454112e-03 1.399452e-03 2.454112e-03 3.042288e-03 1.987628e-03 9.877294e-03 1.103336e-02 1.135787e-03 7.281209e-03 1.036406e-02 1.440016e-03 1.622553e-04 2.028192e-05 4.056384e-05 2.231011e-04 8.924044e-04 3.204543e-03 2.332421e-03 2.859751e-03 3.752155e-03 3.082852e-03 1.334550e-02 1.490721e-02 1.825373e-03 9.532502e-03 1.480580e-02 1.947064e-03 1.014096e-04 2.028192e-05 4.056384e-05 1.622553e-04 6.084576e-04 2.251293e-03 1.744245e-03 1.886218e-03 2.839469e-03 1.663117e-03 7.727411e-03 8.761789e-03 1.196633e-03 6.611905e-03 9.228273e-03 1.216915e-03 3.447926e-04 6.084576e-05 6.084576e-05 4.867660e-04 2.190447e-03 9.329683e-03 6.835007e-03 9.532502e-03 1.164182e-02 7.058108e-03 1.703681e-02 1.758442e-02 5.678937e-03 2.727918e-02 3.894128e-02 5.374708e-03 1.216915e-04 2.028192e-05 8.112767e-05 4.664841e-04 1.926782e-03 8.275023e-03 5.455836e-03 8.437278e-03 1.005983e-02 5.962884e-03 1.379170e-02 1.373086e-02 4.847379e-03 2.214786e-02 3.547308e-02 5.090762e-03 2.028192e-05 1.000000e-10 4.056384e-05 1.622553e-04 5.273299e-04 2.291857e-03 1.602272e-03 2.433830e-03 3.346517e-03 1.906500e-03 9.532502e-03 1.123618e-02 1.196633e-03 5.658655e-03 9.715039e-03 1.237197e-03 3.042288e-04 2.028192e-05 8.112767e-05 5.881756e-04 1.703681e-03 6.064294e-03 3.934692e-03 5.192171e-03 6.794443e-03 4.806815e-03 2.200588e-02 2.650847e-02 2.535240e-03 8.335869e-03 1.231112e-02 4.178075e-03 2.636649e-04 2.028192e-05 1.419734e-04 6.490214e-04 1.581990e-03 8.133049e-03 5.455836e-03 6.409086e-03 7.767975e-03 5.253017e-03 2.701552e-02 2.944935e-02 3.082852e-03 9.289119e-03 1.214887e-02 4.340331e-03 1.014096e-04 1.000000e-10 4.056384e-05 1.622553e-04 4.867660e-04 1.845655e-03 1.419734e-03 1.784809e-03 2.494676e-03 1.480580e-03 7.970794e-03 8.944326e-03 1.115506e-03 6.895852e-03 9.451374e-03 9.938140e-04
 1.825373e-04 1.865937e-03 8.275023e-03 4.482304e-03 8.396714e-03 1.277761e-03 1.318325e-03 4.462022e-04 1.000000e-10 1.000000e-10 1.622553e-04 4.664841e-04 1.744245e-03 1.176351e-03 2.251293e-03 5.678937e-04 3.447926e-04 2.028192e-05 1.000000e-10 1.000000e-10 6.084576e-05 2.231011e-04 8.315587e-04 4.259203e-04 9.532502e-04 1.622553e-04 1.622553e-04 4.056384e-05 1.000000e-10 1.000000e-10 1.000000e-10 1.825373e-04 4.664841e-04 2.433830e-04 5.476118e-04 1.216915e-04 1.622553e-04 8.112767e-05 1.000000e-10 1.000000e-10 2.028192e-04 5.678937e-04 2.068756e-03 1.156069e-03 2.109320e-03 3.853565e-04 4.259203e-04 2.028192e-05 1.000000e-10 1.000000e-10 3.650745e-04 7.504310e-04 3.873846e-03 3.163979e-03 4.320049e-03 9.735321e-04 7.707129e-04 6.084576e-05 1.000000e-10 1.000000e-10 7.909948e-04 1.663117e-03 6.469932e-03 4.482304e-03 7.240645e-03 1.257479e-03 6.084576e-04 2.028192e-04 1.000000e-10 1.000000e-10 6.287395e-04 1.642835e-03 8.173613e-03 4.583714e-03 7.727411e-03 1.237197e-03 1.115506e-03 2.028192e-04 2.028192e-05 1.000000e-10 1.358889e-03 3.224825e-03 1.819288e-02 1.058716e-02 1.764527e-02 2.656931e-03 2.210729e-03 2.636649e-04 4.056384e-05 1.000000e-10 9.938140e-04 2.677213e-03 1.421762e-02 8.356150e-03 1.435960e-02 2.433830e-03 1.683399e-03 3.245107e-04 1.000000e-10 1.000000e-10 1.095224e-03 3.833283e-03 1.561708e-02 9.816449e-03 1.768583e-02 2.981442e-03 1.784809e-03 3.447926e-04 1.000000e-10 2.028192e-05 1.683399e-03 4.401176e-03 2.170165e-02 1.415678e-02 2.409492e-02 3.995538e-03 2.251293e-03 6.490214e-04 1.000000e-10 1.000000e-10 8.315587e-04 3.163979e-03 1.377142e-02 8.924044e-03 1.543454e-02 2.291857e-03 1.440016e-03 2.028192e-04 2.028192e-05 1.000000e-10 4.421458e-03 1.143900e-02 4.569516e-02 2.985498e-02 4.977183e-02 1.036406e-02 6.672751e-03 1.135787e-03 4.056384e-05 2.028192e-05 4.259203e-03 1.038434e-02 3.940777e-02 2.628537e-02 3.969171e-02 9.552784e-03 5.253017e-03 9.735321e-04 1.014096e-04 1.000000e-10 1.054660e-03 3.042288e-03 1.431903e-02 1.010040e-02 1.728019e-02 3.245107e-03 1.602272e-03 2.636649e-04 1.000000e-10 1.000000e-10 3.285671e-03 8.437278e-03 3.024034e-02 1.892303e-02 3.226853e-02 7.423182e-03 3.853565e-03 9.329683e-04 2.028192e-05 1.000000e-10 4.157793e-03 9.532502e-03 3.328263e-02 2.377041e-02 3.575702e-02 8.477842e-03 4.969070e-03 1.014096e-03 2.028192e-05 6.084576e-05 1.014096e-03 3.204543e-03 1.379170e-02 8.822635e-03 1.480580e-02 2.555522e-03 7.707129e-04 2.028192e-04 1.000000e-10 2.028192e-05
 2.454112e-03 3.062570e-03 1.663117e-03 2.535240e-03 1.886218e-03 3.184261e-03 1.622553e-03 1.298043e-03 2.332421e-03 5.881756e-04 6.490214e-04 6.287395e-04 3.650745e-04 6.895852e-04 3.245107e-04 8.112767e-04 4.867660e-04 4.664841e-04 9.532502e-04 7.707129e-04 1.196633e-03 8.112767e-04 9.532502e-04 6.693033e-04 1.379170e-03 7.707129e-04 5.070480e-04 9.126863e-04 3.650745e-04 3.042288e-04 8.112767e-05 1.825373e-04 3.447926e-04 1.216915e-04 2.839469e-04 2.231011e-04 2.231011e-04 7.504310e-04 4.745969e-03 5.983166e-03 3.387080e-03 4.887942e-03 3.873846e-03 6.307677e-03 3.671027e-03 2.636649e-03 4.745969e-03 1.399452e-03 1.338607e-03 1.338607e-03 6.084576e-04 1.338607e-03 6.693033e-04 1.379170e-03 8.112767e-04 8.518406e-04 2.231011e-03 7.423182e-03 1.008011e-02 5.983166e-03 7.565156e-03 6.753879e-03 1.152013e-02 6.044012e-03 4.198357e-03 7.565156e-03 2.677213e-03 2.555522e-03 2.494676e-03 1.014096e-03 2.900314e-03 1.054660e-03 2.535240e-03 1.805091e-03 1.277761e-03 3.163979e-03 3.305953e-03 3.914410e-03 1.845655e-03 3.001724e-03 2.271575e-03 4.340331e-03 2.190447e-03 1.561708e-03 3.265389e-03 9.532502e-04 9.532502e-04 7.301491e-04 5.273299e-04 1.034378e-03 2.636649e-04 9.938140e-04 5.881756e-04 6.084576e-04 1.602272e-03 1.896359e-02 2.247237e-02 1.464355e-02 2.074840e-02 1.573877e-02 2.525099e-02 1.535341e-02 1.085083e-02 1.762499e-02 6.753879e-03 6.976980e-03 4.887942e-03 3.224825e-03 6.185985e-03 2.474394e-03 6.429368e-03 4.482304e-03 3.549336e-03 9.147145e-03 1.730048e-02 2.115404e-02 1.302099e-02 1.829429e-02 1.458270e-02 2.310111e-02 1.302099e-02 1.095224e-02 1.638779e-02 5.699219e-03 6.530778e-03 4.705405e-03 2.514958e-03 6.307677e-03 2.271575e-03 6.591624e-03 3.995538e-03 3.894128e-03 8.133049e-03 3.245107e-04 3.245107e-04 1.014096e-04 2.433830e-04 2.028192e-04 4.056384e-04 1.825373e-04 4.056384e-05 2.839469e-04 6.084576e-05 6.084576e-05 8.112767e-05 4.056384e-05 2.028192e-05 4.056384e-05 1.622553e-04 4.056384e-05 8.112767e-05 1.216915e-04 5.922320e-03 7.382618e-03 4.117229e-03 5.962884e-03 4.827097e-03 9.086300e-03 5.354427e-03 3.995538e-03 6.449650e-03 2.372984e-03 2.332421e-03 1.744245e-03 1.156069e-03 2.636649e-03 1.054660e-03 2.068756e-03 1.257479e-03 1.257479e-03 3.184261e-03 2.470338e-02 2.918568e-02 2.076868e-02 2.563635e-02 2.263462e-02 3.289727e-02 1.857824e-02 1.293986e-02 2.153940e-02 7.869384e-03 8.173613e-03 6.388804e-03 2.940878e-03 7.484028e-03 3.387080e-03 8.315587e-03 4.847379e-03 3.792719e-03 1.125646e-02 1.642835e-03 1.744245e-03 1.034378e-03 1.460298e-03 1.480580e-03 2.251293e-03 1.521144e-03 9.938140e-04 1.683399e-03 7.098672e-04 6.895852e-04 5.476118e-04 2.433830e-04 5.273299e-04 1.622553e-04 6.084576e-04 3.447926e-04 2.839469e-04 9.329683e-04
 1.000000e-10 1.000000e-10 2.028192e-05 3.447926e-04 9.938140e-04 9.938140e-04 1.440016e-03 2.048474e-03 1.196633e-03 4.036102e-03 4.522868e-03 4.664841e-04 2.778623e-03 6.287395e-03 1.014096e-03 1.000000e-10 1.000000e-10 1.000000e-10 1.622553e-04 4.867660e-04 3.447926e-04 5.476118e-04 9.329683e-04 4.664841e-04 1.723963e-03 2.028192e-03 2.433830e-04 1.419734e-03 2.251293e-03 3.042288e-04 1.000000e-10 1.000000e-10 2.028192e-05 5.070480e-04 2.231011e-03 1.967346e-03 3.001724e-03 3.934692e-03 2.413548e-03 9.086300e-03 9.694757e-03 9.735321e-04 6.023730e-03 1.068857e-02 1.865937e-03 1.014096e-04 4.056384e-05 6.084576e-05 1.237197e-03 4.076666e-03 3.184261e-03 5.719501e-03 7.463746e-03 4.887942e-03 1.472467e-02 1.650948e-02 1.947064e-03 9.207991e-03 1.734104e-02 2.798905e-03 6.084576e-05 1.000000e-10 4.056384e-05 2.839469e-04 1.277761e-03 1.034378e-03 1.805091e-03 2.231011e-03 1.886218e-03 5.212453e-03 6.693033e-03 7.707129e-04 3.894128e-03 7.626001e-03 1.399452e-03 2.028192e-04 2.028192e-05 2.636649e-04 2.819187e-03 1.145928e-02 8.498124e-03 1.435960e-02 1.896359e-02 1.117534e-02 2.776595e-02 3.090964e-02 5.151607e-03 2.669100e-02 5.068451e-02 8.640097e-03 6.084576e-05 1.000000e-10 1.622553e-04 3.184261e-03 1.048575e-02 7.139235e-03 1.427847e-02 1.764527e-02 1.111449e-02 2.413548e-02 2.561606e-02 4.685123e-03 2.492648e-02 4.778420e-02 8.579252e-03 1.000000e-10 1.000000e-10 1.000000e-10 4.056384e-05 1.014096e-04 6.084576e-05 1.419734e-04 1.622553e-04 1.825373e-04 5.881756e-04 4.462022e-04 2.028192e-05 3.042288e-04 5.881756e-04 1.825373e-04 4.056384e-05 2.028192e-05 6.084576e-05 1.034378e-03 3.894128e-03 3.082852e-03 4.786533e-03 5.334145e-03 4.259203e-03 1.283845e-02 1.482608e-02 1.095224e-03 5.922320e-03 1.227056e-02 3.103134e-03 1.014096e-04 2.028192e-05 3.245107e-04 4.178075e-03 1.405537e-02 9.775885e-03 1.719907e-02 2.425717e-02 1.624582e-02 4.997465e-02 5.553189e-02 5.881756e-03 2.168137e-02 4.405233e-02 1.186492e-02 2.028192e-05 1.000000e-10 2.028192e-05 1.216915e-04 7.707129e-04 4.867660e-04 1.318325e-03 1.318325e-03 1.074942e-03 2.981442e-03 3.366798e-03 2.636649e-04 2.149883e-03 4.380894e-03 6.895852e-04
 1.784809e-03 3.752155e-03 3.630463e-03 4.360613e-03 4.563432e-03 3.975256e-03 1.176351e-03 6.084576e-04 7.707129e-04 4.056384e-05 1.216915e-04 1.014096e-04 2.028192e-05 2.636649e-04 4.056384e-05 2.839469e-04 1.825373e-04 1.014096e-04 3.447926e-04 7.909948e-04 1.500862e-03 1.298043e-03 1.622553e-03 1.703681e-03 2.068756e-03 7.909948e-04 3.042288e-04 4.462022e-04 4.056384e-05 6.084576e-05 1.000000e-10 1.000000e-10 1.014096e-04 4.056384e-05 2.028192e-05 1.000000e-10 2.028192e-05 8.112767e-05 3.813001e-03 7.747693e-03 5.232735e-03 7.463746e-03 7.321773e-03 7.970794e-03 3.995538e-03 1.663117e-03 2.880032e-03 3.650745e-04 4.259203e-04 3.042288e-04 2.028192e-04 6.693033e-04 8.112767e-05 5.273299e-04 4.056384e-04 1.622553e-04 1.135787e-03 8.579252e-03 1.198661e-02 8.376432e-03 1.375114e-02 1.127675e-02 1.326437e-02 4.989352e-03 2.778623e-03 6.185985e-03 9.329683e-04 1.216915e-03 6.490214e-04 1.622553e-04 1.034378e-03 2.231011e-04 1.338607e-03 4.664841e-04 5.476118e-04 1.460298e-03 2.880032e-03 4.015820e-03 3.326235e-03 5.192171e-03 4.117229e-03 6.388804e-03 2.231011e-03 8.518406e-04 2.535240e-03 3.447926e-04 3.245107e-04 8.112767e-05 8.112767e-05 4.056384e-04 2.028192e-05 5.881756e-04 1.216915e-04 1.216915e-04 5.273299e-04 2.247237e-02 2.831356e-02 2.253321e-02 2.654903e-02 2.687354e-02 3.324206e-02 1.237197e-02 6.855289e-03 1.306156e-02 3.407362e-03 3.042288e-03 2.312139e-03 8.518406e-04 3.447926e-03 1.419734e-03 2.981442e-03 6.895852e-04 9.126863e-04 5.536964e-03 2.301998e-02 2.344590e-02 1.981543e-02 2.379069e-02 2.131630e-02 2.951019e-02 1.208802e-02 6.327959e-03 1.529257e-02 3.731873e-03 3.224825e-03 2.028192e-03 9.735321e-04 3.143697e-03 1.419734e-03 3.366798e-03 5.881756e-04 4.462022e-04 5.577528e-03 1.216915e-04 3.042288e-04 2.231011e-04 5.476118e-04 4.664841e-04 5.678937e-04 6.084576e-05 1.014096e-04 3.447926e-04 2.028192e-05 1.000000e-10 2.028192e-05 1.000000e-10 1.000000e-10 1.000000e-10 1.000000e-10 1.000000e-10 2.028192e-05 2.028192e-05 8.031640e-03 9.431092e-03 6.997262e-03 9.451374e-03 8.863198e-03 1.127675e-02 3.569618e-03 1.683399e-03 4.806815e-03 1.054660e-03 1.156069e-03 6.693033e-04 2.636649e-04 8.721225e-04 8.112767e-05 1.176351e-03 5.881756e-04 8.518406e-04 1.703681e-03 3.161951e-02 3.320150e-02 2.565663e-02 3.281614e-02 2.800933e-02 3.604097e-02 1.586046e-02 9.207991e-03 1.786837e-02 5.354427e-03 5.334145e-03 3.853565e-03 1.440016e-03 4.137511e-03 6.895852e-04 7.098672e-03 3.914410e-03 3.630463e-03 9.045736e-03 1.115506e-03 3.042288e-03 2.068756e-03 3.569618e-03 2.596086e-03 3.224825e-03 4.056384e-04 3.042288e-04 1.399452e-03 6.084576e-05 1.014096e-04 1.014096e-04 6.084576e-05 1.622553e-04 2.028192e-05 2.028192e-04 8.112767e-05 1.014096e-04 3.042288e-04
 1.000000e-10 1.000000e-10 1.000000e-10 1.000000e-10 5.678937e-04 1.987628e-03 1.176351e-03 1.703681e-03 2.494676e-03 1.886218e-03 3.468208e-03 3.894128e-03 6.693033e-04 2.251293e-03 4.137511e-03 1.906500e-03 4.056384e-05 1.000000e-10 1.000000e-10 8.112767e-05 2.028192e-04 8.721225e-04 4.664841e-04 6.287395e-04 1.156069e-03 1.014096e-03 1.602272e-03 1.358889e-03 2.636649e-04 7.301491e-04 1.602272e-03 8.924044e-04 2.028192e-05 2.028192e-05 1.000000e-10 6.084576e-05 1.054660e-03 4.299767e-03 2.372984e-03 4.360613e-03 4.583714e-03 3.488490e-03 6.672751e-03 7.078390e-03 1.257479e-03 4.462022e-03 8.700943e-03 3.995538e-03 2.028192e-05 1.000000e-10 1.000000e-10 4.056384e-05 2.251293e-03 6.632187e-03 4.178075e-03 7.037826e-03 7.889666e-03 6.510496e-03 1.097252e-02 1.235169e-02 2.454112e-03 7.443464e-03 1.474495e-02 6.774161e-03 8.112767e-05 1.000000e-10 1.000000e-10 4.056384e-05 9.126863e-04 2.291857e-03 1.642835e-03 2.778623e-03 3.184261e-03 2.535240e-03 4.117229e-03 4.725687e-03 8.518406e-04 2.758341e-03 5.962884e-03 2.332421e-03 4.056384e-04 1.000000e-10 1.000000e-10 2.636649e-04 6.429368e-03 1.748301e-02 1.072913e-02 1.815232e-02 1.878106e-02 1.565764e-02 2.423689e-02 2.533212e-02 6.469932e-03 2.040361e-02 3.727817e-02 1.598215e-02 4.259203e-04 1.000000e-10 4.056384e-05 3.245107e-04 5.719501e-03 1.579961e-02 1.070885e-02 1.598215e-02 1.943008e-02 1.401481e-02 2.174222e-02 2.044417e-02 6.388804e-03 1.926782e-02 3.514857e-02 1.437988e-02 1.000000e-10 1.000000e-10 1.000000e-10 1.000000e-10 1.825373e-04 2.231011e-04 8.112767e-05 2.231011e-04 3.042288e-04 2.839469e-04 2.636649e-04 2.636649e-04 1.216915e-04 1.825373e-04 4.259203e-04 2.636649e-04 2.231011e-04 2.028192e-05 1.000000e-10 8.112767e-05 2.089038e-03 5.962884e-03 3.508772e-03 5.313863e-03 6.672751e-03 5.638373e-03 1.089139e-02 1.147957e-02 1.987628e-03 4.644559e-03 8.619815e-03 5.435554e-03 4.056384e-04 1.000000e-10 2.028192e-05 3.447926e-04 6.693033e-03 2.058615e-02 1.334550e-02 2.214786e-02 2.350674e-02 1.934895e-02 4.155765e-02 4.119258e-02 6.936416e-03 1.975459e-02 3.922523e-02 2.007910e-02 2.028192e-05 1.000000e-10 1.000000e-10 2.028192e-05 5.273299e-04 1.277761e-03 7.909948e-04 1.622553e-03 1.906500e-03 1.440016e-03 2.514958e-03 2.677213e-03 5.476118e-04 1.886218e-03 2.636649e-03 1.095224e-03
 1.805091e-03 3.488490e-03 3.062570e-03 3.569618e-03 2.880032e-03 3.549336e-03 1.561708e-03 1.074942e-03 1.257479e-03 1.014096e-04 3.650745e-04 3.447926e-04 1.216915e-04 4.259203e-04 4.259203e-04 7.909948e-04 3.042288e-04 3.650745e-04 5.476118e-04 1.115506e-03 1.926782e-03 9.938140e-04 1.074942e-03 1.379170e-03 1.480580e-03 8.924044e-04 4.664841e-04 5.070480e-04 1.014096e-04 1.216915e-04 8.112767e-05 1.000000e-10 2.028192e-05 2.028192e-05 2.231011e-04 1.419734e-04 4.056384e-05 3.042288e-04 4.076666e-03 6.895852e-03 5.111044e-03 7.362336e-03 5.577528e-03 6.368522e-03 3.853565e-03 2.109320e-03 2.778623e-03 6.693033e-04 7.707129e-04 3.853565e-04 3.853565e-04 8.721225e-04 4.056384e-04 1.135787e-03 7.098672e-04 7.504310e-04 2.028192e-03 9.857012e-03 1.068857e-02 7.991076e-03 1.119562e-02 8.721225e-03 1.158098e-02 5.029916e-03 3.569618e-03 5.678937e-03 1.561708e-03 1.460298e-03 1.419734e-03 5.476118e-04 1.216915e-03 9.329683e-04 2.312139e-03 1.500862e-03 1.196633e-03 2.555522e-03 3.265389e-03 4.157793e-03 3.143697e-03 3.711591e-03 3.549336e-03 5.435554e-03 2.494676e-03 7.707129e-04 2.494676e-03 5.881756e-04 4.056384e-04 5.678937e-04 1.014096e-04 8.721225e-04 1.419734e-04 9.735321e-04 3.650745e-04 2.433830e-04 7.909948e-04 2.332421e-02 2.563635e-02 2.022107e-02 2.228983e-02 2.044417e-02 2.665044e-02 1.409593e-02 8.051922e-03 1.293986e-02 5.536964e-03 4.887942e-03 3.001724e-03 2.372984e-03 5.131325e-03 3.833283e-03 4.543150e-03 1.845655e-03 1.723963e-03 8.863198e-03 2.458169e-02 2.018051e-02 1.630666e-02 1.983572e-02 1.845655e-02 2.310111e-02 1.204746e-02 7.342055e-03 1.425819e-02 6.936416e-03 4.340331e-03 3.143697e-03 2.231011e-03 4.279485e-03 3.954974e-03 5.111044e-03 1.541426e-03 1.054660e-03 8.619815e-03 1.419734e-04 1.216915e-04 3.853565e-04 4.462022e-04 3.650745e-04 8.518406e-04 6.084576e-05 6.084576e-05 2.636649e-04 2.028192e-05 2.028192e-05 1.000000e-10 2.028192e-05 2.028192e-05 1.000000e-10 1.000000e-10 2.028192e-05 2.028192e-05 1.000000e-10 9.187709e-03 8.964608e-03 6.267113e-03 7.260927e-03 7.301491e-03 8.782071e-03 3.468208e-03 2.251293e-03 4.928506e-03 1.622553e-03 1.561708e-03 1.480580e-03 8.315587e-04 1.379170e-03 1.419734e-04 1.865937e-03 1.399452e-03 1.764527e-03 2.028192e-03 3.293784e-02 2.768482e-02 2.105263e-02 2.498732e-02 2.370956e-02 2.882061e-02 1.646892e-02 9.431092e-03 1.792922e-02 7.544874e-03 7.585438e-03 5.902038e-03 3.042288e-03 5.902038e-03 1.541426e-03 1.060744e-02 8.376432e-03 7.544874e-03 1.275733e-02 1.500862e-03 2.616368e-03 1.845655e-03 2.961160e-03 2.433830e-03 2.514958e-03 4.867660e-04 4.462022e-04 1.338607e-03 2.433830e-04 2.636649e-04 2.636649e-04 1.014096e-04 2.636649e-04 1.622553e-04 3.853565e-04 2.636649e-04 2.839469e-04 4.867660e-04
 1.014096e-04 1.000000e-10 1.000000e-10 1.000000e-10 2.028192e-05 7.504310e-04 1.460298e-03 1.784809e-03 2.028192e-03 2.149883e-03 1.784809e-03 3.285671e-03 3.752155e-03 9.126863e-04 2.575804e-03 3.711591e-03 1.825373e-03 2.028192e-05 1.000000e-10 1.000000e-10 1.000000e-10 4.056384e-05 4.462022e-04 7.098672e-04 7.098672e-04 7.909948e-04 7.909948e-04 6.287395e-04 1.257479e-03 1.541426e-03 2.636649e-04 8.518406e-04 2.007910e-03 8.518406e-04 1.014096e-04 1.000000e-10 1.000000e-10 2.028192e-05 1.014096e-04 1.460298e-03 3.873846e-03 2.677213e-03 3.934692e-03 4.218639e-03 4.056384e-03 5.942602e-03 7.139235e-03 1.703681e-03 5.029916e-03 8.416996e-03 3.752155e-03 2.839469e-04 1.000000e-10 1.000000e-10 2.028192e-05 1.622553e-04 2.616368e-03 6.327959e-03 4.380894e-03 6.652469e-03 7.565156e-03 6.003448e-03 1.123618e-02 1.107393e-02 2.940878e-03 8.234459e-03 1.533313e-02 6.449650e-03 1.216915e-04 1.000000e-10 1.000000e-10 4.056384e-05 6.084576e-05 8.518406e-04 2.514958e-03 1.541426e-03 2.738059e-03 3.062570e-03 2.514958e-03 3.610182e-03 4.137511e-03 1.095224e-03 3.407362e-03 5.861474e-03 2.656931e-03 6.490214e-04 1.000000e-10 2.028192e-05 4.056384e-05 4.056384e-04 6.632187e-03 1.608356e-02 1.093195e-02 1.665146e-02 1.977487e-02 1.490721e-02 2.563635e-02 2.831356e-02 8.254741e-03 1.938951e-02 3.385052e-02 1.606328e-02 4.462022e-04 2.028192e-05 6.084576e-05 4.056384e-05 4.664841e-04 6.145421e-03 1.423791e-02 1.097252e-02 1.665146e-02 1.663117e-02 1.419734e-02 2.443971e-02 2.356759e-02 6.875570e-03 1.876077e-02 3.090964e-02 1.539398e-02 1.000000e-10 1.000000e-10 1.000000e-10 1.000000e-10 2.028192e-05 1.014096e-04 2.028192e-04 1.216915e-04 1.825373e-04 2.433830e-04 1.825373e-04 3.853565e-04 4.259203e-04 4.056384e-05 2.028192e-04 5.070480e-04 2.028192e-04 3.245107e-04 1.000000e-10 2.028192e-05 1.000000e-10 2.028192e-04 2.677213e-03 5.090762e-03 3.894128e-03 5.496400e-03 6.571342e-03 5.050198e-03 8.092486e-03 8.640097e-03 2.535240e-03 6.997262e-03 1.166210e-02 5.313863e-03 7.909948e-04 2.028192e-05 2.028192e-05 8.112767e-05 3.853565e-04 7.889666e-03 2.026164e-02 1.482608e-02 2.277659e-02 2.358787e-02 2.003854e-02 3.295812e-02 3.439813e-02 8.558970e-03 2.549437e-02 4.263259e-02 2.044417e-02 1.622553e-04 1.000000e-10 1.000000e-10 1.000000e-10 4.056384e-05 6.693033e-04 1.399452e-03 1.095224e-03 1.663117e-03 1.440016e-03 1.237197e-03 2.454112e-03 2.352703e-03 5.881756e-04 1.703681e-03 2.798905e-03 1.358889e-03
 1.419734e-03 9.126863e-04 8.518406e-04 7.909948e-04 7.504310e-04 1.054660e-03 9.329683e-04 1.135787e-03 1.298043e-03 1.014096e-03 1.237197e-03 1.298043e-03 1.135787e-03 2.413548e-03 2.231011e-03 1.906500e-03 1.825373e-03 1.926782e-03 1.216915e-03 6.895852e-04 2.028192e-04 2.433830e-04 2.636649e-04 2.636649e-04 4.462022e-04 5.476118e-04 4.056384e-04 4.664841e-04 3.042288e-04 5.881756e-04 3.245107e-04 5.273299e-04 1.338607e-03 9.126863e-04 6.693033e-04 1.014096e-03 6.895852e-04 7.707129e-04 3.650745e-03 1.926782e-03 1.642835e-03 1.460298e-03 1.440016e-03 1.744245e-03 1.845655e-03 2.210729e-03 2.900314e-03 2.007910e-03 2.190447e-03 2.596086e-03 2.677213e-03 4.745969e-03 3.975256e-03 3.650745e-03 4.015820e-03 3.549336e-03 2.981442e-03 6.003448e-03 2.940878e-03 3.022006e-03 2.454112e-03 2.109320e-03 3.123415e-03 3.427644e-03 3.062570e-03 4.664841e-03 3.488490e-03 4.178075e-03 5.029916e-03 4.015820e-03 7.585438e-03 7.443464e-03 5.942602e-03 6.185985e-03 6.530778e-03 5.719501e-03 2.109320e-03 1.399452e-03 1.115506e-03 8.924044e-04 1.115506e-03 1.581990e-03 1.054660e-03 1.156069e-03 2.007910e-03 1.480580e-03 1.805091e-03 1.642835e-03 1.561708e-03 3.103134e-03 2.616368e-03 2.170165e-03 2.494676e-03 2.312139e-03 1.784809e-03 1.442044e-02 7.808539e-03 6.835007e-03 5.841193e-03 5.760065e-03 8.721225e-03 7.930230e-03 7.646283e-03 1.160126e-02 9.207991e-03 1.016124e-02 1.302099e-02 8.964608e-03 1.796978e-02 1.748301e-02 1.458270e-02 1.458270e-02 1.513031e-02 1.411622e-02 1.285874e-02 6.551060e-03 5.415272e-03 5.719501e-03 5.658655e-03 8.234459e-03 7.869384e-03 6.632187e-03 1.117534e-02 9.207991e-03 9.735321e-03 1.078998e-02 9.106581e-03 1.728019e-02 1.624582e-02 1.255451e-02 1.395396e-02 1.249366e-02 1.330494e-02 8.112767e-05 8.112767e-05 2.028192e-05 8.112767e-05 6.084576e-05 2.028192e-05 8.112767e-05 1.014096e-04 1.216915e-04 1.825373e-04 1.014096e-04 1.622553e-04 1.216915e-04 3.447926e-04 3.245107e-04 1.825373e-04 2.433830e-04 2.636649e-04 2.028192e-04 4.360613e-03 2.474394e-03 2.332421e-03 2.474394e-03 1.825373e-03 2.656931e-03 2.758341e-03 2.433830e-03 4.137511e-03 3.305953e-03 3.407362e-03 4.178075e-03 3.143697e-03 5.983166e-03 7.037826e-03 4.583714e-03 4.685123e-03 4.969070e-03 4.218639e-03 1.851739e-02 1.052632e-02 8.721225e-03 8.214177e-03 7.747693e-03 1.154041e-02 1.024237e-02 9.998986e-03 1.486665e-02 1.119562e-02 1.302099e-02 1.496806e-02 1.255451e-02 2.395295e-02 2.113376e-02 1.703681e-02 1.874049e-02 1.865937e-02 1.644864e-02 1.257479e-03 6.084576e-04 5.678937e-04 5.678937e-04 4.867660e-04 7.707129e-04 9.938140e-04 7.301491e-04 8.315587e-04 7.504310e-04 1.095224e-03 7.707129e-04 9.329683e-04 1.338607e-03 1.521144e-03 1.196633e-03 1.176351e-03 1.419734e-03 1.521144e-03
 1.216915e-04 2.028192e-05 1.000000e-10 1.000000e-10 1.014096e-04 2.028192e-04 4.462022e-04 6.895852e-04 1.561708e-03 1.541426e-03 1.825373e-03 2.758341e-03 1.744245e-03 2.900314e-03 3.204543e-03 1.379170e-03 2.920596e-03 3.468208e-03 1.237197e-03 1.014096e-04 4.056384e-05 2.028192e-05 1.000000e-10 2.028192e-05 6.084576e-05 2.028192e-04 5.273299e-04 6.490214e-04 7.707129e-04 9.532502e-04 8.518406e-04 9.126863e-04 1.054660e-03 1.216915e-03 5.273299e-04 1.237197e-03 1.176351e-03 5.881756e-04 3.853565e-04 1.419734e-04 1.000000e-10 1.000000e-10 4.056384e-05 1.419734e-04 8.315587e-04 1.926782e-03 3.305953e-03 2.940878e-03 3.853565e-03 4.644559e-03 3.265389e-03 6.976980e-03 6.753879e-03 1.967346e-03 5.009634e-03 7.017544e-03 3.224825e-03 7.504310e-04 2.231011e-04 8.112767e-05 1.000000e-10 2.636649e-04 3.042288e-04 1.338607e-03 3.447926e-03 6.064294e-03 5.313863e-03 6.185985e-03 7.666565e-03 6.226549e-03 1.105365e-02 1.145928e-02 4.157793e-03 8.599534e-03 1.113477e-02 5.009634e-03 2.636649e-04 1.825373e-04 2.028192e-05 1.000000e-10 1.216915e-04 2.433830e-04 4.462022e-04 1.419734e-03 2.393266e-03 2.129601e-03 2.677213e-03 3.326235e-03 2.129601e-03 3.407362e-03 4.157793e-03 1.298043e-03 3.711591e-03 4.462022e-03 1.825373e-03 1.500862e-03 4.056384e-04 8.112767e-05 2.028192e-05 7.909948e-04 7.909948e-04 3.184261e-03 7.909948e-03 1.555623e-02 1.340635e-02 1.630666e-02 1.874049e-02 1.482608e-02 2.312139e-02 2.082953e-02 1.064801e-02 2.458169e-02 3.305953e-02 1.184464e-02 1.784809e-03 4.056384e-04 1.216915e-04 4.056384e-05 6.287395e-04 7.098672e-04 2.758341e-03 8.437278e-03 1.350776e-02 1.334550e-02 1.521144e-02 1.792922e-02 1.387283e-02 1.896359e-02 1.762499e-02 9.917858e-03 2.299970e-02 3.034175e-02 1.119562e-02 4.056384e-05 2.028192e-05 1.000000e-10 1.000000e-10 1.000000e-10 1.000000e-10 4.056384e-05 6.084576e-05 1.419734e-04 1.014096e-04 2.028192e-04 2.028192e-04 1.825373e-04 4.056384e-04 3.853565e-04 1.216915e-04 3.447926e-04 3.650745e-04 2.028192e-04 5.476118e-04 1.825373e-04 2.028192e-05 1.000000e-10 2.028192e-04 3.447926e-04 1.419734e-03 2.636649e-03 5.374708e-03 4.380894e-03 5.658655e-03 6.145421e-03 5.435554e-03 1.032350e-02 1.046547e-02 3.143697e-03 5.313863e-03 6.023730e-03 4.948788e-03 2.089038e-03 5.678937e-04 4.056384e-05 2.028192e-05 7.098672e-04 1.115506e-03 3.650745e-03 1.066829e-02 1.896359e-02 1.723963e-02 2.003854e-02 2.322280e-02 2.157996e-02 3.971200e-02 4.072609e-02 1.182436e-02 2.016023e-02 2.679241e-02 1.604300e-02 1.419734e-04 8.112767e-05 1.000000e-10 1.000000e-10 4.056384e-05 4.056384e-05 1.622553e-04 6.287395e-04 1.318325e-03 1.176351e-03 1.358889e-03 1.440016e-03 1.419734e-03 2.656931e-03 2.555522e-03 9.329683e-04 1.886218e-03 2.129601e-03 9.938140e-04
 3.042288e-04 2.028192e-05 4.056384e-05 2.028192e-05 2.028192e-05 2.231011e-04 5.881756e-04 4.462022e-04 1.237197e-03 9.735321e-04 1.298043e-03 1.805091e-03 1.074942e-03 4.705405e-03 4.299767e-03 1.135787e-03 3.569618e-03 3.772437e-03 5.881756e-04 1.014096e-04 4.056384e-05 1.000000e-10 1.000000e-10 6.084576e-05 1.622553e-04 1.014096e-04 1.622553e-04 3.650745e-04 4.867660e-04 4.259203e-04 6.895852e-04 3.245107e-04 2.170165e-03 2.048474e-03 4.664841e-04 1.298043e-03 1.703681e-03 3.042288e-04 6.895852e-04 1.419734e-04 1.000000e-10 1.014096e-04 1.216915e-04 4.664841e-04 1.176351e-03 9.126863e-04 2.454112e-03 2.089038e-03 2.372984e-03 3.691309e-03 2.474394e-03 9.735321e-03 9.126863e-03 1.886218e-03 5.942602e-03 7.402900e-03 1.561708e-03 7.504310e-04 1.825373e-04 6.084576e-05 1.216915e-04 1.825373e-04 5.476118e-04 1.723963e-03 1.176351e-03 3.914410e-03 3.305953e-03 3.995538e-03 6.733597e-03 3.427644e-03 1.638779e-02 1.545482e-02 4.056384e-03 1.143900e-02 1.308184e-02 2.738059e-03 3.042288e-04 1.419734e-04 1.000000e-10 8.112767e-05 1.216915e-04 3.650745e-04 5.070480e-04 4.056384e-04 1.703681e-03 1.460298e-03 1.500862e-03 2.514958e-03 1.480580e-03 6.510496e-03 5.536964e-03 1.561708e-03 4.502586e-03 4.745969e-03 7.504310e-04 2.007910e-03 5.070480e-04 1.622553e-04 1.622553e-04 6.693033e-04 1.602272e-03 4.056384e-03 3.671027e-03 9.613629e-03 8.984890e-03 1.044519e-02 1.697597e-02 8.802353e-03 3.758240e-02 3.460095e-02 1.020181e-02 2.610283e-02 3.476321e-02 6.510496e-03 1.865937e-03 4.664841e-04 1.825373e-04 1.622553e-04 3.245107e-04 1.703681e-03 3.610182e-03 2.961160e-03 8.741507e-03 8.335869e-03 1.003955e-02 1.555623e-02 8.761789e-03 3.188318e-02 3.056485e-02 1.010040e-02 2.689382e-02 3.076767e-02 6.794443e-03 1.000000e-10 1.000000e-10 1.000000e-10 1.000000e-10 1.000000e-10 1.000000e-10 6.084576e-05 8.112767e-05 1.419734e-04 1.014096e-04 1.216915e-04 3.042288e-04 1.014096e-04 6.084576e-04 3.650745e-04 6.084576e-05 3.853565e-04 4.259203e-04 6.084576e-05 7.098672e-04 2.028192e-04 1.825373e-04 2.028192e-05 1.825373e-04 5.678937e-04 1.440016e-03 8.315587e-04 3.204543e-03 2.535240e-03 3.103134e-03 5.983166e-03 3.163979e-03 1.371058e-02 1.229084e-02 2.494676e-03 8.437278e-03 1.097252e-02 2.494676e-03 2.170165e-03 5.678937e-04 2.231011e-04 3.245107e-04 3.853565e-04 2.149883e-03 4.705405e-03 4.015820e-03 1.129703e-02 1.038434e-02 1.304127e-02 2.145827e-02 1.263564e-02 5.470033e-02 4.936619e-02 1.095224e-02 3.034175e-02 3.691309e-02 9.390528e-03 1.216915e-04 6.084576e-05 6.084576e-05 4.056384e-05 1.216915e-04 2.028192e-04 4.056384e-04 3.447926e-04 7.504310e-04 5.476118e-04 7.707129e-04 1.480580e-03 7.301491e-04 3.305953e-03 3.001724e-03 9.532502e-04 2.251293e-03 3.042288e-03 7.504310e-04
 7.504310e-04 1.663117e-03 7.504310e-03 4.806815e-03 8.498124e-03 2.190447e-03 6.895852e-04 4.056384e-05 1.000000e-10 1.000000e-10 3.042288e-04 1.054660e-03 2.900314e-03 1.967346e-03 3.447926e-03 8.721225e-04 3.245107e-04 4.056384e-05 1.000000e-10 1.000000e-10 1.663117e-03 3.569618e-03 1.444073e-02 1.046547e-02 1.746273e-02 3.326235e-03 1.379170e-03 1.216915e-04 1.000000e-10 1.000000e-10 3.001724e-03 5.597810e-03 2.391238e-02 1.756414e-02 3.092993e-02 5.841193e-03 2.129601e-03 3.042288e-04 1.000000e-10 2.028192e-05 1.216915e-03 2.251293e-03 1.030321e-02 6.855289e-03 1.060744e-02 2.048474e-03 8.315587e-04 1.014096e-04 1.000000e-10 1.000000e-10 7.544874e-03 1.539398e-02 5.733698e-02 4.368725e-02 7.331914e-02 1.413650e-02 5.354427e-03 8.112767e-04 1.000000e-10 2.028192e-05 7.179799e-03 1.458270e-02 5.516682e-02 3.914410e-02 6.567285e-02 1.316297e-02 4.360613e-03 4.462022e-04 6.084576e-05 2.028192e-05 4.056384e-05 2.231011e-04 7.504310e-04 5.881756e-04 8.924044e-04 2.636649e-04 6.084576e-05 1.000000e-10 1.000000e-10 1.000000e-10 2.677213e-03 4.766251e-03 1.934895e-02 1.409593e-02 2.435858e-02 5.313863e-03 1.764527e-03 2.433830e-04 1.000000e-10 1.000000e-10 1.085083e-02 1.867965e-02 7.711185e-02 5.159720e-02 9.031538e-02 1.908529e-02 6.611905e-03 8.924044e-04 2.028192e-05 1.000000e-10 7.098672e-04 1.440016e-03 4.928506e-03 3.731873e-03 6.327959e-03 1.216915e-03 5.070480e-04 1.014096e-04 1.000000e-10 1.000000e-10
 8.112767e-05 1.000000e-10 1.000000e-10 2.028192e-05 8.112767e-05 3.447926e-04 1.135787e-03 1.135787e-03 1.521144e-03 2.170165e-03 1.581990e-03 4.320049e-03 4.178075e-03 1.054660e-03 3.387080e-03 3.975256e-03 1.156069e-03 2.028192e-05 1.000000e-10 1.000000e-10 1.000000e-10 2.028192e-05 1.014096e-04 7.909948e-04 3.853565e-04 7.909948e-04 1.216915e-03 4.664841e-04 1.906500e-03 1.581990e-03 2.028192e-04 1.014096e-03 1.845655e-03 5.678937e-04 1.014096e-04 1.000000e-10 1.000000e-10 6.084576e-05 3.245107e-04 4.664841e-04 3.224825e-03 2.129601e-03 3.082852e-03 4.441740e-03 2.616368e-03 7.747693e-03 8.457560e-03 1.825373e-03 6.753879e-03 8.558970e-03 2.636649e-03 1.419734e-04 1.000000e-10 2.028192e-05 4.056384e-05 4.056384e-04 1.216915e-03 6.652469e-03 3.894128e-03 6.409086e-03 6.713315e-03 3.853565e-03 1.281817e-02 1.405537e-02 4.056384e-03 1.056688e-02 1.381199e-02 4.644559e-03 8.112767e-05 1.000000e-10 1.000000e-10 1.000000e-10 2.028192e-05 6.490214e-04 2.616368e-03 1.581990e-03 2.271575e-03 2.880032e-03 1.440016e-03 5.334145e-03 5.557246e-03 1.399452e-03 3.954974e-03 4.827097e-03 1.602272e-03 6.490214e-04 2.028192e-05 8.112767e-05 3.447926e-04 1.074942e-03 3.752155e-03 1.616469e-02 1.016124e-02 1.452185e-02 1.782781e-02 1.210831e-02 3.760268e-02 4.206470e-02 7.686847e-03 1.699625e-02 2.427746e-02 1.225028e-02 7.504310e-04 4.056384e-05 2.028192e-05 2.231011e-04 1.115506e-03 4.543150e-03 1.827401e-02 9.816449e-03 1.389311e-02 1.762499e-02 1.111449e-02 3.559477e-02 3.677112e-02 6.956698e-03 1.413650e-02 1.809147e-02 1.085083e-02 2.028192e-05 1.000000e-10 1.000000e-10 1.000000e-10 1.000000e-10 4.056384e-05 1.419734e-04 1.622553e-04 2.028192e-04 1.622553e-04 1.216915e-04 4.259203e-04 4.056384e-04 1.216915e-04 3.853565e-04 5.476118e-04 8.112767e-05 3.245107e-04 1.000000e-10 6.084576e-05 4.056384e-05 1.622553e-04 1.318325e-03 5.557246e-03 3.894128e-03 4.847379e-03 6.713315e-03 3.671027e-03 8.437278e-03 7.118953e-03 3.001724e-03 9.207991e-03 1.476524e-02 3.447926e-03 9.938140e-04 6.084576e-05 8.112767e-05 2.231011e-04 1.074942e-03 5.374708e-03 2.099179e-02 1.387283e-02 1.894331e-02 2.170165e-02 1.371058e-02 3.092993e-02 2.312139e-02 1.237197e-02 4.352500e-02 5.358483e-02 1.458270e-02 1.000000e-10 1.000000e-10 1.000000e-10 1.000000e-10 6.084576e-05 2.636649e-04 1.074942e-03 8.315587e-04 1.500862e-03 1.480580e-03 8.924044e-04 3.103134e-03 2.798905e-03 5.476118e-04 2.291857e-03 3.366798e-03 7.504310e-04
 1.805091e-03 2.352703e-03 3.894128e-03 3.387080e-03 3.529054e-03 2.433830e-03 2.798905e-03 2.596086e-03 1.014096e-04 1.419734e-04 3.042288e-04 2.028192e-04 1.216915e-04 2.433830e-04 3.650745e-04 6.693033e-04 9.735321e-04 4.056384e-05 6.084576e-05 1.014096e-03 1.095224e-03 2.393266e-03 1.074942e-03 1.480580e-03 9.126863e-04 1.054660e-03 9.532502e-04 8.112767e-05 2.028192e-05 8.112767e-05 4.056384e-05 6.084576e-05 1.014096e-04 8.112767e-05 1.622553e-04 2.028192e-04 4.056384e-05 4.056384e-05 5.131325e-03 4.745969e-03 7.281209e-03 5.902038e-03 7.159517e-03 4.401176e-03 6.672751e-03 4.725687e-03 5.881756e-04 3.853565e-04 5.273299e-04 3.245107e-04 3.042288e-04 5.070480e-04 6.287395e-04 1.277761e-03 1.014096e-03 2.231011e-04 2.231011e-04 8.741507e-03 9.349965e-03 1.373086e-02 9.491938e-03 1.101308e-02 7.179799e-03 1.010040e-02 7.767975e-03 1.135787e-03 6.895852e-04 9.329683e-04 4.867660e-04 5.273299e-04 8.924044e-04 1.034378e-03 2.738059e-03 2.048474e-03 5.678937e-04 4.664841e-04 3.508772e-03 3.285671e-03 4.948788e-03 4.157793e-03 4.867660e-03 2.555522e-03 3.914410e-03 3.245107e-03 3.650745e-04 2.433830e-04 2.231011e-04 1.014096e-04 1.825373e-04 2.839469e-04 2.636649e-04 1.115506e-03 6.287395e-04 4.056384e-05 1.216915e-04 2.301998e-02 2.237096e-02 2.918568e-02 2.393266e-02 2.658960e-02 1.778724e-02 2.348646e-02 1.823344e-02 3.366798e-03 2.068756e-03 2.372984e-03 1.440016e-03 1.196633e-03 1.825373e-03 1.480580e-03 8.356150e-03 6.835007e-03 1.784809e-03 1.156069e-03 2.172193e-02 1.898388e-02 2.654903e-02 2.301998e-02 2.460197e-02 1.620525e-02 2.026164e-02 1.571849e-02 3.143697e-03 2.048474e-03 3.001724e-03 1.257479e-03 1.054660e-03 1.298043e-03 1.379170e-03 7.626001e-03 7.950512e-03 1.865937e-03 1.338607e-03 2.028192e-04 3.042288e-04 3.447926e-04 4.867660e-04 6.084576e-04 2.231011e-04 2.433830e-04 2.028192e-04 4.056384e-05 1.000000e-10 4.056384e-05 1.000000e-10 1.000000e-10 6.084576e-05 1.000000e-10 4.056384e-05 2.028192e-05 1.000000e-10 1.000000e-10 7.402900e-03 6.652469e-03 1.174323e-02 8.558970e-03 1.111449e-02 6.449650e-03 7.240645e-03 6.388804e-03 8.112767e-04 4.462022e-04 4.867660e-04 2.433830e-04 3.447926e-04 7.707129e-04 9.938140e-04 1.358889e-03 8.112767e-04 1.622553e-04 2.636649e-04 2.926681e-02 2.592029e-02 3.654802e-02 3.015921e-02 3.352601e-02 2.204645e-02 3.044316e-02 2.571747e-02 4.178075e-03 2.961160e-03 3.630463e-03 1.663117e-03 2.007910e-03 4.543150e-03 5.536964e-03 7.747693e-03 5.151607e-03 1.054660e-03 1.764527e-03 1.723963e-03 1.642835e-03 3.123415e-03 2.535240e-03 2.433830e-03 1.480580e-03 2.109320e-03 1.865937e-03 1.622553e-04 1.622553e-04 1.419734e-04 1.216915e-04 4.056384e-05 1.216915e-04 1.419734e-04 4.867660e-04 4.462022e-04 8.112767e-05 6.084576e-05
 6.084576e-05 7.707129e-04 7.585438e-03 4.908224e-03 1.190549e-02 8.112767e-04 1.014096e-04 1.000000e-10 6.084576e-05 4.259203e-04 2.981442e-03 1.440016e-03 5.455836e-03 4.056384e-04 1.419734e-04 1.000000e-10 3.245107e-04 2.555522e-03 1.304127e-02 9.390528e-03 2.470338e-02 2.109320e-03 2.636649e-04 4.056384e-05 5.070480e-04 3.853565e-03 2.525099e-02 1.671230e-02 3.896157e-02 3.711591e-03 2.636649e-04 2.028192e-05 1.622553e-04 1.135787e-03 8.741507e-03 5.780347e-03 1.652976e-02 1.663117e-03 2.028192e-04 1.000000e-10 1.845655e-03 9.897576e-03 6.185985e-02 3.508772e-02 9.824561e-02 9.512220e-03 1.115506e-03 4.056384e-05 2.129601e-03 7.991076e-03 5.946659e-02 3.204543e-02 8.780043e-02 9.390528e-03 9.735321e-04 1.000000e-10 1.000000e-10 8.112767e-05 5.070480e-04 5.881756e-04 1.521144e-03 1.014096e-04 1.000000e-10 2.028192e-05 9.126863e-04 3.589900e-03 2.155968e-02 1.231112e-02 3.038231e-02 3.447926e-03 3.447926e-04 2.028192e-05 3.062570e-03 1.259507e-02 8.137106e-02 4.346415e-02 1.202921e-01 1.243282e-02 1.764527e-03 1.622553e-04 4.056384e-05 6.084576e-04 4.685123e-03 3.387080e-03 9.431092e-03 7.707129e-04 2.028192e-05 1.000000e-10
 1.298043e-03 9.329683e-04 8.518406e-04 5.678937e-04 5.881756e-04 5.273299e-04 2.089038e-03 3.650745e-03 7.504310e-04 1.318325e-03 6.287395e-04 9.126863e-04 5.070480e-04 2.149883e-03 1.926782e-03 2.474394e-03 3.366798e-03 8.315587e-04 5.273299e-04 4.664841e-04 3.650745e-04 2.839469e-04 2.231011e-04 1.825373e-04 2.433830e-04 6.693033e-04 1.216915e-03 1.622553e-04 3.042288e-04 3.447926e-04 4.056384e-04 1.622553e-04 9.532502e-04 9.329683e-04 1.034378e-03 2.129601e-03 5.678937e-04 1.014096e-04 2.900314e-03 1.196633e-03 1.561708e-03 1.419734e-03 1.156069e-03 1.460298e-03 3.610182e-03 6.591624e-03 1.399452e-03 2.048474e-03 1.115506e-03 2.028192e-03 1.257479e-03 4.218639e-03 3.954974e-03 5.192171e-03 7.626001e-03 1.967346e-03 7.707129e-04 4.563432e-03 2.738059e-03 2.656931e-03 2.048474e-03 2.352703e-03 1.865937e-03 5.455836e-03 1.174323e-02 2.717777e-03 3.954974e-03 2.007910e-03 3.346517e-03 1.987628e-03 7.646283e-03 7.646283e-03 7.260927e-03 1.371058e-02 3.549336e-03 8.518406e-04 1.440016e-03 9.735321e-04 7.707129e-04 9.329683e-04 1.034378e-03 7.909948e-04 2.393266e-03 4.218639e-03 7.909948e-04 1.318325e-03 7.909948e-04 1.298043e-03 9.126863e-04 3.346517e-03 2.413548e-03 3.184261e-03 5.070480e-03 1.500862e-03 4.664841e-04 1.066829e-02 6.246831e-03 6.875570e-03 5.334145e-03 5.415272e-03 5.334145e-03 1.425819e-02 2.766454e-02 6.429368e-03 8.275023e-03 5.902038e-03 9.126863e-03 5.942602e-03 2.084981e-02 1.817260e-02 1.817260e-02 2.796877e-02 7.707129e-03 3.711591e-03 9.187709e-03 6.611905e-03 7.220363e-03 5.536964e-03 5.557246e-03 5.435554e-03 1.435960e-02 2.464253e-02 6.003448e-03 7.930230e-03 5.760065e-03 8.457560e-03 5.151607e-03 1.851739e-02 1.732076e-02 1.559680e-02 2.295913e-02 6.976980e-03 3.569618e-03 1.014096e-04 8.112767e-05 4.056384e-05 6.084576e-05 4.056384e-05 6.084576e-05 2.231011e-04 3.650745e-04 8.112767e-05 1.419734e-04 1.014096e-04 1.419734e-04 2.028192e-05 4.259203e-04 2.028192e-04 1.014096e-04 5.476118e-04 2.028192e-05 2.028192e-05 3.549336e-03 2.089038e-03 1.723963e-03 1.703681e-03 1.886218e-03 1.419734e-03 4.685123e-03 9.045736e-03 1.987628e-03 2.677213e-03 1.886218e-03 2.839469e-03 1.865937e-03 6.165703e-03 5.090762e-03 6.835007e-03 1.198661e-02 3.224825e-03 9.532502e-04 1.379170e-02 9.431092e-03 8.782071e-03 7.707129e-03 6.936416e-03 5.902038e-03 1.657033e-02 3.287699e-02 7.484028e-03 1.152013e-02 8.254741e-03 1.188520e-02 7.342055e-03 2.032248e-02 1.843626e-02 2.429774e-02 4.182132e-02 1.287902e-02 4.421458e-03 1.196633e-03 7.098672e-04 7.098672e-04 5.476118e-04 5.881756e-04 4.462022e-04 1.277761e-03 1.987628e-03 4.259203e-04 7.301491e-04 5.881756e-04 5.881756e-04 2.839469e-04 1.561708e-03 1.521144e-03 1.581990e-03 2.900314e-03 8.518406e-04 1.825373e-04
 1.521144e-03 2.231011e-04 8.112767e-05 1.014096e-04 3.447926e-04 7.909948e-04 6.084576e-04 1.683399e-03 6.814725e-03 1.865937e-03 2.474394e-03 1.906500e-03 8.315587e-04 1.622553e-03 3.042288e-04 1.014096e-03 9.735321e-04 1.074942e-03 1.845655e-03 3.245107e-04 1.216915e-04 4.056384e-05 1.419734e-04 1.419734e-04 4.056384e-05 1.216915e-04 6.084576e-04 1.054660e-03 5.881756e-04 1.298043e-03 9.735321e-04 6.693033e-04 1.115506e-03 1.115506e-03 9.938140e-04 3.650745e-04 5.678937e-04 6.287395e-04 2.514958e-03 5.070480e-04 3.853565e-04 2.839469e-04 8.315587e-04 5.273299e-04 1.460298e-03 2.981442e-03 5.516682e-03 5.435554e-03 5.171889e-03 3.792719e-03 2.251293e-03 5.455836e-03 3.772437e-03 3.387080e-03 2.170165e-03 2.880032e-03 2.940878e-03 1.642835e-03 8.721225e-04 2.433830e-04 2.839469e-04 6.287395e-04 2.068756e-03 2.616368e-03 3.326235e-03 7.828821e-03 7.098672e-03 6.267113e-03 8.335869e-03 8.092486e-03 9.349965e-03 7.504310e-03 5.131325e-03 4.908224e-03 8.193895e-03 4.725687e-03 1.298043e-03 6.287395e-04 2.433830e-04 2.231011e-04 2.433830e-04 5.476118e-04 1.703681e-03 8.721225e-04 2.271575e-03 2.555522e-03 1.744245e-03 3.549336e-03 1.622553e-03 1.987628e-03 1.865937e-03 1.237197e-03 3.731873e-03 4.340331e-03 3.326235e-03 2.433830e-03 6.287395e-04 4.056384e-04 7.301491e-04 5.476118e-04 2.089038e-03 6.084576e-03 4.441740e-03 9.370246e-03 1.024237e-02 1.482608e-02 1.452185e-02 7.889666e-03 3.853565e-03 2.839469e-03 1.981543e-02 5.922320e-02 5.206369e-02 5.455836e-03 1.054660e-03 1.784809e-03 2.839469e-04 8.112767e-04 9.735321e-04 3.184261e-03 5.476118e-03 2.291857e-03 2.859751e-03 7.828821e-03 8.416996e-03 9.512220e-03 6.348241e-03 2.149883e-03 1.602272e-03 1.249366e-02 5.419329e-02 7.392759e-02 4.157793e-03 6.084576e-05 4.056384e-05 4.056384e-05 1.000000e-10 1.000000e-10 6.084576e-05 2.028192e-05 6.084576e-05 4.056384e-05 1.825373e-04 3.245107e-04 1.825373e-04 2.028192e-05 6.084576e-04 3.447926e-04 5.476118e-04 1.014096e-04 2.028192e-05 1.622553e-04 3.447926e-04 4.056384e-04 1.014096e-04 3.447926e-04 3.650745e-04 1.926782e-03 3.123415e-03 8.518406e-04 2.149883e-03 2.190447e-03 2.738059e-03 2.555522e-03 3.833283e-03 2.145827e-02 2.419633e-02 1.845655e-03 1.440016e-03 1.825373e-04 2.312139e-03 2.920596e-03 2.068756e-03 1.419734e-03 1.967346e-03 3.569618e-03 6.895852e-03 1.588074e-02 6.206267e-03 9.573066e-03 9.836731e-03 1.085083e-02 1.575905e-02 2.034276e-02 5.445695e-02 9.617686e-02 4.705405e-03 1.257479e-03 2.048474e-03 8.254741e-03 1.034378e-03 4.056384e-04 1.216915e-04 1.014096e-04 3.447926e-04 3.265389e-03 1.379170e-03 7.098672e-04 1.561708e-03 9.126863e-04 1.014096e-03 8.924044e-04 1.440016e-03 8.518406e-04 5.070480e-04 1.581990e-03 8.518406e-04 6.287395e-04 1.298043e-03
 1.000000e-10 1.000000e-10 2.028192e-04 1.034378e-03 7.504310e-04 2.028192e-03 2.454112e-03 1.338607e-03 4.238921e-03 4.421458e-03 3.853565e-04 2.616368e-03 5.455836e-03 1.216915e-03 1.000000e-10 1.000000e-10 8.112767e-05 5.273299e-04 3.650745e-04 6.693033e-04 1.115506e-03 5.070480e-04 1.500862e-03 1.987628e-03 1.622553e-04 1.237197e-03 2.271575e-03 4.867660e-04 4.056384e-05 1.000000e-10 3.447926e-04 2.555522e-03 1.703681e-03 3.772437e-03 4.603996e-03 2.758341e-03 8.518406e-03 8.558970e-03 7.504310e-04 4.928506e-03 1.216915e-02 1.703681e-03 1.000000e-10 4.056384e-05 3.042288e-04 3.671027e-03 2.697495e-03 5.415272e-03 8.640097e-03 4.421458e-03 1.458270e-02 1.539398e-02 1.176351e-03 8.477842e-03 2.151912e-02 2.961160e-03 2.028192e-05 1.000000e-10 2.433830e-04 1.642835e-03 8.721225e-04 2.210729e-03 3.346517e-03 1.480580e-03 6.125139e-03 6.206267e-03 5.678937e-04 3.204543e-03 6.976980e-03 1.318325e-03 4.056384e-05 2.028192e-05 8.315587e-04 8.802353e-03 5.902038e-03 1.407565e-02 2.056587e-02 1.149985e-02 3.977284e-02 4.054356e-02 2.677213e-03 1.892303e-02 4.715546e-02 6.794443e-03 1.000000e-10 1.000000e-10 7.707129e-04 8.193895e-03 5.354427e-03 1.174323e-02 1.823344e-02 1.038434e-02 3.869790e-02 3.859649e-02 2.656931e-03 1.703681e-02 4.050299e-02 7.646283e-03 1.000000e-10 1.000000e-10 2.028192e-05 1.014096e-04 8.112767e-05 1.419734e-04 2.636649e-04 1.825373e-04 3.853565e-04 4.867660e-04 6.084576e-05 3.650745e-04 6.490214e-04 8.112767e-05 2.028192e-05 1.000000e-10 3.650745e-04 3.082852e-03 1.967346e-03 4.502586e-03 6.693033e-03 3.894128e-03 1.105365e-02 1.162154e-02 7.707129e-04 8.112767e-03 1.786837e-02 2.616368e-03 1.000000e-10 2.028192e-05 1.216915e-03 1.005983e-02 6.774161e-03 1.675286e-02 2.395295e-02 1.293986e-02 4.334246e-02 4.042186e-02 3.468208e-03 2.953047e-02 7.812595e-02 8.558970e-03 1.000000e-10 2.028192e-05 1.825373e-04 9.938140e-04 6.084576e-04 1.115506e-03 1.723963e-03 1.135787e-03 3.001724e-03 3.224825e-03 2.839469e-04 1.703681e-03 4.036102e-03 9.329683e-04
 1.886218e-03 3.123415e-03 3.001724e-03 2.859751e-03 3.062570e-03 3.184261e-03 1.825373e-03 9.735321e-04 1.723963e-03 5.273299e-04 5.273299e-04 3.447926e-04 2.433830e-04 4.056384e-04 1.825373e-04 6.490214e-04 3.650745e-04 1.825373e-04 9.938140e-04 1.257479e-03 9.329683e-04 8.112767e-04 1.156069e-03 1.216915e-03 1.338607e-03 8.112767e-04 5.678937e-04 7.504310e-04 2.433830e-04 2.028192e-04 1.014096e-04 1.419734e-04 2.231011e-04 1.216915e-04 3.042288e-04 1.216915e-04 1.216915e-04 4.259203e-04 4.989352e-03 6.206267e-03 4.664841e-03 6.510496e-03 5.699219e-03 7.362336e-03 3.508772e-03 1.926782e-03 3.508772e-03 9.126863e-04 7.098672e-04 7.504310e-04 3.853565e-04 8.721225e-04 3.245107e-04 1.277761e-03 6.490214e-04 7.504310e-04 1.318325e-03 9.654193e-03 1.056688e-02 8.599534e-03 1.078998e-02 9.471656e-03 1.306156e-02 5.536964e-03 2.981442e-03 6.185985e-03 1.196633e-03 1.216915e-03 1.196633e-03 5.476118e-04 1.379170e-03 4.259203e-04 1.764527e-03 7.707129e-04 8.924044e-04 2.819187e-03 3.813001e-03 3.975256e-03 2.880032e-03 4.015820e-03 3.529054e-03 4.238921e-03 2.312139e-03 1.358889e-03 2.636649e-03 6.084576e-04 5.881756e-04 6.490214e-04 8.112767e-05 6.287395e-04 3.042288e-04 7.098672e-04 3.853565e-04 2.636649e-04 1.034378e-03 2.113376e-02 2.804989e-02 2.009938e-02 2.642734e-02 2.458169e-02 3.206571e-02 1.237197e-02 7.747693e-03 1.470439e-02 4.036102e-03 3.569618e-03 2.555522e-03 1.237197e-03 4.259203e-03 1.379170e-03 3.813001e-03 1.298043e-03 1.237197e-03 6.510496e-03 2.180306e-02 2.397323e-02 2.038333e-02 2.218842e-02 2.164081e-02 2.626508e-02 1.206774e-02 6.733597e-03 1.468411e-02 4.279485e-03 3.447926e-03 2.738059e-03 1.237197e-03 3.752155e-03 1.338607e-03 3.752155e-03 1.034378e-03 1.257479e-03 6.510496e-03 2.028192e-04 1.419734e-04 2.231011e-04 6.084576e-04 3.042288e-04 3.042288e-04 2.433830e-04 1.419734e-04 1.825373e-04 6.084576e-05 2.028192e-05 6.084576e-05 6.084576e-05 8.112767e-05 2.028192e-05 4.056384e-05 2.028192e-05 2.028192e-05 8.112767e-05 8.112767e-03 8.133049e-03 6.835007e-03 8.619815e-03 7.808539e-03 1.056688e-02 3.995538e-03 2.231011e-03 5.374708e-03 1.318325e-03 1.298043e-03 9.735321e-04 8.112767e-04 1.196633e-03 2.636649e-04 1.500862e-03 9.329683e-04 8.721225e-04 1.602272e-03 3.052429e-02 3.350573e-02 2.431802e-02 3.295812e-02 2.979414e-02 3.662915e-02 1.695568e-02 8.761789e-03 1.882162e-02 4.969070e-03 5.212453e-03 3.549336e-03 1.825373e-03 4.299767e-03 7.909948e-04 6.348241e-03 4.137511e-03 3.184261e-03 8.214177e-03 1.886218e-03 2.109320e-03 1.723963e-03 2.109320e-03 2.068756e-03 2.717777e-03 8.721225e-04 9.126863e-04 9.938140e-04 3.042288e-04 3.245107e-04 3.853565e-04 2.028192e-04 3.650745e-04 2.433830e-04 5.476118e-04 1.825373e-04 3.245107e-04 6.490214e-04
 1.000000e-10 2.028192e-05 4.056384e-05 2.028192e-05 3.853565e-04 1.257479e-03 7.301491e-04 1.723963e-03 2.231011e-03 1.845655e-03 3.833283e-03 4.299767e-03 6.287395e-04 3.123415e-03 5.050198e-03 9.532502e-04 1.000000e-10 1.000000e-10 1.000000e-10 2.028192e-05 1.216915e-04 5.476118e-04 3.245107e-04 6.693033e-04 5.678937e-04 6.693033e-04 1.805091e-03 2.149883e-03 2.231011e-04 1.419734e-03 2.007910e-03 3.853565e-04 6.084576e-05 1.000000e-10 1.000000e-10 1.419734e-04 8.721225e-04 2.697495e-03 2.210729e-03 2.738059e-03 3.833283e-03 3.042288e-03 8.133049e-03 9.451374e-03 1.176351e-03 5.212453e-03 1.040462e-02 2.454112e-03 1.014096e-04 1.000000e-10 1.000000e-10 2.839469e-04 1.784809e-03 4.421458e-03 3.589900e-03 5.293581e-03 6.429368e-03 5.415272e-03 1.336578e-02 1.663117e-02 1.784809e-03 9.674475e-03 1.661089e-02 3.914410e-03 6.084576e-05 1.000000e-10 4.056384e-05 1.216915e-04 7.707129e-04 1.683399e-03 1.115506e-03 2.413548e-03 2.271575e-03 1.987628e-03 5.354427e-03 5.435554e-03 7.301491e-04 3.914410e-03 7.139235e-03 1.176351e-03 5.273299e-04 8.112767e-05 1.419734e-04 5.678937e-04 4.563432e-03 1.216915e-02 9.248555e-03 1.535341e-02 1.744245e-02 1.255451e-02 2.687354e-02 2.987527e-02 6.713315e-03 2.557550e-02 4.506642e-02 1.078998e-02 1.825373e-04 6.084576e-05 6.084576e-05 3.650745e-04 4.441740e-03 1.083054e-02 9.126863e-03 1.362945e-02 1.567792e-02 1.172295e-02 2.413548e-02 2.557550e-02 5.638373e-03 2.478450e-02 4.395092e-02 9.593348e-03 1.000000e-10 1.000000e-10 1.000000e-10 1.000000e-10 6.084576e-05 8.112767e-05 1.419734e-04 2.231011e-04 3.245107e-04 4.056384e-05 3.853565e-04 5.476118e-04 8.112767e-05 2.028192e-04 6.084576e-04 1.216915e-04 1.216915e-04 1.000000e-10 4.056384e-05 2.028192e-04 1.947064e-03 4.096948e-03 2.839469e-03 4.928506e-03 5.678937e-03 4.340331e-03 1.160126e-02 1.383227e-02 1.622553e-03 6.632187e-03 1.105365e-02 3.610182e-03 4.664841e-04 4.056384e-05 8.112767e-05 8.518406e-04 5.638373e-03 1.612413e-02 1.214887e-02 1.874049e-02 2.194504e-02 1.730048e-02 4.516783e-02 5.285468e-02 7.179799e-03 2.287800e-02 3.995538e-02 1.375114e-02 1.000000e-10 1.000000e-10 2.028192e-05 4.056384e-05 2.231011e-04 9.126863e-04 6.895852e-04 1.216915e-03 1.561708e-03 1.034378e-03 2.575804e-03 3.224825e-03 5.881756e-04 2.433830e-03 3.650745e-03 7.707129e-04
 2.555522e-03 2.535240e-03 2.798905e-03 2.920596e-03 3.184261e-03 3.143697e-03 1.581990e-03 9.126863e-04 1.805091e-03 6.287395e-04 6.895852e-04 3.245107e-04 2.028192e-04 4.664841e-04 2.231011e-04 5.678937e-04 2.839469e-04 3.245107e-04 8.924044e-04 9.532502e-04 1.196633e-03 1.196633e-03 9.938140e-04 1.216915e-03 1.298043e-03 6.287395e-04 5.070480e-04 6.895852e-04 2.028192e-04 2.839469e-04 1.622553e-04 1.419734e-04 1.622553e-04 1.419734e-04 2.433830e-04 1.216915e-04 1.825373e-04 4.867660e-04 5.029916e-03 5.618091e-03 5.212453e-03 6.287395e-03 6.125139e-03 6.571342e-03 3.650745e-03 1.805091e-03 3.143697e-03 9.532502e-04 9.938140e-04 7.707129e-04 4.259203e-04 9.735321e-04 4.867660e-04 1.338607e-03 4.664841e-04 6.895852e-04 1.683399e-03 9.066018e-03 9.025454e-03 8.579252e-03 1.078998e-02 9.857012e-03 1.115506e-02 5.760065e-03 3.143697e-03 6.510496e-03 1.723963e-03 2.190447e-03 1.298043e-03 8.112767e-04 1.784809e-03 4.462022e-04 1.784809e-03 1.095224e-03 1.054660e-03 2.981442e-03 3.589900e-03 4.015820e-03 3.346517e-03 3.650745e-03 4.462022e-03 3.813001e-03 2.271575e-03 1.034378e-03 2.129601e-03 6.084576e-04 7.301491e-04 4.462022e-04 1.825373e-04 7.909948e-04 1.825373e-04 6.490214e-04 5.070480e-04 4.056384e-04 1.277761e-03 2.241152e-02 2.322280e-02 2.247237e-02 2.401379e-02 2.458169e-02 2.796877e-02 1.306156e-02 7.808539e-03 1.423791e-02 4.178075e-03 4.989352e-03 3.407362e-03 1.622553e-03 4.299767e-03 1.764527e-03 4.786533e-03 2.210729e-03 1.947064e-03 7.605720e-03 2.137714e-02 2.042389e-02 1.922726e-02 2.214786e-02 2.235067e-02 2.484535e-02 1.172295e-02 7.159517e-03 1.312240e-02 4.948788e-03 4.360613e-03 3.468208e-03 2.210729e-03 4.441740e-03 1.865937e-03 4.340331e-03 2.068756e-03 1.845655e-03 6.632187e-03 3.042288e-04 1.825373e-04 2.028192e-04 3.245107e-04 2.636649e-04 3.650745e-04 1.622553e-04 2.028192e-05 3.853565e-04 1.216915e-04 8.112767e-05 1.000000e-10 8.112767e-05 4.056384e-05 4.056384e-05 2.028192e-05 1.622553e-04 1.000000e-10 4.056384e-05 7.849103e-03 7.504310e-03 6.672751e-03 7.565156e-03 8.315587e-03 8.214177e-03 4.036102e-03 2.413548e-03 5.374708e-03 1.703681e-03 1.926782e-03 1.500862e-03 7.098672e-04 1.379170e-03 3.650745e-04 1.845655e-03 1.257479e-03 1.338607e-03 2.251293e-03 2.967245e-02 2.918568e-02 2.575804e-02 3.086908e-02 3.048372e-02 3.210628e-02 1.655005e-02 9.836731e-03 1.841598e-02 5.678937e-03 6.206267e-03 4.908224e-03 2.190447e-03 5.455836e-03 1.845655e-03 7.139235e-03 4.320049e-03 4.157793e-03 9.248555e-03 1.825373e-03 1.581990e-03 1.642835e-03 2.393266e-03 2.677213e-03 2.535240e-03 1.014096e-03 6.490214e-04 1.156069e-03 7.504310e-04 3.853565e-04 1.825373e-04 1.622553e-04 3.245107e-04 1.622553e-04 3.447926e-04 2.839469e-04 3.447926e-04 4.664841e-04
 1.216915e-04 4.056384e-05 2.028192e-05 2.028192e-05 4.056384e-05 3.042288e-04 1.034378e-03 1.642835e-03 1.196633e-03 1.419734e-03 1.541426e-03 1.541426e-03 3.468208e-03 3.813001e-03 1.176351e-03 2.819187e-03 4.421458e-03 1.521144e-03 1.014096e-04 2.028192e-05 1.000000e-10 2.028192e-05 2.028192e-05 1.216915e-04 2.839469e-04 7.504310e-04 5.678937e-04 8.315587e-04 8.721225e-04 7.301491e-04 1.440016e-03 1.298043e-03 4.462022e-04 1.176351e-03 1.622553e-03 6.084576e-04 2.636649e-04 8.112767e-05 1.000000e-10 1.419734e-04 2.028192e-05 3.650745e-04 1.947064e-03 3.427644e-03 2.758341e-03 3.508772e-03 3.813001e-03 2.859751e-03 6.672751e-03 7.463746e-03 2.454112e-03 5.496400e-03 7.727411e-03 3.427644e-03 4.462022e-04 8.112767e-05 2.028192e-05 1.825373e-04 1.216915e-04 5.881756e-04 3.529054e-03 5.902038e-03 4.928506e-03 6.510496e-03 6.774161e-03 5.800629e-03 1.085083e-02 1.218943e-02 3.163979e-03 9.451374e-03 1.316297e-02 5.597810e-03 1.825373e-04 4.056384e-05 1.000000e-10 8.112767e-05 8.112767e-05 2.433830e-04 1.642835e-03 2.372984e-03 1.581990e-03 2.616368e-03 2.433830e-03 2.109320e-03 4.482304e-03 3.873846e-03 1.054660e-03 3.934692e-03 5.334145e-03 2.149883e-03 1.480580e-03 2.028192e-04 1.000000e-10 2.433830e-04 3.042288e-04 1.480580e-03 8.579252e-03 1.533313e-02 1.247338e-02 1.525200e-02 1.642835e-02 1.437988e-02 2.239124e-02 2.391238e-02 9.836731e-03 2.433830e-02 3.808944e-02 1.287902e-02 1.440016e-03 2.636649e-04 2.028192e-05 3.650745e-04 2.636649e-04 1.602272e-03 8.599534e-03 1.502890e-02 1.235169e-02 1.373086e-02 1.557651e-02 1.287902e-02 1.922726e-02 1.900416e-02 8.863198e-03 2.381097e-02 3.362742e-02 1.316297e-02 4.056384e-05 1.000000e-10 1.000000e-10 1.000000e-10 2.028192e-05 2.028192e-05 1.419734e-04 2.636649e-04 1.622553e-04 1.014096e-04 2.231011e-04 1.622553e-04 3.245107e-04 4.664841e-04 1.014096e-04 2.231011e-04 4.462022e-04 1.216915e-04 5.070480e-04 1.825373e-04 1.000000e-10 1.622553e-04 2.028192e-04 4.867660e-04 3.123415e-03 5.374708e-03 3.589900e-03 5.253017e-03 5.354427e-03 5.334145e-03 9.897576e-03 1.218943e-02 3.042288e-03 5.699219e-03 7.869384e-03 4.279485e-03 2.109320e-03 5.273299e-04 2.028192e-05 5.273299e-04 5.070480e-04 1.926782e-03 1.174323e-02 1.880134e-02 1.602272e-02 1.801034e-02 2.089038e-02 1.845655e-02 3.912382e-02 4.533009e-02 1.149985e-02 2.208701e-02 2.942906e-02 1.815232e-02 2.028192e-04 4.056384e-05 1.000000e-10 4.056384e-05 4.056384e-05 1.419734e-04 6.895852e-04 1.135787e-03 6.084576e-04 1.237197e-03 1.622553e-03 1.034378e-03 2.596086e-03 2.981442e-03 6.895852e-04 1.947064e-03 2.839469e-03 1.115506e-03
 1.277761e-03 5.678937e-04 2.433830e-04 4.259203e-04 5.070480e-04 8.518406e-04 8.112767e-04 8.315587e-04 1.440016e-03 1.176351e-03 1.156069e-03 1.196633e-03 1.257479e-03 2.372984e-03 3.082852e-03 1.805091e-03 2.575804e-03 3.143697e-03 1.237197e-03 7.301491e-04 1.622553e-04 8.112767e-05 1.622553e-04 2.028192e-04 4.462022e-04 5.476118e-04 3.245107e-04 7.707129e-04 5.273299e-04 5.476118e-04 6.084576e-04 4.056384e-04 7.909948e-04 9.938140e-04 7.707129e-04 1.014096e-03 1.196633e-03 6.084576e-04 2.413548e-03 9.532502e-04 2.839469e-04 6.084576e-04 1.135787e-03 2.170165e-03 1.744245e-03 1.987628e-03 3.346517e-03 2.231011e-03 2.839469e-03 2.697495e-03 2.859751e-03 5.192171e-03 5.293581e-03 3.001724e-03 4.178075e-03 5.820911e-03 3.265389e-03 4.644559e-03 1.744245e-03 5.070480e-04 9.735321e-04 2.068756e-03 3.123415e-03 3.731873e-03 3.610182e-03 6.023730e-03 3.792719e-03 5.273299e-03 5.111044e-03 4.360613e-03 8.051922e-03 8.680661e-03 5.029916e-03 7.544874e-03 9.005172e-03 5.435554e-03 1.622553e-03 6.490214e-04 3.042288e-04 3.245107e-04 7.909948e-04 1.115506e-03 1.419734e-03 1.480580e-03 2.291857e-03 1.460298e-03 1.967346e-03 2.028192e-03 1.683399e-03 3.265389e-03 3.468208e-03 2.433830e-03 2.738059e-03 3.224825e-03 1.784809e-03 1.206774e-02 4.603996e-03 1.865937e-03 2.271575e-03 4.664841e-03 7.362336e-03 7.869384e-03 1.001927e-02 1.474495e-02 1.170267e-02 1.103336e-02 1.210831e-02 1.097252e-02 2.301998e-02 2.563635e-02 1.184464e-02 1.533313e-02 1.565764e-02 1.352804e-02 1.123618e-02 3.488490e-03 1.257479e-03 2.149883e-03 3.873846e-03 6.327959e-03 7.078390e-03 9.045736e-03 1.405537e-02 9.998986e-03 1.097252e-02 1.206774e-02 1.139844e-02 2.293885e-02 2.372984e-02 1.133759e-02 1.206774e-02 1.235169e-02 1.352804e-02 2.028192e-04 1.000000e-10 4.056384e-05 8.112767e-05 1.216915e-04 8.112767e-05 1.419734e-04 1.622553e-04 2.433830e-04 1.622553e-04 1.825373e-04 2.433830e-04 1.622553e-04 2.231011e-04 1.419734e-04 1.622553e-04 1.622553e-04 1.622553e-04 1.216915e-04 4.644559e-03 1.419734e-03 6.084576e-04 7.707129e-04 1.642835e-03 2.089038e-03 2.413548e-03 3.346517e-03 4.786533e-03 3.326235e-03 3.833283e-03 4.624277e-03 3.305953e-03 4.482304e-03 5.029916e-03 5.070480e-03 6.936416e-03 9.674475e-03 4.117229e-03 1.565764e-02 5.111044e-03 1.825373e-03 2.616368e-03 5.739783e-03 7.808539e-03 9.532502e-03 1.050603e-02 1.746273e-02 1.375114e-02 1.579961e-02 1.525200e-02 1.223000e-02 2.170165e-02 2.052530e-02 1.762499e-02 3.001724e-02 3.498631e-02 1.559680e-02 7.504310e-04 1.216915e-04 1.419734e-04 1.825373e-04 3.447926e-04 5.678937e-04 7.301491e-04 7.909948e-04 9.938140e-04 9.126863e-04 1.095224e-03 1.014096e-03 9.126863e-04 2.170165e-03 1.967346e-03 1.176351e-03 1.581990e-03 2.210729e-03 1.176351e-03
 1.095224e-03 2.332421e-03 5.760065e-03 5.577528e-03 8.153331e-03 2.575804e-03 5.476118e-04 8.112767e-05 2.028192e-05 1.000000e-10 1.000000e-10 2.839469e-04 9.735321e-04 2.758341e-03 2.109320e-03 3.305953e-03 1.176351e-03 3.042288e-04 1.000000e-10 1.000000e-10 1.000000e-10 1.000000e-10 1.987628e-03 4.745969e-03 1.259507e-02 1.072913e-02 1.515059e-02 4.786533e-03 2.028192e-03 3.650745e-04 4.056384e-05 1.000000e-10 1.000000e-10 4.157793e-03 8.173613e-03 2.024135e-02 1.788865e-02 2.707636e-02 8.214177e-03 3.062570e-03 4.664841e-04 2.028192e-05 1.000000e-10 1.000000e-10 1.521144e-03 3.326235e-03 8.011358e-03 6.956698e-03 1.024237e-02 3.224825e-03 7.707129e-04 1.419734e-04 1.000000e-10 2.028192e-05 1.000000e-10 1.158098e-02 1.987628e-02 4.999493e-02 4.384951e-02 6.259000e-02 2.160024e-02 6.753879e-03 1.237197e-03 8.112767e-05 1.000000e-10 2.028192e-05 1.087111e-02 1.953149e-02 4.547206e-02 3.991482e-02 5.749924e-02 1.827401e-02 7.220363e-03 8.924044e-04 1.014096e-04 1.000000e-10 4.056384e-05 2.231011e-04 2.231011e-04 6.490214e-04 5.070480e-04 7.504310e-04 3.042288e-04 1.014096e-04 6.084576e-05 1.000000e-10 1.000000e-10 1.000000e-10 3.954974e-03 6.814725e-03 1.723963e-02 1.403509e-02 2.095122e-02 6.976980e-03 2.332421e-03 2.028192e-04 6.084576e-05 1.000000e-10 1.000000e-10 1.551567e-02 2.512930e-02 6.522665e-02 5.480174e-02 7.595579e-02 2.636649e-02 1.020181e-02 1.825373e-03 1.216915e-04 2.028192e-05 1.000000e-10 6.084576e-04 1.865937e-03 3.873846e-03 4.036102e-03 5.902038e-03 1.926782e-03 5.881756e-04 1.622553e-04 1.000000e-10 1.000000e-10 1.000000e-10
 1.000000e-10 1.000000e-10 2.028192e-05 6.084576e-05 3.245107e-04 8.112767e-04 6.895852e-04 1.135787e-03 1.298043e-03 9.329683e-04 4.360613e-03 5.942602e-03 8.112767e-04 3.671027e-03 5.415272e-03 6.693033e-04 1.000000e-10 1.000000e-10 1.000000e-10 2.028192e-05 1.014096e-04 4.259203e-04 3.042288e-04 3.447926e-04 5.476118e-04 2.636649e-04 2.068756e-03 2.109320e-03 2.231011e-04 1.683399e-03 2.616368e-03 2.028192e-04 8.112767e-05 1.000000e-10 1.000000e-10 1.419734e-04 6.287395e-04 2.007910e-03 1.460298e-03 2.251293e-03 3.447926e-03 1.581990e-03 8.782071e-03 1.003955e-02 1.419734e-03 7.747693e-03 1.158098e-02 1.257479e-03 8.112767e-05 2.028192e-05 2.028192e-05 2.839469e-04 7.707129e-04 4.117229e-03 3.042288e-03 3.934692e-03 5.293581e-03 2.940878e-03 1.342663e-02 1.780752e-02 2.291857e-03 1.304127e-02 1.957205e-02 2.656931e-03 8.112767e-05 1.000000e-10 2.028192e-05 8.112767e-05 3.245107e-04 1.703681e-03 1.014096e-03 1.602272e-03 1.744245e-03 1.054660e-03 5.820911e-03 7.281209e-03 7.301491e-04 5.192171e-03 6.956698e-03 5.881756e-04 5.678937e-04 6.084576e-05 2.839469e-04 9.532502e-04 2.880032e-03 1.227056e-02 8.619815e-03 1.064801e-02 1.344691e-02 9.552784e-03 4.127370e-02 4.788561e-02 5.354427e-03 2.184363e-02 3.445898e-02 7.443464e-03 3.853565e-04 8.112767e-05 1.216915e-04 6.895852e-04 2.738059e-03 1.218943e-02 7.544874e-03 9.796167e-03 1.273704e-02 9.086300e-03 4.046243e-02 4.543150e-02 5.212453e-03 1.967346e-02 2.731974e-02 6.307677e-03 1.000000e-10 1.000000e-10 1.000000e-10 1.000000e-10 2.028192e-05 2.231011e-04 1.216915e-04 2.028192e-04 4.056384e-05 6.084576e-05 3.650745e-04 6.693033e-04 8.112767e-05 3.650745e-04 5.678937e-04 1.014096e-04 1.014096e-04 4.056384e-05 8.112767e-05 2.433830e-04 1.034378e-03 3.894128e-03 2.778623e-03 4.096948e-03 4.705405e-03 2.555522e-03 9.431092e-03 1.068857e-02 2.149883e-03 1.107393e-02 1.766555e-02 2.007910e-03 5.273299e-04 4.056384e-05 2.839469e-04 1.318325e-03 3.204543e-03 1.523172e-02 1.030321e-02 1.346719e-02 1.825373e-02 1.072913e-02 3.561505e-02 3.462124e-02 9.207991e-03 4.733800e-02 6.569313e-02 9.268837e-03 2.028192e-05 1.000000e-10 2.028192e-05 4.056384e-05 8.112767e-05 6.287395e-04 5.881756e-04 8.315587e-04 1.156069e-03 5.476118e-04 3.549336e-03 4.320049e-03 3.447926e-04 2.474394e-03 4.056384e-03 3.042288e-04
 6.287395e-04 1.947064e-03 8.315587e-03 4.441740e-03 8.173613e-03 1.703681e-03 8.112767e-04 1.216915e-04 1.000000e-10 1.000000e-10 4.056384e-04 7.707129e-04 3.245107e-03 2.129601e-03 3.305953e-03 6.693033e-04 3.042288e-04 8.112767e-05 1.000000e-10 1.000000e-10 1.521144e-03 3.204543e-03 1.728019e-02 9.836731e-03 1.563736e-02 3.143697e-03 1.622553e-03 1.622553e-04 1.000000e-10 2.028192e-05 2.332421e-03 6.023730e-03 2.648819e-02 1.697597e-02 2.930737e-02 5.212453e-03 2.494676e-03 4.259203e-04 2.028192e-05 2.028192e-05 1.034378e-03 2.170165e-03 9.938140e-03 6.125139e-03 1.190549e-02 1.886218e-03 9.532502e-04 2.028192e-04 1.000000e-10 1.000000e-10 5.415272e-03 1.508975e-02 6.332015e-02 3.940777e-02 6.875570e-02 1.486665e-02 9.106581e-03 1.541426e-03 1.014096e-04 1.000000e-10 4.015820e-03 1.296015e-02 5.857418e-02 3.817057e-02 6.352297e-02 1.259507e-02 7.727411e-03 2.170165e-03 4.056384e-05 4.056384e-05 1.216915e-04 1.419734e-04 9.329683e-04 5.070480e-04 8.315587e-04 1.622553e-04 8.112767e-05 4.056384e-05 1.000000e-10 1.000000e-10 1.784809e-03 5.374708e-03 2.143799e-02 1.417706e-02 2.265490e-02 3.792719e-03 2.717777e-03 6.287395e-04 1.000000e-10 1.000000e-10 8.863198e-03 2.151912e-02 7.696988e-02 5.445695e-02 8.323699e-02 1.685427e-02 1.111449e-02 1.967346e-03 1.014096e-04 4.056384e-05 4.664841e-04 1.642835e-03 6.044012e-03 3.387080e-03 5.658655e-03 1.156069e-03 5.070480e-04 1.014096e-04 1.000000e-10 1.000000e-10
 6.084576e-05 1.000000e-10 1.622553e-04 1.500862e-03 4.421458e-03 3.407362e-03 5.638373e-03 7.889666e-03 4.948788e-03 1.281817e-02 1.423791e-02 2.129601e-03 9.005172e-03 1.756414e-02 3.772437e-03 1.014096e-04 4.056384e-05 2.231011e-04 1.947064e-03 5.455836e-03 4.502586e-03 7.058108e-03 9.187709e-03 5.638373e-03 1.547510e-02 1.756414e-02 2.312139e-03 1.099280e-02 2.119461e-02 4.806815e-03 1.000000e-10 1.000000e-10 6.084576e-05 8.518406e-04 3.326235e-03 1.723963e-03 4.279485e-03 5.313863e-03 3.589900e-03 1.044519e-02 1.239225e-02 1.338607e-03 6.409086e-03 1.535341e-02 2.291857e-03 6.084576e-05 2.028192e-05 4.056384e-05 1.054660e-03 4.543150e-03 3.143697e-03 6.348241e-03 7.605720e-03 4.867660e-03 1.344691e-02 1.565764e-02 1.865937e-03 1.003955e-02 1.876077e-02 3.813001e-03 2.028192e-05 1.000000e-10 4.056384e-05 9.735321e-04 3.934692e-03 2.616368e-03 4.745969e-03 5.800629e-03 3.589900e-03 1.186492e-02 1.263564e-02 1.460298e-03 7.321773e-03 1.707738e-02 2.839469e-03 1.014096e-04 1.000000e-10 1.622553e-04 2.007910e-03 6.104858e-03 4.664841e-03 8.193895e-03 1.074942e-02 7.443464e-03 1.778724e-02 1.991684e-02 3.103134e-03 1.245310e-02 2.202616e-02 5.050198e-03 8.112767e-05 1.000000e-10 1.000000e-10 9.938140e-04 3.001724e-03 2.535240e-03 4.178075e-03 5.455836e-03 4.178075e-03 1.038434e-02 1.182436e-02 1.784809e-03 7.788257e-03 1.324409e-02 2.859751e-03 1.000000e-10 1.000000e-10 4.056384e-05 6.693033e-04 3.163979e-03 1.764527e-03 3.123415e-03 3.995538e-03 2.454112e-03 7.605720e-03 9.106581e-03 8.721225e-04 5.699219e-03 9.694757e-03 1.784809e-03 8.112767e-05 2.028192e-05 1.014096e-04 1.419734e-03 4.502586e-03 3.671027e-03 5.455836e-03 7.118953e-03 4.969070e-03 1.192577e-02 1.340635e-02 1.987628e-03 9.309401e-03 1.543454e-02 3.366798e-03 2.028192e-05 1.000000e-10 1.000000e-10 2.636649e-04 1.318325e-03 1.257479e-03 1.663117e-03 2.697495e-03 1.379170e-03 4.989352e-03 5.111044e-03 5.273299e-04 2.859751e-03 6.044012e-03 1.318325e-03 1.000000e-10 1.000000e-10 2.028192e-05 2.028192e-04 1.581990e-03 1.074942e-03 2.231011e-03 2.535240e-03 1.764527e-03 4.969070e-03 4.299767e-03 7.707129e-04 2.880032e-03 6.875570e-03 1.358889e-03 1.000000e-10 2.028192e-05 2.028192e-05 2.839469e-04 9.532502e-04 8.315587e-04 1.764527e-03 1.805091e-03 1.358889e-03 3.549336e-03 4.056384e-03 4.462022e-04 2.474394e-03 5.232735e-03 8.315587e-04 1.000000e-10 1.000000e-10 2.028192e-05 1.000000e-10 4.462022e-04 1.622553e-04 6.084576e-04 9.938140e-04 6.084576e-04 2.332421e-03 2.920596e-03 3.447926e-04 1.196633e-03 2.920596e-03 2.636649e-04 1.000000e-10 1.000000e-10 2.028192e-05 2.636649e-04 1.521144e-03 1.135787e-03 1.825373e-03 2.433830e-03 1.338607e-03 5.131325e-03 5.253017e-03 5.476118e-04 3.062570e-03 6.044012e-03 8.924044e-04 1.000000e-10 1.000000e-10 1.000000e-10 1.622553e-04 5.476118e-04 2.636649e-04 6.693033e-04 1.216915e-03 6.895852e-04 1.723963e-03 2.089038e-03 6.084576e-05 1.338607e-03 2.656931e-03 4.056384e-04 1.000000e-10 1.000000e-10 2.028192e-05 3.650745e-04 1.399452e-03 1.034378e-03 2.109320e-03 2.514958e-03 1.581990e-03 4.867660e-03 5.374708e-03 6.287395e-04 2.920596e-03 6.104858e-03 1.257479e-03 1.000000e-10 1.000000e-10 2.028192e-05 2.028192e-04 8.518406e-04 6.490214e-04 9.126863e-04 1.642835e-03 1.034378e-03 3.488490e-03 3.407362e-03 2.028192e-04 1.784809e-03 4.036102e-03 6.490214e-04 1.000000e-10 1.000000e-10 1.000000e-10 2.433830e-04 5.476118e-04 3.650745e-04 8.112767e-04 1.054660e-03 1.034378e-03 2.433830e-03 2.677213e-03 3.853565e-04 2.291857e-03 3.671027e-03 7.707129e-04 6.084576e-05 1.000000e-10 2.028192e-05 4.462022e-04 2.048474e-03 1.480580e-03 2.738059e-03 3.549336e-03 2.129601e-03 6.368522e-03 7.037826e-03 6.693033e-04 4.401176e-03 8.599534e-03 1.926782e-03
 9.390528e-03 1.083054e-02 8.275023e-03 1.172295e-02 1.030321e-02 1.360917e-02 4.603996e-03 2.819187e-03 5.699219e-03 1.379170e-03 1.216915e-03 8.924044e-04 4.056384e-04 1.216915e-03 3.245107e-04 1.338607e-03 5.476118e-04 6.084576e-04 2.129601e-03 1.054660e-02 1.296015e-02 1.113477e-02 1.348748e-02 1.241253e-02 1.531285e-02 6.246831e-03 3.042288e-03 7.484028e-03 1.703681e-03 1.784809e-03 1.095224e-03 5.476118e-04 1.602272e-03 5.881756e-04 1.723963e-03 6.490214e-04 8.924044e-04 3.022006e-03 6.774161e-03 8.275023e-03 7.342055e-03 9.126863e-03 8.437278e-03 9.187709e-03 3.813001e-03 2.109320e-03 3.731873e-03 1.014096e-03 9.938140e-04 7.301491e-04 2.839469e-04 9.329683e-04 2.433830e-04 1.480580e-03 4.462022e-04 6.287395e-04 1.723963e-03 8.741507e-03 1.133759e-02 9.491938e-03 1.192577e-02 1.233141e-02 1.237197e-02 4.887942e-03 2.839469e-03 5.983166e-03 1.500862e-03 1.237197e-03 7.301491e-04 5.273299e-04 1.298043e-03 3.042288e-04 1.642835e-03 8.924044e-04 6.895852e-04 2.251293e-03 7.930230e-03 9.268837e-03 7.626001e-03 9.289119e-03 9.836731e-03 1.064801e-02 4.603996e-03 2.089038e-03 4.056384e-03 1.135787e-03 1.298043e-03 6.084576e-04 4.056384e-04 1.318325e-03 2.636649e-04 1.298043e-03 5.476118e-04 5.881756e-04 2.048474e-03 1.267620e-02 1.531285e-02 1.214887e-02 1.545482e-02 1.354832e-02 1.695568e-02 6.469932e-03 4.117229e-03 7.565156e-03 1.764527e-03 2.068756e-03 1.541426e-03 4.259203e-04 1.825373e-03 4.462022e-04 2.514958e-03 7.301491e-04 7.707129e-04 3.103134e-03 7.301491e-03 8.782071e-03 6.895852e-03 9.005172e-03 7.463746e-03 9.370246e-03 4.238921e-03 2.109320e-03 4.806815e-03 1.176351e-03 1.115506e-03 5.070480e-04 2.231011e-04 8.924044e-04 2.636649e-04 1.054660e-03 5.070480e-04 4.259203e-04 1.967346e-03 5.739783e-03 6.206267e-03 4.908224e-03 6.388804e-03 5.354427e-03 7.666565e-03 3.245107e-03 1.602272e-03 3.468208e-03 7.301491e-04 7.098672e-04 6.084576e-04 1.216915e-04 5.678937e-04 2.231011e-04 7.707129e-04 2.839469e-04 1.419734e-04 1.156069e-03 8.660379e-03 1.022209e-02 7.970794e-03 1.046547e-02 9.289119e-03 1.212859e-02 4.705405e-03 2.697495e-03 6.003448e-03 1.399452e-03 1.135787e-03 8.721225e-04 2.433830e-04 1.156069e-03 3.245107e-04 1.723963e-03 6.490214e-04 4.462022e-04 2.494676e-03 3.001724e-03 4.137511e-03 2.656931e-03 4.056384e-03 3.549336e-03 5.050198e-03 1.561708e-03 7.707129e-04 2.149883e-03 3.447926e-04 3.447926e-04 2.231011e-04 6.084576e-05 2.433830e-04 8.112767e-05 3.245107e-04 1.216915e-04 2.231011e-04 5.476118e-04 3.204543e-03 4.279485e-03 2.535240e-03 3.792719e-03 3.163979e-03 4.948788e-03 1.987628e-03 9.532502e-04 1.723963e-03 4.259203e-04 6.084576e-04 3.245107e-04 6.084576e-05 4.462022e-04 1.419734e-04 6.490214e-04 2.636649e-04 2.231011e-04 8.112767e-04 2.251293e-03 3.163979e-03 2.068756e-03 2.940878e-03 2.636649e-03 3.975256e-03 1.480580e-03 6.287395e-04 1.723963e-03 3.650745e-04 2.636649e-04 1.825373e-04 8.112767e-05 3.650745e-04 1.419734e-04 3.245107e-04 2.028192e-04 2.028192e-04 5.881756e-04 1.216915e-03 1.764527e-03 1.196633e-03 1.642835e-03 1.622553e-03 2.231011e-03 6.693033e-04 2.839469e-04 1.014096e-03 1.216915e-04 1.622553e-04 1.216915e-04 6.084576e-05 1.216915e-04 1.000000e-10 2.231011e-04 4.056384e-05 8.112767e-05 2.433830e-04 2.758341e-03 3.792719e-03 3.062570e-03 3.731873e-03 3.468208e-03 4.543150e-03 1.703681e-03 6.693033e-04 2.048474e-03 5.273299e-04 4.664841e-04 3.650745e-04 1.216915e-04 5.476118e-04 1.216915e-04 5.678937e-04 1.419734e-04 2.028192e-04 6.084576e-04 9.735321e-04 1.460298e-03 1.399452e-03 1.460298e-03 1.561708e-03 2.048474e-03 6.895852e-04 3.042288e-04 6.287395e-04 1.216915e-04 1.622553e-04 8.112767e-05 2.028192e-05 3.042288e-04 4.056384e-05 1.622553e-04 6.084576e-05 1.014096e-04 2.231011e-04 3.589900e-03 3.772437e-03 2.981442e-03 3.853565e-03 3.062570e-03 4.766251e-03 1.500862e-03 7.504310e-04 1.906500e-03 4.867660e-04 4.056384e-04 3.853565e-04 8.112767e-05 3.650745e-04 1.014096e-04 5.678937e-04 3.245107e-04 2.636649e-04 9.735321e-04 2.352703e-03 2.880032e-03 1.744245e-03 2.170165e-03 2.007910e-03 2.900314e-03 1.115506e-03 6.084576e-04 1.277761e-03 2.839469e-04 3.042288e-04 4.056384e-05 6.084576e-05 1.825373e-04 1.014096e-04 2.433830e-04 1.825373e-04 1.014096e-04 3.042288e-04 1.379170e-03 2.210729e-03 1.622553e-03 2.068756e-03 2.007910e-03 2.251293e-03 9.532502e-04 5.476118e-04 1.237197e-03 1.622553e-04 2.839469e-04 2.433830e-04 6.084576e-05 2.636649e-04 1.419734e-04 1.216915e-04 8.112767e-05 1.014096e-04 4.664841e-04 4.928506e-03 5.131325e-03 3.407362e-03 5.496400e-03 4.421458e-03 6.145421e-03 2.819187e-03 1.642835e-03 2.636649e-03 6.693033e-04 4.056384e-04 4.867660e-04 2.433830e-04 5.273299e-04 1.622553e-04 7.909948e-04 3.042288e-04 2.028192e-04 9.532502e-04
 2.028192e-05 2.028192e-05 1.000000e-10 2.028192e-04 2.454112e-03 5.800629e-03 3.833283e-03 6.672751e-03 8.416996e-03 6.023730e-03 1.160126e-02 1.225028e-02 1.886218e-03 7.909948e-03 1.498834e-02 5.476118e-03 1.216915e-04 1.000000e-10 1.000000e-10 1.419734e-04 2.393266e-03 7.686847e-03 5.070480e-03 9.228273e-03 1.008011e-02 7.727411e-03 1.391340e-02 1.373086e-02 2.210729e-03 9.755603e-03 1.685427e-02 7.585438e-03 1.014096e-04 1.000000e-10 1.000000e-10 1.622553e-04 2.068756e-03 5.780347e-03 3.407362e-03 5.577528e-03 6.449650e-03 4.745969e-03 8.477842e-03 8.782071e-03 1.987628e-03 5.212453e-03 9.451374e-03 5.151607e-03 1.419734e-04 1.000000e-10 1.000000e-10 1.825373e-04 1.926782e-03 8.315587e-03 4.502586e-03 8.538688e-03 8.376432e-03 6.490214e-03 1.083054e-02 1.164182e-02 3.103134e-03 7.646283e-03 1.269648e-02 6.895852e-03 1.419734e-04 1.000000e-10 1.000000e-10 8.112767e-05 1.845655e-03 6.632187e-03 3.914410e-03 5.638373e-03 6.875570e-03 5.719501e-03 9.775885e-03 9.552784e-03 2.656931e-03 6.246831e-03 1.020181e-02 5.638373e-03 1.014096e-04 1.000000e-10 4.056384e-05 1.419734e-04 2.596086e-03 8.335869e-03 6.104858e-03 9.491938e-03 1.119562e-02 8.558970e-03 1.604300e-02 1.563736e-02 3.873846e-03 1.024237e-02 1.906500e-02 8.335869e-03 1.014096e-04 2.028192e-05 1.000000e-10 1.014096e-04 1.987628e-03 5.313863e-03 4.117229e-03 6.003448e-03 6.287395e-03 5.232735e-03 9.532502e-03 8.599534e-03 1.521144e-03 5.111044e-03 1.034378e-02 4.036102e-03 1.622553e-04 1.000000e-10 1.000000e-10 2.028192e-05 1.622553e-03 4.421458e-03 2.961160e-03 4.056384e-03 4.644559e-03 3.853565e-03 6.125139e-03 6.145421e-03 1.358889e-03 3.488490e-03 7.443464e-03 3.671027e-03 2.028192e-04 1.000000e-10 1.000000e-10 4.056384e-05 1.440016e-03 5.455836e-03 3.468208e-03 6.064294e-03 7.382618e-03 5.678937e-03 1.091167e-02 1.202718e-02 2.596086e-03 7.240645e-03 1.379170e-02 6.510496e-03 2.028192e-05 1.000000e-10 2.028192e-05 4.056384e-05 6.693033e-04 1.521144e-03 1.358889e-03 2.089038e-03 2.312139e-03 1.987628e-03 4.360613e-03 4.482304e-03 7.909948e-04 2.738059e-03 5.151607e-03 1.906500e-03 6.084576e-05 1.000000e-10 1.000000e-10 4.056384e-05 1.034378e-03 2.007910e-03 1.541426e-03 2.231011e-03 2.372984e-03 2.109320e-03 3.853565e-03 3.873846e-03 7.909948e-04 2.738059e-03 5.577528e-03 2.332421e-03 2.028192e-05 1.000000e-10 1.000000e-10 2.028192e-05 5.881756e-04 1.521144e-03 1.318325e-03 1.784809e-03 1.723963e-03 1.926782e-03 2.697495e-03 3.387080e-03 7.098672e-04 2.048474e-03 4.117229e-03 1.764527e-03 4.056384e-05 1.000000e-10 1.000000e-10 1.000000e-10 4.664841e-04 1.014096e-03 5.070480e-04 1.196633e-03 8.518406e-04 9.735321e-04 1.298043e-03 1.642835e-03 3.447926e-04 1.318325e-03 1.663117e-03 1.500862e-03 1.014096e-04 1.000000e-10 1.000000e-10 4.056384e-05 9.329683e-04 2.474394e-03 1.074942e-03 2.007910e-03 2.798905e-03 2.190447e-03 3.407362e-03 4.157793e-03 1.014096e-03 2.068756e-03 5.009634e-03 2.190447e-03 8.112767e-05 1.000000e-10 1.000000e-10 1.000000e-10 4.867660e-04 1.196633e-03 5.476118e-04 8.924044e-04 9.126863e-04 8.924044e-04 1.663117e-03 1.805091e-03 3.650745e-04 5.678937e-04 1.277761e-03 1.135787e-03 2.028192e-05 1.000000e-10 1.000000e-10 2.028192e-05 1.298043e-03 2.900314e-03 1.399452e-03 2.352703e-03 2.514958e-03 2.007910e-03 3.204543e-03 3.529054e-03 6.084576e-04 2.535240e-03 5.253017e-03 2.535240e-03 4.056384e-05 1.000000e-10 1.000000e-10 1.000000e-10 8.924044e-04 1.744245e-03 6.895852e-04 1.318325e-03 1.723963e-03 1.156069e-03 1.723963e-03 1.805091e-03 5.070480e-04 1.521144e-03 4.238921e-03 1.521144e-03 8.112767e-05 1.000000e-10 1.000000e-10 1.000000e-10 5.070480e-04 1.460298e-03 8.721225e-04 1.196633e-03 1.379170e-03 1.115506e-03 1.561708e-03 1.257479e-03 6.287395e-04 1.298043e-03 3.366798e-03 1.561708e-03 2.028192e-05 1.000000e-10 1.000000e-10 2.028192e-05 1.176351e-03 3.184261e-03 1.947064e-03 3.245107e-03 3.245107e-03 2.839469e-03 5.861474e-03 5.658655e-03 9.126863e-04 3.671027e-03 6.936416e-03 2.758341e-03
 1.072913e-02 9.268837e-03 6.916134e-03 9.248555e-03 7.828821e-03 1.052632e-02 5.881756e-03 2.758341e-03 5.253017e-03 2.048474e-03 2.109320e-03 1.683399e-03 9.532502e-04 1.805091e-03 1.054660e-03 2.494676e-03 1.480580e-03 1.298043e-03 3.711591e-03 1.135787e-02 1.107393e-02 9.390528e-03 1.113477e-02 1.068857e-02 1.245310e-02 6.672751e-03 4.137511e-03 7.017544e-03 2.352703e-03 2.596086e-03 1.805091e-03 1.095224e-03 2.028192e-03 1.216915e-03 3.285671e-03 1.663117e-03 1.663117e-03 4.259203e-03 7.200081e-03 8.051922e-03 6.267113e-03 8.173613e-03 6.976980e-03 8.457560e-03 4.076666e-03 2.028192e-03 3.752155e-03 1.338607e-03 1.014096e-03 1.216915e-03 5.273299e-04 1.419734e-03 4.462022e-04 1.622553e-03 9.329683e-04 9.126863e-04 2.555522e-03 9.938140e-03 1.028293e-02 8.680661e-03 1.005983e-02 9.654193e-03 1.111449e-02 4.745969e-03 3.326235e-03 5.760065e-03 2.129601e-03 1.602272e-03 1.318325e-03 8.721225e-04 1.987628e-03 6.693033e-04 2.372984e-03 1.277761e-03 1.074942e-03 3.813001e-03 8.011358e-03 9.147145e-03 6.652469e-03 8.457560e-03 8.214177e-03 9.126863e-03 4.685123e-03 2.332421e-03 4.482304e-03 1.460298e-03 1.460298e-03 1.216915e-03 6.490214e-04 1.034378e-03 8.518406e-04 1.602272e-03 1.379170e-03 8.315587e-04 2.859751e-03 1.239225e-02 1.334550e-02 1.105365e-02 1.223000e-02 1.218943e-02 1.348748e-02 7.362336e-03 4.238921e-03 7.423182e-03 3.204543e-03 2.819187e-03 2.170165e-03 8.924044e-04 2.738059e-03 1.480580e-03 3.488490e-03 2.109320e-03 1.926782e-03 4.238921e-03 8.254741e-03 7.382618e-03 6.206267e-03 7.037826e-03 5.658655e-03 8.275023e-03 4.279485e-03 2.332421e-03 4.502586e-03 1.602272e-03 1.440016e-03 1.237197e-03 7.909948e-04 1.399452e-03 1.054660e-03 1.967346e-03 1.176351e-03 8.315587e-04 2.393266e-03 5.760065e-03 6.206267e-03 3.954974e-03 5.232735e-03 4.015820e-03 5.922320e-03 3.204543e-03 1.906500e-03 3.427644e-03 1.399452e-03 1.074942e-03 8.924044e-04 5.070480e-04 9.126863e-04 5.273299e-04 1.419734e-03 7.707129e-04 7.301491e-04 1.723963e-03 8.842917e-03 9.268837e-03 6.713315e-03 8.376432e-03 7.970794e-03 9.613629e-03 4.989352e-03 2.880032e-03 5.334145e-03 2.474394e-03 1.865937e-03 1.216915e-03 8.721225e-04 1.926782e-03 1.277761e-03 2.697495e-03 1.723963e-03 1.460298e-03 2.677213e-03 3.265389e-03 3.042288e-03 2.778623e-03 2.900314e-03 2.575804e-03 3.346517e-03 1.622553e-03 1.419734e-03 2.007910e-03 6.490214e-04 9.126863e-04 4.259203e-04 2.839469e-04 6.084576e-04 3.650745e-04 8.518406e-04 4.664841e-04 6.693033e-04 1.014096e-03 3.204543e-03 3.529054e-03 2.920596e-03 3.265389e-03 2.433830e-03 3.589900e-03 1.663117e-03 1.115506e-03 2.210729e-03 1.054660e-03 6.287395e-04 4.664841e-04 3.042288e-04 6.084576e-04 4.056384e-04 8.924044e-04 4.867660e-04 3.853565e-04 1.135787e-03 2.900314e-03 2.555522e-03 2.109320e-03 2.271575e-03 2.251293e-03 2.656931e-03 1.277761e-03 8.315587e-04 1.602272e-03 5.273299e-04 4.867660e-04 3.447926e-04 2.028192e-04 6.084576e-04 1.825373e-04 6.287395e-04 5.881756e-04 4.056384e-04 1.014096e-03 1.703681e-03 1.622553e-03 8.518406e-04 1.074942e-03 9.329683e-04 1.744245e-03 7.909948e-04 5.070480e-04 8.924044e-04 3.447926e-04 3.042288e-04 2.028192e-04 6.084576e-05 2.231011e-04 1.419734e-04 3.245107e-04 2.433830e-04 1.216915e-04 6.895852e-04 3.224825e-03 3.468208e-03 2.312139e-03 2.758341e-03 2.474394e-03 3.042288e-03 1.926782e-03 1.074942e-03 2.149883e-03 8.112767e-04 6.693033e-04 6.287395e-04 4.664841e-04 6.490214e-04 4.259203e-04 7.301491e-04 4.056384e-04 4.462022e-04 1.602272e-03 1.298043e-03 1.318325e-03 9.126863e-04 1.338607e-03 9.938140e-04 1.379170e-03 8.315587e-04 3.853565e-04 9.126863e-04 3.853565e-04 2.839469e-04 1.419734e-04 1.216915e-04 2.433830e-04 1.014096e-04 3.245107e-04 2.028192e-04 8.112767e-05 3.853565e-04 3.387080e-03 3.589900e-03 2.393266e-03 2.819187e-03 2.616368e-03 4.036102e-03 1.845655e-03 1.115506e-03 1.845655e-03 9.126863e-04 7.301491e-04 6.693033e-04 3.447926e-04 4.664841e-04 3.042288e-04 7.504310e-04 4.056384e-04 4.664841e-04 1.216915e-03 2.474394e-03 2.068756e-03 1.399452e-03 1.581990e-03 1.845655e-03 2.433830e-03 9.938140e-04 5.476118e-04 1.298043e-03 4.664841e-04 3.853565e-04 1.419734e-04 2.433830e-04 3.650745e-04 2.433830e-04 6.287395e-04 4.664841e-04 3.245107e-04 9.126863e-04 1.683399e-03 1.926782e-03 1.257479e-03 1.480580e-03 1.440016e-03 1.947064e-03 9.735321e-04 6.895852e-04 1.298043e-03 4.462022e-04 3.245107e-04 1.419734e-04 1.622553e-04 4.462022e-04 2.433830e-04 4.259203e-04 1.622553e-04 3.447926e-04 8.112767e-04 5.111044e-03 4.340331e-03 3.387080e-03 4.421458e-03 3.468208e-03 4.827097e-03 2.332421e-03 1.784809e-03 2.697495e-03 1.095224e-03 9.329683e-04 6.287395e-04 3.447926e-04 7.909948e-04 5.273299e-04 1.257479e-03 5.070480e-04 9.126863e-04 1.805091e-03
 1.014096e-04 1.000000e-10 1.000000e-10 1.000000e-10 2.028192e-04 2.433830e-03 5.962884e-03 4.502586e-03 7.058108e-03 8.335869e-03 6.246831e-03 1.074942e-02 1.097252e-02 2.920596e-03 7.484028e-03 1.417706e-02 6.409086e-03 4.664841e-04 1.000000e-10 1.000000e-10 6.084576e-05 1.622553e-04 3.245107e-03 7.828821e-03 5.902038e-03 8.640097e-03 8.842917e-03 7.707129e-03 1.251394e-02 1.316297e-02 3.813001e-03 9.593348e-03 1.642835e-02 8.112767e-03 1.622553e-04 1.000000e-10 1.000000e-10 2.028192e-05 4.056384e-05 2.291857e-03 5.029916e-03 3.366798e-03 5.029916e-03 5.435554e-03 4.624277e-03 7.950512e-03 8.234459e-03 2.332421e-03 6.875570e-03 1.064801e-02 5.334145e-03 4.056384e-04 1.000000e-10 4.056384e-05 2.028192e-05 1.825373e-04 2.697495e-03 6.895852e-03 4.806815e-03 7.118953e-03 7.605720e-03 6.814725e-03 1.158098e-02 1.202718e-02 2.981442e-03 7.747693e-03 1.369030e-02 6.672751e-03 2.028192e-04 1.000000e-10 2.028192e-05 1.000000e-10 2.636649e-04 2.352703e-03 5.374708e-03 4.096948e-03 5.699219e-03 6.206267e-03 5.496400e-03 9.126863e-03 8.802353e-03 2.677213e-03 7.037826e-03 1.109421e-02 6.469932e-03 2.839469e-04 1.000000e-10 1.000000e-10 2.028192e-05 2.433830e-04 4.096948e-03 8.579252e-03 5.800629e-03 9.654193e-03 1.076970e-02 8.457560e-03 1.452185e-02 1.484636e-02 4.360613e-03 1.099280e-02 1.829429e-02 8.842917e-03 1.825373e-04 1.000000e-10 1.000000e-10 2.028192e-05 1.419734e-04 1.926782e-03 4.827097e-03 3.671027e-03 5.820911e-03 6.469932e-03 4.745969e-03 7.544874e-03 8.640097e-03 1.926782e-03 6.084576e-03 1.111449e-02 5.192171e-03 1.419734e-04 1.000000e-10 1.000000e-10 1.000000e-10 1.419734e-04 1.480580e-03 3.752155e-03 2.555522e-03 4.117229e-03 3.934692e-03 3.529054e-03 6.307677e-03 6.469932e-03 1.460298e-03 4.745969e-03 7.585438e-03 3.752155e-03 1.419734e-04 4.056384e-05 2.028192e-05 2.028192e-05 1.216915e-04 2.231011e-03 5.476118e-03 4.644559e-03 6.956698e-03 7.037826e-03 6.368522e-03 9.451374e-03 1.018152e-02 2.920596e-03 7.747693e-03 1.346719e-02 5.983166e-03 1.014096e-04 1.000000e-10 2.028192e-05 1.000000e-10 6.084576e-05 8.315587e-04 2.129601e-03 1.318325e-03 2.251293e-03 2.332421e-03 1.987628e-03 3.894128e-03 3.650745e-03 7.909948e-04 3.326235e-03 5.029916e-03 1.723963e-03 1.216915e-04 1.000000e-10 1.000000e-10 1.000000e-10 8.112767e-05 7.707129e-04 2.231011e-03 1.723963e-03 2.433830e-03 2.636649e-03 1.987628e-03 3.569618e-03 3.731873e-03 1.257479e-03 2.738059e-03 4.867660e-03 2.413548e-03 1.014096e-04 1.000000e-10 2.028192e-05 1.000000e-10 2.028192e-05 7.909948e-04 1.561708e-03 1.034378e-03 1.581990e-03 2.068756e-03 1.480580e-03 2.251293e-03 3.184261e-03 8.518406e-04 2.312139e-03 4.320049e-03 2.048474e-03 1.014096e-04 1.000000e-10 1.000000e-10 1.000000e-10 4.056384e-05 5.476118e-04 1.074942e-03 5.678937e-04 8.924044e-04 1.054660e-03 1.034378e-03 1.338607e-03 1.642835e-03 3.245107e-04 1.034378e-03 2.210729e-03 9.532502e-04 6.084576e-05 1.000000e-10 1.000000e-10 2.028192e-05 6.084576e-05 8.721225e-04 2.028192e-03 1.825373e-03 2.535240e-03 2.636649e-03 1.744245e-03 3.589900e-03 3.975256e-03 9.735321e-04 2.677213e-03 4.603996e-03 1.865937e-03 4.056384e-05 1.000000e-10 1.000000e-10 4.056384e-05 1.000000e-10 2.433830e-04 8.315587e-04 5.273299e-04 9.735321e-04 1.054660e-03 8.721225e-04 1.500862e-03 1.521144e-03 5.070480e-04 1.095224e-03 1.744245e-03 8.721225e-04 6.084576e-05 1.000000e-10 1.000000e-10 1.000000e-10 8.112767e-05 1.074942e-03 2.332421e-03 1.784809e-03 1.967346e-03 2.717777e-03 2.129601e-03 3.610182e-03 4.076666e-03 8.112767e-04 2.839469e-03 4.806815e-03 1.886218e-03 1.014096e-04 1.000000e-10 1.000000e-10 2.028192e-05 1.000000e-10 4.664841e-04 1.561708e-03 1.176351e-03 1.602272e-03 1.642835e-03 1.014096e-03 2.089038e-03 2.251293e-03 6.895852e-04 1.581990e-03 3.366798e-03 1.318325e-03 1.014096e-04 1.000000e-10 1.000000e-10 1.000000e-10 2.028192e-05 5.678937e-04 1.622553e-03 9.126863e-04 1.460298e-03 1.318325e-03 9.938140e-04 1.947064e-03 1.906500e-03 4.462022e-04 1.561708e-03 2.474394e-03 9.532502e-04 1.014096e-04 1.000000e-10 1.000000e-10 1.000000e-10 4.056384e-05 1.176351e-03 2.636649e-03 2.271575e-03 3.184261e-03 3.468208e-03 2.697495e-03 4.989352e-03 5.050198e-03 1.521144e-03 4.482304e-03 6.794443e-03 3.062570e-03
 3.731873e-03 3.224825e-03 2.656931e-03 2.393266e-03 1.967346e-03 3.204543e-03 3.265389e-03 2.778623e-03 4.948788e-03 3.285671e-03 4.218639e-03 5.577528e-03 4.137511e-03 8.031640e-03 8.112767e-03 5.597810e-03 6.429368e-03 6.469932e-03 5.212453e-03 7.159517e-03 3.731873e-03 3.671027e-03 3.305953e-03 2.798905e-03 5.090762e-03 4.238921e-03 3.731873e-03 5.719501e-03 5.313863e-03 5.131325e-03 5.577528e-03 4.786533e-03 8.802353e-03 7.727411e-03 7.321773e-03 6.551060e-03 6.814725e-03 5.800629e-03 5.171889e-03 3.022006e-03 2.514958e-03 2.149883e-03 2.677213e-03 2.920596e-03 2.514958e-03 3.001724e-03 3.366798e-03 2.778623e-03 2.738059e-03 3.082852e-03 3.103134e-03 4.563432e-03 4.401176e-03 4.462022e-03 4.036102e-03 4.380894e-03 4.421458e-03 6.855289e-03 3.488490e-03 2.920596e-03 3.143697e-03 2.900314e-03 3.589900e-03 3.427644e-03 3.853565e-03 4.827097e-03 3.407362e-03 4.543150e-03 4.502586e-03 3.752155e-03 6.916134e-03 6.652469e-03 5.861474e-03 6.246831e-03 5.861474e-03 5.922320e-03 6.125139e-03 3.245107e-03 2.880032e-03 2.697495e-03 2.352703e-03 3.488490e-03 2.981442e-03 2.880032e-03 4.299767e-03 2.920596e-03 3.062570e-03 3.407362e-03 2.778623e-03 5.638373e-03 4.786533e-03 4.563432e-03 4.502586e-03 4.543150e-03 5.374708e-03 7.889666e-03 4.786533e-03 4.036102e-03 3.853565e-03 3.123415e-03 5.313863e-03 4.603996e-03 3.792719e-03 6.409086e-03 4.664841e-03 6.307677e-03 6.875570e-03 5.151607e-03 8.822635e-03 1.012068e-02 7.767975e-03 8.315587e-03 7.707129e-03 7.321773e-03 4.056384e-03 2.028192e-03 1.987628e-03 1.460298e-03 2.231011e-03 2.758341e-03 2.616368e-03 2.535240e-03 3.468208e-03 2.880032e-03 3.468208e-03 3.508772e-03 2.961160e-03 6.875570e-03 5.881756e-03 4.117229e-03 4.786533e-03 4.482304e-03 4.664841e-03 3.326235e-03 1.358889e-03 1.399452e-03 1.561708e-03 1.318325e-03 1.602272e-03 1.926782e-03 1.845655e-03 2.880032e-03 2.048474e-03 2.291857e-03 3.143697e-03 2.089038e-03 4.603996e-03 3.610182e-03 3.752155e-03 3.366798e-03 3.630463e-03 3.082852e-03 4.827097e-03 2.758341e-03 2.028192e-03 2.413548e-03 1.987628e-03 3.103134e-03 3.143697e-03 3.407362e-03 4.015820e-03 4.036102e-03 4.137511e-03 4.887942e-03 4.137511e-03 7.585438e-03 6.855289e-03 5.394990e-03 5.841193e-03 5.699219e-03 4.644559e-03 1.764527e-03 1.095224e-03 5.881756e-04 6.693033e-04 6.895852e-04 9.126863e-04 9.126863e-04 9.329683e-04 1.723963e-03 1.298043e-03 1.338607e-03 1.703681e-03 1.805091e-03 2.717777e-03 2.372984e-03 1.805091e-03 2.048474e-03 2.291857e-03 2.028192e-03 1.845655e-03 9.329683e-04 8.315587e-04 7.098672e-04 7.098672e-04 8.518406e-04 1.054660e-03 8.721225e-04 1.541426e-03 1.480580e-03 1.480580e-03 1.663117e-03 1.196633e-03 2.798905e-03 3.001724e-03 1.906500e-03 2.596086e-03 2.494676e-03 1.845655e-03 1.663117e-03 7.504310e-04 7.909948e-04 6.084576e-04 5.476118e-04 8.924044e-04 7.504310e-04 9.126863e-04 1.277761e-03 7.504310e-04 9.735321e-04 1.379170e-03 1.156069e-03 2.535240e-03 2.231011e-03 1.358889e-03 1.500862e-03 1.642835e-03 1.399452e-03 8.518406e-04 3.245107e-04 3.650745e-04 2.636649e-04 4.056384e-04 7.909948e-04 2.636649e-04 3.042288e-04 5.273299e-04 6.084576e-04 5.881756e-04 5.476118e-04 6.895852e-04 1.338607e-03 1.034378e-03 6.693033e-04 1.196633e-03 1.014096e-03 7.909948e-04 1.845655e-03 8.112767e-04 7.098672e-04 6.693033e-04 7.301491e-04 8.924044e-04 1.095224e-03 7.707129e-04 2.149883e-03 9.329683e-04 1.156069e-03 1.865937e-03 1.196633e-03 2.758341e-03 2.758341e-03 2.089038e-03 2.352703e-03 2.068756e-03 2.028192e-03 9.938140e-04 2.433830e-04 2.839469e-04 2.231011e-04 2.028192e-04 4.867660e-04 4.664841e-04 3.853565e-04 5.881756e-04 4.664841e-04 6.287395e-04 5.476118e-04 4.259203e-04 1.074942e-03 1.014096e-03 8.518406e-04 7.504310e-04 9.329683e-04 9.126863e-04 1.622553e-03 8.315587e-04 7.707129e-04 5.070480e-04 6.895852e-04 1.216915e-03 1.318325e-03 8.721225e-04 1.784809e-03 1.298043e-03 1.581990e-03 1.419734e-03 1.358889e-03 2.940878e-03 2.880032e-03 1.683399e-03 2.575804e-03 2.312139e-03 1.683399e-03 1.318325e-03 6.693033e-04 4.867660e-04 5.070480e-04 5.476118e-04 7.909948e-04 5.273299e-04 7.504310e-04 1.237197e-03 9.126863e-04 8.924044e-04 1.277761e-03 8.112767e-04 1.825373e-03 1.480580e-03 1.135787e-03 1.216915e-03 1.156069e-03 1.014096e-03 1.379170e-03 5.273299e-04 3.447926e-04 3.447926e-04 2.028192e-04 5.678937e-04 6.287395e-04 4.867660e-04 8.112767e-04 7.098672e-04 8.518406e-04 7.098672e-04 1.014096e-03 1.440016e-03 1.581990e-03 1.054660e-03 1.054660e-03 1.054660e-03 1.176351e-03 2.454112e-03 1.318325e-03 1.257479e-03 1.034378e-03 9.532502e-04 1.237197e-03 1.663117e-03 1.156069e-03 2.048474e-03 1.987628e-03 1.886218e-03 2.717777e-03 2.007910e-03 4.036102e-03 3.772437e-03 2.656931e-03 3.082852e-03 3.062570e-03 2.535240e-03
 3.853565e-04 2.231011e-04 1.000000e-10 1.000000e-10 2.028192e-04 3.042288e-04 1.156069e-03 3.508772e-03 6.003448e-03 5.313863e-03 6.652469e-03 7.565156e-03 6.469932e-03 1.062773e-02 1.064801e-02 4.036102e-03 8.700943e-03 1.127675e-02 4.482304e-03 8.721225e-04 1.622553e-04 1.014096e-04 4.056384e-05 3.245107e-04 3.245107e-04 1.298043e-03 4.664841e-03 7.849103e-03 6.571342e-03 8.538688e-03 9.309401e-03 7.889666e-03 1.245310e-02 1.267620e-02 4.806815e-03 9.857012e-03 1.265592e-02 6.084576e-03 6.895852e-04 1.014096e-04 2.028192e-05 1.000000e-10 1.419734e-04 4.056384e-04 1.237197e-03 2.656931e-03 4.786533e-03 4.482304e-03 4.908224e-03 5.861474e-03 4.928506e-03 7.666565e-03 7.443464e-03 3.285671e-03 6.693033e-03 8.173613e-03 3.894128e-03 7.707129e-04 2.636649e-04 2.028192e-05 2.028192e-05 3.245107e-04 3.650745e-04 1.318325e-03 3.103134e-03 6.226549e-03 5.719501e-03 6.733597e-03 7.950512e-03 6.753879e-03 9.958422e-03 1.188520e-02 4.380894e-03 8.660379e-03 1.095224e-02 5.861474e-03 6.490214e-04 2.028192e-04 4.056384e-05 2.028192e-05 3.447926e-04 3.447926e-04 1.419734e-03 2.656931e-03 5.739783e-03 5.151607e-03 5.435554e-03 6.307677e-03 5.313863e-03 9.005172e-03 8.903762e-03 3.934692e-03 6.997262e-03 8.721225e-03 3.711591e-03 1.074942e-03 2.839469e-04 4.056384e-05 1.000000e-10 3.042288e-04 2.636649e-04 1.703681e-03 5.131325e-03 7.747693e-03 7.078390e-03 8.984890e-03 1.097252e-02 8.741507e-03 1.498834e-02 1.360917e-02 5.131325e-03 1.162154e-02 1.517088e-02 6.916134e-03 4.462022e-04 2.433830e-04 2.028192e-05 1.000000e-10 8.112767e-05 2.231011e-04 8.112767e-04 2.514958e-03 4.725687e-03 4.624277e-03 5.354427e-03 5.658655e-03 4.725687e-03 8.822635e-03 7.808539e-03 2.920596e-03 6.469932e-03 9.491938e-03 3.366798e-03 4.867660e-04 1.825373e-04 4.056384e-05 1.000000e-10 2.028192e-04 2.231011e-04 6.490214e-04 1.703681e-03 3.265389e-03 3.366798e-03 3.995538e-03 3.995538e-03 3.326235e-03 6.125139e-03 5.881756e-03 2.028192e-03 5.070480e-03 6.530778e-03 2.900314e-03 7.909948e-04 1.825373e-04 4.056384e-05 1.000000e-10 2.839469e-04 3.447926e-04 1.095224e-03 2.839469e-03 5.334145e-03 4.806815e-03 6.551060e-03 7.869384e-03 5.983166e-03 1.022209e-02 9.329683e-03 3.914410e-03 7.342055e-03 1.066829e-02 5.212453e-03 1.419734e-04 6.084576e-05 1.000000e-10 1.000000e-10 8.112767e-05 8.112767e-05 5.678937e-04 1.034378e-03 1.967346e-03 2.109320e-03 2.271575e-03 2.170165e-03 2.068756e-03 3.224825e-03 3.305953e-03 1.257479e-03 3.163979e-03 4.157793e-03 1.784809e-03 2.028192e-04 6.084576e-05 1.000000e-10 1.000000e-10 1.216915e-04 2.839469e-04 3.853565e-04 9.329683e-04 2.089038e-03 1.886218e-03 2.494676e-03 2.758341e-03 1.906500e-03 3.630463e-03 3.853565e-03 1.277761e-03 3.042288e-03 3.894128e-03 1.744245e-03 2.433830e-04 2.028192e-05 1.000000e-10 1.000000e-10 2.028192e-05 8.112767e-05 3.447926e-04 9.126863e-04 1.541426e-03 1.095224e-03 1.358889e-03 2.210729e-03 1.825373e-03 2.920596e-03 3.123415e-03 1.176351e-03 2.028192e-03 2.738059e-03 1.987628e-03 8.112767e-05 2.028192e-05 2.028192e-05 1.000000e-10 2.028192e-05 6.084576e-05 1.419734e-04 5.273299e-04 8.315587e-04 8.518406e-04 9.126863e-04 8.924044e-04 1.014096e-03 1.622553e-03 1.744245e-03 5.881756e-04 1.237197e-03 1.663117e-03 5.881756e-04 1.622553e-04 1.000000e-10 1.000000e-10 1.000000e-10 1.419734e-04 1.216915e-04 5.070480e-04 1.034378e-03 2.007910e-03 1.845655e-03 2.291857e-03 2.372984e-03 2.089038e-03 3.853565e-03 3.427644e-03 1.723963e-03 2.778623e-03 3.488490e-03 1.622553e-03 1.014096e-04 6.084576e-05 1.000000e-10 1.000000e-10 2.028192e-05 2.028192e-05 2.433830e-04 4.462022e-04 8.721225e-04 6.084576e-04 6.693033e-04 1.074942e-03 1.034378e-03 1.440016e-03 1.622553e-03 4.462022e-04 1.034378e-03 1.399452e-03 7.301491e-04 2.028192e-04 2.028192e-05 1.000000e-10 1.000000e-10 1.216915e-04 1.216915e-04 4.664841e-04 1.034378e-03 2.312139e-03 1.764527e-03 1.805091e-03 2.859751e-03 1.967346e-03 3.691309e-03 3.772437e-03 1.196633e-03 3.022006e-03 4.076666e-03 1.744245e-03 1.014096e-04 1.000000e-10 1.000000e-10 1.000000e-10 1.014096e-04 8.112767e-05 2.636649e-04 8.721225e-04 1.358889e-03 1.196633e-03 1.257479e-03 1.500862e-03 1.298043e-03 2.109320e-03 2.332421e-03 7.098672e-04 2.251293e-03 2.555522e-03 8.924044e-04 1.014096e-04 4.056384e-05 2.028192e-05 1.000000e-10 2.028192e-05 8.112767e-05 3.245107e-04 7.301491e-04 1.196633e-03 9.938140e-04 1.014096e-03 1.521144e-03 8.315587e-04 2.007910e-03 1.987628e-03 8.721225e-04 1.561708e-03 2.170165e-03 8.112767e-04 1.825373e-04 1.216915e-04 2.028192e-05 1.000000e-10 6.084576e-05 1.825373e-04 4.664841e-04 1.683399e-03 2.575804e-03 2.616368e-03 2.494676e-03 3.630463e-03 3.062570e-03 5.415272e-03 5.212453e-03 1.906500e-03 4.259203e-03 5.253017e-03 2.332421e-03
 7.909948e-04 2.433830e-04 1.014096e-04 6.084576e-05 8.112767e-05 6.490214e-04 1.683399e-03 1.338607e-03 3.427644e-03 3.447926e-03 3.894128e-03 7.118953e-03 3.894128e-03 1.586046e-02 1.440016e-02 3.995538e-03 1.050603e-02 1.310212e-02 2.940878e-03 9.126863e-04 3.447926e-04 1.014096e-04 1.622553e-04 3.245107e-04 1.034378e-03 2.231011e-03 1.521144e-03 4.887942e-03 4.299767e-03 5.354427e-03 8.457560e-03 4.664841e-03 1.786837e-02 1.794950e-02 4.908224e-03 1.334550e-02 1.468411e-02 3.346517e-03 7.707129e-04 1.825373e-04 4.056384e-05 1.014096e-04 1.419734e-04 6.895852e-04 1.318325e-03 9.735321e-04 3.305953e-03 3.305953e-03 3.062570e-03 4.685123e-03 2.738059e-03 1.212859e-02 1.093195e-02 3.204543e-03 7.463746e-03 9.877294e-03 2.433830e-03 1.054660e-03 2.231011e-04 1.622553e-04 1.419734e-04 1.825373e-04 7.098672e-04 1.561708e-03 1.805091e-03 4.299767e-03 3.427644e-03 5.192171e-03 7.463746e-03 4.238921e-03 1.604300e-02 1.367001e-02 4.198357e-03 1.127675e-02 1.249366e-02 3.042288e-03 9.532502e-04 2.028192e-04 4.056384e-05 1.419734e-04 2.839469e-04 7.301491e-04 1.561708e-03 1.095224e-03 3.305953e-03 3.042288e-03 3.468208e-03 5.455836e-03 3.447926e-03 1.338607e-02 1.192577e-02 3.447926e-03 8.295305e-03 1.115506e-02 2.961160e-03 9.329683e-04 3.650745e-04 1.622553e-04 1.216915e-04 3.650745e-04 9.329683e-04 1.987628e-03 1.784809e-03 4.624277e-03 4.685123e-03 5.800629e-03 9.958422e-03 6.023730e-03 2.196532e-02 1.914613e-02 5.597810e-03 1.407565e-02 1.699625e-02 4.178075e-03 5.070480e-04 6.084576e-05 4.056384e-05 4.056384e-05 1.216915e-04 3.447926e-04 1.358889e-03 1.074942e-03 3.366798e-03 2.514958e-03 3.001724e-03 5.820911e-03 3.062570e-03 1.247338e-02 1.044519e-02 2.940878e-03 8.842917e-03 1.018152e-02 2.028192e-03 4.259203e-04 1.419734e-04 8.112767e-05 4.056384e-05 8.112767e-05 4.867660e-04 7.301491e-04 7.504310e-04 2.474394e-03 1.744245e-03 2.231011e-03 4.036102e-03 1.825373e-03 9.735321e-03 7.686847e-03 2.433830e-03 5.638373e-03 7.970794e-03 1.419734e-03 6.490214e-04 2.231011e-04 6.084576e-05 4.056384e-05 1.014096e-04 7.098672e-04 1.744245e-03 1.318325e-03 3.711591e-03 3.366798e-03 3.833283e-03 6.226549e-03 3.204543e-03 1.484636e-02 1.344691e-02 3.488490e-03 1.018152e-02 1.320353e-02 2.393266e-03 1.622553e-04 6.084576e-05 1.000000e-10 4.056384e-05 2.028192e-05 2.028192e-04 5.070480e-04 4.056384e-04 8.721225e-04 1.257479e-03 1.277761e-03 1.865937e-03 1.318325e-03 5.293581e-03 5.334145e-03 1.196633e-03 4.076666e-03 4.563432e-03 9.938140e-04 2.636649e-04 1.000000e-10 1.000000e-10 6.084576e-05 4.056384e-05 2.231011e-04 7.301491e-04 3.042288e-04 9.329683e-04 8.721225e-04 1.095224e-03 2.575804e-03 1.318325e-03 5.516682e-03 5.232735e-03 1.054660e-03 4.320049e-03 5.192171e-03 8.112767e-04 1.622553e-04 2.028192e-05 4.056384e-05 4.056384e-05 1.216915e-04 8.112767e-05 3.245107e-04 3.853565e-04 9.735321e-04 9.938140e-04 1.034378e-03 1.703681e-03 8.518406e-04 4.157793e-03 4.685123e-03 6.693033e-04 3.082852e-03 3.589900e-03 7.098672e-04 1.419734e-04 2.028192e-05 1.000000e-10 1.000000e-10 4.056384e-05 1.014096e-04 1.216915e-04 1.825373e-04 5.881756e-04 3.042288e-04 5.881756e-04 9.532502e-04 5.476118e-04 2.535240e-03 2.616368e-03 6.084576e-04 1.338607e-03 1.784809e-03 3.245107e-04 1.825373e-04 1.000000e-10 2.028192e-05 1.000000e-10 2.028192e-05 2.636649e-04 5.678937e-04 4.664841e-04 1.277761e-03 1.095224e-03 1.642835e-03 2.028192e-03 1.074942e-03 5.638373e-03 5.111044e-03 9.126863e-04 3.610182e-03 4.624277e-03 9.329683e-04 2.028192e-05 6.084576e-05 1.000000e-10 1.000000e-10 2.028192e-05 6.084576e-05 1.622553e-04 1.825373e-04 6.490214e-04 5.476118e-04 5.273299e-04 8.112767e-04 4.056384e-04 2.190447e-03 2.007910e-03 4.259203e-04 1.784809e-03 1.622553e-03 3.245107e-04 3.650745e-04 6.084576e-05 4.056384e-05 1.000000e-10 8.112767e-05 6.084576e-05 4.664841e-04 2.028192e-04 1.237197e-03 1.135787e-03 1.399452e-03 2.312139e-03 1.054660e-03 5.800629e-03 6.226549e-03 1.237197e-03 3.488490e-03 4.157793e-03 8.315587e-04 1.622553e-04 1.000000e-10 1.000000e-10 1.000000e-10 6.084576e-05 1.014096e-04 2.636649e-04 2.231011e-04 7.707129e-04 6.693033e-04 6.895852e-04 1.216915e-03 5.678937e-04 3.995538e-03 3.934692e-03 7.504310e-04 2.312139e-03 2.758341e-03 4.056384e-04 1.216915e-04 8.112767e-05 1.000000e-10 1.000000e-10 1.000000e-10 1.014096e-04 2.636649e-04 2.028192e-04 6.084576e-04 5.678937e-04 5.881756e-04 1.358889e-03 6.084576e-04 3.123415e-03 3.245107e-03 6.693033e-04 1.987628e-03 2.474394e-03 2.636649e-04 4.259203e-04 4.056384e-05 2.028192e-05 4.056384e-05 8.112767e-05 4.462022e-04 6.490214e-04 7.707129e-04 1.926782e-03 1.663117e-03 2.109320e-03 2.697495e-03 1.947064e-03 7.301491e-03 7.504310e-03 1.845655e-03 4.624277e-03 5.942602e-03 1.419734e-03
 2.007910e-03 6.206267e-03 2.535240e-02 1.721935e-02 2.859751e-02 5.658655e-03 2.251293e-03 2.636649e-04 1.000000e-10 1.000000e-10 3.731873e-03 7.808539e-03 2.604198e-02 2.218842e-02 3.541223e-02 8.538688e-03 2.433830e-03 3.245107e-04 1.000000e-10 2.028192e-05 2.940878e-03 3.975256e-03 1.764527e-02 1.326437e-02 2.247237e-02 4.847379e-03 1.926782e-03 2.636649e-04 2.028192e-05 1.000000e-10 3.346517e-03 6.267113e-03 2.713721e-02 1.701653e-02 2.825271e-02 5.922320e-03 2.900314e-03 4.259203e-04 2.028192e-05 1.000000e-10 3.346517e-03 5.394990e-03 2.064699e-02 1.324409e-02 2.468310e-02 4.867660e-03 2.210729e-03 5.070480e-04 1.000000e-10 2.028192e-05 4.543150e-03 9.410810e-03 3.413447e-02 2.235067e-02 3.804888e-02 8.011358e-03 2.819187e-03 4.259203e-04 1.000000e-10 2.028192e-05 2.291857e-03 4.137511e-03 1.878106e-02 1.293986e-02 2.368928e-02 4.664841e-03 1.744245e-03 4.056384e-05 2.028192e-05 1.000000e-10 1.541426e-03 3.387080e-03 1.324409e-02 9.207991e-03 1.794950e-02 3.549336e-03 9.532502e-04 1.419734e-04 1.000000e-10 1.000000e-10 3.549336e-03 6.368522e-03 2.358787e-02 1.517088e-02 2.689382e-02 5.273299e-03 1.784809e-03 1.825373e-04 1.000000e-10 1.000000e-10 8.315587e-04 1.825373e-03 8.315587e-03 6.226549e-03 9.613629e-03 1.825373e-03 7.301491e-04 8.112767e-05 1.000000e-10 1.000000e-10 1.156069e-03 1.926782e-03 8.295305e-03 6.145421e-03 1.038434e-02 1.967346e-03 6.287395e-04 6.084576e-05 1.000000e-10 1.000000e-10 7.098672e-04 1.602272e-03 6.287395e-03 4.705405e-03 8.335869e-03 1.561708e-03 4.259203e-04 1.000000e-10 1.000000e-10 1.000000e-10 4.056384e-04 7.504310e-04 3.468208e-03 2.697495e-03 4.340331e-03 8.924044e-04 2.231011e-04 4.056384e-05 1.000000e-10 1.000000e-10 9.938140e-04 1.581990e-03 7.605720e-03 5.739783e-03 1.113477e-02 1.764527e-03 6.287395e-04 2.028192e-05 1.000000e-10 1.000000e-10 4.056384e-04 9.126863e-04 3.143697e-03 2.839469e-03 3.711591e-03 6.287395e-04 1.419734e-04 4.056384e-05 1.000000e-10 1.000000e-10 1.115506e-03 1.886218e-03 7.504310e-03 6.226549e-03 1.050603e-02 2.271575e-03 5.678937e-04 1.014096e-04 1.000000e-10 1.000000e-10 6.693033e-04 1.358889e-03 5.455836e-03 3.853565e-03 5.902038e-03 1.196633e-03 4.056384e-04 4.056384e-05 1.000000e-10 1.000000e-10 6.490214e-04 1.115506e-03 4.745969e-03 3.062570e-03 5.374708e-03 9.329683e-04 3.853565e-04 2.028192e-05 1.000000e-10 1.000000e-10 1.379170e-03 2.859751e-03 1.062773e-02 8.822635e-03 1.423791e-02 2.738059e-03 6.693033e-04 1.216915e-04 2.028192e-05 1.000000e-10
 2.839469e-04 4.056384e-05 4.056384e-05 8.112767e-05 4.259203e-04 1.480580e-03 6.348241e-03 4.401176e-03 6.165703e-03 6.855289e-03 4.867660e-03 1.251394e-02 1.263564e-02 3.184261e-03 1.020181e-02 1.326437e-02 4.766251e-03 2.636649e-04 2.028192e-05 2.028192e-05 6.084576e-05 4.056384e-04 2.393266e-03 8.700943e-03 5.050198e-03 7.281209e-03 9.167427e-03 4.827097e-03 1.598215e-02 1.498834e-02 4.441740e-03 1.235169e-02 1.456242e-02 5.962884e-03 3.042288e-04 1.000000e-10 1.000000e-10 4.056384e-05 2.433830e-04 1.156069e-03 5.557246e-03 3.894128e-03 4.989352e-03 5.334145e-03 3.346517e-03 9.491938e-03 1.024237e-02 2.555522e-03 7.037826e-03 9.309401e-03 3.873846e-03 2.636649e-04 1.000000e-10 2.028192e-05 1.014096e-04 3.650745e-04 1.561708e-03 6.753879e-03 3.813001e-03 6.104858e-03 7.686847e-03 5.029916e-03 1.401481e-02 1.346719e-02 3.630463e-03 1.018152e-02 1.314268e-02 5.151607e-03 3.853565e-04 2.028192e-05 4.056384e-05 6.084576e-05 4.056384e-04 1.622553e-03 4.989352e-03 4.096948e-03 5.090762e-03 5.496400e-03 3.792719e-03 1.014096e-02 1.127675e-02 3.447926e-03 8.254741e-03 1.200690e-02 3.792719e-03 4.056384e-04 1.000000e-10 2.028192e-05 1.622553e-04 6.693033e-04 2.494676e-03 9.877294e-03 5.678937e-03 8.356150e-03 9.917858e-03 6.510496e-03 1.748301e-02 1.709766e-02 4.745969e-03 1.348748e-02 1.669202e-02 6.165703e-03 1.622553e-04 1.000000e-10 2.028192e-05 6.084576e-05 2.839469e-04 1.034378e-03 5.638373e-03 3.387080e-03 4.624277e-03 5.739783e-03 3.285671e-03 1.001927e-02 1.014096e-02 3.143697e-03 8.011358e-03 9.289119e-03 3.468208e-03 1.216915e-04 1.000000e-10 4.056384e-05 8.112767e-05 1.825373e-04 8.924044e-04 3.569618e-03 2.555522e-03 3.650745e-03 3.873846e-03 2.514958e-03 7.504310e-03 7.686847e-03 2.149883e-03 4.928506e-03 7.423182e-03 2.798905e-03 3.447926e-04 1.000000e-10 2.028192e-05 4.056384e-05 2.636649e-04 1.480580e-03 6.206267e-03 3.671027e-03 5.618091e-03 7.321773e-03 4.603996e-03 1.218943e-02 1.196633e-02 2.961160e-03 9.005172e-03 1.281817e-02 4.299767e-03 6.084576e-05 1.000000e-10 2.028192e-05 2.028192e-05 1.216915e-04 4.259203e-04 2.048474e-03 1.156069e-03 1.723963e-03 2.474394e-03 1.683399e-03 5.293581e-03 4.603996e-03 1.034378e-03 3.245107e-03 4.056384e-03 1.480580e-03 4.056384e-05 1.000000e-10 1.000000e-10 2.028192e-05 1.622553e-04 2.839469e-04 2.433830e-03 1.440016e-03 2.170165e-03 2.758341e-03 1.318325e-03 4.603996e-03 4.259203e-03 1.176351e-03 3.671027e-03 4.644559e-03 1.581990e-03 1.216915e-04 1.000000e-10 2.028192e-05 1.000000e-10 6.084576e-05 4.462022e-04 2.048474e-03 8.315587e-04 1.541426e-03 1.865937e-03 1.176351e-03 3.305953e-03 2.880032e-03 9.126863e-04 3.062570e-03 4.218639e-03 1.135787e-03 6.084576e-05 1.000000e-10 1.000000e-10 1.000000e-10 1.014096e-04 2.636649e-04 8.924044e-04 8.315587e-04 8.721225e-04 1.196633e-03 6.490214e-04 1.703681e-03 1.865937e-03 4.056384e-04 1.095224e-03 2.210729e-03 6.490214e-04 4.056384e-05 2.028192e-05 1.000000e-10 4.056384e-05 6.084576e-05 4.056384e-04 2.007910e-03 1.399452e-03 2.190447e-03 2.656931e-03 1.521144e-03 4.603996e-03 4.583714e-03 1.074942e-03 3.082852e-03 4.137511e-03 1.642835e-03 8.112767e-05 2.028192e-05 1.000000e-10 1.000000e-10 2.028192e-05 1.825373e-04 9.329683e-04 4.259203e-04 7.504310e-04 7.909948e-04 6.490214e-04 1.805091e-03 1.683399e-03 2.433830e-04 1.298043e-03 2.271575e-03 6.693033e-04 4.056384e-05 1.000000e-10 1.000000e-10 2.028192e-05 1.825373e-04 4.867660e-04 2.312139e-03 1.460298e-03 1.683399e-03 2.312139e-03 1.521144e-03 4.401176e-03 4.867660e-03 1.156069e-03 3.630463e-03 4.705405e-03 1.399452e-03 1.000000e-10 1.000000e-10 1.000000e-10 1.000000e-10 8.112767e-05 3.650745e-04 1.399452e-03 8.112767e-04 1.034378e-03 1.541426e-03 9.126863e-04 3.062570e-03 2.677213e-03 6.895852e-04 2.231011e-03 3.022006e-03 1.054660e-03 6.084576e-05 1.000000e-10 1.000000e-10 6.084576e-05 4.056384e-05 2.636649e-04 1.196633e-03 7.504310e-04 1.115506e-03 1.440016e-03 7.098672e-04 2.454112e-03 2.149883e-03 5.678937e-04 2.170165e-03 2.575804e-03 7.301491e-04 1.014096e-04 1.000000e-10 1.000000e-10 6.084576e-05 2.433830e-04 6.693033e-04 3.123415e-03 1.926782e-03 2.656931e-03 3.752155e-03 2.454112e-03 6.469932e-03 5.922320e-03 1.480580e-03 4.603996e-03 6.327959e-03 1.683399e-03
 4.380894e-03 9.349965e-03 1.204746e-02 9.491938e-03 1.076970e-02 7.362336e-03 9.309401e-03 9.877294e-03 1.257479e-03 1.034378e-03 1.216915e-03 5.273299e-04 6.287395e-04 1.277761e-03 1.318325e-03 3.082852e-03 2.738059e-03 6.084576e-04 6.490214e-04 1.137816e-02 1.111449e-02 1.326437e-02 1.263564e-02 1.413650e-02 1.008011e-02 1.070885e-02 8.903762e-03 1.784809e-03 9.532502e-04 8.721225e-04 7.301491e-04 5.678937e-04 1.156069e-03 1.176351e-03 3.285671e-03 2.596086e-03 4.867660e-04 3.245107e-04 6.875570e-03 5.739783e-03 1.233141e-02 7.808539e-03 1.083054e-02 5.070480e-03 7.200081e-03 4.969070e-03 6.693033e-04 4.259203e-04 5.070480e-04 2.028192e-04 1.216915e-04 4.664841e-04 6.693033e-04 1.581990e-03 1.054660e-03 2.433830e-04 3.042288e-04 9.674475e-03 8.944326e-03 1.523172e-02 1.105365e-02 1.281817e-02 6.064294e-03 1.024237e-02 7.342055e-03 9.329683e-04 6.287395e-04 7.098672e-04 4.462022e-04 2.636649e-04 7.098672e-04 7.098672e-04 2.555522e-03 1.825373e-03 3.245107e-04 3.853565e-04 7.788257e-03 7.159517e-03 1.251394e-02 8.903762e-03 1.218943e-02 5.232735e-03 8.437278e-03 5.780347e-03 5.678937e-04 4.664841e-04 6.287395e-04 2.636649e-04 2.839469e-04 5.273299e-04 4.462022e-04 1.480580e-03 1.561708e-03 2.636649e-04 1.825373e-04 1.316297e-02 1.239225e-02 1.744245e-02 1.229084e-02 1.314268e-02 9.005172e-03 1.356860e-02 1.141872e-02 1.541426e-03 1.156069e-03 1.642835e-03 7.707129e-04 8.315587e-04 1.277761e-03 1.115506e-03 3.934692e-03 3.062570e-03 7.707129e-04 7.098672e-04 7.017544e-03 4.989352e-03 9.207991e-03 7.909948e-03 8.315587e-03 5.922320e-03 8.376432e-03 6.267113e-03 9.532502e-04 7.504310e-04 9.938140e-04 4.259203e-04 3.650745e-04 7.504310e-04 9.938140e-04 1.886218e-03 1.845655e-03 5.881756e-04 2.839469e-04 5.881756e-03 3.934692e-03 5.841193e-03 5.232735e-03 5.699219e-03 4.867660e-03 5.739783e-03 4.806815e-03 9.126863e-04 5.881756e-04 7.504310e-04 4.867660e-04 4.259203e-04 5.476118e-04 5.881756e-04 1.744245e-03 1.277761e-03 1.825373e-04 2.433830e-04 8.782071e-03 8.254741e-03 1.042491e-02 8.457560e-03 8.721225e-03 5.983166e-03 9.309401e-03 7.788257e-03 1.581990e-03 7.504310e-04 1.277761e-03 6.287395e-04 7.301491e-04 1.257479e-03 1.318325e-03 3.103134e-03 2.555522e-03 6.287395e-04 8.112767e-04 2.819187e-03 2.839469e-03 3.691309e-03 3.630463e-03 3.833283e-03 2.190447e-03 3.143697e-03 2.494676e-03 4.867660e-04 2.231011e-04 3.853565e-04 2.028192e-04 3.042288e-04 2.839469e-04 3.447926e-04 1.074942e-03 9.532502e-04 1.622553e-04 1.419734e-04 3.488490e-03 2.961160e-03 3.954974e-03 2.920596e-03 3.589900e-03 2.433830e-03 3.711591e-03 2.697495e-03 4.056384e-04 2.433830e-04 3.042288e-04 1.825373e-04 2.231011e-04 2.839469e-04 5.070480e-04 1.216915e-03 8.924044e-04 3.042288e-04 1.622553e-04 2.312139e-03 2.433830e-03 2.514958e-03 2.494676e-03 3.022006e-03 2.170165e-03 2.819187e-03 2.068756e-03 5.070480e-04 2.231011e-04 1.825373e-04 1.216915e-04 2.028192e-04 2.839469e-04 4.462022e-04 8.315587e-04 6.693033e-04 1.014096e-04 1.825373e-04 1.480580e-03 1.257479e-03 1.723963e-03 1.642835e-03 1.602272e-03 1.176351e-03 1.156069e-03 1.074942e-03 1.216915e-04 1.014096e-04 1.622553e-04 6.084576e-05 6.084576e-05 1.014096e-04 1.014096e-04 5.070480e-04 2.839469e-04 6.084576e-05 1.014096e-04 3.285671e-03 2.839469e-03 3.224825e-03 3.468208e-03 3.042288e-03 2.819187e-03 3.346517e-03 2.697495e-03 4.462022e-04 3.042288e-04 4.664841e-04 1.419734e-04 1.216915e-04 3.650745e-04 4.259203e-04 9.532502e-04 9.532502e-04 2.433830e-04 2.028192e-04 1.480580e-03 1.176351e-03 1.784809e-03 1.115506e-03 1.460298e-03 1.419734e-03 1.115506e-03 7.909948e-04 2.231011e-04 6.084576e-05 1.419734e-04 4.056384e-05 6.084576e-05 6.084576e-05 1.419734e-04 4.462022e-04 2.028192e-04 2.028192e-05 4.056384e-05 3.163979e-03 2.738059e-03 3.833283e-03 4.117229e-03 3.934692e-03 2.454112e-03 3.082852e-03 2.454112e-03 4.259203e-04 3.447926e-04 3.042288e-04 1.216915e-04 1.419734e-04 4.259203e-04 3.853565e-04 8.315587e-04 9.532502e-04 2.028192e-04 1.419734e-04 2.758341e-03 2.068756e-03 2.231011e-03 2.007910e-03 2.291857e-03 1.602272e-03 1.642835e-03 8.924044e-04 3.447926e-04 2.636649e-04 3.245107e-04 1.419734e-04 1.622553e-04 1.622553e-04 2.636649e-04 6.287395e-04 7.098672e-04 1.419734e-04 2.028192e-04 2.332421e-03 1.703681e-03 2.271575e-03 1.663117e-03 1.805091e-03 1.419734e-03 1.663117e-03 9.126863e-04 3.650745e-04 2.028192e-04 2.433830e-04 4.056384e-05 2.028192e-05 6.084576e-05 1.216915e-04 5.273299e-04 5.881756e-04 1.419734e-04 1.216915e-04 4.543150e-03 4.259203e-03 5.151607e-03 5.131325e-03 4.745969e-03 3.549336e-03 3.204543e-03 3.671027e-03 4.462022e-04 3.245107e-04 5.678937e-04 3.042288e-04 3.245107e-04 5.881756e-04 7.909948e-04 1.784809e-03 1.196633e-03 3.650745e-04 2.433830e-04
 1.318325e-03 3.650745e-03 2.474394e-02 1.466383e-02 3.890072e-02 3.792719e-03 4.664841e-04 1.000000e-10 8.721225e-04 5.050198e-03 3.026062e-02 1.764527e-02 4.735828e-02 4.603996e-03 5.678937e-04 1.014096e-04 6.490214e-04 2.819187e-03 1.943008e-02 1.091167e-02 3.058513e-02 2.616368e-03 3.447926e-04 2.028192e-05 6.895852e-04 3.995538e-03 2.746172e-02 1.537369e-02 3.920495e-02 3.975256e-03 5.678937e-04 2.028192e-05 7.909948e-04 2.717777e-03 2.166109e-02 1.170267e-02 3.401278e-02 3.508772e-03 5.070480e-04 2.028192e-05 9.329683e-04 4.664841e-03 3.421560e-02 2.011966e-02 5.354427e-02 5.739783e-03 5.273299e-04 2.028192e-05 6.895852e-04 2.920596e-03 1.973431e-02 1.087111e-02 3.095021e-02 2.758341e-03 3.650745e-04 2.028192e-05 3.042288e-04 2.413548e-03 1.442044e-02 8.153331e-03 2.235067e-02 2.089038e-03 2.028192e-04 4.056384e-05 6.693033e-04 3.650745e-03 2.257378e-02 1.435960e-02 3.697394e-02 4.178075e-03 3.447926e-04 4.056384e-05 1.419734e-04 1.541426e-03 8.315587e-03 5.374708e-03 1.277761e-02 1.135787e-03 1.622553e-04 1.000000e-10 2.636649e-04 1.176351e-03 8.356150e-03 4.887942e-03 1.419734e-02 1.561708e-03 1.014096e-04 2.028192e-05 2.028192e-04 1.176351e-03 6.713315e-03 3.934692e-03 1.008011e-02 1.257479e-03 2.636649e-04 1.000000e-10 1.622553e-04 7.301491e-04 3.934692e-03 1.784809e-03 5.455836e-03 7.098672e-04 4.056384e-05 1.000000e-10 2.839469e-04 1.277761e-03 9.633911e-03 4.462022e-03 1.257479e-02 1.196633e-03 4.056384e-05 1.000000e-10 6.084576e-05 5.070480e-04 3.468208e-03 1.987628e-03 5.151607e-03 5.678937e-04 8.112767e-05 1.000000e-10 2.636649e-04 1.257479e-03 8.051922e-03 4.989352e-03 1.415678e-02 1.257479e-03 2.028192e-04 1.000000e-10 1.419734e-04 1.054660e-03 5.313863e-03 3.447926e-03 8.011358e-03 8.518406e-04 6.084576e-05 1.000000e-10 1.622553e-04 7.909948e-04 4.745969e-03 2.372984e-03 7.504310e-03 6.693033e-04 4.056384e-05 1.000000e-10 4.056384e-04 1.845655e-03 1.198661e-02 6.774161e-03 1.845655e-02 1.764527e-03 2.433830e-04 1.000000e-10
 1.156069e-03 2.758341e-03 2.656931e-03 1.926782e-03 1.926782e-03 1.886218e-03 5.111044e-03 1.198661e-02 2.758341e-03 3.387080e-03 2.393266e-03 3.853565e-03 2.393266e-03 8.254741e-03 7.565156e-03 7.484028e-03 1.293986e-02 3.995538e-03 1.744245e-03 6.611905e-03 3.711591e-03 3.346517e-03 2.778623e-03 3.407362e-03 2.555522e-03 5.739783e-03 1.257479e-02 3.123415e-03 4.056384e-03 2.900314e-03 4.745969e-03 2.636649e-03 9.532502e-03 8.112767e-03 8.842917e-03 1.399452e-02 4.036102e-03 1.805091e-03 4.401176e-03 2.251293e-03 2.494676e-03 2.352703e-03 2.068756e-03 1.987628e-03 5.496400e-03 9.451374e-03 1.967346e-03 2.535240e-03 1.541426e-03 2.089038e-03 1.663117e-03 4.766251e-03 4.117229e-03 5.861474e-03 8.254741e-03 2.312139e-03 8.721225e-04 5.070480e-03 3.103134e-03 3.873846e-03 2.332421e-03 2.291857e-03 2.129601e-03 6.956698e-03 1.237197e-02 2.697495e-03 3.691309e-03 2.656931e-03 3.589900e-03 1.845655e-03 6.956698e-03 6.693033e-03 7.950512e-03 1.129703e-02 2.900314e-03 1.561708e-03 4.482304e-03 2.920596e-03 3.082852e-03 2.413548e-03 2.535240e-03 1.926782e-03 6.997262e-03 1.042491e-02 1.642835e-03 2.839469e-03 1.440016e-03 2.697495e-03 1.500862e-03 5.029916e-03 4.664841e-03 6.713315e-03 9.268837e-03 2.170165e-03 1.014096e-03 5.192171e-03 4.360613e-03 3.995538e-03 3.549336e-03 2.717777e-03 2.677213e-03 8.214177e-03 1.555623e-02 3.245107e-03 4.928506e-03 3.529054e-03 5.131325e-03 3.042288e-03 1.030321e-02 8.133049e-03 1.133759e-02 1.573877e-02 4.299767e-03 2.170165e-03 3.062570e-03 1.419734e-03 1.703681e-03 1.663117e-03 1.460298e-03 1.480580e-03 4.806815e-03 8.376432e-03 1.987628e-03 3.163979e-03 2.149883e-03 3.143697e-03 1.825373e-03 6.368522e-03 5.739783e-03 5.658655e-03 9.917858e-03 2.514958e-03 8.518406e-04 2.636649e-03 1.216915e-03 1.460298e-03 1.135787e-03 9.938140e-04 1.480580e-03 2.940878e-03 6.672751e-03 1.642835e-03 2.028192e-03 1.622553e-03 1.805091e-03 1.237197e-03 4.157793e-03 4.198357e-03 4.198357e-03 6.591624e-03 2.251293e-03 7.504310e-04 3.711591e-03 2.433830e-03 1.967346e-03 1.663117e-03 1.906500e-03 1.379170e-03 4.948788e-03 9.349965e-03 2.494676e-03 3.468208e-03 2.454112e-03 3.407362e-03 2.778623e-03 7.849103e-03 7.260927e-03 7.139235e-03 1.227056e-02 3.427644e-03 1.460298e-03 1.176351e-03 7.301491e-04 8.315587e-04 6.490214e-04 8.924044e-04 6.084576e-04 1.419734e-03 3.305953e-03 8.518406e-04 1.257479e-03 7.504310e-04 1.074942e-03 9.126863e-04 2.839469e-03 3.001724e-03 2.880032e-03 4.320049e-03 1.298043e-03 3.650745e-04 1.460298e-03 7.504310e-04 9.329683e-04 6.084576e-04 6.693033e-04 6.084576e-04 1.967346e-03 3.711591e-03 7.707129e-04 1.074942e-03 8.518406e-04 1.156069e-03 7.098672e-04 3.366798e-03 2.535240e-03 2.575804e-03 4.685123e-03 1.500862e-03 3.650745e-04 1.034378e-03 8.112767e-04 5.881756e-04 7.504310e-04 4.867660e-04 7.098672e-04 1.744245e-03 2.717777e-03 4.462022e-04 8.315587e-04 5.273299e-04 1.034378e-03 6.287395e-04 1.947064e-03 1.865937e-03 1.845655e-03 3.772437e-03 1.054660e-03 4.259203e-04 7.909948e-04 3.650745e-04 3.245107e-04 3.447926e-04 2.433830e-04 2.028192e-04 1.054660e-03 1.419734e-03 2.636649e-04 5.881756e-04 2.028192e-04 4.056384e-04 2.636649e-04 1.216915e-03 9.329683e-04 1.034378e-03 2.231011e-03 5.070480e-04 1.825373e-04 1.358889e-03 7.504310e-04 7.301491e-04 8.315587e-04 8.721225e-04 6.084576e-04 2.190447e-03 3.082852e-03 8.924044e-04 9.532502e-04 7.504310e-04 1.115506e-03 6.895852e-04 2.758341e-03 2.940878e-03 2.494676e-03 4.096948e-03 1.379170e-03 3.650745e-04 9.126863e-04 2.636649e-04 3.853565e-04 3.042288e-04 2.839469e-04 2.839469e-04 6.895852e-04 1.054660e-03 2.433830e-04 4.259203e-04 4.259203e-04 4.462022e-04 2.433830e-04 1.338607e-03 1.237197e-03 1.034378e-03 1.521144e-03 3.650745e-04 1.419734e-04 1.379170e-03 8.721225e-04 5.881756e-04 9.126863e-04 6.895852e-04 8.112767e-04 1.622553e-03 3.123415e-03 8.518406e-04 1.237197e-03 8.315587e-04 1.480580e-03 9.735321e-04 2.494676e-03 2.494676e-03 2.210729e-03 5.151607e-03 1.602272e-03 4.259203e-04 1.237197e-03 5.476118e-04 7.301491e-04 4.462022e-04 3.853565e-04 6.693033e-04 8.924044e-04 2.190447e-03 3.853565e-04 6.895852e-04 4.867660e-04 1.034378e-03 6.287395e-04 1.196633e-03 1.014096e-03 1.663117e-03 3.022006e-03 1.115506e-03 2.636649e-04 1.196633e-03 4.867660e-04 4.056384e-04 4.867660e-04 5.476118e-04 4.664841e-04 8.315587e-04 1.358889e-03 6.084576e-04 7.301491e-04 4.056384e-04 5.881756e-04 3.042288e-04 1.176351e-03 9.532502e-04 1.257479e-03 3.184261e-03 9.532502e-04 1.216915e-04 1.947064e-03 1.277761e-03 1.196633e-03 7.909948e-04 1.196633e-03 7.707129e-04 1.602272e-03 4.401176e-03 1.156069e-03 2.109320e-03 1.318325e-03 2.089038e-03 1.054660e-03 3.873846e-03 3.549336e-03 3.042288e-03 6.794443e-03 2.170165e-03 4.867660e-04
 1.805091e-03 7.909948e-04 2.839469e-04 3.447926e-04 5.678937e-04 1.926782e-03 2.940878e-03 2.068756e-03 5.111044e-03 4.279485e-03 5.192171e-03 5.820911e-03 4.320049e-03 9.045736e-03 1.186492e-02 5.212453e-03 1.026265e-02 1.227056e-02 3.245107e-03 1.399452e-03 9.329683e-04 5.070480e-04 5.678937e-04 9.126863e-04 2.231011e-03 4.259203e-03 2.616368e-03 5.313863e-03 5.334145e-03 6.185985e-03 6.104858e-03 5.942602e-03 1.109421e-02 1.440016e-02 5.516682e-03 1.360917e-02 1.533313e-02 3.894128e-03 1.034378e-03 5.678937e-04 1.622553e-04 4.462022e-04 3.650745e-04 1.663117e-03 2.575804e-03 1.926782e-03 3.001724e-03 3.569618e-03 3.569618e-03 4.279485e-03 3.772437e-03 6.976980e-03 9.816449e-03 3.427644e-03 8.680661e-03 8.964608e-03 2.433830e-03 1.703681e-03 8.315587e-04 3.853565e-04 2.839469e-04 1.014096e-03 1.622553e-03 4.036102e-03 2.129601e-03 4.401176e-03 4.056384e-03 5.131325e-03 5.516682e-03 5.760065e-03 8.579252e-03 1.255451e-02 4.644559e-03 1.152013e-02 1.364973e-02 3.326235e-03 1.074942e-03 7.301491e-04 2.839469e-04 3.447926e-04 8.112767e-04 1.399452e-03 3.001724e-03 2.210729e-03 4.015820e-03 3.954974e-03 4.218639e-03 4.725687e-03 3.488490e-03 7.808539e-03 1.060744e-02 3.975256e-03 9.471656e-03 9.917858e-03 2.697495e-03 1.764527e-03 1.074942e-03 2.433830e-04 6.895852e-04 1.095224e-03 2.778623e-03 4.340331e-03 3.123415e-03 6.246831e-03 5.760065e-03 6.429368e-03 7.382618e-03 6.875570e-03 1.273704e-02 1.693540e-02 5.902038e-03 1.464355e-02 1.740189e-02 4.096948e-03 1.074942e-03 3.853565e-04 2.636649e-04 4.259203e-04 4.462022e-04 1.440016e-03 3.224825e-03 1.602272e-03 3.407362e-03 3.346517e-03 3.630463e-03 4.117229e-03 3.671027e-03 7.747693e-03 9.066018e-03 3.792719e-03 8.335869e-03 9.917858e-03 2.271575e-03 6.895852e-04 2.636649e-04 2.028192e-04 2.433830e-04 4.664841e-04 1.115506e-03 2.332421e-03 9.735321e-04 2.372984e-03 2.555522e-03 2.758341e-03 3.062570e-03 2.474394e-03 4.928506e-03 7.423182e-03 2.291857e-03 6.084576e-03 7.970794e-03 1.703681e-03 1.298043e-03 6.084576e-04 2.636649e-04 4.259203e-04 6.287395e-04 2.048474e-03 2.798905e-03 2.007910e-03 4.117229e-03 3.853565e-03 4.218639e-03 4.624277e-03 4.644559e-03 8.457560e-03 1.099280e-02 4.320049e-03 1.164182e-02 1.241253e-02 3.163979e-03 4.462022e-04 1.825373e-04 8.112767e-05 1.622553e-04 2.636649e-04 5.070480e-04 8.112767e-04 6.287395e-04 1.521144e-03 1.358889e-03 1.642835e-03 1.886218e-03 1.723963e-03 2.819187e-03 4.036102e-03 1.602272e-03 4.137511e-03 4.482304e-03 1.054660e-03 4.056384e-04 1.622553e-04 6.084576e-05 1.216915e-04 2.636649e-04 6.490214e-04 1.298043e-03 7.707129e-04 1.358889e-03 1.338607e-03 1.683399e-03 2.109320e-03 1.379170e-03 3.285671e-03 4.522868e-03 1.480580e-03 4.279485e-03 4.522868e-03 7.504310e-04 3.853565e-04 1.825373e-04 4.056384e-05 1.014096e-04 1.216915e-04 4.462022e-04 9.126863e-04 5.476118e-04 9.532502e-04 1.216915e-03 1.095224e-03 1.561708e-03 1.318325e-03 2.413548e-03 3.468208e-03 1.216915e-03 3.224825e-03 3.569618e-03 7.301491e-04 2.433830e-04 8.112767e-05 1.014096e-04 6.084576e-05 1.216915e-04 2.028192e-04 5.070480e-04 2.231011e-04 4.259203e-04 5.678937e-04 5.273299e-04 5.678937e-04 5.881756e-04 1.338607e-03 1.967346e-03 8.721225e-04 1.723963e-03 2.089038e-03 5.678937e-04 3.650745e-04 1.622553e-04 8.112767e-05 1.216915e-04 1.419734e-04 7.098672e-04 1.156069e-03 4.867660e-04 1.298043e-03 1.440016e-03 1.541426e-03 1.845655e-03 1.419734e-03 2.940878e-03 4.502586e-03 1.419734e-03 3.873846e-03 4.928506e-03 9.735321e-04 2.028192e-04 8.112767e-05 2.028192e-05 4.056384e-05 6.084576e-05 1.622553e-04 3.245107e-04 3.042288e-04 4.867660e-04 4.462022e-04 6.490214e-04 7.707129e-04 4.462022e-04 1.399452e-03 2.109320e-03 7.098672e-04 1.480580e-03 1.541426e-03 5.678937e-04 3.245107e-04 1.419734e-04 2.028192e-04 1.419734e-04 1.622553e-04 6.084576e-04 1.277761e-03 8.112767e-04 1.298043e-03 1.379170e-03 1.947064e-03 2.089038e-03 1.683399e-03 2.677213e-03 4.421458e-03 1.744245e-03 4.056384e-03 4.218639e-03 9.126863e-04 1.419734e-04 1.419734e-04 4.056384e-05 1.419734e-04 1.216915e-04 5.273299e-04 5.476118e-04 4.056384e-04 7.301491e-04 1.156069e-03 1.115506e-03 1.014096e-03 8.315587e-04 1.764527e-03 2.596086e-03 1.176351e-03 2.819187e-03 3.001724e-03 5.273299e-04 1.216915e-04 1.216915e-04 4.056384e-05 8.112767e-05 1.419734e-04 3.650745e-04 5.881756e-04 2.839469e-04 8.518406e-04 7.909948e-04 9.735321e-04 9.532502e-04 6.895852e-04 1.581990e-03 1.784809e-03 7.504310e-04 2.880032e-03 2.758341e-03 4.867660e-04 6.084576e-04 2.433830e-04 1.014096e-04 2.231011e-04 2.636649e-04 8.721225e-04 1.237197e-03 8.112767e-04 1.845655e-03 1.947064e-03 2.393266e-03 3.163979e-03 1.865937e-03 4.401176e-03 6.287395e-03 2.312139e-03 5.415272e-03 6.003448e-03 1.419734e-03
 1.000000e-10 4.056384e-05 3.245107e-04 3.184261e-03 2.535240e-03 5.638373e-03 7.930230e-03 4.847379e-03 1.480580e-02 1.474495e-02 1.014096e-03 8.072204e-03 2.157996e-02 2.839469e-03 1.000000e-10 1.000000e-10 4.664841e-04 4.441740e-03 2.900314e-03 6.875570e-03 9.816449e-03 5.678937e-03 1.953149e-02 1.744245e-02 1.156069e-03 9.877294e-03 2.452084e-02 3.792719e-03 4.056384e-05 1.000000e-10 2.839469e-04 2.717777e-03 1.723963e-03 3.975256e-03 6.226549e-03 3.529054e-03 1.204746e-02 1.115506e-02 6.084576e-04 6.672751e-03 1.592131e-02 2.474394e-03 1.000000e-10 2.028192e-05 3.447926e-04 3.995538e-03 2.271575e-03 5.841193e-03 9.106581e-03 4.279485e-03 1.604300e-02 1.630666e-02 1.196633e-03 8.335869e-03 2.048474e-02 3.062570e-03 1.000000e-10 1.000000e-10 3.650745e-04 3.062570e-03 1.926782e-03 5.050198e-03 6.490214e-03 4.137511e-03 1.314268e-02 1.273704e-02 1.014096e-03 7.423182e-03 1.693540e-02 2.636649e-03 2.028192e-05 1.000000e-10 5.881756e-04 4.725687e-03 3.427644e-03 7.727411e-03 1.143900e-02 5.455836e-03 2.117432e-02 2.016023e-02 1.784809e-03 1.052632e-02 2.898286e-02 3.752155e-03 2.028192e-05 2.028192e-05 3.650745e-04 2.738059e-03 1.703681e-03 4.279485e-03 6.855289e-03 3.711591e-03 1.184464e-02 1.188520e-02 9.329683e-04 6.672751e-03 1.519116e-02 2.089038e-03 1.000000e-10 1.000000e-10 3.042288e-04 2.454112e-03 1.663117e-03 3.671027e-03 4.502586e-03 2.271575e-03 8.640097e-03 8.295305e-03 5.881756e-04 4.603996e-03 1.133759e-02 1.642835e-03 1.000000e-10 1.000000e-10 2.028192e-04 3.001724e-03 2.048474e-03 4.340331e-03 7.402900e-03 4.178075e-03 1.446101e-02 1.557651e-02 1.216915e-03 8.214177e-03 1.902444e-02 3.123415e-03 1.000000e-10 1.000000e-10 1.622553e-04 1.074942e-03 7.707129e-04 1.642835e-03 2.433830e-03 1.602272e-03 4.603996e-03 5.618091e-03 3.853565e-04 2.920596e-03 7.118953e-03 1.115506e-03 1.000000e-10 1.000000e-10 2.028192e-04 1.237197e-03 7.504310e-04 1.399452e-03 2.717777e-03 1.115506e-03 5.273299e-03 5.760065e-03 3.447926e-04 2.636649e-03 8.133049e-03 9.938140e-04 1.000000e-10 1.000000e-10 1.216915e-04 9.126863e-04 7.301491e-04 1.440016e-03 2.372984e-03 1.115506e-03 3.508772e-03 4.137511e-03 3.245107e-04 2.798905e-03 5.476118e-03 6.895852e-04 2.028192e-05 2.028192e-05 4.056384e-05 6.287395e-04 3.042288e-04 6.895852e-04 1.176351e-03 7.504310e-04 1.541426e-03 2.190447e-03 1.419734e-04 1.581990e-03 3.305953e-03 4.259203e-04 1.000000e-10 1.000000e-10 1.622553e-04 1.399452e-03 8.518406e-04 1.845655e-03 2.271575e-03 1.865937e-03 4.908224e-03 5.050198e-03 3.245107e-04 3.204543e-03 6.469932e-03 1.115506e-03 1.000000e-10 1.000000e-10 6.084576e-05 5.881756e-04 3.245107e-04 7.909948e-04 1.034378e-03 5.678937e-04 2.575804e-03 1.663117e-03 1.216915e-04 8.315587e-04 2.798905e-03 4.664841e-04 1.000000e-10 1.000000e-10 1.825373e-04 1.074942e-03 9.329683e-04 2.007910e-03 2.535240e-03 1.622553e-03 4.664841e-03 4.502586e-03 5.476118e-04 3.224825e-03 7.950512e-03 9.329683e-04 2.028192e-05 1.000000e-10 1.419734e-04 6.084576e-04 4.056384e-04 1.399452e-03 1.764527e-03 8.721225e-04 2.575804e-03 2.940878e-03 2.636649e-04 2.352703e-03 5.029916e-03 5.070480e-04 1.000000e-10 1.000000e-10 6.084576e-05 6.084576e-04 4.664841e-04 8.315587e-04 1.460298e-03 7.504310e-04 2.596086e-03 2.433830e-03 3.042288e-04 1.805091e-03 4.340331e-03 6.287395e-04 1.000000e-10 1.000000e-10 1.419734e-04 1.967346e-03 1.176351e-03 2.778623e-03 3.569618e-03 1.845655e-03 6.084576e-03 7.240645e-03 5.678937e-04 3.731873e-03 1.060744e-02 1.764527e-03
 1.149985e-02 9.998986e-03 7.017544e-03 9.086300e-03 8.700943e-03 1.212859e-02 6.003448e-03 3.326235e-03 5.678937e-03 1.805091e-03 1.581990e-03 1.237197e-03 6.693033e-04 1.845655e-03 5.070480e-04 2.028192e-03 6.895852e-04 7.098672e-04 2.819187e-03 1.054660e-02 1.375114e-02 1.036406e-02 1.241253e-02 1.206774e-02 1.328466e-02 6.125139e-03 3.650745e-03 7.423182e-03 2.312139e-03 1.967346e-03 1.095224e-03 8.924044e-04 1.906500e-03 6.895852e-04 2.089038e-03 1.176351e-03 1.135787e-03 3.305953e-03 6.571342e-03 7.767975e-03 6.713315e-03 8.660379e-03 8.477842e-03 9.187709e-03 3.853565e-03 1.987628e-03 4.502586e-03 1.176351e-03 1.034378e-03 7.098672e-04 4.259203e-04 7.504310e-04 3.650745e-04 1.440016e-03 8.112767e-04 6.490214e-04 2.089038e-03 8.396714e-03 1.028293e-02 8.619815e-03 1.174323e-02 1.101308e-02 1.271676e-02 5.435554e-03 3.143697e-03 6.510496e-03 1.480580e-03 1.561708e-03 1.358889e-03 5.273299e-04 1.622553e-03 4.867660e-04 1.703681e-03 1.257479e-03 6.895852e-04 2.474394e-03 7.301491e-03 9.207991e-03 7.666565e-03 9.187709e-03 9.086300e-03 1.036406e-02 4.320049e-03 2.413548e-03 4.847379e-03 1.237197e-03 1.176351e-03 1.014096e-03 3.447926e-04 1.318325e-03 4.259203e-04 1.460298e-03 7.504310e-04 7.098672e-04 1.987628e-03 1.188520e-02 1.419734e-02 1.158098e-02 1.482608e-02 1.391340e-02 1.657033e-02 6.652469e-03 4.137511e-03 8.133049e-03 1.987628e-03 2.535240e-03 1.744245e-03 7.098672e-04 2.007910e-03 7.098672e-04 2.575804e-03 1.034378e-03 1.074942e-03 3.245107e-03 7.200081e-03 8.761789e-03 6.774161e-03 8.335869e-03 6.936416e-03 9.552784e-03 3.873846e-03 2.433830e-03 4.441740e-03 1.298043e-03 1.176351e-03 9.532502e-04 4.259203e-04 1.298043e-03 2.636649e-04 1.399452e-03 5.678937e-04 4.462022e-04 2.048474e-03 4.827097e-03 5.638373e-03 4.786533e-03 5.922320e-03 4.969070e-03 7.342055e-03 3.488490e-03 1.906500e-03 3.691309e-03 7.909948e-04 5.070480e-04 6.287395e-04 3.245107e-04 7.504310e-04 1.825373e-04 1.480580e-03 5.678937e-04 5.070480e-04 1.521144e-03 8.863198e-03 1.034378e-02 7.098672e-03 9.796167e-03 8.680661e-03 1.166210e-02 4.867660e-03 2.596086e-03 6.125139e-03 1.663117e-03 1.541426e-03 1.237197e-03 6.084576e-04 1.541426e-03 4.056384e-04 1.521144e-03 7.301491e-04 7.504310e-04 2.555522e-03 3.529054e-03 3.285671e-03 2.677213e-03 3.488490e-03 2.819187e-03 4.076666e-03 1.947064e-03 1.074942e-03 2.474394e-03 5.881756e-04 4.867660e-04 4.056384e-04 1.419734e-04 4.259203e-04 1.216915e-04 4.867660e-04 1.419734e-04 3.042288e-04 8.518406e-04 3.833283e-03 4.056384e-03 2.798905e-03 2.859751e-03 3.184261e-03 4.360613e-03 1.764527e-03 9.126863e-04 2.555522e-03 5.881756e-04 4.056384e-04 4.259203e-04 1.825373e-04 5.476118e-04 1.014096e-04 4.259203e-04 3.447926e-04 3.650745e-04 8.112767e-04 2.372984e-03 3.001724e-03 2.291857e-03 2.880032e-03 2.231011e-03 3.346517e-03 1.541426e-03 7.301491e-04 1.744245e-03 4.867660e-04 3.447926e-04 3.650745e-04 2.433830e-04 3.447926e-04 1.014096e-04 5.476118e-04 1.622553e-04 1.622553e-04 6.490214e-04 1.176351e-03 1.419734e-03 1.014096e-03 1.642835e-03 1.399452e-03 1.744245e-03 8.924044e-04 3.650745e-04 8.112767e-04 2.839469e-04 2.433830e-04 2.433830e-04 2.028192e-04 1.216915e-04 1.014096e-04 2.433830e-04 1.419734e-04 1.014096e-04 6.084576e-04 3.569618e-03 3.650745e-03 2.880032e-03 3.468208e-03 3.163979e-03 3.671027e-03 1.581990e-03 1.196633e-03 1.865937e-03 5.476118e-04 4.867660e-04 2.028192e-04 3.447926e-04 6.490214e-04 1.216915e-04 5.476118e-04 2.231011e-04 2.433830e-04 9.735321e-04 1.216915e-03 1.196633e-03 1.074942e-03 1.521144e-03 1.298043e-03 1.703681e-03 6.693033e-04 5.070480e-04 1.054660e-03 1.622553e-04 2.028192e-04 1.419734e-04 8.112767e-05 1.419734e-04 6.084576e-05 2.028192e-04 1.216915e-04 1.622553e-04 3.042288e-04 3.407362e-03 3.954974e-03 2.697495e-03 3.163979e-03 3.427644e-03 3.934692e-03 1.906500e-03 9.735321e-04 2.271575e-03 4.056384e-04 5.476118e-04 4.259203e-04 1.014096e-04 5.476118e-04 2.636649e-04 6.895852e-04 3.245107e-04 2.231011e-04 9.126863e-04 2.007910e-03 2.129601e-03 1.399452e-03 2.372984e-03 1.805091e-03 2.819187e-03 1.358889e-03 6.084576e-04 1.115506e-03 3.042288e-04 2.839469e-04 2.839469e-04 8.112767e-05 5.476118e-04 1.216915e-04 5.273299e-04 1.622553e-04 2.231011e-04 6.693033e-04 1.805091e-03 1.947064e-03 1.338607e-03 1.703681e-03 1.602272e-03 2.555522e-03 1.237197e-03 5.881756e-04 1.074942e-03 2.839469e-04 3.650745e-04 2.636649e-04 1.622553e-04 2.839469e-04 1.014096e-04 2.636649e-04 4.056384e-05 2.231011e-04 3.853565e-04 4.441740e-03 5.232735e-03 4.137511e-03 4.462022e-03 3.752155e-03 5.780347e-03 2.677213e-03 1.581990e-03 2.717777e-03 8.924044e-04 5.678937e-04 5.476118e-04 2.433830e-04 6.287395e-04 2.231011e-04 8.315587e-04 5.273299e-04 3.650745e-04 1.723963e-03
 8.112767e-05 1.000000e-10 2.028192e-05 3.447926e-04 1.926782e-03 4.482304e-03 3.630463e-03 5.678937e-03 6.591624e-03 5.111044e-03 1.251394e-02 1.417706e-02 2.291857e-03 9.329683e-03 1.697597e-02 4.401176e-03 1.825373e-04 2.028192e-05 4.056384e-05 8.112767e-05 2.109320e-03 6.226549e-03 4.725687e-03 7.159517e-03 8.092486e-03 6.672751e-03 1.553595e-02 1.685427e-02 3.143697e-03 1.083054e-02 1.914613e-02 5.597810e-03 1.419734e-04 1.000000e-10 8.112767e-05 1.419734e-04 1.135787e-03 3.954974e-03 2.555522e-03 4.725687e-03 5.070480e-03 4.360613e-03 9.958422e-03 1.066829e-02 1.744245e-03 7.423182e-03 1.208802e-02 3.326235e-03 1.419734e-04 2.028192e-05 4.056384e-05 4.259203e-04 1.683399e-03 5.394990e-03 3.752155e-03 6.409086e-03 7.666565e-03 5.516682e-03 1.285874e-02 1.440016e-02 2.332421e-03 9.674475e-03 1.579961e-02 5.171889e-03 1.419734e-04 1.000000e-10 2.028192e-05 3.042288e-04 1.379170e-03 4.360613e-03 3.387080e-03 5.394990e-03 6.388804e-03 4.624277e-03 1.068857e-02 1.095224e-02 2.190447e-03 8.072204e-03 1.340635e-02 3.589900e-03 2.028192e-04 2.028192e-05 6.084576e-05 3.245107e-04 3.103134e-03 6.611905e-03 5.171889e-03 8.051922e-03 1.003955e-02 7.200081e-03 1.738160e-02 1.963290e-02 3.387080e-03 1.210831e-02 2.099179e-02 5.476118e-03 1.014096e-04 2.028192e-05 1.000000e-10 2.028192e-04 1.622553e-03 3.934692e-03 3.326235e-03 5.476118e-03 5.638373e-03 3.691309e-03 9.816449e-03 1.070885e-02 1.845655e-03 7.037826e-03 1.227056e-02 2.616368e-03 6.084576e-05 1.000000e-10 4.056384e-05 1.014096e-04 9.938140e-04 2.454112e-03 2.372984e-03 3.143697e-03 4.076666e-03 2.819187e-03 7.646283e-03 8.863198e-03 9.126863e-04 5.496400e-03 8.924044e-03 2.068756e-03 1.216915e-04 1.000000e-10 1.000000e-10 1.825373e-04 1.663117e-03 4.340331e-03 3.305953e-03 5.597810e-03 6.469932e-03 5.232735e-03 1.107393e-02 1.364973e-02 2.170165e-03 8.924044e-03 1.610384e-02 3.894128e-03 8.112767e-05 1.000000e-10 4.056384e-05 1.216915e-04 5.273299e-04 1.135787e-03 1.095224e-03 1.622553e-03 2.109320e-03 1.663117e-03 4.543150e-03 5.962884e-03 8.315587e-04 3.082852e-03 5.496400e-03 1.135787e-03 6.084576e-05 2.028192e-05 1.000000e-10 1.216915e-04 5.476118e-04 1.886218e-03 1.237197e-03 1.703681e-03 2.474394e-03 1.541426e-03 4.137511e-03 5.070480e-03 8.924044e-04 3.103134e-03 6.023730e-03 1.744245e-03 2.028192e-05 1.000000e-10 1.000000e-10 2.028192e-05 2.839469e-04 9.532502e-04 1.034378e-03 1.440016e-03 1.865937e-03 1.561708e-03 3.103134e-03 4.178075e-03 4.259203e-04 2.575804e-03 5.151607e-03 1.014096e-03 1.000000e-10 1.000000e-10 2.028192e-05 2.028192e-05 2.231011e-04 6.693033e-04 3.447926e-04 6.895852e-04 5.678937e-04 6.693033e-04 1.947064e-03 2.636649e-03 3.245107e-04 1.622553e-03 2.575804e-03 5.070480e-04 6.084576e-05 1.000000e-10 2.028192e-05 1.216915e-04 6.287395e-04 1.561708e-03 1.115506e-03 1.723963e-03 1.926782e-03 1.967346e-03 4.238921e-03 4.928506e-03 1.054660e-03 3.163979e-03 5.496400e-03 1.460298e-03 4.056384e-05 4.056384e-05 2.028192e-05 1.000000e-10 4.664841e-04 5.881756e-04 3.650745e-04 5.476118e-04 9.735321e-04 8.518406e-04 1.723963e-03 1.947064e-03 1.622553e-04 1.257479e-03 2.149883e-03 6.895852e-04 2.028192e-05 1.000000e-10 1.000000e-10 2.028192e-05 8.112767e-04 1.825373e-03 1.196633e-03 2.048474e-03 1.906500e-03 1.865937e-03 3.873846e-03 5.455836e-03 5.476118e-04 3.447926e-03 5.841193e-03 1.318325e-03 1.000000e-10 2.028192e-05 1.000000e-10 2.028192e-05 4.462022e-04 1.115506e-03 7.504310e-04 1.156069e-03 1.257479e-03 9.329683e-04 2.575804e-03 3.305953e-03 3.853565e-04 2.089038e-03 3.934692e-03 8.924044e-04 2.028192e-05 2.028192e-05 2.028192e-05 2.028192e-05 2.839469e-04 9.329683e-04 7.098672e-04 1.156069e-03 1.277761e-03 8.112767e-04 2.149883e-03 1.967346e-03 6.693033e-04 1.967346e-03 3.711591e-03 5.678937e-04 4.056384e-05 2.028192e-05 1.000000e-10 4.056384e-05 8.518406e-04 2.109320e-03 1.845655e-03 2.778623e-03 3.184261e-03 2.555522e-03 6.226549e-03 7.017544e-03 8.924044e-04 4.015820e-03 8.051922e-03 1.845655e-03
 8.376432e-03 9.573066e-03 8.498124e-03 9.370246e-03 9.735321e-03 1.052632e-02 5.597810e-03 3.508772e-03 5.800629e-03 2.170165e-03 1.947064e-03 1.460298e-03 7.098672e-04 2.129601e-03 4.056384e-04 1.865937e-03 1.277761e-03 1.358889e-03 2.920596e-03 1.099280e-02 1.040462e-02 9.978704e-03 1.287902e-02 1.243282e-02 1.310212e-02 6.327959e-03 3.366798e-03 7.626001e-03 2.251293e-03 2.616368e-03 1.886218e-03 1.156069e-03 1.764527e-03 7.301491e-04 2.231011e-03 1.216915e-03 1.216915e-03 3.752155e-03 7.626001e-03 6.895852e-03 6.733597e-03 7.159517e-03 8.072204e-03 7.869384e-03 3.813001e-03 2.291857e-03 4.685123e-03 1.318325e-03 1.581990e-03 1.318325e-03 6.287395e-04 9.126863e-04 5.678937e-04 1.663117e-03 6.490214e-04 8.518406e-04 2.433830e-03 9.552784e-03 9.248555e-03 9.289119e-03 1.048575e-02 1.018152e-02 1.040462e-02 5.131325e-03 3.123415e-03 5.861474e-03 2.312139e-03 2.089038e-03 1.521144e-03 9.532502e-04 1.784809e-03 6.084576e-04 2.231011e-03 1.196633e-03 1.399452e-03 3.508772e-03 9.086300e-03 7.382618e-03 7.504310e-03 8.721225e-03 8.984890e-03 8.924044e-03 3.853565e-03 2.514958e-03 4.745969e-03 1.602272e-03 1.216915e-03 9.938140e-04 7.301491e-04 1.480580e-03 5.881756e-04 1.825373e-03 6.895852e-04 1.135787e-03 2.494676e-03 1.318325e-02 1.235169e-02 1.200690e-02 1.308184e-02 1.316297e-02 1.405537e-02 8.031640e-03 4.259203e-03 8.092486e-03 2.291857e-03 2.616368e-03 1.967346e-03 1.095224e-03 2.393266e-03 9.532502e-04 2.900314e-03 1.744245e-03 1.358889e-03 3.610182e-03 6.591624e-03 7.037826e-03 6.693033e-03 7.869384e-03 7.504310e-03 8.903762e-03 4.056384e-03 2.352703e-03 4.908224e-03 1.237197e-03 1.602272e-03 1.115506e-03 4.462022e-04 1.764527e-03 6.084576e-04 1.399452e-03 9.126863e-04 7.098672e-04 2.170165e-03 5.050198e-03 5.800629e-03 4.259203e-03 5.050198e-03 5.516682e-03 6.348241e-03 3.326235e-03 2.231011e-03 3.265389e-03 8.721225e-04 1.014096e-03 1.095224e-03 2.636649e-04 1.034378e-03 4.462022e-04 1.237197e-03 6.693033e-04 4.056384e-04 1.825373e-03 8.640097e-03 9.471656e-03 8.721225e-03 8.619815e-03 8.883480e-03 9.958422e-03 4.969070e-03 2.900314e-03 5.638373e-03 1.825373e-03 2.332421e-03 1.257479e-03 7.098672e-04 1.196633e-03 3.447926e-04 1.947064e-03 1.074942e-03 9.329683e-04 3.103134e-03 2.940878e-03 3.062570e-03 2.900314e-03 3.305953e-03 3.265389e-03 3.488490e-03 1.906500e-03 1.277761e-03 1.987628e-03 8.112767e-04 6.490214e-04 3.853565e-04 1.216915e-04 5.678937e-04 3.853565e-04 6.490214e-04 2.231011e-04 3.650745e-04 1.095224e-03 2.839469e-03 3.387080e-03 2.900314e-03 3.163979e-03 3.346517e-03 4.238921e-03 1.683399e-03 1.156069e-03 1.825373e-03 8.518406e-04 5.881756e-04 5.273299e-04 2.231011e-04 7.098672e-04 2.231011e-04 1.014096e-03 5.476118e-04 3.245107e-04 9.126863e-04 2.758341e-03 2.210729e-03 2.312139e-03 2.555522e-03 2.961160e-03 3.143697e-03 1.216915e-03 6.693033e-04 1.845655e-03 5.678937e-04 5.070480e-04 2.839469e-04 2.028192e-04 4.867660e-04 1.014096e-04 5.678937e-04 2.433830e-04 4.056384e-04 4.867660e-04 9.938140e-04 1.298043e-03 1.216915e-03 1.561708e-03 1.541426e-03 1.642835e-03 8.315587e-04 5.476118e-04 7.098672e-04 2.028192e-04 2.636649e-04 1.825373e-04 1.825373e-04 3.042288e-04 1.014096e-04 4.664841e-04 8.112767e-05 1.622553e-04 4.867660e-04 3.082852e-03 3.346517e-03 2.596086e-03 3.853565e-03 3.366798e-03 3.508772e-03 1.825373e-03 1.054660e-03 1.683399e-03 5.476118e-04 4.867660e-04 5.678937e-04 2.839469e-04 6.895852e-04 2.636649e-04 6.693033e-04 5.273299e-04 2.636649e-04 7.707129e-04 1.237197e-03 1.237197e-03 1.196633e-03 1.074942e-03 1.500862e-03 1.521144e-03 8.721225e-04 4.664841e-04 9.126863e-04 1.014096e-04 2.231011e-04 1.014096e-04 8.112767e-05 3.853565e-04 1.419734e-04 1.419734e-04 1.014096e-04 8.112767e-05 3.650745e-04 2.900314e-03 3.427644e-03 2.393266e-03 3.650745e-03 3.245107e-03 4.157793e-03 1.602272e-03 8.315587e-04 1.947064e-03 7.098672e-04 9.735321e-04 5.070480e-04 3.042288e-04 8.924044e-04 2.028192e-04 5.273299e-04 4.056384e-04 4.056384e-04 9.329683e-04 1.926782e-03 2.190447e-03 1.561708e-03 2.109320e-03 2.129601e-03 2.149883e-03 1.358889e-03 4.664841e-04 1.440016e-03 4.462022e-04 6.895852e-04 3.245107e-04 1.014096e-04 2.839469e-04 2.231011e-04 3.650745e-04 4.056384e-04 1.825373e-04 4.056384e-04 1.967346e-03 1.440016e-03 1.622553e-03 1.845655e-03 1.845655e-03 2.089038e-03 1.034378e-03 5.678937e-04 1.034378e-03 3.042288e-04 3.245107e-04 2.839469e-04 1.622553e-04 3.650745e-04 1.014096e-04 3.447926e-04 1.419734e-04 2.231011e-04 5.273299e-04 4.178075e-03 4.056384e-03 3.934692e-03 4.847379e-03 4.827097e-03 5.273299e-03 2.636649e-03 1.399452e-03 2.636649e-03 8.721225e-04 1.034378e-03 5.678937e-04 3.042288e-04 8.721225e-04 5.070480e-04 7.707129e-04 5.881756e-04 4.259203e-04 1.602272e-03
 1.825373e-04 8.112767e-05 1.000000e-10 2.028192e-04 1.419734e-04 6.490214e-04 3.143697e-03 6.388804e-03 5.212453e-03 5.902038e-03 6.753879e-03 6.003448e-03 1.062773e-02 1.216915e-02 3.163979e-03 9.126863e-03 1.210831e-02 5.699219e-03 8.518406e-04 2.028192e-04 2.028192e-05 1.216915e-04 1.419734e-04 5.881756e-04 4.360613e-03 7.666565e-03 6.064294e-03 7.565156e-03 8.416996e-03 6.916134e-03 1.340635e-02 1.332522e-02 4.563432e-03 1.115506e-02 1.442044e-02 6.713315e-03 5.273299e-04 1.216915e-04 1.000000e-10 8.112767e-05 1.419734e-04 4.259203e-04 2.738059e-03 5.313863e-03 3.792719e-03 4.624277e-03 5.090762e-03 4.117229e-03 7.909948e-03 8.498124e-03 2.596086e-03 6.976980e-03 9.958422e-03 4.462022e-03 7.707129e-04 1.419734e-04 1.000000e-10 2.028192e-04 1.825373e-04 8.518406e-04 3.691309e-03 5.841193e-03 4.786533e-03 6.611905e-03 6.976980e-03 5.394990e-03 1.093195e-02 1.196633e-02 4.036102e-03 9.086300e-03 1.385255e-02 5.962884e-03 5.476118e-04 1.216915e-04 1.000000e-10 2.028192e-04 1.622553e-04 5.273299e-04 3.103134e-03 5.253017e-03 4.096948e-03 4.563432e-03 5.394990e-03 4.583714e-03 9.147145e-03 1.113477e-02 3.022006e-03 7.727411e-03 1.060744e-02 4.705405e-03 7.504310e-04 2.028192e-04 2.028192e-05 2.231011e-04 1.622553e-04 9.938140e-04 4.928506e-03 8.072204e-03 7.423182e-03 8.214177e-03 8.234459e-03 7.707129e-03 1.466383e-02 1.545482e-02 5.273299e-03 1.241253e-02 1.725991e-02 7.767975e-03 5.070480e-04 6.084576e-05 1.000000e-10 8.112767e-05 1.216915e-04 3.447926e-04 2.778623e-03 4.462022e-03 3.650745e-03 4.725687e-03 5.029916e-03 5.111044e-03 8.640097e-03 8.660379e-03 2.738059e-03 6.855289e-03 1.028293e-02 4.259203e-03 3.650745e-04 1.419734e-04 1.000000e-10 6.084576e-05 1.014096e-04 3.447926e-04 2.271575e-03 3.610182e-03 2.798905e-03 3.549336e-03 4.522868e-03 3.447926e-03 5.090762e-03 6.510496e-03 1.967346e-03 5.273299e-03 6.956698e-03 2.961160e-03 3.853565e-04 1.014096e-04 1.000000e-10 1.014096e-04 1.014096e-04 4.664841e-04 3.610182e-03 6.003448e-03 4.421458e-03 5.273299e-03 6.490214e-03 5.334145e-03 1.032350e-02 1.103336e-02 4.137511e-03 7.849103e-03 1.218943e-02 4.989352e-03 2.028192e-04 1.000000e-10 2.028192e-05 1.014096e-04 2.028192e-05 1.419734e-04 1.216915e-03 2.007910e-03 1.642835e-03 2.048474e-03 2.352703e-03 2.028192e-03 3.022006e-03 3.894128e-03 1.298043e-03 3.163979e-03 4.583714e-03 1.703681e-03 1.622553e-04 6.084576e-05 2.028192e-05 2.028192e-05 6.084576e-05 3.447926e-04 1.034378e-03 2.433830e-03 1.906500e-03 2.068756e-03 1.906500e-03 2.068756e-03 3.610182e-03 4.259203e-03 1.216915e-03 2.880032e-03 4.948788e-03 1.561708e-03 3.447926e-04 4.056384e-05 1.000000e-10 6.084576e-05 4.056384e-05 2.839469e-04 8.315587e-04 1.622553e-03 1.115506e-03 1.561708e-03 2.231011e-03 1.602272e-03 3.163979e-03 3.366798e-03 8.518406e-04 1.967346e-03 3.001724e-03 1.541426e-03 1.216915e-04 4.056384e-05 1.000000e-10 2.028192e-05 2.028192e-05 8.112767e-05 6.490214e-04 7.909948e-04 8.518406e-04 7.504310e-04 8.315587e-04 7.504310e-04 1.358889e-03 1.764527e-03 6.084576e-04 1.358889e-03 1.886218e-03 9.329683e-04 1.419734e-04 1.000000e-10 1.000000e-10 1.014096e-04 2.028192e-05 1.825373e-04 1.358889e-03 2.170165e-03 1.358889e-03 2.028192e-03 1.987628e-03 1.906500e-03 3.691309e-03 3.975256e-03 1.521144e-03 3.143697e-03 4.178075e-03 1.703681e-03 1.419734e-04 1.000000e-10 1.000000e-10 2.028192e-05 4.056384e-05 1.419734e-04 5.678937e-04 9.126863e-04 5.476118e-04 8.721225e-04 8.721225e-04 7.504310e-04 1.277761e-03 1.967346e-03 5.070480e-04 9.532502e-04 1.561708e-03 6.895852e-04 2.433830e-04 6.084576e-05 1.000000e-10 2.028192e-05 6.084576e-05 2.433830e-04 1.014096e-03 1.845655e-03 1.744245e-03 2.089038e-03 2.372984e-03 2.007910e-03 3.813001e-03 3.995538e-03 1.338607e-03 2.798905e-03 4.482304e-03 2.048474e-03 1.825373e-04 1.000000e-10 1.000000e-10 2.028192e-05 1.000000e-10 1.216915e-04 1.095224e-03 1.318325e-03 1.074942e-03 1.440016e-03 1.216915e-03 1.338607e-03 2.190447e-03 2.089038e-03 7.909948e-04 1.825373e-03 2.900314e-03 1.277761e-03 1.014096e-04 2.028192e-05 1.000000e-10 2.028192e-05 2.028192e-05 1.825373e-04 6.287395e-04 1.318325e-03 9.532502e-04 1.298043e-03 1.298043e-03 8.924044e-04 1.865937e-03 2.007910e-03 6.693033e-04 1.581990e-03 2.352703e-03 1.074942e-03 3.650745e-04 8.112767e-05 1.000000e-10 1.216915e-04 8.112767e-05 2.636649e-04 1.865937e-03 2.433830e-03 2.413548e-03 2.900314e-03 3.042288e-03 2.880032e-03 4.948788e-03 5.597810e-03 1.723963e-03 4.178075e-03 6.125139e-03 2.454112e-03
 3.346517e-03 1.663117e-03 6.287395e-04 7.909948e-04 1.805091e-03 2.616368e-03 2.859751e-03 3.488490e-03 4.847379e-03 4.867660e-03 4.583714e-03 4.766251e-03 4.603996e-03 8.234459e-03 9.694757e-03 4.786533e-03 8.254741e-03 9.654193e-03 5.516682e-03 5.374708e-03 1.825373e-03 7.504310e-04 1.176351e-03 2.616368e-03 3.650745e-03 4.238921e-03 5.192171e-03 6.855289e-03 5.455836e-03 5.618091e-03 6.388804e-03 5.557246e-03 9.593348e-03 1.064801e-02 6.449650e-03 8.234459e-03 9.998986e-03 6.267113e-03 4.441740e-03 1.480580e-03 6.287395e-04 8.518406e-04 1.683399e-03 2.190447e-03 2.758341e-03 3.062570e-03 4.887942e-03 3.245107e-03 3.772437e-03 3.934692e-03 3.427644e-03 5.111044e-03 5.962884e-03 3.873846e-03 5.090762e-03 6.267113e-03 4.279485e-03 5.455836e-03 1.906500e-03 7.301491e-04 1.237197e-03 2.190447e-03 3.245107e-03 3.123415e-03 4.036102e-03 6.206267e-03 4.482304e-03 5.476118e-03 4.644559e-03 4.320049e-03 8.011358e-03 8.153331e-03 6.165703e-03 6.936416e-03 8.599534e-03 5.577528e-03 4.786533e-03 1.460298e-03 7.707129e-04 9.329683e-04 1.683399e-03 2.575804e-03 3.042288e-03 3.366798e-03 4.482304e-03 3.975256e-03 3.813001e-03 4.401176e-03 3.529054e-03 6.976980e-03 5.557246e-03 4.887942e-03 6.774161e-03 6.672751e-03 4.644559e-03 6.551060e-03 2.352703e-03 8.924044e-04 1.237197e-03 2.271575e-03 3.995538e-03 4.137511e-03 4.603996e-03 7.767975e-03 5.618091e-03 7.098672e-03 7.098672e-03 6.611905e-03 1.133759e-02 1.127675e-02 7.565156e-03 9.958422e-03 1.131731e-02 7.504310e-03 4.157793e-03 1.805091e-03 3.447926e-04 6.287395e-04 1.500862e-03 2.312139e-03 2.717777e-03 2.575804e-03 4.563432e-03 3.001724e-03 3.934692e-03 4.076666e-03 2.616368e-03 6.632187e-03 6.571342e-03 3.833283e-03 6.287395e-03 6.429368e-03 3.954974e-03 3.001724e-03 6.287395e-04 3.042288e-04 3.447926e-04 7.707129e-04 1.440016e-03 1.298043e-03 2.210729e-03 3.529054e-03 2.880032e-03 2.738059e-03 3.285671e-03 2.535240e-03 5.171889e-03 4.847379e-03 2.656931e-03 4.137511e-03 4.806815e-03 3.062570e-03 4.259203e-03 1.440016e-03 4.664841e-04 8.518406e-04 1.683399e-03 2.393266e-03 2.778623e-03 3.387080e-03 5.253017e-03 3.447926e-03 4.299767e-03 5.394990e-03 4.279485e-03 7.747693e-03 8.457560e-03 5.151607e-03 7.200081e-03 8.741507e-03 5.273299e-03 1.358889e-03 4.867660e-04 2.839469e-04 3.245107e-04 6.084576e-04 8.112767e-04 1.156069e-03 1.338607e-03 1.805091e-03 1.156069e-03 1.906500e-03 1.338607e-03 1.095224e-03 3.123415e-03 3.305953e-03 1.622553e-03 3.001724e-03 3.103134e-03 1.541426e-03 1.602272e-03 5.678937e-04 1.419734e-04 2.636649e-04 5.678937e-04 8.315587e-04 1.156069e-03 1.135787e-03 2.210729e-03 1.358889e-03 1.480580e-03 1.622553e-03 1.805091e-03 3.366798e-03 3.143697e-03 1.886218e-03 2.758341e-03 2.920596e-03 1.602272e-03 1.257479e-03 3.853565e-04 1.014096e-04 1.825373e-04 3.853565e-04 6.693033e-04 7.504310e-04 9.532502e-04 1.581990e-03 1.054660e-03 9.938140e-04 1.358889e-03 1.480580e-03 2.251293e-03 2.677213e-03 1.318325e-03 2.352703e-03 2.413548e-03 1.379170e-03 7.504310e-04 1.825373e-04 1.419734e-04 8.112767e-05 1.622553e-04 4.056384e-04 4.664841e-04 4.867660e-04 1.014096e-03 6.287395e-04 6.895852e-04 7.909948e-04 6.490214e-04 1.115506e-03 1.277761e-03 8.518406e-04 6.490214e-04 1.237197e-03 1.216915e-03 1.602272e-03 4.867660e-04 1.825373e-04 1.622553e-04 5.678937e-04 8.721225e-04 1.196633e-03 1.135787e-03 1.987628e-03 1.663117e-03 1.744245e-03 1.460298e-03 1.237197e-03 3.204543e-03 3.265389e-03 1.805091e-03 2.149883e-03 2.839469e-03 1.825373e-03 6.490214e-04 2.839469e-04 6.084576e-05 1.825373e-04 2.636649e-04 3.447926e-04 3.245107e-04 4.867660e-04 9.938140e-04 4.462022e-04 6.895852e-04 4.867660e-04 4.664841e-04 9.735321e-04 1.115506e-03 8.924044e-04 1.176351e-03 1.257479e-03 6.895852e-04 1.805091e-03 6.693033e-04 2.636649e-04 4.056384e-04 6.895852e-04 7.707129e-04 1.054660e-03 1.196633e-03 2.007910e-03 1.460298e-03 1.683399e-03 1.440016e-03 1.419734e-03 2.738059e-03 3.447926e-03 1.602272e-03 2.494676e-03 3.103134e-03 1.764527e-03 1.135787e-03 2.433830e-04 1.216915e-04 2.433830e-04 5.070480e-04 5.476118e-04 6.895852e-04 6.287395e-04 1.541426e-03 1.135787e-03 1.034378e-03 1.034378e-03 8.924044e-04 2.007910e-03 2.271575e-03 8.315587e-04 1.277761e-03 1.622553e-03 9.329683e-04 9.938140e-04 2.231011e-04 1.014096e-04 2.028192e-04 2.636649e-04 6.895852e-04 5.070480e-04 8.721225e-04 1.196633e-03 6.490214e-04 7.301491e-04 9.532502e-04 7.098672e-04 1.622553e-03 1.987628e-03 9.532502e-04 1.014096e-03 1.521144e-03 9.735321e-04 2.251293e-03 5.678937e-04 2.433830e-04 3.447926e-04 7.909948e-04 1.257479e-03 1.480580e-03 1.663117e-03 2.961160e-03 2.170165e-03 2.190447e-03 2.190447e-03 1.947064e-03 4.380894e-03 4.117229e-03 2.677213e-03 3.772437e-03 4.320049e-03 2.048474e-03
 3.407362e-03 8.964608e-03 2.044417e-02 1.719907e-02 2.462225e-02 9.431092e-03 2.819187e-03 5.476118e-04 1.014096e-04 1.000000e-10 2.028192e-05 6.388804e-03 1.052632e-02 2.093094e-02 2.210729e-02 3.147754e-02 1.068857e-02 3.671027e-03 6.490214e-04 6.084576e-05 1.000000e-10 1.000000e-10 4.279485e-03 5.354427e-03 1.531285e-02 1.342663e-02 1.898388e-02 6.794443e-03 2.656931e-03 5.476118e-04 2.028192e-05 1.000000e-10 1.000000e-10 4.664841e-03 9.674475e-03 2.204645e-02 1.843626e-02 2.354731e-02 8.741507e-03 3.508772e-03 6.490214e-04 2.028192e-05 1.000000e-10 1.000000e-10 5.131325e-03 7.159517e-03 1.681371e-02 1.470439e-02 2.024135e-02 6.976980e-03 3.224825e-03 5.678937e-04 6.084576e-05 2.028192e-05 1.000000e-10 6.956698e-03 1.210831e-02 2.934794e-02 2.253321e-02 3.190346e-02 1.174323e-02 4.360613e-03 6.693033e-04 1.014096e-04 1.000000e-10 4.056384e-05 3.326235e-03 5.719501e-03 1.604300e-02 1.369030e-02 2.028192e-02 6.469932e-03 2.454112e-03 2.839469e-04 4.056384e-05 1.000000e-10 1.000000e-10 2.332421e-03 4.543150e-03 1.166210e-02 9.735321e-03 1.470439e-02 5.111044e-03 1.703681e-03 1.825373e-04 1.000000e-10 1.000000e-10 1.000000e-10 4.441740e-03 7.909948e-03 1.938951e-02 1.642835e-02 2.368928e-02 7.970794e-03 2.677213e-03 3.042288e-04 1.000000e-10 1.000000e-10 1.000000e-10 1.277761e-03 2.312139e-03 7.463746e-03 6.125139e-03 8.924044e-03 2.352703e-03 9.329683e-04 6.084576e-05 1.000000e-10 1.000000e-10 1.000000e-10 1.358889e-03 2.717777e-03 7.443464e-03 6.733597e-03 8.660379e-03 2.535240e-03 9.126863e-04 2.028192e-04 1.000000e-10 1.000000e-10 1.000000e-10 9.938140e-04 2.271575e-03 5.678937e-03 4.441740e-03 7.220363e-03 2.210729e-03 6.895852e-04 1.216915e-04 1.000000e-10 1.000000e-10 1.000000e-10 5.476118e-04 1.014096e-03 3.123415e-03 2.636649e-03 4.178075e-03 8.924044e-04 4.259203e-04 1.000000e-10 1.000000e-10 1.000000e-10 1.000000e-10 1.196633e-03 2.190447e-03 7.240645e-03 6.267113e-03 9.329683e-03 2.372984e-03 7.707129e-04 1.014096e-04 1.000000e-10 1.000000e-10 1.000000e-10 2.839469e-04 1.095224e-03 2.717777e-03 2.231011e-03 4.178075e-03 9.735321e-04 3.042288e-04 4.056384e-05 1.000000e-10 1.000000e-10 1.000000e-10 1.460298e-03 2.413548e-03 6.551060e-03 6.429368e-03 9.370246e-03 3.042288e-03 8.112767e-04 1.014096e-04 1.000000e-10 1.000000e-10 1.000000e-10 6.693033e-04 1.764527e-03 4.624277e-03 3.407362e-03 6.165703e-03 1.642835e-03 4.867660e-04 1.014096e-04 2.028192e-05 1.000000e-10 1.000000e-10 6.084576e-04 1.196633e-03 3.975256e-03 3.549336e-03 5.111044e-03 1.318325e-03 3.650745e-04 1.419734e-04 1.000000e-10 2.028192e-05 1.000000e-10 2.312139e-03 3.508772e-03 9.309401e-03 8.863198e-03 1.263564e-02 3.731873e-03 9.126863e-04 1.825373e-04 2.028192e-05 1.000000e-10 1.000000e-10
 1.216915e-04 4.056384e-05 1.014096e-04 3.245107e-04 1.135787e-03 4.502586e-03 3.305953e-03 4.015820e-03 5.983166e-03 3.366798e-03 1.478552e-02 1.549539e-02 2.231011e-03 1.170267e-02 1.756414e-02 2.819187e-03 2.636649e-04 1.000000e-10 1.014096e-04 3.650745e-04 1.399452e-03 5.597810e-03 3.752155e-03 6.307677e-03 6.632187e-03 4.543150e-03 1.719907e-02 1.989656e-02 3.407362e-03 1.354832e-02 1.977487e-02 3.711591e-03 1.419734e-04 2.028192e-05 1.014096e-04 3.650745e-04 8.315587e-04 3.387080e-03 2.312139e-03 2.880032e-03 3.995538e-03 2.839469e-03 1.072913e-02 1.306156e-02 1.865937e-03 9.491938e-03 1.334550e-02 2.007910e-03 2.028192e-04 2.028192e-05 8.112767e-05 4.462022e-04 1.277761e-03 5.293581e-03 3.569618e-03 4.603996e-03 5.496400e-03 3.833283e-03 1.527228e-02 1.675286e-02 3.062570e-03 1.192577e-02 1.669202e-02 2.758341e-03 2.231011e-04 4.056384e-05 1.419734e-04 4.259203e-04 1.156069e-03 4.259203e-03 2.636649e-03 3.914410e-03 4.421458e-03 2.900314e-03 1.237197e-02 1.423791e-02 2.940878e-03 9.167427e-03 1.369030e-02 2.372984e-03 3.245107e-04 6.084576e-05 1.216915e-04 4.462022e-04 1.581990e-03 6.814725e-03 5.577528e-03 6.368522e-03 7.909948e-03 5.739783e-03 1.855796e-02 2.003854e-02 3.772437e-03 1.628638e-02 2.194504e-02 4.218639e-03 4.056384e-05 1.000000e-10 6.084576e-05 1.825373e-04 7.909948e-04 3.894128e-03 2.758341e-03 3.285671e-03 4.867660e-03 2.454112e-03 1.093195e-02 1.267620e-02 1.805091e-03 8.741507e-03 1.336578e-02 2.393266e-03 1.014096e-04 1.000000e-10 2.028192e-05 2.231011e-04 5.476118e-04 2.413548e-03 1.886218e-03 2.210729e-03 2.758341e-03 1.926782e-03 8.518406e-03 9.228273e-03 1.338607e-03 6.753879e-03 1.052632e-02 1.521144e-03 1.216915e-04 1.000000e-10 1.000000e-10 3.650745e-04 8.112767e-04 4.725687e-03 3.062570e-03 4.360613e-03 5.557246e-03 3.447926e-03 1.399452e-02 1.557651e-02 1.865937e-03 1.087111e-02 1.531285e-02 2.738059e-03 4.056384e-05 1.000000e-10 1.000000e-10 4.056384e-05 3.245107e-04 1.541426e-03 6.287395e-04 1.358889e-03 1.764527e-03 9.938140e-04 4.867660e-03 5.476118e-03 7.098672e-04 4.624277e-03 6.307677e-03 7.707129e-04 2.028192e-05 1.000000e-10 2.028192e-05 1.014096e-04 3.042288e-04 1.663117e-03 1.156069e-03 1.257479e-03 2.231011e-03 1.115506e-03 5.192171e-03 5.881756e-03 8.721225e-04 4.056384e-03 5.760065e-03 9.329683e-04 4.056384e-05 1.000000e-10 1.000000e-10 6.084576e-05 2.636649e-04 1.014096e-03 6.693033e-04 9.938140e-04 1.480580e-03 6.287395e-04 4.198357e-03 5.171889e-03 4.056384e-04 3.387080e-03 4.705405e-03 6.084576e-04 1.000000e-10 1.000000e-10 1.000000e-10 6.084576e-05 8.112767e-05 4.664841e-04 3.042288e-04 3.042288e-04 5.070480e-04 4.462022e-04 2.129601e-03 2.981442e-03 2.839469e-04 2.149883e-03 2.961160e-03 1.419734e-04 4.056384e-05 1.000000e-10 4.056384e-05 6.084576e-05 2.636649e-04 1.500862e-03 8.315587e-04 1.318325e-03 1.825373e-03 1.115506e-03 5.029916e-03 5.760065e-03 7.098672e-04 4.360613e-03 5.881756e-03 6.895852e-04 2.028192e-05 1.000000e-10 1.000000e-10 1.000000e-10 1.419734e-04 5.273299e-04 2.636649e-04 4.867660e-04 6.490214e-04 5.070480e-04 2.109320e-03 2.738059e-03 2.028192e-04 1.480580e-03 2.352703e-03 3.447926e-04 6.084576e-05 2.028192e-05 2.028192e-05 6.084576e-05 4.664841e-04 1.521144e-03 9.735321e-04 1.135787e-03 1.723963e-03 1.095224e-03 5.253017e-03 5.354427e-03 8.518406e-04 4.076666e-03 6.733597e-03 8.112767e-04 1.000000e-10 4.056384e-05 2.028192e-05 8.112767e-05 1.419734e-04 9.938140e-04 5.070480e-04 5.070480e-04 1.034378e-03 5.881756e-04 2.940878e-03 3.833283e-03 2.839469e-04 2.778623e-03 4.705405e-03 4.259203e-04 2.028192e-05 1.000000e-10 2.028192e-05 6.084576e-05 1.216915e-04 8.315587e-04 6.490214e-04 7.098672e-04 8.721225e-04 3.245107e-04 3.001724e-03 3.468208e-03 2.433830e-04 1.906500e-03 3.671027e-03 3.853565e-04 6.084576e-05 1.000000e-10 1.000000e-10 1.419734e-04 4.664841e-04 2.271575e-03 1.419734e-03 2.089038e-03 2.596086e-03 1.358889e-03 6.794443e-03 7.727411e-03 8.924044e-04 5.719501e-03 8.883480e-03 1.054660e-03
 1.042491e-02 6.044012e-03 2.239124e-02 1.679343e-02 2.279688e-02 5.678937e-03 3.082852e-03 3.042288e-04 4.056384e-05 1.000000e-10 1.947064e-03 5.273299e-03 4.023933e-02 1.819288e-02 3.064598e-02 4.259203e-03 5.070480e-03 7.707129e-04 6.084576e-05 4.056384e-05 8.924044e-04 7.200081e-03 1.973431e-02 1.158098e-02 2.145827e-02 4.198357e-03 1.947064e-03 3.245107e-04 4.056384e-05 1.000000e-10 1.419734e-03 5.902038e-03 2.366900e-02 1.665146e-02 3.411419e-02 6.855289e-03 2.271575e-03 3.853565e-04 1.000000e-10 1.000000e-10 1.176351e-03 4.928506e-03 1.969374e-02 1.723963e-02 2.391238e-02 5.881756e-03 1.805091e-03 2.839469e-04 1.000000e-10 1.000000e-10 1.561708e-03 5.374708e-03 3.013893e-02 2.504817e-02 4.587770e-02 8.863198e-03 2.514958e-03 3.447926e-04 2.028192e-05 2.028192e-05 1.622553e-03 8.396714e-03 2.024135e-02 1.296015e-02 1.959233e-02 3.792719e-03 1.399452e-03 2.636649e-04 2.028192e-05 2.028192e-05 3.245107e-04 4.522868e-03 1.575905e-02 8.214177e-03 1.626610e-02 2.717777e-03 1.906500e-03 2.636649e-04 1.000000e-10 1.000000e-10 1.419734e-03 5.171889e-03 2.145827e-02 1.869993e-02 2.679241e-02 6.327959e-03 2.575804e-03 3.650745e-04 1.000000e-10 1.000000e-10 1.318325e-03 2.210729e-03 7.909948e-03 5.394990e-03 8.558970e-03 2.291857e-03 1.399452e-03 3.447926e-04 2.028192e-05 1.000000e-10 4.867660e-04 2.210729e-03 7.991076e-03 7.098672e-03 1.016124e-02 1.947064e-03 4.462022e-04 2.028192e-04 2.028192e-05 1.000000e-10 6.287395e-04 9.329683e-04 8.842917e-03 4.117229e-03 6.814725e-03 1.216915e-03 8.112767e-04 2.433830e-04 1.000000e-10 2.028192e-05 2.839469e-04 8.924044e-04 4.096948e-03 1.663117e-03 4.360613e-03 5.273299e-04 7.301491e-04 2.636649e-04 1.000000e-10 1.000000e-10 5.678937e-04 2.758341e-03 9.694757e-03 5.516682e-03 8.133049e-03 1.379170e-03 9.938140e-04 4.259203e-04 1.000000e-10 1.000000e-10 1.622553e-04 8.518406e-04 3.123415e-03 2.494676e-03 3.508772e-03 4.462022e-04 9.735321e-04 2.433830e-04 1.000000e-10 1.000000e-10 9.126863e-04 2.717777e-03 1.257479e-02 3.975256e-03 6.165703e-03 1.358889e-03 1.906500e-03 5.070480e-04 4.056384e-05 2.028192e-05 1.622553e-04 9.938140e-04 4.969070e-03 3.995538e-03 5.780347e-03 7.504310e-04 1.703681e-03 5.273299e-04 1.000000e-10 1.000000e-10 1.622553e-04 8.315587e-04 4.928506e-03 2.575804e-03 5.212453e-03 9.532502e-04 9.735321e-04 6.490214e-04 1.000000e-10 1.000000e-10 7.909948e-04 3.285671e-03 1.314268e-02 5.820911e-03 1.135787e-02 2.291857e-03 4.320049e-03 4.664841e-04 1.000000e-10 1.000000e-10
 1.014096e-04 2.028192e-05 6.084576e-05 4.056384e-05 6.084576e-05 1.419734e-04 1.000000e-10 2.028192e-05 2.028192e-05 1.000000e-10 2.028192e-05 2.028192e-05 1.000000e-10 1.000000e-10 1.000000e-10 2.028192e-05 1.000000e-10 1.000000e-10 6.084576e-05 2.028192e-05 2.028192e-05 1.000000e-10 2.028192e-05 1.000000e-10 4.056384e-05 1.000000e-10 1.000000e-10 1.000000e-10 1.000000e-10 1.000000e-10 1.000000e-10 1.000000e-10 1.000000e-10 1.000000e-10 1.000000e-10 1.000000e-10 1.000000e-10 1.000000e-10 1.419734e-04 1.419734e-04 2.028192e-05 1.014096e-04 6.084576e-05 2.028192e-04 6.084576e-05 1.000000e-10 1.014096e-04 1.000000e-10 1.000000e-10 2.028192e-05 1.000000e-10 1.000000e-10 2.028192e-05 2.028192e-05 2.028192e-05 2.028192e-05 4.056384e-05 1.642835e-03 1.886218e-03 1.074942e-03 1.683399e-03 1.399452e-03 2.494676e-03 7.707129e-04 3.245107e-04 1.074942e-03 1.419734e-04 2.028192e-04 1.419734e-04 2.028192e-05 2.231011e-04 6.084576e-05 1.825373e-04 1.216915e-04 8.112767e-05 3.853565e-04 5.638373e-03 6.571342e-03 5.070480e-03 6.003448e-03 5.557246e-03 8.335869e-03 2.575804e-03 1.521144e-03 3.184261e-03 6.287395e-04 7.098672e-04 3.042288e-04 1.622553e-04 7.301491e-04 1.216915e-04 7.707129e-04 2.231011e-04 3.853565e-04 1.237197e-03 4.299767e-03 5.962884e-03 3.447926e-03 4.624277e-03 3.813001e-03 5.090762e-03 1.926782e-03 9.735321e-04 2.271575e-03 6.490214e-04 6.490214e-04 2.433830e-04 6.084576e-05 3.650745e-04 1.216915e-04 6.084576e-04 1.419734e-04 1.825373e-04 1.074942e-03 7.260927e-03 8.457560e-03 6.693033e-03 8.680661e-03 7.889666e-03 9.532502e-03 3.427644e-03 1.764527e-03 4.096948e-03 1.074942e-03 9.735321e-04 6.693033e-04 2.028192e-04 8.315587e-04 2.028192e-04 7.707129e-04 3.245107e-04 3.245107e-04 1.358889e-03 9.207991e-03 1.016124e-02 8.051922e-03 1.083054e-02 1.040462e-02 1.304127e-02 4.786533e-03 2.494676e-03 5.536964e-03 1.237197e-03 1.176351e-03 9.126863e-04 3.447926e-04 1.298043e-03 2.839469e-04 1.237197e-03 4.867660e-04 5.476118e-04 2.007910e-03 6.307677e-03 7.342055e-03 5.861474e-03 6.652469e-03 5.881756e-03 8.356150e-03 3.042288e-03 1.500862e-03 3.671027e-03 8.721225e-04 7.098672e-04 5.070480e-04 2.028192e-04 6.287395e-04 1.216915e-04 1.196633e-03 4.259203e-04 1.622553e-04 1.338607e-03 1.563736e-02 1.867965e-02 1.527228e-02 1.967346e-02 1.796978e-02 2.269547e-02 8.356150e-03 4.745969e-03 9.897576e-03 2.352703e-03 2.616368e-03 1.642835e-03 7.098672e-04 2.291857e-03 5.273299e-04 2.880032e-03 1.541426e-03 1.399452e-03 3.873846e-03 1.602272e-02 2.034276e-02 1.728019e-02 2.208701e-02 2.034276e-02 2.352703e-02 1.066829e-02 5.536964e-03 1.093195e-02 2.433830e-03 3.042288e-03 1.967346e-03 7.301491e-04 2.697495e-03 8.112767e-04 3.630463e-03 1.561708e-03 1.500862e-03 4.887942e-03 2.129601e-03 3.103134e-03 1.845655e-03 2.819187e-03 2.028192e-03 3.427644e-03 1.581990e-03 7.098672e-04 1.622553e-03 2.636649e-04 2.636649e-04 2.028192e-04 2.028192e-05 2.028192e-04 6.084576e-05 3.245107e-04 1.622553e-04 1.419734e-04 5.476118e-04 1.109421e-02 1.383227e-02 1.014096e-02 1.401481e-02 1.060744e-02 1.537369e-02 6.348241e-03 3.468208e-03 7.707129e-03 1.805091e-03 1.298043e-03 9.735321e-04 2.636649e-04 1.135787e-03 5.070480e-04 2.149883e-03 6.895852e-04 4.056384e-04 2.900314e-03 2.028192e-02 2.494676e-02 2.034276e-02 2.652875e-02 2.575804e-02 2.908427e-02 1.196633e-02 6.652469e-03 1.273704e-02 3.305953e-03 3.062570e-03 2.149883e-03 1.196633e-03 3.407362e-03 1.074942e-03 3.103134e-03 1.176351e-03 1.521144e-03 4.948788e-03 4.441740e-03 5.253017e-03 3.995538e-03 5.374708e-03 5.354427e-03 6.165703e-03 2.007910e-03 9.735321e-04 2.738059e-03 5.881756e-04 2.839469e-04 3.853565e-04 1.419734e-04 4.259203e-04 1.216915e-04 6.895852e-04 1.622553e-04 2.433830e-04 1.074942e-03
 1.000000e-10 1.000000e-10 1.000000e-10 1.000000e-10 1.000000e-10 1.000000e-10 2.028192e-05 4.056384e-05 1.000000e-10 2.028192e-05 4.056384e-05 2.231011e-04 1.000000e-10 1.216915e-04 8.112767e-05 4.056384e-05 1.000000e-10 1.000000e-10 1.000000e-10 1.000000e-10 1.000000e-10 1.000000e-10 2.028192e-05 1.000000e-10 2.028192e-05 1.000000e-10 2.028192e-05 1.000000e-10 1.000000e-10 1.000000e-10 4.056384e-05 1.000000e-10 1.000000e-10 1.000000e-10 1.000000e-10 1.000000e-10 1.000000e-10 1.216915e-04 4.056384e-05 1.000000e-10 1.825373e-04 2.028192e-05 1.216915e-04 1.622553e-04 1.000000e-10 8.112767e-05 1.622553e-04 8.112767e-05 2.028192e-05 1.000000e-10 1.000000e-10 1.000000e-10 4.462022e-04 9.735321e-04 8.518406e-04 9.735321e-04 1.014096e-03 9.938140e-04 1.805091e-03 1.825373e-03 5.476118e-04 1.298043e-03 2.433830e-03 7.301491e-04 2.028192e-05 1.000000e-10 1.000000e-10 8.112767e-05 1.237197e-03 3.772437e-03 2.656931e-03 4.198357e-03 4.218639e-03 3.143697e-03 6.226549e-03 6.693033e-03 1.196633e-03 4.360613e-03 8.538688e-03 3.488490e-03 2.028192e-05 1.000000e-10 1.000000e-10 2.028192e-05 8.721225e-04 2.231011e-03 1.967346e-03 2.494676e-03 3.305953e-03 2.940878e-03 4.664841e-03 5.760065e-03 7.301491e-04 3.022006e-03 6.206267e-03 2.332421e-03 4.056384e-05 1.000000e-10 1.000000e-10 8.112767e-05 1.500862e-03 4.827097e-03 3.123415e-03 5.029916e-03 5.719501e-03 4.076666e-03 8.984890e-03 8.842917e-03 1.602272e-03 5.232735e-03 1.074942e-02 4.806815e-03 8.112767e-05 1.000000e-10 1.000000e-10 8.112767e-05 2.109320e-03 6.246831e-03 3.447926e-03 6.287395e-03 7.950512e-03 5.658655e-03 1.072913e-02 1.166210e-02 2.372984e-03 7.240645e-03 1.446101e-02 5.983166e-03 8.112767e-05 1.000000e-10 1.000000e-10 6.084576e-05 1.237197e-03 4.178075e-03 2.454112e-03 4.603996e-03 4.989352e-03 4.502586e-03 6.591624e-03 7.849103e-03 1.561708e-03 3.853565e-03 9.431092e-03 3.508772e-03 2.433830e-04 1.000000e-10 2.028192e-05 2.839469e-04 3.833283e-03 1.174323e-02 7.382618e-03 1.255451e-02 1.399452e-02 1.154041e-02 1.989656e-02 1.833485e-02 4.056384e-03 1.241253e-02 2.443971e-02 1.233141e-02 2.636649e-04 2.028192e-05 2.028192e-05 2.839469e-04 5.334145e-03 1.421762e-02 8.579252e-03 1.423791e-02 1.606328e-02 1.186492e-02 2.115404e-02 1.991684e-02 4.563432e-03 1.403509e-02 2.620424e-02 1.336578e-02 1.014096e-04 1.000000e-10 1.000000e-10 1.000000e-10 4.259203e-04 1.419734e-03 9.532502e-04 1.500862e-03 2.068756e-03 1.298043e-03 3.326235e-03 3.224825e-03 5.881756e-04 1.744245e-03 3.813001e-03 1.034378e-03 1.825373e-04 2.028192e-05 1.000000e-10 6.084576e-05 3.285671e-03 8.640097e-03 5.394990e-03 9.106581e-03 8.741507e-03 8.072204e-03 1.316297e-02 1.302099e-02 3.366798e-03 8.558970e-03 1.628638e-02 7.098672e-03 5.273299e-04 1.000000e-10 2.028192e-05 2.839469e-04 5.496400e-03 1.640807e-02 1.032350e-02 1.596187e-02 1.833485e-02 1.502890e-02 2.521042e-02 2.703580e-02 6.368522e-03 1.825373e-02 2.920596e-02 1.551567e-02 6.084576e-05 1.000000e-10 1.000000e-10 2.028192e-05 8.518406e-04 2.636649e-03 1.805091e-03 2.961160e-03 3.305953e-03 2.656931e-03 6.084576e-03 6.246831e-03 9.938140e-04 3.569618e-03 6.429368e-03 2.819187e-03
 2.028192e-05 1.216915e-04 1.000000e-10 2.028192e-05 1.014096e-04 1.000000e-10 4.056384e-05 6.084576e-05 1.014096e-04 2.028192e-05 2.028192e-05 1.000000e-10 1.000000e-10 1.000000e-10 1.000000e-10 2.028192e-05 1.000000e-10 2.028192e-05 2.028192e-05 1.000000e-10 1.000000e-10 2.028192e-05 1.000000e-10 2.028192e-05 1.000000e-10 1.000000e-10 1.000000e-10 2.028192e-05 1.000000e-10 2.028192e-05 2.028192e-05 1.000000e-10 1.000000e-10 1.000000e-10 1.000000e-10 1.000000e-10 1.000000e-10 1.000000e-10 1.014096e-04 2.028192e-05 8.112767e-05 1.014096e-04 1.216915e-04 2.231011e-04 2.028192e-05 6.084576e-05 8.112767e-05 2.028192e-05 4.056384e-05 1.000000e-10 1.000000e-10 1.000000e-10 1.000000e-10 2.028192e-05 1.000000e-10 2.028192e-05 4.056384e-05 1.642835e-03 1.318325e-03 1.156069e-03 1.156069e-03 1.480580e-03 1.237197e-03 1.095224e-03 5.476118e-04 7.098672e-04 3.650745e-04 2.839469e-04 1.825373e-04 2.028192e-04 3.447926e-04 2.028192e-04 4.259203e-04 3.245107e-04 4.056384e-04 6.895852e-04 4.908224e-03 6.023730e-03 4.340331e-03 4.887942e-03 4.462022e-03 5.536964e-03 3.529054e-03 2.231011e-03 3.082852e-03 1.156069e-03 1.074942e-03 6.490214e-04 4.259203e-04 1.176351e-03 7.098672e-04 1.500862e-03 1.115506e-03 8.518406e-04 1.744245e-03 4.157793e-03 4.259203e-03 3.103134e-03 3.569618e-03 3.650745e-03 4.178075e-03 2.474394e-03 1.318325e-03 2.393266e-03 7.504310e-04 7.909948e-04 6.693033e-04 4.462022e-04 5.476118e-04 5.678937e-04 9.126863e-04 6.287395e-04 6.693033e-04 1.277761e-03 6.976980e-03 7.382618e-03 6.023730e-03 6.875570e-03 5.780347e-03 7.849103e-03 3.914410e-03 2.372984e-03 3.813001e-03 1.602272e-03 1.581990e-03 9.735321e-04 6.084576e-04 1.115506e-03 6.287395e-04 1.845655e-03 9.532502e-04 1.135787e-03 2.717777e-03 9.978704e-03 9.005172e-03 7.585438e-03 9.552784e-03 7.646283e-03 1.038434e-02 4.969070e-03 3.468208e-03 4.928506e-03 1.723963e-03 1.561708e-03 1.379170e-03 8.315587e-04 1.642835e-03 1.156069e-03 2.170165e-03 1.318325e-03 1.014096e-03 3.387080e-03 6.206267e-03 6.185985e-03 4.320049e-03 5.536964e-03 4.847379e-03 6.814725e-03 3.711591e-03 2.089038e-03 3.711591e-03 1.480580e-03 1.277761e-03 8.518406e-04 3.650745e-04 1.277761e-03 8.518406e-04 1.805091e-03 6.287395e-04 7.909948e-04 1.886218e-03 1.687456e-02 1.839570e-02 1.293986e-02 1.707738e-02 1.537369e-02 1.949092e-02 9.005172e-03 5.597810e-03 9.106581e-03 3.508772e-03 2.961160e-03 2.231011e-03 1.500862e-03 3.062570e-03 1.825373e-03 3.407362e-03 1.723963e-03 1.683399e-03 6.226549e-03 1.928810e-02 1.918670e-02 1.454214e-02 1.689484e-02 1.699625e-02 1.981543e-02 1.062773e-02 5.577528e-03 1.182436e-02 4.360613e-03 3.610182e-03 2.636649e-03 1.723963e-03 3.752155e-03 1.987628e-03 4.644559e-03 2.494676e-03 1.541426e-03 7.139235e-03 1.622553e-03 2.596086e-03 1.480580e-03 2.717777e-03 2.007910e-03 2.859751e-03 1.399452e-03 7.707129e-04 1.581990e-03 8.112767e-04 4.867660e-04 3.853565e-04 2.231011e-04 4.867660e-04 1.419734e-04 4.259203e-04 3.245107e-04 3.650745e-04 7.301491e-04 1.210831e-02 1.123618e-02 9.471656e-03 1.089139e-02 1.026265e-02 1.314268e-02 5.678937e-03 3.163979e-03 6.530778e-03 2.981442e-03 2.352703e-03 1.865937e-03 7.504310e-04 1.886218e-03 8.721225e-04 3.103134e-03 2.048474e-03 2.170165e-03 3.975256e-03 2.340533e-02 2.206673e-02 1.805091e-02 2.099179e-02 1.859852e-02 2.322280e-02 1.216915e-02 6.976980e-03 1.346719e-02 5.171889e-03 4.685123e-03 4.056384e-03 2.109320e-03 4.340331e-03 1.845655e-03 6.287395e-03 4.076666e-03 3.427644e-03 7.626001e-03 4.502586e-03 4.583714e-03 3.265389e-03 4.401176e-03 3.488490e-03 4.380894e-03 1.825373e-03 1.318325e-03 3.022006e-03 9.735321e-04 1.034378e-03 6.895852e-04 5.678937e-04 7.504310e-04 7.707129e-04 1.358889e-03 8.315587e-04 8.924044e-04 1.541426e-03
 1.000000e-10 1.000000e-10 1.000000e-10 1.000000e-10 1.000000e-10 2.028192e-05 1.000000e-10 6.084576e-05 4.056384e-05 4.056384e-05 6.084576e-05 4.056384e-05 1.014096e-04 2.028192e-05 2.028192e-05 1.419734e-04 4.056384e-05 1.000000e-10 1.000000e-10 1.000000e-10 1.000000e-10 1.000000e-10 1.000000e-10 2.028192e-05 1.000000e-10 1.000000e-10 1.000000e-10 1.000000e-10 2.028192e-05 1.000000e-10 1.000000e-10 2.028192e-05 4.056384e-05 1.000000e-10 1.000000e-10 1.000000e-10 1.000000e-10 1.000000e-10 1.000000e-10 8.112767e-05 8.112767e-05 2.028192e-05 6.084576e-05 1.000000e-10 2.028192e-05 1.216915e-04 1.419734e-04 4.056384e-05 8.112767e-05 2.636649e-04 6.084576e-05 6.084576e-05 1.000000e-10 1.000000e-10 2.028192e-05 4.056384e-05 5.678937e-04 1.034378e-03 6.895852e-04 9.329683e-04 8.721225e-04 8.315587e-04 1.642835e-03 2.048474e-03 5.881756e-04 1.277761e-03 2.352703e-03 9.532502e-04 2.231011e-04 1.000000e-10 1.000000e-10 4.056384e-05 1.419734e-04 1.602272e-03 3.407362e-03 2.555522e-03 4.178075e-03 4.259203e-03 3.407362e-03 6.003448e-03 6.449650e-03 1.521144e-03 4.401176e-03 8.133049e-03 3.508772e-03 1.216915e-04 1.000000e-10 1.000000e-10 1.000000e-10 1.014096e-04 1.237197e-03 2.433830e-03 1.906500e-03 3.062570e-03 2.778623e-03 2.291857e-03 4.076666e-03 4.705405e-03 1.318325e-03 3.468208e-03 6.307677e-03 2.758341e-03 1.216915e-04 1.000000e-10 1.000000e-10 1.000000e-10 4.056384e-05 2.007910e-03 4.238921e-03 2.656931e-03 4.969070e-03 6.165703e-03 4.015820e-03 7.402900e-03 9.045736e-03 2.231011e-03 6.672751e-03 1.044519e-02 4.603996e-03 3.245107e-04 1.000000e-10 1.000000e-10 2.028192e-05 1.014096e-04 2.332421e-03 5.922320e-03 4.198357e-03 6.429368e-03 7.078390e-03 5.861474e-03 1.010040e-02 1.127675e-02 2.920596e-03 8.112767e-03 1.334550e-02 6.287395e-03 1.216915e-04 1.000000e-10 1.000000e-10 1.000000e-10 1.419734e-04 1.358889e-03 4.056384e-03 2.900314e-03 4.076666e-03 4.847379e-03 3.427644e-03 6.530778e-03 7.260927e-03 1.784809e-03 4.745969e-03 9.978704e-03 3.650745e-03 3.447926e-04 1.000000e-10 1.000000e-10 1.000000e-10 2.028192e-04 4.462022e-03 1.117534e-02 8.315587e-03 1.253423e-02 1.338607e-02 1.032350e-02 1.614441e-02 1.571849e-02 5.050198e-03 1.624582e-02 2.809046e-02 1.107393e-02 4.664841e-04 1.000000e-10 4.056384e-05 2.028192e-05 3.042288e-04 5.293581e-03 1.269648e-02 9.268837e-03 1.369030e-02 1.494777e-02 1.291958e-02 1.683399e-02 1.663117e-02 5.658655e-03 1.865937e-02 2.946963e-02 1.324409e-02 8.112767e-05 2.028192e-05 1.000000e-10 1.000000e-10 4.056384e-05 7.098672e-04 1.399452e-03 9.329683e-04 1.379170e-03 1.703681e-03 1.358889e-03 2.920596e-03 3.326235e-03 7.504310e-04 1.845655e-03 3.569618e-03 1.460298e-03 3.853565e-04 1.000000e-10 6.084576e-05 2.028192e-05 3.245107e-04 3.366798e-03 7.666565e-03 5.800629e-03 8.782071e-03 8.640097e-03 7.950512e-03 1.429875e-02 1.519116e-02 3.731873e-03 7.666565e-03 1.302099e-02 8.092486e-03 5.678937e-04 1.000000e-10 2.028192e-05 6.084576e-05 4.056384e-04 6.023730e-03 1.547510e-02 1.135787e-02 1.644864e-02 1.805091e-02 1.533313e-02 2.833384e-02 2.784707e-02 6.997262e-03 1.571849e-02 2.581888e-02 1.551567e-02 1.825373e-04 2.028192e-05 1.000000e-10 6.084576e-05 6.084576e-05 1.156069e-03 2.555522e-03 2.251293e-03 2.981442e-03 3.285671e-03 2.798905e-03 4.806815e-03 5.597810e-03 1.176351e-03 3.711591e-03 6.733597e-03 3.062570e-03
 1.000000e-10 2.028192e-05 1.000000e-10 2.028192e-05 1.000000e-10 1.000000e-10 1.000000e-10 1.000000e-10 1.000000e-10 2.028192e-05 1.000000e-10 1.014096e-04 2.028192e-05 1.014096e-04 1.419734e-04 2.028192e-05 6.084576e-05 6.084576e-05 2.028192e-05 2.028192e-05 1.000000e-10 1.000000e-10 1.000000e-10 1.000000e-10 1.000000e-10 1.000000e-10 1.000000e-10 1.000000e-10 1.000000e-10 2.028192e-05 1.000000e-10 1.000000e-10 4.056384e-05 2.028192e-05 1.000000e-10 1.000000e-10 1.000000e-10 1.000000e-10 1.014096e-04 6.084576e-05 2.028192e-05 1.000000e-10 1.000000e-10 2.028192e-05 6.084576e-05 2.028192e-05 4.056384e-05 1.216915e-04 1.014096e-04 2.028192e-05 2.028192e-05 1.216915e-04 8.112767e-05 4.056384e-05 6.084576e-05 6.084576e-05 1.000000e-10 8.518406e-04 3.042288e-04 3.042288e-04 4.056384e-04 2.839469e-04 4.664841e-04 4.462022e-04 2.433830e-04 4.664841e-04 3.853565e-04 5.881756e-04 8.315587e-04 5.273299e-04 1.784809e-03 1.500862e-03 7.707129e-04 1.257479e-03 1.237197e-03 1.095224e-03 2.839469e-03 1.399452e-03 1.703681e-03 1.237197e-03 1.196633e-03 1.886218e-03 1.703681e-03 1.764527e-03 2.007910e-03 1.642835e-03 2.231011e-03 2.839469e-03 2.190447e-03 4.908224e-03 5.253017e-03 3.407362e-03 3.731873e-03 3.589900e-03 2.940878e-03 2.494676e-03 1.034378e-03 1.054660e-03 7.707129e-04 7.909948e-04 1.440016e-03 1.399452e-03 1.014096e-03 1.784809e-03 1.521144e-03 1.460298e-03 1.764527e-03 1.480580e-03 3.143697e-03 3.691309e-03 2.798905e-03 2.738059e-03 3.224825e-03 2.291857e-03 4.056384e-03 2.170165e-03 1.865937e-03 1.825373e-03 1.440016e-03 2.372984e-03 2.555522e-03 2.210729e-03 3.204543e-03 2.393266e-03 2.900314e-03 3.934692e-03 2.738059e-03 5.658655e-03 5.922320e-03 4.036102e-03 5.253017e-03 4.624277e-03 3.813001e-03 5.760065e-03 3.042288e-03 2.616368e-03 2.494676e-03 2.129601e-03 3.873846e-03 2.981442e-03 2.859751e-03 4.056384e-03 3.772437e-03 3.427644e-03 4.522868e-03 3.934692e-03 6.652469e-03 6.895852e-03 6.044012e-03 5.678937e-03 5.496400e-03 6.165703e-03 3.610182e-03 1.805091e-03 1.419734e-03 1.277761e-03 1.318325e-03 1.886218e-03 1.845655e-03 1.683399e-03 3.366798e-03 2.251293e-03 2.778623e-03 2.920596e-03 2.697495e-03 6.145421e-03 4.969070e-03 3.529054e-03 3.589900e-03 3.387080e-03 3.427644e-03 9.755603e-03 5.719501e-03 5.192171e-03 4.806815e-03 4.543150e-03 6.936416e-03 6.388804e-03 5.536964e-03 8.518406e-03 6.814725e-03 7.139235e-03 7.869384e-03 7.707129e-03 1.480580e-02 1.385255e-02 9.309401e-03 7.200081e-03 7.058108e-03 9.633911e-03 1.188520e-02 6.206267e-03 5.394990e-03 4.928506e-03 5.131325e-03 7.139235e-03 7.098672e-03 6.246831e-03 1.001927e-02 7.139235e-03 8.031640e-03 8.903762e-03 8.153331e-03 1.689484e-02 1.646892e-02 1.024237e-02 7.889666e-03 6.976980e-03 1.062773e-02 1.399452e-03 5.881756e-04 7.504310e-04 5.881756e-04 5.678937e-04 6.490214e-04 7.098672e-04 6.490214e-04 1.237197e-03 6.490214e-04 1.196633e-03 9.735321e-04 1.014096e-03 1.805091e-03 1.764527e-03 9.735321e-04 1.987628e-03 2.312139e-03 1.257479e-03 7.260927e-03 3.853565e-03 3.001724e-03 3.549336e-03 2.900314e-03 4.117229e-03 3.468208e-03 4.117229e-03 6.003448e-03 4.827097e-03 5.131325e-03 5.881756e-03 4.502586e-03 5.942602e-03 5.253017e-03 7.159517e-03 9.025454e-03 9.674475e-03 6.774161e-03 1.289930e-02 8.031640e-03 6.388804e-03 5.739783e-03 6.165703e-03 8.031640e-03 7.463746e-03 7.991076e-03 1.141872e-02 9.066018e-03 1.068857e-02 1.202718e-02 8.112767e-03 1.326437e-02 1.103336e-02 1.389311e-02 1.713822e-02 1.675286e-02 1.229084e-02 2.433830e-03 1.196633e-03 1.054660e-03 1.115506e-03 7.707129e-04 1.074942e-03 1.561708e-03 1.176351e-03 1.947064e-03 1.541426e-03 1.845655e-03 2.210729e-03 1.642835e-03 4.725687e-03 4.076666e-03 2.251293e-03 3.305953e-03 3.488490e-03 1.947064e-03
 2.028192e-05 1.000000e-10 1.000000e-10 1.000000e-10 1.000000e-10 1.000000e-10 1.000000e-10 2.028192e-05 4.056384e-05 2.028192e-05 1.000000e-10 2.028192e-05 1.000000e-10 1.419734e-04 1.216915e-04 2.028192e-05 6.084576e-05 1.014096e-04 2.028192e-05 1.000000e-10 1.000000e-10 1.000000e-10 1.000000e-10 1.000000e-10 1.000000e-10 1.000000e-10 1.000000e-10 2.028192e-05 1.000000e-10 2.028192e-05 1.000000e-10 1.000000e-10 1.000000e-10 2.028192e-05 1.000000e-10 2.028192e-05 1.000000e-10 2.028192e-05 1.000000e-10 1.000000e-10 1.000000e-10 1.000000e-10 1.000000e-10 1.000000e-10 1.000000e-10 2.028192e-05 8.112767e-05 6.084576e-05 2.028192e-05 8.112767e-05 2.028192e-05 1.419734e-04 1.216915e-04 2.028192e-05 1.622553e-04 1.825373e-04 6.084576e-05 1.622553e-04 2.028192e-05 1.000000e-10 1.000000e-10 1.000000e-10 2.028192e-05 8.112767e-05 5.070480e-04 9.329683e-04 4.462022e-04 7.504310e-04 1.176351e-03 1.034378e-03 1.845655e-03 1.825373e-03 4.867660e-04 1.683399e-03 2.433830e-03 5.070480e-04 2.839469e-04 6.084576e-05 1.000000e-10 1.000000e-10 8.112767e-05 1.014096e-04 4.867660e-04 1.845655e-03 2.514958e-03 2.920596e-03 3.650745e-03 4.218639e-03 2.819187e-03 6.388804e-03 6.611905e-03 2.089038e-03 5.658655e-03 7.524592e-03 2.575804e-03 1.825373e-04 6.084576e-05 2.028192e-05 1.000000e-10 2.028192e-05 4.056384e-05 4.259203e-04 1.216915e-03 2.474394e-03 2.109320e-03 2.413548e-03 2.940878e-03 2.575804e-03 4.441740e-03 4.948788e-03 1.744245e-03 3.508772e-03 5.050198e-03 2.393266e-03 4.664841e-04 8.112767e-05 2.028192e-05 1.000000e-10 1.216915e-04 1.825373e-04 9.735321e-04 2.291857e-03 4.259203e-03 3.975256e-03 4.685123e-03 5.699219e-03 4.543150e-03 8.599534e-03 8.416996e-03 2.778623e-03 5.638373e-03 8.437278e-03 3.427644e-03 3.245107e-04 8.112767e-05 1.000000e-10 2.028192e-05 2.636649e-04 2.028192e-04 1.095224e-03 2.981442e-03 5.739783e-03 4.887942e-03 6.348241e-03 7.382618e-03 6.388804e-03 1.044519e-02 1.058716e-02 3.975256e-03 7.889666e-03 1.078998e-02 4.908224e-03 2.839469e-04 8.112767e-05 2.028192e-05 1.000000e-10 8.112767e-05 1.622553e-04 7.098672e-04 1.886218e-03 3.731873e-03 3.387080e-03 4.380894e-03 4.705405e-03 3.387080e-03 6.835007e-03 6.226549e-03 2.170165e-03 5.739783e-03 8.092486e-03 3.022006e-03 1.156069e-03 3.447926e-04 4.056384e-05 2.028192e-05 4.867660e-04 5.881756e-04 2.028192e-03 6.469932e-03 1.081026e-02 9.431092e-03 1.194605e-02 1.356860e-02 1.085083e-02 1.592131e-02 1.433932e-02 7.585438e-03 1.738160e-02 2.127573e-02 8.802353e-03 1.663117e-03 4.462022e-04 1.014096e-04 2.028192e-05 5.678937e-04 9.329683e-04 2.880032e-03 6.753879e-03 1.178379e-02 1.139844e-02 1.348748e-02 1.521144e-02 1.225028e-02 1.537369e-02 1.442044e-02 8.964608e-03 1.936923e-02 2.421661e-02 1.030321e-02 1.622553e-04 1.000000e-10 1.000000e-10 1.000000e-10 1.000000e-10 1.419734e-04 3.650745e-04 8.721225e-04 1.379170e-03 1.196633e-03 1.500862e-03 1.683399e-03 1.237197e-03 2.738059e-03 3.549336e-03 8.315587e-04 2.372984e-03 2.474394e-03 9.938140e-04 1.034378e-03 5.476118e-04 4.056384e-05 1.000000e-10 4.462022e-04 5.881756e-04 1.703681e-03 4.401176e-03 7.727411e-03 6.794443e-03 7.098672e-03 9.106581e-03 7.869384e-03 1.431903e-02 1.450157e-02 4.502586e-03 8.254741e-03 9.917858e-03 6.145421e-03 1.845655e-03 4.259203e-04 1.419734e-04 2.028192e-05 7.707129e-04 9.126863e-04 3.427644e-03 7.930230e-03 1.498834e-02 1.326437e-02 1.506947e-02 1.754386e-02 1.535341e-02 2.811074e-02 2.863807e-02 9.045736e-03 1.486665e-02 1.949092e-02 1.210831e-02 1.419734e-04 1.216915e-04 1.000000e-10 1.000000e-10 8.112767e-05 8.112767e-05 3.245107e-04 1.156069e-03 2.352703e-03 2.454112e-03 2.900314e-03 3.610182e-03 3.245107e-03 5.273299e-03 5.029916e-03 1.723963e-03 4.157793e-03 5.962884e-03 1.825373e-03
 1.000000e-10 1.000000e-10 1.000000e-10 1.000000e-10 1.000000e-10 1.000000e-10 1.000000e-10 2.028192e-05 1.000000e-10 2.028192e-05 2.028192e-05 1.000000e-10 1.000000e-10 1.825373e-04 1.014096e-04 4.056384e-05 6.084576e-05 1.216915e-04 2.028192e-05 1.000000e-10 1.000000e-10 1.000000e-10 1.000000e-10 1.000000e-10 1.000000e-10 1.000000e-10 1.000000e-10 2.028192e-05 1.000000e-10 1.000000e-10 1.000000e-10 1.000000e-10 1.000000e-10 4.056384e-05 1.000000e-10 2.028192e-05 1.000000e-10 2.028192e-05 8.112767e-05 1.000000e-10 1.000000e-10 1.000000e-10 1.000000e-10 1.000000e-10 1.000000e-10 1.000000e-10 1.000000e-10 1.000000e-10 2.028192e-05 8.112767e-05 4.056384e-05 3.042288e-04 2.028192e-04 4.056384e-05 1.014096e-04 8.112767e-05 2.028192e-05 8.112767e-05 2.028192e-05 1.000000e-10 1.000000e-10 4.056384e-05 6.084576e-05 1.825373e-04 1.014096e-04 5.881756e-04 4.462022e-04 7.504310e-04 1.034378e-03 5.273299e-04 2.474394e-03 2.798905e-03 6.084576e-04 1.581990e-03 2.210729e-03 4.056384e-04 2.839469e-04 6.084576e-05 2.028192e-05 1.000000e-10 8.112767e-05 3.650745e-04 6.693033e-04 4.462022e-04 1.784809e-03 1.541426e-03 2.028192e-03 4.259203e-03 1.744245e-03 9.309401e-03 9.228273e-03 1.967346e-03 6.916134e-03 8.031640e-03 1.095224e-03 2.636649e-04 2.028192e-05 2.028192e-05 1.000000e-10 2.028192e-05 2.433830e-04 5.070480e-04 2.839469e-04 1.318325e-03 1.135787e-03 1.379170e-03 2.616368e-03 1.338607e-03 7.646283e-03 6.307677e-03 1.581990e-03 5.394990e-03 5.760065e-03 7.098672e-04 5.678937e-04 1.825373e-04 6.084576e-05 4.056384e-05 8.112767e-05 3.650745e-04 8.924044e-04 7.707129e-04 2.068756e-03 2.149883e-03 3.042288e-03 5.050198e-03 2.291857e-03 1.241253e-02 1.099280e-02 2.372984e-03 8.133049e-03 1.091167e-02 2.210729e-03 7.098672e-04 2.839469e-04 8.112767e-05 4.056384e-05 1.216915e-04 6.693033e-04 1.237197e-03 8.721225e-04 3.022006e-03 3.549336e-03 4.198357e-03 5.942602e-03 3.123415e-03 1.559680e-02 1.413650e-02 3.975256e-03 1.119562e-02 1.320353e-02 2.332421e-03 3.245107e-04 1.419734e-04 6.084576e-05 6.084576e-05 8.112767e-05 3.042288e-04 8.315587e-04 9.532502e-04 2.048474e-03 1.723963e-03 2.129601e-03 3.853565e-03 2.372984e-03 1.129703e-02 1.022209e-02 2.190447e-03 6.409086e-03 8.315587e-03 1.581990e-03 1.561708e-03 3.650745e-04 1.419734e-04 1.622553e-04 4.259203e-04 1.541426e-03 3.326235e-03 2.231011e-03 7.504310e-03 6.368522e-03 7.179799e-03 1.182436e-02 6.672751e-03 3.099077e-02 3.070682e-02 6.672751e-03 1.281817e-02 1.713822e-02 5.273299e-03 1.947064e-03 4.664841e-04 1.622553e-04 1.216915e-04 4.259203e-04 1.379170e-03 3.711591e-03 3.224825e-03 8.721225e-03 6.510496e-03 7.484028e-03 1.304127e-02 7.930230e-03 3.798803e-02 3.389109e-02 6.956698e-03 1.411622e-02 1.628638e-02 5.577528e-03 1.216915e-04 4.056384e-05 2.028192e-05 1.000000e-10 2.028192e-05 2.028192e-04 3.447926e-04 2.636649e-04 6.084576e-04 7.301491e-04 1.014096e-03 1.622553e-03 1.034378e-03 3.731873e-03 3.549336e-03 7.098672e-04 2.940878e-03 3.954974e-03 5.881756e-04 1.095224e-03 2.433830e-04 1.216915e-04 2.231011e-04 2.636649e-04 6.693033e-04 1.784809e-03 2.007910e-03 4.563432e-03 4.441740e-03 5.029916e-03 8.741507e-03 4.462022e-03 1.364973e-02 1.291958e-02 4.806815e-03 1.667174e-02 1.953149e-02 3.711591e-03 1.805091e-03 4.867660e-04 2.231011e-04 3.650745e-04 5.678937e-04 1.865937e-03 4.320049e-03 3.427644e-03 1.018152e-02 9.410810e-03 1.103336e-02 1.650948e-02 9.573066e-03 2.675185e-02 2.401379e-02 1.066829e-02 2.948991e-02 3.585843e-02 7.281209e-03 1.825373e-04 2.028192e-05 1.000000e-10 2.028192e-05 6.084576e-05 3.245107e-04 5.678937e-04 4.056384e-04 9.938140e-04 1.176351e-03 1.784809e-03 2.616368e-03 1.865937e-03 8.964608e-03 7.565156e-03 1.277761e-03 5.334145e-03 6.165703e-03 1.115506e-03
 2.028192e-05 6.084576e-05 1.216915e-04 1.014096e-04 2.839469e-04 1.000000e-10 1.000000e-10 1.000000e-10 1.000000e-10 1.000000e-10 1.000000e-10 1.000000e-10 1.000000e-10 2.028192e-05 8.112767e-05 1.000000e-10 1.000000e-10 1.000000e-10 1.000000e-10 1.000000e-10 2.028192e-05 2.028192e-05 2.839469e-04 1.216915e-04 4.259203e-04 6.084576e-05 4.056384e-05 1.000000e-10 1.000000e-10 1.000000e-10 4.867660e-04 7.909948e-04 4.036102e-03 2.596086e-03 4.786533e-03 8.924044e-04 2.839469e-04 4.056384e-05 1.000000e-10 1.000000e-10 1.764527e-03 2.778623e-03 1.379170e-02 9.268837e-03 1.758442e-02 3.427644e-03 1.054660e-03 1.419734e-04 1.000000e-10 2.028192e-05 1.156069e-03 2.575804e-03 1.001927e-02 6.652469e-03 1.320353e-02 2.271575e-03 5.881756e-04 1.014096e-04 1.000000e-10 1.000000e-10 2.109320e-03 3.772437e-03 1.809147e-02 1.291958e-02 2.218842e-02 4.198357e-03 1.156069e-03 1.622553e-04 2.028192e-05 1.000000e-10 2.981442e-03 5.212453e-03 2.336477e-02 1.732076e-02 2.813102e-02 5.678937e-03 1.500862e-03 1.216915e-04 1.000000e-10 1.000000e-10 1.947064e-03 3.488490e-03 1.555623e-02 1.050603e-02 1.951121e-02 2.900314e-03 7.909948e-04 2.028192e-04 1.000000e-10 1.000000e-10 5.942602e-03 1.115506e-02 4.147652e-02 2.924653e-02 5.023831e-02 1.060744e-02 4.076666e-03 2.839469e-04 1.000000e-10 4.056384e-05 6.429368e-03 1.322381e-02 4.648616e-02 3.232938e-02 5.342257e-02 1.239225e-02 4.989352e-03 8.518406e-04 2.028192e-05 1.000000e-10 6.693033e-04 1.500862e-03 5.760065e-03 4.238921e-03 7.524592e-03 1.318325e-03 4.867660e-04 1.000000e-10 1.000000e-10 1.000000e-10 3.589900e-03 8.092486e-03 2.890173e-02 2.062671e-02 3.443870e-02 6.632187e-03 2.291857e-03 4.259203e-04 1.000000e-10 1.000000e-10 7.544874e-03 1.442044e-02 5.453808e-02 4.062468e-02 6.567285e-02 1.446101e-02 5.942602e-03 7.098672e-04 4.056384e-05 1.000000e-10 1.277761e-03 2.109320e-03 1.127675e-02 7.930230e-03 1.435960e-02 2.616368e-03 8.112767e-04 6.084576e-05 1.000000e-10 1.000000e-10
 1.000000e-10 1.000000e-10 1.000000e-10 1.000000e-10 1.000000e-10 1.000000e-10 2.028192e-05 1.000000e-10 6.084576e-05 4.056384e-05 1.000000e-10 8.112767e-05 1.014096e-04 1.000000e-10 1.014096e-04 1.622553e-04 2.028192e-05 1.000000e-10 1.000000e-10 1.000000e-10 1.000000e-10 1.000000e-10 2.028192e-05 1.000000e-10 2.028192e-05 1.000000e-10 1.000000e-10 1.000000e-10 2.028192e-05 1.000000e-10 2.028192e-05 1.000000e-10 2.028192e-05 1.000000e-10 1.000000e-10 1.000000e-10 1.000000e-10 1.000000e-10 2.028192e-05 1.000000e-10 2.028192e-05 6.084576e-05 6.084576e-05 8.112767e-05 2.028192e-05 1.419734e-04 2.028192e-04 1.014096e-04 1.622553e-04 8.112767e-05 2.028192e-05 2.028192e-05 1.000000e-10 1.000000e-10 2.028192e-05 4.056384e-05 8.112767e-05 9.126863e-04 6.287395e-04 7.301491e-04 5.881756e-04 5.070480e-04 2.454112e-03 2.920596e-03 4.056384e-04 1.784809e-03 2.393266e-03 4.259203e-04 1.825373e-04 2.028192e-05 1.000000e-10 1.000000e-10 2.028192e-04 6.287395e-04 2.190447e-03 2.109320e-03 2.961160e-03 3.630463e-03 2.190447e-03 7.686847e-03 1.008011e-02 2.149883e-03 6.327959e-03 7.463746e-03 2.007910e-03 1.419734e-04 1.000000e-10 1.000000e-10 6.084576e-05 1.014096e-04 6.490214e-04 2.068756e-03 1.541426e-03 2.210729e-03 2.494676e-03 1.703681e-03 5.942602e-03 5.638373e-03 1.419734e-03 4.685123e-03 6.185985e-03 1.723963e-03 1.622553e-04 1.000000e-10 1.000000e-10 2.028192e-05 1.825373e-04 9.938140e-04 4.238921e-03 2.656931e-03 4.624277e-03 4.948788e-03 3.366798e-03 9.248555e-03 9.593348e-03 2.231011e-03 8.153331e-03 1.089139e-02 3.305953e-03 1.825373e-04 1.000000e-10 2.028192e-05 1.216915e-04 4.056384e-04 1.318325e-03 5.902038e-03 3.549336e-03 5.983166e-03 6.672751e-03 3.731873e-03 1.241253e-02 1.255451e-02 3.326235e-03 1.089139e-02 1.253423e-02 4.705405e-03 1.419734e-04 1.000000e-10 2.028192e-05 4.056384e-05 1.825373e-04 8.112767e-04 4.644559e-03 2.596086e-03 3.447926e-03 4.360613e-03 2.859751e-03 9.066018e-03 9.187709e-03 2.007910e-03 5.780347e-03 7.159517e-03 2.596086e-03 6.084576e-04 6.084576e-05 6.084576e-05 1.622553e-04 6.895852e-04 2.819187e-03 1.314268e-02 7.646283e-03 9.857012e-03 1.261535e-02 9.187709e-03 2.764426e-02 2.955076e-02 5.881756e-03 9.998986e-03 1.456242e-02 8.579252e-03 5.678937e-04 1.000000e-10 6.084576e-05 1.825373e-04 8.315587e-04 3.447926e-03 1.508975e-02 8.437278e-03 1.156069e-02 1.525200e-02 9.796167e-03 3.395193e-02 3.135585e-02 5.962884e-03 1.054660e-02 1.237197e-02 1.072913e-02 6.084576e-05 1.000000e-10 1.000000e-10 2.028192e-05 4.056384e-05 3.650745e-04 1.602272e-03 8.112767e-04 1.480580e-03 1.521144e-03 1.156069e-03 2.474394e-03 3.245107e-03 5.881756e-04 2.940878e-03 4.299767e-03 8.924044e-04 4.462022e-04 1.000000e-10 8.112767e-05 1.419734e-04 5.273299e-04 2.514958e-03 8.295305e-03 5.638373e-03 7.382618e-03 9.998986e-03 4.847379e-03 1.001927e-02 8.640097e-03 4.320049e-03 1.425819e-02 2.308082e-02 4.786533e-03 6.490214e-04 4.056384e-05 2.028192e-05 1.622553e-04 1.014096e-03 3.873846e-03 1.628638e-02 1.060744e-02 1.519116e-02 1.762499e-02 1.018152e-02 1.985600e-02 1.624582e-02 9.390528e-03 3.182233e-02 3.995538e-02 1.103336e-02 1.000000e-10 1.000000e-10 1.000000e-10 2.028192e-05 1.014096e-04 5.476118e-04 2.210729e-03 1.561708e-03 2.433830e-03 3.082852e-03 2.028192e-03 7.220363e-03 6.794443e-03 1.419734e-03 4.786533e-03 6.490214e-03 1.744245e-03
 1.000000e-10 1.216915e-04 1.419734e-04 2.028192e-05 6.084576e-05 4.056384e-05 1.014096e-04 1.014096e-04 1.000000e-10 1.000000e-10 1.000000e-10 1.000000e-10 1.000000e-10 1.000000e-10 1.000000e-10 1.000000e-10 1.000000e-10 1.000000e-10 1.000000e-10 1.000000e-10 2.028192e-05 2.028192e-05 1.000000e-10 4.056384e-05 1.000000e-10 1.000000e-10 1.000000e-10 1.000000e-10 1.000000e-10 1.000000e-10 1.000000e-10 1.000000e-10 1.000000e-10 1.000000e-10 2.028192e-05 1.000000e-10 1.000000e-10 1.000000e-10 6.084576e-05 1.216915e-04 1.825373e-04 1.216915e-04 1.622553e-04 8.112767e-05 8.112767e-05 1.014096e-04 1.000000e-10 1.000000e-10 1.000000e-10 1.000000e-10 1.000000e-10 1.000000e-10 1.000000e-10 2.028192e-05 2.028192e-05 1.000000e-10 2.028192e-05 1.581990e-03 1.399452e-03 1.947064e-03 1.541426e-03 1.257479e-03 8.315587e-04 1.886218e-03 1.602272e-03 6.084576e-05 2.028192e-05 1.014096e-04 2.028192e-05 4.056384e-05 1.216915e-04 1.825373e-04 4.259203e-04 7.504310e-04 1.014096e-04 1.000000e-10 4.725687e-03 4.786533e-03 7.382618e-03 5.415272e-03 6.672751e-03 3.873846e-03 5.658655e-03 4.685123e-03 5.070480e-04 2.839469e-04 5.476118e-04 2.636649e-04 1.622553e-04 5.273299e-04 5.678937e-04 1.480580e-03 1.440016e-03 3.245107e-04 2.231011e-04 3.508772e-03 3.731873e-03 5.476118e-03 4.178075e-03 4.705405e-03 2.859751e-03 4.096948e-03 3.123415e-03 4.462022e-04 3.042288e-04 2.433830e-04 1.419734e-04 1.216915e-04 3.447926e-04 5.070480e-04 1.379170e-03 8.112767e-04 2.636649e-04 1.216915e-04 6.145421e-03 6.652469e-03 9.471656e-03 7.504310e-03 8.640097e-03 4.969070e-03 7.118953e-03 6.206267e-03 6.693033e-04 6.490214e-04 6.693033e-04 3.650745e-04 1.622553e-04 6.693033e-04 6.895852e-04 1.744245e-03 1.541426e-03 2.636649e-04 3.650745e-04 8.254741e-03 8.254741e-03 1.247338e-02 9.633911e-03 1.044519e-02 6.307677e-03 9.694757e-03 8.112767e-03 8.924044e-04 6.287395e-04 9.329683e-04 2.433830e-04 3.650745e-04 6.693033e-04 9.938140e-04 3.062570e-03 2.372984e-03 6.084576e-04 2.231011e-04 5.455836e-03 5.212453e-03 7.321773e-03 6.652469e-03 7.321773e-03 3.954974e-03 5.800629e-03 5.536964e-03 5.881756e-04 4.462022e-04 6.895852e-04 3.853565e-04 4.259203e-04 3.650745e-04 5.273299e-04 1.906500e-03 1.703681e-03 3.447926e-04 1.825373e-04 1.608356e-02 1.452185e-02 2.249265e-02 1.719907e-02 1.989656e-02 1.296015e-02 1.586046e-02 1.194605e-02 2.352703e-03 1.480580e-03 1.784809e-03 7.707129e-04 7.504310e-04 1.338607e-03 1.460298e-03 5.171889e-03 4.259203e-03 9.938140e-04 8.518406e-04 1.878106e-02 1.602272e-02 2.360815e-02 1.880134e-02 2.103235e-02 1.515059e-02 1.780752e-02 1.437988e-02 2.677213e-03 1.521144e-03 1.845655e-03 1.277761e-03 1.318325e-03 1.581990e-03 1.460298e-03 4.969070e-03 4.705405e-03 1.196633e-03 1.277761e-03 2.089038e-03 2.231011e-03 3.001724e-03 2.210729e-03 2.900314e-03 1.825373e-03 2.494676e-03 2.048474e-03 3.447926e-04 1.622553e-04 1.825373e-04 6.084576e-05 4.056384e-05 2.231011e-04 2.636649e-04 7.098672e-04 4.462022e-04 1.014096e-04 1.216915e-04 1.192577e-02 1.076970e-02 1.440016e-02 1.247338e-02 1.381199e-02 8.214177e-03 1.087111e-02 8.944326e-03 1.318325e-03 7.909948e-04 1.277761e-03 5.476118e-04 6.287395e-04 1.176351e-03 1.298043e-03 3.326235e-03 1.886218e-03 4.462022e-04 4.867660e-04 2.095122e-02 1.859852e-02 2.606227e-02 2.245208e-02 2.521042e-02 1.758442e-02 2.192475e-02 1.683399e-02 3.792719e-03 2.575804e-03 3.001724e-03 1.663117e-03 1.581990e-03 3.163979e-03 3.387080e-03 6.226549e-03 5.009634e-03 9.735321e-04 1.399452e-03 3.954974e-03 4.238921e-03 5.800629e-03 4.502586e-03 4.766251e-03 3.022006e-03 4.948788e-03 3.772437e-03 3.245107e-04 3.042288e-04 4.664841e-04 1.419734e-04 2.433830e-04 4.664841e-04 5.678937e-04 1.135787e-03 1.135787e-03 2.433830e-04 2.231011e-04
 1.000000e-10 1.000000e-10 1.825373e-04 1.216915e-04 2.433830e-04 4.056384e-05 1.000000e-10 1.000000e-10 1.000000e-10 1.000000e-10 4.056384e-05 1.000000e-10 6.084576e-05 1.000000e-10 1.000000e-10 1.000000e-10 1.000000e-10 8.112767e-05 2.433830e-04 1.216915e-04 4.664841e-04 6.084576e-05 1.000000e-10 1.000000e-10 6.084576e-05 7.707129e-04 4.259203e-03 2.129601e-03 6.023730e-03 6.490214e-04 2.028192e-05 1.000000e-10 3.447926e-04 1.764527e-03 1.484636e-02 7.402900e-03 2.346618e-02 1.865937e-03 1.419734e-04 1.000000e-10 2.839469e-04 1.642835e-03 1.143900e-02 5.618091e-03 1.600243e-02 1.379170e-03 2.028192e-04 1.000000e-10 4.259203e-04 2.535240e-03 1.861880e-02 1.040462e-02 2.989555e-02 2.454112e-03 2.433830e-04 2.028192e-05 5.273299e-04 3.184261e-03 2.445999e-02 1.356860e-02 3.890072e-02 3.245107e-03 4.056384e-04 1.000000e-10 5.476118e-04 2.190447e-03 1.588074e-02 8.964608e-03 2.490620e-02 2.271575e-03 1.419734e-04 1.000000e-10 1.500862e-03 6.713315e-03 4.391035e-02 2.468310e-02 6.863401e-02 6.672751e-03 8.924044e-04 6.084576e-05 1.845655e-03 7.524592e-03 4.896055e-02 2.993611e-02 7.267011e-02 8.051922e-03 1.074942e-03 6.084576e-05 1.014096e-04 6.287395e-04 5.618091e-03 3.752155e-03 1.038434e-02 9.532502e-04 6.084576e-05 1.000000e-10 1.074942e-03 4.725687e-03 2.991583e-02 1.788865e-02 4.581685e-02 4.827097e-03 7.098672e-04 4.056384e-05 2.129601e-03 1.020181e-02 5.780347e-02 3.425616e-02 8.796268e-02 1.030321e-02 1.196633e-03 1.014096e-04 2.636649e-04 1.581990e-03 1.083054e-02 6.246831e-03 1.981543e-02 1.581990e-03 1.014096e-04 2.028192e-05
 2.028192e-05 1.000000e-10 1.000000e-10 4.056384e-05 1.000000e-10 2.028192e-05 4.056384e-05 1.216915e-04 1.000000e-10 1.000000e-10 2.028192e-05 1.000000e-10 1.000000e-10 4.056384e-05 4.056384e-05 2.028192e-05 1.622553e-04 6.084576e-05 1.000000e-10 1.000000e-10 2.028192e-05 1.000000e-10 1.000000e-10 1.000000e-10 1.000000e-10 1.000000e-10 1.000000e-10 1.000000e-10 2.028192e-05 1.000000e-10 1.000000e-10 1.000000e-10 1.000000e-10 1.000000e-10 1.000000e-10 6.084576e-05 1.000000e-10 1.000000e-10 1.216915e-04 6.084576e-05 6.084576e-05 4.056384e-05 2.028192e-05 2.028192e-05 2.028192e-05 1.216915e-04 1.000000e-10 2.028192e-05 2.028192e-05 4.056384e-05 2.028192e-05 8.112767e-05 4.056384e-05 1.000000e-10 2.231011e-04 4.056384e-05 1.000000e-10 6.693033e-04 5.273299e-04 6.084576e-04 3.042288e-04 3.447926e-04 3.853565e-04 1.135787e-03 1.906500e-03 3.042288e-04 3.447926e-04 3.853565e-04 4.259203e-04 3.042288e-04 9.329683e-04 1.358889e-03 8.518406e-04 2.393266e-03 5.273299e-04 1.216915e-04 2.332421e-03 1.602272e-03 1.663117e-03 1.054660e-03 1.014096e-03 9.938140e-04 3.184261e-03 7.058108e-03 1.074942e-03 2.068756e-03 9.126863e-04 1.926782e-03 9.126863e-04 4.948788e-03 4.178075e-03 4.705405e-03 7.362336e-03 1.987628e-03 3.447926e-04 1.764527e-03 1.196633e-03 1.054660e-03 7.301491e-04 9.735321e-04 9.329683e-04 2.514958e-03 5.354427e-03 7.707129e-04 1.277761e-03 6.693033e-04 9.329683e-04 7.707129e-04 3.468208e-03 3.042288e-03 2.981442e-03 5.699219e-03 1.500862e-03 4.462022e-04 2.859751e-03 1.906500e-03 1.906500e-03 1.298043e-03 1.440016e-03 1.034378e-03 4.096948e-03 8.822635e-03 1.805091e-03 2.210729e-03 1.581990e-03 2.352703e-03 1.480580e-03 6.226549e-03 5.942602e-03 5.678937e-03 9.633911e-03 2.494676e-03 7.707129e-04 3.894128e-03 2.494676e-03 2.393266e-03 2.089038e-03 2.190447e-03 1.602272e-03 5.983166e-03 1.044519e-02 2.454112e-03 2.880032e-03 1.886218e-03 3.143697e-03 2.028192e-03 7.585438e-03 7.402900e-03 7.565156e-03 1.231112e-02 3.549336e-03 1.298043e-03 2.758341e-03 1.500862e-03 1.602272e-03 1.419734e-03 1.298043e-03 9.938140e-04 4.117229e-03 6.774161e-03 1.521144e-03 1.967346e-03 1.419734e-03 2.251293e-03 1.318325e-03 4.299767e-03 3.671027e-03 4.989352e-03 8.944326e-03 2.413548e-03 7.909948e-04 7.504310e-03 4.725687e-03 4.786533e-03 4.401176e-03 3.427644e-03 3.123415e-03 8.822635e-03 1.721935e-02 3.914410e-03 6.997262e-03 4.583714e-03 6.875570e-03 4.036102e-03 9.390528e-03 6.936416e-03 1.458270e-02 2.851638e-02 8.477842e-03 2.312139e-03 8.315587e-03 5.739783e-03 5.394990e-03 4.259203e-03 4.238921e-03 4.299767e-03 9.654193e-03 1.902444e-02 4.908224e-03 7.605720e-03 5.374708e-03 8.072204e-03 3.954974e-03 7.767975e-03 6.753879e-03 1.705709e-02 3.194402e-02 1.010040e-02 2.738059e-03 1.156069e-03 5.070480e-04 9.532502e-04 6.693033e-04 6.895852e-04 6.084576e-04 1.683399e-03 3.650745e-03 5.881756e-04 5.881756e-04 2.636649e-04 5.678937e-04 4.259203e-04 1.744245e-03 2.048474e-03 1.642835e-03 2.393266e-03 7.301491e-04 2.433830e-04 5.760065e-03 3.488490e-03 3.123415e-03 3.163979e-03 3.650745e-03 2.859751e-03 7.504310e-03 1.437988e-02 3.407362e-03 4.137511e-03 2.798905e-03 3.711591e-03 3.123415e-03 1.180408e-02 1.121590e-02 6.956698e-03 7.950512e-03 2.048474e-03 1.987628e-03 1.028293e-02 6.510496e-03 6.733597e-03 5.739783e-03 5.658655e-03 5.942602e-03 1.399452e-02 2.399351e-02 6.672751e-03 8.599534e-03 6.348241e-03 9.066018e-03 6.226549e-03 2.389210e-02 2.164081e-02 1.502890e-02 1.594159e-02 4.380894e-03 4.015820e-03 1.703681e-03 1.095224e-03 1.196633e-03 8.924044e-04 7.909948e-04 6.693033e-04 2.839469e-03 5.151607e-03 8.112767e-04 1.500862e-03 1.115506e-03 1.642835e-03 8.315587e-04 3.975256e-03 3.346517e-03 3.671027e-03 6.551060e-03 1.764527e-03 5.070480e-04
 1.000000e-10 1.000000e-10 1.000000e-10 1.000000e-10 1.000000e-10 1.000000e-10 1.000000e-10 1.000000e-10 1.000000e-10 4.056384e-05 4.056384e-05 2.028192e-05 2.028192e-05 8.112767e-05 1.014096e-04 1.000000e-10 6.084576e-05 1.825373e-04 4.056384e-05 1.000000e-10 1.000000e-10 1.000000e-10 1.000000e-10 1.000000e-10 1.000000e-10 2.028192e-05 1.000000e-10 2.028192e-05 1.000000e-10 1.000000e-10 1.000000e-10 1.000000e-10 2.028192e-05 4.056384e-05 1.000000e-10 1.000000e-10 1.000000e-10 1.000000e-10 1.000000e-10 2.028192e-05 1.000000e-10 1.000000e-10 1.000000e-10 1.000000e-10 6.084576e-05 2.028192e-05 2.028192e-05 1.419734e-04 4.056384e-05 6.084576e-05 4.056384e-05 1.216915e-04 1.419734e-04 4.056384e-05 1.216915e-04 1.419734e-04 1.000000e-10 1.216915e-04 2.028192e-05 2.028192e-05 2.028192e-05 6.084576e-05 2.231011e-04 4.056384e-04 2.636649e-04 5.273299e-04 4.664841e-04 5.070480e-04 6.287395e-04 8.315587e-04 2.210729e-03 2.393266e-03 6.490214e-04 1.987628e-03 2.251293e-03 2.839469e-04 5.070480e-04 3.245107e-04 2.028192e-04 1.622553e-04 2.636649e-04 7.909948e-04 1.622553e-03 9.329683e-04 1.460298e-03 2.007910e-03 2.514958e-03 3.326235e-03 2.900314e-03 5.212453e-03 8.579252e-03 2.291857e-03 7.139235e-03 8.335869e-03 1.135787e-03 4.259203e-04 2.028192e-04 1.216915e-04 4.056384e-05 2.839469e-04 5.476118e-04 1.480580e-03 6.693033e-04 1.602272e-03 1.561708e-03 1.683399e-03 2.089038e-03 1.541426e-03 3.853565e-03 5.942602e-03 1.581990e-03 5.881756e-03 5.760065e-03 1.237197e-03 7.098672e-04 3.650745e-04 2.028192e-04 3.245107e-04 4.867660e-04 1.074942e-03 2.352703e-03 1.480580e-03 2.433830e-03 3.224825e-03 3.407362e-03 4.015820e-03 3.873846e-03 6.409086e-03 9.329683e-03 3.630463e-03 8.802353e-03 1.034378e-02 1.967346e-03 1.054660e-03 7.301491e-04 2.433830e-04 5.273299e-04 7.707129e-04 1.744245e-03 3.752155e-03 1.926782e-03 3.833283e-03 4.380894e-03 4.178075e-03 4.928506e-03 3.975256e-03 8.315587e-03 1.206774e-02 4.441740e-03 1.216915e-02 1.233141e-02 2.677213e-03 5.476118e-04 4.259203e-04 1.825373e-04 4.867660e-04 4.664841e-04 1.196633e-03 1.967346e-03 1.156069e-03 2.575804e-03 2.433830e-03 2.758341e-03 3.143697e-03 2.920596e-03 6.672751e-03 8.295305e-03 3.184261e-03 7.281209e-03 7.504310e-03 1.500862e-03 2.474394e-03 1.419734e-03 5.678937e-04 7.707129e-04 1.358889e-03 4.299767e-03 6.875570e-03 4.320049e-03 7.869384e-03 7.646283e-03 8.518406e-03 9.573066e-03 8.903762e-03 1.894331e-02 2.782679e-02 7.260927e-03 1.243282e-02 1.553595e-02 6.064294e-03 2.920596e-03 1.500862e-03 7.909948e-04 1.054660e-03 1.521144e-03 4.238921e-03 6.916134e-03 4.583714e-03 9.938140e-03 8.315587e-03 1.018152e-02 1.097252e-02 9.289119e-03 2.259406e-02 3.084880e-02 8.437278e-03 1.332522e-02 1.478552e-02 7.565156e-03 2.231011e-04 4.056384e-05 6.084576e-05 6.084576e-05 1.014096e-04 3.042288e-04 9.735321e-04 3.447926e-04 8.721225e-04 9.938140e-04 1.298043e-03 1.338607e-03 1.521144e-03 2.089038e-03 2.636649e-03 8.518406e-04 2.920596e-03 4.320049e-03 5.070480e-04 1.947064e-03 8.315587e-04 2.839469e-04 3.853565e-04 9.329683e-04 2.291857e-03 3.691309e-03 3.022006e-03 4.948788e-03 5.597810e-03 6.206267e-03 7.017544e-03 5.374708e-03 6.490214e-03 8.072204e-03 6.206267e-03 1.691512e-02 2.076868e-02 3.731873e-03 3.671027e-03 1.521144e-03 5.476118e-04 9.735321e-04 1.500862e-03 4.096948e-03 7.463746e-03 4.786533e-03 1.135787e-02 1.032350e-02 1.218943e-02 1.214887e-02 1.010040e-02 1.494777e-02 1.709766e-02 1.210831e-02 3.454011e-02 3.689281e-02 7.321773e-03 5.476118e-04 2.839469e-04 1.419734e-04 1.825373e-04 2.433830e-04 5.881756e-04 8.721225e-04 5.678937e-04 1.581990e-03 1.602272e-03 1.602272e-03 2.717777e-03 2.048474e-03 4.948788e-03 6.855289e-03 2.068756e-03 5.638373e-03 6.753879e-03 1.074942e-03
 1.000000e-10 1.000000e-10 1.000000e-10 4.056384e-05 1.000000e-10 2.028192e-05 1.014096e-04 1.000000e-10 1.216915e-04 8.112767e-05 4.056384e-05 4.056384e-05 1.216915e-04 2.028192e-05 1.000000e-10 1.000000e-10 1.000000e-10 2.028192e-05 2.028192e-05 1.000000e-10 1.000000e-10 2.028192e-05 1.000000e-10 1.000000e-10 1.000000e-10 1.000000e-10 4.056384e-05 1.000000e-10 1.000000e-10 1.000000e-10 2.028192e-05 2.028192e-05 4.056384e-05 4.056384e-05 1.622553e-04 4.056384e-05 1.419734e-04 1.419734e-04 2.028192e-05 1.419734e-04 1.825373e-04 2.028192e-05 1.000000e-10 1.000000e-10 2.028192e-05 3.447926e-04 3.245107e-04 8.112767e-04 1.014096e-03 5.678937e-04 2.697495e-03 2.210729e-03 1.216915e-04 1.703681e-03 3.630463e-03 4.664841e-04 2.028192e-05 1.000000e-10 1.419734e-04 1.358889e-03 1.095224e-03 2.859751e-03 4.096948e-03 2.231011e-03 8.883480e-03 9.370246e-03 5.070480e-04 4.867660e-03 1.267620e-02 1.723963e-03 1.000000e-10 1.000000e-10 8.112767e-05 1.277761e-03 8.112767e-04 1.744245e-03 2.738059e-03 1.723963e-03 6.327959e-03 7.037826e-03 3.650745e-04 4.056384e-03 9.289119e-03 1.115506e-03 1.000000e-10 2.028192e-05 1.825373e-04 2.170165e-03 1.379170e-03 3.407362e-03 5.902038e-03 3.042288e-03 1.168239e-02 1.214887e-02 8.112767e-04 6.165703e-03 1.569821e-02 2.007910e-03 1.000000e-10 2.028192e-05 3.447926e-04 3.285671e-03 2.109320e-03 4.827097e-03 6.855289e-03 3.914410e-03 1.525200e-02 1.563736e-02 7.909948e-04 7.909948e-03 2.044417e-02 2.920596e-03 1.000000e-10 1.000000e-10 1.014096e-04 1.865937e-03 1.014096e-03 3.143697e-03 4.969070e-03 2.535240e-03 9.410810e-03 9.471656e-03 6.287395e-04 5.922320e-03 1.437988e-02 1.460298e-03 4.056384e-05 2.028192e-05 7.301491e-04 6.368522e-03 4.583714e-03 1.012068e-02 1.531285e-02 7.220363e-03 1.981543e-02 1.938951e-02 2.474394e-03 1.742217e-02 4.393064e-02 5.618091e-03 2.028192e-05 2.028192e-05 9.938140e-04 7.605720e-03 4.887942e-03 1.141872e-02 1.652976e-02 8.903762e-03 2.032248e-02 1.918670e-02 3.001724e-03 1.971402e-02 5.149579e-02 6.044012e-03 1.000000e-10 1.000000e-10 6.084576e-05 7.098672e-04 7.707129e-04 9.735321e-04 1.886218e-03 1.014096e-03 3.975256e-03 4.887942e-03 3.245107e-04 1.744245e-03 4.603996e-03 5.476118e-04 2.028192e-05 1.000000e-10 6.490214e-04 4.928506e-03 3.184261e-03 6.895852e-03 8.640097e-03 6.368522e-03 2.216814e-02 2.295913e-02 1.115506e-03 7.747693e-03 1.669202e-02 3.630463e-03 2.028192e-05 2.028192e-05 1.156069e-03 9.410810e-03 5.820911e-03 1.435960e-02 1.993713e-02 1.147957e-02 4.376838e-02 4.171991e-02 2.413548e-03 1.421762e-02 3.251192e-02 7.139235e-03 1.000000e-10 1.000000e-10 8.112767e-05 1.257479e-03 1.034378e-03 1.825373e-03 3.427644e-03 1.480580e-03 6.632187e-03 7.220363e-03 3.447926e-04 4.482304e-03 1.105365e-02 1.602272e-03
 2.028192e-05 8.112767e-05 6.084576e-05 2.028192e-05 1.014096e-04 1.419734e-04 6.084576e-05 4.056384e-05 1.000000e-10 1.000000e-10 1.000000e-10 2.028192e-05 2.028192e-05 1.000000e-10 1.000000e-10 2.028192e-05 1.000000e-10 1.000000e-10 1.000000e-10 2.028192e-05 1.000000e-10 1.000000e-10 2.028192e-05 1.000000e-10 2.028192e-05 4.056384e-05 1.000000e-10 1.000000e-10 1.000000e-10 1.000000e-10 1.000000e-10 1.000000e-10 1.000000e-10 1.000000e-10 1.000000e-10 1.000000e-10 1.000000e-10 1.000000e-10 6.084576e-05 2.028192e-04 1.419734e-04 1.825373e-04 8.112767e-05 8.112767e-05 2.028192e-05 1.000000e-10 8.112767e-05 2.028192e-05 2.028192e-05 1.000000e-10 2.028192e-05 2.028192e-05 1.000000e-10 4.056384e-05 1.000000e-10 1.000000e-10 1.000000e-10 1.622553e-03 1.805091e-03 1.480580e-03 1.642835e-03 1.500862e-03 1.744245e-03 5.881756e-04 4.462022e-04 9.329683e-04 1.419734e-04 2.433830e-04 1.622553e-04 1.622553e-04 2.839469e-04 8.112767e-05 3.447926e-04 2.839469e-04 1.216915e-04 3.245107e-04 5.131325e-03 5.780347e-03 4.380894e-03 6.287395e-03 5.577528e-03 7.037826e-03 3.042288e-03 1.987628e-03 2.880032e-03 6.490214e-04 8.315587e-04 7.504310e-04 1.622553e-04 8.721225e-04 2.636649e-04 1.156069e-03 6.490214e-04 6.895852e-04 1.541426e-03 3.671027e-03 4.745969e-03 3.447926e-03 5.009634e-03 3.772437e-03 5.090762e-03 2.636649e-03 1.176351e-03 2.251293e-03 6.895852e-04 5.070480e-04 4.462022e-04 1.419734e-04 6.693033e-04 2.433830e-04 6.490214e-04 3.650745e-04 2.028192e-04 8.112767e-04 6.348241e-03 8.599534e-03 6.206267e-03 7.707129e-03 7.605720e-03 8.782071e-03 4.157793e-03 2.393266e-03 4.198357e-03 1.196633e-03 9.735321e-04 6.287395e-04 2.636649e-04 1.156069e-03 3.650745e-04 1.115506e-03 5.678937e-04 5.070480e-04 1.683399e-03 8.802353e-03 1.028293e-02 8.741507e-03 1.089139e-02 9.613629e-03 1.265592e-02 4.502586e-03 2.758341e-03 5.658655e-03 1.419734e-03 1.338607e-03 7.504310e-04 5.070480e-04 1.237197e-03 3.245107e-04 1.419734e-03 5.476118e-04 4.664841e-04 2.231011e-03 6.084576e-03 7.240645e-03 4.766251e-03 6.774161e-03 5.861474e-03 7.869384e-03 3.285671e-03 1.744245e-03 3.752155e-03 7.707129e-04 9.938140e-04 7.098672e-04 3.650745e-04 8.924044e-04 1.419734e-04 1.176351e-03 5.476118e-04 3.650745e-04 1.460298e-03 1.494777e-02 1.863908e-02 1.433932e-02 1.801034e-02 1.792922e-02 2.127573e-02 9.654193e-03 4.948788e-03 1.005983e-02 2.738059e-03 3.082852e-03 2.007910e-03 1.156069e-03 2.454112e-03 9.329683e-04 3.123415e-03 1.115506e-03 1.298043e-03 4.908224e-03 1.841598e-02 1.888247e-02 1.610384e-02 1.951121e-02 1.845655e-02 2.235067e-02 1.081026e-02 6.449650e-03 1.239225e-02 3.813001e-03 2.697495e-03 2.332421e-03 1.399452e-03 3.082852e-03 1.074942e-03 3.772437e-03 1.500862e-03 1.379170e-03 5.253017e-03 1.663117e-03 3.062570e-03 1.784809e-03 2.839469e-03 2.494676e-03 3.163979e-03 1.318325e-03 7.909948e-04 1.156069e-03 4.056384e-04 3.650745e-04 2.433830e-04 1.419734e-04 3.853565e-04 1.419734e-04 4.056384e-04 2.636649e-04 2.433830e-04 6.084576e-04 1.188520e-02 1.249366e-02 1.072913e-02 1.231112e-02 1.135787e-02 1.385255e-02 5.354427e-03 3.387080e-03 7.484028e-03 2.170165e-03 1.865937e-03 1.622553e-03 6.490214e-04 2.149883e-03 3.042288e-04 1.622553e-03 7.504310e-04 1.460298e-03 3.326235e-03 2.277659e-02 2.409492e-02 1.772640e-02 2.182334e-02 2.022107e-02 2.750228e-02 1.336578e-02 6.672751e-03 1.577933e-02 3.792719e-03 3.711591e-03 3.184261e-03 1.480580e-03 3.549336e-03 1.257479e-03 4.928506e-03 2.738059e-03 1.967346e-03 6.855289e-03 3.813001e-03 4.806815e-03 3.650745e-03 5.232735e-03 4.583714e-03 6.165703e-03 1.642835e-03 1.541426e-03 2.940878e-03 6.490214e-04 4.867660e-04 4.462022e-04 3.042288e-04 7.098672e-04 2.636649e-04 9.329683e-04 5.678937e-04 4.056384e-04 1.156069e-03
 2.028192e-05 1.000000e-10 1.000000e-10 1.000000e-10 2.028192e-05 8.112767e-05 1.000000e-10 4.056384e-05 4.056384e-05 4.056384e-05 8.112767e-05 4.056384e-05 6.084576e-05 4.056384e-05 4.056384e-05 6.084576e-05 1.000000e-10 1.000000e-10 1.000000e-10 1.000000e-10 1.000000e-10 2.028192e-05 2.028192e-05 1.000000e-10 2.028192e-05 1.000000e-10 1.000000e-10 4.056384e-05 1.000000e-10 1.000000e-10 1.000000e-10 1.000000e-10 1.000000e-10 1.000000e-10 1.000000e-10 1.000000e-10 2.028192e-05 6.084576e-05 4.056384e-05 1.000000e-10 6.084576e-05 6.084576e-05 1.622553e-04 2.231011e-04 6.084576e-05 1.014096e-04 1.419734e-04 4.056384e-05 1.000000e-10 4.056384e-05 1.000000e-10 1.000000e-10 6.287395e-04 1.379170e-03 5.070480e-04 1.115506e-03 1.156069e-03 7.301491e-04 1.886218e-03 2.170165e-03 2.839469e-04 1.054660e-03 1.825373e-03 1.135787e-03 2.028192e-04 2.028192e-05 2.028192e-05 1.014096e-04 1.622553e-03 5.171889e-03 2.291857e-03 4.137511e-03 4.482304e-03 3.589900e-03 6.388804e-03 6.794443e-03 1.500862e-03 3.589900e-03 6.409086e-03 3.508772e-03 8.112767e-05 1.000000e-10 2.028192e-05 1.014096e-04 9.329683e-04 2.494676e-03 2.149883e-03 2.697495e-03 2.920596e-03 2.372984e-03 4.969070e-03 4.745969e-03 9.532502e-04 3.589900e-03 6.327959e-03 2.210729e-03 1.014096e-04 1.000000e-10 4.056384e-05 1.622553e-04 1.845655e-03 4.360613e-03 3.285671e-03 5.070480e-03 5.699219e-03 3.508772e-03 7.788257e-03 8.173613e-03 1.521144e-03 6.611905e-03 1.259507e-02 3.833283e-03 8.112767e-05 2.028192e-05 4.056384e-05 1.419734e-04 2.149883e-03 5.557246e-03 3.427644e-03 6.003448e-03 7.382618e-03 5.476118e-03 1.066829e-02 1.261535e-02 2.068756e-03 8.437278e-03 1.604300e-02 4.198357e-03 8.112767e-05 1.000000e-10 1.014096e-04 1.825373e-04 1.135787e-03 3.772437e-03 2.535240e-03 3.508772e-03 4.218639e-03 4.076666e-03 8.924044e-03 1.014096e-02 1.440016e-03 4.218639e-03 7.849103e-03 2.717777e-03 2.433830e-04 4.056384e-05 6.084576e-05 4.867660e-04 2.778623e-03 8.153331e-03 6.388804e-03 9.410810e-03 1.046547e-02 1.036406e-02 3.709563e-02 4.350472e-02 2.839469e-03 5.496400e-03 8.741507e-03 6.956698e-03 2.636649e-04 1.000000e-10 4.056384e-05 5.273299e-04 2.900314e-03 7.220363e-03 5.861474e-03 8.538688e-03 1.145928e-02 1.212859e-02 4.346415e-02 5.664740e-02 2.575804e-03 3.894128e-03 7.179799e-03 7.402900e-03 4.056384e-05 1.000000e-10 1.000000e-10 1.014096e-04 6.084576e-04 1.379170e-03 8.721225e-04 1.440016e-03 1.561708e-03 1.237197e-03 2.433830e-03 1.744245e-03 7.909948e-04 3.123415e-03 4.969070e-03 1.196633e-03 1.014096e-04 1.000000e-10 4.056384e-05 3.042288e-04 1.825373e-03 3.610182e-03 4.015820e-03 7.930230e-03 8.416996e-03 4.259203e-03 4.462022e-03 4.056384e-03 3.934692e-03 2.188419e-02 3.644661e-02 3.711591e-03 2.028192e-04 4.056384e-05 4.056384e-05 4.664841e-04 3.062570e-03 8.051922e-03 8.802353e-03 1.383227e-02 1.594159e-02 9.431092e-03 9.045736e-03 7.362336e-03 7.098672e-03 4.086807e-02 7.181827e-02 7.849103e-03 1.014096e-04 4.056384e-05 2.028192e-05 4.056384e-05 1.277761e-03 3.508772e-03 1.967346e-03 3.184261e-03 4.157793e-03 2.677213e-03 5.861474e-03 5.638373e-03 1.237197e-03 2.920596e-03 5.111044e-03 2.697495e-03
 2.028192e-05 6.084576e-05 4.056384e-05 2.028192e-05 4.056384e-05 1.014096e-04 2.028192e-05 8.112767e-05 4.056384e-05 1.000000e-10 2.028192e-05 4.056384e-05 1.000000e-10 2.028192e-05 2.028192e-05 4.056384e-05 1.000000e-10 1.000000e-10 2.028192e-05 1.000000e-10 1.000000e-10 2.028192e-05 1.000000e-10 2.028192e-05 2.028192e-05 1.000000e-10 1.000000e-10 1.000000e-10 1.000000e-10 1.000000e-10 1.000000e-10 1.000000e-10 4.056384e-05 1.000000e-10 1.000000e-10 1.000000e-10 1.000000e-10 1.000000e-10 1.014096e-04 8.112767e-05 1.216915e-04 1.216915e-04 6.084576e-05 1.014096e-04 2.028192e-05 4.056384e-05 8.112767e-05 1.000000e-10 2.028192e-05 1.000000e-10 1.000000e-10 4.056384e-05 2.028192e-05 8.112767e-05 1.000000e-10 2.028192e-05 6.084576e-05 1.358889e-03 1.663117e-03 1.358889e-03 1.440016e-03 1.338607e-03 1.947064e-03 8.112767e-04 4.462022e-04 1.115506e-03 2.839469e-04 2.028192e-04 2.636649e-04 1.014096e-04 3.042288e-04 1.216915e-04 3.042288e-04 1.825373e-04 1.622553e-04 3.853565e-04 5.719501e-03 4.887942e-03 4.583714e-03 6.003448e-03 5.962884e-03 5.942602e-03 3.042288e-03 1.845655e-03 3.508772e-03 1.014096e-03 8.518406e-04 6.895852e-04 2.231011e-04 8.924044e-04 4.259203e-04 1.074942e-03 7.504310e-04 5.273299e-04 1.683399e-03 4.036102e-03 3.873846e-03 3.285671e-03 4.320049e-03 3.752155e-03 5.131325e-03 2.028192e-03 9.938140e-04 2.291857e-03 7.504310e-04 8.518406e-04 6.490214e-04 1.825373e-04 6.693033e-04 3.650745e-04 6.895852e-04 5.881756e-04 6.287395e-04 1.298043e-03 7.585438e-03 6.530778e-03 6.368522e-03 7.463746e-03 7.565156e-03 7.707129e-03 3.894128e-03 2.352703e-03 4.320049e-03 1.054660e-03 1.723963e-03 6.490214e-04 4.259203e-04 1.054660e-03 4.056384e-04 1.541426e-03 7.909948e-04 8.112767e-04 2.109320e-03 8.924044e-03 8.416996e-03 8.782071e-03 8.680661e-03 1.070885e-02 1.123618e-02 4.766251e-03 2.535240e-03 5.780347e-03 1.784809e-03 1.886218e-03 1.054660e-03 8.112767e-04 1.480580e-03 6.084576e-04 1.703681e-03 1.034378e-03 1.196633e-03 2.514958e-03 5.496400e-03 5.597810e-03 6.145421e-03 6.409086e-03 5.942602e-03 6.287395e-03 3.549336e-03 2.231011e-03 3.447926e-03 1.257479e-03 1.216915e-03 8.924044e-04 3.447926e-04 1.034378e-03 3.447926e-04 1.176351e-03 7.909948e-04 6.084576e-04 1.825373e-03 1.488693e-02 1.604300e-02 1.494777e-02 1.774668e-02 1.679343e-02 1.910557e-02 8.761789e-03 5.658655e-03 1.014096e-02 3.143697e-03 3.366798e-03 2.454112e-03 1.318325e-03 3.143697e-03 1.298043e-03 3.691309e-03 2.271575e-03 2.312139e-03 5.394990e-03 1.717879e-02 1.811175e-02 1.604300e-02 1.949092e-02 1.904472e-02 1.918670e-02 1.046547e-02 6.125139e-03 1.145928e-02 3.914410e-03 3.975256e-03 3.184261e-03 1.967346e-03 3.610182e-03 1.237197e-03 4.056384e-03 2.535240e-03 2.474394e-03 5.334145e-03 2.231011e-03 2.149883e-03 1.906500e-03 2.393266e-03 2.697495e-03 2.961160e-03 1.095224e-03 9.329683e-04 1.419734e-03 4.664841e-04 6.895852e-04 3.245107e-04 1.216915e-04 5.476118e-04 1.216915e-04 3.650745e-04 1.216915e-04 1.419734e-04 6.693033e-04 1.168239e-02 1.137816e-02 1.022209e-02 1.156069e-02 1.119562e-02 1.220972e-02 6.936416e-03 3.833283e-03 6.733597e-03 2.190447e-03 2.393266e-03 1.865937e-03 1.074942e-03 1.967346e-03 1.054660e-03 2.778623e-03 9.735321e-04 9.735321e-04 3.569618e-03 2.113376e-02 2.153940e-02 1.959233e-02 2.121489e-02 2.324308e-02 2.468310e-02 1.289930e-02 6.875570e-03 1.409593e-02 4.766251e-03 4.786533e-03 3.772437e-03 1.784809e-03 4.421458e-03 1.318325e-03 4.664841e-03 2.352703e-03 2.089038e-03 7.605720e-03 4.279485e-03 4.157793e-03 3.691309e-03 5.111044e-03 5.131325e-03 5.374708e-03 2.149883e-03 1.338607e-03 2.535240e-03 8.721225e-04 8.518406e-04 6.287395e-04 3.853565e-04 8.924044e-04 1.825373e-04 8.924044e-04 3.853565e-04 3.650745e-04 1.095224e-03
 2.028192e-05 1.000000e-10 1.000000e-10 1.000000e-10 1.000000e-10 2.028192e-05 1.000000e-10 2.028192e-05 1.000000e-10 4.056384e-05 6.084576e-05 1.000000e-10 8.112767e-05 1.216915e-04 4.056384e-05 6.084576e-05 8.112767e-05 4.056384e-05 1.000000e-10 1.000000e-10 1.000000e-10 1.000000e-10 1.000000e-10 1.000000e-10 1.000000e-10 2.028192e-05 1.000000e-10 1.000000e-10 2.028192e-05 2.028192e-05 1.000000e-10 2.028192e-05 1.000000e-10 1.000000e-10 2.028192e-05 1.000000e-10 2.028192e-05 1.000000e-10 1.000000e-10 1.000000e-10 1.000000e-10 1.000000e-10 2.028192e-05 6.084576e-05 1.000000e-10 8.112767e-05 6.084576e-05 4.056384e-05 1.216915e-04 1.825373e-04 6.084576e-05 8.112767e-05 1.825373e-04 6.084576e-05 1.014096e-04 1.000000e-10 1.000000e-10 2.028192e-05 4.056384e-05 1.622553e-04 4.867660e-04 7.301491e-04 7.301491e-04 8.315587e-04 9.938140e-04 6.287395e-04 1.886218e-03 2.048474e-03 6.084576e-04 1.642835e-03 2.372984e-03 6.287395e-04 3.245107e-04 4.056384e-05 2.028192e-05 8.112767e-05 1.216915e-04 3.042288e-04 1.561708e-03 2.656931e-03 2.575804e-03 3.589900e-03 3.163979e-03 3.163979e-03 6.449650e-03 6.348241e-03 2.231011e-03 6.267113e-03 8.477842e-03 2.454112e-03 4.867660e-04 6.084576e-05 2.028192e-05 6.084576e-05 6.084576e-05 2.433830e-04 1.358889e-03 2.474394e-03 1.825373e-03 2.636649e-03 2.474394e-03 2.190447e-03 4.624277e-03 5.577528e-03 1.379170e-03 3.873846e-03 5.334145e-03 1.865937e-03 4.056384e-04 4.056384e-05 1.000000e-10 1.216915e-04 1.419734e-04 6.084576e-04 2.413548e-03 4.056384e-03 3.285671e-03 4.543150e-03 4.664841e-03 4.218639e-03 7.970794e-03 1.038434e-02 2.494676e-03 5.983166e-03 9.086300e-03 4.198357e-03 5.881756e-04 6.084576e-05 1.000000e-10 1.825373e-04 1.622553e-04 8.112767e-04 2.940878e-03 6.449650e-03 4.583714e-03 5.212453e-03 6.429368e-03 5.557246e-03 1.030321e-02 1.206774e-02 3.326235e-03 8.376432e-03 1.223000e-02 5.029916e-03 3.447926e-04 1.216915e-04 1.000000e-10 8.112767e-05 6.084576e-05 4.664841e-04 2.616368e-03 3.975256e-03 3.042288e-03 3.407362e-03 4.198357e-03 3.650745e-03 5.983166e-03 6.267113e-03 2.575804e-03 6.713315e-03 8.315587e-03 3.082852e-03 1.115506e-03 3.042288e-04 1.000000e-10 2.433830e-04 2.636649e-04 9.938140e-04 6.368522e-03 1.012068e-02 9.106581e-03 1.119562e-02 1.160126e-02 9.694757e-03 1.263564e-02 1.261535e-02 6.794443e-03 2.028192e-02 2.973329e-02 9.998986e-03 1.338607e-03 3.853565e-04 2.028192e-05 4.259203e-04 2.839469e-04 1.115506e-03 7.889666e-03 1.198661e-02 1.074942e-02 1.247338e-02 1.326437e-02 9.978704e-03 1.265592e-02 1.200690e-02 8.477842e-03 2.306054e-02 3.275530e-02 1.127675e-02 1.419734e-04 4.056384e-05 1.000000e-10 6.084576e-05 8.112767e-05 1.419734e-04 7.909948e-04 1.379170e-03 1.298043e-03 1.358889e-03 1.703681e-03 1.338607e-03 2.636649e-03 3.873846e-03 6.693033e-04 2.190447e-03 2.677213e-03 1.115506e-03 6.490214e-04 1.419734e-04 1.000000e-10 1.622553e-04 1.014096e-04 8.721225e-04 4.867660e-03 8.498124e-03 5.577528e-03 6.104858e-03 7.869384e-03 7.423182e-03 1.634723e-02 1.924754e-02 4.238921e-03 6.449650e-03 8.924044e-03 7.524592e-03 1.115506e-03 2.028192e-04 2.028192e-05 2.636649e-04 2.028192e-04 1.399452e-03 8.721225e-03 1.517088e-02 1.135787e-02 1.431903e-02 1.596187e-02 1.425819e-02 3.431701e-02 3.638576e-02 7.544874e-03 1.154041e-02 1.742217e-02 1.377142e-02 2.433830e-04 8.112767e-05 1.000000e-10 8.112767e-05 1.014096e-04 1.419734e-04 1.277761e-03 2.433830e-03 2.109320e-03 2.677213e-03 3.062570e-03 3.123415e-03 4.482304e-03 5.374708e-03 1.865937e-03 4.462022e-03 6.956698e-03 1.967346e-03
 1.000000e-10 1.000000e-10 1.000000e-10 1.000000e-10 2.028192e-05 1.000000e-10 4.056384e-05 2.028192e-05 1.000000e-10 2.028192e-05 1.000000e-10 4.056384e-05 1.000000e-10 6.084576e-05 8.112767e-05 6.084576e-05 8.112767e-05 1.419734e-04 2.028192e-05 1.000000e-10 1.000000e-10 2.028192e-05 1.000000e-10 1.000000e-10 1.000000e-10 1.000000e-10 1.000000e-10 1.000000e-10 1.000000e-10 1.000000e-10 1.000000e-10 1.000000e-10 2.028192e-05 2.028192e-05 2.028192e-05 1.000000e-10 2.028192e-05 1.000000e-10 4.056384e-05 1.000000e-10 1.000000e-10 1.000000e-10 2.028192e-05 1.000000e-10 1.000000e-10 4.056384e-05 1.014096e-04 6.084576e-05 1.000000e-10 2.028192e-05 1.000000e-10 1.419734e-04 1.825373e-04 1.014096e-04 2.028192e-05 1.216915e-04 1.216915e-04 7.707129e-04 2.636649e-04 8.112767e-05 1.014096e-04 1.825373e-04 5.070480e-04 2.636649e-04 4.259203e-04 8.315587e-04 5.273299e-04 6.490214e-04 7.707129e-04 6.693033e-04 1.723963e-03 1.622553e-03 8.315587e-04 1.399452e-03 1.480580e-03 7.707129e-04 2.433830e-03 9.532502e-04 3.245107e-04 4.462022e-04 9.938140e-04 1.358889e-03 2.109320e-03 1.622553e-03 2.981442e-03 2.514958e-03 2.514958e-03 2.778623e-03 2.433830e-03 4.806815e-03 6.044012e-03 2.880032e-03 4.522868e-03 5.232735e-03 2.616368e-03 1.784809e-03 7.504310e-04 2.636649e-04 2.028192e-04 6.490214e-04 1.581990e-03 1.480580e-03 1.460298e-03 1.987628e-03 1.581990e-03 1.764527e-03 2.210729e-03 1.805091e-03 3.387080e-03 3.954974e-03 2.007910e-03 3.366798e-03 3.873846e-03 2.271575e-03 3.752155e-03 9.938140e-04 3.245107e-04 5.070480e-04 1.176351e-03 2.190447e-03 2.210729e-03 2.474394e-03 3.995538e-03 3.062570e-03 3.447926e-03 3.711591e-03 3.407362e-03 5.820911e-03 6.530778e-03 4.259203e-03 5.658655e-03 6.652469e-03 3.934692e-03 4.421458e-03 1.622553e-03 5.273299e-04 8.315587e-04 1.723963e-03 2.819187e-03 2.636649e-03 3.853565e-03 5.780347e-03 3.873846e-03 4.178075e-03 4.543150e-03 4.036102e-03 8.133049e-03 8.924044e-03 4.887942e-03 7.342055e-03 8.680661e-03 5.171889e-03 2.778623e-03 1.054660e-03 2.839469e-04 5.881756e-04 1.095224e-03 1.480580e-03 1.622553e-03 1.987628e-03 3.407362e-03 2.271575e-03 3.163979e-03 3.103134e-03 2.778623e-03 6.246831e-03 6.023730e-03 3.305953e-03 4.786533e-03 5.719501e-03 2.839469e-03 8.619815e-03 2.920596e-03 1.440016e-03 2.048474e-03 3.671027e-03 5.151607e-03 5.678937e-03 7.078390e-03 9.715039e-03 7.788257e-03 8.457560e-03 8.214177e-03 7.484028e-03 1.519116e-02 1.655005e-02 9.147145e-03 1.135787e-02 1.227056e-02 9.309401e-03 1.001927e-02 3.387080e-03 8.924044e-04 1.805091e-03 3.894128e-03 5.658655e-03 6.246831e-03 7.484028e-03 1.225028e-02 8.619815e-03 9.755603e-03 1.026265e-02 8.700943e-03 1.740189e-02 1.823344e-02 1.008011e-02 1.156069e-02 1.241253e-02 1.056688e-02 9.735321e-04 3.853565e-04 1.825373e-04 1.622553e-04 3.245107e-04 6.895852e-04 8.112767e-04 5.881756e-04 1.257479e-03 1.014096e-03 1.237197e-03 1.277761e-03 1.216915e-03 1.967346e-03 2.109320e-03 1.318325e-03 2.068756e-03 2.433830e-03 1.440016e-03 6.125139e-03 1.886218e-03 1.095224e-03 9.126863e-04 2.129601e-03 3.103134e-03 3.954974e-03 4.685123e-03 7.423182e-03 5.597810e-03 5.922320e-03 6.632187e-03 5.111044e-03 8.031640e-03 8.680661e-03 6.774161e-03 8.518406e-03 1.152013e-02 6.307677e-03 1.158098e-02 4.015820e-03 1.480580e-03 2.636649e-03 4.462022e-03 6.449650e-03 7.686847e-03 9.025454e-03 1.419734e-02 1.060744e-02 1.131731e-02 1.105365e-02 1.012068e-02 1.736132e-02 1.490721e-02 1.172295e-02 1.955177e-02 2.196532e-02 1.267620e-02 1.967346e-03 5.881756e-04 2.433830e-04 3.245107e-04 7.504310e-04 9.532502e-04 1.277761e-03 1.358889e-03 2.251293e-03 1.500862e-03 2.251293e-03 2.332421e-03 1.784809e-03 3.914410e-03 4.685123e-03 2.839469e-03 3.914410e-03 4.928506e-03 2.352703e-03
 1.216915e-04 6.084576e-05 6.084576e-05 1.419734e-04 1.419734e-04 6.084576e-05 1.000000e-10 1.000000e-10 1.000000e-10 1.000000e-10 1.000000e-10 1.000000e-10 1.000000e-10 4.056384e-05 2.028192e-05 2.028192e-05 2.028192e-05 1.000000e-10 1.000000e-10 1.000000e-10 1.000000e-10 1.000000e-10 2.028192e-05 8.112767e-05 2.231011e-04 2.636649e-04 2.839469e-04 8.112767e-05 2.028192e-05 1.000000e-10 1.000000e-10 1.000000e-10 1.000000e-10 7.098672e-04 9.735321e-04 2.819187e-03 2.677213e-03 4.867660e-03 1.419734e-03 3.853565e-04 2.028192e-05 4.056384e-05 1.000000e-10 1.000000e-10 2.717777e-03 4.806815e-03 1.202718e-02 9.573066e-03 1.369030e-02 5.334145e-03 1.419734e-03 2.433830e-04 2.028192e-05 1.000000e-10 1.000000e-10 2.210729e-03 3.691309e-03 8.254741e-03 7.078390e-03 1.042491e-02 3.833283e-03 1.054660e-03 2.028192e-05 1.000000e-10 1.000000e-10 1.000000e-10 3.427644e-03 6.307677e-03 1.521144e-02 1.289930e-02 1.849711e-02 6.185985e-03 1.926782e-03 1.419734e-04 2.028192e-05 1.000000e-10 1.000000e-10 4.847379e-03 8.234459e-03 1.953149e-02 1.681371e-02 2.415577e-02 7.585438e-03 2.758341e-03 3.853565e-04 1.000000e-10 1.000000e-10 1.000000e-10 2.961160e-03 5.232735e-03 1.293986e-02 1.050603e-02 1.579961e-02 5.354427e-03 1.906500e-03 1.825373e-04 1.000000e-10 2.028192e-05 1.000000e-10 7.220363e-03 1.399452e-02 3.563533e-02 3.133556e-02 4.427543e-02 1.423791e-02 5.009634e-03 1.237197e-03 8.112767e-05 2.028192e-05 2.028192e-05 7.930230e-03 1.567792e-02 4.013792e-02 3.458067e-02 4.786533e-02 1.618497e-02 6.510496e-03 1.135787e-03 1.014096e-04 1.000000e-10 2.028192e-05 8.721225e-04 1.805091e-03 4.948788e-03 4.279485e-03 6.814725e-03 2.251293e-03 4.664841e-04 2.028192e-05 4.056384e-05 1.000000e-10 1.000000e-10 5.455836e-03 8.619815e-03 2.456140e-02 2.176250e-02 3.072711e-02 9.268837e-03 3.975256e-03 5.273299e-04 1.014096e-04 1.000000e-10 1.000000e-10 1.089139e-02 1.961262e-02 4.577629e-02 4.054356e-02 5.841193e-02 1.995741e-02 7.260927e-03 1.440016e-03 4.056384e-05 1.000000e-10 2.028192e-05 2.413548e-03 3.894128e-03 9.674475e-03 7.930230e-03 1.156069e-02 3.650745e-03 1.216915e-03 1.014096e-04 1.000000e-10 1.000000e-10 1.000000e-10
 1.419734e-04 1.000000e-10 1.000000e-10 1.000000e-10 4.056384e-05 8.112767e-05 2.028192e-05 2.028192e-05 2.028192e-05 2.028192e-05 2.028192e-05 2.028192e-05 8.112767e-05 1.000000e-10 6.084576e-05 6.084576e-05 1.000000e-10 1.000000e-10 1.000000e-10 1.000000e-10 1.000000e-10 1.000000e-10 1.000000e-10 2.028192e-05 1.000000e-10 1.000000e-10 1.000000e-10 1.000000e-10 1.000000e-10 2.028192e-05 4.056384e-05 2.028192e-05 1.000000e-10 1.000000e-10 1.000000e-10 2.028192e-05 4.056384e-05 4.056384e-05 1.000000e-10 4.056384e-05 4.056384e-05 6.084576e-05 1.216915e-04 1.419734e-04 2.028192e-05 2.028192e-04 2.028192e-04 4.056384e-05 1.419734e-04 4.056384e-05 4.056384e-05 1.216915e-04 1.257479e-03 2.372984e-03 1.176351e-03 1.298043e-03 9.329683e-04 5.881756e-04 9.735321e-04 7.909948e-04 4.056384e-04 8.721225e-04 1.886218e-03 1.014096e-03 3.650745e-04 4.056384e-05 1.014096e-04 2.028192e-04 2.089038e-03 1.010040e-02 3.549336e-03 3.954974e-03 3.954974e-03 2.170165e-03 5.678937e-03 2.433830e-03 1.521144e-03 4.238921e-03 5.861474e-03 3.529054e-03 1.014096e-04 8.112767e-05 2.028192e-05 6.084576e-05 9.938140e-04 3.366798e-03 1.865937e-03 2.900314e-03 3.022006e-03 2.352703e-03 4.827097e-03 5.273299e-03 1.561708e-03 3.022006e-03 5.009634e-03 2.109320e-03 2.231011e-04 4.056384e-05 1.000000e-10 2.231011e-04 1.460298e-03 6.246831e-03 4.502586e-03 5.739783e-03 4.806815e-03 2.778623e-03 1.184464e-02 9.228273e-03 1.845655e-03 5.273299e-03 7.646283e-03 2.738059e-03 6.084576e-05 2.028192e-05 6.084576e-05 2.028192e-04 8.112767e-04 5.699219e-03 3.995538e-03 5.090762e-03 8.072204e-03 5.597810e-03 1.545482e-02 1.154041e-02 2.697495e-03 6.835007e-03 1.458270e-02 3.569618e-03 2.636649e-04 1.000000e-10 1.014096e-04 3.447926e-04 8.518406e-04 3.569618e-03 2.697495e-03 2.393266e-03 5.415272e-03 2.413548e-03 5.577528e-03 6.044012e-03 1.541426e-03 7.200081e-03 1.239225e-02 4.096948e-03 1.014096e-04 1.000000e-10 2.028192e-05 4.664841e-04 7.707129e-04 4.969070e-03 4.401176e-03 8.437278e-03 1.111449e-02 3.671027e-03 5.374708e-03 3.589900e-03 5.861474e-03 4.528952e-02 5.703276e-02 1.967346e-03 4.056384e-05 1.000000e-10 4.056384e-05 4.259203e-04 5.678937e-04 2.190447e-03 3.914410e-03 6.165703e-03 7.342055e-03 4.279485e-03 3.346517e-03 3.082852e-03 4.928506e-03 5.092790e-02 8.090457e-02 1.947064e-03 8.112767e-05 2.028192e-05 1.000000e-10 6.084576e-05 3.447926e-04 1.074942e-03 1.196633e-03 1.298043e-03 1.237197e-03 6.693033e-04 4.745969e-03 4.360613e-03 2.170165e-03 1.703681e-03 1.095224e-03 1.399452e-03 4.056384e-05 1.000000e-10 1.014096e-04 5.070480e-04 5.678937e-04 2.981442e-03 2.210729e-03 2.332421e-03 3.508772e-03 3.285671e-03 3.944833e-02 4.299767e-02 1.358889e-03 2.251293e-03 1.034378e-03 2.372984e-03 6.084576e-05 1.000000e-10 6.084576e-05 6.693033e-04 1.074942e-03 6.003448e-03 4.056384e-03 5.415272e-03 1.020181e-02 8.437278e-03 6.425312e-02 9.408782e-02 1.480580e-03 1.663117e-03 3.407362e-03 3.103134e-03 2.231011e-04 1.000000e-10 3.042288e-04 5.273299e-04 1.237197e-03 4.827097e-03 2.880032e-03 3.184261e-03 3.001724e-03 2.981442e-03 3.468208e-03 3.204543e-03 2.352703e-03 4.603996e-03 4.766251e-03 2.839469e-03
 2.028192e-05 6.084576e-05 4.056384e-05 1.014096e-04 3.447926e-04 2.028192e-05 1.000000e-10 1.000000e-10 1.000000e-10 1.000000e-10 1.000000e-10 1.000000e-10 4.056384e-05 1.000000e-10 6.084576e-05 1.000000e-10 1.000000e-10 1.000000e-10 1.000000e-10 1.000000e-10 2.028192e-05 2.028192e-05 3.853565e-04 1.014096e-04 3.853565e-04 6.084576e-05 1.000000e-10 1.000000e-10 1.000000e-10 1.000000e-10 2.839469e-04 5.881756e-04 4.705405e-03 2.332421e-03 4.887942e-03 7.504310e-04 3.245107e-04 4.056384e-05 1.000000e-10 1.000000e-10 1.318325e-03 3.569618e-03 1.466383e-02 9.512220e-03 1.675286e-02 2.494676e-03 1.399452e-03 1.014096e-04 2.028192e-05 1.000000e-10 7.504310e-04 2.068756e-03 1.095224e-02 6.997262e-03 1.287902e-02 1.723963e-03 1.115506e-03 8.112767e-05 1.000000e-10 1.000000e-10 1.379170e-03 3.914410e-03 2.024135e-02 1.275733e-02 2.022107e-02 3.894128e-03 1.926782e-03 2.636649e-04 1.000000e-10 2.028192e-05 2.251293e-03 5.557246e-03 2.456140e-02 1.638779e-02 2.776595e-02 4.583714e-03 2.656931e-03 5.273299e-04 1.000000e-10 2.028192e-05 1.237197e-03 3.427644e-03 1.730048e-02 1.014096e-02 1.809147e-02 2.940878e-03 1.561708e-03 1.825373e-04 2.028192e-05 1.000000e-10 4.137511e-03 1.162154e-02 4.522868e-02 2.973329e-02 4.541122e-02 9.857012e-03 5.800629e-03 1.115506e-03 1.216915e-04 2.028192e-05 4.867660e-03 1.369030e-02 4.912281e-02 3.230910e-02 5.044113e-02 1.127675e-02 6.997262e-03 1.399452e-03 2.028192e-05 2.028192e-05 4.259203e-04 1.196633e-03 6.956698e-03 3.650745e-03 7.686847e-03 9.735321e-04 5.273299e-04 4.056384e-05 1.000000e-10 4.056384e-05 2.616368e-03 7.686847e-03 3.060542e-02 1.981543e-02 3.255248e-02 6.753879e-03 3.934692e-03 9.938140e-04 4.056384e-05 1.000000e-10 6.327959e-03 1.498834e-02 5.587669e-02 3.746070e-02 6.175844e-02 1.476524e-02 1.012068e-02 2.616368e-03 4.056384e-05 1.000000e-10 9.532502e-04 2.454112e-03 1.186492e-02 8.315587e-03 1.375114e-02 1.947064e-03 1.074942e-03 8.112767e-05 1.000000e-10 1.000000e-10
 8.112767e-05 1.000000e-10 1.000000e-10 1.825373e-04 2.900314e-03 8.153331e-03 5.050198e-03 7.930230e-03 9.451374e-03 7.200081e-03 1.379170e-02 1.287902e-02 3.224825e-03 9.248555e-03 1.648920e-02 7.646283e-03 2.433830e-04 2.028192e-05 4.056384e-05 2.028192e-04 3.468208e-03 9.978704e-03 6.003448e-03 1.062773e-02 1.178379e-02 9.248555e-03 1.508975e-02 1.602272e-02 3.731873e-03 1.012068e-02 2.046446e-02 9.674475e-03 1.014096e-04 1.000000e-10 2.028192e-05 6.084576e-05 2.210729e-03 7.727411e-03 4.928506e-03 7.808539e-03 9.248555e-03 6.895852e-03 1.310212e-02 1.332522e-02 2.413548e-03 8.011358e-03 1.579961e-02 7.504310e-03 2.636649e-04 1.000000e-10 1.000000e-10 8.112767e-05 3.589900e-03 1.026265e-02 6.510496e-03 1.119562e-02 1.196633e-02 9.877294e-03 1.594159e-02 1.644864e-02 3.346517e-03 1.050603e-02 1.983572e-02 9.309401e-03 1.825373e-04 1.000000e-10 1.000000e-10 8.112767e-05 2.778623e-03 9.248555e-03 4.908224e-03 9.066018e-03 1.042491e-02 8.599534e-03 1.537369e-02 1.563736e-02 2.920596e-03 9.573066e-03 1.977487e-02 8.558970e-03 4.259203e-04 2.028192e-05 1.000000e-10 3.245107e-04 4.685123e-03 1.133759e-02 8.518406e-03 1.174323e-02 1.247338e-02 1.105365e-02 1.776696e-02 1.884190e-02 4.664841e-03 1.302099e-02 2.188419e-02 1.076970e-02 1.216915e-04 1.000000e-10 1.000000e-10 2.028192e-05 1.581990e-03 4.401176e-03 3.042288e-03 4.279485e-03 5.009634e-03 4.076666e-03 7.342055e-03 7.382618e-03 1.683399e-03 4.806815e-03 9.410810e-03 4.380894e-03 4.056384e-05 1.000000e-10 1.000000e-10 1.014096e-04 7.504310e-04 2.007910e-03 1.764527e-03 2.413548e-03 2.697495e-03 2.210729e-03 3.914410e-03 3.894128e-03 9.329683e-04 2.616368e-03 4.847379e-03 2.494676e-03 1.216915e-04 1.000000e-10 1.000000e-10 1.622553e-04 1.987628e-03 5.253017e-03 3.204543e-03 5.070480e-03 5.638373e-03 4.745969e-03 8.619815e-03 9.268837e-03 1.845655e-03 5.516682e-03 9.410810e-03 4.745969e-03 4.056384e-05 1.000000e-10 1.000000e-10 2.028192e-05 2.636649e-04 1.358889e-03 8.924044e-04 1.237197e-03 1.419734e-03 8.518406e-04 1.967346e-03 2.352703e-03 4.867660e-04 1.135787e-03 2.251293e-03 1.074942e-03 1.000000e-10 1.000000e-10 1.000000e-10 1.000000e-10 3.245107e-04 9.938140e-04 5.678937e-04 1.237197e-03 1.500862e-03 1.034378e-03 1.926782e-03 2.170165e-03 4.462022e-04 1.338607e-03 2.494676e-03 9.735321e-04 1.000000e-10 1.000000e-10 1.000000e-10 1.000000e-10 1.825373e-04 7.909948e-04 3.650745e-04 5.476118e-04 1.034378e-03 6.490214e-04 1.216915e-03 1.379170e-03 2.839469e-04 9.938140e-04 2.028192e-03 6.693033e-04 1.000000e-10 1.000000e-10 1.000000e-10 1.000000e-10 6.084576e-05 2.231011e-04 1.419734e-04 3.245107e-04 4.259203e-04 3.042288e-04 6.490214e-04 6.084576e-04 4.056384e-05 3.650745e-04 6.895852e-04 2.231011e-04 1.000000e-10 1.000000e-10 1.000000e-10 1.000000e-10 3.042288e-04 1.176351e-03 4.056384e-04 1.358889e-03 1.054660e-03 7.707129e-04 1.845655e-03 1.906500e-03 5.070480e-04 1.257479e-03 2.656931e-03 9.938140e-04 1.000000e-10 1.000000e-10 1.000000e-10 1.000000e-10 8.112767e-05 3.042288e-04 1.014096e-04 2.839469e-04 3.042288e-04 2.636649e-04 5.070480e-04 5.070480e-04 1.014096e-04 3.853565e-04 9.126863e-04 2.839469e-04 2.028192e-05 1.000000e-10 1.000000e-10 1.000000e-10 4.462022e-04 1.318325e-03 6.895852e-04 1.318325e-03 1.744245e-03 1.237197e-03 2.758341e-03 2.393266e-03 3.853565e-04 1.318325e-03 2.656931e-03 1.298043e-03 1.000000e-10 1.000000e-10 1.000000e-10 1.000000e-10 1.825373e-04 3.650745e-04 3.245107e-04 4.867660e-04 6.693033e-04 4.867660e-04 1.156069e-03 1.196633e-03 1.825373e-04 5.476118e-04 1.176351e-03 2.636649e-04 1.000000e-10 1.000000e-10 1.000000e-10 1.000000e-10 1.014096e-04 4.664841e-04 3.245107e-04 7.504310e-04 6.490214e-04 4.462022e-04 1.156069e-03 8.924044e-04 6.084576e-05 4.462022e-04 1.277761e-03 3.447926e-04 1.000000e-10 1.000000e-10 1.000000e-10 2.028192e-05 7.098672e-04 2.007910e-03 1.216915e-03 2.048474e-03 2.251293e-03 1.764527e-03 3.589900e-03 3.407362e-03 6.490214e-04 2.271575e-03 3.914410e-03 1.886218e-03
 1.298043e-02 1.139844e-02 9.066018e-03 1.022209e-02 9.045736e-03 1.127675e-02 6.287395e-03 3.772437e-03 6.855289e-03 2.616368e-03 2.656931e-03 2.068756e-03 9.532502e-04 2.231011e-03 1.298043e-03 3.103134e-03 1.805091e-03 1.622553e-03 4.238921e-03 1.348748e-02 1.338607e-02 1.018152e-02 1.332522e-02 1.176351e-02 1.405537e-02 7.504310e-03 5.009634e-03 8.741507e-03 3.285671e-03 2.839469e-03 2.271575e-03 1.561708e-03 3.082852e-03 1.500862e-03 4.117229e-03 2.332421e-03 2.149883e-03 5.111044e-03 1.085083e-02 1.101308e-02 9.289119e-03 1.070885e-02 9.775885e-03 1.168239e-02 5.516682e-03 3.569618e-03 6.469932e-03 2.839469e-03 1.784809e-03 1.622553e-03 1.014096e-03 1.886218e-03 1.156069e-03 2.717777e-03 1.703681e-03 1.318325e-03 3.691309e-03 1.360917e-02 1.496806e-02 1.206774e-02 1.342663e-02 1.097252e-02 1.584018e-02 7.909948e-03 4.664841e-03 8.599534e-03 3.224825e-03 2.961160e-03 2.007910e-03 1.196633e-03 2.616368e-03 1.642835e-03 3.488490e-03 1.987628e-03 1.723963e-03 5.232735e-03 1.385255e-02 1.312240e-02 1.064801e-02 1.237197e-02 1.182436e-02 1.287902e-02 6.997262e-03 3.934692e-03 7.037826e-03 2.880032e-03 2.514958e-03 2.068756e-03 9.938140e-04 2.596086e-03 1.379170e-03 3.062570e-03 1.602272e-03 1.683399e-03 4.827097e-03 1.557651e-02 1.581990e-02 1.113477e-02 1.504918e-02 1.431903e-02 1.742217e-02 9.573066e-03 5.394990e-03 9.410810e-03 4.036102e-03 3.691309e-03 2.535240e-03 1.926782e-03 3.265389e-03 1.886218e-03 4.117229e-03 2.738059e-03 2.393266e-03 5.881756e-03 6.551060e-03 6.814725e-03 5.009634e-03 6.368522e-03 5.293581e-03 7.098672e-03 3.508772e-03 2.089038e-03 3.346517e-03 1.156069e-03 1.014096e-03 1.095224e-03 5.476118e-04 9.329683e-04 6.287395e-04 1.399452e-03 9.329683e-04 9.126863e-04 2.575804e-03 3.468208e-03 3.731873e-03 3.042288e-03 3.062570e-03 3.143697e-03 3.671027e-03 1.764527e-03 1.277761e-03 1.987628e-03 5.070480e-04 7.301491e-04 4.259203e-04 2.231011e-04 4.664841e-04 2.839469e-04 9.532502e-04 3.042288e-04 2.839469e-04 1.156069e-03 6.976980e-03 7.017544e-03 5.638373e-03 6.814725e-03 6.064294e-03 8.964608e-03 3.813001e-03 2.129601e-03 3.894128e-03 1.723963e-03 1.338607e-03 1.156069e-03 4.664841e-04 1.358889e-03 9.735321e-04 1.886218e-03 1.216915e-03 1.216915e-03 2.454112e-03 2.007910e-03 1.642835e-03 1.237197e-03 1.663117e-03 1.541426e-03 1.825373e-03 1.014096e-03 5.070480e-04 9.938140e-04 2.839469e-04 4.056384e-04 2.636649e-04 1.622553e-04 3.447926e-04 1.216915e-04 4.056384e-04 2.636649e-04 1.014096e-04 4.867660e-04 1.926782e-03 1.967346e-03 1.379170e-03 1.723963e-03 1.541426e-03 1.703681e-03 9.329683e-04 5.881756e-04 9.735321e-04 3.042288e-04 2.839469e-04 1.622553e-04 1.014096e-04 1.419734e-04 1.014096e-04 2.839469e-04 1.419734e-04 1.622553e-04 5.476118e-04 8.518406e-04 1.379170e-03 8.315587e-04 1.156069e-03 1.196633e-03 1.298043e-03 4.462022e-04 2.231011e-04 7.707129e-04 3.650745e-04 2.028192e-04 1.216915e-04 6.084576e-05 8.112767e-05 1.216915e-04 3.245107e-04 1.216915e-04 1.622553e-04 3.650745e-04 6.084576e-04 4.462022e-04 3.245107e-04 4.867660e-04 5.070480e-04 5.273299e-04 2.636649e-04 1.014096e-04 3.042288e-04 6.084576e-05 1.000000e-10 2.028192e-05 2.028192e-05 4.056384e-05 2.028192e-05 4.056384e-05 6.084576e-05 4.056384e-05 1.825373e-04 1.642835e-03 1.886218e-03 1.298043e-03 1.480580e-03 1.257479e-03 2.007910e-03 8.518406e-04 5.678937e-04 8.924044e-04 3.447926e-04 2.028192e-04 1.622553e-04 6.084576e-05 2.231011e-04 6.084576e-05 3.042288e-04 1.622553e-04 2.231011e-04 5.070480e-04 5.070480e-04 5.070480e-04 3.245107e-04 5.070480e-04 4.259203e-04 5.273299e-04 3.042288e-04 8.112767e-05 3.042288e-04 1.216915e-04 8.112767e-05 1.000000e-10 2.028192e-05 2.028192e-05 2.028192e-05 6.084576e-05 8.112767e-05 2.028192e-05 1.216915e-04 1.967346e-03 2.312139e-03 1.318325e-03 2.048474e-03 1.845655e-03 2.413548e-03 1.074942e-03 4.056384e-04 1.196633e-03 4.664841e-04 2.231011e-04 1.216915e-04 6.084576e-05 3.042288e-04 6.084576e-05 5.476118e-04 2.839469e-04 2.231011e-04 6.895852e-04 8.112767e-04 9.532502e-04 6.084576e-04 8.315587e-04 7.909948e-04 8.924044e-04 5.273299e-04 2.433830e-04 3.853565e-04 6.084576e-05 1.216915e-04 4.056384e-05 2.028192e-05 1.825373e-04 4.056384e-05 1.419734e-04 8.112767e-05 1.419734e-04 1.622553e-04 8.112767e-04 1.014096e-03 7.301491e-04 4.867660e-04 5.476118e-04 1.074942e-03 4.664841e-04 1.419734e-04 4.664841e-04 8.112767e-05 1.419734e-04 4.056384e-05 8.112767e-05 1.622553e-04 2.028192e-05 1.825373e-04 1.825373e-04 1.014096e-04 1.622553e-04 3.001724e-03 2.758341e-03 2.007910e-03 2.738059e-03 2.778623e-03 3.529054e-03 1.581990e-03 8.315587e-04 1.622553e-03 5.476118e-04 5.678937e-04 4.056384e-04 2.839469e-04 4.056384e-04 2.433830e-04 7.504310e-04 4.664841e-04 4.867660e-04 5.678937e-04
 1.825373e-04 1.000000e-10 1.000000e-10 1.000000e-10 1.216915e-04 2.981442e-03 7.179799e-03 5.253017e-03 8.173613e-03 8.984890e-03 7.118953e-03 1.281817e-02 1.367001e-02 3.508772e-03 9.816449e-03 1.707738e-02 7.321773e-03 2.839469e-04 1.000000e-10 6.084576e-05 1.000000e-10 3.853565e-04 4.015820e-03 9.431092e-03 6.327959e-03 9.735321e-03 1.204746e-02 9.228273e-03 1.446101e-02 1.602272e-02 4.725687e-03 1.160126e-02 1.902444e-02 9.390528e-03 4.056384e-04 1.000000e-10 1.000000e-10 4.056384e-05 1.622553e-04 3.346517e-03 6.997262e-03 5.374708e-03 8.214177e-03 8.356150e-03 7.220363e-03 1.154041e-02 1.190549e-02 3.447926e-03 9.471656e-03 1.590102e-02 6.774161e-03 4.259203e-04 1.000000e-10 1.000000e-10 4.056384e-05 3.650745e-04 3.610182e-03 9.228273e-03 6.835007e-03 1.066829e-02 1.078998e-02 9.309401e-03 1.555623e-02 1.555623e-02 4.462022e-03 1.229084e-02 2.036305e-02 9.633911e-03 4.259203e-04 1.000000e-10 2.028192e-05 1.014096e-04 1.622553e-04 3.508772e-03 8.741507e-03 6.632187e-03 9.228273e-03 1.003955e-02 7.970794e-03 1.454214e-02 1.415678e-02 4.015820e-03 1.099280e-02 1.790893e-02 8.680661e-03 4.462022e-04 2.028192e-05 4.056384e-05 4.056384e-05 3.447926e-04 4.766251e-03 1.101308e-02 7.524592e-03 1.216915e-02 1.308184e-02 1.074942e-02 1.734104e-02 1.843626e-02 5.029916e-03 1.354832e-02 2.206673e-02 1.091167e-02 1.419734e-04 1.000000e-10 1.000000e-10 2.028192e-05 1.216915e-04 1.865937e-03 4.238921e-03 3.447926e-03 4.644559e-03 4.908224e-03 3.671027e-03 7.220363e-03 7.504310e-03 1.825373e-03 4.624277e-03 9.228273e-03 4.076666e-03 1.216915e-04 1.000000e-10 1.000000e-10 1.000000e-10 4.056384e-05 8.112767e-04 2.149883e-03 1.399452e-03 2.231011e-03 2.656931e-03 2.129601e-03 3.529054e-03 4.320049e-03 7.909948e-04 2.880032e-03 5.090762e-03 2.535240e-03 2.028192e-04 2.028192e-05 1.000000e-10 1.000000e-10 6.084576e-05 1.865937e-03 4.543150e-03 3.954974e-03 4.928506e-03 5.638373e-03 4.380894e-03 8.051922e-03 7.808539e-03 2.210729e-03 6.185985e-03 1.087111e-02 4.867660e-03 4.056384e-05 1.000000e-10 1.000000e-10 1.000000e-10 2.028192e-05 3.245107e-04 1.115506e-03 6.287395e-04 1.298043e-03 1.257479e-03 8.721225e-04 2.068756e-03 2.028192e-03 3.853565e-04 1.480580e-03 2.575804e-03 1.257479e-03 2.028192e-05 1.000000e-10 1.000000e-10 1.000000e-10 4.056384e-05 2.433830e-04 1.034378e-03 7.301491e-04 1.318325e-03 1.196633e-03 1.095224e-03 1.764527e-03 1.886218e-03 4.462022e-04 1.399452e-03 2.758341e-03 1.074942e-03 1.000000e-10 1.000000e-10 1.000000e-10 1.000000e-10 1.000000e-10 1.825373e-04 6.693033e-04 5.678937e-04 7.301491e-04 7.707129e-04 6.490214e-04 1.095224e-03 1.460298e-03 2.839469e-04 1.034378e-03 1.865937e-03 8.315587e-04 1.000000e-10 1.000000e-10 1.000000e-10 1.000000e-10 1.000000e-10 1.014096e-04 3.853565e-04 1.622553e-04 3.245107e-04 2.231011e-04 3.650745e-04 5.273299e-04 5.881756e-04 2.028192e-05 3.245107e-04 5.678937e-04 4.664841e-04 4.056384e-05 1.000000e-10 1.000000e-10 1.000000e-10 1.000000e-10 4.259203e-04 1.196633e-03 9.126863e-04 1.095224e-03 1.115506e-03 1.115506e-03 1.460298e-03 1.663117e-03 5.476118e-04 1.500862e-03 1.805091e-03 1.358889e-03 2.028192e-05 1.000000e-10 1.000000e-10 1.000000e-10 2.028192e-05 2.231011e-04 2.636649e-04 2.231011e-04 1.014096e-04 2.028192e-04 3.042288e-04 2.839469e-04 5.881756e-04 1.825373e-04 2.433830e-04 8.924044e-04 4.867660e-04 4.056384e-05 1.000000e-10 1.000000e-10 1.000000e-10 1.000000e-10 8.518406e-04 1.176351e-03 8.924044e-04 1.095224e-03 1.480580e-03 1.277761e-03 1.926782e-03 2.575804e-03 5.273299e-04 1.581990e-03 2.697495e-03 1.460298e-03 8.112767e-05 1.000000e-10 1.000000e-10 1.000000e-10 2.028192e-05 2.636649e-04 4.056384e-04 3.447926e-04 5.881756e-04 3.853565e-04 5.273299e-04 8.518406e-04 8.924044e-04 1.825373e-04 5.678937e-04 1.358889e-03 5.678937e-04 4.056384e-05 1.000000e-10 1.000000e-10 1.000000e-10 1.000000e-10 1.216915e-04 4.664841e-04 3.447926e-04 8.112767e-04 7.909948e-04 5.678937e-04 7.504310e-04 5.881756e-04 1.622553e-04 6.084576e-04 1.237197e-03 4.259203e-04 8.112767e-05 1.000000e-10 1.000000e-10 1.000000e-10 4.056384e-05 5.881756e-04 1.825373e-03 1.298043e-03 1.926782e-03 1.967346e-03 1.926782e-03 3.265389e-03 3.468208e-03 9.735321e-04 2.332421e-03 3.954974e-03 2.089038e-03
 4.543150e-03 3.569618e-03 2.900314e-03 3.305953e-03 2.575804e-03 4.259203e-03 4.279485e-03 3.610182e-03 5.557246e-03 4.299767e-03 5.029916e-03 5.658655e-03 4.380894e-03 9.775885e-03 9.005172e-03 7.037826e-03 7.849103e-03 7.220363e-03 6.530778e-03 8.984890e-03 3.833283e-03 3.873846e-03 3.853565e-03 3.650745e-03 5.029916e-03 4.340331e-03 4.380894e-03 6.267113e-03 5.313863e-03 6.185985e-03 7.159517e-03 5.719501e-03 1.036406e-02 1.024237e-02 8.356150e-03 9.289119e-03 8.964608e-03 7.707129e-03 7.118953e-03 4.380894e-03 3.447926e-03 2.494676e-03 3.103134e-03 4.178075e-03 4.056384e-03 3.366798e-03 5.212453e-03 3.772437e-03 4.441740e-03 4.786533e-03 4.725687e-03 8.356150e-03 7.362336e-03 6.064294e-03 6.388804e-03 6.976980e-03 6.145421e-03 8.518406e-03 4.664841e-03 3.934692e-03 3.772437e-03 3.285671e-03 5.070480e-03 4.766251e-03 4.989352e-03 7.382618e-03 5.577528e-03 6.510496e-03 7.200081e-03 5.922320e-03 1.056688e-02 1.003955e-02 8.822635e-03 8.782071e-03 8.356150e-03 8.031640e-03 9.005172e-03 5.212453e-03 4.603996e-03 3.488490e-03 3.529054e-03 5.131325e-03 4.218639e-03 4.259203e-03 6.713315e-03 4.502586e-03 5.029916e-03 5.902038e-03 4.887942e-03 8.924044e-03 8.315587e-03 7.301491e-03 7.301491e-03 7.788257e-03 7.707129e-03 9.390528e-03 5.070480e-03 4.644559e-03 4.948788e-03 3.589900e-03 5.881756e-03 5.536964e-03 5.232735e-03 7.808539e-03 6.490214e-03 6.976980e-03 8.315587e-03 6.044012e-03 1.261535e-02 1.192577e-02 9.329683e-03 9.857012e-03 1.016124e-02 9.755603e-03 3.610182e-03 1.703681e-03 1.581990e-03 1.480580e-03 1.744245e-03 1.987628e-03 1.947064e-03 2.089038e-03 2.940878e-03 2.170165e-03 3.062570e-03 3.529054e-03 2.677213e-03 5.212453e-03 5.334145e-03 3.610182e-03 4.076666e-03 4.096948e-03 3.224825e-03 2.332421e-03 7.909948e-04 7.707129e-04 5.678937e-04 7.301491e-04 1.156069e-03 1.054660e-03 1.115506e-03 1.825373e-03 1.602272e-03 1.379170e-03 1.723963e-03 1.399452e-03 2.839469e-03 2.778623e-03 2.007910e-03 2.089038e-03 2.109320e-03 1.744245e-03 3.630463e-03 2.028192e-03 1.642835e-03 1.541426e-03 1.642835e-03 2.616368e-03 2.738059e-03 2.149883e-03 3.549336e-03 2.940878e-03 3.062570e-03 3.914410e-03 3.488490e-03 6.023730e-03 5.354427e-03 4.360613e-03 4.563432e-03 4.340331e-03 4.401176e-03 8.315587e-04 4.056384e-04 3.042288e-04 3.650745e-04 5.070480e-04 8.315587e-04 6.084576e-04 4.664841e-04 7.707129e-04 7.707129e-04 6.287395e-04 9.938140e-04 7.504310e-04 1.419734e-03 1.237197e-03 1.034378e-03 1.074942e-03 9.329683e-04 1.014096e-03 1.014096e-03 6.895852e-04 3.853565e-04 4.664841e-04 4.259203e-04 6.287395e-04 9.329683e-04 5.070480e-04 9.938140e-04 6.287395e-04 5.273299e-04 7.301491e-04 4.259203e-04 1.581990e-03 1.196633e-03 8.112767e-04 1.014096e-03 8.315587e-04 7.707129e-04 5.881756e-04 2.433830e-04 4.056384e-04 2.433830e-04 2.433830e-04 3.853565e-04 2.028192e-04 4.259203e-04 5.476118e-04 3.650745e-04 5.881756e-04 5.273299e-04 6.895852e-04 1.095224e-03 8.518406e-04 6.084576e-04 6.693033e-04 6.693033e-04 5.881756e-04 4.259203e-04 1.622553e-04 2.231011e-04 2.028192e-05 1.014096e-04 1.419734e-04 1.014096e-04 1.622553e-04 2.028192e-04 2.028192e-04 2.231011e-04 2.028192e-04 1.216915e-04 3.245107e-04 3.650745e-04 1.622553e-04 4.259203e-04 2.231011e-04 1.419734e-04 1.176351e-03 4.056384e-04 3.447926e-04 4.259203e-04 3.650745e-04 6.490214e-04 3.447926e-04 5.881756e-04 8.518406e-04 5.070480e-04 6.084576e-04 6.895852e-04 5.476118e-04 1.074942e-03 1.216915e-03 9.735321e-04 9.938140e-04 1.237197e-03 9.938140e-04 3.650745e-04 1.825373e-04 1.216915e-04 1.014096e-04 1.825373e-04 2.028192e-04 2.231011e-04 1.419734e-04 2.433830e-04 2.028192e-04 1.419734e-04 1.622553e-04 8.112767e-05 3.853565e-04 3.447926e-04 2.839469e-04 1.825373e-04 2.636649e-04 1.419734e-04 9.938140e-04 6.693033e-04 3.853565e-04 5.881756e-04 4.259203e-04 5.476118e-04 6.084576e-04 5.273299e-04 1.014096e-03 7.707129e-04 1.135787e-03 8.721225e-04 7.909948e-04 1.500862e-03 1.703681e-03 1.216915e-03 1.419734e-03 1.074942e-03 9.938140e-04 6.084576e-04 1.825373e-04 3.042288e-04 1.825373e-04 1.622553e-04 1.622553e-04 3.447926e-04 1.622553e-04 5.881756e-04 2.231011e-04 3.650745e-04 3.853565e-04 3.245107e-04 7.098672e-04 5.881756e-04 4.867660e-04 3.447926e-04 3.245107e-04 4.056384e-04 5.070480e-04 2.028192e-04 1.419734e-04 2.028192e-04 1.216915e-04 2.433830e-04 3.853565e-04 2.433830e-04 4.056384e-04 3.650745e-04 3.042288e-04 4.056384e-04 2.231011e-04 6.895852e-04 7.504310e-04 2.433830e-04 4.664841e-04 3.853565e-04 4.664841e-04 1.642835e-03 9.938140e-04 7.301491e-04 6.490214e-04 7.909948e-04 7.707129e-04 9.532502e-04 1.014096e-03 1.074942e-03 1.277761e-03 1.216915e-03 1.480580e-03 1.399452e-03 2.413548e-03 2.129601e-03 1.602272e-03 1.926782e-03 1.886218e-03 1.379170e-03
 4.259203e-04 1.014096e-04 2.028192e-05 1.000000e-10 2.231011e-04 4.056384e-04 1.277761e-03 4.137511e-03 6.469932e-03 6.571342e-03 7.767975e-03 9.147145e-03 7.321773e-03 1.354832e-02 1.302099e-02 4.279485e-03 1.020181e-02 1.371058e-02 5.597810e-03 9.938140e-04 1.825373e-04 6.084576e-05 1.000000e-10 4.664841e-04 4.462022e-04 1.703681e-03 4.745969e-03 8.660379e-03 7.159517e-03 8.984890e-03 1.103336e-02 8.376432e-03 1.588074e-02 1.610384e-02 6.064294e-03 1.285874e-02 1.622553e-02 6.753879e-03 8.315587e-04 1.622553e-04 4.056384e-05 1.000000e-10 4.056384e-04 4.462022e-04 1.419734e-03 3.954974e-03 6.875570e-03 6.429368e-03 7.605720e-03 8.640097e-03 7.220363e-03 1.225028e-02 1.139844e-02 4.340331e-03 9.167427e-03 1.275733e-02 5.212453e-03 1.054660e-03 2.636649e-04 4.056384e-05 1.000000e-10 2.433830e-04 6.084576e-04 1.926782e-03 4.766251e-03 9.086300e-03 7.869384e-03 9.147145e-03 1.123618e-02 9.674475e-03 1.549539e-02 1.446101e-02 5.800629e-03 1.200690e-02 1.730048e-02 8.153331e-03 7.301491e-04 3.042288e-04 6.084576e-05 2.028192e-05 2.839469e-04 4.664841e-04 1.541426e-03 4.482304e-03 8.599534e-03 6.895852e-03 8.863198e-03 1.030321e-02 7.828821e-03 1.415678e-02 1.409593e-02 5.577528e-03 1.192577e-02 1.381199e-02 7.159517e-03 9.938140e-04 3.245107e-04 2.028192e-05 1.000000e-10 3.447926e-04 4.664841e-04 2.332421e-03 5.111044e-03 1.020181e-02 9.066018e-03 1.093195e-02 1.324409e-02 1.115506e-02 1.790893e-02 1.725991e-02 6.997262e-03 1.484636e-02 1.843626e-02 7.889666e-03 5.273299e-04 1.216915e-04 2.028192e-05 2.028192e-05 2.028192e-04 2.231011e-04 8.518406e-04 2.007910e-03 3.772437e-03 4.441740e-03 4.847379e-03 5.070480e-03 4.218639e-03 7.179799e-03 6.571342e-03 2.738059e-03 5.435554e-03 6.794443e-03 2.494676e-03 4.056384e-04 1.622553e-04 2.028192e-05 1.000000e-10 1.216915e-04 1.216915e-04 4.056384e-04 1.196633e-03 2.190447e-03 2.514958e-03 2.271575e-03 2.149883e-03 2.352703e-03 3.630463e-03 3.407362e-03 1.318325e-03 3.042288e-03 3.407362e-03 1.967346e-03 5.678937e-04 2.028192e-04 1.000000e-10 4.056384e-05 1.419734e-04 2.028192e-04 9.532502e-04 2.535240e-03 4.320049e-03 3.894128e-03 4.725687e-03 5.557246e-03 4.887942e-03 7.118953e-03 8.640097e-03 2.981442e-03 6.388804e-03 8.437278e-03 3.995538e-03 1.622553e-04 4.056384e-05 1.000000e-10 1.000000e-10 1.014096e-04 8.112767e-05 3.447926e-04 7.098672e-04 8.924044e-04 9.532502e-04 9.938140e-04 1.115506e-03 1.379170e-03 1.683399e-03 2.089038e-03 8.112767e-04 1.379170e-03 1.541426e-03 1.074942e-03 1.419734e-04 4.056384e-05 2.028192e-05 1.000000e-10 6.084576e-05 8.112767e-05 2.636649e-04 8.721225e-04 1.074942e-03 7.909948e-04 1.095224e-03 1.399452e-03 9.938140e-04 1.744245e-03 1.581990e-03 7.301491e-04 1.399452e-03 1.723963e-03 9.938140e-04 1.216915e-04 6.084576e-05 4.056384e-05 1.000000e-10 1.000000e-10 2.028192e-05 1.419734e-04 5.273299e-04 6.084576e-04 7.707129e-04 6.693033e-04 9.735321e-04 6.084576e-04 1.196633e-03 1.460298e-03 5.070480e-04 8.721225e-04 8.721225e-04 6.895852e-04 4.056384e-05 1.000000e-10 1.000000e-10 1.000000e-10 2.028192e-05 6.084576e-05 1.014096e-04 2.028192e-04 3.245107e-04 3.042288e-04 2.231011e-04 3.042288e-04 2.028192e-04 4.056384e-04 4.056384e-04 2.433830e-04 3.650745e-04 6.287395e-04 2.231011e-04 1.622553e-04 8.112767e-05 1.000000e-10 1.000000e-10 6.084576e-05 1.014096e-04 2.231011e-04 6.287395e-04 9.938140e-04 8.112767e-04 1.237197e-03 1.014096e-03 1.115506e-03 1.703681e-03 1.622553e-03 7.707129e-04 1.216915e-03 1.440016e-03 1.054660e-03 4.056384e-05 4.056384e-05 1.000000e-10 1.000000e-10 1.000000e-10 2.028192e-05 4.056384e-05 1.014096e-04 3.853565e-04 2.839469e-04 2.433830e-04 3.447926e-04 2.433830e-04 4.664841e-04 6.084576e-04 1.419734e-04 2.433830e-04 6.490214e-04 1.825373e-04 1.216915e-04 6.084576e-05 4.056384e-05 1.000000e-10 8.112767e-05 4.056384e-05 3.042288e-04 8.518406e-04 1.257479e-03 1.176351e-03 1.318325e-03 1.926782e-03 1.074942e-03 1.663117e-03 1.947064e-03 8.924044e-04 1.318325e-03 2.433830e-03 1.074942e-03 1.014096e-04 2.028192e-05 1.000000e-10 1.000000e-10 6.084576e-05 8.112767e-05 1.014096e-04 4.056384e-04 6.287395e-04 3.245107e-04 5.678937e-04 5.476118e-04 5.273299e-04 6.693033e-04 9.532502e-04 2.839469e-04 4.056384e-04 1.074942e-03 2.839469e-04 2.028192e-05 4.056384e-05 1.000000e-10 1.000000e-10 1.000000e-10 4.056384e-05 1.419734e-04 2.433830e-04 5.273299e-04 5.476118e-04 5.881756e-04 5.273299e-04 4.259203e-04 9.532502e-04 4.867660e-04 3.447926e-04 8.924044e-04 7.301491e-04 4.056384e-04 2.839469e-04 4.056384e-05 1.000000e-10 1.000000e-10 8.112767e-05 4.056384e-05 4.259203e-04 8.112767e-04 1.805091e-03 1.440016e-03 1.926782e-03 2.210729e-03 1.805091e-03 2.575804e-03 3.062570e-03 1.074942e-03 2.636649e-03 3.813001e-03 1.703681e-03
 7.098672e-04 1.419734e-04 2.028192e-05 6.084576e-05 1.825373e-04 7.909948e-04 1.886218e-03 1.825373e-03 4.076666e-03 4.238921e-03 4.421458e-03 7.869384e-03 4.462022e-03 1.904472e-02 1.809147e-02 4.603996e-03 1.285874e-02 1.573877e-02 3.143697e-03 1.074942e-03 2.231011e-04 1.216915e-04 8.112767e-05 3.853565e-04 9.126863e-04 2.271575e-03 2.312139e-03 5.516682e-03 4.421458e-03 6.226549e-03 1.060744e-02 5.658655e-03 2.208701e-02 2.103235e-02 5.861474e-03 1.502890e-02 1.876077e-02 4.036102e-03 1.034378e-03 1.825373e-04 1.825373e-04 1.825373e-04 1.825373e-04 8.924044e-04 1.825373e-03 1.440016e-03 4.563432e-03 3.711591e-03 4.299767e-03 8.072204e-03 4.563432e-03 1.738160e-02 1.624582e-02 4.462022e-03 1.214887e-02 1.423791e-02 3.488490e-03 1.237197e-03 3.650745e-04 1.622553e-04 8.112767e-05 3.447926e-04 1.074942e-03 2.413548e-03 2.089038e-03 6.246831e-03 5.171889e-03 6.591624e-03 9.532502e-03 5.699219e-03 2.277659e-02 2.091066e-02 5.881756e-03 1.533313e-02 1.936923e-02 3.792719e-03 1.399452e-03 5.070480e-04 1.419734e-04 3.042288e-04 2.231011e-04 1.196633e-03 2.007910e-03 1.825373e-03 5.516682e-03 4.421458e-03 5.739783e-03 8.863198e-03 4.543150e-03 1.949092e-02 1.861880e-02 5.212453e-03 1.444073e-02 1.768583e-02 4.847379e-03 1.500862e-03 4.056384e-04 1.014096e-04 1.216915e-04 2.839469e-04 1.135787e-03 3.001724e-03 2.251293e-03 6.632187e-03 6.449650e-03 7.504310e-03 1.127675e-02 6.348241e-03 2.502789e-02 2.397323e-02 6.388804e-03 1.823344e-02 2.212757e-02 4.664841e-03 5.273299e-04 1.216915e-04 1.000000e-10 4.056384e-05 1.216915e-04 3.650745e-04 8.924044e-04 6.084576e-04 2.575804e-03 2.129601e-03 3.103134e-03 4.238921e-03 2.210729e-03 1.105365e-02 9.613629e-03 2.433830e-03 7.727411e-03 8.031640e-03 1.723963e-03 2.231011e-04 6.084576e-05 8.112767e-05 2.028192e-05 4.056384e-05 2.231011e-04 7.098672e-04 3.853565e-04 1.115506e-03 1.135787e-03 1.440016e-03 2.433830e-03 1.338607e-03 5.902038e-03 5.151607e-03 1.602272e-03 3.569618e-03 4.360613e-03 8.924044e-04 5.476118e-04 1.622553e-04 4.056384e-05 2.028192e-05 1.825373e-04 5.273299e-04 1.419734e-03 9.329683e-04 2.778623e-03 2.352703e-03 2.981442e-03 5.273299e-03 3.001724e-03 1.198661e-02 1.081026e-02 2.961160e-03 8.254741e-03 8.964608e-03 2.372984e-03 6.084576e-05 1.000000e-10 2.028192e-05 4.056384e-05 2.028192e-05 8.112767e-05 3.042288e-04 1.419734e-04 5.678937e-04 5.678937e-04 6.287395e-04 9.735321e-04 6.693033e-04 3.022006e-03 2.656931e-03 5.881756e-04 2.068756e-03 2.596086e-03 3.447926e-04 8.112767e-05 2.028192e-05 1.000000e-10 2.028192e-05 2.028192e-05 4.056384e-05 2.231011e-04 1.419734e-04 5.273299e-04 6.693033e-04 6.287395e-04 1.318325e-03 5.678937e-04 3.103134e-03 2.717777e-03 4.462022e-04 1.764527e-03 2.413548e-03 2.839469e-04 1.419734e-04 2.028192e-05 1.000000e-10 2.028192e-05 1.000000e-10 1.419734e-04 1.419734e-04 8.112767e-05 3.650745e-04 3.042288e-04 4.664841e-04 5.273299e-04 2.839469e-04 2.291857e-03 1.723963e-03 4.259203e-04 1.298043e-03 1.561708e-03 3.245107e-04 2.028192e-05 1.000000e-10 1.000000e-10 1.000000e-10 1.000000e-10 4.056384e-05 1.014096e-04 6.084576e-05 2.028192e-04 1.419734e-04 1.419734e-04 2.231011e-04 2.636649e-04 1.014096e-03 6.490214e-04 1.622553e-04 3.447926e-04 6.084576e-04 8.112767e-05 1.622553e-04 6.084576e-05 1.000000e-10 1.000000e-10 8.112767e-05 1.014096e-04 2.636649e-04 2.231011e-04 4.259203e-04 5.273299e-04 4.259203e-04 9.532502e-04 7.504310e-04 2.616368e-03 2.697495e-03 4.867660e-04 1.663117e-03 2.494676e-03 3.042288e-04 1.000000e-10 1.000000e-10 1.000000e-10 1.000000e-10 4.056384e-05 1.000000e-10 6.084576e-05 2.028192e-05 8.112767e-05 1.825373e-04 1.622553e-04 2.839469e-04 2.028192e-04 6.693033e-04 6.490214e-04 2.028192e-04 5.881756e-04 8.112767e-04 8.112767e-05 1.000000e-10 4.056384e-05 1.000000e-10 1.000000e-10 2.028192e-05 1.622553e-04 2.231011e-04 1.216915e-04 6.693033e-04 6.490214e-04 5.678937e-04 1.257479e-03 9.532502e-04 4.238921e-03 3.305953e-03 5.476118e-04 1.906500e-03 2.291857e-03 6.287395e-04 8.112767e-05 1.000000e-10 2.028192e-05 2.028192e-05 1.000000e-10 2.028192e-05 1.216915e-04 2.028192e-05 2.433830e-04 3.650745e-04 3.042288e-04 6.084576e-04 2.028192e-04 1.723963e-03 1.663117e-03 2.839469e-04 5.476118e-04 6.490214e-04 1.622553e-04 4.056384e-05 2.028192e-05 1.000000e-10 1.000000e-10 2.028192e-05 4.056384e-05 1.014096e-04 1.014096e-04 2.231011e-04 3.042288e-04 2.433830e-04 5.273299e-04 2.433830e-04 1.744245e-03 1.784809e-03 1.622553e-04 5.070480e-04 7.301491e-04 1.216915e-04 1.825373e-04 1.000000e-10 2.028192e-05 2.028192e-05 4.056384e-05 2.433830e-04 4.056384e-04 4.259203e-04 9.938140e-04 1.277761e-03 1.135787e-03 2.149883e-03 9.938140e-04 5.780347e-03 3.995538e-03 1.115506e-03 2.575804e-03 3.792719e-03 5.881756e-04
 3.691309e-03 7.443464e-03 2.727918e-02 2.139742e-02 3.307981e-02 7.747693e-03 2.961160e-03 5.881756e-04 2.028192e-05 1.000000e-10 5.313863e-03 8.924044e-03 3.044316e-02 2.535240e-02 4.269344e-02 1.064801e-02 3.022006e-03 3.447926e-04 1.000000e-10 1.000000e-10 3.285671e-03 5.962884e-03 2.756313e-02 1.945036e-02 3.385052e-02 5.942602e-03 2.717777e-03 3.853565e-04 1.000000e-10 1.000000e-10 5.293581e-03 8.680661e-03 3.719704e-02 2.549437e-02 4.052327e-02 8.416996e-03 3.001724e-03 4.664841e-04 2.028192e-05 4.056384e-05 3.508772e-03 7.484028e-03 3.486462e-02 2.111348e-02 3.993510e-02 6.895852e-03 2.981442e-03 3.245107e-04 1.000000e-10 2.028192e-05 5.212453e-03 1.186492e-02 4.143596e-02 2.888145e-02 4.626306e-02 1.014096e-02 3.366798e-03 3.447926e-04 2.028192e-05 1.000000e-10 2.231011e-03 3.346517e-03 1.567792e-02 1.091167e-02 1.985600e-02 3.813001e-03 1.561708e-03 1.216915e-04 2.028192e-05 1.000000e-10 1.014096e-03 2.454112e-03 8.518406e-03 5.820911e-03 1.028293e-02 1.845655e-03 6.693033e-04 8.112767e-05 1.000000e-10 1.000000e-10 2.210729e-03 5.171889e-03 1.784809e-02 1.202718e-02 2.218842e-02 4.259203e-03 1.703681e-03 1.825373e-04 1.000000e-10 1.000000e-10 5.881756e-04 9.329683e-04 3.995538e-03 3.123415e-03 5.678937e-03 8.518406e-04 1.622553e-04 2.028192e-05 1.000000e-10 1.000000e-10 6.490214e-04 1.074942e-03 4.320049e-03 3.001724e-03 4.624277e-03 9.126863e-04 4.056384e-04 2.028192e-05 1.000000e-10 1.000000e-10 4.056384e-04 8.112767e-04 2.372984e-03 2.028192e-03 3.833283e-03 4.462022e-04 2.231011e-04 2.028192e-05 1.000000e-10 1.000000e-10 8.112767e-05 2.028192e-04 1.257479e-03 9.532502e-04 1.277761e-03 2.839469e-04 1.000000e-10 1.000000e-10 1.000000e-10 1.000000e-10 3.447926e-04 7.098672e-04 3.894128e-03 2.596086e-03 5.374708e-03 9.938140e-04 3.042288e-04 2.028192e-05 1.000000e-10 1.000000e-10 8.112767e-05 1.216915e-04 1.216915e-03 5.678937e-04 1.764527e-03 2.231011e-04 4.056384e-05 2.028192e-05 1.000000e-10 1.000000e-10 6.084576e-04 8.924044e-04 4.603996e-03 3.569618e-03 6.267113e-03 1.318325e-03 2.839469e-04 4.056384e-05 1.000000e-10 1.000000e-10 1.622553e-04 5.678937e-04 2.210729e-03 1.399452e-03 2.028192e-03 4.867660e-04 1.622553e-04 2.028192e-05 1.000000e-10 1.000000e-10 2.231011e-04 5.273299e-04 1.967346e-03 1.500862e-03 2.210729e-03 4.462022e-04 4.056384e-05 1.000000e-10 1.000000e-10 1.000000e-10 9.735321e-04 1.805091e-03 6.551060e-03 4.928506e-03 9.268837e-03 1.723963e-03 4.056384e-04 8.112767e-05 1.000000e-10 1.000000e-10
 2.433830e-04 2.028192e-05 2.028192e-05 6.084576e-05 6.490214e-04 1.744245e-03 7.301491e-03 5.070480e-03 6.835007e-03 8.234459e-03 5.881756e-03 1.553595e-02 1.529257e-02 3.914410e-03 1.212859e-02 1.606328e-02 5.192171e-03 2.433830e-04 1.000000e-10 4.056384e-05 6.084576e-05 4.664841e-04 2.089038e-03 9.552784e-03 5.760065e-03 8.416996e-03 1.113477e-02 6.693033e-03 1.916641e-02 1.843626e-02 5.171889e-03 1.403509e-02 1.940980e-02 6.064294e-03 3.447926e-04 1.000000e-10 2.028192e-05 1.014096e-04 3.853565e-04 2.028192e-03 7.686847e-03 4.928506e-03 7.017544e-03 7.828821e-03 4.685123e-03 1.470439e-02 1.482608e-02 3.853565e-03 1.115506e-02 1.429875e-02 5.293581e-03 4.056384e-04 2.028192e-05 4.056384e-05 1.014096e-04 5.273299e-04 2.007910e-03 9.654193e-03 6.368522e-03 8.640097e-03 1.054660e-02 7.220363e-03 1.936923e-02 1.839570e-02 5.293581e-03 1.464355e-02 1.886218e-02 7.037826e-03 4.056384e-04 4.056384e-05 2.028192e-05 1.825373e-04 6.084576e-04 2.474394e-03 9.167427e-03 6.348241e-03 7.909948e-03 8.782071e-03 5.881756e-03 1.809147e-02 1.788865e-02 4.259203e-03 1.289930e-02 1.620525e-02 5.962884e-03 3.245107e-04 1.000000e-10 4.056384e-05 2.028192e-04 5.678937e-04 2.372984e-03 1.117534e-02 6.490214e-03 1.038434e-02 1.275733e-02 7.524592e-03 2.228983e-02 2.233039e-02 6.125139e-03 1.541426e-02 2.245208e-02 7.078390e-03 1.825373e-04 1.000000e-10 2.028192e-05 2.028192e-05 2.636649e-04 8.924044e-04 4.664841e-03 2.514958e-03 3.792719e-03 4.745969e-03 2.900314e-03 8.214177e-03 8.234459e-03 2.454112e-03 6.875570e-03 8.579252e-03 3.184261e-03 2.231011e-04 1.000000e-10 1.000000e-10 2.028192e-05 1.622553e-04 5.070480e-04 2.231011e-03 1.541426e-03 2.413548e-03 2.859751e-03 1.399452e-03 4.462022e-03 3.833283e-03 1.095224e-03 3.833283e-03 4.056384e-03 2.048474e-03 2.636649e-04 1.000000e-10 1.000000e-10 1.014096e-04 3.650745e-04 1.095224e-03 4.745969e-03 3.224825e-03 4.685123e-03 5.273299e-03 3.447926e-03 9.532502e-03 9.674475e-03 2.433830e-03 7.240645e-03 9.735321e-03 3.772437e-03 1.014096e-04 1.000000e-10 1.000000e-10 1.000000e-10 4.056384e-05 4.259203e-04 1.014096e-03 6.490214e-04 9.329683e-04 1.257479e-03 8.721225e-04 1.744245e-03 2.393266e-03 4.867660e-04 1.865937e-03 2.616368e-03 9.532502e-04 8.112767e-05 1.000000e-10 1.000000e-10 2.028192e-05 8.112767e-05 4.462022e-04 1.642835e-03 6.490214e-04 9.735321e-04 1.338607e-03 5.881756e-04 1.906500e-03 1.967346e-03 6.084576e-04 1.561708e-03 2.291857e-03 8.518406e-04 4.056384e-05 1.000000e-10 1.000000e-10 2.028192e-05 1.000000e-10 2.231011e-04 7.707129e-04 6.895852e-04 6.490214e-04 8.721225e-04 5.678937e-04 1.298043e-03 1.135787e-03 3.245107e-04 1.358889e-03 1.561708e-03 6.287395e-04 6.084576e-05 1.000000e-10 1.000000e-10 1.000000e-10 2.028192e-05 8.112767e-05 3.447926e-04 1.014096e-04 1.419734e-04 4.867660e-04 1.014096e-04 5.476118e-04 6.895852e-04 1.622553e-04 5.070480e-04 5.678937e-04 2.433830e-04 2.028192e-05 2.028192e-05 2.028192e-05 1.000000e-10 2.028192e-05 2.433830e-04 1.338607e-03 6.490214e-04 1.014096e-03 9.938140e-04 5.881756e-04 1.805091e-03 2.291857e-03 6.895852e-04 1.703681e-03 1.947064e-03 8.924044e-04 4.056384e-05 1.000000e-10 1.000000e-10 2.028192e-05 6.084576e-05 1.622553e-04 3.042288e-04 1.825373e-04 3.245107e-04 3.042288e-04 2.636649e-04 4.462022e-04 7.504310e-04 8.112767e-05 3.853565e-04 5.476118e-04 1.622553e-04 6.084576e-05 1.000000e-10 2.028192e-05 1.000000e-10 4.056384e-05 3.245107e-04 1.581990e-03 6.895852e-04 1.257479e-03 1.622553e-03 8.721225e-04 2.677213e-03 2.575804e-03 7.301491e-04 1.926782e-03 2.352703e-03 8.518406e-04 2.028192e-05 1.000000e-10 1.000000e-10 1.000000e-10 2.028192e-05 1.216915e-04 7.301491e-04 2.231011e-04 4.056384e-04 7.707129e-04 3.447926e-04 8.112767e-04 6.895852e-04 2.433830e-04 7.504310e-04 1.399452e-03 5.070480e-04 1.000000e-10 1.000000e-10 1.000000e-10 1.000000e-10 1.000000e-10 1.825373e-04 5.070480e-04 3.447926e-04 5.273299e-04 6.693033e-04 2.636649e-04 1.034378e-03 8.924044e-04 4.056384e-04 8.518406e-04 8.721225e-04 3.650745e-04 1.014096e-04 2.028192e-05 2.028192e-05 4.056384e-05 6.084576e-05 5.678937e-04 2.028192e-03 1.399452e-03 1.622553e-03 2.170165e-03 1.419734e-03 4.218639e-03 3.610182e-03 8.315587e-04 2.717777e-03 3.549336e-03 1.358889e-03
[truncated: 777,975 more chars]
