# Supplementary material for: Benchmarking Inverse Statistical Approaches for Protein Structure and Design with Exactly Solvable Models
Source: PLoS Comput Biol. 2016 May 13;12(5):e1004889. doi: 10.1371/journal.pcbi.1004889 (PMC4866778; doi:10.1371/journal.pcbi.1004889)
Supplement: S3 Code — See readme.txt file. (ZIP) [file pcbi.1004889.s004.zip › CodeS3/S_C/align_C_w0lp_pmin0.wgt]

1.000000e+00
1.000000e+00
1.000000e+00
1.000000e+00
1.000000e+00
1.000000e+00
1.000000e+00
1.000000e+00
1.000000e+00
1.000000e+00
1.000000e+00
1.000000e+00
1.000000e+00
1.000000e+00
1.000000e+00
1.000000e+00
1.000000e+00
1.000000e+00
1.000000e+00
1.000000e+00
1.000000e+00
1.000000e+00
1.000000e+00
1.000000e+00
1.000000e+00
1.000000e+00
1.000000e+00
1.000000e+00
1.000000e+00
1.000000e+00
1.000000e+00
1.000000e+00
1.000000e+00
1.000000e+00
1.000000e+00
1.000000e+00
1.000000e+00
1.000000e+00
1.000000e+00
1.000000e+00
1.000000e+00
1.000000e+00
1.000000e+00
1.000000e+00
1.000000e+00
1.000000e+00
1.000000e+00
1.000000e+00
1.000000e+00
1.000000e+00
1.000000e+00
1.000000e+00
1.000000e+00
1.000000e+00
1.000000e+00
1.000000e+00
1.000000e+00
1.000000e+00
1.000000e+00
1.000000e+00
1.000000e+00
1.000000e+00
1.000000e+00
1.000000e+00
1.000000e+00
1.000000e+00
1.000000e+00
1.000000e+00
1.000000e+00
1.000000e+00
1.000000e+00
1.000000e+00
1.000000e+00
1.000000e+00
1.000000e+00
1.000000e+00
1.000000e+00
1.000000e+00
1.000000e+00
1.000000e+00
1.000000e+00
1.000000e+00
1.000000e+00
1.000000e+00
1.000000e+00
1.000000e+00
1.000000e+00
1.000000e+00
1.000000e+00
1.000000e+00
1.000000e+00
1.000000e+00
1.000000e+00
1.000000e+00
1.000000e+00
1.000000e+00
1.000000e+00
1.000000e+00
1.000000e+00
1.000000e+00
1.000000e+00
1.000000e+00
1.000000e+00
1.000000e+00
1.000000e+00
1.000000e+00
1.000000e+00
1.000000e+00
1.000000e+00
1.000000e+00
1.000000e+00
1.000000e+00
1.000000e+00
1.000000e+00
1.000000e+00
1.000000e+00
1.000000e+00
1.000000e+00
1.000000e+00
1.000000e+00
1.000000e+00
1.000000e+00
1.000000e+00
1.000000e+00
1.000000e+00
1.000000e+00
1.000000e+00
1.000000e+00
1.000000e+00
1.000000e+00
1.000000e+00
1.000000e+00
1.000000e+00
1.000000e+00
1.000000e+00
1.000000e+00
1.000000e+00
1.000000e+00
1.000000e+00
1.000000e+00
1.000000e+00
1.000000e+00
1.000000e+00
1.000000e+00
1.000000e+00
1.000000e+00
1.000000e+00
1.000000e+00
1.000000e+00
1.000000e+00
1.000000e+00
1.000000e+00
1.000000e+00
1.000000e+00
1.000000e+00
1.000000e+00
1.000000e+00
1.000000e+00
1.000000e+00
1.000000e+00
1.000000e+00
1.000000e+00
1.000000e+00
1.000000e+00
1.000000e+00
1.000000e+00
1.000000e+00
1.000000e+00
1.000000e+00
1.000000e+00
1.000000e+00
1.000000e+00
1.000000e+00
1.000000e+00
1.000000e+00
1.000000e+00
1.000000e+00
1.000000e+00
1.000000e+00
1.000000e+00
1.000000e+00
1.000000e+00
1.000000e+00
1.000000e+00
1.000000e+00
1.000000e+00
1.000000e+00
1.000000e+00
1.000000e+00
1.000000e+00
1.000000e+00
1.000000e+00
1.000000e+00
1.000000e+00
1.000000e+00
1.000000e+00
1.000000e+00
1.000000e+00
1.000000e+00
1.000000e+00
1.000000e+00
1.000000e+00
1.000000e+00
1.000000e+00
1.000000e+00
1.000000e+00
1.000000e+00
1.000000e+00
1.000000e+00
1.000000e+00
1.000000e+00
1.000000e+00
1.000000e+00
1.000000e+00
1.000000e+00
1.000000e+00
1.000000e+00
1.000000e+00
1.000000e+00
1.000000e+00
1.000000e+00
1.000000e+00
1.000000e+00
1.000000e+00
1.000000e+00
1.000000e+00
1.000000e+00
1.000000e+00
1.000000e+00
1.000000e+00
1.000000e+00
1.000000e+00
1.000000e+00
1.000000e+00
1.000000e+00
1.000000e+00
1.000000e+00
1.000000e+00
1.000000e+00
1.000000e+00
1.000000e+00
1.000000e+00
1.000000e+00
1.000000e+00
1.000000e+00
1.000000e+00
1.000000e+00
1.000000e+00
1.000000e+00
1.000000e+00
1.000000e+00
1.000000e+00
1.000000e+00
1.000000e+00
1.000000e+00
1.000000e+00
1.000000e+00
1.000000e+00
1.000000e+00
1.000000e+00
1.000000e+00
1.000000e+00
1.000000e+00
1.000000e+00
1.000000e+00
1.000000e+00
1.000000e+00
1.000000e+00
1.000000e+00
1.000000e+00
1.000000e+00
1.000000e+00
1.000000e+00
1.000000e+00
1.000000e+00
1.000000e+00
1.000000e+00
1.000000e+00
1.000000e+00
1.000000e+00
1.000000e+00
1.000000e+00
1.000000e+00
1.000000e+00
1.000000e+00
1.000000e+00
1.000000e+00
1.000000e+00
1.000000e+00
1.000000e+00
1.000000e+00
1.000000e+00
1.000000e+00
1.000000e+00
1.000000e+00
1.000000e+00
1.000000e+00
1.000000e+00
1.000000e+00
1.000000e+00
1.000000e+00
1.000000e+00
1.000000e+00
1.000000e+00
1.000000e+00
1.000000e+00
1.000000e+00
1.000000e+00
1.000000e+00
1.000000e+00
1.000000e+00
1.000000e+00
1.000000e+00
1.000000e+00
1.000000e+00
1.000000e+00
1.000000e+00
1.000000e+00
1.000000e+00
1.000000e+00
1.000000e+00
1.000000e+00
1.000000e+00
1.000000e+00
1.000000e+00
1.000000e+00
1.000000e+00
1.000000e+00
1.000000e+00
1.000000e+00
1.000000e+00
1.000000e+00
1.000000e+00
1.000000e+00
1.000000e+00
1.000000e+00
1.000000e+00
1.000000e+00
1.000000e+00
1.000000e+00
1.000000e+00
1.000000e+00
1.000000e+00
1.000000e+00
1.000000e+00
1.000000e+00
1.000000e+00
1.000000e+00
1.000000e+00
1.000000e+00
1.000000e+00
1.000000e+00
1.000000e+00
1.000000e+00
1.000000e+00
1.000000e+00
1.000000e+00
1.000000e+00
1.000000e+00
1.000000e+00
1.000000e+00
1.000000e+00
1.000000e+00
1.000000e+00
1.000000e+00
1.000000e+00
1.000000e+00
1.000000e+00
1.000000e+00
1.000000e+00
1.000000e+00
1.000000e+00
1.000000e+00
1.000000e+00
1.000000e+00
1.000000e+00
1.000000e+00
1.000000e+00
1.000000e+00
1.000000e+00
1.000000e+00
1.000000e+00
1.000000e+00
1.000000e+00
1.000000e+00
1.000000e+00
1.000000e+00
1.000000e+00
1.000000e+00
1.000000e+00
1.000000e+00
1.000000e+00
1.000000e+00
1.000000e+00
1.000000e+00
1.000000e+00
1.000000e+00
1.000000e+00
1.000000e+00
1.000000e+00
1.000000e+00
1.000000e+00
1.000000e+00
1.000000e+00
1.000000e+00
1.000000e+00
1.000000e+00
1.000000e+00
1.000000e+00
1.000000e+00
1.000000e+00
1.000000e+00
1.000000e+00
1.000000e+00
1.000000e+00
1.000000e+00
1.000000e+00
1.000000e+00
1.000000e+00
1.000000e+00
1.000000e+00
1.000000e+00
1.000000e+00
1.000000e+00
1.000000e+00
1.000000e+00
1.000000e+00
1.000000e+00
1.000000e+00
1.000000e+00
1.000000e+00
1.000000e+00
1.000000e+00
1.000000e+00
1.000000e+00
1.000000e+00
1.000000e+00
1.000000e+00
1.000000e+00
1.000000e+00
1.000000e+00
1.000000e+00
1.000000e+00
1.000000e+00
1.000000e+00
1.000000e+00
1.000000e+00
1.000000e+00
1.000000e+00
1.000000e+00
1.000000e+00
1.000000e+00
1.000000e+00
1.000000e+00
1.000000e+00
1.000000e+00
1.000000e+00
1.000000e+00
1.000000e+00
1.000000e+00
1.000000e+00
1.000000e+00
1.000000e+00
1.000000e+00
1.000000e+00
1.000000e+00
1.000000e+00
1.000000e+00
1.000000e+00
1.000000e+00
1.000000e+00
1.000000e+00
1.000000e+00
1.000000e+00
1.000000e+00
1.000000e+00
1.000000e+00
1.000000e+00
1.000000e+00
1.000000e+00
1.000000e+00
1.000000e+00
1.000000e+00
1.000000e+00
1.000000e+00
1.000000e+00
1.000000e+00
1.000000e+00
1.000000e+00
1.000000e+00
1.000000e+00
1.000000e+00
1.000000e+00
1.000000e+00
1.000000e+00
1.000000e+00
1.000000e+00
1.000000e+00
1.000000e+00
1.000000e+00
1.000000e+00
1.000000e+00
1.000000e+00
1.000000e+00
1.000000e+00
1.000000e+00
1.000000e+00
1.000000e+00
1.000000e+00
1.000000e+00
1.000000e+00
1.000000e+00
1.000000e+00
1.000000e+00
1.000000e+00
1.000000e+00
1.000000e+00
1.000000e+00
1.000000e+00
1.000000e+00
1.000000e+00
1.000000e+00
1.000000e+00
1.000000e+00
1.000000e+00
1.000000e+00
1.000000e+00
1.000000e+00
1.000000e+00
1.000000e+00
1.000000e+00
1.000000e+00
1.000000e+00
1.000000e+00
1.000000e+00
1.000000e+00
1.000000e+00
1.000000e+00
1.000000e+00
1.000000e+00
1.000000e+00
1.000000e+00
1.000000e+00
1.000000e+00
1.000000e+00
1.000000e+00
1.000000e+00
1.000000e+00
1.000000e+00
1.000000e+00
1.000000e+00
1.000000e+00
1.000000e+00
1.000000e+00
1.000000e+00
1.000000e+00
1.000000e+00
1.000000e+00
1.000000e+00
1.000000e+00
1.000000e+00
1.000000e+00
1.000000e+00
1.000000e+00
1.000000e+00
1.000000e+00
1.000000e+00
1.000000e+00
1.000000e+00
1.000000e+00
1.000000e+00
1.000000e+00
1.000000e+00
1.000000e+00
1.000000e+00
1.000000e+00
1.000000e+00
1.000000e+00
1.000000e+00
1.000000e+00
1.000000e+00
1.000000e+00
1.000000e+00
1.000000e+00
1.000000e+00
1.000000e+00
1.000000e+00
1.000000e+00
1.000000e+00
1.000000e+00
1.000000e+00
1.000000e+00
1.000000e+00
1.000000e+00
1.000000e+00
1.000000e+00
1.000000e+00
1.000000e+00
1.000000e+00
1.000000e+00
1.000000e+00
1.000000e+00
1.000000e+00
1.000000e+00
1.000000e+00
1.000000e+00
1.000000e+00
1.000000e+00
1.000000e+00
1.000000e+00
1.000000e+00
1.000000e+00
1.000000e+00
1.000000e+00
1.000000e+00
1.000000e+00
1.000000e+00
1.000000e+00
1.000000e+00
1.000000e+00
1.000000e+00
1.000000e+00
1.000000e+00
1.000000e+00
1.000000e+00
1.000000e+00
1.000000e+00
1.000000e+00
1.000000e+00
1.000000e+00
1.000000e+00
1.000000e+00
1.000000e+00
1.000000e+00
1.000000e+00
1.000000e+00
1.000000e+00
1.000000e+00
1.000000e+00
1.000000e+00
1.000000e+00
1.000000e+00
1.000000e+00
1.000000e+00
1.000000e+00
1.000000e+00
1.000000e+00
1.000000e+00
1.000000e+00
1.000000e+00
1.000000e+00
1.000000e+00
1.000000e+00
1.000000e+00
1.000000e+00
1.000000e+00
1.000000e+00
1.000000e+00
1.000000e+00
1.000000e+00
1.000000e+00
1.000000e+00
1.000000e+00
1.000000e+00
1.000000e+00
1.000000e+00
1.000000e+00
1.000000e+00
1.000000e+00
1.000000e+00
1.000000e+00
1.000000e+00
1.000000e+00
1.000000e+00
1.000000e+00
1.000000e+00
1.000000e+00
1.000000e+00
1.000000e+00
1.000000e+00
1.000000e+00
1.000000e+00
1.000000e+00
1.000000e+00
1.000000e+00
1.000000e+00
1.000000e+00
1.000000e+00
1.000000e+00
1.000000e+00
1.000000e+00
1.000000e+00
1.000000e+00
1.000000e+00
1.000000e+00
1.000000e+00
1.000000e+00
1.000000e+00
1.000000e+00
1.000000e+00
1.000000e+00
1.000000e+00
1.000000e+00
1.000000e+00
1.000000e+00
1.000000e+00
1.000000e+00
1.000000e+00
1.000000e+00
1.000000e+00
1.000000e+00
1.000000e+00
1.000000e+00
1.000000e+00
1.000000e+00
1.000000e+00
1.000000e+00
1.000000e+00
1.000000e+00
1.000000e+00
1.000000e+00
1.000000e+00
1.000000e+00
1.000000e+00
1.000000e+00
1.000000e+00
1.000000e+00
1.000000e+00
1.000000e+00
1.000000e+00
1.000000e+00
1.000000e+00
1.000000e+00
1.000000e+00
1.000000e+00
1.000000e+00
1.000000e+00
1.000000e+00
1.000000e+00
1.000000e+00
1.000000e+00
1.000000e+00
1.000000e+00
1.000000e+00
1.000000e+00
1.000000e+00
1.000000e+00
1.000000e+00
1.000000e+00
1.000000e+00
1.000000e+00
1.000000e+00
1.000000e+00
1.000000e+00
1.000000e+00
1.000000e+00
1.000000e+00
1.000000e+00
1.000000e+00
1.000000e+00
1.000000e+00
1.000000e+00
1.000000e+00
1.000000e+00
1.000000e+00
1.000000e+00
1.000000e+00
1.000000e+00
1.000000e+00
1.000000e+00
1.000000e+00
1.000000e+00
1.000000e+00
1.000000e+00
1.000000e+00
1.000000e+00
1.000000e+00
1.000000e+00
1.000000e+00
1.000000e+00
1.000000e+00
1.000000e+00
1.000000e+00
1.000000e+00
1.000000e+00
1.000000e+00
1.000000e+00
1.000000e+00
1.000000e+00
1.000000e+00
1.000000e+00
1.000000e+00
1.000000e+00
1.000000e+00
1.000000e+00
1.000000e+00
1.000000e+00
1.000000e+00
1.000000e+00
1.000000e+00
1.000000e+00
1.000000e+00
1.000000e+00
1.000000e+00
1.000000e+00
1.000000e+00
1.000000e+00
1.000000e+00
1.000000e+00
1.000000e+00
1.000000e+00
1.000000e+00
1.000000e+00
1.000000e+00
1.000000e+00
1.000000e+00
1.000000e+00
1.000000e+00
1.000000e+00
1.000000e+00
1.000000e+00
1.000000e+00
1.000000e+00
1.000000e+00
1.000000e+00
1.000000e+00
1.000000e+00
1.000000e+00
1.000000e+00
1.000000e+00
1.000000e+00
1.000000e+00
1.000000e+00
1.000000e+00
1.000000e+00
1.000000e+00
1.000000e+00
1.000000e+00
1.000000e+00
1.000000e+00
1.000000e+00
1.000000e+00
1.000000e+00
1.000000e+00
1.000000e+00
1.000000e+00
1.000000e+00
1.000000e+00
1.000000e+00
1.000000e+00
1.000000e+00
1.000000e+00
1.000000e+00
1.000000e+00
1.000000e+00
1.000000e+00
1.000000e+00
1.000000e+00
1.000000e+00
1.000000e+00
1.000000e+00
1.000000e+00
1.000000e+00
1.000000e+00
1.000000e+00
1.000000e+00
1.000000e+00
1.000000e+00
1.000000e+00
1.000000e+00
1.000000e+00
1.000000e+00
1.000000e+00
1.000000e+00
1.000000e+00
1.000000e+00
1.000000e+00
1.000000e+00
1.000000e+00
1.000000e+00
1.000000e+00
1.000000e+00
1.000000e+00
1.000000e+00
1.000000e+00
1.000000e+00
1.000000e+00
1.000000e+00
1.000000e+00
1.000000e+00
1.000000e+00
1.000000e+00
1.000000e+00
1.000000e+00
1.000000e+00
1.000000e+00
1.000000e+00
1.000000e+00
1.000000e+00
1.000000e+00
1.000000e+00
1.000000e+00
1.000000e+00
1.000000e+00
1.000000e+00
1.000000e+00
1.000000e+00
1.000000e+00
1.000000e+00
1.000000e+00
1.000000e+00
1.000000e+00
1.000000e+00
1.000000e+00
1.000000e+00
1.000000e+00
1.000000e+00
1.000000e+00
1.000000e+00
1.000000e+00
1.000000e+00
1.000000e+00
1.000000e+00
1.000000e+00
1.000000e+00
1.000000e+00
1.000000e+00
1.000000e+00
1.000000e+00
1.000000e+00
1.000000e+00
1.000000e+00
1.000000e+00
1.000000e+00
1.000000e+00
1.000000e+00
1.000000e+00
1.000000e+00
1.000000e+00
1.000000e+00
1.000000e+00
1.000000e+00
1.000000e+00
1.000000e+00
1.000000e+00
1.000000e+00
1.000000e+00
1.000000e+00
1.000000e+00
1.000000e+00
1.000000e+00
1.000000e+00
1.000000e+00
1.000000e+00
1.000000e+00
1.000000e+00
1.000000e+00
1.000000e+00
1.000000e+00
1.000000e+00
1.000000e+00
1.000000e+00
1.000000e+00
1.000000e+00
1.000000e+00
1.000000e+00
1.000000e+00
1.000000e+00
1.000000e+00
1.000000e+00
1.000000e+00
1.000000e+00
1.000000e+00
1.000000e+00
1.000000e+00
1.000000e+00
1.000000e+00
1.000000e+00
1.000000e+00
1.000000e+00
1.000000e+00
1.000000e+00
1.000000e+00
1.000000e+00
1.000000e+00
1.000000e+00
1.000000e+00
1.000000e+00
1.000000e+00
1.000000e+00
1.000000e+00
1.000000e+00
1.000000e+00
1.000000e+00
1.000000e+00
1.000000e+00
1.000000e+00
1.000000e+00
1.000000e+00
1.000000e+00
1.000000e+00
1.000000e+00
1.000000e+00
1.000000e+00
1.000000e+00
1.000000e+00
1.000000e+00
1.000000e+00
1.000000e+00
1.000000e+00
1.000000e+00
1.000000e+00
1.000000e+00
1.000000e+00
1.000000e+00
1.000000e+00
1.000000e+00
1.000000e+00
1.000000e+00
1.000000e+00
1.000000e+00
1.000000e+00
1.000000e+00
1.000000e+00
1.000000e+00
1.000000e+00
1.000000e+00
1.000000e+00
1.000000e+00
1.000000e+00
1.000000e+00
1.000000e+00
1.000000e+00
1.000000e+00
1.000000e+00
1.000000e+00
1.000000e+00
1.000000e+00
1.000000e+00
1.000000e+00
1.000000e+00
1.000000e+00
1.000000e+00
1.000000e+00
1.000000e+00
1.000000e+00
1.000000e+00
1.000000e+00
1.000000e+00
1.000000e+00
1.000000e+00
1.000000e+00
1.000000e+00
1.000000e+00
1.000000e+00
1.000000e+00
1.000000e+00
1.000000e+00
1.000000e+00
1.000000e+00
1.000000e+00
1.000000e+00
1.000000e+00
1.000000e+00
1.000000e+00
1.000000e+00
1.000000e+00
1.000000e+00
1.000000e+00
1.000000e+00
1.000000e+00
1.000000e+00
1.000000e+00
1.000000e+00
1.000000e+00
1.000000e+00
1.000000e+00
1.000000e+00
1.000000e+00
1.000000e+00
1.000000e+00
1.000000e+00
1.000000e+00
1.000000e+00
1.000000e+00
1.000000e+00
1.000000e+00
1.000000e+00
1.000000e+00
1.000000e+00
1.000000e+00
1.000000e+00
1.000000e+00
1.000000e+00
1.000000e+00
1.000000e+00
1.000000e+00
1.000000e+00
1.000000e+00
1.000000e+00
1.000000e+00
1.000000e+00
1.000000e+00
1.000000e+00
1.000000e+00
1.000000e+00
1.000000e+00
1.000000e+00
1.000000e+00
1.000000e+00
1.000000e+00
1.000000e+00
1.000000e+00
1.000000e+00
1.000000e+00
1.000000e+00
1.000000e+00
1.000000e+00
1.000000e+00
1.000000e+00
1.000000e+00
1.000000e+00
1.000000e+00
1.000000e+00
1.000000e+00
1.000000e+00
1.000000e+00
1.000000e+00
1.000000e+00
1.000000e+00
1.000000e+00
1.000000e+00
1.000000e+00
1.000000e+00
1.000000e+00
1.000000e+00
1.000000e+00
1.000000e+00
1.000000e+00
1.000000e+00
1.000000e+00
1.000000e+00
1.000000e+00
1.000000e+00
1.000000e+00
1.000000e+00
1.000000e+00
1.000000e+00
1.000000e+00
1.000000e+00
1.000000e+00
1.000000e+00
1.000000e+00
1.000000e+00
1.000000e+00
1.000000e+00
1.000000e+00
1.000000e+00
1.000000e+00
1.000000e+00
1.000000e+00
1.000000e+00
1.000000e+00
1.000000e+00
1.000000e+00
1.000000e+00
1.000000e+00
1.000000e+00
1.000000e+00
1.000000e+00
1.000000e+00
1.000000e+00
1.000000e+00
1.000000e+00
1.000000e+00
1.000000e+00
1.000000e+00
1.000000e+00
1.000000e+00
1.000000e+00
1.000000e+00
1.000000e+00
1.000000e+00
1.000000e+00
1.000000e+00
1.000000e+00
1.000000e+00
1.000000e+00
1.000000e+00
1.000000e+00
1.000000e+00
1.000000e+00
1.000000e+00
1.000000e+00
1.000000e+00
1.000000e+00
1.000000e+00
1.000000e+00
1.000000e+00
1.000000e+00
1.000000e+00
1.000000e+00
1.000000e+00
1.000000e+00
1.000000e+00
1.000000e+00
1.000000e+00
1.000000e+00
1.000000e+00
1.000000e+00
1.000000e+00
1.000000e+00
1.000000e+00
1.000000e+00
1.000000e+00
1.000000e+00
1.000000e+00
1.000000e+00
1.000000e+00
1.000000e+00
1.000000e+00
1.000000e+00
1.000000e+00
1.000000e+00
1.000000e+00
1.000000e+00
1.000000e+00
1.000000e+00
1.000000e+00
1.000000e+00
1.000000e+00
1.000000e+00
1.000000e+00
1.000000e+00
1.000000e+00
1.000000e+00
1.000000e+00
1.000000e+00
1.000000e+00
1.000000e+00
1.000000e+00
1.000000e+00
1.000000e+00
1.000000e+00
1.000000e+00
1.000000e+00
1.000000e+00
1.000000e+00
1.000000e+00
1.000000e+00
1.000000e+00
1.000000e+00
1.000000e+00
1.000000e+00
1.000000e+00
1.000000e+00
1.000000e+00
1.000000e+00
1.000000e+00
1.000000e+00
1.000000e+00
1.000000e+00
1.000000e+00
1.000000e+00
1.000000e+00
1.000000e+00
1.000000e+00
1.000000e+00
1.000000e+00
1.000000e+00
1.000000e+00
1.000000e+00
1.000000e+00
1.000000e+00
1.000000e+00
1.000000e+00
1.000000e+00
1.000000e+00
1.000000e+00
1.000000e+00
1.000000e+00
1.000000e+00
1.000000e+00
1.000000e+00
1.000000e+00
1.000000e+00
1.000000e+00
1.000000e+00
1.000000e+00
1.000000e+00
1.000000e+00
1.000000e+00
1.000000e+00
1.000000e+00
1.000000e+00
1.000000e+00
1.000000e+00
1.000000e+00
1.000000e+00
1.000000e+00
1.000000e+00
1.000000e+00
1.000000e+00
1.000000e+00
1.000000e+00
1.000000e+00
1.000000e+00
1.000000e+00
1.000000e+00
1.000000e+00
1.000000e+00
1.000000e+00
1.000000e+00
1.000000e+00
1.000000e+00
1.000000e+00
1.000000e+00
1.000000e+00
1.000000e+00
1.000000e+00
1.000000e+00
1.000000e+00
1.000000e+00
1.000000e+00
1.000000e+00
1.000000e+00
1.000000e+00
1.000000e+00
1.000000e+00
1.000000e+00
1.000000e+00
1.000000e+00
1.000000e+00
1.000000e+00
1.000000e+00
1.000000e+00
1.000000e+00
1.000000e+00
1.000000e+00
1.000000e+00
1.000000e+00
1.000000e+00
1.000000e+00
1.000000e+00
1.000000e+00
1.000000e+00
1.000000e+00
1.000000e+00
1.000000e+00
1.000000e+00
1.000000e+00
1.000000e+00
1.000000e+00
1.000000e+00
1.000000e+00
1.000000e+00
1.000000e+00
1.000000e+00
1.000000e+00
1.000000e+00
1.000000e+00
1.000000e+00
1.000000e+00
1.000000e+00
1.000000e+00
1.000000e+00
1.000000e+00
1.000000e+00
1.000000e+00
1.000000e+00
1.000000e+00
1.000000e+00
1.000000e+00
1.000000e+00
1.000000e+00
1.000000e+00
1.000000e+00
1.000000e+00
1.000000e+00
1.000000e+00
1.000000e+00
1.000000e+00
1.000000e+00
1.000000e+00
1.000000e+00
1.000000e+00
1.000000e+00
1.000000e+00
1.000000e+00
1.000000e+00
1.000000e+00
1.000000e+00
1.000000e+00
1.000000e+00
1.000000e+00
1.000000e+00
1.000000e+00
1.000000e+00
1.000000e+00
1.000000e+00
1.000000e+00
1.000000e+00
1.000000e+00
1.000000e+00
1.000000e+00
1.000000e+00
1.000000e+00
1.000000e+00
1.000000e+00
1.000000e+00
1.000000e+00
1.000000e+00
1.000000e+00
1.000000e+00
1.000000e+00
1.000000e+00
1.000000e+00
1.000000e+00
1.000000e+00
1.000000e+00
1.000000e+00
1.000000e+00
1.000000e+00
1.000000e+00
1.000000e+00
1.000000e+00
1.000000e+00
1.000000e+00
1.000000e+00
1.000000e+00
1.000000e+00
1.000000e+00
1.000000e+00
1.000000e+00
1.000000e+00
1.000000e+00
1.000000e+00
1.000000e+00
1.000000e+00
1.000000e+00
1.000000e+00
1.000000e+00
1.000000e+00
1.000000e+00
1.000000e+00
1.000000e+00
1.000000e+00
1.000000e+00
1.000000e+00
1.000000e+00
1.000000e+00
1.000000e+00
1.000000e+00
1.000000e+00
1.000000e+00
1.000000e+00
1.000000e+00
1.000000e+00
1.000000e+00
1.000000e+00
1.000000e+00
1.000000e+00
1.000000e+00
1.000000e+00
1.000000e+00
1.000000e+00
1.000000e+00
1.000000e+00
1.000000e+00
1.000000e+00
1.000000e+00
1.000000e+00
1.000000e+00
1.000000e+00
1.000000e+00
1.000000e+00
1.000000e+00
1.000000e+00
1.000000e+00
1.000000e+00
1.000000e+00
1.000000e+00
1.000000e+00
1.000000e+00
1.000000e+00
1.000000e+00
1.000000e+00
1.000000e+00
1.000000e+00
1.000000e+00
1.000000e+00
1.000000e+00
1.000000e+00
1.000000e+00
1.000000e+00
1.000000e+00
1.000000e+00
1.000000e+00
1.000000e+00
1.000000e+00
1.000000e+00
1.000000e+00
1.000000e+00
1.000000e+00
1.000000e+00
1.000000e+00
1.000000e+00
1.000000e+00
1.000000e+00
1.000000e+00
1.000000e+00
1.000000e+00
1.000000e+00
1.000000e+00
1.000000e+00
1.000000e+00
1.000000e+00
1.000000e+00
1.000000e+00
1.000000e+00
1.000000e+00
1.000000e+00
1.000000e+00
1.000000e+00
1.000000e+00
1.000000e+00
1.000000e+00
1.000000e+00
1.000000e+00
1.000000e+00
1.000000e+00
1.000000e+00
1.000000e+00
1.000000e+00
1.000000e+00
1.000000e+00
1.000000e+00
1.000000e+00
1.000000e+00
1.000000e+00
1.000000e+00
1.000000e+00
1.000000e+00
1.000000e+00
1.000000e+00
1.000000e+00
1.000000e+00
1.000000e+00
1.000000e+00
1.000000e+00
1.000000e+00
1.000000e+00
1.000000e+00
1.000000e+00
1.000000e+00
1.000000e+00
1.000000e+00
1.000000e+00
1.000000e+00
1.000000e+00
1.000000e+00
1.000000e+00
1.000000e+00
1.000000e+00
1.000000e+00
1.000000e+00
1.000000e+00
1.000000e+00
1.000000e+00
1.000000e+00
1.000000e+00
1.000000e+00
1.000000e+00
1.000000e+00
1.000000e+00
1.000000e+00
1.000000e+00
1.000000e+00
1.000000e+00
1.000000e+00
1.000000e+00
1.000000e+00
1.000000e+00
1.000000e+00
1.000000e+00
1.000000e+00
1.000000e+00
1.000000e+00
1.000000e+00
1.000000e+00
1.000000e+00
1.000000e+00
1.000000e+00
1.000000e+00
1.000000e+00
1.000000e+00
1.000000e+00
1.000000e+00
1.000000e+00
1.000000e+00
1.000000e+00
1.000000e+00
1.000000e+00
1.000000e+00
1.000000e+00
1.000000e+00
1.000000e+00
1.000000e+00
1.000000e+00
1.000000e+00
1.000000e+00
1.000000e+00
1.000000e+00
1.000000e+00
1.000000e+00
1.000000e+00
1.000000e+00
1.000000e+00
1.000000e+00
1.000000e+00
1.000000e+00
1.000000e+00
1.000000e+00
1.000000e+00
1.000000e+00
1.000000e+00
1.000000e+00
1.000000e+00
1.000000e+00
1.000000e+00
1.000000e+00
1.000000e+00
1.000000e+00
1.000000e+00
1.000000e+00
1.000000e+00
1.000000e+00
1.000000e+00
1.000000e+00
1.000000e+00
1.000000e+00
1.000000e+00
1.000000e+00
1.000000e+00
1.000000e+00
1.000000e+00
1.000000e+00
1.000000e+00
1.000000e+00
1.000000e+00
1.000000e+00
1.000000e+00
1.000000e+00
1.000000e+00
1.000000e+00
1.000000e+00
1.000000e+00
1.000000e+00
1.000000e+00
1.000000e+00
1.000000e+00
1.000000e+00
1.000000e+00
1.000000e+00
1.000000e+00
1.000000e+00
1.000000e+00
1.000000e+00
1.000000e+00
1.000000e+00
1.000000e+00
1.000000e+00
1.000000e+00
1.000000e+00
1.000000e+00
1.000000e+00
1.000000e+00
1.000000e+00
1.000000e+00
1.000000e+00
1.000000e+00
1.000000e+00
1.000000e+00
1.000000e+00
1.000000e+00
1.000000e+00
1.000000e+00
1.000000e+00
1.000000e+00
1.000000e+00
1.000000e+00
1.000000e+00
1.000000e+00
1.000000e+00
1.000000e+00
1.000000e+00
1.000000e+00
1.000000e+00
1.000000e+00
1.000000e+00
1.000000e+00
1.000000e+00
1.000000e+00
1.000000e+00
1.000000e+00
1.000000e+00
1.000000e+00
1.000000e+00
1.000000e+00
1.000000e+00
1.000000e+00
1.000000e+00
1.000000e+00
1.000000e+00
1.000000e+00
1.000000e+00
1.000000e+00
1.000000e+00
1.000000e+00
1.000000e+00
1.000000e+00
1.000000e+00
1.000000e+00
1.000000e+00
1.000000e+00
1.000000e+00
1.000000e+00
1.000000e+00
1.000000e+00
1.000000e+00
1.000000e+00
1.000000e+00
1.000000e+00
1.000000e+00
1.000000e+00
1.000000e+00
1.000000e+00
1.000000e+00
1.000000e+00
1.000000e+00
1.000000e+00
1.000000e+00
1.000000e+00
1.000000e+00
1.000000e+00
1.000000e+00
1.000000e+00
1.000000e+00
1.000000e+00
1.000000e+00
1.000000e+00
1.000000e+00
1.000000e+00
1.000000e+00
1.000000e+00
1.000000e+00
1.000000e+00
1.000000e+00
1.000000e+00
1.000000e+00
1.000000e+00
1.000000e+00
1.000000e+00
1.000000e+00
1.000000e+00
1.000000e+00
1.000000e+00
1.000000e+00
1.000000e+00
1.000000e+00
1.000000e+00
1.000000e+00
1.000000e+00
1.000000e+00
1.000000e+00
1.000000e+00
1.000000e+00
1.000000e+00
1.000000e+00
1.000000e+00
1.000000e+00
1.000000e+00
1.000000e+00
1.000000e+00
1.000000e+00
1.000000e+00
1.000000e+00
1.000000e+00
1.000000e+00
1.000000e+00
1.000000e+00
1.000000e+00
1.000000e+00
1.000000e+00
1.000000e+00
1.000000e+00
1.000000e+00
1.000000e+00
1.000000e+00
1.000000e+00
1.000000e+00
1.000000e+00
1.000000e+00
1.000000e+00
1.000000e+00
1.000000e+00
1.000000e+00
1.000000e+00
1.000000e+00
1.000000e+00
1.000000e+00
1.000000e+00
1.000000e+00
1.000000e+00
1.000000e+00
1.000000e+00
1.000000e+00
1.000000e+00
1.000000e+00
1.000000e+00
1.000000e+00
1.000000e+00
1.000000e+00
1.000000e+00
1.000000e+00
1.000000e+00
1.000000e+00
1.000000e+00
1.000000e+00
1.000000e+00
1.000000e+00
1.000000e+00
1.000000e+00
1.000000e+00
1.000000e+00
1.000000e+00
1.000000e+00
1.000000e+00
1.000000e+00
1.000000e+00
1.000000e+00
1.000000e+00
1.000000e+00
1.000000e+00
1.000000e+00
1.000000e+00
1.000000e+00
1.000000e+00
1.000000e+00
1.000000e+00
1.000000e+00
1.000000e+00
1.000000e+00
1.000000e+00
1.000000e+00
1.000000e+00
1.000000e+00
1.000000e+00
1.000000e+00
1.000000e+00
1.000000e+00
1.000000e+00
1.000000e+00
1.000000e+00
1.000000e+00
1.000000e+00
1.000000e+00
1.000000e+00
1.000000e+00
1.000000e+00
1.000000e+00
1.000000e+00
1.000000e+00
1.000000e+00
1.000000e+00
1.000000e+00
1.000000e+00
1.000000e+00
1.000000e+00
1.000000e+00
1.000000e+00
1.000000e+00
1.000000e+00
1.000000e+00
1.000000e+00
1.000000e+00
1.000000e+00
1.000000e+00
1.000000e+00
1.000000e+00
1.000000e+00
1.000000e+00
1.000000e+00
1.000000e+00
1.000000e+00
1.000000e+00
1.000000e+00
1.000000e+00
1.000000e+00
1.000000e+00
1.000000e+00
1.000000e+00
1.000000e+00
1.000000e+00
1.000000e+00
1.000000e+00
1.000000e+00
1.000000e+00
1.000000e+00
1.000000e+00
1.000000e+00
1.000000e+00
1.000000e+00
1.000000e+00
1.000000e+00
1.000000e+00
1.000000e+00
1.000000e+00
1.000000e+00
1.000000e+00
1.000000e+00
1.000000e+00
1.000000e+00
1.000000e+00
1.000000e+00
1.000000e+00
1.000000e+00
1.000000e+00
1.000000e+00
1.000000e+00
1.000000e+00
1.000000e+00
1.000000e+00
1.000000e+00
1.000000e+00
1.000000e+00
1.000000e+00
1.000000e+00
1.000000e+00
1.000000e+00
1.000000e+00
1.000000e+00
1.000000e+00
1.000000e+00
1.000000e+00
1.000000e+00
1.000000e+00
1.000000e+00
1.000000e+00
1.000000e+00
1.000000e+00
1.000000e+00
1.000000e+00
1.000000e+00
1.000000e+00
1.000000e+00
1.000000e+00
1.000000e+00
1.000000e+00
1.000000e+00
1.000000e+00
1.000000e+00
1.000000e+00
1.000000e+00
1.000000e+00
1.000000e+00
1.000000e+00
1.000000e+00
1.000000e+00
1.000000e+00
1.000000e+00
1.000000e+00
1.000000e+00
1.000000e+00
1.000000e+00
1.000000e+00
1.000000e+00
1.000000e+00
1.000000e+00
1.000000e+00
1.000000e+00
1.000000e+00
1.000000e+00
1.000000e+00
1.000000e+00
1.000000e+00
1.000000e+00
1.000000e+00
1.000000e+00
1.000000e+00
1.000000e+00
1.000000e+00
1.000000e+00
1.000000e+00
1.000000e+00
1.000000e+00
1.000000e+00
1.000000e+00
1.000000e+00
1.000000e+00
1.000000e+00
1.000000e+00
1.000000e+00
1.000000e+00
1.000000e+00
1.000000e+00
1.000000e+00
1.000000e+00
1.000000e+00
1.000000e+00
1.000000e+00
1.000000e+00
1.000000e+00
1.000000e+00
1.000000e+00
1.000000e+00
1.000000e+00
1.000000e+00
1.000000e+00
1.000000e+00
1.000000e+00
1.000000e+00
1.000000e+00
1.000000e+00
1.000000e+00
1.000000e+00
1.000000e+00
1.000000e+00
1.000000e+00
1.000000e+00
1.000000e+00
1.000000e+00
1.000000e+00
1.000000e+00
1.000000e+00
1.000000e+00
1.000000e+00
1.000000e+00
1.000000e+00
1.000000e+00
1.000000e+00
1.000000e+00
1.000000e+00
1.000000e+00
1.000000e+00
1.000000e+00
1.000000e+00
1.000000e+00
1.000000e+00
1.000000e+00
1.000000e+00
1.000000e+00
1.000000e+00
1.000000e+00
1.000000e+00
1.000000e+00
1.000000e+00
1.000000e+00
1.000000e+00
1.000000e+00
1.000000e+00
1.000000e+00
1.000000e+00
1.000000e+00
1.000000e+00
1.000000e+00
1.000000e+00
1.000000e+00
1.000000e+00
1.000000e+00
1.000000e+00
1.000000e+00
1.000000e+00
1.000000e+00
1.000000e+00
1.000000e+00
1.000000e+00
1.000000e+00
1.000000e+00
1.000000e+00
1.000000e+00
1.000000e+00
1.000000e+00
1.000000e+00
1.000000e+00
1.000000e+00
1.000000e+00
1.000000e+00
1.000000e+00
1.000000e+00
1.000000e+00
1.000000e+00
1.000000e+00
1.000000e+00
1.000000e+00
1.000000e+00
1.000000e+00
1.000000e+00
1.000000e+00
1.000000e+00
1.000000e+00
1.000000e+00
1.000000e+00
1.000000e+00
1.000000e+00
1.000000e+00
1.000000e+00
1.000000e+00
1.000000e+00
1.000000e+00
1.000000e+00
1.000000e+00
1.000000e+00
1.000000e+00
1.000000e+00
1.000000e+00
1.000000e+00
1.000000e+00
1.000000e+00
1.000000e+00
1.000000e+00
1.000000e+00
1.000000e+00
1.000000e+00
1.000000e+00
1.000000e+00
1.000000e+00
1.000000e+00
1.000000e+00
1.000000e+00
1.000000e+00
1.000000e+00
1.000000e+00
1.000000e+00
1.000000e+00
1.000000e+00
1.000000e+00
1.000000e+00
1.000000e+00
1.000000e+00
1.000000e+00
1.000000e+00
1.000000e+00
1.000000e+00
1.000000e+00
1.000000e+00
1.000000e+00
1.000000e+00
1.000000e+00
1.000000e+00
1.000000e+00
1.000000e+00
1.000000e+00
1.000000e+00
1.000000e+00
1.000000e+00
1.000000e+00
1.000000e+00
1.000000e+00
1.000000e+00
1.000000e+00
1.000000e+00
1.000000e+00
1.000000e+00
1.000000e+00
1.000000e+00
1.000000e+00
1.000000e+00
1.000000e+00
1.000000e+00
1.000000e+00
1.000000e+00
1.000000e+00
1.000000e+00
1.000000e+00
1.000000e+00
1.000000e+00
1.000000e+00
1.000000e+00
1.000000e+00
1.000000e+00
1.000000e+00
1.000000e+00
1.000000e+00
1.000000e+00
1.000000e+00
1.000000e+00
1.000000e+00
1.000000e+00
1.000000e+00
1.000000e+00
1.000000e+00
1.000000e+00
1.000000e+00
1.000000e+00
1.000000e+00
1.000000e+00
1.000000e+00
1.000000e+00
1.000000e+00
1.000000e+00
1.000000e+00
1.000000e+00
1.000000e+00
1.000000e+00
1.000000e+00
1.000000e+00
1.000000e+00
1.000000e+00
1.000000e+00
1.000000e+00
1.000000e+00
1.000000e+00
1.000000e+00
1.000000e+00
1.000000e+00
1.000000e+00
1.000000e+00
1.000000e+00
1.000000e+00
1.000000e+00
1.000000e+00
1.000000e+00
1.000000e+00
1.000000e+00
1.000000e+00
1.000000e+00
1.000000e+00
1.000000e+00
1.000000e+00
1.000000e+00
1.000000e+00
1.000000e+00
1.000000e+00
1.000000e+00
1.000000e+00
1.000000e+00
1.000000e+00
1.000000e+00
1.000000e+00
1.000000e+00
1.000000e+00
1.000000e+00
1.000000e+00
1.000000e+00
1.000000e+00
1.000000e+00
1.000000e+00
1.000000e+00
1.000000e+00
1.000000e+00
1.000000e+00
1.000000e+00
1.000000e+00
1.000000e+00
1.000000e+00
1.000000e+00
1.000000e+00
1.000000e+00
1.000000e+00
1.000000e+00
1.000000e+00
1.000000e+00
1.000000e+00
1.000000e+00
1.000000e+00
1.000000e+00
1.000000e+00
1.000000e+00
1.000000e+00
1.000000e+00
1.000000e+00
1.000000e+00
1.000000e+00
1.000000e+00
1.000000e+00
1.000000e+00
1.000000e+00
1.000000e+00
1.000000e+00
1.000000e+00
1.000000e+00
1.000000e+00
1.000000e+00
1.000000e+00
1.000000e+00
1.000000e+00
1.000000e+00
1.000000e+00
1.000000e+00
1.000000e+00
1.000000e+00
1.000000e+00
1.000000e+00
1.000000e+00
1.000000e+00
1.000000e+00
1.000000e+00
1.000000e+00
1.000000e+00
1.000000e+00
1.000000e+00
1.000000e+00
1.000000e+00
1.000000e+00
1.000000e+00
1.000000e+00
1.000000e+00
1.000000e+00
1.000000e+00
1.000000e+00
1.000000e+00
1.000000e+00
1.000000e+00
1.000000e+00
1.000000e+00
1.000000e+00
1.000000e+00
1.000000e+00
1.000000e+00
1.000000e+00
1.000000e+00
1.000000e+00
1.000000e+00
1.000000e+00
1.000000e+00
1.000000e+00
1.000000e+00
1.000000e+00
1.000000e+00
1.000000e+00
1.000000e+00
1.000000e+00
1.000000e+00
1.000000e+00
1.000000e+00
1.000000e+00
1.000000e+00
1.000000e+00
1.000000e+00
1.000000e+00
1.000000e+00
1.000000e+00
1.000000e+00
1.000000e+00
1.000000e+00
1.000000e+00
1.000000e+00
1.000000e+00
1.000000e+00
1.000000e+00
1.000000e+00
1.000000e+00
1.000000e+00
1.000000e+00
1.000000e+00
1.000000e+00
1.000000e+00
1.000000e+00
1.000000e+00
1.000000e+00
1.000000e+00
1.000000e+00
1.000000e+00
1.000000e+00
1.000000e+00
1.000000e+00
1.000000e+00
1.000000e+00
1.000000e+00
1.000000e+00
1.000000e+00
1.000000e+00
1.000000e+00
1.000000e+00
1.000000e+00
1.000000e+00
1.000000e+00
1.000000e+00
1.000000e+00
1.000000e+00
1.000000e+00
1.000000e+00
1.000000e+00
1.000000e+00
1.000000e+00
1.000000e+00
1.000000e+00
1.000000e+00
1.000000e+00
1.000000e+00
1.000000e+00
1.000000e+00
1.000000e+00
1.000000e+00
1.000000e+00
1.000000e+00
1.000000e+00
1.000000e+00
1.000000e+00
1.000000e+00
1.000000e+00
1.000000e+00
1.000000e+00
1.000000e+00
1.000000e+00
1.000000e+00
1.000000e+00
1.000000e+00
1.000000e+00
1.000000e+00
1.000000e+00
1.000000e+00
1.000000e+00
1.000000e+00
1.000000e+00
1.000000e+00
1.000000e+00
1.000000e+00
1.000000e+00
1.000000e+00
1.000000e+00
1.000000e+00
1.000000e+00
1.000000e+00
1.000000e+00
1.000000e+00
1.000000e+00
1.000000e+00
1.000000e+00
1.000000e+00
1.000000e+00
1.000000e+00
1.000000e+00
1.000000e+00
1.000000e+00
1.000000e+00
1.000000e+00
1.000000e+00
1.000000e+00
1.000000e+00
1.000000e+00
1.000000e+00
1.000000e+00
1.000000e+00
1.000000e+00
1.000000e+00
1.000000e+00
1.000000e+00
1.000000e+00
1.000000e+00
1.000000e+00
1.000000e+00
1.000000e+00
1.000000e+00
1.000000e+00
1.000000e+00
1.000000e+00
1.000000e+00
1.000000e+00
1.000000e+00
1.000000e+00
1.000000e+00
1.000000e+00
1.000000e+00
1.000000e+00
1.000000e+00
1.000000e+00
1.000000e+00
1.000000e+00
1.000000e+00
1.000000e+00
1.000000e+00
1.000000e+00
1.000000e+00
1.000000e+00
1.000000e+00
1.000000e+00
1.000000e+00
1.000000e+00
1.000000e+00
1.000000e+00
1.000000e+00
1.000000e+00
1.000000e+00
1.000000e+00
1.000000e+00
1.000000e+00
1.000000e+00
1.000000e+00
1.000000e+00
1.000000e+00
1.000000e+00
1.000000e+00
1.000000e+00
1.000000e+00
1.000000e+00
1.000000e+00
1.000000e+00
1.000000e+00
1.000000e+00
1.000000e+00
1.000000e+00
1.000000e+00
1.000000e+00
1.000000e+00
1.000000e+00
1.000000e+00
1.000000e+00
1.000000e+00
1.000000e+00
1.000000e+00
1.000000e+00
1.000000e+00
1.000000e+00
1.000000e+00
1.000000e+00
1.000000e+00
1.000000e+00
1.000000e+00
1.000000e+00
1.000000e+00
1.000000e+00
1.000000e+00
1.000000e+00
1.000000e+00
1.000000e+00
1.000000e+00
1.000000e+00
1.000000e+00
1.000000e+00
1.000000e+00
1.000000e+00
1.000000e+00
1.000000e+00
1.000000e+00
1.000000e+00
1.000000e+00
1.000000e+00
1.000000e+00
1.000000e+00
1.000000e+00
1.000000e+00
1.000000e+00
1.000000e+00
1.000000e+00
1.000000e+00
1.000000e+00
1.000000e+00
1.000000e+00
1.000000e+00
1.000000e+00
1.000000e+00
1.000000e+00
1.000000e+00
1.000000e+00
1.000000e+00
1.000000e+00
1.000000e+00
1.000000e+00
1.000000e+00
1.000000e+00
1.000000e+00
1.000000e+00
1.000000e+00
1.000000e+00
1.000000e+00
1.000000e+00
1.000000e+00
1.000000e+00
1.000000e+00
1.000000e+00
1.000000e+00
1.000000e+00
1.000000e+00
1.000000e+00
1.000000e+00
1.000000e+00
1.000000e+00
1.000000e+00
1.000000e+00
1.000000e+00
1.000000e+00
1.000000e+00
1.000000e+00
1.000000e+00
1.000000e+00
1.000000e+00
1.000000e+00
1.000000e+00
1.000000e+00
1.000000e+00
1.000000e+00
1.000000e+00
1.000000e+00
1.000000e+00
1.000000e+00
1.000000e+00
1.000000e+00
1.000000e+00
1.000000e+00
1.000000e+00
1.000000e+00
1.000000e+00
1.000000e+00
1.000000e+00
1.000000e+00
1.000000e+00
1.000000e+00
1.000000e+00
1.000000e+00
1.000000e+00
1.000000e+00
1.000000e+00
1.000000e+00
1.000000e+00
1.000000e+00
1.000000e+00
1.000000e+00
1.000000e+00
1.000000e+00
1.000000e+00
1.000000e+00
1.000000e+00
1.000000e+00
1.000000e+00
1.000000e+00
1.000000e+00
1.000000e+00
1.000000e+00
1.000000e+00
1.000000e+00
1.000000e+00
1.000000e+00
1.000000e+00
1.000000e+00
1.000000e+00
1.000000e+00
1.000000e+00
1.000000e+00
1.000000e+00
1.000000e+00
1.000000e+00
1.000000e+00
1.000000e+00
1.000000e+00
1.000000e+00
1.000000e+00
1.000000e+00
1.000000e+00
1.000000e+00
1.000000e+00
1.000000e+00
1.000000e+00
1.000000e+00
1.000000e+00
1.000000e+00
1.000000e+00
1.000000e+00
1.000000e+00
1.000000e+00
1.000000e+00
1.000000e+00
1.000000e+00
1.000000e+00
1.000000e+00
1.000000e+00
1.000000e+00
1.000000e+00
1.000000e+00
1.000000e+00
1.000000e+00
1.000000e+00
1.000000e+00
1.000000e+00
1.000000e+00
1.000000e+00
1.000000e+00
1.000000e+00
1.000000e+00
1.000000e+00
1.000000e+00
1.000000e+00
1.000000e+00
1.000000e+00
1.000000e+00
1.000000e+00
1.000000e+00
1.000000e+00
1.000000e+00
1.000000e+00
1.000000e+00
1.000000e+00
1.000000e+00
1.000000e+00
1.000000e+00
1.000000e+00
1.000000e+00
1.000000e+00
1.000000e+00
1.000000e+00
1.000000e+00
1.000000e+00
1.000000e+00
1.000000e+00
1.000000e+00
1.000000e+00
1.000000e+00
1.000000e+00
1.000000e+00
1.000000e+00
1.000000e+00
1.000000e+00
1.000000e+00
1.000000e+00
1.000000e+00
1.000000e+00
1.000000e+00
1.000000e+00
1.000000e+00
1.000000e+00
1.000000e+00
1.000000e+00
1.000000e+00
1.000000e+00
1.000000e+00
1.000000e+00
1.000000e+00
1.000000e+00
1.000000e+00
1.000000e+00
1.000000e+00
1.000000e+00
1.000000e+00
1.000000e+00
1.000000e+00
1.000000e+00
1.000000e+00
1.000000e+00
1.000000e+00
1.000000e+00
1.000000e+00
1.000000e+00
1.000000e+00
1.000000e+00
1.000000e+00
1.000000e+00
1.000000e+00
1.000000e+00
1.000000e+00
1.000000e+00
1.000000e+00
1.000000e+00
1.000000e+00
1.000000e+00
1.000000e+00
1.000000e+00
1.000000e+00
1.000000e+00
1.000000e+00
1.000000e+00
1.000000e+00
1.000000e+00
1.000000e+00
1.000000e+00
1.000000e+00
1.000000e+00
1.000000e+00
1.000000e+00
1.000000e+00
1.000000e+00
1.000000e+00
1.000000e+00
1.000000e+00
1.000000e+00
1.000000e+00
1.000000e+00
1.000000e+00
1.000000e+00
1.000000e+00
1.000000e+00
1.000000e+00
1.000000e+00
1.000000e+00
1.000000e+00
1.000000e+00
1.000000e+00
1.000000e+00
1.000000e+00
1.000000e+00
1.000000e+00
1.000000e+00
1.000000e+00
1.000000e+00
1.000000e+00
1.000000e+00
1.000000e+00
1.000000e+00
1.000000e+00
1.000000e+00
1.000000e+00
1.000000e+00
1.000000e+00
1.000000e+00
1.000000e+00
1.000000e+00
1.000000e+00
1.000000e+00
1.000000e+00
1.000000e+00
1.000000e+00
1.000000e+00
1.000000e+00
1.000000e+00
1.000000e+00
1.000000e+00
1.000000e+00
1.000000e+00
1.000000e+00
1.000000e+00
1.000000e+00
1.000000e+00
1.000000e+00
1.000000e+00
1.000000e+00
1.000000e+00
1.000000e+00
1.000000e+00
1.000000e+00
1.000000e+00
1.000000e+00
1.000000e+00
1.000000e+00
1.000000e+00
1.000000e+00
1.000000e+00
1.000000e+00
1.000000e+00
1.000000e+00
1.000000e+00
1.000000e+00
1.000000e+00
1.000000e+00
1.000000e+00
1.000000e+00
1.000000e+00
1.000000e+00
1.000000e+00
1.000000e+00
1.000000e+00
1.000000e+00
1.000000e+00
1.000000e+00
1.000000e+00
1.000000e+00
1.000000e+00
1.000000e+00
1.000000e+00
1.000000e+00
1.000000e+00
1.000000e+00
1.000000e+00
1.000000e+00
1.000000e+00
1.000000e+00
1.000000e+00
1.000000e+00
1.000000e+00
1.000000e+00
1.000000e+00
1.000000e+00
1.000000e+00
1.000000e+00
1.000000e+00
1.000000e+00
1.000000e+00
1.000000e+00
1.000000e+00
1.000000e+00
1.000000e+00
1.000000e+00
1.000000e+00
1.000000e+00
1.000000e+00
1.000000e+00
1.000000e+00
1.000000e+00
1.000000e+00
1.000000e+00
1.000000e+00
1.000000e+00
1.000000e+00
1.000000e+00
1.000000e+00
1.000000e+00
1.000000e+00
1.000000e+00
1.000000e+00
1.000000e+00
1.000000e+00
1.000000e+00
1.000000e+00
1.000000e+00
1.000000e+00
1.000000e+00
1.000000e+00
1.000000e+00
1.000000e+00
1.000000e+00
1.000000e+00
1.000000e+00
1.000000e+00
1.000000e+00
1.000000e+00
1.000000e+00
1.000000e+00
1.000000e+00
1.000000e+00
1.000000e+00
1.000000e+00
1.000000e+00
1.000000e+00
1.000000e+00
1.000000e+00
1.000000e+00
1.000000e+00
1.000000e+00
1.000000e+00
1.000000e+00
1.000000e+00
1.000000e+00
1.000000e+00
1.000000e+00
1.000000e+00
1.000000e+00
1.000000e+00
1.000000e+00
1.000000e+00
1.000000e+00
1.000000e+00
1.000000e+00
1.000000e+00
1.000000e+00
1.000000e+00
1.000000e+00
1.000000e+00
1.000000e+00
1.000000e+00
1.000000e+00
1.000000e+00
1.000000e+00
1.000000e+00
1.000000e+00
1.000000e+00
1.000000e+00
1.000000e+00
1.000000e+00
1.000000e+00
1.000000e+00
1.000000e+00
1.000000e+00
1.000000e+00
1.000000e+00
1.000000e+00
1.000000e+00
1.000000e+00
1.000000e+00
1.000000e+00
1.000000e+00
1.000000e+00
1.000000e+00
1.000000e+00
1.000000e+00
1.000000e+00
1.000000e+00
1.000000e+00
1.000000e+00
1.000000e+00
1.000000e+00
1.000000e+00
1.000000e+00
1.000000e+00
1.000000e+00
1.000000e+00
1.000000e+00
1.000000e+00
1.000000e+00
1.000000e+00
1.000000e+00
1.000000e+00
1.000000e+00
1.000000e+00
1.000000e+00
1.000000e+00
1.000000e+00
1.000000e+00
1.000000e+00
1.000000e+00
1.000000e+00
1.000000e+00
1.000000e+00
1.000000e+00
1.000000e+00
1.000000e+00
1.000000e+00
1.000000e+00
1.000000e+00
1.000000e+00
1.000000e+00
1.000000e+00
1.000000e+00
1.000000e+00
1.000000e+00
1.000000e+00
1.000000e+00
1.000000e+00
1.000000e+00
1.000000e+00
1.000000e+00
1.000000e+00
1.000000e+00
1.000000e+00
1.000000e+00
1.000000e+00
1.000000e+00
1.000000e+00
1.000000e+00
1.000000e+00
1.000000e+00
1.000000e+00
1.000000e+00
1.000000e+00
1.000000e+00
1.000000e+00
1.000000e+00
1.000000e+00
1.000000e+00
1.000000e+00
1.000000e+00
1.000000e+00
1.000000e+00
1.000000e+00
1.000000e+00
1.000000e+00
1.000000e+00
1.000000e+00
1.000000e+00
1.000000e+00
1.000000e+00
1.000000e+00
1.000000e+00
1.000000e+00
1.000000e+00
1.000000e+00
1.000000e+00
1.000000e+00
1.000000e+00
1.000000e+00
1.000000e+00
1.000000e+00
1.000000e+00
1.000000e+00
1.000000e+00
1.000000e+00
1.000000e+00
1.000000e+00
1.000000e+00
1.000000e+00
1.000000e+00
1.000000e+00
1.000000e+00
1.000000e+00
1.000000e+00
1.000000e+00
1.000000e+00
1.000000e+00
1.000000e+00
1.000000e+00
1.000000e+00
1.000000e+00
1.000000e+00
1.000000e+00
1.000000e+00
1.000000e+00
1.000000e+00
1.000000e+00
1.000000e+00
1.000000e+00
1.000000e+00
1.000000e+00
1.000000e+00
1.000000e+00
1.000000e+00
1.000000e+00
1.000000e+00
1.000000e+00
1.000000e+00
1.000000e+00
1.000000e+00
1.000000e+00
1.000000e+00
1.000000e+00
1.000000e+00
1.000000e+00
1.000000e+00
1.000000e+00
1.000000e+00
1.000000e+00
1.000000e+00
1.000000e+00
1.000000e+00
1.000000e+00
1.000000e+00
1.000000e+00
1.000000e+00
1.000000e+00
1.000000e+00
1.000000e+00
1.000000e+00
1.000000e+00
1.000000e+00
1.000000e+00
1.000000e+00
1.000000e+00
1.000000e+00
1.000000e+00
1.000000e+00
1.000000e+00
1.000000e+00
1.000000e+00
1.000000e+00
1.000000e+00
1.000000e+00
1.000000e+00
1.000000e+00
1.000000e+00
1.000000e+00
1.000000e+00
1.000000e+00
1.000000e+00
1.000000e+00
1.000000e+00
1.000000e+00
1.000000e+00
1.000000e+00
1.000000e+00
1.000000e+00
1.000000e+00
1.000000e+00
1.000000e+00
1.000000e+00
1.000000e+00
1.000000e+00
1.000000e+00
1.000000e+00
1.000000e+00
1.000000e+00
1.000000e+00
1.000000e+00
1.000000e+00
1.000000e+00
1.000000e+00
1.000000e+00
1.000000e+00
1.000000e+00
1.000000e+00
1.000000e+00
1.000000e+00
1.000000e+00
1.000000e+00
1.000000e+00
1.000000e+00
1.000000e+00
1.000000e+00
1.000000e+00
1.000000e+00
1.000000e+00
1.000000e+00
1.000000e+00
1.000000e+00
1.000000e+00
1.000000e+00
1.000000e+00
1.000000e+00
1.000000e+00
1.000000e+00
1.000000e+00
1.000000e+00
1.000000e+00
1.000000e+00
1.000000e+00
1.000000e+00
1.000000e+00
1.000000e+00
1.000000e+00
1.000000e+00
1.000000e+00
1.000000e+00
1.000000e+00
1.000000e+00
1.000000e+00
1.000000e+00
1.000000e+00
1.000000e+00
1.000000e+00
1.000000e+00
1.000000e+00
1.000000e+00
1.000000e+00
1.000000e+00
1.000000e+00
1.000000e+00
1.000000e+00
1.000000e+00
1.000000e+00
1.000000e+00
1.000000e+00
1.000000e+00
1.000000e+00
1.000000e+00
1.000000e+00
1.000000e+00
1.000000e+00
1.000000e+00
1.000000e+00
1.000000e+00
1.000000e+00
1.000000e+00
1.000000e+00
1.000000e+00
1.000000e+00
1.000000e+00
1.000000e+00
1.000000e+00
1.000000e+00
1.000000e+00
1.000000e+00
1.000000e+00
1.000000e+00
1.000000e+00
1.000000e+00
1.000000e+00
1.000000e+00
1.000000e+00
1.000000e+00
1.000000e+00
1.000000e+00
1.000000e+00
1.000000e+00
1.000000e+00
1.000000e+00
1.000000e+00
1.000000e+00
1.000000e+00
1.000000e+00
1.000000e+00
1.000000e+00
1.000000e+00
1.000000e+00
1.000000e+00
1.000000e+00
1.000000e+00
1.000000e+00
1.000000e+00
1.000000e+00
1.000000e+00
1.000000e+00
1.000000e+00
1.000000e+00
1.000000e+00
1.000000e+00
1.000000e+00
1.000000e+00
1.000000e+00
1.000000e+00
1.000000e+00
1.000000e+00
1.000000e+00
1.000000e+00
1.000000e+00
1.000000e+00
1.000000e+00
1.000000e+00
1.000000e+00
1.000000e+00
1.000000e+00
1.000000e+00
1.000000e+00
1.000000e+00
1.000000e+00
1.000000e+00
1.000000e+00
1.000000e+00
1.000000e+00
1.000000e+00
1.000000e+00
1.000000e+00
1.000000e+00
1.000000e+00
1.000000e+00
1.000000e+00
1.000000e+00
1.000000e+00
1.000000e+00
1.000000e+00
1.000000e+00
1.000000e+00
1.000000e+00
1.000000e+00
1.000000e+00
1.000000e+00
1.000000e+00
1.000000e+00
1.000000e+00
1.000000e+00
1.000000e+00
1.000000e+00
1.000000e+00
1.000000e+00
1.000000e+00
1.000000e+00
1.000000e+00
1.000000e+00
1.000000e+00
1.000000e+00
1.000000e+00
1.000000e+00
1.000000e+00
1.000000e+00
1.000000e+00
1.000000e+00
1.000000e+00
1.000000e+00
1.000000e+00
1.000000e+00
1.000000e+00
1.000000e+00
1.000000e+00
1.000000e+00
1.000000e+00
1.000000e+00
1.000000e+00
1.000000e+00
1.000000e+00
1.000000e+00
1.000000e+00
1.000000e+00
1.000000e+00
1.000000e+00
1.000000e+00
1.000000e+00
1.000000e+00
1.000000e+00
1.000000e+00
1.000000e+00
1.000000e+00
1.000000e+00
1.000000e+00
1.000000e+00
1.000000e+00
1.000000e+00
1.000000e+00
1.000000e+00
1.000000e+00
1.000000e+00
1.000000e+00
1.000000e+00
1.000000e+00
1.000000e+00
1.000000e+00
1.000000e+00
1.000000e+00
1.000000e+00
1.000000e+00
1.000000e+00
1.000000e+00
1.000000e+00
1.000000e+00
1.000000e+00
1.000000e+00
1.000000e+00
1.000000e+00
1.000000e+00
1.000000e+00
1.000000e+00
1.000000e+00
1.000000e+00
1.000000e+00
1.000000e+00
1.000000e+00
1.000000e+00
1.000000e+00
1.000000e+00
1.000000e+00
1.000000e+00
1.000000e+00
1.000000e+00
1.000000e+00
1.000000e+00
1.000000e+00
1.000000e+00
1.000000e+00
1.000000e+00
1.000000e+00
1.000000e+00
1.000000e+00
1.000000e+00
1.000000e+00
1.000000e+00
1.000000e+00
1.000000e+00
1.000000e+00
1.000000e+00
1.000000e+00
1.000000e+00
1.000000e+00
1.000000e+00
1.000000e+00
1.000000e+00
1.000000e+00
1.000000e+00
1.000000e+00
1.000000e+00
1.000000e+00
1.000000e+00
1.000000e+00
1.000000e+00
1.000000e+00
1.000000e+00
1.000000e+00
1.000000e+00
1.000000e+00
1.000000e+00
1.000000e+00
1.000000e+00
1.000000e+00
1.000000e+00
1.000000e+00
1.000000e+00
1.000000e+00
1.000000e+00
1.000000e+00
1.000000e+00
1.000000e+00
1.000000e+00
1.000000e+00
1.000000e+00
1.000000e+00
1.000000e+00
1.000000e+00
1.000000e+00
1.000000e+00
1.000000e+00
1.000000e+00
1.000000e+00
1.000000e+00
1.000000e+00
1.000000e+00
1.000000e+00
1.000000e+00
1.000000e+00
1.000000e+00
1.000000e+00
1.000000e+00
1.000000e+00
1.000000e+00
1.000000e+00
1.000000e+00
1.000000e+00
1.000000e+00
1.000000e+00
1.000000e+00
1.000000e+00
1.000000e+00
1.000000e+00
1.000000e+00
1.000000e+00
1.000000e+00
1.000000e+00
1.000000e+00
1.000000e+00
1.000000e+00
1.000000e+00
1.000000e+00
1.000000e+00
1.000000e+00
1.000000e+00
1.000000e+00
1.000000e+00
1.000000e+00
1.000000e+00
1.000000e+00
1.000000e+00
1.000000e+00
1.000000e+00
1.000000e+00
1.000000e+00
1.000000e+00
1.000000e+00
1.000000e+00
1.000000e+00
1.000000e+00
1.000000e+00
1.000000e+00
1.000000e+00
1.000000e+00
1.000000e+00
1.000000e+00
1.000000e+00
1.000000e+00
1.000000e+00
1.000000e+00
1.000000e+00
1.000000e+00
1.000000e+00
1.000000e+00
1.000000e+00
1.000000e+00
1.000000e+00
1.000000e+00
1.000000e+00
1.000000e+00
1.000000e+00
1.000000e+00
1.000000e+00
1.000000e+00
1.000000e+00
1.000000e+00
1.000000e+00
1.000000e+00
1.000000e+00
1.000000e+00
1.000000e+00
1.000000e+00
1.000000e+00
1.000000e+00
1.000000e+00
1.000000e+00
1.000000e+00
1.000000e+00
1.000000e+00
1.000000e+00
1.000000e+00
1.000000e+00
1.000000e+00
1.000000e+00
1.000000e+00
1.000000e+00
1.000000e+00
1.000000e+00
1.000000e+00
1.000000e+00
1.000000e+00
1.000000e+00
1.000000e+00
1.000000e+00
1.000000e+00
1.000000e+00
1.000000e+00
1.000000e+00
1.000000e+00
1.000000e+00
1.000000e+00
1.000000e+00
1.000000e+00
1.000000e+00
1.000000e+00
1.000000e+00
1.000000e+00
1.000000e+00
1.000000e+00
1.000000e+00
1.000000e+00
1.000000e+00
1.000000e+00
1.000000e+00
1.000000e+00
1.000000e+00
1.000000e+00
1.000000e+00
1.000000e+00
1.000000e+00
1.000000e+00
1.000000e+00
1.000000e+00
1.000000e+00
1.000000e+00
1.000000e+00
1.000000e+00
1.000000e+00
1.000000e+00
1.000000e+00
1.000000e+00
1.000000e+00
1.000000e+00
1.000000e+00
1.000000e+00
1.000000e+00
1.000000e+00
1.000000e+00
1.000000e+00
1.000000e+00
1.000000e+00
1.000000e+00
1.000000e+00
1.000000e+00
1.000000e+00
1.000000e+00
1.000000e+00
1.000000e+00
1.000000e+00
1.000000e+00
1.000000e+00
1.000000e+00
1.000000e+00
1.000000e+00
1.000000e+00
1.000000e+00
1.000000e+00
1.000000e+00
1.000000e+00
1.000000e+00
1.000000e+00
1.000000e+00
1.000000e+00
1.000000e+00
1.000000e+00
1.000000e+00
1.000000e+00
1.000000e+00
1.000000e+00
1.000000e+00
1.000000e+00
1.000000e+00
1.000000e+00
1.000000e+00
1.000000e+00
1.000000e+00
1.000000e+00
1.000000e+00
1.000000e+00
1.000000e+00
1.000000e+00
1.000000e+00
1.000000e+00
1.000000e+00
1.000000e+00
1.000000e+00
1.000000e+00
1.000000e+00
1.000000e+00
1.000000e+00
1.000000e+00
1.000000e+00
1.000000e+00
1.000000e+00
1.000000e+00
1.000000e+00
1.000000e+00
1.000000e+00
1.000000e+00
1.000000e+00
1.000000e+00
1.000000e+00
1.000000e+00
1.000000e+00
1.000000e+00
1.000000e+00
1.000000e+00
1.000000e+00
1.000000e+00
1.000000e+00
1.000000e+00
1.000000e+00
1.000000e+00
1.000000e+00
1.000000e+00
1.000000e+00
1.000000e+00
1.000000e+00
1.000000e+00
1.000000e+00
1.000000e+00
1.000000e+00
1.000000e+00
1.000000e+00
1.000000e+00
1.000000e+00
1.000000e+00
1.000000e+00
1.000000e+00
1.000000e+00
1.000000e+00
1.000000e+00
1.000000e+00
1.000000e+00
1.000000e+00
1.000000e+00
1.000000e+00
1.000000e+00
1.000000e+00
1.000000e+00
1.000000e+00
1.000000e+00
1.000000e+00
1.000000e+00
1.000000e+00
1.000000e+00
1.000000e+00
1.000000e+00
1.000000e+00
1.000000e+00
1.000000e+00
1.000000e+00
1.000000e+00
1.000000e+00
1.000000e+00
1.000000e+00
1.000000e+00
1.000000e+00
1.000000e+00
1.000000e+00
1.000000e+00
1.000000e+00
1.000000e+00
1.000000e+00
1.000000e+00
1.000000e+00
1.000000e+00
1.000000e+00
1.000000e+00
1.000000e+00
1.000000e+00
1.000000e+00
1.000000e+00
1.000000e+00
1.000000e+00
1.000000e+00
1.000000e+00
1.000000e+00
1.000000e+00
1.000000e+00
1.000000e+00
1.000000e+00
1.000000e+00
1.000000e+00
1.000000e+00
1.000000e+00
1.000000e+00
1.000000e+00
1.000000e+00
1.000000e+00
1.000000e+00
1.000000e+00
1.000000e+00
1.000000e+00
1.000000e+00
1.000000e+00
1.000000e+00
1.000000e+00
1.000000e+00
1.000000e+00
1.000000e+00
1.000000e+00
1.000000e+00
1.000000e+00
1.000000e+00
1.000000e+00
1.000000e+00
1.000000e+00
1.000000e+00
1.000000e+00
1.000000e+00
1.000000e+00
1.000000e+00
1.000000e+00
1.000000e+00
1.000000e+00
1.000000e+00
1.000000e+00
1.000000e+00
1.000000e+00
1.000000e+00
1.000000e+00
1.000000e+00
1.000000e+00
1.000000e+00
1.000000e+00
1.000000e+00
1.000000e+00
1.000000e+00
1.000000e+00
1.000000e+00
1.000000e+00
1.000000e+00
1.000000e+00
1.000000e+00
1.000000e+00
1.000000e+00
1.000000e+00
1.000000e+00
1.000000e+00
1.000000e+00
1.000000e+00
1.000000e+00
1.000000e+00
1.000000e+00
1.000000e+00
1.000000e+00
1.000000e+00
1.000000e+00
1.000000e+00
1.000000e+00
1.000000e+00
1.000000e+00
1.000000e+00
1.000000e+00
1.000000e+00
1.000000e+00
1.000000e+00
1.000000e+00
1.000000e+00
1.000000e+00
1.000000e+00
1.000000e+00
1.000000e+00
1.000000e+00
1.000000e+00
1.000000e+00
1.000000e+00
1.000000e+00
1.000000e+00
1.000000e+00
1.000000e+00
1.000000e+00
1.000000e+00
1.000000e+00
1.000000e+00
1.000000e+00
1.000000e+00
1.000000e+00
1.000000e+00
1.000000e+00
1.000000e+00
1.000000e+00
1.000000e+00
1.000000e+00
1.000000e+00
1.000000e+00
1.000000e+00
1.000000e+00
1.000000e+00
1.000000e+00
1.000000e+00
1.000000e+00
1.000000e+00
1.000000e+00
1.000000e+00
1.000000e+00
1.000000e+00
1.000000e+00
1.000000e+00
1.000000e+00
1.000000e+00
1.000000e+00
1.000000e+00
1.000000e+00
1.000000e+00
1.000000e+00
1.000000e+00
1.000000e+00
1.000000e+00
1.000000e+00
1.000000e+00
1.000000e+00
1.000000e+00
1.000000e+00
1.000000e+00
1.000000e+00
1.000000e+00
1.000000e+00
1.000000e+00
1.000000e+00
1.000000e+00
1.000000e+00
1.000000e+00
1.000000e+00
1.000000e+00
1.000000e+00
1.000000e+00
1.000000e+00
1.000000e+00
1.000000e+00
1.000000e+00
1.000000e+00
1.000000e+00
1.000000e+00
1.000000e+00
1.000000e+00
1.000000e+00
1.000000e+00
1.000000e+00
1.000000e+00
1.000000e+00
1.000000e+00
1.000000e+00
1.000000e+00
1.000000e+00
1.000000e+00
1.000000e+00
1.000000e+00
1.000000e+00
1.000000e+00
1.000000e+00
1.000000e+00
1.000000e+00
1.000000e+00
1.000000e+00
1.000000e+00
1.000000e+00
1.000000e+00
1.000000e+00
1.000000e+00
1.000000e+00
1.000000e+00
1.000000e+00
1.000000e+00
1.000000e+00
1.000000e+00
1.000000e+00
1.000000e+00
1.000000e+00
1.000000e+00
1.000000e+00
1.000000e+00
1.000000e+00
1.000000e+00
1.000000e+00
1.000000e+00
1.000000e+00
1.000000e+00
1.000000e+00
1.000000e+00
1.000000e+00
1.000000e+00
1.000000e+00
1.000000e+00
1.000000e+00
1.000000e+00
1.000000e+00
1.000000e+00
1.000000e+00
1.000000e+00
1.000000e+00
1.000000e+00
1.000000e+00
1.000000e+00
1.000000e+00
1.000000e+00
1.000000e+00
1.000000e+00
1.000000e+00
1.000000e+00
1.000000e+00
1.000000e+00
1.000000e+00
1.000000e+00
1.000000e+00
1.000000e+00
1.000000e+00
1.000000e+00
1.000000e+00
1.000000e+00
1.000000e+00
1.000000e+00
1.000000e+00
1.000000e+00
1.000000e+00
1.000000e+00
1.000000e+00
1.000000e+00
1.000000e+00
1.000000e+00
1.000000e+00
1.000000e+00
1.000000e+00
1.000000e+00
1.000000e+00
1.000000e+00
1.000000e+00
1.000000e+00
1.000000e+00
1.000000e+00
1.000000e+00
1.000000e+00
1.000000e+00
1.000000e+00
1.000000e+00
1.000000e+00
1.000000e+00
1.000000e+00
1.000000e+00
1.000000e+00
1.000000e+00
1.000000e+00
1.000000e+00
1.000000e+00
1.000000e+00
1.000000e+00
1.000000e+00
1.000000e+00
1.000000e+00
1.000000e+00
1.000000e+00
1.000000e+00
1.000000e+00
1.000000e+00
1.000000e+00
1.000000e+00
1.000000e+00
1.000000e+00
1.000000e+00
1.000000e+00
1.000000e+00
1.000000e+00
1.000000e+00
1.000000e+00
1.000000e+00
1.000000e+00
1.000000e+00
1.000000e+00
1.000000e+00
1.000000e+00
1.000000e+00
1.000000e+00
1.000000e+00
1.000000e+00
1.000000e+00
1.000000e+00
1.000000e+00
1.000000e+00
1.000000e+00
1.000000e+00
1.000000e+00
1.000000e+00
1.000000e+00
1.000000e+00
1.000000e+00
1.000000e+00
1.000000e+00
1.000000e+00
1.000000e+00
1.000000e+00
1.000000e+00
1.000000e+00
1.000000e+00
1.000000e+00
1.000000e+00
1.000000e+00
1.000000e+00
1.000000e+00
1.000000e+00
1.000000e+00
1.000000e+00
1.000000e+00
1.000000e+00
1.000000e+00
1.000000e+00
1.000000e+00
1.000000e+00
1.000000e+00
1.000000e+00
1.000000e+00
1.000000e+00
1.000000e+00
1.000000e+00
1.000000e+00
1.000000e+00
1.000000e+00
1.000000e+00
1.000000e+00
1.000000e+00
1.000000e+00
1.000000e+00
1.000000e+00
1.000000e+00
1.000000e+00
1.000000e+00
1.000000e+00
1.000000e+00
1.000000e+00
1.000000e+00
1.000000e+00
1.000000e+00
1.000000e+00
1.000000e+00
1.000000e+00
1.000000e+00
1.000000e+00
1.000000e+00
1.000000e+00
1.000000e+00
1.000000e+00
1.000000e+00
1.000000e+00
1.000000e+00
1.000000e+00
1.000000e+00
1.000000e+00
1.000000e+00
1.000000e+00
1.000000e+00
1.000000e+00
1.000000e+00
1.000000e+00
1.000000e+00
1.000000e+00
1.000000e+00
1.000000e+00
1.000000e+00
1.000000e+00
1.000000e+00
1.000000e+00
1.000000e+00
1.000000e+00
1.000000e+00
1.000000e+00
1.000000e+00
1.000000e+00
1.000000e+00
1.000000e+00
1.000000e+00
1.000000e+00
1.000000e+00
1.000000e+00
1.000000e+00
1.000000e+00
1.000000e+00
1.000000e+00
1.000000e+00
1.000000e+00
1.000000e+00
1.000000e+00
1.000000e+00
1.000000e+00
1.000000e+00
1.000000e+00
1.000000e+00
1.000000e+00
1.000000e+00
1.000000e+00
1.000000e+00
1.000000e+00
1.000000e+00
1.000000e+00
1.000000e+00
1.000000e+00
1.000000e+00
1.000000e+00
1.000000e+00
1.000000e+00
1.000000e+00
1.000000e+00
1.000000e+00
1.000000e+00
1.000000e+00
1.000000e+00
1.000000e+00
1.000000e+00
1.000000e+00
1.000000e+00
1.000000e+00
1.000000e+00
1.000000e+00
1.000000e+00
1.000000e+00
1.000000e+00
1.000000e+00
1.000000e+00
1.000000e+00
1.000000e+00
1.000000e+00
1.000000e+00
1.000000e+00
1.000000e+00
1.000000e+00
1.000000e+00
1.000000e+00
1.000000e+00
1.000000e+00
1.000000e+00
1.000000e+00
1.000000e+00
1.000000e+00
1.000000e+00
1.000000e+00
1.000000e+00
1.000000e+00
1.000000e+00
1.000000e+00
1.000000e+00
1.000000e+00
1.000000e+00
1.000000e+00
1.000000e+00
1.000000e+00
1.000000e+00
1.000000e+00
1.000000e+00
1.000000e+00
1.000000e+00
1.000000e+00
1.000000e+00
1.000000e+00
1.000000e+00
1.000000e+00
1.000000e+00
1.000000e+00
1.000000e+00
1.000000e+00
1.000000e+00
1.000000e+00
1.000000e+00
1.000000e+00
1.000000e+00
1.000000e+00
1.000000e+00
1.000000e+00
1.000000e+00
1.000000e+00
1.000000e+00
1.000000e+00
1.000000e+00
1.000000e+00
1.000000e+00
1.000000e+00
1.000000e+00
1.000000e+00
1.000000e+00
1.000000e+00
1.000000e+00
1.000000e+00
1.000000e+00
1.000000e+00
1.000000e+00
1.000000e+00
1.000000e+00
1.000000e+00
1.000000e+00
1.000000e+00
1.000000e+00
1.000000e+00
1.000000e+00
1.000000e+00
1.000000e+00
1.000000e+00
1.000000e+00
1.000000e+00
1.000000e+00
1.000000e+00
1.000000e+00
1.000000e+00
1.000000e+00
1.000000e+00
1.000000e+00
1.000000e+00
1.000000e+00
1.000000e+00
1.000000e+00
1.000000e+00
1.000000e+00
1.000000e+00
1.000000e+00
1.000000e+00
1.000000e+00
1.000000e+00
1.000000e+00
1.000000e+00
1.000000e+00
1.000000e+00
1.000000e+00
1.000000e+00
1.000000e+00
1.000000e+00
1.000000e+00
1.000000e+00
1.000000e+00
1.000000e+00
1.000000e+00
1.000000e+00
1.000000e+00
1.000000e+00
1.000000e+00
1.000000e+00
1.000000e+00
1.000000e+00
1.000000e+00
1.000000e+00
1.000000e+00
1.000000e+00
1.000000e+00
1.000000e+00
1.000000e+00
1.000000e+00
1.000000e+00
1.000000e+00
1.000000e+00
1.000000e+00
1.000000e+00
1.000000e+00
1.000000e+00
1.000000e+00
1.000000e+00
1.000000e+00
1.000000e+00
1.000000e+00
1.000000e+00
1.000000e+00
1.000000e+00
1.000000e+00
1.000000e+00
1.000000e+00
1.000000e+00
1.000000e+00
1.000000e+00
1.000000e+00
1.000000e+00
1.000000e+00
1.000000e+00
1.000000e+00
1.000000e+00
1.000000e+00
1.000000e+00
1.000000e+00
1.000000e+00
1.000000e+00
1.000000e+00
1.000000e+00
1.000000e+00
1.000000e+00
1.000000e+00
1.000000e+00
1.000000e+00
1.000000e+00
1.000000e+00
1.000000e+00
1.000000e+00
1.000000e+00
1.000000e+00
1.000000e+00
1.000000e+00
1.000000e+00
1.000000e+00
1.000000e+00
1.000000e+00
1.000000e+00
1.000000e+00
1.000000e+00
1.000000e+00
1.000000e+00
1.000000e+00
1.000000e+00
1.000000e+00
1.000000e+00
1.000000e+00
1.000000e+00
1.000000e+00
1.000000e+00
1.000000e+00
1.000000e+00
1.000000e+00
1.000000e+00
1.000000e+00
1.000000e+00
1.000000e+00
1.000000e+00
1.000000e+00
1.000000e+00
1.000000e+00
1.000000e+00
1.000000e+00
1.000000e+00
1.000000e+00
1.000000e+00
1.000000e+00
1.000000e+00
1.000000e+00
1.000000e+00
1.000000e+00
1.000000e+00
1.000000e+00
1.000000e+00
1.000000e+00
1.000000e+00
1.000000e+00
1.000000e+00
1.000000e+00
1.000000e+00
1.000000e+00
1.000000e+00
1.000000e+00
1.000000e+00
1.000000e+00
1.000000e+00
1.000000e+00
1.000000e+00
1.000000e+00
1.000000e+00
1.000000e+00
1.000000e+00
1.000000e+00
1.000000e+00
1.000000e+00
1.000000e+00
1.000000e+00
1.000000e+00
1.000000e+00
1.000000e+00
1.000000e+00
1.000000e+00
1.000000e+00
1.000000e+00
1.000000e+00
1.000000e+00
1.000000e+00
1.000000e+00
1.000000e+00
1.000000e+00
1.000000e+00
1.000000e+00
1.000000e+00
1.000000e+00
1.000000e+00
1.000000e+00
1.000000e+00
1.000000e+00
1.000000e+00
1.000000e+00
1.000000e+00
1.000000e+00
1.000000e+00
1.000000e+00
1.000000e+00
1.000000e+00
1.000000e+00
1.000000e+00
1.000000e+00
1.000000e+00
1.000000e+00
1.000000e+00
1.000000e+00
1.000000e+00
1.000000e+00
1.000000e+00
1.000000e+00
1.000000e+00
1.000000e+00
1.000000e+00
1.000000e+00
1.000000e+00
1.000000e+00
1.000000e+00
1.000000e+00
1.000000e+00
1.000000e+00
1.000000e+00
1.000000e+00
1.000000e+00
1.000000e+00
1.000000e+00
1.000000e+00
1.000000e+00
1.000000e+00
1.000000e+00
1.000000e+00
1.000000e+00
1.000000e+00
1.000000e+00
1.000000e+00
1.000000e+00
1.000000e+00
1.000000e+00
1.000000e+00
1.000000e+00
1.000000e+00
1.000000e+00
1.000000e+00
1.000000e+00
1.000000e+00
1.000000e+00
1.000000e+00
1.000000e+00
1.000000e+00
1.000000e+00
1.000000e+00
1.000000e+00
1.000000e+00
1.000000e+00
1.000000e+00
1.000000e+00
1.000000e+00
1.000000e+00
1.000000e+00
1.000000e+00
1.000000e+00
1.000000e+00
1.000000e+00
1.000000e+00
1.000000e+00
1.000000e+00
1.000000e+00
1.000000e+00
1.000000e+00
1.000000e+00
1.000000e+00
1.000000e+00
1.000000e+00
1.000000e+00
1.000000e+00
1.000000e+00
1.000000e+00
1.000000e+00
1.000000e+00
1.000000e+00
1.000000e+00
1.000000e+00
1.000000e+00
1.000000e+00
1.000000e+00
1.000000e+00
1.000000e+00
1.000000e+00
1.000000e+00
1.000000e+00
1.000000e+00
1.000000e+00
1.000000e+00
1.000000e+00
1.000000e+00
1.000000e+00
1.000000e+00
1.000000e+00
1.000000e+00
1.000000e+00
1.000000e+00
1.000000e+00
1.000000e+00
1.000000e+00
1.000000e+00
1.000000e+00
1.000000e+00
1.000000e+00
1.000000e+00
1.000000e+00
1.000000e+00
1.000000e+00
1.000000e+00
1.000000e+00
1.000000e+00
1.000000e+00
1.000000e+00
1.000000e+00
1.000000e+00
1.000000e+00
1.000000e+00
1.000000e+00
1.000000e+00
1.000000e+00
1.000000e+00
1.000000e+00
1.000000e+00
1.000000e+00
1.000000e+00
1.000000e+00
1.000000e+00
1.000000e+00
1.000000e+00
1.000000e+00
1.000000e+00
1.000000e+00
1.000000e+00
1.000000e+00
1.000000e+00
1.000000e+00
1.000000e+00
1.000000e+00
1.000000e+00
1.000000e+00
1.000000e+00
1.000000e+00
1.000000e+00
1.000000e+00
1.000000e+00
1.000000e+00
1.000000e+00
1.000000e+00
1.000000e+00
1.000000e+00
1.000000e+00
1.000000e+00
1.000000e+00
1.000000e+00
1.000000e+00
1.000000e+00
1.000000e+00
1.000000e+00
1.000000e+00
1.000000e+00
1.000000e+00
1.000000e+00
1.000000e+00
1.000000e+00
1.000000e+00
1.000000e+00
1.000000e+00
1.000000e+00
1.000000e+00
1.000000e+00
1.000000e+00
1.000000e+00
1.000000e+00
1.000000e+00
1.000000e+00
1.000000e+00
1.000000e+00
1.000000e+00
1.000000e+00
1.000000e+00
1.000000e+00
1.000000e+00
1.000000e+00
1.000000e+00
1.000000e+00
1.000000e+00
1.000000e+00
1.000000e+00
1.000000e+00
1.000000e+00
1.000000e+00
1.000000e+00
1.000000e+00
1.000000e+00
1.000000e+00
1.000000e+00
1.000000e+00
1.000000e+00
1.000000e+00
1.000000e+00
1.000000e+00
1.000000e+00
1.000000e+00
1.000000e+00
1.000000e+00
1.000000e+00
1.000000e+00
1.000000e+00
1.000000e+00
1.000000e+00
1.000000e+00
1.000000e+00
1.000000e+00
1.000000e+00
1.000000e+00
1.000000e+00
1.000000e+00
1.000000e+00
1.000000e+00
1.000000e+00
1.000000e+00
1.000000e+00
1.000000e+00
1.000000e+00
1.000000e+00
1.000000e+00
1.000000e+00
1.000000e+00
1.000000e+00
1.000000e+00
1.000000e+00
1.000000e+00
1.000000e+00
1.000000e+00
1.000000e+00
1.000000e+00
1.000000e+00
1.000000e+00
1.000000e+00
1.000000e+00
1.000000e+00
1.000000e+00
1.000000e+00
1.000000e+00
1.000000e+00
1.000000e+00
1.000000e+00
1.000000e+00
1.000000e+00
1.000000e+00
1.000000e+00
1.000000e+00
1.000000e+00
1.000000e+00
1.000000e+00
1.000000e+00
1.000000e+00
1.000000e+00
1.000000e+00
1.000000e+00
1.000000e+00
1.000000e+00
1.000000e+00
1.000000e+00
1.000000e+00
1.000000e+00
1.000000e+00
1.000000e+00
1.000000e+00
1.000000e+00
1.000000e+00
1.000000e+00
1.000000e+00
1.000000e+00
1.000000e+00
1.000000e+00
1.000000e+00
1.000000e+00
1.000000e+00
1.000000e+00
1.000000e+00
1.000000e+00
1.000000e+00
1.000000e+00
1.000000e+00
1.000000e+00
1.000000e+00
1.000000e+00
1.000000e+00
1.000000e+00
1.000000e+00
1.000000e+00
1.000000e+00
1.000000e+00
1.000000e+00
1.000000e+00
1.000000e+00
1.000000e+00
1.000000e+00
1.000000e+00
1.000000e+00
1.000000e+00
1.000000e+00
1.000000e+00
1.000000e+00
1.000000e+00
1.000000e+00
1.000000e+00
1.000000e+00
1.000000e+00
1.000000e+00
1.000000e+00
1.000000e+00
1.000000e+00
1.000000e+00
1.000000e+00
1.000000e+00
1.000000e+00
1.000000e+00
1.000000e+00
1.000000e+00
1.000000e+00
1.000000e+00
1.000000e+00
1.000000e+00
1.000000e+00
1.000000e+00
1.000000e+00
1.000000e+00
1.000000e+00
1.000000e+00
1.000000e+00
1.000000e+00
1.000000e+00
1.000000e+00
1.000000e+00
1.000000e+00
1.000000e+00
1.000000e+00
1.000000e+00
1.000000e+00
1.000000e+00
1.000000e+00
1.000000e+00
1.000000e+00
1.000000e+00
1.000000e+00
1.000000e+00
1.000000e+00
1.000000e+00
1.000000e+00
1.000000e+00
1.000000e+00
1.000000e+00
1.000000e+00
1.000000e+00
1.000000e+00
1.000000e+00
1.000000e+00
1.000000e+00
1.000000e+00
1.000000e+00
1.000000e+00
1.000000e+00
1.000000e+00
1.000000e+00
1.000000e+00
1.000000e+00
1.000000e+00
1.000000e+00
1.000000e+00
1.000000e+00
1.000000e+00
1.000000e+00
1.000000e+00
1.000000e+00
1.000000e+00
1.000000e+00
1.000000e+00
1.000000e+00
1.000000e+00
1.000000e+00
1.000000e+00
1.000000e+00
1.000000e+00
1.000000e+00
1.000000e+00
1.000000e+00
1.000000e+00
1.000000e+00
1.000000e+00
1.000000e+00
1.000000e+00
1.000000e+00
1.000000e+00
1.000000e+00
1.000000e+00
1.000000e+00
1.000000e+00
1.000000e+00
1.000000e+00
1.000000e+00
1.000000e+00
1.000000e+00
1.000000e+00
1.000000e+00
1.000000e+00
1.000000e+00
1.000000e+00
1.000000e+00
1.000000e+00
1.000000e+00
1.000000e+00
1.000000e+00
1.000000e+00
1.000000e+00
1.000000e+00
1.000000e+00
1.000000e+00
1.000000e+00
1.000000e+00
1.000000e+00
1.000000e+00
1.000000e+00
1.000000e+00
1.000000e+00
1.000000e+00
1.000000e+00
1.000000e+00
1.000000e+00
1.000000e+00
1.000000e+00
1.000000e+00
1.000000e+00
1.000000e+00
1.000000e+00
1.000000e+00
1.000000e+00
1.000000e+00
1.000000e+00
1.000000e+00
1.000000e+00
1.000000e+00
1.000000e+00
1.000000e+00
1.000000e+00
1.000000e+00
1.000000e+00
1.000000e+00
1.000000e+00
1.000000e+00
1.000000e+00
1.000000e+00
1.000000e+00
1.000000e+00
1.000000e+00
1.000000e+00
1.000000e+00
1.000000e+00
1.000000e+00
1.000000e+00
1.000000e+00
1.000000e+00
1.000000e+00
1.000000e+00
1.000000e+00
1.000000e+00
1.000000e+00
1.000000e+00
1.000000e+00
1.000000e+00
1.000000e+00
1.000000e+00
1.000000e+00
1.000000e+00
1.000000e+00
1.000000e+00
1.000000e+00
1.000000e+00
1.000000e+00
1.000000e+00
1.000000e+00
1.000000e+00
1.000000e+00
1.000000e+00
1.000000e+00
1.000000e+00
1.000000e+00
1.000000e+00
1.000000e+00
1.000000e+00
1.000000e+00
1.000000e+00
1.000000e+00
1.000000e+00
1.000000e+00
1.000000e+00
1.000000e+00
1.000000e+00
1.000000e+00
1.000000e+00
1.000000e+00
1.000000e+00
1.000000e+00
1.000000e+00
1.000000e+00
1.000000e+00
1.000000e+00
1.000000e+00
1.000000e+00
1.000000e+00
1.000000e+00
1.000000e+00
1.000000e+00
1.000000e+00
1.000000e+00
1.000000e+00
1.000000e+00
1.000000e+00
1.000000e+00
1.000000e+00
1.000000e+00
1.000000e+00
1.000000e+00
1.000000e+00
1.000000e+00
1.000000e+00
1.000000e+00
1.000000e+00
1.000000e+00
1.000000e+00
1.000000e+00
1.000000e+00
1.000000e+00
1.000000e+00
1.000000e+00
1.000000e+00
1.000000e+00
1.000000e+00
1.000000e+00
1.000000e+00
1.000000e+00
1.000000e+00
1.000000e+00
1.000000e+00
1.000000e+00
1.000000e+00
1.000000e+00
1.000000e+00
1.000000e+00
1.000000e+00
1.000000e+00
1.000000e+00
1.000000e+00
1.000000e+00
1.000000e+00
1.000000e+00
1.000000e+00
1.000000e+00
1.000000e+00
1.000000e+00
1.000000e+00
1.000000e+00
1.000000e+00
1.000000e+00
1.000000e+00
1.000000e+00
1.000000e+00
1.000000e+00
1.000000e+00
1.000000e+00
1.000000e+00
1.000000e+00
1.000000e+00
1.000000e+00
1.000000e+00
1.000000e+00
1.000000e+00
1.000000e+00
1.000000e+00
1.000000e+00
1.000000e+00
1.000000e+00
1.000000e+00
1.000000e+00
1.000000e+00
1.000000e+00
1.000000e+00
1.000000e+00
1.000000e+00
1.000000e+00
1.000000e+00
1.000000e+00
1.000000e+00
1.000000e+00
1.000000e+00
1.000000e+00
1.000000e+00
1.000000e+00
1.000000e+00
1.000000e+00
1.000000e+00
1.000000e+00
1.000000e+00
1.000000e+00
1.000000e+00
1.000000e+00
1.000000e+00
1.000000e+00
1.000000e+00
1.000000e+00
1.000000e+00
1.000000e+00
1.000000e+00
1.000000e+00
1.000000e+00
1.000000e+00
1.000000e+00
1.000000e+00
1.000000e+00
1.000000e+00
1.000000e+00
1.000000e+00
1.000000e+00
1.000000e+00
1.000000e+00
1.000000e+00
1.000000e+00
1.000000e+00
1.000000e+00
1.000000e+00
1.000000e+00
1.000000e+00
1.000000e+00
1.000000e+00
1.000000e+00
1.000000e+00
1.000000e+00
1.000000e+00
1.000000e+00
1.000000e+00
1.000000e+00
1.000000e+00
1.000000e+00
1.000000e+00
1.000000e+00
1.000000e+00
1.000000e+00
1.000000e+00
1.000000e+00
1.000000e+00
1.000000e+00
1.000000e+00
1.000000e+00
1.000000e+00
1.000000e+00
1.000000e+00
1.000000e+00
1.000000e+00
1.000000e+00
1.000000e+00
1.000000e+00
1.000000e+00
1.000000e+00
1.000000e+00
1.000000e+00
1.000000e+00
1.000000e+00
1.000000e+00
1.000000e+00
1.000000e+00
1.000000e+00
1.000000e+00
1.000000e+00
1.000000e+00
1.000000e+00
1.000000e+00
1.000000e+00
1.000000e+00
1.000000e+00
1.000000e+00
1.000000e+00
1.000000e+00
1.000000e+00
1.000000e+00
1.000000e+00
1.000000e+00
1.000000e+00
1.000000e+00
1.000000e+00
1.000000e+00
1.000000e+00
1.000000e+00
1.000000e+00
1.000000e+00
1.000000e+00
1.000000e+00
1.000000e+00
1.000000e+00
1.000000e+00
1.000000e+00
1.000000e+00
1.000000e+00
1.000000e+00
1.000000e+00
1.000000e+00
1.000000e+00
1.000000e+00
1.000000e+00
1.000000e+00
1.000000e+00
1.000000e+00
1.000000e+00
1.000000e+00
1.000000e+00
1.000000e+00
1.000000e+00
1.000000e+00
1.000000e+00
1.000000e+00
1.000000e+00
1.000000e+00
1.000000e+00
1.000000e+00
1.000000e+00
1.000000e+00
1.000000e+00
1.000000e+00
1.000000e+00
1.000000e+00
1.000000e+00
1.000000e+00
1.000000e+00
1.000000e+00
1.000000e+00
1.000000e+00
1.000000e+00
1.000000e+00
1.000000e+00
1.000000e+00
1.000000e+00
1.000000e+00
1.000000e+00
1.000000e+00
1.000000e+00
1.000000e+00
1.000000e+00
1.000000e+00
1.000000e+00
1.000000e+00
1.000000e+00
1.000000e+00
1.000000e+00
1.000000e+00
1.000000e+00
1.000000e+00
1.000000e+00
1.000000e+00
1.000000e+00
1.000000e+00
1.000000e+00
1.000000e+00
1.000000e+00
1.000000e+00
1.000000e+00
1.000000e+00
1.000000e+00
1.000000e+00
1.000000e+00
1.000000e+00
1.000000e+00
1.000000e+00
1.000000e+00
1.000000e+00
1.000000e+00
1.000000e+00
1.000000e+00
1.000000e+00
1.000000e+00
1.000000e+00
1.000000e+00
1.000000e+00
1.000000e+00
1.000000e+00
1.000000e+00
1.000000e+00
1.000000e+00
1.000000e+00
1.000000e+00
1.000000e+00
1.000000e+00
1.000000e+00
1.000000e+00
1.000000e+00
1.000000e+00
1.000000e+00
1.000000e+00
1.000000e+00
1.000000e+00
1.000000e+00
1.000000e+00
1.000000e+00
1.000000e+00
1.000000e+00
1.000000e+00
1.000000e+00
1.000000e+00
1.000000e+00
1.000000e+00
1.000000e+00
1.000000e+00
1.000000e+00
1.000000e+00
1.000000e+00
1.000000e+00
1.000000e+00
1.000000e+00
1.000000e+00
1.000000e+00
1.000000e+00
1.000000e+00
1.000000e+00
1.000000e+00
1.000000e+00
1.000000e+00
1.000000e+00
1.000000e+00
1.000000e+00
1.000000e+00
1.000000e+00
1.000000e+00
1.000000e+00
1.000000e+00
1.000000e+00
1.000000e+00
1.000000e+00
1.000000e+00
1.000000e+00
1.000000e+00
1.000000e+00
1.000000e+00
1.000000e+00
1.000000e+00
1.000000e+00
1.000000e+00
1.000000e+00
1.000000e+00
1.000000e+00
1.000000e+00
1.000000e+00
1.000000e+00
1.000000e+00
1.000000e+00
1.000000e+00
1.000000e+00
1.000000e+00
1.000000e+00
1.000000e+00
1.000000e+00
1.000000e+00
1.000000e+00
1.000000e+00
1.000000e+00
1.000000e+00
1.000000e+00
1.000000e+00
1.000000e+00
1.000000e+00
1.000000e+00
1.000000e+00
1.000000e+00
1.000000e+00
1.000000e+00
1.000000e+00
1.000000e+00
1.000000e+00
1.000000e+00
1.000000e+00
1.000000e+00
1.000000e+00
1.000000e+00
1.000000e+00
1.000000e+00
1.000000e+00
1.000000e+00
1.000000e+00
1.000000e+00
1.000000e+00
1.000000e+00
1.000000e+00
1.000000e+00
1.000000e+00
1.000000e+00
1.000000e+00
1.000000e+00
1.000000e+00
1.000000e+00
1.000000e+00
1.000000e+00
1.000000e+00
1.000000e+00
1.000000e+00
1.000000e+00
1.000000e+00
1.000000e+00
1.000000e+00
1.000000e+00
1.000000e+00
1.000000e+00
1.000000e+00
1.000000e+00
1.000000e+00
1.000000e+00
1.000000e+00
1.000000e+00
1.000000e+00
1.000000e+00
1.000000e+00
1.000000e+00
1.000000e+00
1.000000e+00
1.000000e+00
1.000000e+00
1.000000e+00
1.000000e+00
1.000000e+00
1.000000e+00
1.000000e+00
1.000000e+00
1.000000e+00
1.000000e+00
1.000000e+00
1.000000e+00
1.000000e+00
1.000000e+00
1.000000e+00
1.000000e+00
1.000000e+00
1.000000e+00
1.000000e+00
1.000000e+00
1.000000e+00
1.000000e+00
1.000000e+00
1.000000e+00
1.000000e+00
1.000000e+00
1.000000e+00
1.000000e+00
1.000000e+00
1.000000e+00
1.000000e+00
1.000000e+00
1.000000e+00
1.000000e+00
1.000000e+00
1.000000e+00
1.000000e+00
1.000000e+00
1.000000e+00
1.000000e+00
1.000000e+00
1.000000e+00
1.000000e+00
1.000000e+00
1.000000e+00
1.000000e+00
1.000000e+00
1.000000e+00
1.000000e+00
1.000000e+00
1.000000e+00
1.000000e+00
1.000000e+00
1.000000e+00
1.000000e+00
1.000000e+00
1.000000e+00
1.000000e+00
1.000000e+00
1.000000e+00
1.000000e+00
1.000000e+00
1.000000e+00
1.000000e+00
1.000000e+00
1.000000e+00
1.000000e+00
1.000000e+00
1.000000e+00
1.000000e+00
1.000000e+00
1.000000e+00
1.000000e+00
1.000000e+00
1.000000e+00
1.000000e+00
1.000000e+00
1.000000e+00
1.000000e+00
1.000000e+00
1.000000e+00
1.000000e+00
1.000000e+00
1.000000e+00
1.000000e+00
1.000000e+00
1.000000e+00
1.000000e+00
1.000000e+00
1.000000e+00
1.000000e+00
1.000000e+00
1.000000e+00
1.000000e+00
1.000000e+00
1.000000e+00
1.000000e+00
1.000000e+00
1.000000e+00
1.000000e+00
1.000000e+00
1.000000e+00
1.000000e+00
1.000000e+00
1.000000e+00
1.000000e+00
1.000000e+00
1.000000e+00
1.000000e+00
1.000000e+00
1.000000e+00
1.000000e+00
1.000000e+00
1.000000e+00
1.000000e+00
1.000000e+00
1.000000e+00
1.000000e+00
1.000000e+00
1.000000e+00
1.000000e+00
1.000000e+00
1.000000e+00
1.000000e+00
1.000000e+00
1.000000e+00
1.000000e+00
1.000000e+00
1.000000e+00
1.000000e+00
1.000000e+00
1.000000e+00
1.000000e+00
1.000000e+00
1.000000e+00
1.000000e+00
1.000000e+00
1.000000e+00
1.000000e+00
1.000000e+00
1.000000e+00
1.000000e+00
1.000000e+00
1.000000e+00
1.000000e+00
1.000000e+00
1.000000e+00
1.000000e+00
1.000000e+00
1.000000e+00
1.000000e+00
1.000000e+00
1.000000e+00
1.000000e+00
1.000000e+00
1.000000e+00
1.000000e+00
1.000000e+00
1.000000e+00
1.000000e+00
1.000000e+00
1.000000e+00
1.000000e+00
1.000000e+00
1.000000e+00
1.000000e+00
1.000000e+00
1.000000e+00
1.000000e+00
1.000000e+00
1.000000e+00
1.000000e+00
1.000000e+00
1.000000e+00
1.000000e+00
1.000000e+00
1.000000e+00
1.000000e+00
1.000000e+00
1.000000e+00
1.000000e+00
1.000000e+00
1.000000e+00
1.000000e+00
1.000000e+00
1.000000e+00
1.000000e+00
1.000000e+00
1.000000e+00
1.000000e+00
1.000000e+00
1.000000e+00
1.000000e+00
1.000000e+00
1.000000e+00
1.000000e+00
1.000000e+00
1.000000e+00
1.000000e+00
1.000000e+00
1.000000e+00
1.000000e+00
1.000000e+00
1.000000e+00
1.000000e+00
1.000000e+00
1.000000e+00
1.000000e+00
1.000000e+00
1.000000e+00
1.000000e+00
1.000000e+00
1.000000e+00
1.000000e+00
1.000000e+00
1.000000e+00
1.000000e+00
1.000000e+00
1.000000e+00
1.000000e+00
1.000000e+00
1.000000e+00
1.000000e+00
1.000000e+00
1.000000e+00
1.000000e+00
1.000000e+00
1.000000e+00
1.000000e+00
1.000000e+00
1.000000e+00
1.000000e+00
1.000000e+00
1.000000e+00
1.000000e+00
1.000000e+00
1.000000e+00
1.000000e+00
1.000000e+00
1.000000e+00
1.000000e+00
1.000000e+00
1.000000e+00
1.000000e+00
1.000000e+00
1.000000e+00
1.000000e+00
1.000000e+00
1.000000e+00
1.000000e+00
1.000000e+00
1.000000e+00
1.000000e+00
1.000000e+00
1.000000e+00
1.000000e+00
1.000000e+00
1.000000e+00
1.000000e+00
1.000000e+00
1.000000e+00
1.000000e+00
1.000000e+00
1.000000e+00
1.000000e+00
1.000000e+00
1.000000e+00
1.000000e+00
1.000000e+00
1.000000e+00
1.000000e+00
1.000000e+00
1.000000e+00
1.000000e+00
1.000000e+00
1.000000e+00
1.000000e+00
1.000000e+00
1.000000e+00
1.000000e+00
1.000000e+00
1.000000e+00
1.000000e+00
1.000000e+00
1.000000e+00
1.000000e+00
1.000000e+00
1.000000e+00
1.000000e+00
1.000000e+00
1.000000e+00
1.000000e+00
1.000000e+00
1.000000e+00
1.000000e+00
1.000000e+00
1.000000e+00
1.000000e+00
1.000000e+00
1.000000e+00
1.000000e+00
1.000000e+00
1.000000e+00
1.000000e+00
1.000000e+00
1.000000e+00
1.000000e+00
1.000000e+00
1.000000e+00
1.000000e+00
1.000000e+00
1.000000e+00
1.000000e+00
1.000000e+00
1.000000e+00
1.000000e+00
1.000000e+00
1.000000e+00
1.000000e+00
1.000000e+00
1.000000e+00
1.000000e+00
1.000000e+00
1.000000e+00
1.000000e+00
1.000000e+00
1.000000e+00
1.000000e+00
1.000000e+00
1.000000e+00
1.000000e+00
1.000000e+00
1.000000e+00
1.000000e+00
1.000000e+00
1.000000e+00
1.000000e+00
1.000000e+00
1.000000e+00
1.000000e+00
1.000000e+00
1.000000e+00
1.000000e+00
1.000000e+00
1.000000e+00
1.000000e+00
1.000000e+00
1.000000e+00
1.000000e+00
1.000000e+00
1.000000e+00
1.000000e+00
1.000000e+00
1.000000e+00
1.000000e+00
1.000000e+00
1.000000e+00
1.000000e+00
1.000000e+00
1.000000e+00
1.000000e+00
1.000000e+00
1.000000e+00
1.000000e+00
1.000000e+00
1.000000e+00
1.000000e+00
1.000000e+00
1.000000e+00
1.000000e+00
1.000000e+00
1.000000e+00
1.000000e+00
1.000000e+00
1.000000e+00
1.000000e+00
1.000000e+00
1.000000e+00
1.000000e+00
1.000000e+00
1.000000e+00
1.000000e+00
1.000000e+00
1.000000e+00
1.000000e+00
1.000000e+00
1.000000e+00
1.000000e+00
1.000000e+00
1.000000e+00
1.000000e+00
1.000000e+00
1.000000e+00
1.000000e+00
1.000000e+00
1.000000e+00
1.000000e+00
1.000000e+00
1.000000e+00
1.000000e+00
1.000000e+00
1.000000e+00
1.000000e+00
1.000000e+00
1.000000e+00
1.000000e+00
1.000000e+00
1.000000e+00
1.000000e+00
1.000000e+00
1.000000e+00
1.000000e+00
1.000000e+00
1.000000e+00
1.000000e+00
1.000000e+00
1.000000e+00
1.000000e+00
1.000000e+00
1.000000e+00
1.000000e+00
1.000000e+00
1.000000e+00
1.000000e+00
1.000000e+00
1.000000e+00
1.000000e+00
1.000000e+00
1.000000e+00
1.000000e+00
1.000000e+00
1.000000e+00
1.000000e+00
1.000000e+00
1.000000e+00
1.000000e+00
1.000000e+00
1.000000e+00
1.000000e+00
1.000000e+00
1.000000e+00
1.000000e+00
1.000000e+00
1.000000e+00
1.000000e+00
1.000000e+00
1.000000e+00
1.000000e+00
1.000000e+00
1.000000e+00
1.000000e+00
1.000000e+00
1.000000e+00
1.000000e+00
1.000000e+00
1.000000e+00
1.000000e+00
1.000000e+00
1.000000e+00
1.000000e+00
1.000000e+00
1.000000e+00
1.000000e+00
1.000000e+00
1.000000e+00
1.000000e+00
1.000000e+00
1.000000e+00
1.000000e+00
1.000000e+00
1.000000e+00
1.000000e+00
1.000000e+00
1.000000e+00
1.000000e+00
1.000000e+00
1.000000e+00
1.000000e+00
1.000000e+00
1.000000e+00
1.000000e+00
1.000000e+00
1.000000e+00
1.000000e+00
1.000000e+00
1.000000e+00
1.000000e+00
1.000000e+00
1.000000e+00
1.000000e+00
1.000000e+00
1.000000e+00
1.000000e+00
1.000000e+00
1.000000e+00
1.000000e+00
1.000000e+00
1.000000e+00
1.000000e+00
1.000000e+00
1.000000e+00
1.000000e+00
1.000000e+00
1.000000e+00
1.000000e+00
1.000000e+00
1.000000e+00
1.000000e+00
1.000000e+00
1.000000e+00
1.000000e+00
1.000000e+00
1.000000e+00
1.000000e+00
1.000000e+00
1.000000e+00
1.000000e+00
1.000000e+00
1.000000e+00
1.000000e+00
1.000000e+00
1.000000e+00
1.000000e+00
1.000000e+00
1.000000e+00
1.000000e+00
1.000000e+00
1.000000e+00
1.000000e+00
1.000000e+00
1.000000e+00
1.000000e+00
1.000000e+00
1.000000e+00
1.000000e+00
1.000000e+00
1.000000e+00
1.000000e+00
1.000000e+00
1.000000e+00
1.000000e+00
1.000000e+00
1.000000e+00
1.000000e+00
1.000000e+00
1.000000e+00
1.000000e+00
1.000000e+00
1.000000e+00
1.000000e+00
1.000000e+00
1.000000e+00
1.000000e+00
1.000000e+00
1.000000e+00
1.000000e+00
1.000000e+00
1.000000e+00
1.000000e+00
1.000000e+00
1.000000e+00
1.000000e+00
1.000000e+00
1.000000e+00
1.000000e+00
1.000000e+00
1.000000e+00
1.000000e+00
1.000000e+00
1.000000e+00
1.000000e+00
1.000000e+00
1.000000e+00
1.000000e+00
1.000000e+00
1.000000e+00
1.000000e+00
1.000000e+00
1.000000e+00
1.000000e+00
1.000000e+00
1.000000e+00
1.000000e+00
1.000000e+00
1.000000e+00
1.000000e+00
1.000000e+00
1.000000e+00
1.000000e+00
1.000000e+00
1.000000e+00
1.000000e+00
1.000000e+00
1.000000e+00
1.000000e+00
1.000000e+00
1.000000e+00
1.000000e+00
1.000000e+00
1.000000e+00
1.000000e+00
1.000000e+00
1.000000e+00
1.000000e+00
1.000000e+00
1.000000e+00
1.000000e+00
1.000000e+00
1.000000e+00
1.000000e+00
1.000000e+00
1.000000e+00
1.000000e+00
1.000000e+00
1.000000e+00
1.000000e+00
1.000000e+00
1.000000e+00
1.000000e+00
1.000000e+00
1.000000e+00
1.000000e+00
1.000000e+00
1.000000e+00
1.000000e+00
1.000000e+00
1.000000e+00
1.000000e+00
1.000000e+00
1.000000e+00
1.000000e+00
1.000000e+00
1.000000e+00
1.000000e+00
1.000000e+00
1.000000e+00
1.000000e+00
1.000000e+00
1.000000e+00
1.000000e+00
1.000000e+00
1.000000e+00
1.000000e+00
1.000000e+00
1.000000e+00
1.000000e+00
1.000000e+00
1.000000e+00
1.000000e+00
1.000000e+00
1.000000e+00
1.000000e+00
1.000000e+00
1.000000e+00
1.000000e+00
1.000000e+00
1.000000e+00
1.000000e+00
1.000000e+00
1.000000e+00
1.000000e+00
1.000000e+00
1.000000e+00
1.000000e+00
1.000000e+00
1.000000e+00
1.000000e+00
1.000000e+00
1.000000e+00
1.000000e+00
1.000000e+00
1.000000e+00
1.000000e+00
1.000000e+00
1.000000e+00
1.000000e+00
1.000000e+00
1.000000e+00
1.000000e+00
1.000000e+00
1.000000e+00
1.000000e+00
1.000000e+00
1.000000e+00
1.000000e+00
1.000000e+00
1.000000e+00
1.000000e+00
1.000000e+00
1.000000e+00
1.000000e+00
1.000000e+00
1.000000e+00
1.000000e+00
1.000000e+00
1.000000e+00
1.000000e+00
1.000000e+00
1.000000e+00
1.000000e+00
1.000000e+00
1.000000e+00
1.000000e+00
1.000000e+00
1.000000e+00
1.000000e+00
1.000000e+00
1.000000e+00
1.000000e+00
1.000000e+00
1.000000e+00
1.000000e+00
1.000000e+00
1.000000e+00
1.000000e+00
1.000000e+00
1.000000e+00
1.000000e+00
1.000000e+00
1.000000e+00
1.000000e+00
1.000000e+00
1.000000e+00
1.000000e+00
1.000000e+00
1.000000e+00
1.000000e+00
1.000000e+00
1.000000e+00
1.000000e+00
1.000000e+00
1.000000e+00
1.000000e+00
1.000000e+00
1.000000e+00
1.000000e+00
1.000000e+00
1.000000e+00
1.000000e+00
1.000000e+00
1.000000e+00
1.000000e+00
1.000000e+00
1.000000e+00
1.000000e+00
1.000000e+00
1.000000e+00
1.000000e+00
1.000000e+00
1.000000e+00
1.000000e+00
1.000000e+00
1.000000e+00
1.000000e+00
1.000000e+00
1.000000e+00
1.000000e+00
1.000000e+00
1.000000e+00
1.000000e+00
1.000000e+00
1.000000e+00
1.000000e+00
1.000000e+00
1.000000e+00
1.000000e+00
1.000000e+00
1.000000e+00
1.000000e+00
1.000000e+00
1.000000e+00
1.000000e+00
1.000000e+00
1.000000e+00
1.000000e+00
1.000000e+00
1.000000e+00
1.000000e+00
1.000000e+00
1.000000e+00
1.000000e+00
1.000000e+00
1.000000e+00
1.000000e+00
1.000000e+00
1.000000e+00
1.000000e+00
1.000000e+00
1.000000e+00
1.000000e+00
1.000000e+00
1.000000e+00
1.000000e+00
1.000000e+00
1.000000e+00
1.000000e+00
1.000000e+00
1.000000e+00
1.000000e+00
1.000000e+00
1.000000e+00
1.000000e+00
1.000000e+00
1.000000e+00
1.000000e+00
1.000000e+00
1.000000e+00
1.000000e+00
1.000000e+00
1.000000e+00
1.000000e+00
1.000000e+00
1.000000e+00
1.000000e+00
1.000000e+00
1.000000e+00
1.000000e+00
1.000000e+00
1.000000e+00
1.000000e+00
1.000000e+00
1.000000e+00
1.000000e+00
1.000000e+00
1.000000e+00
1.000000e+00
1.000000e+00
1.000000e+00
1.000000e+00
1.000000e+00
1.000000e+00
1.000000e+00
1.000000e+00
1.000000e+00
1.000000e+00
1.000000e+00
1.000000e+00
1.000000e+00
1.000000e+00
1.000000e+00
1.000000e+00
1.000000e+00
1.000000e+00
1.000000e+00
1.000000e+00
1.000000e+00
1.000000e+00
1.000000e+00
1.000000e+00
1.000000e+00
1.000000e+00
1.000000e+00
1.000000e+00
1.000000e+00
1.000000e+00
1.000000e+00
1.000000e+00
1.000000e+00
1.000000e+00
1.000000e+00
1.000000e+00
1.000000e+00
1.000000e+00
1.000000e+00
1.000000e+00
1.000000e+00
1.000000e+00
1.000000e+00
1.000000e+00
1.000000e+00
1.000000e+00
1.000000e+00
1.000000e+00
1.000000e+00
1.000000e+00
1.000000e+00
1.000000e+00
1.000000e+00
1.000000e+00
1.000000e+00
1.000000e+00
1.000000e+00
1.000000e+00
1.000000e+00
1.000000e+00
1.000000e+00
1.000000e+00
1.000000e+00
1.000000e+00
1.000000e+00
1.000000e+00
1.000000e+00
1.000000e+00
1.000000e+00
1.000000e+00
1.000000e+00
1.000000e+00
1.000000e+00
1.000000e+00
1.000000e+00
1.000000e+00
1.000000e+00
1.000000e+00
1.000000e+00
1.000000e+00
1.000000e+00
1.000000e+00
1.000000e+00
1.000000e+00
1.000000e+00
1.000000e+00
1.000000e+00
1.000000e+00
1.000000e+00
1.000000e+00
1.000000e+00
1.000000e+00
1.000000e+00
1.000000e+00
1.000000e+00
1.000000e+00
1.000000e+00
1.000000e+00
1.000000e+00
1.000000e+00
1.000000e+00
1.000000e+00
1.000000e+00
1.000000e+00
1.000000e+00
1.000000e+00
1.000000e+00
1.000000e+00
1.000000e+00
1.000000e+00
1.000000e+00
1.000000e+00
1.000000e+00
1.000000e+00
1.000000e+00
1.000000e+00
1.000000e+00
1.000000e+00
1.000000e+00
1.000000e+00
1.000000e+00
1.000000e+00
1.000000e+00
1.000000e+00
1.000000e+00
1.000000e+00
1.000000e+00
1.000000e+00
1.000000e+00
1.000000e+00
1.000000e+00
1.000000e+00
1.000000e+00
1.000000e+00
1.000000e+00
1.000000e+00
1.000000e+00
1.000000e+00
1.000000e+00
1.000000e+00
1.000000e+00
1.000000e+00
1.000000e+00
1.000000e+00
1.000000e+00
1.000000e+00
1.000000e+00
1.000000e+00
1.000000e+00
1.000000e+00
1.000000e+00
1.000000e+00
1.000000e+00
1.000000e+00
1.000000e+00
1.000000e+00
1.000000e+00
1.000000e+00
1.000000e+00
1.000000e+00
1.000000e+00
1.000000e+00
1.000000e+00
1.000000e+00
1.000000e+00
1.000000e+00
1.000000e+00
1.000000e+00
1.000000e+00
1.000000e+00
1.000000e+00
1.000000e+00
1.000000e+00
1.000000e+00
1.000000e+00
1.000000e+00
1.000000e+00
1.000000e+00
1.000000e+00
1.000000e+00
1.000000e+00
1.000000e+00
1.000000e+00
1.000000e+00
1.000000e+00
1.000000e+00
1.000000e+00
1.000000e+00
1.000000e+00
1.000000e+00
1.000000e+00
1.000000e+00
1.000000e+00
1.000000e+00
1.000000e+00
1.000000e+00
1.000000e+00
1.000000e+00
1.000000e+00
1.000000e+00
1.000000e+00
1.000000e+00
1.000000e+00
1.000000e+00
1.000000e+00
1.000000e+00
1.000000e+00
1.000000e+00
1.000000e+00
1.000000e+00
1.000000e+00
1.000000e+00
1.000000e+00
1.000000e+00
1.000000e+00
1.000000e+00
1.000000e+00
1.000000e+00
1.000000e+00
1.000000e+00
1.000000e+00
1.000000e+00
1.000000e+00
1.000000e+00
1.000000e+00
1.000000e+00
1.000000e+00
1.000000e+00
1.000000e+00
1.000000e+00
1.000000e+00
1.000000e+00
1.000000e+00
1.000000e+00
1.000000e+00
1.000000e+00
1.000000e+00
1.000000e+00
1.000000e+00
1.000000e+00
1.000000e+00
1.000000e+00
1.000000e+00
1.000000e+00
1.000000e+00
1.000000e+00
1.000000e+00
1.000000e+00
1.000000e+00
1.000000e+00
1.000000e+00
1.000000e+00
1.000000e+00
1.000000e+00
1.000000e+00
1.000000e+00
1.000000e+00
1.000000e+00
1.000000e+00
1.000000e+00
1.000000e+00
1.000000e+00
1.000000e+00
1.000000e+00
1.000000e+00
1.000000e+00
1.000000e+00
1.000000e+00
1.000000e+00
1.000000e+00
1.000000e+00
1.000000e+00
1.000000e+00
1.000000e+00
1.000000e+00
1.000000e+00
1.000000e+00
1.000000e+00
1.000000e+00
1.000000e+00
1.000000e+00
1.000000e+00
1.000000e+00
1.000000e+00
1.000000e+00
1.000000e+00
1.000000e+00
1.000000e+00
1.000000e+00
1.000000e+00
1.000000e+00
1.000000e+00
1.000000e+00
1.000000e+00
1.000000e+00
1.000000e+00
1.000000e+00
1.000000e+00
1.000000e+00
1.000000e+00
1.000000e+00
1.000000e+00
1.000000e+00
1.000000e+00
1.000000e+00
1.000000e+00
1.000000e+00
1.000000e+00
1.000000e+00
1.000000e+00
1.000000e+00
1.000000e+00
1.000000e+00
1.000000e+00
1.000000e+00
1.000000e+00
1.000000e+00
1.000000e+00
1.000000e+00
1.000000e+00
1.000000e+00
1.000000e+00
1.000000e+00
1.000000e+00
1.000000e+00
1.000000e+00
1.000000e+00
1.000000e+00
1.000000e+00
1.000000e+00
1.000000e+00
1.000000e+00
1.000000e+00
1.000000e+00
1.000000e+00
1.000000e+00
1.000000e+00
1.000000e+00
1.000000e+00
1.000000e+00
1.000000e+00
1.000000e+00
1.000000e+00
1.000000e+00
1.000000e+00
1.000000e+00
1.000000e+00
1.000000e+00
1.000000e+00
1.000000e+00
1.000000e+00
1.000000e+00
1.000000e+00
1.000000e+00
1.000000e+00
1.000000e+00
1.000000e+00
1.000000e+00
1.000000e+00
1.000000e+00
1.000000e+00
1.000000e+00
1.000000e+00
1.000000e+00
1.000000e+00
1.000000e+00
1.000000e+00
1.000000e+00
1.000000e+00
1.000000e+00
1.000000e+00
1.000000e+00
1.000000e+00
1.000000e+00
1.000000e+00
1.000000e+00
1.000000e+00
1.000000e+00
1.000000e+00
1.000000e+00
1.000000e+00
1.000000e+00
1.000000e+00
1.000000e+00
1.000000e+00
1.000000e+00
1.000000e+00
1.000000e+00
1.000000e+00
1.000000e+00
1.000000e+00
1.000000e+00
1.000000e+00
1.000000e+00
1.000000e+00
1.000000e+00
1.000000e+00
1.000000e+00
1.000000e+00
1.000000e+00
1.000000e+00
1.000000e+00
1.000000e+00
1.000000e+00
1.000000e+00
1.000000e+00
1.000000e+00
1.000000e+00
1.000000e+00
1.000000e+00
1.000000e+00
1.000000e+00
1.000000e+00
1.000000e+00
1.000000e+00
1.000000e+00
1.000000e+00
1.000000e+00
1.000000e+00
1.000000e+00
1.000000e+00
1.000000e+00
1.000000e+00
1.000000e+00
1.000000e+00
1.000000e+00
1.000000e+00
1.000000e+00
1.000000e+00
1.000000e+00
1.000000e+00
1.000000e+00
1.000000e+00
1.000000e+00
1.000000e+00
1.000000e+00
1.000000e+00
1.000000e+00
1.000000e+00
1.000000e+00
1.000000e+00
1.000000e+00
1.000000e+00
1.000000e+00
1.000000e+00
1.000000e+00
1.000000e+00
1.000000e+00
1.000000e+00
1.000000e+00
1.000000e+00
1.000000e+00
1.000000e+00
1.000000e+00
1.000000e+00
1.000000e+00
1.000000e+00
1.000000e+00
1.000000e+00
1.000000e+00
1.000000e+00
1.000000e+00
1.000000e+00
1.000000e+00
1.000000e+00
1.000000e+00
1.000000e+00
1.000000e+00
1.000000e+00
1.000000e+00
1.000000e+00
1.000000e+00
1.000000e+00
1.000000e+00
1.000000e+00
1.000000e+00
1.000000e+00
1.000000e+00
1.000000e+00
1.000000e+00
1.000000e+00
1.000000e+00
1.000000e+00
1.000000e+00
1.000000e+00
1.000000e+00
1.000000e+00
1.000000e+00
1.000000e+00
1.000000e+00
1.000000e+00
1.000000e+00
1.000000e+00
1.000000e+00
1.000000e+00
1.000000e+00
1.000000e+00
1.000000e+00
1.000000e+00
1.000000e+00
1.000000e+00
1.000000e+00
1.000000e+00
1.000000e+00
1.000000e+00
1.000000e+00
1.000000e+00
1.000000e+00
1.000000e+00
1.000000e+00
1.000000e+00
1.000000e+00
1.000000e+00
1.000000e+00
1.000000e+00
1.000000e+00
1.000000e+00
1.000000e+00
1.000000e+00
1.000000e+00
1.000000e+00
1.000000e+00
1.000000e+00
1.000000e+00
1.000000e+00
1.000000e+00
1.000000e+00
1.000000e+00
1.000000e+00
1.000000e+00
1.000000e+00
1.000000e+00
1.000000e+00
1.000000e+00
1.000000e+00
1.000000e+00
1.000000e+00
1.000000e+00
1.000000e+00
1.000000e+00
1.000000e+00
1.000000e+00
1.000000e+00
1.000000e+00
1.000000e+00
1.000000e+00
1.000000e+00
1.000000e+00
1.000000e+00
1.000000e+00
1.000000e+00
1.000000e+00
1.000000e+00
1.000000e+00
1.000000e+00
1.000000e+00
1.000000e+00
1.000000e+00
1.000000e+00
1.000000e+00
1.000000e+00
1.000000e+00
1.000000e+00
1.000000e+00
1.000000e+00
1.000000e+00
1.000000e+00
1.000000e+00
1.000000e+00
1.000000e+00
1.000000e+00
1.000000e+00
1.000000e+00
1.000000e+00
1.000000e+00
1.000000e+00
1.000000e+00
1.000000e+00
1.000000e+00
1.000000e+00
1.000000e+00
1.000000e+00
1.000000e+00
1.000000e+00
1.000000e+00
1.000000e+00
1.000000e+00
1.000000e+00
1.000000e+00
1.000000e+00
1.000000e+00
1.000000e+00
1.000000e+00
1.000000e+00
1.000000e+00
1.000000e+00
1.000000e+00
1.000000e+00
1.000000e+00
1.000000e+00
1.000000e+00
1.000000e+00
1.000000e+00
1.000000e+00
1.000000e+00
1.000000e+00
1.000000e+00
1.000000e+00
1.000000e+00
1.000000e+00
1.000000e+00
1.000000e+00
1.000000e+00
1.000000e+00
1.000000e+00
1.000000e+00
1.000000e+00
1.000000e+00
1.000000e+00
1.000000e+00
1.000000e+00
1.000000e+00
1.000000e+00
1.000000e+00
1.000000e+00
1.000000e+00
1.000000e+00
1.000000e+00
1.000000e+00
1.000000e+00
1.000000e+00
1.000000e+00
1.000000e+00
1.000000e+00
1.000000e+00
1.000000e+00
1.000000e+00
1.000000e+00
1.000000e+00
1.000000e+00
1.000000e+00
1.000000e+00
1.000000e+00
1.000000e+00
1.000000e+00
1.000000e+00
1.000000e+00
1.000000e+00
1.000000e+00
1.000000e+00
1.000000e+00
1.000000e+00
1.000000e+00
1.000000e+00
1.000000e+00
1.000000e+00
1.000000e+00
1.000000e+00
1.000000e+00
1.000000e+00
1.000000e+00
1.000000e+00
1.000000e+00
1.000000e+00
1.000000e+00
1.000000e+00
1.000000e+00
1.000000e+00
1.000000e+00
1.000000e+00
1.000000e+00
1.000000e+00
1.000000e+00
1.000000e+00
1.000000e+00
1.000000e+00
1.000000e+00
1.000000e+00
1.000000e+00
1.000000e+00
1.000000e+00
1.000000e+00
1.000000e+00
1.000000e+00
1.000000e+00
1.000000e+00
1.000000e+00
1.000000e+00
1.000000e+00
1.000000e+00
1.000000e+00
1.000000e+00
1.000000e+00
1.000000e+00
1.000000e+00
1.000000e+00
1.000000e+00
1.000000e+00
1.000000e+00
1.000000e+00
1.000000e+00
1.000000e+00
1.000000e+00
1.000000e+00
1.000000e+00
1.000000e+00
1.000000e+00
1.000000e+00
1.000000e+00
1.000000e+00
1.000000e+00
1.000000e+00
1.000000e+00
1.000000e+00
1.000000e+00
1.000000e+00
1.000000e+00
1.000000e+00
1.000000e+00
1.000000e+00
1.000000e+00
1.000000e+00
1.000000e+00
1.000000e+00
1.000000e+00
1.000000e+00
1.000000e+00
1.000000e+00
1.000000e+00
1.000000e+00
1.000000e+00
1.000000e+00
1.000000e+00
1.000000e+00
1.000000e+00
1.000000e+00
1.000000e+00
1.000000e+00
1.000000e+00
1.000000e+00
1.000000e+00
1.000000e+00
1.000000e+00
1.000000e+00
1.000000e+00
1.000000e+00
1.000000e+00
1.000000e+00
1.000000e+00
1.000000e+00
1.000000e+00
1.000000e+00
1.000000e+00
1.000000e+00
1.000000e+00
1.000000e+00
1.000000e+00
1.000000e+00
1.000000e+00
1.000000e+00
1.000000e+00
1.000000e+00
1.000000e+00
1.000000e+00
1.000000e+00
1.000000e+00
1.000000e+00
1.000000e+00
1.000000e+00
1.000000e+00
1.000000e+00
1.000000e+00
1.000000e+00
1.000000e+00
1.000000e+00
1.000000e+00
1.000000e+00
1.000000e+00
1.000000e+00
1.000000e+00
1.000000e+00
1.000000e+00
1.000000e+00
1.000000e+00
1.000000e+00
1.000000e+00
1.000000e+00
1.000000e+00
1.000000e+00
1.000000e+00
1.000000e+00
1.000000e+00
1.000000e+00
1.000000e+00
1.000000e+00
1.000000e+00
1.000000e+00
1.000000e+00
1.000000e+00
1.000000e+00
1.000000e+00
1.000000e+00
1.000000e+00
1.000000e+00
1.000000e+00
1.000000e+00
1.000000e+00
1.000000e+00
1.000000e+00
1.000000e+00
1.000000e+00
1.000000e+00
1.000000e+00
1.000000e+00
1.000000e+00
1.000000e+00
1.000000e+00
1.000000e+00
1.000000e+00
1.000000e+00
1.000000e+00
1.000000e+00
1.000000e+00
1.000000e+00
1.000000e+00
1.000000e+00
1.000000e+00
1.000000e+00
1.000000e+00
1.000000e+00
1.000000e+00
1.000000e+00
1.000000e+00
1.000000e+00
1.000000e+00
1.000000e+00
1.000000e+00
1.000000e+00
1.000000e+00
1.000000e+00
1.000000e+00
1.000000e+00
1.000000e+00
1.000000e+00
1.000000e+00
1.000000e+00
1.000000e+00
1.000000e+00
1.000000e+00
1.000000e+00
1.000000e+00
1.000000e+00
1.000000e+00
1.000000e+00
1.000000e+00
1.000000e+00
1.000000e+00
1.000000e+00
1.000000e+00
1.000000e+00
1.000000e+00
1.000000e+00
1.000000e+00
1.000000e+00
1.000000e+00
1.000000e+00
1.000000e+00
1.000000e+00
1.000000e+00
1.000000e+00
1.000000e+00
1.000000e+00
1.000000e+00
1.000000e+00
1.000000e+00
1.000000e+00
1.000000e+00
1.000000e+00
1.000000e+00
1.000000e+00
1.000000e+00
1.000000e+00
1.000000e+00
1.000000e+00
1.000000e+00
1.000000e+00
1.000000e+00
1.000000e+00
1.000000e+00
1.000000e+00
1.000000e+00
1.000000e+00
1.000000e+00
1.000000e+00
1.000000e+00
1.000000e+00
1.000000e+00
1.000000e+00
1.000000e+00
1.000000e+00
1.000000e+00
1.000000e+00
1.000000e+00
1.000000e+00
1.000000e+00
1.000000e+00
1.000000e+00
1.000000e+00
1.000000e+00
1.000000e+00
1.000000e+00
1.000000e+00
1.000000e+00
1.000000e+00
1.000000e+00
1.000000e+00
1.000000e+00
1.000000e+00
1.000000e+00
1.000000e+00
1.000000e+00
1.000000e+00
1.000000e+00
1.000000e+00
1.000000e+00
1.000000e+00
1.000000e+00
1.000000e+00
1.000000e+00
1.000000e+00
1.000000e+00
1.000000e+00
1.000000e+00
1.000000e+00
1.000000e+00
1.000000e+00
1.000000e+00
1.000000e+00
1.000000e+00
1.000000e+00
1.000000e+00
1.000000e+00
1.000000e+00
1.000000e+00
1.000000e+00
1.000000e+00
1.000000e+00
1.000000e+00
1.000000e+00
1.000000e+00
1.000000e+00
1.000000e+00
1.000000e+00
1.000000e+00
1.000000e+00
1.000000e+00
1.000000e+00
1.000000e+00
1.000000e+00
1.000000e+00
1.000000e+00
1.000000e+00
1.000000e+00
1.000000e+00
1.000000e+00
1.000000e+00
1.000000e+00
1.000000e+00
1.000000e+00
1.000000e+00
1.000000e+00
1.000000e+00
1.000000e+00
1.000000e+00
1.000000e+00
1.000000e+00
1.000000e+00
1.000000e+00
1.000000e+00
1.000000e+00
1.000000e+00
1.000000e+00
1.000000e+00
1.000000e+00
1.000000e+00
1.000000e+00
1.000000e+00
1.000000e+00
1.000000e+00
1.000000e+00
1.000000e+00
1.000000e+00
1.000000e+00
1.000000e+00
1.000000e+00
1.000000e+00
1.000000e+00
1.000000e+00
1.000000e+00
1.000000e+00
1.000000e+00
1.000000e+00
1.000000e+00
1.000000e+00
1.000000e+00
1.000000e+00
1.000000e+00
1.000000e+00
1.000000e+00
1.000000e+00
1.000000e+00
1.000000e+00
1.000000e+00
1.000000e+00
1.000000e+00
1.000000e+00
1.000000e+00
1.000000e+00
1.000000e+00
1.000000e+00
1.000000e+00
1.000000e+00
1.000000e+00
1.000000e+00
1.000000e+00
1.000000e+00
1.000000e+00
1.000000e+00
1.000000e+00
1.000000e+00
1.000000e+00
1.000000e+00
1.000000e+00
1.000000e+00
1.000000e+00
1.000000e+00
1.000000e+00
1.000000e+00
1.000000e+00
1.000000e+00
1.000000e+00
1.000000e+00
1.000000e+00
1.000000e+00
1.000000e+00
1.000000e+00
1.000000e+00
1.000000e+00
1.000000e+00
1.000000e+00
1.000000e+00
1.000000e+00
1.000000e+00
1.000000e+00
1.000000e+00
1.000000e+00
1.000000e+00
1.000000e+00
1.000000e+00
1.000000e+00
1.000000e+00
1.000000e+00
1.000000e+00
1.000000e+00
1.000000e+00
1.000000e+00
1.000000e+00
1.000000e+00
1.000000e+00
1.000000e+00
1.000000e+00
1.000000e+00
1.000000e+00
1.000000e+00
1.000000e+00
1.000000e+00
1.000000e+00
1.000000e+00
1.000000e+00
1.000000e+00
1.000000e+00
1.000000e+00
1.000000e+00
1.000000e+00
1.000000e+00
1.000000e+00
1.000000e+00
1.000000e+00
1.000000e+00
1.000000e+00
1.000000e+00
1.000000e+00
1.000000e+00
1.000000e+00
1.000000e+00
1.000000e+00
1.000000e+00
1.000000e+00
1.000000e+00
1.000000e+00
1.000000e+00
1.000000e+00
1.000000e+00
1.000000e+00
1.000000e+00
1.000000e+00
1.000000e+00
1.000000e+00
1.000000e+00
1.000000e+00
1.000000e+00
1.000000e+00
1.000000e+00
1.000000e+00
1.000000e+00
1.000000e+00
1.000000e+00
1.000000e+00
1.000000e+00
1.000000e+00
1.000000e+00
1.000000e+00
1.000000e+00
1.000000e+00
1.000000e+00
1.000000e+00
1.000000e+00
1.000000e+00
1.000000e+00
1.000000e+00
1.000000e+00
1.000000e+00
1.000000e+00
1.000000e+00
1.000000e+00
1.000000e+00
1.000000e+00
1.000000e+00
1.000000e+00
1.000000e+00
1.000000e+00
1.000000e+00
1.000000e+00
1.000000e+00
1.000000e+00
1.000000e+00
1.000000e+00
1.000000e+00
1.000000e+00
1.000000e+00
1.000000e+00
1.000000e+00
1.000000e+00
1.000000e+00
1.000000e+00
1.000000e+00
1.000000e+00
1.000000e+00
1.000000e+00
1.000000e+00
1.000000e+00
1.000000e+00
1.000000e+00
1.000000e+00
1.000000e+00
1.000000e+00
1.000000e+00
1.000000e+00
1.000000e+00
1.000000e+00
1.000000e+00
1.000000e+00
1.000000e+00
1.000000e+00
1.000000e+00
1.000000e+00
1.000000e+00
1.000000e+00
1.000000e+00
1.000000e+00
1.000000e+00
1.000000e+00
1.000000e+00
1.000000e+00
1.000000e+00
1.000000e+00
1.000000e+00
1.000000e+00
1.000000e+00
1.000000e+00
1.000000e+00
1.000000e+00
1.000000e+00
1.000000e+00
1.000000e+00
1.000000e+00
1.000000e+00
1.000000e+00
1.000000e+00
1.000000e+00
1.000000e+00
1.000000e+00
1.000000e+00
1.000000e+00
1.000000e+00
1.000000e+00
1.000000e+00
1.000000e+00
1.000000e+00
1.000000e+00
1.000000e+00
1.000000e+00
1.000000e+00
1.000000e+00
1.000000e+00
1.000000e+00
1.000000e+00
1.000000e+00
1.000000e+00
1.000000e+00
1.000000e+00
1.000000e+00
1.000000e+00
1.000000e+00
1.000000e+00
1.000000e+00
1.000000e+00
1.000000e+00
1.000000e+00
1.000000e+00
1.000000e+00
1.000000e+00
1.000000e+00
1.000000e+00
1.000000e+00
1.000000e+00
1.000000e+00
1.000000e+00
1.000000e+00
1.000000e+00
1.000000e+00
1.000000e+00
1.000000e+00
1.000000e+00
1.000000e+00
1.000000e+00
1.000000e+00
1.000000e+00
1.000000e+00
1.000000e+00
1.000000e+00
1.000000e+00
1.000000e+00
1.000000e+00
1.000000e+00
1.000000e+00
1.000000e+00
1.000000e+00
1.000000e+00
1.000000e+00
1.000000e+00
1.000000e+00
1.000000e+00
1.000000e+00
1.000000e+00
1.000000e+00
1.000000e+00
1.000000e+00
1.000000e+00
1.000000e+00
1.000000e+00
1.000000e+00
1.000000e+00
1.000000e+00
1.000000e+00
1.000000e+00
1.000000e+00
1.000000e+00
1.000000e+00
1.000000e+00
1.000000e+00
1.000000e+00
1.000000e+00
1.000000e+00
1.000000e+00
1.000000e+00
1.000000e+00
1.000000e+00
1.000000e+00
1.000000e+00
1.000000e+00
1.000000e+00
1.000000e+00
1.000000e+00
1.000000e+00
1.000000e+00
1.000000e+00
1.000000e+00
1.000000e+00
1.000000e+00
1.000000e+00
1.000000e+00
1.000000e+00
1.000000e+00
1.000000e+00
1.000000e+00
1.000000e+00
1.000000e+00
1.000000e+00
1.000000e+00
1.000000e+00
1.000000e+00
1.000000e+00
1.000000e+00
1.000000e+00
1.000000e+00
1.000000e+00
1.000000e+00
1.000000e+00
1.000000e+00
1.000000e+00
1.000000e+00
1.000000e+00
1.000000e+00
1.000000e+00
1.000000e+00
1.000000e+00
1.000000e+00
1.000000e+00
1.000000e+00
1.000000e+00
1.000000e+00
1.000000e+00
1.000000e+00
1.000000e+00
1.000000e+00
1.000000e+00
1.000000e+00
1.000000e+00
1.000000e+00
1.000000e+00
1.000000e+00
1.000000e+00
1.000000e+00
1.000000e+00
1.000000e+00
1.000000e+00
1.000000e+00
1.000000e+00
1.000000e+00
1.000000e+00
1.000000e+00
1.000000e+00
1.000000e+00
1.000000e+00
1.000000e+00
1.000000e+00
1.000000e+00
1.000000e+00
1.000000e+00
1.000000e+00
1.000000e+00
1.000000e+00
1.000000e+00
1.000000e+00
1.000000e+00
1.000000e+00
1.000000e+00
1.000000e+00
1.000000e+00
1.000000e+00
1.000000e+00
1.000000e+00
1.000000e+00
1.000000e+00
1.000000e+00
1.000000e+00
1.000000e+00
1.000000e+00
1.000000e+00
1.000000e+00
1.000000e+00
1.000000e+00
1.000000e+00
1.000000e+00
1.000000e+00
1.000000e+00
1.000000e+00
1.000000e+00
1.000000e+00
1.000000e+00
1.000000e+00
1.000000e+00
1.000000e+00
1.000000e+00
1.000000e+00
1.000000e+00
1.000000e+00
1.000000e+00
1.000000e+00
1.000000e+00
1.000000e+00
1.000000e+00
1.000000e+00
1.000000e+00
1.000000e+00
1.000000e+00
1.000000e+00
1.000000e+00
1.000000e+00
1.000000e+00
1.000000e+00
1.000000e+00
1.000000e+00
1.000000e+00
1.000000e+00
1.000000e+00
1.000000e+00
1.000000e+00
1.000000e+00
1.000000e+00
1.000000e+00
1.000000e+00
1.000000e+00
1.000000e+00
1.000000e+00
1.000000e+00
1.000000e+00
1.000000e+00
1.000000e+00
1.000000e+00
1.000000e+00
1.000000e+00
1.000000e+00
1.000000e+00
1.000000e+00
1.000000e+00
1.000000e+00
1.000000e+00
1.000000e+00
1.000000e+00
1.000000e+00
1.000000e+00
1.000000e+00
1.000000e+00
1.000000e+00
1.000000e+00
1.000000e+00
1.000000e+00
1.000000e+00
1.000000e+00
1.000000e+00
1.000000e+00
1.000000e+00
1.000000e+00
1.000000e+00
1.000000e+00
1.000000e+00
1.000000e+00
1.000000e+00
1.000000e+00
1.000000e+00
1.000000e+00
1.000000e+00
1.000000e+00
1.000000e+00
1.000000e+00
1.000000e+00
1.000000e+00
1.000000e+00
1.000000e+00
1.000000e+00
1.000000e+00
1.000000e+00
1.000000e+00
1.000000e+00
1.000000e+00
1.000000e+00
1.000000e+00
1.000000e+00
1.000000e+00
1.000000e+00
1.000000e+00
1.000000e+00
1.000000e+00
1.000000e+00
1.000000e+00
1.000000e+00
1.000000e+00
1.000000e+00
1.000000e+00
1.000000e+00
1.000000e+00
1.000000e+00
1.000000e+00
1.000000e+00
1.000000e+00
1.000000e+00
1.000000e+00
1.000000e+00
1.000000e+00
1.000000e+00
1.000000e+00
1.000000e+00
1.000000e+00
1.000000e+00
1.000000e+00
1.000000e+00
1.000000e+00
1.000000e+00
1.000000e+00
1.000000e+00
1.000000e+00
1.000000e+00
1.000000e+00
1.000000e+00
1.000000e+00
1.000000e+00
1.000000e+00
1.000000e+00
1.000000e+00
1.000000e+00
1.000000e+00
1.000000e+00
1.000000e+00
1.000000e+00
1.000000e+00
1.000000e+00
1.000000e+00
1.000000e+00
1.000000e+00
1.000000e+00
1.000000e+00
1.000000e+00
1.000000e+00
1.000000e+00
1.000000e+00
1.000000e+00
1.000000e+00
1.000000e+00
1.000000e+00
1.000000e+00
1.000000e+00
1.000000e+00
1.000000e+00
1.000000e+00
1.000000e+00
1.000000e+00
1.000000e+00
1.000000e+00
1.000000e+00
1.000000e+00
1.000000e+00
1.000000e+00
1.000000e+00
1.000000e+00
1.000000e+00
1.000000e+00
1.000000e+00
1.000000e+00
1.000000e+00
1.000000e+00
1.000000e+00
1.000000e+00
1.000000e+00
1.000000e+00
1.000000e+00
1.000000e+00
1.000000e+00
1.000000e+00
1.000000e+00
1.000000e+00
1.000000e+00
1.000000e+00
1.000000e+00
1.000000e+00
1.000000e+00
1.000000e+00
1.000000e+00
1.000000e+00
1.000000e+00
1.000000e+00
1.000000e+00
1.000000e+00
1.000000e+00
1.000000e+00
1.000000e+00
1.000000e+00
1.000000e+00
1.000000e+00
1.000000e+00
1.000000e+00
1.000000e+00
1.000000e+00
1.000000e+00
1.000000e+00
1.000000e+00
1.000000e+00
1.000000e+00
1.000000e+00
1.000000e+00
1.000000e+00
1.000000e+00
1.000000e+00
1.000000e+00
1.000000e+00
1.000000e+00
1.000000e+00
1.000000e+00
1.000000e+00
1.000000e+00
1.000000e+00
1.000000e+00
1.000000e+00
1.000000e+00
1.000000e+00
1.000000e+00
1.000000e+00
1.000000e+00
1.000000e+00
1.000000e+00
1.000000e+00
1.000000e+00
1.000000e+00
1.000000e+00
1.000000e+00
1.000000e+00
1.000000e+00
1.000000e+00
1.000000e+00
1.000000e+00
1.000000e+00
1.000000e+00
1.000000e+00
1.000000e+00
1.000000e+00
1.000000e+00
1.000000e+00
1.000000e+00
1.000000e+00
1.000000e+00
1.000000e+00
1.000000e+00
1.000000e+00
1.000000e+00
1.000000e+00
1.000000e+00
1.000000e+00
1.000000e+00
1.000000e+00
1.000000e+00
1.000000e+00
1.000000e+00
1.000000e+00
1.000000e+00
1.000000e+00
1.000000e+00
1.000000e+00
1.000000e+00
1.000000e+00
1.000000e+00
1.000000e+00
1.000000e+00
1.000000e+00
1.000000e+00
1.000000e+00
1.000000e+00
1.000000e+00
1.000000e+00
1.000000e+00
1.000000e+00
1.000000e+00
1.000000e+00
1.000000e+00
1.000000e+00
1.000000e+00
1.000000e+00
1.000000e+00
1.000000e+00
1.000000e+00
1.000000e+00
1.000000e+00
1.000000e+00
1.000000e+00
1.000000e+00
1.000000e+00
1.000000e+00
1.000000e+00
1.000000e+00
1.000000e+00
1.000000e+00
1.000000e+00
1.000000e+00
1.000000e+00
1.000000e+00
1.000000e+00
1.000000e+00
1.000000e+00
1.000000e+00
1.000000e+00
1.000000e+00
1.000000e+00
1.000000e+00
1.000000e+00
1.000000e+00
1.000000e+00
1.000000e+00
1.000000e+00
1.000000e+00
1.000000e+00
1.000000e+00
1.000000e+00
1.000000e+00
1.000000e+00
1.000000e+00
1.000000e+00
1.000000e+00
1.000000e+00
1.000000e+00
1.000000e+00
1.000000e+00
1.000000e+00
1.000000e+00
1.000000e+00
1.000000e+00
1.000000e+00
1.000000e+00
1.000000e+00
1.000000e+00
1.000000e+00
1.000000e+00
1.000000e+00
1.000000e+00
1.000000e+00
1.000000e+00
1.000000e+00
1.000000e+00
1.000000e+00
1.000000e+00
1.000000e+00
1.000000e+00
1.000000e+00
1.000000e+00
1.000000e+00
1.000000e+00
1.000000e+00
1.000000e+00
1.000000e+00
1.000000e+00
1.000000e+00
1.000000e+00
1.000000e+00
1.000000e+00
1.000000e+00
1.000000e+00
1.000000e+00
1.000000e+00
1.000000e+00
1.000000e+00
1.000000e+00
1.000000e+00
1.000000e+00
1.000000e+00
1.000000e+00
1.000000e+00
1.000000e+00
1.000000e+00
1.000000e+00
1.000000e+00
1.000000e+00
1.000000e+00
1.000000e+00
1.000000e+00
1.000000e+00
1.000000e+00
1.000000e+00
1.000000e+00
1.000000e+00
1.000000e+00
1.000000e+00
1.000000e+00
1.000000e+00
1.000000e+00
1.000000e+00
1.000000e+00
1.000000e+00
1.000000e+00
1.000000e+00
1.000000e+00
1.000000e+00
1.000000e+00
1.000000e+00
1.000000e+00
1.000000e+00
1.000000e+00
1.000000e+00
1.000000e+00
1.000000e+00
1.000000e+00
1.000000e+00
1.000000e+00
1.000000e+00
1.000000e+00
1.000000e+00
1.000000e+00
1.000000e+00
1.000000e+00
1.000000e+00
1.000000e+00
1.000000e+00
1.000000e+00
1.000000e+00
1.000000e+00
1.000000e+00
1.000000e+00
1.000000e+00
1.000000e+00
1.000000e+00
1.000000e+00
1.000000e+00
1.000000e+00
1.000000e+00
1.000000e+00
1.000000e+00
1.000000e+00
1.000000e+00
1.000000e+00
1.000000e+00
1.000000e+00
1.000000e+00
1.000000e+00
1.000000e+00
1.000000e+00
1.000000e+00
1.000000e+00
1.000000e+00
1.000000e+00
1.000000e+00
1.000000e+00
1.000000e+00
1.000000e+00
1.000000e+00
1.000000e+00
1.000000e+00
1.000000e+00
1.000000e+00
1.000000e+00
1.000000e+00
1.000000e+00
1.000000e+00
1.000000e+00
1.000000e+00
1.000000e+00
1.000000e+00
1.000000e+00
1.000000e+00
1.000000e+00
1.000000e+00
1.000000e+00
1.000000e+00
1.000000e+00
1.000000e+00
1.000000e+00
1.000000e+00
1.000000e+00
1.000000e+00
1.000000e+00
1.000000e+00
1.000000e+00
1.000000e+00
1.000000e+00
1.000000e+00
1.000000e+00
1.000000e+00
1.000000e+00
1.000000e+00
1.000000e+00
1.000000e+00
1.000000e+00
1.000000e+00
1.000000e+00
1.000000e+00
1.000000e+00
1.000000e+00
1.000000e+00
1.000000e+00
1.000000e+00
1.000000e+00
1.000000e+00
1.000000e+00
1.000000e+00
1.000000e+00
1.000000e+00
1.000000e+00
1.000000e+00
1.000000e+00
1.000000e+00
1.000000e+00
1.000000e+00
1.000000e+00
1.000000e+00
1.000000e+00
1.000000e+00
1.000000e+00
1.000000e+00
1.000000e+00
1.000000e+00
1.000000e+00
1.000000e+00
1.000000e+00
1.000000e+00
1.000000e+00
1.000000e+00
1.000000e+00
1.000000e+00
1.000000e+00
1.000000e+00
1.000000e+00
1.000000e+00
1.000000e+00
1.000000e+00
1.000000e+00
1.000000e+00
1.000000e+00
1.000000e+00
1.000000e+00
1.000000e+00
1.000000e+00
1.000000e+00
1.000000e+00
1.000000e+00
1.000000e+00
1.000000e+00
1.000000e+00
1.000000e+00
1.000000e+00
1.000000e+00
1.000000e+00
1.000000e+00
1.000000e+00
1.000000e+00
1.000000e+00
1.000000e+00
1.000000e+00
1.000000e+00
1.000000e+00
1.000000e+00
1.000000e+00
1.000000e+00
1.000000e+00
1.000000e+00
1.000000e+00
1.000000e+00
1.000000e+00
1.000000e+00
1.000000e+00
1.000000e+00
1.000000e+00
1.000000e+00
1.000000e+00
1.000000e+00
1.000000e+00
1.000000e+00
1.000000e+00
1.000000e+00
1.000000e+00
1.000000e+00
1.000000e+00
1.000000e+00
1.000000e+00
1.000000e+00
1.000000e+00
1.000000e+00
1.000000e+00
1.000000e+00
1.000000e+00
1.000000e+00
1.000000e+00
1.000000e+00
1.000000e+00
1.000000e+00
1.000000e+00
1.000000e+00
1.000000e+00
1.000000e+00
1.000000e+00
1.000000e+00
1.000000e+00
1.000000e+00
1.000000e+00
1.000000e+00
1.000000e+00
1.000000e+00
1.000000e+00
1.000000e+00
1.000000e+00
1.000000e+00
1.000000e+00
1.000000e+00
1.000000e+00
1.000000e+00
1.000000e+00
1.000000e+00
1.000000e+00
1.000000e+00
1.000000e+00
1.000000e+00
1.000000e+00
1.000000e+00
1.000000e+00
1.000000e+00
1.000000e+00
1.000000e+00
1.000000e+00
1.000000e+00
1.000000e+00
1.000000e+00
1.000000e+00
1.000000e+00
1.000000e+00
1.000000e+00
1.000000e+00
1.000000e+00
1.000000e+00
1.000000e+00
1.000000e+00
1.000000e+00
1.000000e+00
1.000000e+00
1.000000e+00
1.000000e+00
1.000000e+00
1.000000e+00
1.000000e+00
1.000000e+00
1.000000e+00
1.000000e+00
1.000000e+00
1.000000e+00
1.000000e+00
1.000000e+00
1.000000e+00
1.000000e+00
1.000000e+00
1.000000e+00
1.000000e+00
1.000000e+00
1.000000e+00
1.000000e+00
1.000000e+00
1.000000e+00
1.000000e+00
1.000000e+00
1.000000e+00
1.000000e+00
1.000000e+00
1.000000e+00
1.000000e+00
1.000000e+00
1.000000e+00
1.000000e+00
1.000000e+00
1.000000e+00
1.000000e+00
1.000000e+00
1.000000e+00
1.000000e+00
1.000000e+00
1.000000e+00
1.000000e+00
1.000000e+00
1.000000e+00
1.000000e+00
1.000000e+00
1.000000e+00
1.000000e+00
1.000000e+00
1.000000e+00
1.000000e+00
1.000000e+00
1.000000e+00
1.000000e+00
1.000000e+00
1.000000e+00
1.000000e+00
1.000000e+00
1.000000e+00
1.000000e+00
1.000000e+00
1.000000e+00
1.000000e+00
1.000000e+00
1.000000e+00
1.000000e+00
1.000000e+00
1.000000e+00
1.000000e+00
1.000000e+00
1.000000e+00
1.000000e+00
1.000000e+00
1.000000e+00
1.000000e+00
1.000000e+00
1.000000e+00
1.000000e+00
1.000000e+00
1.000000e+00
1.000000e+00
1.000000e+00
1.000000e+00
1.000000e+00
1.000000e+00
1.000000e+00
1.000000e+00
1.000000e+00
1.000000e+00
1.000000e+00
1.000000e+00
1.000000e+00
1.000000e+00
1.000000e+00
1.000000e+00
1.000000e+00
1.000000e+00
1.000000e+00
1.000000e+00
1.000000e+00
1.000000e+00
1.000000e+00
1.000000e+00
1.000000e+00
1.000000e+00
1.000000e+00
1.000000e+00
1.000000e+00
1.000000e+00
1.000000e+00
1.000000e+00
1.000000e+00
1.000000e+00
1.000000e+00
1.000000e+00
1.000000e+00
1.000000e+00
1.000000e+00
1.000000e+00
1.000000e+00
1.000000e+00
1.000000e+00
1.000000e+00
1.000000e+00
1.000000e+00
1.000000e+00
1.000000e+00
1.000000e+00
1.000000e+00
1.000000e+00
1.000000e+00
1.000000e+00
1.000000e+00
1.000000e+00
1.000000e+00
1.000000e+00
1.000000e+00
1.000000e+00
1.000000e+00
1.000000e+00
1.000000e+00
1.000000e+00
1.000000e+00
1.000000e+00
1.000000e+00
1.000000e+00
1.000000e+00
1.000000e+00
1.000000e+00
1.000000e+00
1.000000e+00
1.000000e+00
1.000000e+00
1.000000e+00
1.000000e+00
1.000000e+00
1.000000e+00
1.000000e+00
1.000000e+00
1.000000e+00
1.000000e+00
1.000000e+00
1.000000e+00
1.000000e+00
1.000000e+00
1.000000e+00
1.000000e+00
1.000000e+00
1.000000e+00
1.000000e+00
1.000000e+00
1.000000e+00
1.000000e+00
1.000000e+00
1.000000e+00
1.000000e+00
1.000000e+00
1.000000e+00
1.000000e+00
1.000000e+00
1.000000e+00
1.000000e+00
1.000000e+00
1.000000e+00
1.000000e+00
1.000000e+00
1.000000e+00
1.000000e+00
1.000000e+00
1.000000e+00
1.000000e+00
1.000000e+00
1.000000e+00
1.000000e+00
1.000000e+00
1.000000e+00
1.000000e+00
1.000000e+00
1.000000e+00
1.000000e+00
1.000000e+00
1.000000e+00
1.000000e+00
1.000000e+00
1.000000e+00
1.000000e+00
1.000000e+00
1.000000e+00
1.000000e+00
1.000000e+00
1.000000e+00
1.000000e+00
1.000000e+00
1.000000e+00
1.000000e+00
1.000000e+00
1.000000e+00
1.000000e+00
1.000000e+00
1.000000e+00
1.000000e+00
1.000000e+00
1.000000e+00
1.000000e+00
1.000000e+00
1.000000e+00
1.000000e+00
1.000000e+00
1.000000e+00
1.000000e+00
1.000000e+00
1.000000e+00
1.000000e+00
1.000000e+00
1.000000e+00
1.000000e+00
1.000000e+00
1.000000e+00
1.000000e+00
1.000000e+00
1.000000e+00
1.000000e+00
1.000000e+00
1.000000e+00
1.000000e+00
1.000000e+00
1.000000e+00
1.000000e+00
1.000000e+00
1.000000e+00
1.000000e+00
1.000000e+00
1.000000e+00
1.000000e+00
1.000000e+00
1.000000e+00
1.000000e+00
1.000000e+00
1.000000e+00
1.000000e+00
1.000000e+00
1.000000e+00
1.000000e+00
1.000000e+00
1.000000e+00
1.000000e+00
1.000000e+00
1.000000e+00
1.000000e+00
1.000000e+00
1.000000e+00
1.000000e+00
1.000000e+00
1.000000e+00
1.000000e+00
1.000000e+00
1.000000e+00
1.000000e+00
1.000000e+00
1.000000e+00
1.000000e+00
1.000000e+00
1.000000e+00
1.000000e+00
1.000000e+00
1.000000e+00
1.000000e+00
1.000000e+00
1.000000e+00
1.000000e+00
1.000000e+00
1.000000e+00
1.000000e+00
1.000000e+00
1.000000e+00
1.000000e+00
1.000000e+00
1.000000e+00
1.000000e+00
1.000000e+00
1.000000e+00
1.000000e+00
1.000000e+00
1.000000e+00
1.000000e+00
1.000000e+00
1.000000e+00
1.000000e+00
1.000000e+00
1.000000e+00
1.000000e+00
1.000000e+00
1.000000e+00
1.000000e+00
1.000000e+00
1.000000e+00
1.000000e+00
1.000000e+00
1.000000e+00
1.000000e+00
1.000000e+00
1.000000e+00
1.000000e+00
1.000000e+00
1.000000e+00
1.000000e+00
1.000000e+00
1.000000e+00
1.000000e+00
1.000000e+00
1.000000e+00
1.000000e+00
1.000000e+00
1.000000e+00
1.000000e+00
1.000000e+00
1.000000e+00
1.000000e+00
1.000000e+00
1.000000e+00
1.000000e+00
1.000000e+00
1.000000e+00
1.000000e+00
1.000000e+00
1.000000e+00
1.000000e+00
1.000000e+00
1.000000e+00
1.000000e+00
1.000000e+00
1.000000e+00
1.000000e+00
1.000000e+00
1.000000e+00
1.000000e+00
1.000000e+00
1.000000e+00
1.000000e+00
1.000000e+00
1.000000e+00
1.000000e+00
1.000000e+00
1.000000e+00
1.000000e+00
1.000000e+00
1.000000e+00
1.000000e+00
1.000000e+00
1.000000e+00
1.000000e+00
1.000000e+00
1.000000e+00
1.000000e+00
1.000000e+00
1.000000e+00
1.000000e+00
1.000000e+00
1.000000e+00
1.000000e+00
1.000000e+00
1.000000e+00
1.000000e+00
1.000000e+00
1.000000e+00
1.000000e+00
1.000000e+00
1.000000e+00
1.000000e+00
1.000000e+00
1.000000e+00
1.000000e+00
1.000000e+00
1.000000e+00
1.000000e+00
1.000000e+00
1.000000e+00
1.000000e+00
1.000000e+00
1.000000e+00
1.000000e+00
1.000000e+00
1.000000e+00
1.000000e+00
1.000000e+00
1.000000e+00
1.000000e+00
1.000000e+00
1.000000e+00
1.000000e+00
1.000000e+00
1.000000e+00
1.000000e+00
1.000000e+00
1.000000e+00
1.000000e+00
1.000000e+00
1.000000e+00
1.000000e+00
1.000000e+00
1.000000e+00
1.000000e+00
1.000000e+00
1.000000e+00
1.000000e+00
1.000000e+00
1.000000e+00
1.000000e+00
1.000000e+00
1.000000e+00
1.000000e+00
1.000000e+00
1.000000e+00
1.000000e+00
1.000000e+00
1.000000e+00
1.000000e+00
1.000000e+00
1.000000e+00
1.000000e+00
1.000000e+00
1.000000e+00
1.000000e+00
1.000000e+00
1.000000e+00
1.000000e+00
1.000000e+00
1.000000e+00
1.000000e+00
1.000000e+00
1.000000e+00
1.000000e+00
1.000000e+00
1.000000e+00
1.000000e+00
1.000000e+00
1.000000e+00
1.000000e+00
1.000000e+00
1.000000e+00
1.000000e+00
1.000000e+00
1.000000e+00
1.000000e+00
1.000000e+00
1.000000e+00
1.000000e+00
1.000000e+00
1.000000e+00
1.000000e+00
1.000000e+00
1.000000e+00
1.000000e+00
1.000000e+00
1.000000e+00
1.000000e+00
1.000000e+00
1.000000e+00
1.000000e+00
1.000000e+00
1.000000e+00
1.000000e+00
1.000000e+00
1.000000e+00
1.000000e+00
1.000000e+00
1.000000e+00
1.000000e+00
1.000000e+00
1.000000e+00
1.000000e+00
1.000000e+00
1.000000e+00
1.000000e+00
1.000000e+00
1.000000e+00
1.000000e+00
1.000000e+00
1.000000e+00
1.000000e+00
1.000000e+00
1.000000e+00
1.000000e+00
1.000000e+00
1.000000e+00
1.000000e+00
1.000000e+00
1.000000e+00
1.000000e+00
1.000000e+00
1.000000e+00
1.000000e+00
1.000000e+00
1.000000e+00
1.000000e+00
1.000000e+00
1.000000e+00
1.000000e+00
1.000000e+00
1.000000e+00
1.000000e+00
1.000000e+00
1.000000e+00
1.000000e+00
1.000000e+00
1.000000e+00
1.000000e+00
1.000000e+00
1.000000e+00
1.000000e+00
1.000000e+00
1.000000e+00
1.000000e+00
1.000000e+00
1.000000e+00
1.000000e+00
1.000000e+00
1.000000e+00
1.000000e+00
1.000000e+00
1.000000e+00
1.000000e+00
1.000000e+00
1.000000e+00
1.000000e+00
1.000000e+00
1.000000e+00
1.000000e+00
1.000000e+00
1.000000e+00
1.000000e+00
1.000000e+00
1.000000e+00
1.000000e+00
1.000000e+00
1.000000e+00
1.000000e+00
1.000000e+00
1.000000e+00
1.000000e+00
1.000000e+00
1.000000e+00
1.000000e+00
1.000000e+00
1.000000e+00
1.000000e+00
1.000000e+00
1.000000e+00
1.000000e+00
1.000000e+00
1.000000e+00
1.000000e+00
1.000000e+00
1.000000e+00
1.000000e+00
1.000000e+00
1.000000e+00
1.000000e+00
1.000000e+00
1.000000e+00
1.000000e+00
1.000000e+00
1.000000e+00
1.000000e+00
1.000000e+00
1.000000e+00
1.000000e+00
1.000000e+00
1.000000e+00
1.000000e+00
1.000000e+00
1.000000e+00
1.000000e+00
1.000000e+00
1.000000e+00
1.000000e+00
1.000000e+00
1.000000e+00
1.000000e+00
1.000000e+00
1.000000e+00
1.000000e+00
1.000000e+00
1.000000e+00
1.000000e+00
1.000000e+00
1.000000e+00
1.000000e+00
1.000000e+00
1.000000e+00
1.000000e+00
1.000000e+00
1.000000e+00
1.000000e+00
1.000000e+00
1.000000e+00
1.000000e+00
1.000000e+00
1.000000e+00
1.000000e+00
1.000000e+00
1.000000e+00
1.000000e+00
1.000000e+00
1.000000e+00
1.000000e+00
1.000000e+00
1.000000e+00
1.000000e+00
1.000000e+00
1.000000e+00
1.000000e+00
1.000000e+00
1.000000e+00
1.000000e+00
1.000000e+00
1.000000e+00
1.000000e+00
1.000000e+00
1.000000e+00
1.000000e+00
1.000000e+00
1.000000e+00
1.000000e+00
1.000000e+00
1.000000e+00
1.000000e+00
1.000000e+00
1.000000e+00
1.000000e+00
1.000000e+00
1.000000e+00
1.000000e+00
1.000000e+00
1.000000e+00
1.000000e+00
1.000000e+00
1.000000e+00
1.000000e+00
1.000000e+00
1.000000e+00
1.000000e+00
1.000000e+00
1.000000e+00
1.000000e+00
1.000000e+00
1.000000e+00
1.000000e+00
1.000000e+00
1.000000e+00
1.000000e+00
1.000000e+00
1.000000e+00
1.000000e+00
1.000000e+00
1.000000e+00
1.000000e+00
1.000000e+00
1.000000e+00
1.000000e+00
1.000000e+00
1.000000e+00
1.000000e+00
1.000000e+00
1.000000e+00
1.000000e+00
1.000000e+00
1.000000e+00
1.000000e+00
1.000000e+00
1.000000e+00
1.000000e+00
1.000000e+00
1.000000e+00
1.000000e+00
1.000000e+00
1.000000e+00
1.000000e+00
1.000000e+00
1.000000e+00
1.000000e+00
1.000000e+00
1.000000e+00
1.000000e+00
1.000000e+00
1.000000e+00
1.000000e+00
1.000000e+00
1.000000e+00
1.000000e+00
1.000000e+00
1.000000e+00
1.000000e+00
1.000000e+00
1.000000e+00
1.000000e+00
1.000000e+00
1.000000e+00
1.000000e+00
1.000000e+00
1.000000e+00
1.000000e+00
1.000000e+00
1.000000e+00
1.000000e+00
1.000000e+00
1.000000e+00
1.000000e+00
1.000000e+00
1.000000e+00
1.000000e+00
1.000000e+00
1.000000e+00
1.000000e+00
1.000000e+00
1.000000e+00
1.000000e+00
1.000000e+00
1.000000e+00
1.000000e+00
1.000000e+00
1.000000e+00
1.000000e+00
1.000000e+00
1.000000e+00
1.000000e+00
1.000000e+00
1.000000e+00
1.000000e+00
1.000000e+00
1.000000e+00
1.000000e+00
1.000000e+00
1.000000e+00
1.000000e+00
1.000000e+00
1.000000e+00
1.000000e+00
1.000000e+00
1.000000e+00
1.000000e+00
1.000000e+00
1.000000e+00
1.000000e+00
1.000000e+00
1.000000e+00
1.000000e+00
1.000000e+00
1.000000e+00
1.000000e+00
1.000000e+00
1.000000e+00
1.000000e+00
1.000000e+00
1.000000e+00
1.000000e+00
1.000000e+00
1.000000e+00
1.000000e+00
1.000000e+00
1.000000e+00
1.000000e+00
1.000000e+00
1.000000e+00
1.000000e+00
1.000000e+00
1.000000e+00
1.000000e+00
1.000000e+00
1.000000e+00
1.000000e+00
1.000000e+00
1.000000e+00
1.000000e+00
1.000000e+00
1.000000e+00
1.000000e+00
1.000000e+00
1.000000e+00
1.000000e+00
1.000000e+00
1.000000e+00
1.000000e+00
1.000000e+00
1.000000e+00
1.000000e+00
1.000000e+00
1.000000e+00
1.000000e+00
1.000000e+00
1.000000e+00
1.000000e+00
1.000000e+00
1.000000e+00
1.000000e+00
1.000000e+00
1.000000e+00
1.000000e+00
1.000000e+00
1.000000e+00
1.000000e+00
1.000000e+00
1.000000e+00
1.000000e+00
1.000000e+00
1.000000e+00
1.000000e+00
1.000000e+00
1.000000e+00
1.000000e+00
1.000000e+00
1.000000e+00
1.000000e+00
1.000000e+00
1.000000e+00
1.000000e+00
1.000000e+00
1.000000e+00
1.000000e+00
1.000000e+00
1.000000e+00
1.000000e+00
1.000000e+00
1.000000e+00
1.000000e+00
1.000000e+00
1.000000e+00
1.000000e+00
1.000000e+00
1.000000e+00
1.000000e+00
1.000000e+00
1.000000e+00
1.000000e+00
1.000000e+00
1.000000e+00
1.000000e+00
1.000000e+00
1.000000e+00
1.000000e+00
1.000000e+00
1.000000e+00
1.000000e+00
1.000000e+00
1.000000e+00
1.000000e+00
1.000000e+00
1.000000e+00
1.000000e+00
1.000000e+00
1.000000e+00
1.000000e+00
1.000000e+00
1.000000e+00
1.000000e+00
1.000000e+00
1.000000e+00
1.000000e+00
1.000000e+00
1.000000e+00
1.000000e+00
1.000000e+00
1.000000e+00
1.000000e+00
1.000000e+00
1.000000e+00
1.000000e+00
1.000000e+00
1.000000e+00
1.000000e+00
1.000000e+00
1.000000e+00
1.000000e+00
1.000000e+00
1.000000e+00
1.000000e+00
1.000000e+00
1.000000e+00
1.000000e+00
1.000000e+00
1.000000e+00
1.000000e+00
1.000000e+00
1.000000e+00
1.000000e+00
1.000000e+00
1.000000e+00
1.000000e+00
1.000000e+00
1.000000e+00
1.000000e+00
1.000000e+00
1.000000e+00
1.000000e+00
1.000000e+00
1.000000e+00
1.000000e+00
1.000000e+00
1.000000e+00
1.000000e+00
1.000000e+00
1.000000e+00
1.000000e+00
1.000000e+00
1.000000e+00
1.000000e+00
1.000000e+00
1.000000e+00
1.000000e+00
1.000000e+00
1.000000e+00
1.000000e+00
1.000000e+00
1.000000e+00
1.000000e+00
1.000000e+00
1.000000e+00
1.000000e+00
1.000000e+00
1.000000e+00
1.000000e+00
1.000000e+00
1.000000e+00
1.000000e+00
1.000000e+00
1.000000e+00
1.000000e+00
1.000000e+00
1.000000e+00
1.000000e+00
1.000000e+00
1.000000e+00
1.000000e+00
1.000000e+00
1.000000e+00
1.000000e+00
1.000000e+00
1.000000e+00
1.000000e+00
1.000000e+00
1.000000e+00
1.000000e+00
1.000000e+00
1.000000e+00
1.000000e+00
1.000000e+00
1.000000e+00
1.000000e+00
1.000000e+00
1.000000e+00
1.000000e+00
1.000000e+00
1.000000e+00
1.000000e+00
1.000000e+00
1.000000e+00
1.000000e+00
1.000000e+00
1.000000e+00
1.000000e+00
1.000000e+00
1.000000e+00
1.000000e+00
1.000000e+00
1.000000e+00
1.000000e+00
1.000000e+00
1.000000e+00
1.000000e+00
1.000000e+00
1.000000e+00
1.000000e+00
1.000000e+00
1.000000e+00
1.000000e+00
1.000000e+00
1.000000e+00
1.000000e+00
1.000000e+00
1.000000e+00
1.000000e+00
1.000000e+00
1.000000e+00
1.000000e+00
1.000000e+00
1.000000e+00
1.000000e+00
1.000000e+00
1.000000e+00
1.000000e+00
1.000000e+00
1.000000e+00
1.000000e+00
1.000000e+00
1.000000e+00
1.000000e+00
1.000000e+00
1.000000e+00
1.000000e+00
1.000000e+00
1.000000e+00
1.000000e+00
1.000000e+00
1.000000e+00
1.000000e+00
1.000000e+00
1.000000e+00
1.000000e+00
1.000000e+00
1.000000e+00
1.000000e+00
1.000000e+00
1.000000e+00
1.000000e+00
1.000000e+00
1.000000e+00
1.000000e+00
1.000000e+00
1.000000e+00
1.000000e+00
1.000000e+00
1.000000e+00
1.000000e+00
1.000000e+00
1.000000e+00
1.000000e+00
1.000000e+00
1.000000e+00
1.000000e+00
1.000000e+00
1.000000e+00
1.000000e+00
1.000000e+00
1.000000e+00
1.000000e+00
1.000000e+00
1.000000e+00
1.000000e+00
1.000000e+00
1.000000e+00
1.000000e+00
1.000000e+00
1.000000e+00
1.000000e+00
1.000000e+00
1.000000e+00
1.000000e+00
1.000000e+00
1.000000e+00
1.000000e+00
1.000000e+00
1.000000e+00
1.000000e+00
1.000000e+00
1.000000e+00
1.000000e+00
1.000000e+00
1.000000e+00
1.000000e+00
1.000000e+00
1.000000e+00
1.000000e+00
1.000000e+00
1.000000e+00
1.000000e+00
1.000000e+00
1.000000e+00
1.000000e+00
1.000000e+00
1.000000e+00
1.000000e+00
1.000000e+00
1.000000e+00
1.000000e+00
1.000000e+00
1.000000e+00
1.000000e+00
1.000000e+00
1.000000e+00
1.000000e+00
1.000000e+00
1.000000e+00
1.000000e+00
1.000000e+00
1.000000e+00
1.000000e+00
1.000000e+00
1.000000e+00
1.000000e+00
1.000000e+00
1.000000e+00
1.000000e+00
1.000000e+00
1.000000e+00
1.000000e+00
1.000000e+00
1.000000e+00
1.000000e+00
1.000000e+00
1.000000e+00
1.000000e+00
1.000000e+00
1.000000e+00
1.000000e+00
1.000000e+00
1.000000e+00
1.000000e+00
1.000000e+00
1.000000e+00
1.000000e+00
1.000000e+00
1.000000e+00
1.000000e+00
1.000000e+00
1.000000e+00
1.000000e+00
1.000000e+00
1.000000e+00
1.000000e+00
1.000000e+00
1.000000e+00
1.000000e+00
1.000000e+00
1.000000e+00
1.000000e+00
1.000000e+00
1.000000e+00
1.000000e+00
1.000000e+00
1.000000e+00
1.000000e+00
1.000000e+00
1.000000e+00
1.000000e+00
1.000000e+00
1.000000e+00
1.000000e+00
1.000000e+00
1.000000e+00
1.000000e+00
1.000000e+00
1.000000e+00
1.000000e+00
1.000000e+00
1.000000e+00
1.000000e+00
1.000000e+00
1.000000e+00
1.000000e+00
1.000000e+00
1.000000e+00
1.000000e+00
1.000000e+00
1.000000e+00
1.000000e+00
1.000000e+00
1.000000e+00
1.000000e+00
1.000000e+00
1.000000e+00
1.000000e+00
1.000000e+00
1.000000e+00
1.000000e+00
1.000000e+00
1.000000e+00
1.000000e+00
1.000000e+00
1.000000e+00
1.000000e+00
1.000000e+00
1.000000e+00
1.000000e+00
1.000000e+00
1.000000e+00
1.000000e+00
1.000000e+00
1.000000e+00
1.000000e+00
1.000000e+00
1.000000e+00
1.000000e+00
1.000000e+00
1.000000e+00
1.000000e+00
1.000000e+00
1.000000e+00
1.000000e+00
1.000000e+00
1.000000e+00
1.000000e+00
1.000000e+00
1.000000e+00
1.000000e+00
1.000000e+00
1.000000e+00
1.000000e+00
1.000000e+00
1.000000e+00
1.000000e+00
1.000000e+00
1.000000e+00
1.000000e+00
1.000000e+00
1.000000e+00
1.000000e+00
1.000000e+00
1.000000e+00
1.000000e+00
1.000000e+00
1.000000e+00
1.000000e+00
1.000000e+00
1.000000e+00
1.000000e+00
1.000000e+00
1.000000e+00
1.000000e+00
1.000000e+00
1.000000e+00
1.000000e+00
1.000000e+00
1.000000e+00
1.000000e+00
1.000000e+00
1.000000e+00
1.000000e+00
1.000000e+00
1.000000e+00
1.000000e+00
1.000000e+00
1.000000e+00
1.000000e+00
1.000000e+00
1.000000e+00
1.000000e+00
1.000000e+00
1.000000e+00
1.000000e+00
1.000000e+00
1.000000e+00
1.000000e+00
1.000000e+00
1.000000e+00
1.000000e+00
1.000000e+00
1.000000e+00
1.000000e+00
1.000000e+00
1.000000e+00
1.000000e+00
1.000000e+00
1.000000e+00
1.000000e+00
1.000000e+00
1.000000e+00
1.000000e+00
1.000000e+00
1.000000e+00
1.000000e+00
1.000000e+00
1.000000e+00
1.000000e+00
1.000000e+00
1.000000e+00
1.000000e+00
1.000000e+00
1.000000e+00
1.000000e+00
1.000000e+00
1.000000e+00
1.000000e+00
1.000000e+00
1.000000e+00
1.000000e+00
1.000000e+00
1.000000e+00
1.000000e+00
1.000000e+00
1.000000e+00
1.000000e+00
1.000000e+00
1.000000e+00
1.000000e+00
1.000000e+00
1.000000e+00
1.000000e+00
1.000000e+00
1.000000e+00
1.000000e+00
1.000000e+00
1.000000e+00
1.000000e+00
1.000000e+00
1.000000e+00
1.000000e+00
1.000000e+00
1.000000e+00
1.000000e+00
1.000000e+00
1.000000e+00
1.000000e+00
1.000000e+00
1.000000e+00
1.000000e+00
1.000000e+00
1.000000e+00
1.000000e+00
1.000000e+00
1.000000e+00
1.000000e+00
1.000000e+00
1.000000e+00
1.000000e+00
1.000000e+00
1.000000e+00
1.000000e+00
1.000000e+00
1.000000e+00
1.000000e+00
1.000000e+00
1.000000e+00
1.000000e+00
1.000000e+00
1.000000e+00
1.000000e+00
1.000000e+00
1.000000e+00
1.000000e+00
1.000000e+00
1.000000e+00
1.000000e+00
1.000000e+00
1.000000e+00
1.000000e+00
1.000000e+00
1.000000e+00
1.000000e+00
1.000000e+00
1.000000e+00
1.000000e+00
1.000000e+00
1.000000e+00
1.000000e+00
1.000000e+00
1.000000e+00
1.000000e+00
1.000000e+00
1.000000e+00
1.000000e+00
1.000000e+00
1.000000e+00
1.000000e+00
1.000000e+00
1.000000e+00
1.000000e+00
1.000000e+00
1.000000e+00
1.000000e+00
1.000000e+00
1.000000e+00
1.000000e+00
1.000000e+00
1.000000e+00
1.000000e+00
1.000000e+00
1.000000e+00
1.000000e+00
1.000000e+00
1.000000e+00
1.000000e+00
1.000000e+00
1.000000e+00
1.000000e+00
1.000000e+00
1.000000e+00
1.000000e+00
1.000000e+00
1.000000e+00
1.000000e+00
1.000000e+00
1.000000e+00
1.000000e+00
1.000000e+00
1.000000e+00
1.000000e+00
1.000000e+00
1.000000e+00
1.000000e+00
1.000000e+00
1.000000e+00
1.000000e+00
1.000000e+00
1.000000e+00
1.000000e+00
1.000000e+00
1.000000e+00
1.000000e+00
1.000000e+00
1.000000e+00
1.000000e+00
1.000000e+00
1.000000e+00
1.000000e+00
1.000000e+00
1.000000e+00
1.000000e+00
1.000000e+00
1.000000e+00
1.000000e+00
1.000000e+00
1.000000e+00
1.000000e+00
1.000000e+00
1.000000e+00
1.000000e+00
1.000000e+00
1.000000e+00
1.000000e+00
1.000000e+00
1.000000e+00
1.000000e+00
1.000000e+00
1.000000e+00
1.000000e+00
1.000000e+00
1.000000e+00
1.000000e+00
1.000000e+00
1.000000e+00
1.000000e+00
1.000000e+00
1.000000e+00
1.000000e+00
1.000000e+00
1.000000e+00
1.000000e+00
1.000000e+00
1.000000e+00
1.000000e+00
1.000000e+00
1.000000e+00
1.000000e+00
1.000000e+00
1.000000e+00
1.000000e+00
1.000000e+00
1.000000e+00
1.000000e+00
1.000000e+00
1.000000e+00
1.000000e+00
1.000000e+00
1.000000e+00
1.000000e+00
1.000000e+00
1.000000e+00
1.000000e+00
1.000000e+00
1.000000e+00
1.000000e+00
1.000000e+00
1.000000e+00
1.000000e+00
1.000000e+00
1.000000e+00
1.000000e+00
1.000000e+00
1.000000e+00
1.000000e+00
1.000000e+00
1.000000e+00
1.000000e+00
1.000000e+00
1.000000e+00
1.000000e+00
1.000000e+00
1.000000e+00
1.000000e+00
1.000000e+00
1.000000e+00
1.000000e+00
1.000000e+00
1.000000e+00
1.000000e+00
1.000000e+00
1.000000e+00
1.000000e+00
1.000000e+00
1.000000e+00
1.000000e+00
1.000000e+00
1.000000e+00
1.000000e+00
1.000000e+00
1.000000e+00
1.000000e+00
1.000000e+00
1.000000e+00
1.000000e+00
1.000000e+00
1.000000e+00
1.000000e+00
1.000000e+00
1.000000e+00
1.000000e+00
1.000000e+00
1.000000e+00
1.000000e+00
1.000000e+00
1.000000e+00
1.000000e+00
1.000000e+00
1.000000e+00
1.000000e+00
1.000000e+00
1.000000e+00
1.000000e+00
1.000000e+00
1.000000e+00
1.000000e+00
1.000000e+00
1.000000e+00
1.000000e+00
1.000000e+00
1.000000e+00
1.000000e+00
1.000000e+00
1.000000e+00
1.000000e+00
1.000000e+00
1.000000e+00
1.000000e+00
1.000000e+00
1.000000e+00
1.000000e+00
1.000000e+00
1.000000e+00
1.000000e+00
1.000000e+00
1.000000e+00
1.000000e+00
1.000000e+00
1.000000e+00
1.000000e+00
1.000000e+00
1.000000e+00
1.000000e+00
1.000000e+00
1.000000e+00
1.000000e+00
1.000000e+00
1.000000e+00
1.000000e+00
1.000000e+00
1.000000e+00
1.000000e+00
1.000000e+00
1.000000e+00
1.000000e+00
1.000000e+00
1.000000e+00
1.000000e+00
1.000000e+00
1.000000e+00
1.000000e+00
1.000000e+00
1.000000e+00
1.000000e+00
1.000000e+00
1.000000e+00
1.000000e+00
1.000000e+00
1.000000e+00
1.000000e+00
1.000000e+00
1.000000e+00
1.000000e+00
1.000000e+00
1.000000e+00
1.000000e+00
1.000000e+00
1.000000e+00
1.000000e+00
1.000000e+00
1.000000e+00
1.000000e+00
1.000000e+00
1.000000e+00
1.000000e+00
1.000000e+00
1.000000e+00
1.000000e+00
1.000000e+00
1.000000e+00
1.000000e+00
1.000000e+00
1.000000e+00
1.000000e+00
1.000000e+00
1.000000e+00
1.000000e+00
1.000000e+00
1.000000e+00
1.000000e+00
1.000000e+00
1.000000e+00
1.000000e+00
1.000000e+00
1.000000e+00
1.000000e+00
1.000000e+00
1.000000e+00
1.000000e+00
1.000000e+00
1.000000e+00
1.000000e+00
1.000000e+00
1.000000e+00
1.000000e+00
1.000000e+00
1.000000e+00
1.000000e+00
1.000000e+00
1.000000e+00
1.000000e+00
1.000000e+00
1.000000e+00
1.000000e+00
1.000000e+00
1.000000e+00
1.000000e+00
1.000000e+00
1.000000e+00
1.000000e+00
1.000000e+00
1.000000e+00
1.000000e+00
1.000000e+00
1.000000e+00
1.000000e+00
1.000000e+00
1.000000e+00
1.000000e+00
1.000000e+00
1.000000e+00
1.000000e+00
1.000000e+00
1.000000e+00
1.000000e+00
1.000000e+00
1.000000e+00
1.000000e+00
1.000000e+00
1.000000e+00
1.000000e+00
1.000000e+00
1.000000e+00
1.000000e+00
1.000000e+00
1.000000e+00
1.000000e+00
1.000000e+00
1.000000e+00
1.000000e+00
1.000000e+00
1.000000e+00
1.000000e+00
1.000000e+00
1.000000e+00
1.000000e+00
1.000000e+00
1.000000e+00
1.000000e+00
1.000000e+00
1.000000e+00
1.000000e+00
1.000000e+00
1.000000e+00
1.000000e+00
1.000000e+00
1.000000e+00
1.000000e+00
1.000000e+00
1.000000e+00
1.000000e+00
1.000000e+00
1.000000e+00
1.000000e+00
1.000000e+00
1.000000e+00
1.000000e+00
1.000000e+00
1.000000e+00
1.000000e+00
1.000000e+00
1.000000e+00
1.000000e+00
1.000000e+00
1.000000e+00
1.000000e+00
1.000000e+00
1.000000e+00
1.000000e+00
1.000000e+00
1.000000e+00
1.000000e+00
1.000000e+00
1.000000e+00
1.000000e+00
1.000000e+00
1.000000e+00
1.000000e+00
1.000000e+00
1.000000e+00
1.000000e+00
1.000000e+00
1.000000e+00
1.000000e+00
1.000000e+00
1.000000e+00
1.000000e+00
1.000000e+00
1.000000e+00
1.000000e+00
1.000000e+00
1.000000e+00
1.000000e+00
1.000000e+00
1.000000e+00
1.000000e+00
1.000000e+00
1.000000e+00
1.000000e+00
1.000000e+00
1.000000e+00
1.000000e+00
1.000000e+00
1.000000e+00
1.000000e+00
1.000000e+00
1.000000e+00
1.000000e+00
1.000000e+00
1.000000e+00
1.000000e+00
1.000000e+00
1.000000e+00
1.000000e+00
1.000000e+00
1.000000e+00
1.000000e+00
1.000000e+00
1.000000e+00
1.000000e+00
1.000000e+00
1.000000e+00
1.000000e+00
1.000000e+00
1.000000e+00
1.000000e+00
1.000000e+00
1.000000e+00
1.000000e+00
1.000000e+00
1.000000e+00
1.000000e+00
1.000000e+00
1.000000e+00
1.000000e+00
1.000000e+00
1.000000e+00
1.000000e+00
1.000000e+00
1.000000e+00
1.000000e+00
1.000000e+00
1.000000e+00
1.000000e+00
1.000000e+00
1.000000e+00
1.000000e+00
1.000000e+00
1.000000e+00
1.000000e+00
1.000000e+00
1.000000e+00
1.000000e+00
1.000000e+00
1.000000e+00
1.000000e+00
1.000000e+00
1.000000e+00
1.000000e+00
1.000000e+00
1.000000e+00
1.000000e+00
1.000000e+00
1.000000e+00
1.000000e+00
1.000000e+00
1.000000e+00
1.000000e+00
1.000000e+00
1.000000e+00
1.000000e+00
1.000000e+00
1.000000e+00
1.000000e+00
1.000000e+00
1.000000e+00
1.000000e+00
1.000000e+00
1.000000e+00
1.000000e+00
1.000000e+00
1.000000e+00
1.000000e+00
1.000000e+00
1.000000e+00
1.000000e+00
1.000000e+00
1.000000e+00
1.000000e+00
1.000000e+00
1.000000e+00
1.000000e+00
1.000000e+00
1.000000e+00
1.000000e+00
1.000000e+00
1.000000e+00
1.000000e+00
1.000000e+00
1.000000e+00
1.000000e+00
1.000000e+00
1.000000e+00
1.000000e+00
1.000000e+00
1.000000e+00
1.000000e+00
1.000000e+00
1.000000e+00
1.000000e+00
1.000000e+00
1.000000e+00
1.000000e+00
1.000000e+00
1.000000e+00
1.000000e+00
1.000000e+00
1.000000e+00
1.000000e+00
1.000000e+00
1.000000e+00
1.000000e+00
1.000000e+00
1.000000e+00
1.000000e+00
1.000000e+00
1.000000e+00
1.000000e+00
1.000000e+00
1.000000e+00
1.000000e+00
1.000000e+00
1.000000e+00
1.000000e+00
1.000000e+00
1.000000e+00
1.000000e+00
1.000000e+00
1.000000e+00
1.000000e+00
1.000000e+00
1.000000e+00
1.000000e+00
1.000000e+00
1.000000e+00
1.000000e+00
1.000000e+00
1.000000e+00
1.000000e+00
1.000000e+00
1.000000e+00
1.000000e+00
1.000000e+00
1.000000e+00
1.000000e+00
1.000000e+00
1.000000e+00
1.000000e+00
1.000000e+00
1.000000e+00
1.000000e+00
1.000000e+00
1.000000e+00
1.000000e+00
1.000000e+00
1.000000e+00
1.000000e+00
1.000000e+00
1.000000e+00
1.000000e+00
1.000000e+00
1.000000e+00
1.000000e+00
1.000000e+00
1.000000e+00
1.000000e+00
1.000000e+00
1.000000e+00
1.000000e+00
1.000000e+00
1.000000e+00
1.000000e+00
1.000000e+00
1.000000e+00
1.000000e+00
1.000000e+00
1.000000e+00
1.000000e+00
1.000000e+00
1.000000e+00
1.000000e+00
1.000000e+00
1.000000e+00
1.000000e+00
1.000000e+00
1.000000e+00
1.000000e+00
1.000000e+00
1.000000e+00
1.000000e+00
1.000000e+00
1.000000e+00
1.000000e+00
1.000000e+00
1.000000e+00
1.000000e+00
1.000000e+00
1.000000e+00
1.000000e+00
1.000000e+00
1.000000e+00
1.000000e+00
1.000000e+00
1.000000e+00
1.000000e+00
1.000000e+00
1.000000e+00
1.000000e+00
1.000000e+00
1.000000e+00
1.000000e+00
1.000000e+00
1.000000e+00
1.000000e+00
1.000000e+00
1.000000e+00
1.000000e+00
1.000000e+00
1.000000e+00
1.000000e+00
1.000000e+00
1.000000e+00
1.000000e+00
1.000000e+00
1.000000e+00
1.000000e+00
1.000000e+00
1.000000e+00
1.000000e+00
1.000000e+00
1.000000e+00
1.000000e+00
1.000000e+00
1.000000e+00
1.000000e+00
1.000000e+00
1.000000e+00
1.000000e+00
1.000000e+00
1.000000e+00
1.000000e+00
1.000000e+00
1.000000e+00
1.000000e+00
1.000000e+00
1.000000e+00
1.000000e+00
1.000000e+00
1.000000e+00
1.000000e+00
1.000000e+00
1.000000e+00
1.000000e+00
1.000000e+00
1.000000e+00
1.000000e+00
1.000000e+00
1.000000e+00
1.000000e+00
1.000000e+00
1.000000e+00
1.000000e+00
1.000000e+00
1.000000e+00
1.000000e+00
1.000000e+00
1.000000e+00
1.000000e+00
1.000000e+00
1.000000e+00
1.000000e+00
1.000000e+00
1.000000e+00
1.000000e+00
1.000000e+00
1.000000e+00
1.000000e+00
1.000000e+00
1.000000e+00
1.000000e+00
1.000000e+00
1.000000e+00
1.000000e+00
1.000000e+00
1.000000e+00
1.000000e+00
1.000000e+00
1.000000e+00
1.000000e+00
1.000000e+00
1.000000e+00
1.000000e+00
1.000000e+00
1.000000e+00
1.000000e+00
1.000000e+00
1.000000e+00
1.000000e+00
1.000000e+00
1.000000e+00
1.000000e+00
1.000000e+00
1.000000e+00
1.000000e+00
1.000000e+00
1.000000e+00
1.000000e+00
1.000000e+00
1.000000e+00
1.000000e+00
1.000000e+00
1.000000e+00
1.000000e+00
1.000000e+00
1.000000e+00
1.000000e+00
1.000000e+00
1.000000e+00
1.000000e+00
1.000000e+00
1.000000e+00
1.000000e+00
1.000000e+00
1.000000e+00
1.000000e+00
1.000000e+00
1.000000e+00
1.000000e+00
1.000000e+00
1.000000e+00
1.000000e+00
1.000000e+00
1.000000e+00
1.000000e+00
1.000000e+00
1.000000e+00
1.000000e+00
1.000000e+00
1.000000e+00
1.000000e+00
1.000000e+00
1.000000e+00
1.000000e+00
1.000000e+00
1.000000e+00
1.000000e+00
1.000000e+00
1.000000e+00
1.000000e+00
1.000000e+00
1.000000e+00
1.000000e+00
1.000000e+00
1.000000e+00
1.000000e+00
1.000000e+00
1.000000e+00
1.000000e+00
1.000000e+00
1.000000e+00
1.000000e+00
1.000000e+00
1.000000e+00
1.000000e+00
1.000000e+00
1.000000e+00
1.000000e+00
1.000000e+00
1.000000e+00
1.000000e+00
1.000000e+00
1.000000e+00
1.000000e+00
1.000000e+00
1.000000e+00
1.000000e+00
1.000000e+00
1.000000e+00
1.000000e+00
1.000000e+00
1.000000e+00
1.000000e+00
1.000000e+00
1.000000e+00
1.000000e+00
1.000000e+00
1.000000e+00
1.000000e+00
1.000000e+00
1.000000e+00
1.000000e+00
1.000000e+00
1.000000e+00
1.000000e+00
1.000000e+00
1.000000e+00
1.000000e+00
1.000000e+00
1.000000e+00
1.000000e+00
1.000000e+00
1.000000e+00
1.000000e+00
1.000000e+00
1.000000e+00
1.000000e+00
1.000000e+00
1.000000e+00
1.000000e+00
1.000000e+00
1.000000e+00
1.000000e+00
1.000000e+00
1.000000e+00
1.000000e+00
1.000000e+00
1.000000e+00
1.000000e+00
1.000000e+00
1.000000e+00
1.000000e+00
1.000000e+00
1.000000e+00
1.000000e+00
1.000000e+00
1.000000e+00
1.000000e+00
1.000000e+00
1.000000e+00
1.000000e+00
1.000000e+00
1.000000e+00
1.000000e+00
1.000000e+00
1.000000e+00
1.000000e+00
1.000000e+00
1.000000e+00
1.000000e+00
1.000000e+00
1.000000e+00
1.000000e+00
1.000000e+00
1.000000e+00
1.000000e+00
1.000000e+00
1.000000e+00
1.000000e+00
1.000000e+00
1.000000e+00
1.000000e+00
1.000000e+00
1.000000e+00
1.000000e+00
1.000000e+00
1.000000e+00
1.000000e+00
1.000000e+00
1.000000e+00
1.000000e+00
1.000000e+00
1.000000e+00
1.000000e+00
1.000000e+00
1.000000e+00
1.000000e+00
1.000000e+00
1.000000e+00
1.000000e+00
1.000000e+00
1.000000e+00
1.000000e+00
1.000000e+00
1.000000e+00
1.000000e+00
1.000000e+00
1.000000e+00
1.000000e+00
1.000000e+00
1.000000e+00
1.000000e+00
1.000000e+00
1.000000e+00
1.000000e+00
1.000000e+00
1.000000e+00
1.000000e+00
1.000000e+00
1.000000e+00
1.000000e+00
1.000000e+00
1.000000e+00
1.000000e+00
1.000000e+00
1.000000e+00
1.000000e+00
1.000000e+00
1.000000e+00
1.000000e+00
1.000000e+00
1.000000e+00
1.000000e+00
1.000000e+00
1.000000e+00
1.000000e+00
1.000000e+00
1.000000e+00
1.000000e+00
1.000000e+00
1.000000e+00
1.000000e+00
1.000000e+00
1.000000e+00
1.000000e+00
1.000000e+00
1.000000e+00
1.000000e+00
1.000000e+00
1.000000e+00
1.000000e+00
1.000000e+00
1.000000e+00
1.000000e+00
1.000000e+00
1.000000e+00
1.000000e+00
1.000000e+00
1.000000e+00
1.000000e+00
1.000000e+00
1.000000e+00
1.000000e+00
1.000000e+00
1.000000e+00
1.000000e+00
1.000000e+00
1.000000e+00
1.000000e+00
1.000000e+00
1.000000e+00
1.000000e+00
1.000000e+00
1.000000e+00
1.000000e+00
1.000000e+00
1.000000e+00
1.000000e+00
1.000000e+00
1.000000e+00
1.000000e+00
1.000000e+00
1.000000e+00
1.000000e+00
1.000000e+00
1.000000e+00
1.000000e+00
1.000000e+00
1.000000e+00
1.000000e+00
1.000000e+00
1.000000e+00
1.000000e+00
1.000000e+00
1.000000e+00
1.000000e+00
1.000000e+00
1.000000e+00
1.000000e+00
1.000000e+00
1.000000e+00
1.000000e+00
1.000000e+00
1.000000e+00
1.000000e+00
1.000000e+00
1.000000e+00
1.000000e+00
1.000000e+00
1.000000e+00
1.000000e+00
1.000000e+00
1.000000e+00
1.000000e+00
1.000000e+00
1.000000e+00
1.000000e+00
1.000000e+00
1.000000e+00
1.000000e+00
1.000000e+00
1.000000e+00
1.000000e+00
1.000000e+00
1.000000e+00
1.000000e+00
1.000000e+00
1.000000e+00
1.000000e+00
1.000000e+00
1.000000e+00
1.000000e+00
1.000000e+00
1.000000e+00
1.000000e+00
1.000000e+00
1.000000e+00
1.000000e+00
1.000000e+00
1.000000e+00
1.000000e+00
1.000000e+00
1.000000e+00
1.000000e+00
1.000000e+00
1.000000e+00
1.000000e+00
1.000000e+00
1.000000e+00
1.000000e+00
1.000000e+00
1.000000e+00
1.000000e+00
1.000000e+00
1.000000e+00
1.000000e+00
1.000000e+00
1.000000e+00
1.000000e+00
1.000000e+00
1.000000e+00
1.000000e+00
1.000000e+00
1.000000e+00
1.000000e+00
1.000000e+00
1.000000e+00
1.000000e+00
1.000000e+00
1.000000e+00
1.000000e+00
1.000000e+00
1.000000e+00
1.000000e+00
1.000000e+00
1.000000e+00
1.000000e+00
1.000000e+00
1.000000e+00
1.000000e+00
1.000000e+00
1.000000e+00
1.000000e+00
1.000000e+00
1.000000e+00
1.000000e+00
1.000000e+00
1.000000e+00
1.000000e+00
1.000000e+00
1.000000e+00
1.000000e+00
1.000000e+00
1.000000e+00
1.000000e+00
1.000000e+00
1.000000e+00
1.000000e+00
1.000000e+00
1.000000e+00
1.000000e+00
1.000000e+00
1.000000e+00
1.000000e+00
1.000000e+00
1.000000e+00
1.000000e+00
1.000000e+00
1.000000e+00
1.000000e+00
1.000000e+00
1.000000e+00
1.000000e+00
1.000000e+00
1.000000e+00
1.000000e+00
1.000000e+00
1.000000e+00
1.000000e+00
1.000000e+00
1.000000e+00
1.000000e+00
1.000000e+00
1.000000e+00
1.000000e+00
1.000000e+00
1.000000e+00
1.000000e+00
1.000000e+00
1.000000e+00
1.000000e+00
1.000000e+00
1.000000e+00
1.000000e+00
1.000000e+00
1.000000e+00
1.000000e+00
1.000000e+00
1.000000e+00
1.000000e+00
1.000000e+00
1.000000e+00
1.000000e+00
1.000000e+00
1.000000e+00
1.000000e+00
1.000000e+00
1.000000e+00
1.000000e+00
1.000000e+00
1.000000e+00
1.000000e+00
1.000000e+00
1.000000e+00
1.000000e+00
1.000000e+00
1.000000e+00
1.000000e+00
1.000000e+00
1.000000e+00
1.000000e+00
1.000000e+00
1.000000e+00
1.000000e+00
1.000000e+00
1.000000e+00
1.000000e+00
1.000000e+00
1.000000e+00
1.000000e+00
1.000000e+00
1.000000e+00
1.000000e+00
1.000000e+00
1.000000e+00
1.000000e+00
1.000000e+00
1.000000e+00
1.000000e+00
1.000000e+00
1.000000e+00
1.000000e+00
1.000000e+00
1.000000e+00
1.000000e+00
1.000000e+00
1.000000e+00
1.000000e+00
1.000000e+00
1.000000e+00
1.000000e+00
1.000000e+00
1.000000e+00
1.000000e+00
1.000000e+00
1.000000e+00
1.000000e+00
1.000000e+00
1.000000e+00
1.000000e+00
1.000000e+00
1.000000e+00
1.000000e+00
1.000000e+00
1.000000e+00
1.000000e+00
1.000000e+00
1.000000e+00
1.000000e+00
1.000000e+00
1.000000e+00
1.000000e+00
1.000000e+00
1.000000e+00
1.000000e+00
1.000000e+00
1.000000e+00
1.000000e+00
1.000000e+00
1.000000e+00
1.000000e+00
1.000000e+00
1.000000e+00
1.000000e+00
1.000000e+00
1.000000e+00
1.000000e+00
1.000000e+00
1.000000e+00
1.000000e+00
1.000000e+00
1.000000e+00
1.000000e+00
1.000000e+00
1.000000e+00
1.000000e+00
1.000000e+00
1.000000e+00
1.000000e+00
1.000000e+00
1.000000e+00
1.000000e+00
1.000000e+00
1.000000e+00
1.000000e+00
1.000000e+00
1.000000e+00
1.000000e+00
1.000000e+00
1.000000e+00
1.000000e+00
1.000000e+00
1.000000e+00
1.000000e+00
1.000000e+00
1.000000e+00
1.000000e+00
1.000000e+00
1.000000e+00
1.000000e+00
1.000000e+00
1.000000e+00
1.000000e+00
1.000000e+00
1.000000e+00
1.000000e+00
1.000000e+00
1.000000e+00
1.000000e+00
1.000000e+00
1.000000e+00
1.000000e+00
1.000000e+00
1.000000e+00
1.000000e+00
1.000000e+00
1.000000e+00
1.000000e+00
1.000000e+00
1.000000e+00
1.000000e+00
1.000000e+00
1.000000e+00
1.000000e+00
1.000000e+00
1.000000e+00
1.000000e+00
1.000000e+00
1.000000e+00
1.000000e+00
1.000000e+00
1.000000e+00
1.000000e+00
1.000000e+00
1.000000e+00
1.000000e+00
1.000000e+00
1.000000e+00
1.000000e+00
1.000000e+00
1.000000e+00
1.000000e+00
1.000000e+00
1.000000e+00
1.000000e+00
1.000000e+00
1.000000e+00
1.000000e+00
1.000000e+00
1.000000e+00
1.000000e+00
1.000000e+00
1.000000e+00
1.000000e+00
1.000000e+00
1.000000e+00
1.000000e+00
1.000000e+00
1.000000e+00
1.000000e+00
1.000000e+00
1.000000e+00
1.000000e+00
1.000000e+00
1.000000e+00
1.000000e+00
1.000000e+00
1.000000e+00
1.000000e+00
1.000000e+00
1.000000e+00
1.000000e+00
1.000000e+00
1.000000e+00
1.000000e+00
1.000000e+00
1.000000e+00
1.000000e+00
1.000000e+00
1.000000e+00
1.000000e+00
1.000000e+00
1.000000e+00
1.000000e+00
1.000000e+00
1.000000e+00
1.000000e+00
1.000000e+00
1.000000e+00
1.000000e+00
1.000000e+00
1.000000e+00
1.000000e+00
1.000000e+00
1.000000e+00
1.000000e+00
1.000000e+00
1.000000e+00
1.000000e+00
1.000000e+00
1.000000e+00
1.000000e+00
1.000000e+00
1.000000e+00
1.000000e+00
1.000000e+00
1.000000e+00
1.000000e+00
1.000000e+00
1.000000e+00
1.000000e+00
1.000000e+00
1.000000e+00
1.000000e+00
1.000000e+00
1.000000e+00
1.000000e+00
1.000000e+00
1.000000e+00
1.000000e+00
1.000000e+00
1.000000e+00
1.000000e+00
1.000000e+00
1.000000e+00
1.000000e+00
1.000000e+00
1.000000e+00
1.000000e+00
1.000000e+00
1.000000e+00
1.000000e+00
1.000000e+00
1.000000e+00
1.000000e+00
1.000000e+00
1.000000e+00
1.000000e+00
1.000000e+00
1.000000e+00
1.000000e+00
1.000000e+00
1.000000e+00
1.000000e+00
1.000000e+00
1.000000e+00
1.000000e+00
1.000000e+00
1.000000e+00
1.000000e+00
1.000000e+00
1.000000e+00
1.000000e+00
1.000000e+00
1.000000e+00
1.000000e+00
1.000000e+00
1.000000e+00
1.000000e+00
1.000000e+00
1.000000e+00
1.000000e+00
1.000000e+00
1.000000e+00
1.000000e+00
1.000000e+00
1.000000e+00
1.000000e+00
1.000000e+00
1.000000e+00
1.000000e+00
1.000000e+00
1.000000e+00
1.000000e+00
1.000000e+00
1.000000e+00
1.000000e+00
1.000000e+00
1.000000e+00
1.000000e+00
1.000000e+00
1.000000e+00
1.000000e+00
1.000000e+00
1.000000e+00
1.000000e+00
1.000000e+00
1.000000e+00
1.000000e+00
1.000000e+00
1.000000e+00
1.000000e+00
1.000000e+00
1.000000e+00
1.000000e+00
1.000000e+00
1.000000e+00
1.000000e+00
1.000000e+00
1.000000e+00
1.000000e+00
1.000000e+00
1.000000e+00
1.000000e+00
1.000000e+00
1.000000e+00
1.000000e+00
1.000000e+00
1.000000e+00
1.000000e+00
1.000000e+00
1.000000e+00
1.000000e+00
1.000000e+00
1.000000e+00
1.000000e+00
1.000000e+00
1.000000e+00
1.000000e+00
1.000000e+00
1.000000e+00
1.000000e+00
1.000000e+00
1.000000e+00
1.000000e+00
1.000000e+00
1.000000e+00
1.000000e+00
1.000000e+00
1.000000e+00
1.000000e+00
1.000000e+00
1.000000e+00
1.000000e+00
1.000000e+00
1.000000e+00
1.000000e+00
1.000000e+00
1.000000e+00
1.000000e+00
1.000000e+00
1.000000e+00
1.000000e+00
1.000000e+00
1.000000e+00
1.000000e+00
1.000000e+00
1.000000e+00
1.000000e+00
1.000000e+00
1.000000e+00
1.000000e+00
1.000000e+00
1.000000e+00
1.000000e+00
1.000000e+00
1.000000e+00
1.000000e+00
1.000000e+00
1.000000e+00
1.000000e+00
1.000000e+00
1.000000e+00
1.000000e+00
1.000000e+00
1.000000e+00
1.000000e+00
1.000000e+00
1.000000e+00
1.000000e+00
1.000000e+00
1.000000e+00
1.000000e+00
1.000000e+00
1.000000e+00
1.000000e+00
1.000000e+00
1.000000e+00
1.000000e+00
1.000000e+00
1.000000e+00
1.000000e+00
1.000000e+00
1.000000e+00
1.000000e+00
1.000000e+00
1.000000e+00
1.000000e+00
1.000000e+00
1.000000e+00
1.000000e+00
1.000000e+00
1.000000e+00
1.000000e+00
1.000000e+00
1.000000e+00
1.000000e+00
1.000000e+00
1.000000e+00
1.000000e+00
1.000000e+00
1.000000e+00
1.000000e+00
1.000000e+00
1.000000e+00
1.000000e+00
1.000000e+00
1.000000e+00
1.000000e+00
1.000000e+00
1.000000e+00
1.000000e+00
1.000000e+00
1.000000e+00
1.000000e+00
1.000000e+00
1.000000e+00
1.000000e+00
1.000000e+00
1.000000e+00
1.000000e+00
1.000000e+00
1.000000e+00
1.000000e+00
1.000000e+00
1.000000e+00
1.000000e+00
1.000000e+00
1.000000e+00
1.000000e+00
1.000000e+00
1.000000e+00
1.000000e+00
1.000000e+00
1.000000e+00
1.000000e+00
1.000000e+00
1.000000e+00
1.000000e+00
1.000000e+00
1.000000e+00
1.000000e+00
1.000000e+00
1.000000e+00
1.000000e+00
1.000000e+00
1.000000e+00
1.000000e+00
1.000000e+00
1.000000e+00
1.000000e+00
1.000000e+00
1.000000e+00
1.000000e+00
1.000000e+00
1.000000e+00
1.000000e+00
1.000000e+00
1.000000e+00
1.000000e+00
1.000000e+00
1.000000e+00
1.000000e+00
1.000000e+00
1.000000e+00
1.000000e+00
1.000000e+00
1.000000e+00
1.000000e+00
1.000000e+00
1.000000e+00
1.000000e+00
1.000000e+00
1.000000e+00
1.000000e+00
1.000000e+00
1.000000e+00
1.000000e+00
1.000000e+00
1.000000e+00
1.000000e+00
1.000000e+00
1.000000e+00
1.000000e+00
1.000000e+00
1.000000e+00
1.000000e+00
1.000000e+00
1.000000e+00
1.000000e+00
1.000000e+00
1.000000e+00
1.000000e+00
1.000000e+00
1.000000e+00
1.000000e+00
1.000000e+00
1.000000e+00
1.000000e+00
1.000000e+00
1.000000e+00
1.000000e+00
1.000000e+00
1.000000e+00
1.000000e+00
1.000000e+00
1.000000e+00
1.000000e+00
1.000000e+00
1.000000e+00
1.000000e+00
1.000000e+00
1.000000e+00
1.000000e+00
1.000000e+00
1.000000e+00
1.000000e+00
1.000000e+00
1.000000e+00
1.000000e+00
1.000000e+00
1.000000e+00
1.000000e+00
1.000000e+00
1.000000e+00
1.000000e+00
1.000000e+00
1.000000e+00
1.000000e+00
1.000000e+00
1.000000e+00
1.000000e+00
1.000000e+00
1.000000e+00
1.000000e+00
1.000000e+00
1.000000e+00
1.000000e+00
1.000000e+00
1.000000e+00
1.000000e+00
1.000000e+00
1.000000e+00
1.000000e+00
1.000000e+00
1.000000e+00
1.000000e+00
1.000000e+00
1.000000e+00
1.000000e+00
1.000000e+00
1.000000e+00
1.000000e+00
1.000000e+00
1.000000e+00
1.000000e+00
1.000000e+00
1.000000e+00
1.000000e+00
1.000000e+00
1.000000e+00
1.000000e+00
1.000000e+00
1.000000e+00
1.000000e+00
1.000000e+00
1.000000e+00
1.000000e+00
1.000000e+00
1.000000e+00
1.000000e+00
1.000000e+00
1.000000e+00
1.000000e+00
1.000000e+00
1.000000e+00
1.000000e+00
1.000000e+00
1.000000e+00
1.000000e+00
1.000000e+00
1.000000e+00
1.000000e+00
1.000000e+00
1.000000e+00
1.000000e+00
1.000000e+00
1.000000e+00
1.000000e+00
1.000000e+00
1.000000e+00
1.000000e+00
1.000000e+00
1.000000e+00
1.000000e+00
1.000000e+00
1.000000e+00
1.000000e+00
1.000000e+00
1.000000e+00
1.000000e+00
1.000000e+00
1.000000e+00
1.000000e+00
1.000000e+00
1.000000e+00
1.000000e+00
1.000000e+00
1.000000e+00
1.000000e+00
1.000000e+00
1.000000e+00
1.000000e+00
1.000000e+00
1.000000e+00
1.000000e+00
1.000000e+00
1.000000e+00
1.000000e+00
1.000000e+00
1.000000e+00
1.000000e+00
1.000000e+00
1.000000e+00
1.000000e+00
1.000000e+00
1.000000e+00
1.000000e+00
1.000000e+00
1.000000e+00
1.000000e+00
1.000000e+00
1.000000e+00
1.000000e+00
1.000000e+00
1.000000e+00
1.000000e+00
1.000000e+00
1.000000e+00
1.000000e+00
1.000000e+00
1.000000e+00
1.000000e+00
1.000000e+00
1.000000e+00
1.000000e+00
1.000000e+00
1.000000e+00
1.000000e+00
1.000000e+00
1.000000e+00
1.000000e+00
1.000000e+00
1.000000e+00
1.000000e+00
1.000000e+00
1.000000e+00
1.000000e+00
1.000000e+00
1.000000e+00
1.000000e+00
1.000000e+00
1.000000e+00
1.000000e+00
1.000000e+00
1.000000e+00
1.000000e+00
1.000000e+00
1.000000e+00
1.000000e+00
1.000000e+00
1.000000e+00
1.000000e+00
1.000000e+00
1.000000e+00
1.000000e+00
1.000000e+00
1.000000e+00
1.000000e+00
1.000000e+00
1.000000e+00
1.000000e+00
1.000000e+00
1.000000e+00
1.000000e+00
1.000000e+00
1.000000e+00
1.000000e+00
1.000000e+00
1.000000e+00
1.000000e+00
1.000000e+00
1.000000e+00
1.000000e+00
1.000000e+00
1.000000e+00
1.000000e+00
1.000000e+00
1.000000e+00
1.000000e+00
1.000000e+00
1.000000e+00
1.000000e+00
1.000000e+00
1.000000e+00
1.000000e+00
1.000000e+00
1.000000e+00
1.000000e+00
1.000000e+00
1.000000e+00
1.000000e+00
1.000000e+00
1.000000e+00
1.000000e+00
1.000000e+00
1.000000e+00
1.000000e+00
1.000000e+00
1.000000e+00
1.000000e+00
1.000000e+00
1.000000e+00
1.000000e+00
1.000000e+00
1.000000e+00
1.000000e+00
1.000000e+00
1.000000e+00
1.000000e+00
1.000000e+00
1.000000e+00
1.000000e+00
1.000000e+00
1.000000e+00
1.000000e+00
1.000000e+00
1.000000e+00
1.000000e+00
1.000000e+00
1.000000e+00
1.000000e+00
1.000000e+00
1.000000e+00
1.000000e+00
1.000000e+00
1.000000e+00
1.000000e+00
1.000000e+00
1.000000e+00
1.000000e+00
1.000000e+00
1.000000e+00
1.000000e+00
1.000000e+00
1.000000e+00
1.000000e+00
1.000000e+00
1.000000e+00
1.000000e+00
1.000000e+00
1.000000e+00
1.000000e+00
1.000000e+00
1.000000e+00
1.000000e+00
1.000000e+00
1.000000e+00
1.000000e+00
1.000000e+00
1.000000e+00
1.000000e+00
1.000000e+00
1.000000e+00
1.000000e+00
1.000000e+00
1.000000e+00
1.000000e+00
1.000000e+00
1.000000e+00
1.000000e+00
1.000000e+00
1.000000e+00
1.000000e+00
1.000000e+00
1.000000e+00
1.000000e+00
1.000000e+00
1.000000e+00
1.000000e+00
1.000000e+00
1.000000e+00
1.000000e+00
1.000000e+00
1.000000e+00
1.000000e+00
1.000000e+00
1.000000e+00
1.000000e+00
1.000000e+00
1.000000e+00
1.000000e+00
1.000000e+00
1.000000e+00
1.000000e+00
1.000000e+00
1.000000e+00
1.000000e+00
1.000000e+00
1.000000e+00
1.000000e+00
1.000000e+00
1.000000e+00
1.000000e+00
1.000000e+00
1.000000e+00
1.000000e+00
1.000000e+00
1.000000e+00
1.000000e+00
1.000000e+00
1.000000e+00
1.000000e+00
1.000000e+00
1.000000e+00
1.000000e+00
1.000000e+00
1.000000e+00
1.000000e+00
1.000000e+00
1.000000e+00
1.000000e+00
1.000000e+00
1.000000e+00
1.000000e+00
1.000000e+00
1.000000e+00
1.000000e+00
1.000000e+00
1.000000e+00
1.000000e+00
1.000000e+00
1.000000e+00
1.000000e+00
1.000000e+00
1.000000e+00
1.000000e+00
1.000000e+00
1.000000e+00
1.000000e+00
1.000000e+00
1.000000e+00
1.000000e+00
1.000000e+00
1.000000e+00
1.000000e+00
1.000000e+00
1.000000e+00
1.000000e+00
1.000000e+00
1.000000e+00
1.000000e+00
1.000000e+00
1.000000e+00
1.000000e+00
1.000000e+00
1.000000e+00
1.000000e+00
1.000000e+00
1.000000e+00
1.000000e+00
1.000000e+00
1.000000e+00
1.000000e+00
1.000000e+00
1.000000e+00
1.000000e+00
1.000000e+00
1.000000e+00
1.000000e+00
1.000000e+00
1.000000e+00
1.000000e+00
1.000000e+00
1.000000e+00
1.000000e+00
1.000000e+00
1.000000e+00
1.000000e+00
1.000000e+00
1.000000e+00
1.000000e+00
1.000000e+00
1.000000e+00
1.000000e+00
1.000000e+00
1.000000e+00
1.000000e+00
1.000000e+00
1.000000e+00
1.000000e+00
1.000000e+00
1.000000e+00
1.000000e+00
1.000000e+00
1.000000e+00
1.000000e+00
1.000000e+00
1.000000e+00
1.000000e+00
1.000000e+00
1.000000e+00
1.000000e+00
1.000000e+00
1.000000e+00
1.000000e+00
1.000000e+00
1.000000e+00
1.000000e+00
1.000000e+00
1.000000e+00
1.000000e+00
1.000000e+00
1.000000e+00
1.000000e+00
1.000000e+00
1.000000e+00
1.000000e+00
1.000000e+00
1.000000e+00
1.000000e+00
1.000000e+00
1.000000e+00
1.000000e+00
1.000000e+00
1.000000e+00
1.000000e+00
1.000000e+00
1.000000e+00
1.000000e+00
1.000000e+00
1.000000e+00
1.000000e+00
1.000000e+00
1.000000e+00
1.000000e+00
1.000000e+00
1.000000e+00
1.000000e+00
1.000000e+00
1.000000e+00
1.000000e+00
1.000000e+00
1.000000e+00
1.000000e+00
1.000000e+00
1.000000e+00
1.000000e+00
1.000000e+00
1.000000e+00
1.000000e+00
1.000000e+00
1.000000e+00
1.000000e+00
1.000000e+00
1.000000e+00
1.000000e+00
1.000000e+00
1.000000e+00
1.000000e+00
1.000000e+00
1.000000e+00
1.000000e+00
1.000000e+00
1.000000e+00
1.000000e+00
1.000000e+00
1.000000e+00
1.000000e+00
1.000000e+00
1.000000e+00
1.000000e+00
1.000000e+00
1.000000e+00
1.000000e+00
1.000000e+00
1.000000e+00
1.000000e+00
1.000000e+00
1.000000e+00
1.000000e+00
1.000000e+00
1.000000e+00
1.000000e+00
1.000000e+00
1.000000e+00
1.000000e+00
1.000000e+00
1.000000e+00
1.000000e+00
1.000000e+00
1.000000e+00
1.000000e+00
1.000000e+00
1.000000e+00
1.000000e+00
1.000000e+00
1.000000e+00
1.000000e+00
1.000000e+00
1.000000e+00
1.000000e+00
1.000000e+00
1.000000e+00
1.000000e+00
1.000000e+00
1.000000e+00
1.000000e+00
1.000000e+00
1.000000e+00
1.000000e+00
1.000000e+00
1.000000e+00
1.000000e+00
1.000000e+00
1.000000e+00
1.000000e+00
1.000000e+00
1.000000e+00
1.000000e+00
1.000000e+00
1.000000e+00
1.000000e+00
1.000000e+00
1.000000e+00
1.000000e+00
1.000000e+00
1.000000e+00
1.000000e+00
1.000000e+00
1.000000e+00
1.000000e+00
1.000000e+00
1.000000e+00
1.000000e+00
1.000000e+00
1.000000e+00
1.000000e+00
1.000000e+00
1.000000e+00
1.000000e+00
1.000000e+00
1.000000e+00
1.000000e+00
1.000000e+00
1.000000e+00
1.000000e+00
1.000000e+00
1.000000e+00
1.000000e+00
1.000000e+00
1.000000e+00
1.000000e+00
1.000000e+00
1.000000e+00
1.000000e+00
1.000000e+00
1.000000e+00
1.000000e+00
1.000000e+00
1.000000e+00
1.000000e+00
1.000000e+00
1.000000e+00
1.000000e+00
1.000000e+00
1.000000e+00
1.000000e+00
1.000000e+00
1.000000e+00
1.000000e+00
1.000000e+00
1.000000e+00
1.000000e+00
1.000000e+00
1.000000e+00
1.000000e+00
1.000000e+00
1.000000e+00
1.000000e+00
1.000000e+00
1.000000e+00
1.000000e+00
1.000000e+00
1.000000e+00
1.000000e+00
1.000000e+00
1.000000e+00
1.000000e+00
1.000000e+00
1.000000e+00
1.000000e+00
1.000000e+00
1.000000e+00
1.000000e+00
1.000000e+00
1.000000e+00
1.000000e+00
1.000000e+00
1.000000e+00
1.000000e+00
1.000000e+00
1.000000e+00
1.000000e+00
1.000000e+00
1.000000e+00
1.000000e+00
1.000000e+00
1.000000e+00
1.000000e+00
1.000000e+00
1.000000e+00
1.000000e+00
1.000000e+00
1.000000e+00
1.000000e+00
1.000000e+00
1.000000e+00
1.000000e+00
1.000000e+00
1.000000e+00
1.000000e+00
1.000000e+00
1.000000e+00
1.000000e+00
1.000000e+00
1.000000e+00
1.000000e+00
1.000000e+00
1.000000e+00
1.000000e+00
1.000000e+00
1.000000e+00
1.000000e+00
1.000000e+00
1.000000e+00
1.000000e+00
1.000000e+00
1.000000e+00
1.000000e+00
1.000000e+00
1.000000e+00
1.000000e+00
1.000000e+00
1.000000e+00
1.000000e+00
1.000000e+00
1.000000e+00
1.000000e+00
1.000000e+00
1.000000e+00
1.000000e+00
1.000000e+00
1.000000e+00
1.000000e+00
1.000000e+00
1.000000e+00
1.000000e+00
1.000000e+00
1.000000e+00
1.000000e+00
1.000000e+00
1.000000e+00
1.000000e+00
1.000000e+00
1.000000e+00
1.000000e+00
1.000000e+00
1.000000e+00
1.000000e+00
1.000000e+00
1.000000e+00
1.000000e+00
1.000000e+00
1.000000e+00
1.000000e+00
1.000000e+00
1.000000e+00
1.000000e+00
1.000000e+00
1.000000e+00
1.000000e+00
1.000000e+00
1.000000e+00
1.000000e+00
1.000000e+00
1.000000e+00
1.000000e+00
1.000000e+00
1.000000e+00
1.000000e+00
1.000000e+00
1.000000e+00
1.000000e+00
1.000000e+00
1.000000e+00
1.000000e+00
1.000000e+00
1.000000e+00
1.000000e+00
1.000000e+00
1.000000e+00
1.000000e+00
1.000000e+00
1.000000e+00
1.000000e+00
1.000000e+00
1.000000e+00
1.000000e+00
1.000000e+00
1.000000e+00
1.000000e+00
1.000000e+00
1.000000e+00
1.000000e+00
1.000000e+00
1.000000e+00
1.000000e+00
1.000000e+00
1.000000e+00
1.000000e+00
1.000000e+00
1.000000e+00
1.000000e+00
1.000000e+00
1.000000e+00
1.000000e+00
1.000000e+00
1.000000e+00
1.000000e+00
1.000000e+00
1.000000e+00
1.000000e+00
1.000000e+00
1.000000e+00
1.000000e+00
1.000000e+00
1.000000e+00
1.000000e+00
1.000000e+00
1.000000e+00
1.000000e+00
1.000000e+00
1.000000e+00
1.000000e+00
1.000000e+00
1.000000e+00
1.000000e+00
1.000000e+00
1.000000e+00
1.000000e+00
1.000000e+00
1.000000e+00
1.000000e+00
1.000000e+00
1.000000e+00
1.000000e+00
1.000000e+00
1.000000e+00
1.000000e+00
1.000000e+00
1.000000e+00
1.000000e+00
1.000000e+00
1.000000e+00
1.000000e+00
1.000000e+00
1.000000e+00
1.000000e+00
1.000000e+00
1.000000e+00
1.000000e+00
1.000000e+00
1.000000e+00
1.000000e+00
1.000000e+00
1.000000e+00
1.000000e+00
1.000000e+00
1.000000e+00
1.000000e+00
1.000000e+00
1.000000e+00
1.000000e+00
1.000000e+00
1.000000e+00
1.000000e+00
1.000000e+00
1.000000e+00
1.000000e+00
1.000000e+00
1.000000e+00
1.000000e+00
1.000000e+00
1.000000e+00
1.000000e+00
1.000000e+00
1.000000e+00
1.000000e+00
1.000000e+00
1.000000e+00
1.000000e+00
1.000000e+00
1.000000e+00
1.000000e+00
1.000000e+00
1.000000e+00
1.000000e+00
1.000000e+00
1.000000e+00
1.000000e+00
1.000000e+00
1.000000e+00
1.000000e+00
1.000000e+00
1.000000e+00
1.000000e+00
1.000000e+00
1.000000e+00
1.000000e+00
1.000000e+00
1.000000e+00
1.000000e+00
1.000000e+00
1.000000e+00
1.000000e+00
1.000000e+00
1.000000e+00
1.000000e+00
1.000000e+00
1.000000e+00
1.000000e+00
1.000000e+00
1.000000e+00
1.000000e+00
1.000000e+00
1.000000e+00
1.000000e+00
1.000000e+00
1.000000e+00
1.000000e+00
1.000000e+00
1.000000e+00
1.000000e+00
1.000000e+00
1.000000e+00
1.000000e+00
1.000000e+00
1.000000e+00
1.000000e+00
1.000000e+00
1.000000e+00
1.000000e+00
1.000000e+00
1.000000e+00
1.000000e+00
1.000000e+00
1.000000e+00
1.000000e+00
1.000000e+00
1.000000e+00
1.000000e+00
1.000000e+00
1.000000e+00
1.000000e+00
1.000000e+00
1.000000e+00
1.000000e+00
1.000000e+00
1.000000e+00
1.000000e+00
1.000000e+00
1.000000e+00
1.000000e+00
1.000000e+00
1.000000e+00
1.000000e+00
1.000000e+00
1.000000e+00
1.000000e+00
1.000000e+00
1.000000e+00
1.000000e+00
1.000000e+00
1.000000e+00
1.000000e+00
1.000000e+00
1.000000e+00
1.000000e+00
1.000000e+00
1.000000e+00
1.000000e+00
1.000000e+00
1.000000e+00
1.000000e+00
1.000000e+00
1.000000e+00
1.000000e+00
1.000000e+00
1.000000e+00
1.000000e+00
1.000000e+00
1.000000e+00
1.000000e+00
1.000000e+00
1.000000e+00
1.000000e+00
1.000000e+00
1.000000e+00
1.000000e+00
1.000000e+00
1.000000e+00
1.000000e+00
1.000000e+00
1.000000e+00
1.000000e+00
1.000000e+00
1.000000e+00
1.000000e+00
1.000000e+00
1.000000e+00
1.000000e+00
1.000000e+00
1.000000e+00
1.000000e+00
1.000000e+00
1.000000e+00
1.000000e+00
1.000000e+00
1.000000e+00
1.000000e+00
1.000000e+00
1.000000e+00
1.000000e+00
1.000000e+00
1.000000e+00
1.000000e+00
1.000000e+00
1.000000e+00
1.000000e+00
1.000000e+00
1.000000e+00
1.000000e+00
1.000000e+00
1.000000e+00
1.000000e+00
1.000000e+00
1.000000e+00
1.000000e+00
1.000000e+00
1.000000e+00
1.000000e+00
1.000000e+00
1.000000e+00
1.000000e+00
1.000000e+00
1.000000e+00
1.000000e+00
1.000000e+00
1.000000e+00
1.000000e+00
1.000000e+00
1.000000e+00
1.000000e+00
1.000000e+00
1.000000e+00
1.000000e+00
1.000000e+00
1.000000e+00
1.000000e+00
1.000000e+00
1.000000e+00
1.000000e+00
1.000000e+00
1.000000e+00
1.000000e+00
1.000000e+00
1.000000e+00
1.000000e+00
1.000000e+00
1.000000e+00
1.000000e+00
1.000000e+00
1.000000e+00
1.000000e+00
1.000000e+00
1.000000e+00
1.000000e+00
1.000000e+00
1.000000e+00
1.000000e+00
1.000000e+00
1.000000e+00
1.000000e+00
1.000000e+00
1.000000e+00
1.000000e+00
1.000000e+00
1.000000e+00
1.000000e+00
1.000000e+00
1.000000e+00
1.000000e+00
1.000000e+00
1.000000e+00
1.000000e+00
1.000000e+00
1.000000e+00
1.000000e+00
1.000000e+00
1.000000e+00
1.000000e+00
1.000000e+00
1.000000e+00
1.000000e+00
1.000000e+00
1.000000e+00
1.000000e+00
1.000000e+00
1.000000e+00
1.000000e+00
1.000000e+00
1.000000e+00
1.000000e+00
1.000000e+00
1.000000e+00
1.000000e+00
1.000000e+00
1.000000e+00
1.000000e+00
1.000000e+00
1.000000e+00
1.000000e+00
1.000000e+00
1.000000e+00
1.000000e+00
1.000000e+00
1.000000e+00
1.000000e+00
1.000000e+00
1.000000e+00
1.000000e+00
1.000000e+00
1.000000e+00
1.000000e+00
1.000000e+00
1.000000e+00
1.000000e+00
1.000000e+00
1.000000e+00
1.000000e+00
1.000000e+00
1.000000e+00
1.000000e+00
1.000000e+00
1.000000e+00
1.000000e+00
1.000000e+00
1.000000e+00
1.000000e+00
1.000000e+00
1.000000e+00
1.000000e+00
1.000000e+00
1.000000e+00
1.000000e+00
1.000000e+00
1.000000e+00
1.000000e+00
1.000000e+00
1.000000e+00
1.000000e+00
1.000000e+00
1.000000e+00
1.000000e+00
1.000000e+00
1.000000e+00
1.000000e+00
1.000000e+00
1.000000e+00
1.000000e+00
1.000000e+00
1.000000e+00
1.000000e+00
1.000000e+00
1.000000e+00
1.000000e+00
1.000000e+00
1.000000e+00
1.000000e+00
1.000000e+00
1.000000e+00
1.000000e+00
1.000000e+00
1.000000e+00
1.000000e+00
1.000000e+00
1.000000e+00
1.000000e+00
1.000000e+00
1.000000e+00
1.000000e+00
1.000000e+00
1.000000e+00
1.000000e+00
1.000000e+00
1.000000e+00
1.000000e+00
1.000000e+00
1.000000e+00
1.000000e+00
1.000000e+00
1.000000e+00
1.000000e+00
1.000000e+00
1.000000e+00
1.000000e+00
1.000000e+00
1.000000e+00
1.000000e+00
1.000000e+00
1.000000e+00
1.000000e+00
1.000000e+00
1.000000e+00
1.000000e+00
1.000000e+00
1.000000e+00
1.000000e+00
1.000000e+00
1.000000e+00
1.000000e+00
1.000000e+00
1.000000e+00
1.000000e+00
1.000000e+00
1.000000e+00
1.000000e+00
1.000000e+00
1.000000e+00
1.000000e+00
1.000000e+00
1.000000e+00
1.000000e+00
1.000000e+00
1.000000e+00
1.000000e+00
1.000000e+00
1.000000e+00
1.000000e+00
1.000000e+00
1.000000e+00
1.000000e+00
1.000000e+00
1.000000e+00
1.000000e+00
1.000000e+00
1.000000e+00
1.000000e+00
1.000000e+00
1.000000e+00
1.000000e+00
1.000000e+00
1.000000e+00
1.000000e+00
1.000000e+00
1.000000e+00
1.000000e+00
1.000000e+00
1.000000e+00
1.000000e+00
1.000000e+00
1.000000e+00
1.000000e+00
1.000000e+00
1.000000e+00
1.000000e+00
1.000000e+00
1.000000e+00
1.000000e+00
1.000000e+00
1.000000e+00
1.000000e+00
1.000000e+00
1.000000e+00
1.000000e+00
1.000000e+00
1.000000e+00
1.000000e+00
1.000000e+00
1.000000e+00
1.000000e+00
1.000000e+00
1.000000e+00
1.000000e+00
1.000000e+00
1.000000e+00
1.000000e+00
1.000000e+00
1.000000e+00
1.000000e+00
1.000000e+00
1.000000e+00
1.000000e+00
1.000000e+00
1.000000e+00
1.000000e+00
1.000000e+00
1.000000e+00
1.000000e+00
1.000000e+00
1.000000e+00
1.000000e+00
1.000000e+00
1.000000e+00
1.000000e+00
1.000000e+00
1.000000e+00
1.000000e+00
1.000000e+00
1.000000e+00
1.000000e+00
1.000000e+00
1.000000e+00
1.000000e+00
1.000000e+00
1.000000e+00
1.000000e+00
1.000000e+00
1.000000e+00
1.000000e+00
1.000000e+00
1.000000e+00
1.000000e+00
1.000000e+00
1.000000e+00
1.000000e+00
1.000000e+00
1.000000e+00
1.000000e+00
1.000000e+00
1.000000e+00
1.000000e+00
1.000000e+00
1.000000e+00
1.000000e+00
1.000000e+00
1.000000e+00
1.000000e+00
1.000000e+00
1.000000e+00
1.000000e+00
1.000000e+00
1.000000e+00
1.000000e+00
1.000000e+00
1.000000e+00
1.000000e+00
1.000000e+00
1.000000e+00
1.000000e+00
1.000000e+00
1.000000e+00
1.000000e+00
1.000000e+00
1.000000e+00
1.000000e+00
1.000000e+00
1.000000e+00
1.000000e+00
1.000000e+00
1.000000e+00
1.000000e+00
1.000000e+00
1.000000e+00
1.000000e+00
1.000000e+00
1.000000e+00
1.000000e+00
1.000000e+00
1.000000e+00
1.000000e+00
1.000000e+00
1.000000e+00
1.000000e+00
1.000000e+00
1.000000e+00
1.000000e+00
1.000000e+00
1.000000e+00
1.000000e+00
1.000000e+00
1.000000e+00
1.000000e+00
1.000000e+00
1.000000e+00
1.000000e+00
1.000000e+00
1.000000e+00
1.000000e+00
1.000000e+00
1.000000e+00
1.000000e+00
1.000000e+00
1.000000e+00
1.000000e+00
1.000000e+00
1.000000e+00
1.000000e+00
1.000000e+00
1.000000e+00
1.000000e+00
1.000000e+00
1.000000e+00
1.000000e+00
1.000000e+00
1.000000e+00
1.000000e+00
1.000000e+00
1.000000e+00
1.000000e+00
1.000000e+00
1.000000e+00
1.000000e+00
1.000000e+00
1.000000e+00
1.000000e+00
1.000000e+00
1.000000e+00
1.000000e+00
1.000000e+00
1.000000e+00
1.000000e+00
1.000000e+00
1.000000e+00
1.000000e+00
1.000000e+00
1.000000e+00
1.000000e+00
1.000000e+00
1.000000e+00
1.000000e+00
1.000000e+00
1.000000e+00
1.000000e+00
1.000000e+00
1.000000e+00
1.000000e+00
1.000000e+00
1.000000e+00
1.000000e+00
1.000000e+00
1.000000e+00
1.000000e+00
1.000000e+00
1.000000e+00
1.000000e+00
1.000000e+00
1.000000e+00
1.000000e+00
1.000000e+00
1.000000e+00
1.000000e+00
1.000000e+00
1.000000e+00
1.000000e+00
1.000000e+00
1.000000e+00
1.000000e+00
1.000000e+00
1.000000e+00
1.000000e+00
1.000000e+00
1.000000e+00
1.000000e+00
1.000000e+00
1.000000e+00
1.000000e+00
1.000000e+00
1.000000e+00
1.000000e+00
1.000000e+00
1.000000e+00
1.000000e+00
1.000000e+00
1.000000e+00
1.000000e+00
1.000000e+00
1.000000e+00
1.000000e+00
1.000000e+00
1.000000e+00
1.000000e+00
1.000000e+00
1.000000e+00
1.000000e+00
1.000000e+00
1.000000e+00
1.000000e+00
1.000000e+00
1.000000e+00
1.000000e+00
1.000000e+00
1.000000e+00
1.000000e+00
1.000000e+00
1.000000e+00
1.000000e+00
1.000000e+00
1.000000e+00
1.000000e+00
1.000000e+00
1.000000e+00
1.000000e+00
1.000000e+00
1.000000e+00
1.000000e+00
1.000000e+00
1.000000e+00
1.000000e+00
1.000000e+00
1.000000e+00
1.000000e+00
1.000000e+00
1.000000e+00
1.000000e+00
1.000000e+00
1.000000e+00
1.000000e+00
1.000000e+00
1.000000e+00
1.000000e+00
1.000000e+00
1.000000e+00
1.000000e+00
1.000000e+00
1.000000e+00
1.000000e+00
1.000000e+00
1.000000e+00
1.000000e+00
1.000000e+00
1.000000e+00
1.000000e+00
1.000000e+00
1.000000e+00
1.000000e+00
1.000000e+00
1.000000e+00
1.000000e+00
1.000000e+00
1.000000e+00
1.000000e+00
1.000000e+00
1.000000e+00
1.000000e+00
1.000000e+00
1.000000e+00
1.000000e+00
1.000000e+00
1.000000e+00
1.000000e+00
1.000000e+00
1.000000e+00
1.000000e+00
1.000000e+00
1.000000e+00
1.000000e+00
1.000000e+00
1.000000e+00
1.000000e+00
1.000000e+00
1.000000e+00
1.000000e+00
1.000000e+00
1.000000e+00
1.000000e+00
1.000000e+00
1.000000e+00
1.000000e+00
1.000000e+00
1.000000e+00
1.000000e+00
1.000000e+00
1.000000e+00
1.000000e+00
1.000000e+00
1.000000e+00
1.000000e+00
1.000000e+00
1.000000e+00
1.000000e+00
1.000000e+00
1.000000e+00
1.000000e+00
1.000000e+00
1.000000e+00
1.000000e+00
1.000000e+00
1.000000e+00
1.000000e+00
1.000000e+00
1.000000e+00
1.000000e+00
1.000000e+00
1.000000e+00
1.000000e+00
1.000000e+00
1.000000e+00
1.000000e+00
1.000000e+00
1.000000e+00
1.000000e+00
1.000000e+00
1.000000e+00
1.000000e+00
1.000000e+00
1.000000e+00
1.000000e+00
1.000000e+00
1.000000e+00
1.000000e+00
1.000000e+00
1.000000e+00
1.000000e+00
1.000000e+00
1.000000e+00
1.000000e+00
1.000000e+00
1.000000e+00
1.000000e+00
1.000000e+00
1.000000e+00
1.000000e+00
1.000000e+00
1.000000e+00
1.000000e+00
1.000000e+00
1.000000e+00
1.000000e+00
1.000000e+00
1.000000e+00
1.000000e+00
1.000000e+00
1.000000e+00
1.000000e+00
1.000000e+00
1.000000e+00
1.000000e+00
1.000000e+00
1.000000e+00
1.000000e+00
1.000000e+00
1.000000e+00
1.000000e+00
1.000000e+00
1.000000e+00
1.000000e+00
1.000000e+00
1.000000e+00
1.000000e+00
1.000000e+00
1.000000e+00
1.000000e+00
1.000000e+00
1.000000e+00
1.000000e+00
1.000000e+00
1.000000e+00
1.000000e+00
1.000000e+00
1.000000e+00
1.000000e+00
1.000000e+00
1.000000e+00
1.000000e+00
1.000000e+00
1.000000e+00
1.000000e+00
1.000000e+00
1.000000e+00
1.000000e+00
1.000000e+00
1.000000e+00
1.000000e+00
1.000000e+00
1.000000e+00
1.000000e+00
1.000000e+00
1.000000e+00
1.000000e+00
1.000000e+00
1.000000e+00
1.000000e+00
1.000000e+00
1.000000e+00
1.000000e+00
1.000000e+00
1.000000e+00
1.000000e+00
1.000000e+00
1.000000e+00
1.000000e+00
1.000000e+00
1.000000e+00
1.000000e+00
1.000000e+00
1.000000e+00
1.000000e+00
1.000000e+00
1.000000e+00
1.000000e+00
1.000000e+00
1.000000e+00
1.000000e+00
1.000000e+00
1.000000e+00
1.000000e+00
1.000000e+00
1.000000e+00
1.000000e+00
1.000000e+00
1.000000e+00
1.000000e+00
1.000000e+00
1.000000e+00
1.000000e+00
1.000000e+00
1.000000e+00
1.000000e+00
1.000000e+00
1.000000e+00
1.000000e+00
1.000000e+00
1.000000e+00
1.000000e+00
1.000000e+00
1.000000e+00
1.000000e+00
1.000000e+00
1.000000e+00
1.000000e+00
1.000000e+00
1.000000e+00
1.000000e+00
1.000000e+00
1.000000e+00
1.000000e+00
1.000000e+00
1.000000e+00
1.000000e+00
1.000000e+00
1.000000e+00
1.000000e+00
1.000000e+00
1.000000e+00
1.000000e+00
1.000000e+00
1.000000e+00
1.000000e+00
1.000000e+00
1.000000e+00
1.000000e+00
1.000000e+00
1.000000e+00
1.000000e+00
1.000000e+00
1.000000e+00
1.000000e+00
1.000000e+00
1.000000e+00
1.000000e+00
1.000000e+00
1.000000e+00
1.000000e+00
1.000000e+00
1.000000e+00
1.000000e+00
1.000000e+00
1.000000e+00
1.000000e+00
1.000000e+00
1.000000e+00
1.000000e+00
1.000000e+00
1.000000e+00
1.000000e+00
1.000000e+00
1.000000e+00
1.000000e+00
1.000000e+00
1.000000e+00
1.000000e+00
1.000000e+00
1.000000e+00
1.000000e+00
1.000000e+00
1.000000e+00
1.000000e+00
1.000000e+00
1.000000e+00
1.000000e+00
1.000000e+00
1.000000e+00
1.000000e+00
1.000000e+00
1.000000e+00
1.000000e+00
1.000000e+00
1.000000e+00
1.000000e+00
1.000000e+00
1.000000e+00
1.000000e+00
1.000000e+00
1.000000e+00
1.000000e+00
1.000000e+00
1.000000e+00
1.000000e+00
1.000000e+00
1.000000e+00
1.000000e+00
1.000000e+00
1.000000e+00
1.000000e+00
1.000000e+00
1.000000e+00
1.000000e+00
1.000000e+00
1.000000e+00
1.000000e+00
1.000000e+00
1.000000e+00
1.000000e+00
1.000000e+00
1.000000e+00
1.000000e+00
1.000000e+00
1.000000e+00
1.000000e+00
1.000000e+00
1.000000e+00
1.000000e+00
1.000000e+00
1.000000e+00
1.000000e+00
1.000000e+00
1.000000e+00
1.000000e+00
1.000000e+00
1.000000e+00
1.000000e+00
1.000000e+00
1.000000e+00
1.000000e+00
1.000000e+00
1.000000e+00
1.000000e+00
1.000000e+00
1.000000e+00
1.000000e+00
1.000000e+00
1.000000e+00
1.000000e+00
1.000000e+00
1.000000e+00
1.000000e+00
1.000000e+00
1.000000e+00
1.000000e+00
1.000000e+00
1.000000e+00
1.000000e+00
1.000000e+00
1.000000e+00
1.000000e+00
1.000000e+00
1.000000e+00
1.000000e+00
1.000000e+00
1.000000e+00
1.000000e+00
1.000000e+00
1.000000e+00
1.000000e+00
1.000000e+00
1.000000e+00
1.000000e+00
1.000000e+00
1.000000e+00
1.000000e+00
1.000000e+00
1.000000e+00
1.000000e+00
1.000000e+00
1.000000e+00
1.000000e+00
1.000000e+00
1.000000e+00
1.000000e+00
1.000000e+00
1.000000e+00
1.000000e+00
1.000000e+00
1.000000e+00
1.000000e+00
1.000000e+00
1.000000e+00
1.000000e+00
1.000000e+00
1.000000e+00
1.000000e+00
1.000000e+00
1.000000e+00
1.000000e+00
1.000000e+00
1.000000e+00
1.000000e+00
1.000000e+00
1.000000e+00
1.000000e+00
1.000000e+00
1.000000e+00
1.000000e+00
1.000000e+00
1.000000e+00
1.000000e+00
1.000000e+00
1.000000e+00
1.000000e+00
1.000000e+00
1.000000e+00
1.000000e+00
1.000000e+00
1.000000e+00
1.000000e+00
1.000000e+00
1.000000e+00
1.000000e+00
1.000000e+00
1.000000e+00
1.000000e+00
1.000000e+00
1.000000e+00
1.000000e+00
1.000000e+00
1.000000e+00
1.000000e+00
1.000000e+00
1.000000e+00
1.000000e+00
1.000000e+00
1.000000e+00
1.000000e+00
1.000000e+00
1.000000e+00
1.000000e+00
1.000000e+00
1.000000e+00
1.000000e+00
1.000000e+00
1.000000e+00
1.000000e+00
1.000000e+00
1.000000e+00
1.000000e+00
1.000000e+00
1.000000e+00
1.000000e+00
1.000000e+00
1.000000e+00
1.000000e+00
1.000000e+00
1.000000e+00
1.000000e+00
1.000000e+00
1.000000e+00
1.000000e+00
1.000000e+00
1.000000e+00
1.000000e+00
1.000000e+00
1.000000e+00
1.000000e+00
1.000000e+00
1.000000e+00
1.000000e+00
1.000000e+00
1.000000e+00
1.000000e+00
1.000000e+00
1.000000e+00
1.000000e+00
1.000000e+00
1.000000e+00
1.000000e+00
1.000000e+00
1.000000e+00
1.000000e+00
1.000000e+00
1.000000e+00
1.000000e+00
1.000000e+00
1.000000e+00
1.000000e+00
1.000000e+00
1.000000e+00
1.000000e+00
1.000000e+00
1.000000e+00
1.000000e+00
1.000000e+00
1.000000e+00
1.000000e+00
1.000000e+00
1.000000e+00
1.000000e+00
1.000000e+00
1.000000e+00
1.000000e+00
1.000000e+00
1.000000e+00
1.000000e+00
1.000000e+00
1.000000e+00
1.000000e+00
1.000000e+00
1.000000e+00
1.000000e+00
1.000000e+00
1.000000e+00
1.000000e+00
1.000000e+00
1.000000e+00
1.000000e+00
1.000000e+00
1.000000e+00
1.000000e+00
1.000000e+00
1.000000e+00
1.000000e+00
1.000000e+00
1.000000e+00
1.000000e+00
1.000000e+00
1.000000e+00
1.000000e+00
1.000000e+00
1.000000e+00
1.000000e+00
1.000000e+00
1.000000e+00
1.000000e+00
1.000000e+00
1.000000e+00
1.000000e+00
1.000000e+00
1.000000e+00
1.000000e+00
1.000000e+00
1.000000e+00
1.000000e+00
1.000000e+00
1.000000e+00
1.000000e+00
1.000000e+00
1.000000e+00
1.000000e+00
1.000000e+00
1.000000e+00
1.000000e+00
1.000000e+00
1.000000e+00
1.000000e+00
1.000000e+00
1.000000e+00
1.000000e+00
1.000000e+00
1.000000e+00
1.000000e+00
1.000000e+00
1.000000e+00
1.000000e+00
1.000000e+00
1.000000e+00
1.000000e+00
1.000000e+00
1.000000e+00
1.000000e+00
1.000000e+00
1.000000e+00
1.000000e+00
1.000000e+00
1.000000e+00
1.000000e+00
1.000000e+00
1.000000e+00
1.000000e+00
1.000000e+00
1.000000e+00
1.000000e+00
1.000000e+00
1.000000e+00
1.000000e+00
1.000000e+00
1.000000e+00
1.000000e+00
1.000000e+00
1.000000e+00
1.000000e+00
1.000000e+00
1.000000e+00
1.000000e+00
1.000000e+00
1.000000e+00
1.000000e+00
1.000000e+00
1.000000e+00
1.000000e+00
1.000000e+00
1.000000e+00
1.000000e+00
1.000000e+00
1.000000e+00
1.000000e+00
1.000000e+00
1.000000e+00
1.000000e+00
1.000000e+00
1.000000e+00
1.000000e+00
1.000000e+00
1.000000e+00
1.000000e+00
1.000000e+00
1.000000e+00
1.000000e+00
1.000000e+00
1.000000e+00
1.000000e+00
1.000000e+00
1.000000e+00
1.000000e+00
1.000000e+00
1.000000e+00
1.000000e+00
1.000000e+00
1.000000e+00
1.000000e+00
1.000000e+00
1.000000e+00
1.000000e+00
1.000000e+00
1.000000e+00
1.000000e+00
1.000000e+00
1.000000e+00
1.000000e+00
1.000000e+00
1.000000e+00
1.000000e+00
1.000000e+00
1.000000e+00
1.000000e+00
1.000000e+00
1.000000e+00
1.000000e+00
1.000000e+00
1.000000e+00
1.000000e+00
1.000000e+00
1.000000e+00
1.000000e+00
1.000000e+00
1.000000e+00
1.000000e+00
1.000000e+00
1.000000e+00
1.000000e+00
1.000000e+00
1.000000e+00
1.000000e+00
1.000000e+00
1.000000e+00
1.000000e+00
1.000000e+00
1.000000e+00
1.000000e+00
1.000000e+00
1.000000e+00
1.000000e+00
1.000000e+00
1.000000e+00
1.000000e+00
1.000000e+00
1.000000e+00
1.000000e+00
1.000000e+00
1.000000e+00
1.000000e+00
1.000000e+00
1.000000e+00
1.000000e+00
1.000000e+00
1.000000e+00
1.000000e+00
1.000000e+00
1.000000e+00
1.000000e+00
1.000000e+00
1.000000e+00
1.000000e+00
1.000000e+00
1.000000e+00
1.000000e+00
1.000000e+00
1.000000e+00
1.000000e+00
1.000000e+00
1.000000e+00
1.000000e+00
1.000000e+00
1.000000e+00
1.000000e+00
1.000000e+00
1.000000e+00
1.000000e+00
1.000000e+00
1.000000e+00
1.000000e+00
1.000000e+00
1.000000e+00
1.000000e+00
1.000000e+00
1.000000e+00
1.000000e+00
1.000000e+00
1.000000e+00
1.000000e+00
1.000000e+00
1.000000e+00
1.000000e+00
1.000000e+00
1.000000e+00
1.000000e+00
1.000000e+00
1.000000e+00
1.000000e+00
1.000000e+00
1.000000e+00
1.000000e+00
1.000000e+00
1.000000e+00
1.000000e+00
1.000000e+00
1.000000e+00
1.000000e+00
1.000000e+00
1.000000e+00
1.000000e+00
1.000000e+00
1.000000e+00
1.000000e+00
1.000000e+00
1.000000e+00
1.000000e+00
1.000000e+00
1.000000e+00
1.000000e+00
1.000000e+00
1.000000e+00
1.000000e+00
1.000000e+00
1.000000e+00
1.000000e+00
1.000000e+00
1.000000e+00
1.000000e+00
1.000000e+00
1.000000e+00
1.000000e+00
1.000000e+00
1.000000e+00
1.000000e+00
1.000000e+00
1.000000e+00
1.000000e+00
1.000000e+00
1.000000e+00
1.000000e+00
1.000000e+00
1.000000e+00
1.000000e+00
1.000000e+00
1.000000e+00
1.000000e+00
1.000000e+00
1.000000e+00
1.000000e+00
1.000000e+00
1.000000e+00
1.000000e+00
1.000000e+00
1.000000e+00
1.000000e+00
1.000000e+00
1.000000e+00
1.000000e+00
1.000000e+00
1.000000e+00
1.000000e+00
1.000000e+00
1.000000e+00
1.000000e+00
1.000000e+00
1.000000e+00
1.000000e+00
1.000000e+00
1.000000e+00
1.000000e+00
1.000000e+00
1.000000e+00
1.000000e+00
1.000000e+00
1.000000e+00
1.000000e+00
1.000000e+00
1.000000e+00
1.000000e+00
1.000000e+00
1.000000e+00
1.000000e+00
1.000000e+00
1.000000e+00
1.000000e+00
1.000000e+00
1.000000e+00
1.000000e+00
1.000000e+00
1.000000e+00
1.000000e+00
1.000000e+00
1.000000e+00
1.000000e+00
1.000000e+00
1.000000e+00
1.000000e+00
1.000000e+00
1.000000e+00
1.000000e+00
1.000000e+00
1.000000e+00
1.000000e+00
1.000000e+00
1.000000e+00
1.000000e+00
1.000000e+00
1.000000e+00
1.000000e+00
1.000000e+00
1.000000e+00
1.000000e+00
1.000000e+00
1.000000e+00
1.000000e+00
1.000000e+00
1.000000e+00
1.000000e+00
1.000000e+00
1.000000e+00
1.000000e+00
1.000000e+00
1.000000e+00
1.000000e+00
1.000000e+00
1.000000e+00
1.000000e+00
1.000000e+00
1.000000e+00
1.000000e+00
1.000000e+00
1.000000e+00
1.000000e+00
1.000000e+00
1.000000e+00
1.000000e+00
1.000000e+00
1.000000e+00
1.000000e+00
1.000000e+00
1.000000e+00
1.000000e+00
1.000000e+00
1.000000e+00
1.000000e+00
1.000000e+00
1.000000e+00
1.000000e+00
1.000000e+00
1.000000e+00
1.000000e+00
1.000000e+00
1.000000e+00
1.000000e+00
1.000000e+00
1.000000e+00
1.000000e+00
1.000000e+00
1.000000e+00
1.000000e+00
1.000000e+00
1.000000e+00
1.000000e+00
1.000000e+00
1.000000e+00
1.000000e+00
1.000000e+00
1.000000e+00
1.000000e+00
1.000000e+00
1.000000e+00
1.000000e+00
1.000000e+00
1.000000e+00
1.000000e+00
1.000000e+00
1.000000e+00
1.000000e+00
1.000000e+00
1.000000e+00
1.000000e+00
1.000000e+00
1.000000e+00
1.000000e+00
1.000000e+00
1.000000e+00
1.000000e+00
1.000000e+00
1.000000e+00
1.000000e+00
1.000000e+00
1.000000e+00
1.000000e+00
1.000000e+00
1.000000e+00
1.000000e+00
1.000000e+00
1.000000e+00
1.000000e+00
1.000000e+00
1.000000e+00
1.000000e+00
1.000000e+00
1.000000e+00
1.000000e+00
1.000000e+00
1.000000e+00
1.000000e+00
1.000000e+00
1.000000e+00
1.000000e+00
1.000000e+00
1.000000e+00
1.000000e+00
1.000000e+00
1.000000e+00
1.000000e+00
1.000000e+00
1.000000e+00
1.000000e+00
1.000000e+00
1.000000e+00
1.000000e+00
1.000000e+00
1.000000e+00
1.000000e+00
1.000000e+00
1.000000e+00
1.000000e+00
1.000000e+00
1.000000e+00
1.000000e+00
1.000000e+00
1.000000e+00
1.000000e+00
1.000000e+00
1.000000e+00
1.000000e+00
1.000000e+00
1.000000e+00
1.000000e+00
1.000000e+00
1.000000e+00
1.000000e+00
1.000000e+00
1.000000e+00
1.000000e+00
1.000000e+00
1.000000e+00
1.000000e+00
1.000000e+00
1.000000e+00
1.000000e+00
1.000000e+00
1.000000e+00
1.000000e+00
1.000000e+00
1.000000e+00
1.000000e+00
1.000000e+00
1.000000e+00
1.000000e+00
1.000000e+00
1.000000e+00
1.000000e+00
1.000000e+00
1.000000e+00
1.000000e+00
1.000000e+00
1.000000e+00
1.000000e+00
1.000000e+00
1.000000e+00
1.000000e+00
1.000000e+00
1.000000e+00
1.000000e+00
1.000000e+00
1.000000e+00
1.000000e+00
1.000000e+00
1.000000e+00
1.000000e+00
1.000000e+00
1.000000e+00
1.000000e+00
1.000000e+00
1.000000e+00
1.000000e+00
1.000000e+00
1.000000e+00
1.000000e+00
1.000000e+00
1.000000e+00
1.000000e+00
1.000000e+00
1.000000e+00
1.000000e+00
1.000000e+00
1.000000e+00
1.000000e+00
1.000000e+00
1.000000e+00
1.000000e+00
1.000000e+00
1.000000e+00
1.000000e+00
1.000000e+00
1.000000e+00
1.000000e+00
1.000000e+00
1.000000e+00
1.000000e+00
1.000000e+00
1.000000e+00
1.000000e+00
1.000000e+00
1.000000e+00
1.000000e+00
1.000000e+00
1.000000e+00
1.000000e+00
1.000000e+00
1.000000e+00
1.000000e+00
1.000000e+00
1.000000e+00
1.000000e+00
1.000000e+00
1.000000e+00
1.000000e+00
1.000000e+00
1.000000e+00
1.000000e+00
1.000000e+00
1.000000e+00
1.000000e+00
1.000000e+00
1.000000e+00
1.000000e+00
1.000000e+00
1.000000e+00
1.000000e+00
1.000000e+00
1.000000e+00
1.000000e+00
1.000000e+00
1.000000e+00
1.000000e+00
1.000000e+00
1.000000e+00
1.000000e+00
1.000000e+00
1.000000e+00
1.000000e+00
1.000000e+00
1.000000e+00
1.000000e+00
1.000000e+00
1.000000e+00
1.000000e+00
1.000000e+00
1.000000e+00
1.000000e+00
1.000000e+00
1.000000e+00
1.000000e+00
1.000000e+00
1.000000e+00
1.000000e+00
1.000000e+00
1.000000e+00
1.000000e+00
1.000000e+00
1.000000e+00
1.000000e+00
1.000000e+00
1.000000e+00
1.000000e+00
1.000000e+00
1.000000e+00
1.000000e+00
1.000000e+00
1.000000e+00
1.000000e+00
1.000000e+00
1.000000e+00
1.000000e+00
1.000000e+00
1.000000e+00
1.000000e+00
1.000000e+00
1.000000e+00
1.000000e+00
1.000000e+00
1.000000e+00
1.000000e+00
1.000000e+00
1.000000e+00
1.000000e+00
1.000000e+00
1.000000e+00
1.000000e+00
1.000000e+00
1.000000e+00
1.000000e+00
1.000000e+00
1.000000e+00
1.000000e+00
1.000000e+00
1.000000e+00
1.000000e+00
1.000000e+00
1.000000e+00
1.000000e+00
1.000000e+00
1.000000e+00
1.000000e+00
1.000000e+00
1.000000e+00
1.000000e+00
1.000000e+00
1.000000e+00
1.000000e+00
1.000000e+00
1.000000e+00
1.000000e+00
1.000000e+00
1.000000e+00
1.000000e+00
1.000000e+00
1.000000e+00
1.000000e+00
1.000000e+00
1.000000e+00
1.000000e+00
1.000000e+00
1.000000e+00
1.000000e+00
1.000000e+00
1.000000e+00
1.000000e+00
1.000000e+00
1.000000e+00
1.000000e+00
1.000000e+00
1.000000e+00
1.000000e+00
1.000000e+00
1.000000e+00
1.000000e+00
1.000000e+00
1.000000e+00
1.000000e+00
1.000000e+00
1.000000e+00
1.000000e+00
1.000000e+00
1.000000e+00
1.000000e+00
1.000000e+00
1.000000e+00
1.000000e+00
1.000000e+00
1.000000e+00
1.000000e+00
1.000000e+00
1.000000e+00
1.000000e+00
1.000000e+00
1.000000e+00
1.000000e+00
1.000000e+00
1.000000e+00
1.000000e+00
1.000000e+00
1.000000e+00
1.000000e+00
1.000000e+00
1.000000e+00
1.000000e+00
1.000000e+00
1.000000e+00
1.000000e+00
1.000000e+00
1.000000e+00
1.000000e+00
1.000000e+00
1.000000e+00
1.000000e+00
1.000000e+00
1.000000e+00
1.000000e+00
1.000000e+00
1.000000e+00
1.000000e+00
1.000000e+00
1.000000e+00
1.000000e+00
1.000000e+00
1.000000e+00
1.000000e+00
1.000000e+00
1.000000e+00
1.000000e+00
1.000000e+00
1.000000e+00
1.000000e+00
1.000000e+00
1.000000e+00
1.000000e+00
1.000000e+00
1.000000e+00
1.000000e+00
1.000000e+00
1.000000e+00
1.000000e+00
1.000000e+00
1.000000e+00
1.000000e+00
1.000000e+00
1.000000e+00
1.000000e+00
1.000000e+00
1.000000e+00
1.000000e+00
1.000000e+00
1.000000e+00
1.000000e+00
1.000000e+00
1.000000e+00
1.000000e+00
1.000000e+00
1.000000e+00
1.000000e+00
1.000000e+00
1.000000e+00
1.000000e+00
1.000000e+00
1.000000e+00
1.000000e+00
1.000000e+00
1.000000e+00
1.000000e+00
1.000000e+00
1.000000e+00
1.000000e+00
1.000000e+00
1.000000e+00
1.000000e+00
1.000000e+00
1.000000e+00
1.000000e+00
1.000000e+00
1.000000e+00
1.000000e+00
1.000000e+00
1.000000e+00
1.000000e+00
1.000000e+00
1.000000e+00
1.000000e+00
1.000000e+00
1.000000e+00
1.000000e+00
1.000000e+00
1.000000e+00
1.000000e+00
1.000000e+00
1.000000e+00
1.000000e+00
1.000000e+00
1.000000e+00
1.000000e+00
1.000000e+00
1.000000e+00
1.000000e+00
1.000000e+00
1.000000e+00
1.000000e+00
1.000000e+00
1.000000e+00
1.000000e+00
1.000000e+00
1.000000e+00
1.000000e+00
1.000000e+00
1.000000e+00
1.000000e+00
1.000000e+00
1.000000e+00
1.000000e+00
1.000000e+00
1.000000e+00
1.000000e+00
1.000000e+00
1.000000e+00
1.000000e+00
1.000000e+00
1.000000e+00
1.000000e+00
1.000000e+00
1.000000e+00
1.000000e+00
1.000000e+00
1.000000e+00
1.000000e+00
1.000000e+00
1.000000e+00
1.000000e+00
1.000000e+00
1.000000e+00
1.000000e+00
1.000000e+00
1.000000e+00
1.000000e+00
1.000000e+00
1.000000e+00
1.000000e+00
1.000000e+00
1.000000e+00
1.000000e+00
1.000000e+00
1.000000e+00
1.000000e+00
1.000000e+00
1.000000e+00
1.000000e+00
1.000000e+00
1.000000e+00
1.000000e+00
1.000000e+00
1.000000e+00
1.000000e+00
1.000000e+00
1.000000e+00
1.000000e+00
1.000000e+00
1.000000e+00
1.000000e+00
1.000000e+00
1.000000e+00
1.000000e+00
1.000000e+00
1.000000e+00
1.000000e+00
1.000000e+00
1.000000e+00
1.000000e+00
1.000000e+00
1.000000e+00
1.000000e+00
1.000000e+00
1.000000e+00
1.000000e+00
1.000000e+00
1.000000e+00
1.000000e+00
1.000000e+00
1.000000e+00
1.000000e+00
1.000000e+00
1.000000e+00
1.000000e+00
1.000000e+00
1.000000e+00
1.000000e+00
1.000000e+00
1.000000e+00
1.000000e+00
1.000000e+00
1.000000e+00
1.000000e+00
1.000000e+00
1.000000e+00
1.000000e+00
1.000000e+00
1.000000e+00
1.000000e+00
1.000000e+00
1.000000e+00
1.000000e+00
1.000000e+00
1.000000e+00
1.000000e+00
1.000000e+00
1.000000e+00
1.000000e+00
1.000000e+00
1.000000e+00
1.000000e+00
1.000000e+00
1.000000e+00
1.000000e+00
1.000000e+00
1.000000e+00
1.000000e+00
1.000000e+00
1.000000e+00
1.000000e+00
1.000000e+00
1.000000e+00
1.000000e+00
1.000000e+00
1.000000e+00
1.000000e+00
1.000000e+00
1.000000e+00
1.000000e+00
1.000000e+00
1.000000e+00
1.000000e+00
1.000000e+00
1.000000e+00
1.000000e+00
1.000000e+00
1.000000e+00
1.000000e+00
1.000000e+00
1.000000e+00
1.000000e+00
1.000000e+00
1.000000e+00
1.000000e+00
1.000000e+00
1.000000e+00
1.000000e+00
1.000000e+00
1.000000e+00
1.000000e+00
1.000000e+00
1.000000e+00
1.000000e+00
1.000000e+00
1.000000e+00
1.000000e+00
1.000000e+00
1.000000e+00
1.000000e+00
1.000000e+00
1.000000e+00
1.000000e+00
1.000000e+00
1.000000e+00
1.000000e+00
1.000000e+00
1.000000e+00
1.000000e+00
1.000000e+00
1.000000e+00
1.000000e+00
1.000000e+00
1.000000e+00
1.000000e+00
1.000000e+00
1.000000e+00
1.000000e+00
1.000000e+00
1.000000e+00
1.000000e+00
1.000000e+00
1.000000e+00
1.000000e+00
1.000000e+00
1.000000e+00
1.000000e+00
1.000000e+00
1.000000e+00
1.000000e+00
1.000000e+00
1.000000e+00
1.000000e+00
1.000000e+00
1.000000e+00
1.000000e+00
1.000000e+00
1.000000e+00
1.000000e+00
1.000000e+00
1.000000e+00
1.000000e+00
1.000000e+00
1.000000e+00
1.000000e+00
1.000000e+00
1.000000e+00
1.000000e+00
1.000000e+00
1.000000e+00
1.000000e+00
1.000000e+00
1.000000e+00
1.000000e+00
1.000000e+00
1.000000e+00
1.000000e+00
1.000000e+00
1.000000e+00
1.000000e+00
1.000000e+00
1.000000e+00
1.000000e+00
1.000000e+00
1.000000e+00
1.000000e+00
1.000000e+00
1.000000e+00
1.000000e+00
1.000000e+00
1.000000e+00
1.000000e+00
1.000000e+00
1.000000e+00
1.000000e+00
1.000000e+00
1.000000e+00
1.000000e+00
1.000000e+00
1.000000e+00
1.000000e+00
1.000000e+00
1.000000e+00
1.000000e+00
1.000000e+00
1.000000e+00
1.000000e+00
1.000000e+00
1.000000e+00
1.000000e+00
1.000000e+00
1.000000e+00
1.000000e+00
1.000000e+00
1.000000e+00
1.000000e+00
1.000000e+00
1.000000e+00
1.000000e+00
1.000000e+00
1.000000e+00
1.000000e+00
1.000000e+00
1.000000e+00
1.000000e+00
1.000000e+00
1.000000e+00
1.000000e+00
1.000000e+00
1.000000e+00
1.000000e+00
1.000000e+00
1.000000e+00
1.000000e+00
1.000000e+00
1.000000e+00
1.000000e+00
1.000000e+00
1.000000e+00
1.000000e+00
1.000000e+00
1.000000e+00
1.000000e+00
1.000000e+00
1.000000e+00
1.000000e+00
1.000000e+00
1.000000e+00
1.000000e+00
1.000000e+00
1.000000e+00
1.000000e+00
1.000000e+00
1.000000e+00
1.000000e+00
1.000000e+00
1.000000e+00
1.000000e+00
1.000000e+00
1.000000e+00
1.000000e+00
1.000000e+00
1.000000e+00
1.000000e+00
1.000000e+00
1.000000e+00
1.000000e+00
1.000000e+00
1.000000e+00
1.000000e+00
1.000000e+00
1.000000e+00
1.000000e+00
1.000000e+00
1.000000e+00
1.000000e+00
1.000000e+00
1.000000e+00
1.000000e+00
1.000000e+00
1.000000e+00
1.000000e+00
1.000000e+00
1.000000e+00
1.000000e+00
1.000000e+00
1.000000e+00
1.000000e+00
1.000000e+00
1.000000e+00
1.000000e+00
1.000000e+00
1.000000e+00
1.000000e+00
1.000000e+00
1.000000e+00
1.000000e+00
1.000000e+00
1.000000e+00
1.000000e+00
1.000000e+00
1.000000e+00
1.000000e+00
1.000000e+00
1.000000e+00
1.000000e+00
1.000000e+00
1.000000e+00
1.000000e+00
1.000000e+00
1.000000e+00
1.000000e+00
1.000000e+00
1.000000e+00
1.000000e+00
1.000000e+00
1.000000e+00
1.000000e+00
1.000000e+00
1.000000e+00
1.000000e+00
1.000000e+00
1.000000e+00
1.000000e+00
1.000000e+00
1.000000e+00
1.000000e+00
1.000000e+00
1.000000e+00
1.000000e+00
1.000000e+00
1.000000e+00
1.000000e+00
1.000000e+00
1.000000e+00
1.000000e+00
1.000000e+00
1.000000e+00
1.000000e+00
1.000000e+00
1.000000e+00
1.000000e+00
1.000000e+00
1.000000e+00
1.000000e+00
1.000000e+00
1.000000e+00
1.000000e+00
1.000000e+00
1.000000e+00
1.000000e+00
1.000000e+00
1.000000e+00
1.000000e+00
1.000000e+00
1.000000e+00
1.000000e+00
1.000000e+00
1.000000e+00
1.000000e+00
1.000000e+00
1.000000e+00
1.000000e+00
1.000000e+00
1.000000e+00
1.000000e+00
1.000000e+00
1.000000e+00
1.000000e+00
1.000000e+00
1.000000e+00
1.000000e+00
1.000000e+00
1.000000e+00
1.000000e+00
1.000000e+00
1.000000e+00
1.000000e+00
1.000000e+00
1.000000e+00
1.000000e+00
1.000000e+00
1.000000e+00
1.000000e+00
1.000000e+00
1.000000e+00
1.000000e+00
1.000000e+00
1.000000e+00
1.000000e+00
1.000000e+00
1.000000e+00
1.000000e+00
1.000000e+00
1.000000e+00
1.000000e+00
1.000000e+00
1.000000e+00
1.000000e+00
1.000000e+00
1.000000e+00
1.000000e+00
1.000000e+00
1.000000e+00
1.000000e+00
1.000000e+00
1.000000e+00
1.000000e+00
1.000000e+00
1.000000e+00
1.000000e+00
1.000000e+00
1.000000e+00
1.000000e+00
1.000000e+00
1.000000e+00
1.000000e+00
1.000000e+00
1.000000e+00
1.000000e+00
1.000000e+00
1.000000e+00
1.000000e+00
1.000000e+00
1.000000e+00
1.000000e+00
1.000000e+00
1.000000e+00
1.000000e+00
1.000000e+00
1.000000e+00
1.000000e+00
1.000000e+00
1.000000e+00
1.000000e+00
1.000000e+00
1.000000e+00
1.000000e+00
1.000000e+00
1.000000e+00
1.000000e+00
1.000000e+00
1.000000e+00
1.000000e+00
1.000000e+00
1.000000e+00
1.000000e+00
1.000000e+00
1.000000e+00
1.000000e+00
1.000000e+00
1.000000e+00
1.000000e+00
1.000000e+00
1.000000e+00
1.000000e+00
1.000000e+00
1.000000e+00
1.000000e+00
1.000000e+00
1.000000e+00
1.000000e+00
1.000000e+00
1.000000e+00
1.000000e+00
1.000000e+00
1.000000e+00
1.000000e+00
1.000000e+00
1.000000e+00
1.000000e+00
1.000000e+00
1.000000e+00
1.000000e+00
1.000000e+00
1.000000e+00
1.000000e+00
1.000000e+00
1.000000e+00
1.000000e+00
1.000000e+00
1.000000e+00
1.000000e+00
1.000000e+00
1.000000e+00
1.000000e+00
1.000000e+00
1.000000e+00
1.000000e+00
1.000000e+00
1.000000e+00
1.000000e+00
1.000000e+00
1.000000e+00
1.000000e+00
1.000000e+00
1.000000e+00
1.000000e+00
1.000000e+00
1.000000e+00
1.000000e+00
1.000000e+00
1.000000e+00
1.000000e+00
1.000000e+00
1.000000e+00
1.000000e+00
1.000000e+00
1.000000e+00
1.000000e+00
1.000000e+00
1.000000e+00
1.000000e+00
1.000000e+00
1.000000e+00
1.000000e+00
1.000000e+00
1.000000e+00
1.000000e+00
1.000000e+00
1.000000e+00
1.000000e+00
1.000000e+00
1.000000e+00
1.000000e+00
1.000000e+00
1.000000e+00
1.000000e+00
1.000000e+00
1.000000e+00
1.000000e+00
1.000000e+00
1.000000e+00
1.000000e+00
1.000000e+00
1.000000e+00
1.000000e+00
1.000000e+00
1.000000e+00
1.000000e+00
1.000000e+00
1.000000e+00
1.000000e+00
1.000000e+00
1.000000e+00
1.000000e+00
1.000000e+00
1.000000e+00
1.000000e+00
1.000000e+00
1.000000e+00
1.000000e+00
1.000000e+00
1.000000e+00
1.000000e+00
1.000000e+00
1.000000e+00
1.000000e+00
1.000000e+00
1.000000e+00
1.000000e+00
1.000000e+00
1.000000e+00
1.000000e+00
1.000000e+00
1.000000e+00
1.000000e+00
1.000000e+00
1.000000e+00
1.000000e+00
1.000000e+00
1.000000e+00
1.000000e+00
1.000000e+00
1.000000e+00
1.000000e+00
1.000000e+00
1.000000e+00
1.000000e+00
1.000000e+00
1.000000e+00
1.000000e+00
1.000000e+00
1.000000e+00
1.000000e+00
1.000000e+00
1.000000e+00
1.000000e+00
1.000000e+00
1.000000e+00
1.000000e+00
1.000000e+00
1.000000e+00
1.000000e+00
1.000000e+00
1.000000e+00
1.000000e+00
1.000000e+00
1.000000e+00
1.000000e+00
1.000000e+00
1.000000e+00
1.000000e+00
1.000000e+00
1.000000e+00
1.000000e+00
1.000000e+00
1.000000e+00
1.000000e+00
1.000000e+00
1.000000e+00
1.000000e+00
1.000000e+00
1.000000e+00
1.000000e+00
1.000000e+00
1.000000e+00
1.000000e+00
1.000000e+00
1.000000e+00
1.000000e+00
1.000000e+00
1.000000e+00
1.000000e+00
1.000000e+00
1.000000e+00
1.000000e+00
1.000000e+00
1.000000e+00
1.000000e+00
1.000000e+00
1.000000e+00
1.000000e+00
1.000000e+00
1.000000e+00
1.000000e+00
1.000000e+00
1.000000e+00
1.000000e+00
1.000000e+00
1.000000e+00
1.000000e+00
1.000000e+00
1.000000e+00
1.000000e+00
1.000000e+00
1.000000e+00
1.000000e+00
1.000000e+00
1.000000e+00
1.000000e+00
1.000000e+00
1.000000e+00
1.000000e+00
1.000000e+00
1.000000e+00
1.000000e+00
1.000000e+00
1.000000e+00
1.000000e+00
1.000000e+00
1.000000e+00
1.000000e+00
1.000000e+00
1.000000e+00
1.000000e+00
1.000000e+00
1.000000e+00
1.000000e+00
1.000000e+00
1.000000e+00
1.000000e+00
1.000000e+00
1.000000e+00
1.000000e+00
1.000000e+00
1.000000e+00
1.000000e+00
1.000000e+00
1.000000e+00
1.000000e+00
1.000000e+00
1.000000e+00
1.000000e+00
1.000000e+00
1.000000e+00
1.000000e+00
1.000000e+00
1.000000e+00
1.000000e+00
1.000000e+00
1.000000e+00
1.000000e+00
1.000000e+00
1.000000e+00
1.000000e+00
1.000000e+00
1.000000e+00
1.000000e+00
1.000000e+00
1.000000e+00
1.000000e+00
1.000000e+00
1.000000e+00
1.000000e+00
1.000000e+00
1.000000e+00
1.000000e+00
1.000000e+00
1.000000e+00
1.000000e+00
1.000000e+00
1.000000e+00
1.000000e+00
1.000000e+00
1.000000e+00
1.000000e+00
1.000000e+00
1.000000e+00
1.000000e+00
1.000000e+00
1.000000e+00
1.000000e+00
1.000000e+00
1.000000e+00
1.000000e+00
1.000000e+00
1.000000e+00
1.000000e+00
1.000000e+00
1.000000e+00
1.000000e+00
1.000000e+00
1.000000e+00
1.000000e+00
1.000000e+00
1.000000e+00
1.000000e+00
1.000000e+00
1.000000e+00
1.000000e+00
1.000000e+00
1.000000e+00
1.000000e+00
1.000000e+00
1.000000e+00
1.000000e+00
1.000000e+00
1.000000e+00
1.000000e+00
1.000000e+00
1.000000e+00
1.000000e+00
1.000000e+00
1.000000e+00
1.000000e+00
1.000000e+00
1.000000e+00
1.000000e+00
1.000000e+00
1.000000e+00
1.000000e+00
1.000000e+00
1.000000e+00
1.000000e+00
1.000000e+00
1.000000e+00
1.000000e+00
1.000000e+00
1.000000e+00
1.000000e+00
1.000000e+00
1.000000e+00
1.000000e+00
1.000000e+00
1.000000e+00
1.000000e+00
1.000000e+00
1.000000e+00
1.000000e+00
1.000000e+00
1.000000e+00
1.000000e+00
1.000000e+00
1.000000e+00
1.000000e+00
1.000000e+00
1.000000e+00
1.000000e+00
1.000000e+00
1.000000e+00
1.000000e+00
1.000000e+00
1.000000e+00
1.000000e+00
1.000000e+00
1.000000e+00
1.000000e+00
1.000000e+00
1.000000e+00
1.000000e+00
1.000000e+00
1.000000e+00
1.000000e+00
1.000000e+00
1.000000e+00
1.000000e+00
1.000000e+00
1.000000e+00
1.000000e+00
1.000000e+00
1.000000e+00
1.000000e+00
1.000000e+00
1.000000e+00
1.000000e+00
1.000000e+00
1.000000e+00
1.000000e+00
1.000000e+00
1.000000e+00
1.000000e+00
1.000000e+00
1.000000e+00
1.000000e+00
1.000000e+00
1.000000e+00
1.000000e+00
1.000000e+00
1.000000e+00
1.000000e+00
1.000000e+00
1.000000e+00
1.000000e+00
1.000000e+00
1.000000e+00
1.000000e+00
1.000000e+00
1.000000e+00
1.000000e+00
1.000000e+00
1.000000e+00
1.000000e+00
1.000000e+00
1.000000e+00
1.000000e+00
1.000000e+00
1.000000e+00
1.000000e+00
1.000000e+00
1.000000e+00
1.000000e+00
1.000000e+00
1.000000e+00
1.000000e+00
1.000000e+00
1.000000e+00
1.000000e+00
1.000000e+00
1.000000e+00
1.000000e+00
1.000000e+00
1.000000e+00
1.000000e+00
1.000000e+00
1.000000e+00
1.000000e+00
1.000000e+00
1.000000e+00
1.000000e+00
1.000000e+00
1.000000e+00
1.000000e+00
1.000000e+00
1.000000e+00
1.000000e+00
1.000000e+00
1.000000e+00
1.000000e+00
1.000000e+00
1.000000e+00
1.000000e+00
1.000000e+00
1.000000e+00
1.000000e+00
1.000000e+00
1.000000e+00
1.000000e+00
1.000000e+00
1.000000e+00
1.000000e+00
1.000000e+00
1.000000e+00
1.000000e+00
1.000000e+00
1.000000e+00
1.000000e+00
1.000000e+00
1.000000e+00
1.000000e+00
1.000000e+00
1.000000e+00
1.000000e+00
1.000000e+00
1.000000e+00
1.000000e+00
1.000000e+00
1.000000e+00
1.000000e+00
1.000000e+00
1.000000e+00
1.000000e+00
1.000000e+00
1.000000e+00
1.000000e+00
1.000000e+00
1.000000e+00
1.000000e+00
1.000000e+00
1.000000e+00
1.000000e+00
1.000000e+00
1.000000e+00
1.000000e+00
1.000000e+00
1.000000e+00
1.000000e+00
1.000000e+00
1.000000e+00
1.000000e+00
1.000000e+00
1.000000e+00
1.000000e+00
1.000000e+00
1.000000e+00
1.000000e+00
1.000000e+00
1.000000e+00
1.000000e+00
1.000000e+00
1.000000e+00
1.000000e+00
1.000000e+00
1.000000e+00
1.000000e+00
1.000000e+00
1.000000e+00
1.000000e+00
1.000000e+00
1.000000e+00
1.000000e+00
1.000000e+00
1.000000e+00
1.000000e+00
1.000000e+00
1.000000e+00
1.000000e+00
1.000000e+00
1.000000e+00
1.000000e+00
1.000000e+00
1.000000e+00
1.000000e+00
1.000000e+00
1.000000e+00
1.000000e+00
1.000000e+00
1.000000e+00
1.000000e+00
1.000000e+00
1.000000e+00
1.000000e+00
1.000000e+00
1.000000e+00
1.000000e+00
1.000000e+00
1.000000e+00
1.000000e+00
1.000000e+00
1.000000e+00
1.000000e+00
1.000000e+00
1.000000e+00
1.000000e+00
1.000000e+00
1.000000e+00
1.000000e+00
1.000000e+00
1.000000e+00
1.000000e+00
1.000000e+00
1.000000e+00
1.000000e+00
1.000000e+00
1.000000e+00
1.000000e+00
1.000000e+00
1.000000e+00
1.000000e+00
1.000000e+00
1.000000e+00
1.000000e+00
1.000000e+00
1.000000e+00
1.000000e+00
1.000000e+00
1.000000e+00
1.000000e+00
1.000000e+00
1.000000e+00
1.000000e+00
1.000000e+00
1.000000e+00
1.000000e+00
1.000000e+00
1.000000e+00
1.000000e+00
1.000000e+00
1.000000e+00
1.000000e+00
1.000000e+00
1.000000e+00
1.000000e+00
1.000000e+00
1.000000e+00
1.000000e+00
1.000000e+00
1.000000e+00
1.000000e+00
1.000000e+00
1.000000e+00
1.000000e+00
1.000000e+00
1.000000e+00
1.000000e+00
1.000000e+00
1.000000e+00
1.000000e+00
1.000000e+00
1.000000e+00
1.000000e+00
1.000000e+00
1.000000e+00
1.000000e+00
1.000000e+00
1.000000e+00
1.000000e+00
1.000000e+00
1.000000e+00
1.000000e+00
1.000000e+00
1.000000e+00
1.000000e+00
1.000000e+00
1.000000e+00
1.000000e+00
1.000000e+00
1.000000e+00
1.000000e+00
1.000000e+00
1.000000e+00
1.000000e+00
1.000000e+00
1.000000e+00
1.000000e+00
1.000000e+00
1.000000e+00
1.000000e+00
1.000000e+00
1.000000e+00
1.000000e+00
1.000000e+00
1.000000e+00
1.000000e+00
1.000000e+00
1.000000e+00
1.000000e+00
1.000000e+00
1.000000e+00
1.000000e+00
1.000000e+00
1.000000e+00
1.000000e+00
1.000000e+00
1.000000e+00
1.000000e+00
1.000000e+00
1.000000e+00
1.000000e+00
1.000000e+00
1.000000e+00
1.000000e+00
1.000000e+00
1.000000e+00
1.000000e+00
1.000000e+00
1.000000e+00
1.000000e+00
1.000000e+00
1.000000e+00
1.000000e+00
1.000000e+00
1.000000e+00
1.000000e+00
1.000000e+00
1.000000e+00
1.000000e+00
1.000000e+00
1.000000e+00
1.000000e+00
1.000000e+00
1.000000e+00
1.000000e+00
1.000000e+00
1.000000e+00
1.000000e+00
1.000000e+00
1.000000e+00
1.000000e+00
1.000000e+00
1.000000e+00
1.000000e+00
1.000000e+00
1.000000e+00
1.000000e+00
1.000000e+00
1.000000e+00
1.000000e+00
1.000000e+00
1.000000e+00
1.000000e+00
1.000000e+00
1.000000e+00
1.000000e+00
1.000000e+00
1.000000e+00
1.000000e+00
1.000000e+00
1.000000e+00
1.000000e+00
1.000000e+00
1.000000e+00
1.000000e+00
1.000000e+00
1.000000e+00
1.000000e+00
1.000000e+00
1.000000e+00
1.000000e+00
1.000000e+00
1.000000e+00
1.000000e+00
1.000000e+00
1.000000e+00
1.000000e+00
1.000000e+00
1.000000e+00
1.000000e+00
1.000000e+00
1.000000e+00
1.000000e+00
1.000000e+00
1.000000e+00
1.000000e+00
1.000000e+00
1.000000e+00
1.000000e+00
1.000000e+00
1.000000e+00
1.000000e+00
1.000000e+00
1.000000e+00
1.000000e+00
1.000000e+00
1.000000e+00
1.000000e+00
1.000000e+00
1.000000e+00
1.000000e+00
1.000000e+00
1.000000e+00
1.000000e+00
1.000000e+00
1.000000e+00
1.000000e+00
1.000000e+00
1.000000e+00
1.000000e+00
1.000000e+00
1.000000e+00
1.000000e+00
1.000000e+00
1.000000e+00
1.000000e+00
1.000000e+00
1.000000e+00
1.000000e+00
1.000000e+00
1.000000e+00
1.000000e+00
1.000000e+00
1.000000e+00
1.000000e+00
1.000000e+00
1.000000e+00
1.000000e+00
1.000000e+00
1.000000e+00
1.000000e+00
1.000000e+00
1.000000e+00
1.000000e+00
1.000000e+00
1.000000e+00
1.000000e+00
1.000000e+00
1.000000e+00
1.000000e+00
1.000000e+00
1.000000e+00
1.000000e+00
1.000000e+00
1.000000e+00
1.000000e+00
1.000000e+00
1.000000e+00
1.000000e+00
1.000000e+00
1.000000e+00
1.000000e+00
1.000000e+00
1.000000e+00
1.000000e+00
1.000000e+00
1.000000e+00
1.000000e+00
1.000000e+00
1.000000e+00
1.000000e+00
1.000000e+00
1.000000e+00
1.000000e+00
1.000000e+00
1.000000e+00
1.000000e+00
1.000000e+00
1.000000e+00
1.000000e+00
1.000000e+00
1.000000e+00
1.000000e+00
1.000000e+00
1.000000e+00
1.000000e+00
1.000000e+00
1.000000e+00
1.000000e+00
1.000000e+00
1.000000e+00
1.000000e+00
1.000000e+00
1.000000e+00
1.000000e+00
1.000000e+00
1.000000e+00
1.000000e+00
1.000000e+00
1.000000e+00
1.000000e+00
1.000000e+00
1.000000e+00
1.000000e+00
1.000000e+00
1.000000e+00
1.000000e+00
1.000000e+00
1.000000e+00
1.000000e+00
1.000000e+00
1.000000e+00
1.000000e+00
1.000000e+00
1.000000e+00
1.000000e+00
1.000000e+00
1.000000e+00
1.000000e+00
1.000000e+00
1.000000e+00
1.000000e+00
1.000000e+00
1.000000e+00
1.000000e+00
1.000000e+00
1.000000e+00
1.000000e+00
1.000000e+00
1.000000e+00
1.000000e+00
1.000000e+00
1.000000e+00
1.000000e+00
1.000000e+00
1.000000e+00
1.000000e+00
1.000000e+00
1.000000e+00
1.000000e+00
1.000000e+00
1.000000e+00
1.000000e+00
1.000000e+00
1.000000e+00
1.000000e+00
1.000000e+00
1.000000e+00
1.000000e+00
1.000000e+00
1.000000e+00
1.000000e+00
1.000000e+00
1.000000e+00
1.000000e+00
1.000000e+00
1.000000e+00
1.000000e+00
1.000000e+00
1.000000e+00
1.000000e+00
1.000000e+00
1.000000e+00
1.000000e+00
1.000000e+00
1.000000e+00
1.000000e+00
1.000000e+00
1.000000e+00
1.000000e+00
1.000000e+00
1.000000e+00
1.000000e+00
1.000000e+00
1.000000e+00
1.000000e+00
1.000000e+00
1.000000e+00
1.000000e+00
1.000000e+00
1.000000e+00
1.000000e+00
1.000000e+00
1.000000e+00
1.000000e+00
1.000000e+00
1.000000e+00
1.000000e+00
1.000000e+00
1.000000e+00
1.000000e+00
1.000000e+00
1.000000e+00
1.000000e+00
1.000000e+00
1.000000e+00
1.000000e+00
1.000000e+00
1.000000e+00
1.000000e+00
1.000000e+00
1.000000e+00
1.000000e+00
1.000000e+00
1.000000e+00
1.000000e+00
1.000000e+00
1.000000e+00
1.000000e+00
1.000000e+00
1.000000e+00
1.000000e+00
1.000000e+00
1.000000e+00
1.000000e+00
1.000000e+00
1.000000e+00
1.000000e+00
1.000000e+00
1.000000e+00
1.000000e+00
1.000000e+00
1.000000e+00
1.000000e+00
1.000000e+00
1.000000e+00
1.000000e+00
1.000000e+00
1.000000e+00
1.000000e+00
1.000000e+00
1.000000e+00
1.000000e+00
1.000000e+00
1.000000e+00
1.000000e+00
1.000000e+00
1.000000e+00
1.000000e+00
1.000000e+00
1.000000e+00
1.000000e+00
1.000000e+00
1.000000e+00
1.000000e+00
1.000000e+00
1.000000e+00
1.000000e+00
1.000000e+00
1.000000e+00
1.000000e+00
1.000000e+00
1.000000e+00
1.000000e+00
1.000000e+00
1.000000e+00
1.000000e+00
1.000000e+00
1.000000e+00
1.000000e+00
1.000000e+00
1.000000e+00
1.000000e+00
1.000000e+00
1.000000e+00
1.000000e+00
1.000000e+00
1.000000e+00
1.000000e+00
1.000000e+00
1.000000e+00
1.000000e+00
1.000000e+00
1.000000e+00
1.000000e+00
1.000000e+00
1.000000e+00
1.000000e+00
1.000000e+00
1.000000e+00
1.000000e+00
1.000000e+00
1.000000e+00
1.000000e+00
1.000000e+00
1.000000e+00
1.000000e+00
1.000000e+00
1.000000e+00
1.000000e+00
1.000000e+00
1.000000e+00
1.000000e+00
1.000000e+00
1.000000e+00
1.000000e+00
1.000000e+00
1.000000e+00
1.000000e+00
1.000000e+00
1.000000e+00
1.000000e+00
1.000000e+00
1.000000e+00
1.000000e+00
1.000000e+00
1.000000e+00
1.000000e+00
1.000000e+00
1.000000e+00
1.000000e+00
1.000000e+00
1.000000e+00
1.000000e+00
1.000000e+00
1.000000e+00
1.000000e+00
1.000000e+00
1.000000e+00
1.000000e+00
1.000000e+00
1.000000e+00
1.000000e+00
1.000000e+00
1.000000e+00
1.000000e+00
1.000000e+00
1.000000e+00
1.000000e+00
1.000000e+00
1.000000e+00
1.000000e+00
1.000000e+00
1.000000e+00
1.000000e+00
1.000000e+00
1.000000e+00
1.000000e+00
1.000000e+00
1.000000e+00
1.000000e+00
1.000000e+00
1.000000e+00
1.000000e+00
1.000000e+00
1.000000e+00
1.000000e+00
1.000000e+00
1.000000e+00
1.000000e+00
1.000000e+00
1.000000e+00
1.000000e+00
1.000000e+00
1.000000e+00
1.000000e+00
1.000000e+00
1.000000e+00
1.000000e+00
1.000000e+00
1.000000e+00
1.000000e+00
1.000000e+00
1.000000e+00
1.000000e+00
1.000000e+00
1.000000e+00
1.000000e+00
1.000000e+00
1.000000e+00
1.000000e+00
1.000000e+00
1.000000e+00
1.000000e+00
1.000000e+00
1.000000e+00
1.000000e+00
1.000000e+00
1.000000e+00
1.000000e+00
1.000000e+00
1.000000e+00
1.000000e+00
1.000000e+00
1.000000e+00
1.000000e+00
1.000000e+00
1.000000e+00
1.000000e+00
1.000000e+00
1.000000e+00
1.000000e+00
1.000000e+00
1.000000e+00
1.000000e+00
1.000000e+00
1.000000e+00
1.000000e+00
1.000000e+00
1.000000e+00
1.000000e+00
1.000000e+00
1.000000e+00
1.000000e+00
1.000000e+00
1.000000e+00
1.000000e+00
1.000000e+00
1.000000e+00
1.000000e+00
1.000000e+00
1.000000e+00
1.000000e+00
1.000000e+00
1.000000e+00
1.000000e+00
1.000000e+00
1.000000e+00
1.000000e+00
1.000000e+00
1.000000e+00
1.000000e+00
1.000000e+00
1.000000e+00
1.000000e+00
1.000000e+00
1.000000e+00
1.000000e+00
1.000000e+00
1.000000e+00
1.000000e+00
1.000000e+00
1.000000e+00
1.000000e+00
1.000000e+00
1.000000e+00
1.000000e+00
1.000000e+00
1.000000e+00
1.000000e+00
1.000000e+00
1.000000e+00
1.000000e+00
1.000000e+00
1.000000e+00
1.000000e+00
1.000000e+00
1.000000e+00
1.000000e+00
1.000000e+00
1.000000e+00
1.000000e+00
1.000000e+00
1.000000e+00
1.000000e+00
1.000000e+00
1.000000e+00
1.000000e+00
1.000000e+00
1.000000e+00
1.000000e+00
1.000000e+00
1.000000e+00
1.000000e+00
1.000000e+00
1.000000e+00
1.000000e+00
1.000000e+00
1.000000e+00
1.000000e+00
1.000000e+00
1.000000e+00
1.000000e+00
1.000000e+00
1.000000e+00
1.000000e+00
1.000000e+00
1.000000e+00
1.000000e+00
1.000000e+00
1.000000e+00
1.000000e+00
1.000000e+00
1.000000e+00
1.000000e+00
1.000000e+00
1.000000e+00
1.000000e+00
1.000000e+00
1.000000e+00
1.000000e+00
1.000000e+00
1.000000e+00
1.000000e+00
1.000000e+00
1.000000e+00
1.000000e+00
1.000000e+00
1.000000e+00
1.000000e+00
1.000000e+00
1.000000e+00
1.000000e+00
1.000000e+00
1.000000e+00
1.000000e+00
1.000000e+00
1.000000e+00
1.000000e+00
1.000000e+00
1.000000e+00
1.000000e+00
1.000000e+00
1.000000e+00
1.000000e+00
1.000000e+00
1.000000e+00
1.000000e+00
1.000000e+00
1.000000e+00
1.000000e+00
1.000000e+00
1.000000e+00
1.000000e+00
1.000000e+00
1.000000e+00
1.000000e+00
1.000000e+00
1.000000e+00
1.000000e+00
1.000000e+00
1.000000e+00
1.000000e+00
1.000000e+00
1.000000e+00
1.000000e+00
1.000000e+00
1.000000e+00
1.000000e+00
1.000000e+00
1.000000e+00
1.000000e+00
1.000000e+00
1.000000e+00
1.000000e+00
1.000000e+00
1.000000e+00
1.000000e+00
1.000000e+00
1.000000e+00
1.000000e+00
1.000000e+00
1.000000e+00
1.000000e+00
1.000000e+00
1.000000e+00
1.000000e+00
1.000000e+00
1.000000e+00
1.000000e+00
1.000000e+00
1.000000e+00
1.000000e+00
1.000000e+00
1.000000e+00
1.000000e+00
1.000000e+00
1.000000e+00
1.000000e+00
1.000000e+00
1.000000e+00
1.000000e+00
1.000000e+00
1.000000e+00
1.000000e+00
1.000000e+00
1.000000e+00
1.000000e+00
1.000000e+00
1.000000e+00
1.000000e+00
1.000000e+00
1.000000e+00
1.000000e+00
1.000000e+00
1.000000e+00
1.000000e+00
1.000000e+00
1.000000e+00
1.000000e+00
1.000000e+00
1.000000e+00
1.000000e+00
1.000000e+00
1.000000e+00
1.000000e+00
1.000000e+00
1.000000e+00
1.000000e+00
1.000000e+00
1.000000e+00
1.000000e+00
1.000000e+00
1.000000e+00
1.000000e+00
1.000000e+00
1.000000e+00
1.000000e+00
1.000000e+00
1.000000e+00
1.000000e+00
1.000000e+00
1.000000e+00
1.000000e+00
1.000000e+00
1.000000e+00
1.000000e+00
1.000000e+00
1.000000e+00
1.000000e+00
1.000000e+00
1.000000e+00
1.000000e+00
1.000000e+00
1.000000e+00
1.000000e+00
1.000000e+00
1.000000e+00
1.000000e+00
1.000000e+00
1.000000e+00
1.000000e+00
1.000000e+00
1.000000e+00
1.000000e+00
1.000000e+00
1.000000e+00
1.000000e+00
1.000000e+00
1.000000e+00
1.000000e+00
1.000000e+00
1.000000e+00
1.000000e+00
1.000000e+00
1.000000e+00
1.000000e+00
1.000000e+00
1.000000e+00
1.000000e+00
1.000000e+00
1.000000e+00
1.000000e+00
1.000000e+00
1.000000e+00
1.000000e+00
1.000000e+00
1.000000e+00
1.000000e+00
1.000000e+00
1.000000e+00
1.000000e+00
1.000000e+00
1.000000e+00
1.000000e+00
1.000000e+00
1.000000e+00
1.000000e+00
1.000000e+00
1.000000e+00
1.000000e+00
1.000000e+00
1.000000e+00
1.000000e+00
1.000000e+00
1.000000e+00
1.000000e+00
1.000000e+00
1.000000e+00
1.000000e+00
1.000000e+00
1.000000e+00
1.000000e+00
1.000000e+00
1.000000e+00
1.000000e+00
1.000000e+00
1.000000e+00
1.000000e+00
1.000000e+00
1.000000e+00
1.000000e+00
1.000000e+00
1.000000e+00
1.000000e+00
1.000000e+00
1.000000e+00
1.000000e+00
1.000000e+00
1.000000e+00
1.000000e+00
1.000000e+00
1.000000e+00
1.000000e+00
1.000000e+00
1.000000e+00
1.000000e+00
1.000000e+00
1.000000e+00
1.000000e+00
1.000000e+00
1.000000e+00
1.000000e+00
1.000000e+00
1.000000e+00
1.000000e+00
1.000000e+00
1.000000e+00
1.000000e+00
1.000000e+00
1.000000e+00
1.000000e+00
1.000000e+00
1.000000e+00
1.000000e+00
1.000000e+00
1.000000e+00
1.000000e+00
1.000000e+00
1.000000e+00
1.000000e+00
1.000000e+00
1.000000e+00
1.000000e+00
1.000000e+00
1.000000e+00
1.000000e+00
1.000000e+00
1.000000e+00
1.000000e+00
1.000000e+00
1.000000e+00
1.000000e+00
1.000000e+00
1.000000e+00
1.000000e+00
1.000000e+00
1.000000e+00
1.000000e+00
1.000000e+00
1.000000e+00
1.000000e+00
1.000000e+00
1.000000e+00
1.000000e+00
1.000000e+00
1.000000e+00
1.000000e+00
1.000000e+00
1.000000e+00
1.000000e+00
1.000000e+00
1.000000e+00
1.000000e+00
1.000000e+00
1.000000e+00
1.000000e+00
1.000000e+00
1.000000e+00
1.000000e+00
1.000000e+00
1.000000e+00
1.000000e+00
1.000000e+00
1.000000e+00
1.000000e+00
1.000000e+00
1.000000e+00
1.000000e+00
1.000000e+00
1.000000e+00
1.000000e+00
1.000000e+00
1.000000e+00
1.000000e+00
1.000000e+00
1.000000e+00
1.000000e+00
1.000000e+00
1.000000e+00
1.000000e+00
1.000000e+00
1.000000e+00
1.000000e+00
1.000000e+00
1.000000e+00
1.000000e+00
1.000000e+00
1.000000e+00
1.000000e+00
1.000000e+00
1.000000e+00
1.000000e+00
1.000000e+00
1.000000e+00
1.000000e+00
1.000000e+00
1.000000e+00
1.000000e+00
1.000000e+00
1.000000e+00
1.000000e+00
1.000000e+00
1.000000e+00
1.000000e+00
1.000000e+00
1.000000e+00
1.000000e+00
1.000000e+00
1.000000e+00
1.000000e+00
1.000000e+00
1.000000e+00
1.000000e+00
1.000000e+00
1.000000e+00
1.000000e+00
1.000000e+00
1.000000e+00
1.000000e+00
1.000000e+00
1.000000e+00
1.000000e+00
1.000000e+00
1.000000e+00
1.000000e+00
1.000000e+00
1.000000e+00
1.000000e+00
1.000000e+00
1.000000e+00
1.000000e+00
1.000000e+00
1.000000e+00
1.000000e+00
1.000000e+00
1.000000e+00
1.000000e+00
1.000000e+00
1.000000e+00
1.000000e+00
1.000000e+00
1.000000e+00
1.000000e+00
1.000000e+00
1.000000e+00
1.000000e+00
1.000000e+00
1.000000e+00
1.000000e+00
1.000000e+00
1.000000e+00
1.000000e+00
1.000000e+00
1.000000e+00
1.000000e+00
1.000000e+00
1.000000e+00
1.000000e+00
1.000000e+00
1.000000e+00
1.000000e+00
1.000000e+00
1.000000e+00
1.000000e+00
1.000000e+00
1.000000e+00
1.000000e+00
1.000000e+00
1.000000e+00
1.000000e+00
1.000000e+00
1.000000e+00
1.000000e+00
1.000000e+00
1.000000e+00
1.000000e+00
1.000000e+00
1.000000e+00
1.000000e+00
1.000000e+00
1.000000e+00
1.000000e+00
1.000000e+00
1.000000e+00
1.000000e+00
1.000000e+00
1.000000e+00
1.000000e+00
1.000000e+00
1.000000e+00
1.000000e+00
1.000000e+00
1.000000e+00
1.000000e+00
1.000000e+00
1.000000e+00
1.000000e+00
1.000000e+00
1.000000e+00
1.000000e+00
1.000000e+00
1.000000e+00
1.000000e+00
1.000000e+00
1.000000e+00
1.000000e+00
1.000000e+00
1.000000e+00
1.000000e+00
1.000000e+00
1.000000e+00
1.000000e+00
1.000000e+00
1.000000e+00
1.000000e+00
1.000000e+00
1.000000e+00
1.000000e+00
1.000000e+00
1.000000e+00
1.000000e+00
1.000000e+00
1.000000e+00
1.000000e+00
1.000000e+00
1.000000e+00
1.000000e+00
1.000000e+00
1.000000e+00
1.000000e+00
1.000000e+00
1.000000e+00
1.000000e+00
1.000000e+00
1.000000e+00
1.000000e+00
1.000000e+00
1.000000e+00
1.000000e+00
1.000000e+00
1.000000e+00
1.000000e+00
1.000000e+00
1.000000e+00
1.000000e+00
1.000000e+00
1.000000e+00
1.000000e+00
1.000000e+00
1.000000e+00
1.000000e+00
1.000000e+00
1.000000e+00
1.000000e+00
1.000000e+00
1.000000e+00
1.000000e+00
1.000000e+00
1.000000e+00
1.000000e+00
1.000000e+00
1.000000e+00
1.000000e+00
1.000000e+00
1.000000e+00
1.000000e+00
1.000000e+00
1.000000e+00
1.000000e+00
1.000000e+00
1.000000e+00
1.000000e+00
1.000000e+00
1.000000e+00
1.000000e+00
1.000000e+00
1.000000e+00
1.000000e+00
1.000000e+00
1.000000e+00
1.000000e+00
1.000000e+00
1.000000e+00
1.000000e+00
1.000000e+00
1.000000e+00
1.000000e+00
1.000000e+00
1.000000e+00
1.000000e+00
1.000000e+00
1.000000e+00
1.000000e+00
1.000000e+00
1.000000e+00
1.000000e+00
1.000000e+00
1.000000e+00
1.000000e+00
1.000000e+00
1.000000e+00
1.000000e+00
1.000000e+00
1.000000e+00
1.000000e+00
1.000000e+00
1.000000e+00
1.000000e+00
1.000000e+00
1.000000e+00
1.000000e+00
1.000000e+00
1.000000e+00
1.000000e+00
1.000000e+00
1.000000e+00
1.000000e+00
1.000000e+00
1.000000e+00
1.000000e+00
1.000000e+00
1.000000e+00
1.000000e+00
1.000000e+00
1.000000e+00
1.000000e+00
1.000000e+00
1.000000e+00
1.000000e+00
1.000000e+00
1.000000e+00
1.000000e+00
1.000000e+00
1.000000e+00
1.000000e+00
1.000000e+00
1.000000e+00
1.000000e+00
1.000000e+00
1.000000e+00
1.000000e+00
1.000000e+00
1.000000e+00
1.000000e+00
1.000000e+00
1.000000e+00
1.000000e+00
1.000000e+00
1.000000e+00
1.000000e+00
1.000000e+00
1.000000e+00
1.000000e+00
1.000000e+00
1.000000e+00
1.000000e+00
1.000000e+00
1.000000e+00
1.000000e+00
1.000000e+00
1.000000e+00
1.000000e+00
1.000000e+00
1.000000e+00
1.000000e+00
1.000000e+00
1.000000e+00
1.000000e+00
1.000000e+00
1.000000e+00
1.000000e+00
1.000000e+00
1.000000e+00
1.000000e+00
1.000000e+00
1.000000e+00
1.000000e+00
1.000000e+00
1.000000e+00
1.000000e+00
1.000000e+00
1.000000e+00
1.000000e+00
1.000000e+00
1.000000e+00
1.000000e+00
1.000000e+00
1.000000e+00
1.000000e+00
1.000000e+00
1.000000e+00
1.000000e+00
1.000000e+00
1.000000e+00
1.000000e+00
1.000000e+00
1.000000e+00
1.000000e+00
1.000000e+00
1.000000e+00
1.000000e+00
1.000000e+00
1.000000e+00
1.000000e+00
1.000000e+00
1.000000e+00
1.000000e+00
1.000000e+00
1.000000e+00
1.000000e+00
1.000000e+00
1.000000e+00
1.000000e+00
1.000000e+00
1.000000e+00
1.000000e+00
1.000000e+00
1.000000e+00
1.000000e+00
1.000000e+00
1.000000e+00
1.000000e+00
1.000000e+00
1.000000e+00
1.000000e+00
1.000000e+00
1.000000e+00
1.000000e+00
1.000000e+00
1.000000e+00
1.000000e+00
1.000000e+00
1.000000e+00
1.000000e+00
1.000000e+00
1.000000e+00
1.000000e+00
1.000000e+00
1.000000e+00
1.000000e+00
1.000000e+00
1.000000e+00
1.000000e+00
1.000000e+00
1.000000e+00
1.000000e+00
1.000000e+00
1.000000e+00
1.000000e+00
1.000000e+00
1.000000e+00
1.000000e+00
1.000000e+00
1.000000e+00
1.000000e+00
1.000000e+00
1.000000e+00
1.000000e+00
1.000000e+00
1.000000e+00
1.000000e+00
1.000000e+00
1.000000e+00
1.000000e+00
1.000000e+00
1.000000e+00
1.000000e+00
1.000000e+00
1.000000e+00
1.000000e+00
1.000000e+00
1.000000e+00
1.000000e+00
1.000000e+00
1.000000e+00
1.000000e+00
1.000000e+00
1.000000e+00
1.000000e+00
1.000000e+00
1.000000e+00
1.000000e+00
1.000000e+00
1.000000e+00
1.000000e+00
1.000000e+00
1.000000e+00
1.000000e+00
1.000000e+00
1.000000e+00
1.000000e+00
1.000000e+00
1.000000e+00
1.000000e+00
1.000000e+00
1.000000e+00
1.000000e+00
1.000000e+00
1.000000e+00
1.000000e+00
1.000000e+00
1.000000e+00
1.000000e+00
1.000000e+00
1.000000e+00
1.000000e+00
1.000000e+00
1.000000e+00
1.000000e+00
1.000000e+00
1.000000e+00
1.000000e+00
1.000000e+00
1.000000e+00
1.000000e+00
1.000000e+00
1.000000e+00
1.000000e+00
1.000000e+00
1.000000e+00
1.000000e+00
1.000000e+00
1.000000e+00
1.000000e+00
1.000000e+00
1.000000e+00
1.000000e+00
1.000000e+00
1.000000e+00
1.000000e+00
1.000000e+00
1.000000e+00
1.000000e+00
1.000000e+00
1.000000e+00
1.000000e+00
1.000000e+00
1.000000e+00
1.000000e+00
1.000000e+00
1.000000e+00
1.000000e+00
1.000000e+00
1.000000e+00
1.000000e+00
1.000000e+00
1.000000e+00
1.000000e+00
1.000000e+00
1.000000e+00
1.000000e+00
1.000000e+00
1.000000e+00
1.000000e+00
1.000000e+00
1.000000e+00
1.000000e+00
1.000000e+00
1.000000e+00
1.000000e+00
1.000000e+00
1.000000e+00
1.000000e+00
1.000000e+00
1.000000e+00
1.000000e+00
1.000000e+00
1.000000e+00
1.000000e+00
1.000000e+00
1.000000e+00
1.000000e+00
1.000000e+00
1.000000e+00
1.000000e+00
1.000000e+00
1.000000e+00
1.000000e+00
1.000000e+00
1.000000e+00
1.000000e+00
1.000000e+00
1.000000e+00
1.000000e+00
1.000000e+00
1.000000e+00
1.000000e+00
1.000000e+00
1.000000e+00
1.000000e+00
1.000000e+00
1.000000e+00
1.000000e+00
1.000000e+00
1.000000e+00
1.000000e+00
1.000000e+00
1.000000e+00
1.000000e+00
1.000000e+00
1.000000e+00
1.000000e+00
1.000000e+00
1.000000e+00
1.000000e+00
1.000000e+00
1.000000e+00
1.000000e+00
1.000000e+00
1.000000e+00
1.000000e+00
1.000000e+00
1.000000e+00
1.000000e+00
1.000000e+00
1.000000e+00
1.000000e+00
1.000000e+00
1.000000e+00
1.000000e+00
1.000000e+00
1.000000e+00
1.000000e+00
1.000000e+00
1.000000e+00
1.000000e+00
1.000000e+00
1.000000e+00
1.000000e+00
1.000000e+00
1.000000e+00
1.000000e+00
1.000000e+00
1.000000e+00
1.000000e+00
1.000000e+00
1.000000e+00
1.000000e+00
1.000000e+00
1.000000e+00
1.000000e+00
1.000000e+00
1.000000e+00
1.000000e+00
1.000000e+00
1.000000e+00
1.000000e+00
1.000000e+00
1.000000e+00
1.000000e+00
1.000000e+00
1.000000e+00
1.000000e+00
1.000000e+00
1.000000e+00
1.000000e+00
1.000000e+00
1.000000e+00
1.000000e+00
1.000000e+00
1.000000e+00
1.000000e+00
1.000000e+00
1.000000e+00
1.000000e+00
1.000000e+00
1.000000e+00
1.000000e+00
1.000000e+00
1.000000e+00
1.000000e+00
1.000000e+00
1.000000e+00
1.000000e+00
1.000000e+00
1.000000e+00
1.000000e+00
1.000000e+00
1.000000e+00
1.000000e+00
1.000000e+00
1.000000e+00
1.000000e+00
1.000000e+00
1.000000e+00
1.000000e+00
1.000000e+00
1.000000e+00
1.000000e+00
1.000000e+00
1.000000e+00
1.000000e+00
1.000000e+00
1.000000e+00
1.000000e+00
1.000000e+00
1.000000e+00
1.000000e+00
1.000000e+00
1.000000e+00
1.000000e+00
1.000000e+00
1.000000e+00
1.000000e+00
1.000000e+00
1.000000e+00
1.000000e+00
1.000000e+00
1.000000e+00
1.000000e+00
1.000000e+00
1.000000e+00
1.000000e+00
1.000000e+00
1.000000e+00
1.000000e+00
1.000000e+00
1.000000e+00
1.000000e+00
1.000000e+00
1.000000e+00
1.000000e+00
1.000000e+00
1.000000e+00
1.000000e+00
1.000000e+00
1.000000e+00
1.000000e+00
1.000000e+00
1.000000e+00
1.000000e+00
1.000000e+00
1.000000e+00
1.000000e+00
1.000000e+00
1.000000e+00
1.000000e+00
1.000000e+00
1.000000e+00
1.000000e+00
1.000000e+00
1.000000e+00
1.000000e+00
1.000000e+00
1.000000e+00
1.000000e+00
1.000000e+00
1.000000e+00
1.000000e+00
1.000000e+00
1.000000e+00
1.000000e+00
1.000000e+00
1.000000e+00
1.000000e+00
1.000000e+00
1.000000e+00
1.000000e+00
1.000000e+00
1.000000e+00
1.000000e+00
1.000000e+00
1.000000e+00
1.000000e+00
1.000000e+00
1.000000e+00
1.000000e+00
1.000000e+00
1.000000e+00
1.000000e+00
1.000000e+00
1.000000e+00
1.000000e+00
1.000000e+00
1.000000e+00
1.000000e+00
1.000000e+00
1.000000e+00
1.000000e+00
1.000000e+00
1.000000e+00
1.000000e+00
1.000000e+00
1.000000e+00
1.000000e+00
1.000000e+00
1.000000e+00
1.000000e+00
1.000000e+00
1.000000e+00
1.000000e+00
1.000000e+00
1.000000e+00
1.000000e+00
1.000000e+00
1.000000e+00
1.000000e+00
1.000000e+00
1.000000e+00
1.000000e+00
1.000000e+00
1.000000e+00
1.000000e+00
1.000000e+00
1.000000e+00
1.000000e+00
1.000000e+00
1.000000e+00
1.000000e+00
1.000000e+00
1.000000e+00
1.000000e+00
1.000000e+00
1.000000e+00
1.000000e+00
1.000000e+00
1.000000e+00
1.000000e+00
1.000000e+00
1.000000e+00
1.000000e+00
1.000000e+00
1.000000e+00
1.000000e+00
1.000000e+00
1.000000e+00
1.000000e+00
1.000000e+00
1.000000e+00
1.000000e+00
1.000000e+00
1.000000e+00
1.000000e+00
1.000000e+00
1.000000e+00
1.000000e+00
1.000000e+00
1.000000e+00
1.000000e+00
1.000000e+00
1.000000e+00
1.000000e+00
1.000000e+00
1.000000e+00
1.000000e+00
1.000000e+00
1.000000e+00
1.000000e+00
1.000000e+00
1.000000e+00
1.000000e+00
1.000000e+00
1.000000e+00
1.000000e+00
1.000000e+00
1.000000e+00
1.000000e+00
1.000000e+00
1.000000e+00
1.000000e+00
1.000000e+00
1.000000e+00
1.000000e+00
1.000000e+00
1.000000e+00
1.000000e+00
1.000000e+00
1.000000e+00
1.000000e+00
1.000000e+00
1.000000e+00
1.000000e+00
1.000000e+00
1.000000e+00
1.000000e+00
1.000000e+00
1.000000e+00
1.000000e+00
1.000000e+00
1.000000e+00
1.000000e+00
1.000000e+00
1.000000e+00
1.000000e+00
1.000000e+00
1.000000e+00
1.000000e+00
1.000000e+00
1.000000e+00
1.000000e+00
1.000000e+00
1.000000e+00
1.000000e+00
1.000000e+00
1.000000e+00
1.000000e+00
1.000000e+00
1.000000e+00
1.000000e+00
1.000000e+00
1.000000e+00
1.000000e+00
1.000000e+00
1.000000e+00
1.000000e+00
1.000000e+00
1.000000e+00
1.000000e+00
1.000000e+00
1.000000e+00
1.000000e+00
1.000000e+00
1.000000e+00
1.000000e+00
1.000000e+00
1.000000e+00
1.000000e+00
1.000000e+00
1.000000e+00
1.000000e+00
1.000000e+00
1.000000e+00
1.000000e+00
1.000000e+00
1.000000e+00
1.000000e+00
1.000000e+00
1.000000e+00
1.000000e+00
1.000000e+00
1.000000e+00
1.000000e+00
1.000000e+00
1.000000e+00
1.000000e+00
1.000000e+00
1.000000e+00
1.000000e+00
1.000000e+00
1.000000e+00
1.000000e+00
1.000000e+00
1.000000e+00
1.000000e+00
1.000000e+00
1.000000e+00
1.000000e+00
1.000000e+00
1.000000e+00
1.000000e+00
1.000000e+00
1.000000e+00
1.000000e+00
1.000000e+00
1.000000e+00
1.000000e+00
1.000000e+00
1.000000e+00
1.000000e+00
1.000000e+00
1.000000e+00
1.000000e+00
1.000000e+00
1.000000e+00
1.000000e+00
1.000000e+00
1.000000e+00
1.000000e+00
1.000000e+00
1.000000e+00
1.000000e+00
1.000000e+00
1.000000e+00
1.000000e+00
1.000000e+00
1.000000e+00
1.000000e+00
1.000000e+00
1.000000e+00
1.000000e+00
1.000000e+00
1.000000e+00
1.000000e+00
1.000000e+00
1.000000e+00
1.000000e+00
1.000000e+00
1.000000e+00
1.000000e+00
1.000000e+00
1.000000e+00
1.000000e+00
1.000000e+00
1.000000e+00
1.000000e+00
1.000000e+00
1.000000e+00
1.000000e+00
1.000000e+00
1.000000e+00
1.000000e+00
1.000000e+00
1.000000e+00
1.000000e+00
1.000000e+00
1.000000e+00
1.000000e+00
1.000000e+00
1.000000e+00
1.000000e+00
1.000000e+00
1.000000e+00
1.000000e+00
1.000000e+00
1.000000e+00
1.000000e+00
1.000000e+00
1.000000e+00
1.000000e+00
1.000000e+00
1.000000e+00
1.000000e+00
1.000000e+00
1.000000e+00
1.000000e+00
1.000000e+00
1.000000e+00
1.000000e+00
1.000000e+00
1.000000e+00
1.000000e+00
1.000000e+00
1.000000e+00
1.000000e+00
1.000000e+00
1.000000e+00
1.000000e+00
1.000000e+00
1.000000e+00
1.000000e+00
1.000000e+00
1.000000e+00
1.000000e+00
1.000000e+00
1.000000e+00
1.000000e+00
1.000000e+00
1.000000e+00
1.000000e+00
1.000000e+00
1.000000e+00
1.000000e+00
1.000000e+00
1.000000e+00
1.000000e+00
1.000000e+00
1.000000e+00
1.000000e+00
1.000000e+00
1.000000e+00
1.000000e+00
1.000000e+00
1.000000e+00
1.000000e+00
1.000000e+00
1.000000e+00
1.000000e+00
1.000000e+00
1.000000e+00
1.000000e+00
1.000000e+00
1.000000e+00
1.000000e+00
1.000000e+00
1.000000e+00
1.000000e+00
1.000000e+00
1.000000e+00
1.000000e+00
1.000000e+00
1.000000e+00
1.000000e+00
1.000000e+00
1.000000e+00
1.000000e+00
1.000000e+00
1.000000e+00
1.000000e+00
1.000000e+00
1.000000e+00
1.000000e+00
1.000000e+00
1.000000e+00
1.000000e+00
1.000000e+00
1.000000e+00
1.000000e+00
1.000000e+00
1.000000e+00
1.000000e+00
1.000000e+00
1.000000e+00
1.000000e+00
1.000000e+00
1.000000e+00
1.000000e+00
1.000000e+00
1.000000e+00
1.000000e+00
1.000000e+00
1.000000e+00
1.000000e+00
1.000000e+00
1.000000e+00
1.000000e+00
1.000000e+00
1.000000e+00
1.000000e+00
1.000000e+00
1.000000e+00
1.000000e+00
1.000000e+00
1.000000e+00
1.000000e+00
1.000000e+00
1.000000e+00
1.000000e+00
1.000000e+00
1.000000e+00
1.000000e+00
1.000000e+00
1.000000e+00
1.000000e+00
1.000000e+00
1.000000e+00
1.000000e+00
1.000000e+00
1.000000e+00
1.000000e+00
1.000000e+00
1.000000e+00
1.000000e+00
1.000000e+00
1.000000e+00
1.000000e+00
1.000000e+00
1.000000e+00
1.000000e+00
1.000000e+00
1.000000e+00
1.000000e+00
1.000000e+00
1.000000e+00
1.000000e+00
1.000000e+00
1.000000e+00
1.000000e+00
1.000000e+00
1.000000e+00
1.000000e+00
1.000000e+00
1.000000e+00
1.000000e+00
1.000000e+00
1.000000e+00
1.000000e+00
1.000000e+00
1.000000e+00
1.000000e+00
1.000000e+00
1.000000e+00
1.000000e+00
1.000000e+00
1.000000e+00
1.000000e+00
1.000000e+00
1.000000e+00
1.000000e+00
1.000000e+00
1.000000e+00
1.000000e+00
1.000000e+00
1.000000e+00
1.000000e+00
1.000000e+00
1.000000e+00
1.000000e+00
1.000000e+00
1.000000e+00
1.000000e+00
1.000000e+00
1.000000e+00
1.000000e+00
1.000000e+00
1.000000e+00
1.000000e+00
1.000000e+00
1.000000e+00
1.000000e+00
1.000000e+00
1.000000e+00
1.000000e+00
1.000000e+00
1.000000e+00
1.000000e+00
1.000000e+00
1.000000e+00
1.000000e+00
1.000000e+00
1.000000e+00
1.000000e+00
1.000000e+00
1.000000e+00
1.000000e+00
1.000000e+00
1.000000e+00
1.000000e+00
1.000000e+00
1.000000e+00
1.000000e+00
1.000000e+00
1.000000e+00
1.000000e+00
1.000000e+00
1.000000e+00
1.000000e+00
1.000000e+00
1.000000e+00
1.000000e+00
1.000000e+00
1.000000e+00
1.000000e+00
1.000000e+00
1.000000e+00
1.000000e+00
1.000000e+00
1.000000e+00
1.000000e+00
1.000000e+00
1.000000e+00
1.000000e+00
1.000000e+00
1.000000e+00
1.000000e+00
1.000000e+00
1.000000e+00
1.000000e+00
1.000000e+00
1.000000e+00
1.000000e+00
1.000000e+00
1.000000e+00
1.000000e+00
1.000000e+00
1.000000e+00
1.000000e+00
1.000000e+00
1.000000e+00
1.000000e+00
1.000000e+00
1.000000e+00
1.000000e+00
1.000000e+00
1.000000e+00
1.000000e+00
1.000000e+00
1.000000e+00
1.000000e+00
1.000000e+00
1.000000e+00
1.000000e+00
1.000000e+00
1.000000e+00
1.000000e+00
1.000000e+00
1.000000e+00
1.000000e+00
1.000000e+00
1.000000e+00
1.000000e+00
1.000000e+00
1.000000e+00
1.000000e+00
1.000000e+00
1.000000e+00
1.000000e+00
1.000000e+00
1.000000e+00
1.000000e+00
1.000000e+00
1.000000e+00
1.000000e+00
1.000000e+00
1.000000e+00
1.000000e+00
1.000000e+00
1.000000e+00
1.000000e+00
1.000000e+00
1.000000e+00
1.000000e+00
1.000000e+00
1.000000e+00
1.000000e+00
1.000000e+00
1.000000e+00
1.000000e+00
1.000000e+00
1.000000e+00
1.000000e+00
1.000000e+00
1.000000e+00
1.000000e+00
1.000000e+00
1.000000e+00
1.000000e+00
1.000000e+00
1.000000e+00
1.000000e+00
1.000000e+00
1.000000e+00
1.000000e+00
1.000000e+00
1.000000e+00
1.000000e+00
1.000000e+00
1.000000e+00
1.000000e+00
1.000000e+00
1.000000e+00
1.000000e+00
1.000000e+00
1.000000e+00
1.000000e+00
1.000000e+00
1.000000e+00
1.000000e+00
1.000000e+00
1.000000e+00
1.000000e+00
1.000000e+00
1.000000e+00
1.000000e+00
1.000000e+00
1.000000e+00
1.000000e+00
1.000000e+00
1.000000e+00
1.000000e+00
1.000000e+00
1.000000e+00
1.000000e+00
1.000000e+00
1.000000e+00
1.000000e+00
1.000000e+00
1.000000e+00
1.000000e+00
1.000000e+00
1.000000e+00
1.000000e+00
1.000000e+00
1.000000e+00
1.000000e+00
1.000000e+00
1.000000e+00
1.000000e+00
1.000000e+00
1.000000e+00
1.000000e+00
1.000000e+00
1.000000e+00
1.000000e+00
1.000000e+00
1.000000e+00
1.000000e+00
1.000000e+00
1.000000e+00
1.000000e+00
1.000000e+00
1.000000e+00
1.000000e+00
1.000000e+00
1.000000e+00
1.000000e+00
1.000000e+00
1.000000e+00
1.000000e+00
1.000000e+00
1.000000e+00
1.000000e+00
1.000000e+00
1.000000e+00
1.000000e+00
1.000000e+00
1.000000e+00
1.000000e+00
1.000000e+00
1.000000e+00
1.000000e+00
1.000000e+00
1.000000e+00
1.000000e+00
1.000000e+00
1.000000e+00
1.000000e+00
1.000000e+00
1.000000e+00
1.000000e+00
1.000000e+00
1.000000e+00
1.000000e+00
1.000000e+00
1.000000e+00
1.000000e+00
1.000000e+00
1.000000e+00
1.000000e+00
1.000000e+00
1.000000e+00
1.000000e+00
1.000000e+00
1.000000e+00
1.000000e+00
1.000000e+00
1.000000e+00
1.000000e+00
1.000000e+00
1.000000e+00
1.000000e+00
1.000000e+00
1.000000e+00
1.000000e+00
1.000000e+00
1.000000e+00
1.000000e+00
1.000000e+00
1.000000e+00
1.000000e+00
1.000000e+00
1.000000e+00
1.000000e+00
1.000000e+00
1.000000e+00
1.000000e+00
1.000000e+00
1.000000e+00
1.000000e+00
1.000000e+00
1.000000e+00
1.000000e+00
1.000000e+00
1.000000e+00
1.000000e+00
1.000000e+00
1.000000e+00
1.000000e+00
1.000000e+00
1.000000e+00
1.000000e+00
1.000000e+00
1.000000e+00
1.000000e+00
1.000000e+00
1.000000e+00
1.000000e+00
1.000000e+00
1.000000e+00
1.000000e+00
1.000000e+00
1.000000e+00
1.000000e+00
1.000000e+00
1.000000e+00
1.000000e+00
1.000000e+00
1.000000e+00
1.000000e+00
1.000000e+00
1.000000e+00
1.000000e+00
1.000000e+00
1.000000e+00
1.000000e+00
1.000000e+00
1.000000e+00
1.000000e+00
1.000000e+00
1.000000e+00
1.000000e+00
1.000000e+00
1.000000e+00
1.000000e+00
1.000000e+00
1.000000e+00
1.000000e+00
1.000000e+00
1.000000e+00
1.000000e+00
1.000000e+00
1.000000e+00
1.000000e+00
1.000000e+00
1.000000e+00
1.000000e+00
1.000000e+00
1.000000e+00
1.000000e+00
1.000000e+00
1.000000e+00
1.000000e+00
1.000000e+00
1.000000e+00
1.000000e+00
1.000000e+00
1.000000e+00
1.000000e+00
1.000000e+00
1.000000e+00
1.000000e+00
1.000000e+00
1.000000e+00
1.000000e+00
1.000000e+00
1.000000e+00
1.000000e+00
1.000000e+00
1.000000e+00
1.000000e+00
1.000000e+00
1.000000e+00
1.000000e+00
1.000000e+00
1.000000e+00
1.000000e+00
1.000000e+00
1.000000e+00
1.000000e+00
1.000000e+00
1.000000e+00
1.000000e+00
1.000000e+00
1.000000e+00
1.000000e+00
1.000000e+00
1.000000e+00
1.000000e+00
1.000000e+00
1.000000e+00
1.000000e+00
1.000000e+00
1.000000e+00
1.000000e+00
1.000000e+00
1.000000e+00
1.000000e+00
1.000000e+00
1.000000e+00
1.000000e+00
1.000000e+00
1.000000e+00
1.000000e+00
1.000000e+00
1.000000e+00
1.000000e+00
1.000000e+00
1.000000e+00
1.000000e+00
1.000000e+00
1.000000e+00
1.000000e+00
1.000000e+00
1.000000e+00
1.000000e+00
1.000000e+00
1.000000e+00
1.000000e+00
1.000000e+00
1.000000e+00
1.000000e+00
1.000000e+00
1.000000e+00
1.000000e+00
1.000000e+00
1.000000e+00
1.000000e+00
1.000000e+00
1.000000e+00
1.000000e+00
1.000000e+00
1.000000e+00
1.000000e+00
1.000000e+00
1.000000e+00
1.000000e+00
1.000000e+00
1.000000e+00
1.000000e+00
1.000000e+00
1.000000e+00
1.000000e+00
1.000000e+00
1.000000e+00
1.000000e+00
1.000000e+00
1.000000e+00
1.000000e+00
1.000000e+00
1.000000e+00
1.000000e+00
1.000000e+00
1.000000e+00
1.000000e+00
1.000000e+00
1.000000e+00
1.000000e+00
1.000000e+00
1.000000e+00
1.000000e+00
1.000000e+00
1.000000e+00
1.000000e+00
1.000000e+00
1.000000e+00
1.000000e+00
1.000000e+00
1.000000e+00
1.000000e+00
1.000000e+00
1.000000e+00
1.000000e+00
1.000000e+00
1.000000e+00
1.000000e+00
1.000000e+00
1.000000e+00
1.000000e+00
1.000000e+00
1.000000e+00
1.000000e+00
1.000000e+00
1.000000e+00
1.000000e+00
1.000000e+00
1.000000e+00
1.000000e+00
1.000000e+00
1.000000e+00
1.000000e+00
1.000000e+00
1.000000e+00
1.000000e+00
1.000000e+00
1.000000e+00
1.000000e+00
1.000000e+00
1.000000e+00
1.000000e+00
1.000000e+00
1.000000e+00
1.000000e+00
1.000000e+00
1.000000e+00
1.000000e+00
1.000000e+00
1.000000e+00
1.000000e+00
1.000000e+00
1.000000e+00
1.000000e+00
1.000000e+00
1.000000e+00
1.000000e+00
1.000000e+00
1.000000e+00
1.000000e+00
1.000000e+00
1.000000e+00
1.000000e+00
1.000000e+00
1.000000e+00
1.000000e+00
1.000000e+00
1.000000e+00
1.000000e+00
1.000000e+00
1.000000e+00
1.000000e+00
1.000000e+00
1.000000e+00
1.000000e+00
1.000000e+00
1.000000e+00
1.000000e+00
1.000000e+00
1.000000e+00
1.000000e+00
1.000000e+00
1.000000e+00
1.000000e+00
1.000000e+00
1.000000e+00
1.000000e+00
1.000000e+00
1.000000e+00
1.000000e+00
1.000000e+00
1.000000e+00
1.000000e+00
1.000000e+00
1.000000e+00
1.000000e+00
1.000000e+00
1.000000e+00
1.000000e+00
1.000000e+00
1.000000e+00
1.000000e+00
1.000000e+00
1.000000e+00
1.000000e+00
1.000000e+00
1.000000e+00
1.000000e+00
1.000000e+00
1.000000e+00
1.000000e+00
1.000000e+00
1.000000e+00
1.000000e+00
1.000000e+00
1.000000e+00
1.000000e+00
1.000000e+00
1.000000e+00
1.000000e+00
1.000000e+00
1.000000e+00
1.000000e+00
1.000000e+00
1.000000e+00
1.000000e+00
1.000000e+00
1.000000e+00
1.000000e+00
1.000000e+00
1.000000e+00
1.000000e+00
1.000000e+00
1.000000e+00
1.000000e+00
1.000000e+00
1.000000e+00
1.000000e+00
1.000000e+00
1.000000e+00
1.000000e+00
1.000000e+00
1.000000e+00
1.000000e+00
1.000000e+00
1.000000e+00
1.000000e+00
1.000000e+00
1.000000e+00
1.000000e+00
1.000000e+00
1.000000e+00
1.000000e+00
1.000000e+00
1.000000e+00
1.000000e+00
1.000000e+00
1.000000e+00
1.000000e+00
1.000000e+00
1.000000e+00
1.000000e+00
1.000000e+00
1.000000e+00
1.000000e+00
1.000000e+00
1.000000e+00
1.000000e+00
1.000000e+00
1.000000e+00
1.000000e+00
1.000000e+00
1.000000e+00
1.000000e+00
1.000000e+00
1.000000e+00
1.000000e+00
1.000000e+00
1.000000e+00
1.000000e+00
1.000000e+00
1.000000e+00
1.000000e+00
1.000000e+00
1.000000e+00
1.000000e+00
1.000000e+00
1.000000e+00
1.000000e+00
1.000000e+00
1.000000e+00
1.000000e+00
1.000000e+00
1.000000e+00
1.000000e+00
1.000000e+00
1.000000e+00
1.000000e+00
1.000000e+00
1.000000e+00
1.000000e+00
1.000000e+00
1.000000e+00
1.000000e+00
1.000000e+00
1.000000e+00
1.000000e+00
1.000000e+00
1.000000e+00
1.000000e+00
1.000000e+00
1.000000e+00
1.000000e+00
1.000000e+00
1.000000e+00
1.000000e+00
1.000000e+00
1.000000e+00
1.000000e+00
1.000000e+00
1.000000e+00
1.000000e+00
1.000000e+00
1.000000e+00
1.000000e+00
1.000000e+00
1.000000e+00
1.000000e+00
1.000000e+00
1.000000e+00
1.000000e+00
1.000000e+00
1.000000e+00
1.000000e+00
1.000000e+00
1.000000e+00
1.000000e+00
1.000000e+00
1.000000e+00
1.000000e+00
1.000000e+00
1.000000e+00
1.000000e+00
1.000000e+00
1.000000e+00
1.000000e+00
1.000000e+00
1.000000e+00
1.000000e+00
1.000000e+00
1.000000e+00
1.000000e+00
1.000000e+00
1.000000e+00
1.000000e+00
1.000000e+00
1.000000e+00
1.000000e+00
1.000000e+00
1.000000e+00
1.000000e+00
1.000000e+00
1.000000e+00
1.000000e+00
1.000000e+00
1.000000e+00
1.000000e+00
1.000000e+00
1.000000e+00
1.000000e+00
1.000000e+00
1.000000e+00
1.000000e+00
1.000000e+00
1.000000e+00
1.000000e+00
1.000000e+00
1.000000e+00
1.000000e+00
1.000000e+00
1.000000e+00
1.000000e+00
1.000000e+00
1.000000e+00
1.000000e+00
1.000000e+00
1.000000e+00
1.000000e+00
1.000000e+00
1.000000e+00
1.000000e+00
1.000000e+00
1.000000e+00
1.000000e+00
1.000000e+00
1.000000e+00
1.000000e+00
1.000000e+00
1.000000e+00
1.000000e+00
1.000000e+00
1.000000e+00
1.000000e+00
1.000000e+00
1.000000e+00
1.000000e+00
1.000000e+00
1.000000e+00
1.000000e+00
1.000000e+00
1.000000e+00
1.000000e+00
1.000000e+00
1.000000e+00
1.000000e+00
1.000000e+00
1.000000e+00
1.000000e+00
1.000000e+00
1.000000e+00
1.000000e+00
1.000000e+00
1.000000e+00
1.000000e+00
1.000000e+00
1.000000e+00
1.000000e+00
1.000000e+00
1.000000e+00
1.000000e+00
1.000000e+00
1.000000e+00
1.000000e+00
1.000000e+00
1.000000e+00
1.000000e+00
1.000000e+00
1.000000e+00
1.000000e+00
1.000000e+00
1.000000e+00
1.000000e+00
1.000000e+00
1.000000e+00
1.000000e+00
1.000000e+00
1.000000e+00
1.000000e+00
1.000000e+00
1.000000e+00
1.000000e+00
1.000000e+00
1.000000e+00
1.000000e+00
1.000000e+00
1.000000e+00
1.000000e+00
1.000000e+00
1.000000e+00
1.000000e+00
1.000000e+00
1.000000e+00
1.000000e+00
1.000000e+00
1.000000e+00
1.000000e+00
1.000000e+00
1.000000e+00
1.000000e+00
1.000000e+00
1.000000e+00
1.000000e+00
1.000000e+00
1.000000e+00
1.000000e+00
1.000000e+00
1.000000e+00
1.000000e+00
1.000000e+00
1.000000e+00
1.000000e+00
1.000000e+00
1.000000e+00
1.000000e+00
1.000000e+00
1.000000e+00
1.000000e+00
1.000000e+00
1.000000e+00
1.000000e+00
1.000000e+00
1.000000e+00
1.000000e+00
1.000000e+00
1.000000e+00
1.000000e+00
1.000000e+00
1.000000e+00
1.000000e+00
1.000000e+00
1.000000e+00
1.000000e+00
1.000000e+00
1.000000e+00
1.000000e+00
1.000000e+00
1.000000e+00
1.000000e+00
1.000000e+00
1.000000e+00
1.000000e+00
1.000000e+00
1.000000e+00
1.000000e+00
1.000000e+00
1.000000e+00
1.000000e+00
1.000000e+00
1.000000e+00
1.000000e+00
1.000000e+00
1.000000e+00
1.000000e+00
1.000000e+00
1.000000e+00
1.000000e+00
1.000000e+00
1.000000e+00
1.000000e+00
1.000000e+00
1.000000e+00
1.000000e+00
1.000000e+00
1.000000e+00
1.000000e+00
1.000000e+00
1.000000e+00
1.000000e+00
1.000000e+00
1.000000e+00
1.000000e+00
1.000000e+00
1.000000e+00
1.000000e+00
1.000000e+00
1.000000e+00
1.000000e+00
1.000000e+00
1.000000e+00
1.000000e+00
1.000000e+00
1.000000e+00
1.000000e+00
1.000000e+00
1.000000e+00
1.000000e+00
1.000000e+00
1.000000e+00
1.000000e+00
1.000000e+00
1.000000e+00
1.000000e+00
1.000000e+00
1.000000e+00
1.000000e+00
1.000000e+00
1.000000e+00
1.000000e+00
1.000000e+00
1.000000e+00
1.000000e+00
1.000000e+00
1.000000e+00
1.000000e+00
1.000000e+00
1.000000e+00
1.000000e+00
1.000000e+00
1.000000e+00
1.000000e+00
1.000000e+00
1.000000e+00
1.000000e+00
1.000000e+00
1.000000e+00
1.000000e+00
1.000000e+00
1.000000e+00
1.000000e+00
1.000000e+00
1.000000e+00
1.000000e+00
1.000000e+00
1.000000e+00
1.000000e+00
1.000000e+00
1.000000e+00
1.000000e+00
1.000000e+00
1.000000e+00
1.000000e+00
1.000000e+00
1.000000e+00
1.000000e+00
1.000000e+00
1.000000e+00
1.000000e+00
1.000000e+00
1.000000e+00
1.000000e+00
1.000000e+00
1.000000e+00
1.000000e+00
1.000000e+00
1.000000e+00
1.000000e+00
1.000000e+00
1.000000e+00
1.000000e+00
1.000000e+00
1.000000e+00
1.000000e+00
1.000000e+00
1.000000e+00
1.000000e+00
1.000000e+00
1.000000e+00
1.000000e+00
1.000000e+00
1.000000e+00
1.000000e+00
1.000000e+00
1.000000e+00
1.000000e+00
1.000000e+00
1.000000e+00
1.000000e+00
1.000000e+00
1.000000e+00
1.000000e+00
1.000000e+00
1.000000e+00
1.000000e+00
1.000000e+00
1.000000e+00
1.000000e+00
1.000000e+00
1.000000e+00
1.000000e+00
1.000000e+00
1.000000e+00
1.000000e+00
1.000000e+00
1.000000e+00
1.000000e+00
1.000000e+00
1.000000e+00
1.000000e+00
1.000000e+00
1.000000e+00
1.000000e+00
1.000000e+00
1.000000e+00
1.000000e+00
1.000000e+00
1.000000e+00
1.000000e+00
1.000000e+00
1.000000e+00
1.000000e+00
1.000000e+00
1.000000e+00
1.000000e+00
1.000000e+00
1.000000e+00
1.000000e+00
1.000000e+00
1.000000e+00
1.000000e+00
1.000000e+00
1.000000e+00
1.000000e+00
1.000000e+00
1.000000e+00
1.000000e+00
1.000000e+00
1.000000e+00
1.000000e+00
1.000000e+00
1.000000e+00
1.000000e+00
1.000000e+00
1.000000e+00
1.000000e+00
1.000000e+00
1.000000e+00
1.000000e+00
1.000000e+00
1.000000e+00
1.000000e+00
1.000000e+00
1.000000e+00
1.000000e+00
1.000000e+00
1.000000e+00
1.000000e+00
1.000000e+00
1.000000e+00
1.000000e+00
1.000000e+00
1.000000e+00
1.000000e+00
1.000000e+00
1.000000e+00
1.000000e+00
1.000000e+00
1.000000e+00
1.000000e+00
1.000000e+00
1.000000e+00
1.000000e+00
1.000000e+00
1.000000e+00
1.000000e+00
1.000000e+00
1.000000e+00
1.000000e+00
1.000000e+00
1.000000e+00
1.000000e+00
1.000000e+00
1.000000e+00
1.000000e+00
1.000000e+00
1.000000e+00
1.000000e+00
1.000000e+00
1.000000e+00
1.000000e+00
1.000000e+00
1.000000e+00
1.000000e+00
1.000000e+00
1.000000e+00
1.000000e+00
1.000000e+00
1.000000e+00
1.000000e+00
1.000000e+00
1.000000e+00
1.000000e+00
1.000000e+00
1.000000e+00
1.000000e+00
1.000000e+00
1.000000e+00
1.000000e+00
1.000000e+00
1.000000e+00
1.000000e+00
1.000000e+00
1.000000e+00
1.000000e+00
1.000000e+00
1.000000e+00
1.000000e+00
1.000000e+00
1.000000e+00
1.000000e+00
1.000000e+00
1.000000e+00
1.000000e+00
1.000000e+00
1.000000e+00
1.000000e+00
1.000000e+00
1.000000e+00
1.000000e+00
1.000000e+00
1.000000e+00
1.000000e+00
1.000000e+00
1.000000e+00
1.000000e+00
1.000000e+00
1.000000e+00
1.000000e+00
1.000000e+00
1.000000e+00
1.000000e+00
1.000000e+00
1.000000e+00
1.000000e+00
1.000000e+00
1.000000e+00
1.000000e+00
1.000000e+00
1.000000e+00
1.000000e+00
1.000000e+00
1.000000e+00
1.000000e+00
1.000000e+00
1.000000e+00
1.000000e+00
1.000000e+00
1.000000e+00
1.000000e+00
1.000000e+00
1.000000e+00
1.000000e+00
1.000000e+00
1.000000e+00
1.000000e+00
1.000000e+00
1.000000e+00
1.000000e+00
1.000000e+00
1.000000e+00
1.000000e+00
1.000000e+00
1.000000e+00
1.000000e+00
1.000000e+00
1.000000e+00
1.000000e+00
1.000000e+00
1.000000e+00
1.000000e+00
1.000000e+00
1.000000e+00
1.000000e+00
1.000000e+00
1.000000e+00
1.000000e+00
1.000000e+00
1.000000e+00
1.000000e+00
1.000000e+00
1.000000e+00
1.000000e+00
1.000000e+00
1.000000e+00
1.000000e+00
1.000000e+00
1.000000e+00
1.000000e+00
1.000000e+00
1.000000e+00
1.000000e+00
1.000000e+00
1.000000e+00
1.000000e+00
1.000000e+00
1.000000e+00
1.000000e+00
1.000000e+00
1.000000e+00
1.000000e+00
1.000000e+00
1.000000e+00
1.000000e+00
1.000000e+00
1.000000e+00
1.000000e+00
1.000000e+00
1.000000e+00
1.000000e+00
1.000000e+00
1.000000e+00
1.000000e+00
1.000000e+00
1.000000e+00
1.000000e+00
1.000000e+00
1.000000e+00
1.000000e+00
1.000000e+00
1.000000e+00
1.000000e+00
1.000000e+00
1.000000e+00
1.000000e+00
1.000000e+00
1.000000e+00
1.000000e+00
1.000000e+00
1.000000e+00
1.000000e+00
1.000000e+00
1.000000e+00
1.000000e+00
1.000000e+00
1.000000e+00
1.000000e+00
1.000000e+00
1.000000e+00
1.000000e+00
1.000000e+00
1.000000e+00
1.000000e+00
1.000000e+00
1.000000e+00
1.000000e+00
1.000000e+00
1.000000e+00
1.000000e+00
1.000000e+00
1.000000e+00
1.000000e+00
1.000000e+00
1.000000e+00
1.000000e+00
1.000000e+00
1.000000e+00
1.000000e+00
1.000000e+00
1.000000e+00
1.000000e+00
1.000000e+00
1.000000e+00
1.000000e+00
1.000000e+00
1.000000e+00
1.000000e+00
1.000000e+00
1.000000e+00
1.000000e+00
1.000000e+00
1.000000e+00
1.000000e+00
1.000000e+00
1.000000e+00
1.000000e+00
1.000000e+00
1.000000e+00
1.000000e+00
1.000000e+00
1.000000e+00
1.000000e+00
1.000000e+00
1.000000e+00
1.000000e+00
1.000000e+00
1.000000e+00
1.000000e+00
1.000000e+00
1.000000e+00
1.000000e+00
1.000000e+00
1.000000e+00
1.000000e+00
1.000000e+00
1.000000e+00
1.000000e+00
1.000000e+00
1.000000e+00
1.000000e+00
1.000000e+00
1.000000e+00
1.000000e+00
1.000000e+00
1.000000e+00
1.000000e+00
1.000000e+00
1.000000e+00
1.000000e+00
1.000000e+00
1.000000e+00
1.000000e+00
1.000000e+00
1.000000e+00
1.000000e+00
1.000000e+00
1.000000e+00
1.000000e+00
1.000000e+00
1.000000e+00
1.000000e+00
1.000000e+00
1.000000e+00
1.000000e+00
1.000000e+00
1.000000e+00
1.000000e+00
1.000000e+00
1.000000e+00
1.000000e+00
1.000000e+00
1.000000e+00
1.000000e+00
1.000000e+00
1.000000e+00
1.000000e+00
1.000000e+00
1.000000e+00
1.000000e+00
1.000000e+00
1.000000e+00
1.000000e+00
1.000000e+00
1.000000e+00
1.000000e+00
1.000000e+00
1.000000e+00
1.000000e+00
1.000000e+00
1.000000e+00
1.000000e+00
1.000000e+00
1.000000e+00
1.000000e+00
1.000000e+00
1.000000e+00
1.000000e+00
1.000000e+00
1.000000e+00
1.000000e+00
1.000000e+00
1.000000e+00
1.000000e+00
1.000000e+00
1.000000e+00
1.000000e+00
1.000000e+00
1.000000e+00
1.000000e+00
1.000000e+00
1.000000e+00
1.000000e+00
1.000000e+00
1.000000e+00
1.000000e+00
1.000000e+00
1.000000e+00
1.000000e+00
1.000000e+00
1.000000e+00
1.000000e+00
1.000000e+00
1.000000e+00
1.000000e+00
1.000000e+00
1.000000e+00
1.000000e+00
1.000000e+00
1.000000e+00
1.000000e+00
1.000000e+00
1.000000e+00
1.000000e+00
1.000000e+00
1.000000e+00
1.000000e+00
1.000000e+00
1.000000e+00
1.000000e+00
1.000000e+00
1.000000e+00
1.000000e+00
1.000000e+00
1.000000e+00
1.000000e+00
1.000000e+00
1.000000e+00
1.000000e+00
1.000000e+00
1.000000e+00
1.000000e+00
1.000000e+00
1.000000e+00
1.000000e+00
1.000000e+00
1.000000e+00
1.000000e+00
1.000000e+00
1.000000e+00
1.000000e+00
1.000000e+00
1.000000e+00
1.000000e+00
1.000000e+00
1.000000e+00
1.000000e+00
1.000000e+00
1.000000e+00
1.000000e+00
1.000000e+00
1.000000e+00
1.000000e+00
1.000000e+00
1.000000e+00
1.000000e+00
1.000000e+00
1.000000e+00
1.000000e+00
1.000000e+00
1.000000e+00
1.000000e+00
1.000000e+00
1.000000e+00
1.000000e+00
1.000000e+00
1.000000e+00
1.000000e+00
1.000000e+00
1.000000e+00
1.000000e+00
1.000000e+00
1.000000e+00
1.000000e+00
1.000000e+00
1.000000e+00
1.000000e+00
1.000000e+00
1.000000e+00
1.000000e+00
1.000000e+00
1.000000e+00
1.000000e+00
1.000000e+00
1.000000e+00
1.000000e+00
1.000000e+00
1.000000e+00
1.000000e+00
1.000000e+00
1.000000e+00
1.000000e+00
1.000000e+00
1.000000e+00
1.000000e+00
1.000000e+00
1.000000e+00
1.000000e+00
1.000000e+00
1.000000e+00
1.000000e+00
1.000000e+00
1.000000e+00
1.000000e+00
1.000000e+00
1.000000e+00
1.000000e+00
1.000000e+00
1.000000e+00
1.000000e+00
1.000000e+00
1.000000e+00
1.000000e+00
1.000000e+00
1.000000e+00
1.000000e+00
1.000000e+00
1.000000e+00
1.000000e+00
1.000000e+00
1.000000e+00
1.000000e+00
1.000000e+00
1.000000e+00
1.000000e+00
1.000000e+00
1.000000e+00
1.000000e+00
1.000000e+00
1.000000e+00
1.000000e+00
1.000000e+00
1.000000e+00
1.000000e+00
1.000000e+00
1.000000e+00
1.000000e+00
1.000000e+00
1.000000e+00
1.000000e+00
1.000000e+00
1.000000e+00
1.000000e+00
1.000000e+00
1.000000e+00
1.000000e+00
1.000000e+00
1.000000e+00
1.000000e+00
1.000000e+00
1.000000e+00
1.000000e+00
1.000000e+00
1.000000e+00
1.000000e+00
1.000000e+00
1.000000e+00
1.000000e+00
1.000000e+00
1.000000e+00
1.000000e+00
1.000000e+00
1.000000e+00
1.000000e+00
1.000000e+00
1.000000e+00
1.000000e+00
1.000000e+00
1.000000e+00
1.000000e+00
1.000000e+00
1.000000e+00
1.000000e+00
1.000000e+00
1.000000e+00
1.000000e+00
1.000000e+00
1.000000e+00
1.000000e+00
1.000000e+00
1.000000e+00
1.000000e+00
1.000000e+00
1.000000e+00
1.000000e+00
1.000000e+00
1.000000e+00
1.000000e+00
1.000000e+00
1.000000e+00
1.000000e+00
1.000000e+00
1.000000e+00
1.000000e+00
1.000000e+00
1.000000e+00
1.000000e+00
1.000000e+00
1.000000e+00
1.000000e+00
1.000000e+00
1.000000e+00
1.000000e+00
1.000000e+00
1.000000e+00
1.000000e+00
1.000000e+00
1.000000e+00
1.000000e+00
1.000000e+00
1.000000e+00
1.000000e+00
1.000000e+00
1.000000e+00
1.000000e+00
1.000000e+00
1.000000e+00
1.000000e+00
1.000000e+00
1.000000e+00
1.000000e+00
1.000000e+00
1.000000e+00
1.000000e+00
1.000000e+00
1.000000e+00
1.000000e+00
1.000000e+00
1.000000e+00
1.000000e+00
1.000000e+00
1.000000e+00
1.000000e+00
1.000000e+00
1.000000e+00
1.000000e+00
1.000000e+00
1.000000e+00
1.000000e+00
1.000000e+00
1.000000e+00
1.000000e+00
1.000000e+00
1.000000e+00
1.000000e+00
1.000000e+00
1.000000e+00
1.000000e+00
1.000000e+00
1.000000e+00
1.000000e+00
1.000000e+00
1.000000e+00
1.000000e+00
1.000000e+00
1.000000e+00
1.000000e+00
1.000000e+00
1.000000e+00
1.000000e+00
1.000000e+00
1.000000e+00
1.000000e+00
1.000000e+00
1.000000e+00
1.000000e+00
1.000000e+00
1.000000e+00
1.000000e+00
1.000000e+00
1.000000e+00
1.000000e+00
1.000000e+00
1.000000e+00
1.000000e+00
1.000000e+00
1.000000e+00
1.000000e+00
1.000000e+00
1.000000e+00
1.000000e+00
1.000000e+00
1.000000e+00
1.000000e+00
1.000000e+00
1.000000e+00
1.000000e+00
1.000000e+00
1.000000e+00
1.000000e+00
1.000000e+00
1.000000e+00
1.000000e+00
1.000000e+00
1.000000e+00
1.000000e+00
1.000000e+00
1.000000e+00
1.000000e+00
1.000000e+00
1.000000e+00
1.000000e+00
1.000000e+00
1.000000e+00
1.000000e+00
1.000000e+00
1.000000e+00
1.000000e+00
1.000000e+00
1.000000e+00
1.000000e+00
1.000000e+00
1.000000e+00
1.000000e+00
1.000000e+00
1.000000e+00
1.000000e+00
1.000000e+00
1.000000e+00
1.000000e+00
1.000000e+00
1.000000e+00
1.000000e+00
1.000000e+00
1.000000e+00
1.000000e+00
1.000000e+00
1.000000e+00
1.000000e+00
1.000000e+00
1.000000e+00
1.000000e+00
1.000000e+00
1.000000e+00
1.000000e+00
1.000000e+00
1.000000e+00
1.000000e+00
1.000000e+00
1.000000e+00
1.000000e+00
1.000000e+00
1.000000e+00
1.000000e+00
1.000000e+00
1.000000e+00
1.000000e+00
1.000000e+00
1.000000e+00
1.000000e+00
1.000000e+00
1.000000e+00
1.000000e+00
1.000000e+00
1.000000e+00
1.000000e+00
1.000000e+00
1.000000e+00
1.000000e+00
1.000000e+00
1.000000e+00
1.000000e+00
1.000000e+00
1.000000e+00
1.000000e+00
1.000000e+00
1.000000e+00
1.000000e+00
1.000000e+00
1.000000e+00
1.000000e+00
1.000000e+00
1.000000e+00
1.000000e+00
1.000000e+00
1.000000e+00
1.000000e+00
1.000000e+00
1.000000e+00
1.000000e+00
1.000000e+00
1.000000e+00
1.000000e+00
1.000000e+00
1.000000e+00
1.000000e+00
1.000000e+00
1.000000e+00
1.000000e+00
1.000000e+00
1.000000e+00
1.000000e+00
1.000000e+00
1.000000e+00
1.000000e+00
1.000000e+00
1.000000e+00
1.000000e+00
1.000000e+00
1.000000e+00
1.000000e+00
1.000000e+00
1.000000e+00
1.000000e+00
1.000000e+00
1.000000e+00
1.000000e+00
1.000000e+00
1.000000e+00
1.000000e+00
1.000000e+00
1.000000e+00
1.000000e+00
1.000000e+00
1.000000e+00
1.000000e+00
1.000000e+00
1.000000e+00
1.000000e+00
1.000000e+00
1.000000e+00
1.000000e+00
1.000000e+00
1.000000e+00
1.000000e+00
1.000000e+00
1.000000e+00
1.000000e+00
1.000000e+00
1.000000e+00
1.000000e+00
1.000000e+00
1.000000e+00
1.000000e+00
1.000000e+00
1.000000e+00
1.000000e+00
1.000000e+00
1.000000e+00
1.000000e+00
1.000000e+00
1.000000e+00
1.000000e+00
1.000000e+00
1.000000e+00
1.000000e+00
1.000000e+00
1.000000e+00
1.000000e+00
1.000000e+00
1.000000e+00
1.000000e+00
1.000000e+00
1.000000e+00
1.000000e+00
1.000000e+00
1.000000e+00
1.000000e+00
1.000000e+00
1.000000e+00
1.000000e+00
1.000000e+00
1.000000e+00
1.000000e+00
1.000000e+00
1.000000e+00
1.000000e+00
1.000000e+00
1.000000e+00
1.000000e+00
1.000000e+00
1.000000e+00
1.000000e+00
1.000000e+00
1.000000e+00
1.000000e+00
1.000000e+00
1.000000e+00
1.000000e+00
1.000000e+00
1.000000e+00
1.000000e+00
1.000000e+00
1.000000e+00
1.000000e+00
1.000000e+00
1.000000e+00
1.000000e+00
1.000000e+00
1.000000e+00
1.000000e+00
1.000000e+00
1.000000e+00
1.000000e+00
1.000000e+00
1.000000e+00
1.000000e+00
1.000000e+00
1.000000e+00
1.000000e+00
1.000000e+00
1.000000e+00
1.000000e+00
1.000000e+00
1.000000e+00
1.000000e+00
1.000000e+00
1.000000e+00
1.000000e+00
1.000000e+00
1.000000e+00
1.000000e+00
1.000000e+00
1.000000e+00
1.000000e+00
1.000000e+00
1.000000e+00
1.000000e+00
1.000000e+00
1.000000e+00
1.000000e+00
1.000000e+00
1.000000e+00
1.000000e+00
1.000000e+00
1.000000e+00
1.000000e+00
1.000000e+00
1.000000e+00
1.000000e+00
1.000000e+00
1.000000e+00
1.000000e+00
1.000000e+00
1.000000e+00
1.000000e+00
1.000000e+00
1.000000e+00
1.000000e+00
1.000000e+00
1.000000e+00
1.000000e+00
1.000000e+00
1.000000e+00
1.000000e+00
1.000000e+00
1.000000e+00
1.000000e+00
1.000000e+00
1.000000e+00
1.000000e+00
1.000000e+00
1.000000e+00
1.000000e+00
1.000000e+00
1.000000e+00
1.000000e+00
1.000000e+00
1.000000e+00
1.000000e+00
1.000000e+00
1.000000e+00
1.000000e+00
1.000000e+00
1.000000e+00
1.000000e+00
1.000000e+00
1.000000e+00
1.000000e+00
1.000000e+00
1.000000e+00
1.000000e+00
1.000000e+00
1.000000e+00
1.000000e+00
1.000000e+00
1.000000e+00
1.000000e+00
1.000000e+00
1.000000e+00
1.000000e+00
1.000000e+00
1.000000e+00
1.000000e+00
1.000000e+00
1.000000e+00
1.000000e+00
1.000000e+00
1.000000e+00
1.000000e+00
1.000000e+00
1.000000e+00
1.000000e+00
1.000000e+00
1.000000e+00
1.000000e+00
1.000000e+00
1.000000e+00
1.000000e+00
1.000000e+00
1.000000e+00
1.000000e+00
1.000000e+00
1.000000e+00
1.000000e+00
1.000000e+00
1.000000e+00
1.000000e+00
1.000000e+00
1.000000e+00
1.000000e+00
1.000000e+00
1.000000e+00
1.000000e+00
1.000000e+00
1.000000e+00
1.000000e+00
1.000000e+00
1.000000e+00
1.000000e+00
1.000000e+00
1.000000e+00
1.000000e+00
1.000000e+00
1.000000e+00
1.000000e+00
1.000000e+00
1.000000e+00
1.000000e+00
1.000000e+00
1.000000e+00
1.000000e+00
1.000000e+00
1.000000e+00
1.000000e+00
1.000000e+00
1.000000e+00
1.000000e+00
1.000000e+00
1.000000e+00
1.000000e+00
1.000000e+00
1.000000e+00
1.000000e+00
1.000000e+00
1.000000e+00
1.000000e+00
1.000000e+00
1.000000e+00
1.000000e+00
1.000000e+00
1.000000e+00
1.000000e+00
1.000000e+00
1.000000e+00
1.000000e+00
1.000000e+00
1.000000e+00
1.000000e+00
1.000000e+00
1.000000e+00
1.000000e+00
1.000000e+00
1.000000e+00
1.000000e+00
1.000000e+00
1.000000e+00
1.000000e+00
1.000000e+00
1.000000e+00
1.000000e+00
1.000000e+00
1.000000e+00
1.000000e+00
1.000000e+00
1.000000e+00
1.000000e+00
1.000000e+00
1.000000e+00
1.000000e+00
1.000000e+00
1.000000e+00
1.000000e+00
1.000000e+00
1.000000e+00
1.000000e+00
1.000000e+00
1.000000e+00
1.000000e+00
1.000000e+00
1.000000e+00
1.000000e+00
1.000000e+00
1.000000e+00
1.000000e+00
1.000000e+00
1.000000e+00
1.000000e+00
1.000000e+00
1.000000e+00
1.000000e+00
1.000000e+00
1.000000e+00
1.000000e+00
1.000000e+00
1.000000e+00
1.000000e+00
1.000000e+00
1.000000e+00
1.000000e+00
1.000000e+00
1.000000e+00
1.000000e+00
1.000000e+00
1.000000e+00
1.000000e+00
1.000000e+00
1.000000e+00
1.000000e+00
1.000000e+00
1.000000e+00
1.000000e+00
1.000000e+00
1.000000e+00
1.000000e+00
1.000000e+00
1.000000e+00
1.000000e+00
1.000000e+00
1.000000e+00
1.000000e+00
1.000000e+00
1.000000e+00
1.000000e+00
1.000000e+00
1.000000e+00
1.000000e+00
1.000000e+00
1.000000e+00
1.000000e+00
1.000000e+00
1.000000e+00
1.000000e+00
1.000000e+00
1.000000e+00
1.000000e+00
1.000000e+00
1.000000e+00
1.000000e+00
1.000000e+00
1.000000e+00
1.000000e+00
1.000000e+00
1.000000e+00
1.000000e+00
1.000000e+00
1.000000e+00
1.000000e+00
1.000000e+00
1.000000e+00
1.000000e+00
1.000000e+00
1.000000e+00
1.000000e+00
1.000000e+00
1.000000e+00
1.000000e+00
1.000000e+00
1.000000e+00
1.000000e+00
1.000000e+00
1.000000e+00
1.000000e+00
1.000000e+00
1.000000e+00
1.000000e+00
1.000000e+00
1.000000e+00
1.000000e+00
1.000000e+00
1.000000e+00
1.000000e+00
1.000000e+00
1.000000e+00
1.000000e+00
1.000000e+00
1.000000e+00
1.000000e+00
1.000000e+00
1.000000e+00
1.000000e+00
1.000000e+00
1.000000e+00
1.000000e+00
1.000000e+00
1.000000e+00
1.000000e+00
1.000000e+00
1.000000e+00
1.000000e+00
1.000000e+00
1.000000e+00
1.000000e+00
1.000000e+00
1.000000e+00
1.000000e+00
1.000000e+00
1.000000e+00
1.000000e+00
1.000000e+00
1.000000e+00
1.000000e+00
1.000000e+00
1.000000e+00
1.000000e+00
1.000000e+00
1.000000e+00
1.000000e+00
1.000000e+00
1.000000e+00
1.000000e+00
1.000000e+00
1.000000e+00
1.000000e+00
1.000000e+00
1.000000e+00
1.000000e+00
1.000000e+00
1.000000e+00
1.000000e+00
1.000000e+00
1.000000e+00
1.000000e+00
1.000000e+00
1.000000e+00
1.000000e+00
1.000000e+00
1.000000e+00
1.000000e+00
1.000000e+00
1.000000e+00
1.000000e+00
1.000000e+00
1.000000e+00
1.000000e+00
1.000000e+00
1.000000e+00
1.000000e+00
1.000000e+00
1.000000e+00
1.000000e+00
1.000000e+00
1.000000e+00
1.000000e+00
1.000000e+00
1.000000e+00
1.000000e+00
1.000000e+00
1.000000e+00
1.000000e+00
1.000000e+00
1.000000e+00
1.000000e+00
1.000000e+00
1.000000e+00
1.000000e+00
1.000000e+00
1.000000e+00
1.000000e+00
1.000000e+00
1.000000e+00
1.000000e+00
1.000000e+00
1.000000e+00
1.000000e+00
1.000000e+00
1.000000e+00
1.000000e+00
1.000000e+00
1.000000e+00
1.000000e+00
1.000000e+00
1.000000e+00
1.000000e+00
1.000000e+00
1.000000e+00
1.000000e+00
1.000000e+00
1.000000e+00
1.000000e+00
1.000000e+00
1.000000e+00
1.000000e+00
1.000000e+00
1.000000e+00
1.000000e+00
1.000000e+00
1.000000e+00
1.000000e+00
1.000000e+00
1.000000e+00
1.000000e+00
1.000000e+00
1.000000e+00
1.000000e+00
1.000000e+00
1.000000e+00
1.000000e+00
1.000000e+00
1.000000e+00
1.000000e+00
1.000000e+00
1.000000e+00
1.000000e+00
1.000000e+00
1.000000e+00
1.000000e+00
1.000000e+00
1.000000e+00
1.000000e+00
1.000000e+00
1.000000e+00
1.000000e+00
1.000000e+00
1.000000e+00
1.000000e+00
1.000000e+00
1.000000e+00
1.000000e+00
1.000000e+00
1.000000e+00
1.000000e+00
1.000000e+00
1.000000e+00
1.000000e+00
1.000000e+00
1.000000e+00
1.000000e+00
1.000000e+00
1.000000e+00
1.000000e+00
1.000000e+00
1.000000e+00
1.000000e+00
1.000000e+00
1.000000e+00
1.000000e+00
1.000000e+00
1.000000e+00
1.000000e+00
1.000000e+00
1.000000e+00
1.000000e+00
1.000000e+00
1.000000e+00
1.000000e+00
1.000000e+00
1.000000e+00
1.000000e+00
1.000000e+00
1.000000e+00
1.000000e+00
1.000000e+00
1.000000e+00
1.000000e+00
1.000000e+00
1.000000e+00
1.000000e+00
1.000000e+00
1.000000e+00
1.000000e+00
1.000000e+00
1.000000e+00
1.000000e+00
1.000000e+00
1.000000e+00
1.000000e+00
1.000000e+00
1.000000e+00
1.000000e+00
1.000000e+00
1.000000e+00
1.000000e+00
1.000000e+00
1.000000e+00
1.000000e+00
1.000000e+00
1.000000e+00
1.000000e+00
1.000000e+00
1.000000e+00
1.000000e+00
1.000000e+00
1.000000e+00
1.000000e+00
1.000000e+00
1.000000e+00
1.000000e+00
1.000000e+00
1.000000e+00
1.000000e+00
1.000000e+00
1.000000e+00
1.000000e+00
1.000000e+00
1.000000e+00
1.000000e+00
1.000000e+00
1.000000e+00
1.000000e+00
1.000000e+00
1.000000e+00
1.000000e+00
1.000000e+00
1.000000e+00
1.000000e+00
1.000000e+00
1.000000e+00
1.000000e+00
1.000000e+00
1.000000e+00
1.000000e+00
1.000000e+00
1.000000e+00
1.000000e+00
1.000000e+00
1.000000e+00
1.000000e+00
1.000000e+00
1.000000e+00
1.000000e+00
1.000000e+00
1.000000e+00
1.000000e+00
1.000000e+00
1.000000e+00
1.000000e+00
1.000000e+00
1.000000e+00
1.000000e+00
1.000000e+00
1.000000e+00
1.000000e+00
1.000000e+00
1.000000e+00
1.000000e+00
1.000000e+00
1.000000e+00
1.000000e+00
1.000000e+00
1.000000e+00
1.000000e+00
1.000000e+00
1.000000e+00
1.000000e+00
1.000000e+00
1.000000e+00
1.000000e+00
1.000000e+00
1.000000e+00
1.000000e+00
1.000000e+00
1.000000e+00
1.000000e+00
1.000000e+00
1.000000e+00
1.000000e+00
1.000000e+00
1.000000e+00
1.000000e+00
1.000000e+00
1.000000e+00
1.000000e+00
1.000000e+00
1.000000e+00
1.000000e+00
1.000000e+00
1.000000e+00
1.000000e+00
1.000000e+00
1.000000e+00
1.000000e+00
1.000000e+00
1.000000e+00
1.000000e+00
1.000000e+00
1.000000e+00
1.000000e+00
1.000000e+00
1.000000e+00
1.000000e+00
1.000000e+00
1.000000e+00
1.000000e+00
1.000000e+00
1.000000e+00
1.000000e+00
1.000000e+00
1.000000e+00
1.000000e+00
1.000000e+00
1.000000e+00
1.000000e+00
1.000000e+00
1.000000e+00
1.000000e+00
1.000000e+00
1.000000e+00
1.000000e+00
1.000000e+00
1.000000e+00
1.000000e+00
1.000000e+00
1.000000e+00
1.000000e+00
1.000000e+00
1.000000e+00
1.000000e+00
1.000000e+00
1.000000e+00
1.000000e+00
1.000000e+00
1.000000e+00
1.000000e+00
1.000000e+00
1.000000e+00
1.000000e+00
1.000000e+00
1.000000e+00
1.000000e+00
1.000000e+00
1.000000e+00
1.000000e+00
1.000000e+00
1.000000e+00
1.000000e+00
1.000000e+00
1.000000e+00
1.000000e+00
1.000000e+00
1.000000e+00
1.000000e+00
1.000000e+00
1.000000e+00
1.000000e+00
1.000000e+00
1.000000e+00
1.000000e+00
1.000000e+00
1.000000e+00
1.000000e+00
1.000000e+00
1.000000e+00
1.000000e+00
1.000000e+00
1.000000e+00
1.000000e+00
1.000000e+00
1.000000e+00
1.000000e+00
1.000000e+00
1.000000e+00
1.000000e+00
1.000000e+00
1.000000e+00
1.000000e+00
1.000000e+00
1.000000e+00
1.000000e+00
1.000000e+00
1.000000e+00
1.000000e+00
1.000000e+00
1.000000e+00
1.000000e+00
1.000000e+00
1.000000e+00
1.000000e+00
1.000000e+00
1.000000e+00
1.000000e+00
1.000000e+00
1.000000e+00
1.000000e+00
1.000000e+00
1.000000e+00
1.000000e+00
1.000000e+00
1.000000e+00
1.000000e+00
1.000000e+00
1.000000e+00
1.000000e+00
1.000000e+00
1.000000e+00
1.000000e+00
1.000000e+00
1.000000e+00
1.000000e+00
1.000000e+00
1.000000e+00
1.000000e+00
1.000000e+00
1.000000e+00
1.000000e+00
1.000000e+00
1.000000e+00
1.000000e+00
1.000000e+00
1.000000e+00
1.000000e+00
1.000000e+00
1.000000e+00
1.000000e+00
1.000000e+00
1.000000e+00
1.000000e+00
1.000000e+00
1.000000e+00
1.000000e+00
1.000000e+00
1.000000e+00
1.000000e+00
1.000000e+00
1.000000e+00
1.000000e+00
1.000000e+00
1.000000e+00
1.000000e+00
1.000000e+00
1.000000e+00
1.000000e+00
1.000000e+00
1.000000e+00
1.000000e+00
1.000000e+00
1.000000e+00
1.000000e+00
1.000000e+00
1.000000e+00
1.000000e+00
1.000000e+00
1.000000e+00
1.000000e+00
1.000000e+00
1.000000e+00
1.000000e+00
1.000000e+00
1.000000e+00
1.000000e+00
1.000000e+00
1.000000e+00
1.000000e+00
1.000000e+00
1.000000e+00
1.000000e+00
1.000000e+00
1.000000e+00
1.000000e+00
1.000000e+00
1.000000e+00
1.000000e+00
1.000000e+00
1.000000e+00
1.000000e+00
1.000000e+00
1.000000e+00
1.000000e+00
1.000000e+00
1.000000e+00
1.000000e+00
1.000000e+00
1.000000e+00
1.000000e+00
1.000000e+00
1.000000e+00
1.000000e+00
1.000000e+00
1.000000e+00
1.000000e+00
1.000000e+00
1.000000e+00
1.000000e+00
1.000000e+00
1.000000e+00
1.000000e+00
1.000000e+00
1.000000e+00
1.000000e+00
1.000000e+00
1.000000e+00
1.000000e+00
1.000000e+00
1.000000e+00
1.000000e+00
1.000000e+00
1.000000e+00
1.000000e+00
1.000000e+00
1.000000e+00
1.000000e+00
1.000000e+00
1.000000e+00
1.000000e+00
1.000000e+00
1.000000e+00
1.000000e+00
1.000000e+00
1.000000e+00
1.000000e+00
1.000000e+00
1.000000e+00
1.000000e+00
1.000000e+00
1.000000e+00
1.000000e+00
1.000000e+00
1.000000e+00
1.000000e+00
1.000000e+00
1.000000e+00
1.000000e+00
1.000000e+00
1.000000e+00
1.000000e+00
1.000000e+00
1.000000e+00
1.000000e+00
1.000000e+00
1.000000e+00
1.000000e+00
1.000000e+00
1.000000e+00
1.000000e+00
1.000000e+00
1.000000e+00
1.000000e+00
1.000000e+00
1.000000e+00
1.000000e+00
1.000000e+00
1.000000e+00
1.000000e+00
1.000000e+00
1.000000e+00
1.000000e+00
1.000000e+00
1.000000e+00
1.000000e+00
1.000000e+00
1.000000e+00
1.000000e+00
1.000000e+00
1.000000e+00
1.000000e+00
1.000000e+00
1.000000e+00
1.000000e+00
1.000000e+00
1.000000e+00
1.000000e+00
1.000000e+00
1.000000e+00
1.000000e+00
1.000000e+00
1.000000e+00
1.000000e+00
1.000000e+00
1.000000e+00
1.000000e+00
1.000000e+00
1.000000e+00
1.000000e+00
1.000000e+00
1.000000e+00
1.000000e+00
1.000000e+00
1.000000e+00
1.000000e+00
1.000000e+00
1.000000e+00
1.000000e+00
1.000000e+00
1.000000e+00
1.000000e+00
1.000000e+00
1.000000e+00
1.000000e+00
1.000000e+00
1.000000e+00
1.000000e+00
1.000000e+00
1.000000e+00
1.000000e+00
1.000000e+00
1.000000e+00
1.000000e+00
1.000000e+00
1.000000e+00
1.000000e+00
1.000000e+00
1.000000e+00
1.000000e+00
1.000000e+00
1.000000e+00
1.000000e+00
1.000000e+00
1.000000e+00
1.000000e+00
1.000000e+00
1.000000e+00
1.000000e+00
1.000000e+00
1.000000e+00
1.000000e+00
1.000000e+00
1.000000e+00
1.000000e+00
1.000000e+00
1.000000e+00
1.000000e+00
1.000000e+00
1.000000e+00
1.000000e+00
1.000000e+00
1.000000e+00
1.000000e+00
1.000000e+00
1.000000e+00
1.000000e+00
1.000000e+00
1.000000e+00
1.000000e+00
1.000000e+00
1.000000e+00
1.000000e+00
1.000000e+00
1.000000e+00
1.000000e+00
1.000000e+00
1.000000e+00
1.000000e+00
1.000000e+00
1.000000e+00
1.000000e+00
1.000000e+00
1.000000e+00
1.000000e+00
1.000000e+00
1.000000e+00
1.000000e+00
1.000000e+00
1.000000e+00
1.000000e+00
1.000000e+00
1.000000e+00
1.000000e+00
1.000000e+00
1.000000e+00
1.000000e+00
1.000000e+00
1.000000e+00
1.000000e+00
1.000000e+00
1.000000e+00
1.000000e+00
1.000000e+00
1.000000e+00
1.000000e+00
1.000000e+00
1.000000e+00
1.000000e+00
1.000000e+00
1.000000e+00
1.000000e+00
1.000000e+00
1.000000e+00
1.000000e+00
1.000000e+00
1.000000e+00
1.000000e+00
1.000000e+00
1.000000e+00
1.000000e+00
1.000000e+00
1.000000e+00
1.000000e+00
1.000000e+00
1.000000e+00
1.000000e+00
1.000000e+00
1.000000e+00
1.000000e+00
1.000000e+00
1.000000e+00
1.000000e+00
1.000000e+00
1.000000e+00
1.000000e+00
1.000000e+00
1.000000e+00
1.000000e+00
1.000000e+00
1.000000e+00
1.000000e+00
1.000000e+00
1.000000e+00
1.000000e+00
1.000000e+00
1.000000e+00
1.000000e+00
1.000000e+00
1.000000e+00
1.000000e+00
1.000000e+00
1.000000e+00
1.000000e+00
1.000000e+00
1.000000e+00
1.000000e+00
1.000000e+00
1.000000e+00
1.000000e+00
1.000000e+00
1.000000e+00
1.000000e+00
1.000000e+00
1.000000e+00
1.000000e+00
1.000000e+00
1.000000e+00
1.000000e+00
1.000000e+00
1.000000e+00
1.000000e+00
1.000000e+00
1.000000e+00
1.000000e+00
1.000000e+00
1.000000e+00
1.000000e+00
1.000000e+00
1.000000e+00
1.000000e+00
1.000000e+00
1.000000e+00
1.000000e+00
1.000000e+00
1.000000e+00
1.000000e+00
1.000000e+00
1.000000e+00
1.000000e+00
1.000000e+00
1.000000e+00
1.000000e+00
1.000000e+00
1.000000e+00
1.000000e+00
1.000000e+00
1.000000e+00
1.000000e+00
1.000000e+00
1.000000e+00
1.000000e+00
1.000000e+00
1.000000e+00
1.000000e+00
1.000000e+00
1.000000e+00
1.000000e+00
1.000000e+00
1.000000e+00
1.000000e+00
1.000000e+00
1.000000e+00
1.000000e+00
1.000000e+00
1.000000e+00
1.000000e+00
1.000000e+00
1.000000e+00
1.000000e+00
1.000000e+00
1.000000e+00
1.000000e+00
1.000000e+00
1.000000e+00
1.000000e+00
1.000000e+00
1.000000e+00
1.000000e+00
1.000000e+00
1.000000e+00
1.000000e+00
1.000000e+00
1.000000e+00
1.000000e+00
1.000000e+00
1.000000e+00
1.000000e+00
1.000000e+00
1.000000e+00
1.000000e+00
1.000000e+00
1.000000e+00
1.000000e+00
1.000000e+00
1.000000e+00
1.000000e+00
1.000000e+00
1.000000e+00
1.000000e+00
1.000000e+00
1.000000e+00
1.000000e+00
1.000000e+00
1.000000e+00
1.000000e+00
1.000000e+00
1.000000e+00
1.000000e+00
1.000000e+00
1.000000e+00
1.000000e+00
1.000000e+00
1.000000e+00
1.000000e+00
1.000000e+00
1.000000e+00
1.000000e+00
1.000000e+00
1.000000e+00
1.000000e+00
1.000000e+00
1.000000e+00
1.000000e+00
1.000000e+00
1.000000e+00
1.000000e+00
1.000000e+00
1.000000e+00
1.000000e+00
1.000000e+00
1.000000e+00
1.000000e+00
1.000000e+00
1.000000e+00
1.000000e+00
1.000000e+00
1.000000e+00
1.000000e+00
1.000000e+00
1.000000e+00
1.000000e+00
1.000000e+00
1.000000e+00
1.000000e+00
1.000000e+00
1.000000e+00
1.000000e+00
1.000000e+00
1.000000e+00
1.000000e+00
1.000000e+00
1.000000e+00
1.000000e+00
1.000000e+00
1.000000e+00
1.000000e+00
1.000000e+00
1.000000e+00
1.000000e+00
1.000000e+00
1.000000e+00
1.000000e+00
1.000000e+00
1.000000e+00
1.000000e+00
1.000000e+00
1.000000e+00
1.000000e+00
1.000000e+00
1.000000e+00
1.000000e+00
1.000000e+00
1.000000e+00
1.000000e+00
1.000000e+00
1.000000e+00
1.000000e+00
1.000000e+00
1.000000e+00
1.000000e+00
1.000000e+00
1.000000e+00
1.000000e+00
1.000000e+00
1.000000e+00
1.000000e+00
1.000000e+00
1.000000e+00
1.000000e+00
1.000000e+00
1.000000e+00
1.000000e+00
1.000000e+00
1.000000e+00
1.000000e+00
1.000000e+00
1.000000e+00
1.000000e+00
1.000000e+00
1.000000e+00
1.000000e+00
1.000000e+00
1.000000e+00
1.000000e+00
1.000000e+00
1.000000e+00
1.000000e+00
1.000000e+00
1.000000e+00
1.000000e+00
1.000000e+00
1.000000e+00
1.000000e+00
1.000000e+00
1.000000e+00
1.000000e+00
1.000000e+00
1.000000e+00
1.000000e+00
1.000000e+00
1.000000e+00
1.000000e+00
1.000000e+00
1.000000e+00
1.000000e+00
1.000000e+00
1.000000e+00
1.000000e+00
1.000000e+00
1.000000e+00
1.000000e+00
1.000000e+00
1.000000e+00
1.000000e+00
1.000000e+00
1.000000e+00
1.000000e+00
1.000000e+00
1.000000e+00
1.000000e+00
1.000000e+00
1.000000e+00
1.000000e+00
1.000000e+00
1.000000e+00
1.000000e+00
1.000000e+00
1.000000e+00
1.000000e+00
1.000000e+00
1.000000e+00
1.000000e+00
1.000000e+00
1.000000e+00
1.000000e+00
1.000000e+00
1.000000e+00
1.000000e+00
1.000000e+00
1.000000e+00
1.000000e+00
1.000000e+00
1.000000e+00
1.000000e+00
1.000000e+00
1.000000e+00
1.000000e+00
1.000000e+00
1.000000e+00
1.000000e+00
1.000000e+00
1.000000e+00
1.000000e+00
1.000000e+00
1.000000e+00
1.000000e+00
1.000000e+00
1.000000e+00
1.000000e+00
1.000000e+00
1.000000e+00
1.000000e+00
1.000000e+00
1.000000e+00
1.000000e+00
1.000000e+00
1.000000e+00
1.000000e+00
1.000000e+00
1.000000e+00
1.000000e+00
1.000000e+00
1.000000e+00
1.000000e+00
1.000000e+00
1.000000e+00
1.000000e+00
1.000000e+00
1.000000e+00
1.000000e+00
1.000000e+00
1.000000e+00
1.000000e+00
1.000000e+00
1.000000e+00
1.000000e+00
1.000000e+00
1.000000e+00
1.000000e+00
1.000000e+00
1.000000e+00
1.000000e+00
1.000000e+00
1.000000e+00
1.000000e+00
1.000000e+00
1.000000e+00
1.000000e+00
1.000000e+00
1.000000e+00
1.000000e+00
1.000000e+00
1.000000e+00
1.000000e+00
1.000000e+00
1.000000e+00
1.000000e+00
1.000000e+00
1.000000e+00
1.000000e+00
1.000000e+00
1.000000e+00
1.000000e+00
1.000000e+00
1.000000e+00
1.000000e+00
1.000000e+00
1.000000e+00
1.000000e+00
1.000000e+00
1.000000e+00
1.000000e+00
1.000000e+00
1.000000e+00
1.000000e+00
1.000000e+00
1.000000e+00
1.000000e+00
1.000000e+00
1.000000e+00
1.000000e+00
1.000000e+00
1.000000e+00
1.000000e+00
1.000000e+00
1.000000e+00
1.000000e+00
1.000000e+00
1.000000e+00
1.000000e+00
1.000000e+00
1.000000e+00
1.000000e+00
1.000000e+00
1.000000e+00
1.000000e+00
1.000000e+00
1.000000e+00
1.000000e+00
1.000000e+00
1.000000e+00
1.000000e+00
1.000000e+00
1.000000e+00
1.000000e+00
1.000000e+00
1.000000e+00
1.000000e+00
1.000000e+00
1.000000e+00
1.000000e+00
1.000000e+00
1.000000e+00
1.000000e+00
1.000000e+00
1.000000e+00
1.000000e+00
1.000000e+00
1.000000e+00
1.000000e+00
1.000000e+00
1.000000e+00
1.000000e+00
1.000000e+00
1.000000e+00
1.000000e+00
1.000000e+00
1.000000e+00
1.000000e+00
1.000000e+00
1.000000e+00
1.000000e+00
1.000000e+00
1.000000e+00
1.000000e+00
1.000000e+00
1.000000e+00
1.000000e+00
1.000000e+00
1.000000e+00
1.000000e+00
1.000000e+00
1.000000e+00
1.000000e+00
1.000000e+00
1.000000e+00
1.000000e+00
1.000000e+00
1.000000e+00
1.000000e+00
1.000000e+00
1.000000e+00
1.000000e+00
1.000000e+00
1.000000e+00
1.000000e+00
1.000000e+00
1.000000e+00
1.000000e+00
1.000000e+00
1.000000e+00
1.000000e+00
1.000000e+00
1.000000e+00
1.000000e+00
1.000000e+00
1.000000e+00
1.000000e+00
1.000000e+00
1.000000e+00
1.000000e+00
1.000000e+00
1.000000e+00
1.000000e+00
1.000000e+00
1.000000e+00
1.000000e+00
1.000000e+00
1.000000e+00
1.000000e+00
1.000000e+00
1.000000e+00
1.000000e+00
1.000000e+00
1.000000e+00
1.000000e+00
1.000000e+00
1.000000e+00
1.000000e+00
1.000000e+00
1.000000e+00
1.000000e+00
1.000000e+00
1.000000e+00
1.000000e+00
1.000000e+00
1.000000e+00
1.000000e+00
1.000000e+00
1.000000e+00
1.000000e+00
1.000000e+00
1.000000e+00
1.000000e+00
1.000000e+00
1.000000e+00
1.000000e+00
1.000000e+00
1.000000e+00
1.000000e+00
1.000000e+00
1.000000e+00
1.000000e+00
1.000000e+00
1.000000e+00
1.000000e+00
1.000000e+00
1.000000e+00
1.000000e+00
1.000000e+00
1.000000e+00
1.000000e+00
1.000000e+00
1.000000e+00
1.000000e+00
1.000000e+00
1.000000e+00
1.000000e+00
1.000000e+00
1.000000e+00
1.000000e+00
1.000000e+00
1.000000e+00
1.000000e+00
1.000000e+00
1.000000e+00
1.000000e+00
1.000000e+00
1.000000e+00
1.000000e+00
1.000000e+00
1.000000e+00
1.000000e+00
1.000000e+00
1.000000e+00
1.000000e+00
1.000000e+00
1.000000e+00
1.000000e+00
1.000000e+00
1.000000e+00
1.000000e+00
1.000000e+00
1.000000e+00
1.000000e+00
1.000000e+00
1.000000e+00
1.000000e+00
1.000000e+00
1.000000e+00
1.000000e+00
1.000000e+00
1.000000e+00
1.000000e+00
1.000000e+00
1.000000e+00
1.000000e+00
1.000000e+00
1.000000e+00
1.000000e+00
1.000000e+00
1.000000e+00
1.000000e+00
1.000000e+00
1.000000e+00
1.000000e+00
1.000000e+00
1.000000e+00
1.000000e+00
1.000000e+00
1.000000e+00
1.000000e+00
1.000000e+00
1.000000e+00
1.000000e+00
1.000000e+00
1.000000e+00
1.000000e+00
1.000000e+00
1.000000e+00
1.000000e+00
1.000000e+00
1.000000e+00
1.000000e+00
1.000000e+00
1.000000e+00
1.000000e+00
1.000000e+00
1.000000e+00
1.000000e+00
1.000000e+00
1.000000e+00
1.000000e+00
1.000000e+00
1.000000e+00
1.000000e+00
1.000000e+00
1.000000e+00
1.000000e+00
1.000000e+00
1.000000e+00
1.000000e+00
1.000000e+00
1.000000e+00
1.000000e+00
1.000000e+00
1.000000e+00
1.000000e+00
1.000000e+00
1.000000e+00
1.000000e+00
1.000000e+00
1.000000e+00
1.000000e+00
1.000000e+00
1.000000e+00
1.000000e+00
1.000000e+00
1.000000e+00
1.000000e+00
1.000000e+00
1.000000e+00
1.000000e+00
1.000000e+00
1.000000e+00
1.000000e+00
1.000000e+00
1.000000e+00
1.000000e+00
1.000000e+00
1.000000e+00
1.000000e+00
1.000000e+00
1.000000e+00
1.000000e+00
1.000000e+00
1.000000e+00
1.000000e+00
1.000000e+00
1.000000e+00
1.000000e+00
1.000000e+00
1.000000e+00
1.000000e+00
1.000000e+00
1.000000e+00
1.000000e+00
1.000000e+00
1.000000e+00
1.000000e+00
1.000000e+00
1.000000e+00
1.000000e+00
1.000000e+00
1.000000e+00
1.000000e+00
1.000000e+00
1.000000e+00
1.000000e+00
1.000000e+00
1.000000e+00
1.000000e+00
1.000000e+00
1.000000e+00
1.000000e+00
1.000000e+00
1.000000e+00
1.000000e+00
1.000000e+00
1.000000e+00
1.000000e+00
1.000000e+00
1.000000e+00
1.000000e+00
1.000000e+00
1.000000e+00
1.000000e+00
1.000000e+00
1.000000e+00
1.000000e+00
1.000000e+00
1.000000e+00
1.000000e+00
1.000000e+00
1.000000e+00
1.000000e+00
1.000000e+00
1.000000e+00
1.000000e+00
1.000000e+00
1.000000e+00
1.000000e+00
1.000000e+00
1.000000e+00
1.000000e+00
1.000000e+00
1.000000e+00
1.000000e+00
1.000000e+00
1.000000e+00
1.000000e+00
1.000000e+00
1.000000e+00
1.000000e+00
1.000000e+00
1.000000e+00
1.000000e+00
1.000000e+00
1.000000e+00
1.000000e+00
1.000000e+00
1.000000e+00
1.000000e+00
1.000000e+00
1.000000e+00
1.000000e+00
1.000000e+00
1.000000e+00
1.000000e+00
1.000000e+00
1.000000e+00
1.000000e+00
1.000000e+00
1.000000e+00
1.000000e+00
1.000000e+00
1.000000e+00
1.000000e+00
1.000000e+00
1.000000e+00
1.000000e+00
1.000000e+00
1.000000e+00
1.000000e+00
1.000000e+00
1.000000e+00
1.000000e+00
1.000000e+00
1.000000e+00
1.000000e+00
1.000000e+00
1.000000e+00
1.000000e+00
1.000000e+00
1.000000e+00
1.000000e+00
1.000000e+00
1.000000e+00
1.000000e+00
1.000000e+00
1.000000e+00
1.000000e+00
1.000000e+00
1.000000e+00
1.000000e+00
1.000000e+00
1.000000e+00
1.000000e+00
1.000000e+00
1.000000e+00
1.000000e+00
1.000000e+00
1.000000e+00
1.000000e+00
1.000000e+00
1.000000e+00
1.000000e+00
1.000000e+00
1.000000e+00
1.000000e+00
1.000000e+00
1.000000e+00
1.000000e+00
1.000000e+00
1.000000e+00
1.000000e+00
1.000000e+00
1.000000e+00
1.000000e+00
1.000000e+00
1.000000e+00
1.000000e+00
1.000000e+00
1.000000e+00
1.000000e+00
1.000000e+00
1.000000e+00
1.000000e+00
1.000000e+00
1.000000e+00
1.000000e+00
1.000000e+00
1.000000e+00
1.000000e+00
1.000000e+00
1.000000e+00
1.000000e+00
1.000000e+00
1.000000e+00
1.000000e+00
1.000000e+00
1.000000e+00
1.000000e+00
1.000000e+00
1.000000e+00
1.000000e+00
1.000000e+00
1.000000e+00
1.000000e+00
1.000000e+00
1.000000e+00
1.000000e+00
1.000000e+00
1.000000e+00
1.000000e+00
1.000000e+00
1.000000e+00
1.000000e+00
1.000000e+00
1.000000e+00
1.000000e+00
1.000000e+00
1.000000e+00
1.000000e+00
1.000000e+00
1.000000e+00
1.000000e+00
1.000000e+00
1.000000e+00
1.000000e+00
1.000000e+00
1.000000e+00
1.000000e+00
1.000000e+00
1.000000e+00
1.000000e+00
1.000000e+00
1.000000e+00
1.000000e+00
1.000000e+00
1.000000e+00
1.000000e+00
1.000000e+00
1.000000e+00
1.000000e+00
1.000000e+00
1.000000e+00
1.000000e+00
1.000000e+00
1.000000e+00
1.000000e+00
1.000000e+00
1.000000e+00
1.000000e+00
1.000000e+00
1.000000e+00
1.000000e+00
1.000000e+00
1.000000e+00
1.000000e+00
1.000000e+00
1.000000e+00
1.000000e+00
1.000000e+00
1.000000e+00
1.000000e+00
1.000000e+00
1.000000e+00
1.000000e+00
1.000000e+00
1.000000e+00
1.000000e+00
1.000000e+00
1.000000e+00
1.000000e+00
1.000000e+00
1.000000e+00
1.000000e+00
1.000000e+00
1.000000e+00
1.000000e+00
1.000000e+00
1.000000e+00
1.000000e+00
1.000000e+00
1.000000e+00
1.000000e+00
1.000000e+00
1.000000e+00
1.000000e+00
1.000000e+00
1.000000e+00
1.000000e+00
1.000000e+00
1.000000e+00
1.000000e+00
1.000000e+00
1.000000e+00
1.000000e+00
1.000000e+00
1.000000e+00
1.000000e+00
1.000000e+00
1.000000e+00
1.000000e+00
1.000000e+00
1.000000e+00
1.000000e+00
1.000000e+00
1.000000e+00
1.000000e+00
1.000000e+00
1.000000e+00
1.000000e+00
1.000000e+00
1.000000e+00
1.000000e+00
1.000000e+00
1.000000e+00
1.000000e+00
1.000000e+00
1.000000e+00
1.000000e+00
1.000000e+00
1.000000e+00
1.000000e+00
1.000000e+00
1.000000e+00
1.000000e+00
1.000000e+00
1.000000e+00
1.000000e+00
1.000000e+00
1.000000e+00
1.000000e+00
1.000000e+00
1.000000e+00
1.000000e+00
1.000000e+00
1.000000e+00
1.000000e+00
1.000000e+00
1.000000e+00
1.000000e+00
1.000000e+00
1.000000e+00
1.000000e+00
1.000000e+00
1.000000e+00
1.000000e+00
1.000000e+00
1.000000e+00
1.000000e+00
1.000000e+00
1.000000e+00
1.000000e+00
1.000000e+00
1.000000e+00
1.000000e+00
1.000000e+00
1.000000e+00
1.000000e+00
1.000000e+00
1.000000e+00
1.000000e+00
1.000000e+00
1.000000e+00
1.000000e+00
1.000000e+00
1.000000e+00
1.000000e+00
1.000000e+00
1.000000e+00
1.000000e+00
1.000000e+00
1.000000e+00
1.000000e+00
1.000000e+00
1.000000e+00
1.000000e+00
1.000000e+00
1.000000e+00
1.000000e+00
1.000000e+00
1.000000e+00
1.000000e+00
1.000000e+00
1.000000e+00
1.000000e+00
1.000000e+00
1.000000e+00
1.000000e+00
1.000000e+00
1.000000e+00
1.000000e+00
1.000000e+00
1.000000e+00
1.000000e+00
1.000000e+00
1.000000e+00
1.000000e+00
1.000000e+00
1.000000e+00
1.000000e+00
1.000000e+00
1.000000e+00
1.000000e+00
1.000000e+00
1.000000e+00
1.000000e+00
1.000000e+00
1.000000e+00
1.000000e+00
1.000000e+00
1.000000e+00
1.000000e+00
1.000000e+00
1.000000e+00
1.000000e+00
1.000000e+00
1.000000e+00
1.000000e+00
1.000000e+00
1.000000e+00
1.000000e+00
1.000000e+00
1.000000e+00
1.000000e+00
1.000000e+00
1.000000e+00
1.000000e+00
1.000000e+00
1.000000e+00
1.000000e+00
1.000000e+00
1.000000e+00
1.000000e+00
1.000000e+00
1.000000e+00
1.000000e+00
1.000000e+00
1.000000e+00
1.000000e+00
1.000000e+00
1.000000e+00
1.000000e+00
1.000000e+00
1.000000e+00
1.000000e+00
1.000000e+00
1.000000e+00
1.000000e+00
1.000000e+00
1.000000e+00
1.000000e+00
1.000000e+00
1.000000e+00
1.000000e+00
1.000000e+00
1.000000e+00
1.000000e+00
1.000000e+00
1.000000e+00
1.000000e+00
1.000000e+00
1.000000e+00
1.000000e+00
1.000000e+00
1.000000e+00
1.000000e+00
1.000000e+00
1.000000e+00
1.000000e+00
1.000000e+00
1.000000e+00
1.000000e+00
1.000000e+00
1.000000e+00
1.000000e+00
1.000000e+00
1.000000e+00
1.000000e+00
1.000000e+00
1.000000e+00
1.000000e+00
1.000000e+00
1.000000e+00
1.000000e+00
1.000000e+00
1.000000e+00
1.000000e+00
1.000000e+00
1.000000e+00
1.000000e+00
1.000000e+00
1.000000e+00
1.000000e+00
1.000000e+00
1.000000e+00
1.000000e+00
1.000000e+00
1.000000e+00
1.000000e+00
1.000000e+00
1.000000e+00
1.000000e+00
1.000000e+00
1.000000e+00
1.000000e+00
1.000000e+00
1.000000e+00
1.000000e+00
1.000000e+00
1.000000e+00
1.000000e+00
1.000000e+00
1.000000e+00
1.000000e+00
1.000000e+00
1.000000e+00
1.000000e+00
1.000000e+00
1.000000e+00
1.000000e+00
1.000000e+00
1.000000e+00
1.000000e+00
1.000000e+00
1.000000e+00
1.000000e+00
1.000000e+00
1.000000e+00
1.000000e+00
1.000000e+00
1.000000e+00
1.000000e+00
1.000000e+00
1.000000e+00
1.000000e+00
1.000000e+00
1.000000e+00
1.000000e+00
1.000000e+00
1.000000e+00
1.000000e+00
1.000000e+00
1.000000e+00
1.000000e+00
1.000000e+00
1.000000e+00
1.000000e+00
1.000000e+00
1.000000e+00
1.000000e+00
1.000000e+00
1.000000e+00
1.000000e+00
1.000000e+00
1.000000e+00
1.000000e+00
1.000000e+00
1.000000e+00
1.000000e+00
1.000000e+00
1.000000e+00
1.000000e+00
1.000000e+00
1.000000e+00
1.000000e+00
1.000000e+00
1.000000e+00
1.000000e+00
1.000000e+00
1.000000e+00
1.000000e+00
1.000000e+00
1.000000e+00
1.000000e+00
1.000000e+00
1.000000e+00
1.000000e+00
1.000000e+00
1.000000e+00
1.000000e+00
1.000000e+00
1.000000e+00
1.000000e+00
1.000000e+00
1.000000e+00
1.000000e+00
1.000000e+00
1.000000e+00
1.000000e+00
1.000000e+00
1.000000e+00
1.000000e+00
1.000000e+00
1.000000e+00
1.000000e+00
1.000000e+00
1.000000e+00
1.000000e+00
1.000000e+00
1.000000e+00
1.000000e+00
1.000000e+00
1.000000e+00
1.000000e+00
1.000000e+00
1.000000e+00
1.000000e+00
1.000000e+00
1.000000e+00
1.000000e+00
1.000000e+00
1.000000e+00
1.000000e+00
1.000000e+00
1.000000e+00
1.000000e+00
1.000000e+00
1.000000e+00
1.000000e+00
1.000000e+00
1.000000e+00
1.000000e+00
1.000000e+00
1.000000e+00
1.000000e+00
1.000000e+00
1.000000e+00
1.000000e+00
1.000000e+00
1.000000e+00
1.000000e+00
1.000000e+00
1.000000e+00
1.000000e+00
1.000000e+00
1.000000e+00
1.000000e+00
1.000000e+00
1.000000e+00
1.000000e+00
1.000000e+00
1.000000e+00
1.000000e+00
1.000000e+00
1.000000e+00
1.000000e+00
1.000000e+00
1.000000e+00
1.000000e+00
1.000000e+00
1.000000e+00
1.000000e+00
1.000000e+00
1.000000e+00
1.000000e+00
1.000000e+00
1.000000e+00
1.000000e+00
1.000000e+00
1.000000e+00
1.000000e+00
1.000000e+00
1.000000e+00
1.000000e+00
1.000000e+00
1.000000e+00
1.000000e+00
1.000000e+00
1.000000e+00
1.000000e+00
1.000000e+00
1.000000e+00
1.000000e+00
1.000000e+00
1.000000e+00
1.000000e+00
1.000000e+00
1.000000e+00
1.000000e+00
1.000000e+00
1.000000e+00
1.000000e+00
1.000000e+00
1.000000e+00
1.000000e+00
1.000000e+00
1.000000e+00
1.000000e+00
1.000000e+00
1.000000e+00
1.000000e+00
1.000000e+00
1.000000e+00
1.000000e+00
1.000000e+00
1.000000e+00
1.000000e+00
1.000000e+00
1.000000e+00
1.000000e+00
1.000000e+00
1.000000e+00
1.000000e+00
1.000000e+00
1.000000e+00
1.000000e+00
1.000000e+00
1.000000e+00
1.000000e+00
1.000000e+00
1.000000e+00
1.000000e+00
1.000000e+00
1.000000e+00
1.000000e+00
1.000000e+00
1.000000e+00
1.000000e+00
1.000000e+00
1.000000e+00
1.000000e+00
1.000000e+00
1.000000e+00
1.000000e+00
1.000000e+00
1.000000e+00
1.000000e+00
1.000000e+00
1.000000e+00
1.000000e+00
1.000000e+00
1.000000e+00
1.000000e+00
1.000000e+00
1.000000e+00
1.000000e+00
1.000000e+00
1.000000e+00
1.000000e+00
1.000000e+00
1.000000e+00
1.000000e+00
1.000000e+00
1.000000e+00
1.000000e+00
1.000000e+00
1.000000e+00
1.000000e+00
1.000000e+00
1.000000e+00
1.000000e+00
1.000000e+00
1.000000e+00
1.000000e+00
1.000000e+00
1.000000e+00
1.000000e+00
1.000000e+00
1.000000e+00
1.000000e+00
1.000000e+00
1.000000e+00
1.000000e+00
1.000000e+00
1.000000e+00
1.000000e+00
1.000000e+00
1.000000e+00
1.000000e+00
1.000000e+00
1.000000e+00
1.000000e+00
1.000000e+00
1.000000e+00
1.000000e+00
1.000000e+00
1.000000e+00
1.000000e+00
1.000000e+00
1.000000e+00
1.000000e+00
1.000000e+00
1.000000e+00
1.000000e+00
1.000000e+00
1.000000e+00
1.000000e+00
1.000000e+00
1.000000e+00
1.000000e+00
1.000000e+00
1.000000e+00
1.000000e+00
1.000000e+00
1.000000e+00
1.000000e+00
1.000000e+00
1.000000e+00
1.000000e+00
1.000000e+00
1.000000e+00
1.000000e+00
1.000000e+00
1.000000e+00
1.000000e+00
1.000000e+00
1.000000e+00
1.000000e+00
1.000000e+00
1.000000e+00
1.000000e+00
1.000000e+00
1.000000e+00
1.000000e+00
1.000000e+00
1.000000e+00
1.000000e+00
1.000000e+00
1.000000e+00
1.000000e+00
1.000000e+00
1.000000e+00
1.000000e+00
1.000000e+00
1.000000e+00
1.000000e+00
1.000000e+00
1.000000e+00
1.000000e+00
1.000000e+00
1.000000e+00
1.000000e+00
1.000000e+00
1.000000e+00
1.000000e+00
1.000000e+00
1.000000e+00
1.000000e+00
1.000000e+00
1.000000e+00
1.000000e+00
1.000000e+00
1.000000e+00
1.000000e+00
1.000000e+00
1.000000e+00
1.000000e+00
1.000000e+00
1.000000e+00
1.000000e+00
1.000000e+00
1.000000e+00
1.000000e+00
1.000000e+00
1.000000e+00
1.000000e+00
1.000000e+00
1.000000e+00
1.000000e+00
1.000000e+00
1.000000e+00
1.000000e+00
1.000000e+00
1.000000e+00
1.000000e+00
1.000000e+00
1.000000e+00
1.000000e+00
1.000000e+00
1.000000e+00
1.000000e+00
1.000000e+00
1.000000e+00
1.000000e+00
1.000000e+00
1.000000e+00
1.000000e+00
1.000000e+00
1.000000e+00
1.000000e+00
1.000000e+00
1.000000e+00
1.000000e+00
1.000000e+00
1.000000e+00
1.000000e+00
1.000000e+00
1.000000e+00
1.000000e+00
1.000000e+00
1.000000e+00
1.000000e+00
1.000000e+00
1.000000e+00
1.000000e+00
1.000000e+00
1.000000e+00
1.000000e+00
1.000000e+00
1.000000e+00
1.000000e+00
1.000000e+00
1.000000e+00
1.000000e+00
1.000000e+00
1.000000e+00
1.000000e+00
1.000000e+00
1.000000e+00
1.000000e+00
1.000000e+00
1.000000e+00
1.000000e+00
1.000000e+00
1.000000e+00
1.000000e+00
1.000000e+00
1.000000e+00
1.000000e+00
1.000000e+00
1.000000e+00
1.000000e+00
1.000000e+00
1.000000e+00
1.000000e+00
1.000000e+00
1.000000e+00
1.000000e+00
1.000000e+00
1.000000e+00
1.000000e+00
1.000000e+00
1.000000e+00
1.000000e+00
1.000000e+00
1.000000e+00
1.000000e+00
1.000000e+00
1.000000e+00
1.000000e+00
1.000000e+00
1.000000e+00
1.000000e+00
1.000000e+00
1.000000e+00
1.000000e+00
1.000000e+00
1.000000e+00
1.000000e+00
1.000000e+00
1.000000e+00
1.000000e+00
1.000000e+00
1.000000e+00
1.000000e+00
1.000000e+00
1.000000e+00
1.000000e+00
1.000000e+00
1.000000e+00
1.000000e+00
1.000000e+00
1.000000e+00
1.000000e+00
1.000000e+00
1.000000e+00
1.000000e+00
1.000000e+00
1.000000e+00
1.000000e+00
1.000000e+00
1.000000e+00
1.000000e+00
1.000000e+00
1.000000e+00
1.000000e+00
1.000000e+00
1.000000e+00
1.000000e+00
1.000000e+00
1.000000e+00
1.000000e+00
1.000000e+00
1.000000e+00
1.000000e+00
1.000000e+00
1.000000e+00
1.000000e+00
1.000000e+00
1.000000e+00
1.000000e+00
1.000000e+00
1.000000e+00
1.000000e+00
1.000000e+00
1.000000e+00
1.000000e+00
1.000000e+00
1.000000e+00
1.000000e+00
1.000000e+00
1.000000e+00
1.000000e+00
1.000000e+00
1.000000e+00
1.000000e+00
1.000000e+00
1.000000e+00
1.000000e+00
1.000000e+00
1.000000e+00
1.000000e+00
1.000000e+00
1.000000e+00
1.000000e+00
1.000000e+00
1.000000e+00
1.000000e+00
1.000000e+00
1.000000e+00
1.000000e+00
1.000000e+00
1.000000e+00
1.000000e+00
1.000000e+00
1.000000e+00
1.000000e+00
1.000000e+00
1.000000e+00
1.000000e+00
1.000000e+00
1.000000e+00
1.000000e+00
1.000000e+00
1.000000e+00
1.000000e+00
1.000000e+00
1.000000e+00
1.000000e+00
1.000000e+00
1.000000e+00
1.000000e+00
1.000000e+00
1.000000e+00
1.000000e+00
1.000000e+00
1.000000e+00
1.000000e+00
1.000000e+00
1.000000e+00
1.000000e+00
1.000000e+00
1.000000e+00
1.000000e+00
1.000000e+00
1.000000e+00
1.000000e+00
1.000000e+00
1.000000e+00
1.000000e+00
1.000000e+00
1.000000e+00
1.000000e+00
1.000000e+00
1.000000e+00
1.000000e+00
1.000000e+00
1.000000e+00
1.000000e+00
1.000000e+00
1.000000e+00
1.000000e+00
1.000000e+00
1.000000e+00
1.000000e+00
1.000000e+00
1.000000e+00
1.000000e+00
1.000000e+00
1.000000e+00
1.000000e+00
1.000000e+00
1.000000e+00
1.000000e+00
1.000000e+00
1.000000e+00
1.000000e+00
1.000000e+00
1.000000e+00
1.000000e+00
1.000000e+00
1.000000e+00
1.000000e+00
1.000000e+00
1.000000e+00
1.000000e+00
1.000000e+00
1.000000e+00
1.000000e+00
1.000000e+00
1.000000e+00
1.000000e+00
1.000000e+00
1.000000e+00
1.000000e+00
1.000000e+00
1.000000e+00
1.000000e+00
1.000000e+00
1.000000e+00
1.000000e+00
1.000000e+00
1.000000e+00
1.000000e+00
1.000000e+00
1.000000e+00
1.000000e+00
1.000000e+00
1.000000e+00
1.000000e+00
1.000000e+00
1.000000e+00
1.000000e+00
1.000000e+00
1.000000e+00
1.000000e+00
1.000000e+00
1.000000e+00
1.000000e+00
1.000000e+00
1.000000e+00
1.000000e+00
1.000000e+00
1.000000e+00
1.000000e+00
1.000000e+00
1.000000e+00
1.000000e+00
1.000000e+00
1.000000e+00
1.000000e+00
1.000000e+00
1.000000e+00
1.000000e+00
1.000000e+00
1.000000e+00
1.000000e+00
1.000000e+00
1.000000e+00
1.000000e+00
1.000000e+00
1.000000e+00
1.000000e+00
1.000000e+00
1.000000e+00
1.000000e+00
1.000000e+00
1.000000e+00
1.000000e+00
1.000000e+00
1.000000e+00
1.000000e+00
1.000000e+00
1.000000e+00
1.000000e+00
1.000000e+00
1.000000e+00
1.000000e+00
1.000000e+00
1.000000e+00
1.000000e+00
1.000000e+00
1.000000e+00
1.000000e+00
1.000000e+00
1.000000e+00
1.000000e+00
1.000000e+00
1.000000e+00
1.000000e+00
1.000000e+00
1.000000e+00
1.000000e+00
1.000000e+00
1.000000e+00
1.000000e+00
1.000000e+00
1.000000e+00
1.000000e+00
1.000000e+00
1.000000e+00
1.000000e+00
1.000000e+00
1.000000e+00
1.000000e+00
1.000000e+00
1.000000e+00
1.000000e+00
1.000000e+00
1.000000e+00
1.000000e+00
1.000000e+00
1.000000e+00
1.000000e+00
1.000000e+00
1.000000e+00
1.000000e+00
1.000000e+00
1.000000e+00
1.000000e+00
1.000000e+00
1.000000e+00
1.000000e+00
1.000000e+00
1.000000e+00
1.000000e+00
1.000000e+00
1.000000e+00
1.000000e+00
1.000000e+00
1.000000e+00
1.000000e+00
1.000000e+00
1.000000e+00
1.000000e+00
1.000000e+00
1.000000e+00
1.000000e+00
1.000000e+00
1.000000e+00
1.000000e+00
1.000000e+00
1.000000e+00
1.000000e+00
1.000000e+00
1.000000e+00
1.000000e+00
1.000000e+00
1.000000e+00
1.000000e+00
1.000000e+00
1.000000e+00
1.000000e+00
1.000000e+00
1.000000e+00
1.000000e+00
1.000000e+00
1.000000e+00
1.000000e+00
1.000000e+00
1.000000e+00
1.000000e+00
1.000000e+00
1.000000e+00
1.000000e+00
1.000000e+00
1.000000e+00
1.000000e+00
1.000000e+00
1.000000e+00
1.000000e+00
1.000000e+00
1.000000e+00
1.000000e+00
1.000000e+00
1.000000e+00
1.000000e+00
1.000000e+00
1.000000e+00
1.000000e+00
1.000000e+00
1.000000e+00
1.000000e+00
1.000000e+00
1.000000e+00
1.000000e+00
1.000000e+00
1.000000e+00
1.000000e+00
1.000000e+00
1.000000e+00
1.000000e+00
1.000000e+00
1.000000e+00
1.000000e+00
1.000000e+00
1.000000e+00
1.000000e+00
1.000000e+00
1.000000e+00
1.000000e+00
1.000000e+00
1.000000e+00
1.000000e+00
1.000000e+00
1.000000e+00
1.000000e+00
1.000000e+00
1.000000e+00
1.000000e+00
1.000000e+00
1.000000e+00
1.000000e+00
1.000000e+00
1.000000e+00
1.000000e+00
1.000000e+00
1.000000e+00
1.000000e+00
1.000000e+00
1.000000e+00
1.000000e+00
1.000000e+00
1.000000e+00
1.000000e+00
1.000000e+00
1.000000e+00
1.000000e+00
1.000000e+00
1.000000e+00
1.000000e+00
1.000000e+00
1.000000e+00
1.000000e+00
1.000000e+00
1.000000e+00
1.000000e+00
1.000000e+00
1.000000e+00
1.000000e+00
1.000000e+00
1.000000e+00
1.000000e+00
1.000000e+00
1.000000e+00
1.000000e+00
1.000000e+00
1.000000e+00
1.000000e+00
1.000000e+00
1.000000e+00
1.000000e+00
1.000000e+00
1.000000e+00
1.000000e+00
1.000000e+00
1.000000e+00
1.000000e+00
1.000000e+00
1.000000e+00
1.000000e+00
1.000000e+00
1.000000e+00
1.000000e+00
1.000000e+00
1.000000e+00
1.000000e+00
1.000000e+00
1.000000e+00
1.000000e+00
1.000000e+00
1.000000e+00
1.000000e+00
1.000000e+00
1.000000e+00
1.000000e+00
1.000000e+00
1.000000e+00
1.000000e+00
1.000000e+00
1.000000e+00
1.000000e+00
1.000000e+00
1.000000e+00
1.000000e+00
1.000000e+00
1.000000e+00
1.000000e+00
1.000000e+00
1.000000e+00
1.000000e+00
1.000000e+00
1.000000e+00
1.000000e+00
1.000000e+00
1.000000e+00
1.000000e+00
1.000000e+00
1.000000e+00
1.000000e+00
1.000000e+00
1.000000e+00
1.000000e+00
1.000000e+00
1.000000e+00
1.000000e+00
1.000000e+00
1.000000e+00
1.000000e+00
1.000000e+00
1.000000e+00
1.000000e+00
1.000000e+00
1.000000e+00
1.000000e+00
1.000000e+00
1.000000e+00
1.000000e+00
1.000000e+00
1.000000e+00
1.000000e+00
1.000000e+00
1.000000e+00
1.000000e+00
1.000000e+00
1.000000e+00
1.000000e+00
1.000000e+00
1.000000e+00
1.000000e+00
1.000000e+00
1.000000e+00
1.000000e+00
1.000000e+00
1.000000e+00
1.000000e+00
1.000000e+00
1.000000e+00
1.000000e+00
1.000000e+00
1.000000e+00
1.000000e+00
1.000000e+00
1.000000e+00
1.000000e+00
1.000000e+00
1.000000e+00
1.000000e+00
1.000000e+00
1.000000e+00
1.000000e+00
1.000000e+00
1.000000e+00
1.000000e+00
1.000000e+00
1.000000e+00
1.000000e+00
1.000000e+00
1.000000e+00
1.000000e+00
1.000000e+00
1.000000e+00
1.000000e+00
1.000000e+00
1.000000e+00
1.000000e+00
1.000000e+00
1.000000e+00
1.000000e+00
1.000000e+00
1.000000e+00
1.000000e+00
1.000000e+00
1.000000e+00
1.000000e+00
1.000000e+00
1.000000e+00
1.000000e+00
1.000000e+00
1.000000e+00
1.000000e+00
1.000000e+00
1.000000e+00
1.000000e+00
1.000000e+00
1.000000e+00
1.000000e+00
1.000000e+00
1.000000e+00
1.000000e+00
1.000000e+00
1.000000e+00
1.000000e+00
1.000000e+00
1.000000e+00
1.000000e+00
1.000000e+00
1.000000e+00
1.000000e+00
1.000000e+00
1.000000e+00
1.000000e+00
1.000000e+00
1.000000e+00
1.000000e+00
1.000000e+00
1.000000e+00
1.000000e+00
1.000000e+00
1.000000e+00
1.000000e+00
1.000000e+00
1.000000e+00
1.000000e+00
1.000000e+00
1.000000e+00
1.000000e+00
1.000000e+00
1.000000e+00
1.000000e+00
1.000000e+00
1.000000e+00
1.000000e+00
1.000000e+00
1.000000e+00
1.000000e+00
1.000000e+00
1.000000e+00
1.000000e+00
1.000000e+00
1.000000e+00
1.000000e+00
1.000000e+00
1.000000e+00
1.000000e+00
1.000000e+00
1.000000e+00
1.000000e+00
1.000000e+00
1.000000e+00
1.000000e+00
1.000000e+00
1.000000e+00
1.000000e+00
1.000000e+00
1.000000e+00
1.000000e+00
1.000000e+00
1.000000e+00
1.000000e+00
1.000000e+00
1.000000e+00
1.000000e+00
1.000000e+00
1.000000e+00
1.000000e+00
1.000000e+00
1.000000e+00
1.000000e+00
1.000000e+00
1.000000e+00
1.000000e+00
1.000000e+00
1.000000e+00
1.000000e+00
1.000000e+00
1.000000e+00
1.000000e+00
1.000000e+00
1.000000e+00
1.000000e+00
1.000000e+00
1.000000e+00
1.000000e+00
1.000000e+00
1.000000e+00
1.000000e+00
1.000000e+00
1.000000e+00
1.000000e+00
1.000000e+00
1.000000e+00
1.000000e+00
1.000000e+00
1.000000e+00
1.000000e+00
1.000000e+00
1.000000e+00
1.000000e+00
1.000000e+00
1.000000e+00
1.000000e+00
1.000000e+00
1.000000e+00
1.000000e+00
1.000000e+00
1.000000e+00
1.000000e+00
1.000000e+00
1.000000e+00
1.000000e+00
1.000000e+00
1.000000e+00
1.000000e+00
1.000000e+00
1.000000e+00
1.000000e+00
1.000000e+00
1.000000e+00
1.000000e+00
1.000000e+00
1.000000e+00
1.000000e+00
1.000000e+00
1.000000e+00
1.000000e+00
1.000000e+00
1.000000e+00
1.000000e+00
1.000000e+00
1.000000e+00
1.000000e+00
1.000000e+00
1.000000e+00
1.000000e+00
1.000000e+00
1.000000e+00
1.000000e+00
1.000000e+00
1.000000e+00
1.000000e+00
1.000000e+00
1.000000e+00
1.000000e+00
1.000000e+00
1.000000e+00
1.000000e+00
1.000000e+00
1.000000e+00
1.000000e+00
1.000000e+00
1.000000e+00
1.000000e+00
1.000000e+00
1.000000e+00
1.000000e+00
1.000000e+00
1.000000e+00
1.000000e+00
1.000000e+00
1.000000e+00
1.000000e+00
1.000000e+00
1.000000e+00
1.000000e+00
1.000000e+00
1.000000e+00
1.000000e+00
1.000000e+00
1.000000e+00
1.000000e+00
1.000000e+00
1.000000e+00
1.000000e+00
1.000000e+00
1.000000e+00
1.000000e+00
1.000000e+00
1.000000e+00
1.000000e+00
1.000000e+00
1.000000e+00
1.000000e+00
1.000000e+00
1.000000e+00
1.000000e+00
1.000000e+00
1.000000e+00
1.000000e+00
1.000000e+00
1.000000e+00
1.000000e+00
1.000000e+00
1.000000e+00
1.000000e+00
1.000000e+00
1.000000e+00
1.000000e+00
1.000000e+00
1.000000e+00
1.000000e+00
1.000000e+00
1.000000e+00
1.000000e+00
1.000000e+00
1.000000e+00
1.000000e+00
1.000000e+00
1.000000e+00
1.000000e+00
1.000000e+00
1.000000e+00
1.000000e+00
1.000000e+00
1.000000e+00
1.000000e+00
1.000000e+00
1.000000e+00
1.000000e+00
1.000000e+00
1.000000e+00
1.000000e+00
1.000000e+00
1.000000e+00
1.000000e+00
1.000000e+00
1.000000e+00
1.000000e+00
1.000000e+00
1.000000e+00
1.000000e+00
1.000000e+00
1.000000e+00
1.000000e+00
1.000000e+00
1.000000e+00
1.000000e+00
1.000000e+00
1.000000e+00
1.000000e+00
1.000000e+00
1.000000e+00
1.000000e+00
1.000000e+00
1.000000e+00
1.000000e+00
1.000000e+00
1.000000e+00
1.000000e+00
1.000000e+00
1.000000e+00
1.000000e+00
1.000000e+00
1.000000e+00
1.000000e+00
1.000000e+00
1.000000e+00
1.000000e+00
1.000000e+00
1.000000e+00
1.000000e+00
1.000000e+00
1.000000e+00
1.000000e+00
1.000000e+00
1.000000e+00
1.000000e+00
1.000000e+00
1.000000e+00
1.000000e+00
1.000000e+00
1.000000e+00
1.000000e+00
1.000000e+00
1.000000e+00
1.000000e+00
1.000000e+00
1.000000e+00
1.000000e+00
1.000000e+00
1.000000e+00
1.000000e+00
1.000000e+00
1.000000e+00
1.000000e+00
1.000000e+00
1.000000e+00
1.000000e+00
1.000000e+00
1.000000e+00
1.000000e+00
1.000000e+00
1.000000e+00
1.000000e+00
1.000000e+00
1.000000e+00
1.000000e+00
1.000000e+00
1.000000e+00
1.000000e+00
1.000000e+00
1.000000e+00
1.000000e+00
1.000000e+00
1.000000e+00
1.000000e+00
1.000000e+00
1.000000e+00
1.000000e+00
1.000000e+00
1.000000e+00
1.000000e+00
1.000000e+00
1.000000e+00
1.000000e+00
1.000000e+00
1.000000e+00
1.000000e+00
1.000000e+00
1.000000e+00
1.000000e+00
1.000000e+00
1.000000e+00
1.000000e+00
1.000000e+00
1.000000e+00
1.000000e+00
1.000000e+00
1.000000e+00
1.000000e+00
1.000000e+00
1.000000e+00
1.000000e+00
1.000000e+00
1.000000e+00
1.000000e+00
1.000000e+00
1.000000e+00
1.000000e+00
1.000000e+00
1.000000e+00
1.000000e+00
1.000000e+00
1.000000e+00
1.000000e+00
1.000000e+00
1.000000e+00
1.000000e+00
1.000000e+00
1.000000e+00
1.000000e+00
1.000000e+00
1.000000e+00
1.000000e+00
1.000000e+00
1.000000e+00
1.000000e+00
1.000000e+00
1.000000e+00
1.000000e+00
1.000000e+00
1.000000e+00
1.000000e+00
1.000000e+00
1.000000e+00
1.000000e+00
1.000000e+00
1.000000e+00
1.000000e+00
1.000000e+00
1.000000e+00
1.000000e+00
1.000000e+00
1.000000e+00
1.000000e+00
1.000000e+00
1.000000e+00
1.000000e+00
1.000000e+00
1.000000e+00
1.000000e+00
1.000000e+00
1.000000e+00
1.000000e+00
1.000000e+00
1.000000e+00
1.000000e+00
1.000000e+00
1.000000e+00
1.000000e+00
1.000000e+00
1.000000e+00
1.000000e+00
1.000000e+00
1.000000e+00
1.000000e+00
1.000000e+00
1.000000e+00
1.000000e+00
1.000000e+00
1.000000e+00
1.000000e+00
1.000000e+00
1.000000e+00
1.000000e+00
1.000000e+00
1.000000e+00
1.000000e+00
1.000000e+00
1.000000e+00
1.000000e+00
1.000000e+00
1.000000e+00
1.000000e+00
1.000000e+00
1.000000e+00
1.000000e+00
1.000000e+00
1.000000e+00
1.000000e+00
1.000000e+00
1.000000e+00
1.000000e+00
1.000000e+00
1.000000e+00
1.000000e+00
1.000000e+00
1.000000e+00
1.000000e+00
1.000000e+00
1.000000e+00
1.000000e+00
1.000000e+00
1.000000e+00
1.000000e+00
1.000000e+00
1.000000e+00
1.000000e+00
1.000000e+00
1.000000e+00
1.000000e+00
1.000000e+00
1.000000e+00
1.000000e+00
1.000000e+00
1.000000e+00
1.000000e+00
1.000000e+00
1.000000e+00
1.000000e+00
1.000000e+00
1.000000e+00
1.000000e+00
1.000000e+00
1.000000e+00
1.000000e+00
1.000000e+00
1.000000e+00
1.000000e+00
1.000000e+00
1.000000e+00
1.000000e+00
1.000000e+00
1.000000e+00
1.000000e+00
1.000000e+00
1.000000e+00
1.000000e+00
1.000000e+00
1.000000e+00
1.000000e+00
1.000000e+00
1.000000e+00
1.000000e+00
1.000000e+00
1.000000e+00
1.000000e+00
1.000000e+00
1.000000e+00
1.000000e+00
1.000000e+00
1.000000e+00
1.000000e+00
1.000000e+00
1.000000e+00
1.000000e+00
1.000000e+00
1.000000e+00
1.000000e+00
1.000000e+00
1.000000e+00
1.000000e+00
1.000000e+00
1.000000e+00
1.000000e+00
1.000000e+00
1.000000e+00
1.000000e+00
1.000000e+00
1.000000e+00
1.000000e+00
1.000000e+00
1.000000e+00
1.000000e+00
1.000000e+00
1.000000e+00
1.000000e+00
1.000000e+00
1.000000e+00
1.000000e+00
1.000000e+00
1.000000e+00
1.000000e+00
1.000000e+00
1.000000e+00
1.000000e+00
1.000000e+00
1.000000e+00
1.000000e+00
1.000000e+00
1.000000e+00
1.000000e+00
1.000000e+00
1.000000e+00
1.000000e+00
1.000000e+00
1.000000e+00
1.000000e+00
1.000000e+00
1.000000e+00
1.000000e+00
1.000000e+00
1.000000e+00
1.000000e+00
1.000000e+00
1.000000e+00
1.000000e+00
1.000000e+00
1.000000e+00
1.000000e+00
1.000000e+00
1.000000e+00
1.000000e+00
1.000000e+00
1.000000e+00
1.000000e+00
1.000000e+00
1.000000e+00
1.000000e+00
1.000000e+00
1.000000e+00
1.000000e+00
1.000000e+00
1.000000e+00
1.000000e+00
1.000000e+00
1.000000e+00
1.000000e+00
1.000000e+00
1.000000e+00
1.000000e+00
1.000000e+00
1.000000e+00
1.000000e+00
1.000000e+00
1.000000e+00
1.000000e+00
1.000000e+00
1.000000e+00
1.000000e+00
1.000000e+00
1.000000e+00
1.000000e+00
1.000000e+00
1.000000e+00
1.000000e+00
1.000000e+00
1.000000e+00
1.000000e+00
1.000000e+00
1.000000e+00
1.000000e+00
1.000000e+00
1.000000e+00
1.000000e+00
1.000000e+00
1.000000e+00
1.000000e+00
1.000000e+00
1.000000e+00
1.000000e+00
1.000000e+00
1.000000e+00
1.000000e+00
1.000000e+00
1.000000e+00
1.000000e+00
1.000000e+00
1.000000e+00
1.000000e+00
1.000000e+00
1.000000e+00
1.000000e+00
1.000000e+00
1.000000e+00
1.000000e+00
1.000000e+00
1.000000e+00
1.000000e+00
1.000000e+00
1.000000e+00
1.000000e+00
1.000000e+00
1.000000e+00
1.000000e+00
1.000000e+00
1.000000e+00
1.000000e+00
1.000000e+00
1.000000e+00
1.000000e+00
1.000000e+00
1.000000e+00
1.000000e+00
1.000000e+00
1.000000e+00
1.000000e+00
1.000000e+00
1.000000e+00
1.000000e+00
1.000000e+00
1.000000e+00
1.000000e+00
1.000000e+00
1.000000e+00
1.000000e+00
1.000000e+00
1.000000e+00
1.000000e+00
1.000000e+00
1.000000e+00
1.000000e+00
1.000000e+00
1.000000e+00
1.000000e+00
1.000000e+00
1.000000e+00
1.000000e+00
1.000000e+00
1.000000e+00
1.000000e+00
1.000000e+00
1.000000e+00
1.000000e+00
1.000000e+00
1.000000e+00
1.000000e+00
1.000000e+00
1.000000e+00
1.000000e+00
1.000000e+00
1.000000e+00
1.000000e+00
1.000000e+00
1.000000e+00
1.000000e+00
1.000000e+00
1.000000e+00
1.000000e+00
1.000000e+00
1.000000e+00
1.000000e+00
1.000000e+00
1.000000e+00
1.000000e+00
1.000000e+00
1.000000e+00
1.000000e+00
1.000000e+00
1.000000e+00
1.000000e+00
1.000000e+00
1.000000e+00
1.000000e+00
1.000000e+00
1.000000e+00
1.000000e+00
1.000000e+00
1.000000e+00
1.000000e+00
1.000000e+00
1.000000e+00
1.000000e+00
1.000000e+00
1.000000e+00
1.000000e+00
1.000000e+00
1.000000e+00
1.000000e+00
1.000000e+00
1.000000e+00
1.000000e+00
1.000000e+00
1.000000e+00
1.000000e+00
1.000000e+00
1.000000e+00
1.000000e+00
1.000000e+00
1.000000e+00
1.000000e+00
1.000000e+00
1.000000e+00
1.000000e+00
1.000000e+00
1.000000e+00
1.000000e+00
1.000000e+00
1.000000e+00
1.000000e+00
1.000000e+00
1.000000e+00
1.000000e+00
1.000000e+00
1.000000e+00
1.000000e+00
1.000000e+00
1.000000e+00
1.000000e+00
1.000000e+00
1.000000e+00
1.000000e+00
1.000000e+00
1.000000e+00
1.000000e+00
1.000000e+00
1.000000e+00
1.000000e+00
1.000000e+00
1.000000e+00
1.000000e+00
1.000000e+00
1.000000e+00
1.000000e+00
1.000000e+00
1.000000e+00
1.000000e+00
1.000000e+00
1.000000e+00
1.000000e+00
1.000000e+00
1.000000e+00
1.000000e+00
1.000000e+00
1.000000e+00
1.000000e+00
1.000000e+00
1.000000e+00
1.000000e+00
1.000000e+00
1.000000e+00
1.000000e+00
1.000000e+00
1.000000e+00
1.000000e+00
1.000000e+00
1.000000e+00
1.000000e+00
1.000000e+00
1.000000e+00
1.000000e+00
1.000000e+00
1.000000e+00
1.000000e+00
1.000000e+00
1.000000e+00
1.000000e+00
1.000000e+00
1.000000e+00
1.000000e+00
1.000000e+00
1.000000e+00
1.000000e+00
1.000000e+00
1.000000e+00
1.000000e+00
1.000000e+00
1.000000e+00
1.000000e+00
1.000000e+00
1.000000e+00
1.000000e+00
1.000000e+00
1.000000e+00
1.000000e+00
1.000000e+00
1.000000e+00
1.000000e+00
1.000000e+00
1.000000e+00
1.000000e+00
1.000000e+00
1.000000e+00
1.000000e+00
1.000000e+00
1.000000e+00
1.000000e+00
1.000000e+00
1.000000e+00
1.000000e+00
1.000000e+00
1.000000e+00
1.000000e+00
1.000000e+00
1.000000e+00
1.000000e+00
1.000000e+00
1.000000e+00
1.000000e+00
1.000000e+00
1.000000e+00
1.000000e+00
1.000000e+00
1.000000e+00
1.000000e+00
1.000000e+00
1.000000e+00
1.000000e+00
1.000000e+00
1.000000e+00
1.000000e+00
1.000000e+00
1.000000e+00
1.000000e+00
1.000000e+00
1.000000e+00
1.000000e+00
1.000000e+00
1.000000e+00
1.000000e+00
1.000000e+00
1.000000e+00
1.000000e+00
1.000000e+00
1.000000e+00
1.000000e+00
1.000000e+00
1.000000e+00
1.000000e+00
1.000000e+00
1.000000e+00
1.000000e+00
1.000000e+00
1.000000e+00
1.000000e+00
1.000000e+00
1.000000e+00
1.000000e+00
1.000000e+00
1.000000e+00
1.000000e+00
1.000000e+00
1.000000e+00
1.000000e+00
1.000000e+00
1.000000e+00
1.000000e+00
1.000000e+00
1.000000e+00
1.000000e+00
1.000000e+00
1.000000e+00
1.000000e+00
1.000000e+00
1.000000e+00
1.000000e+00
1.000000e+00
1.000000e+00
1.000000e+00
1.000000e+00
1.000000e+00
1.000000e+00
1.000000e+00
1.000000e+00
1.000000e+00
1.000000e+00
1.000000e+00
1.000000e+00
1.000000e+00
1.000000e+00
1.000000e+00
1.000000e+00
1.000000e+00
1.000000e+00
1.000000e+00
1.000000e+00
1.000000e+00
1.000000e+00
1.000000e+00
1.000000e+00
1.000000e+00
1.000000e+00
1.000000e+00
1.000000e+00
1.000000e+00
1.000000e+00
1.000000e+00
1.000000e+00
1.000000e+00
1.000000e+00
1.000000e+00
1.000000e+00
1.000000e+00
1.000000e+00
1.000000e+00
1.000000e+00
1.000000e+00
1.000000e+00
1.000000e+00
1.000000e+00
1.000000e+00
1.000000e+00
1.000000e+00
1.000000e+00
1.000000e+00
1.000000e+00
1.000000e+00
1.000000e+00
1.000000e+00
1.000000e+00
1.000000e+00
1.000000e+00
1.000000e+00
1.000000e+00
1.000000e+00
1.000000e+00
1.000000e+00
1.000000e+00
1.000000e+00
1.000000e+00
1.000000e+00
1.000000e+00
1.000000e+00
1.000000e+00
1.000000e+00
1.000000e+00
1.000000e+00
1.000000e+00
1.000000e+00
1.000000e+00
1.000000e+00
1.000000e+00
1.000000e+00
1.000000e+00
1.000000e+00
1.000000e+00
1.000000e+00
1.000000e+00
1.000000e+00
1.000000e+00
1.000000e+00
1.000000e+00
1.000000e+00
1.000000e+00
1.000000e+00
1.000000e+00
1.000000e+00
1.000000e+00
1.000000e+00
1.000000e+00
1.000000e+00
1.000000e+00
1.000000e+00
1.000000e+00
1.000000e+00
1.000000e+00
1.000000e+00
1.000000e+00
1.000000e+00
1.000000e+00
1.000000e+00
1.000000e+00
1.000000e+00
1.000000e+00
1.000000e+00
1.000000e+00
1.000000e+00
1.000000e+00
1.000000e+00
1.000000e+00
1.000000e+00
1.000000e+00
1.000000e+00
1.000000e+00
1.000000e+00
1.000000e+00
1.000000e+00
1.000000e+00
1.000000e+00
1.000000e+00
1.000000e+00
1.000000e+00
1.000000e+00
1.000000e+00
1.000000e+00
1.000000e+00
1.000000e+00
1.000000e+00
1.000000e+00
1.000000e+00
1.000000e+00
1.000000e+00
1.000000e+00
1.000000e+00
1.000000e+00
1.000000e+00
1.000000e+00
1.000000e+00
1.000000e+00
1.000000e+00
1.000000e+00
1.000000e+00
1.000000e+00
1.000000e+00
1.000000e+00
1.000000e+00
1.000000e+00
1.000000e+00
1.000000e+00
1.000000e+00
1.000000e+00
1.000000e+00
1.000000e+00
1.000000e+00
1.000000e+00
1.000000e+00
1.000000e+00
1.000000e+00
1.000000e+00
1.000000e+00
1.000000e+00
1.000000e+00
1.000000e+00
1.000000e+00
1.000000e+00
1.000000e+00
1.000000e+00
1.000000e+00
1.000000e+00
1.000000e+00
1.000000e+00
1.000000e+00
1.000000e+00
1.000000e+00
1.000000e+00
1.000000e+00
1.000000e+00
1.000000e+00
1.000000e+00
1.000000e+00
1.000000e+00
1.000000e+00
1.000000e+00
1.000000e+00
1.000000e+00
1.000000e+00
1.000000e+00
1.000000e+00
1.000000e+00
1.000000e+00
1.000000e+00
1.000000e+00
1.000000e+00
1.000000e+00
1.000000e+00
1.000000e+00
1.000000e+00
1.000000e+00
1.000000e+00
1.000000e+00
1.000000e+00
1.000000e+00
1.000000e+00
1.000000e+00
1.000000e+00
1.000000e+00
1.000000e+00
1.000000e+00
1.000000e+00
1.000000e+00
1.000000e+00
1.000000e+00
1.000000e+00
1.000000e+00
1.000000e+00
1.000000e+00
1.000000e+00
1.000000e+00
1.000000e+00
1.000000e+00
1.000000e+00
1.000000e+00
1.000000e+00
1.000000e+00
1.000000e+00
1.000000e+00
1.000000e+00
1.000000e+00
1.000000e+00
1.000000e+00
1.000000e+00
1.000000e+00
1.000000e+00
1.000000e+00
1.000000e+00
1.000000e+00
1.000000e+00
1.000000e+00
1.000000e+00
1.000000e+00
1.000000e+00
1.000000e+00
1.000000e+00
1.000000e+00
1.000000e+00
1.000000e+00
1.000000e+00
1.000000e+00
1.000000e+00
1.000000e+00
1.000000e+00
1.000000e+00
1.000000e+00
1.000000e+00
1.000000e+00
1.000000e+00
1.000000e+00
1.000000e+00
1.000000e+00
1.000000e+00
1.000000e+00
1.000000e+00
1.000000e+00
1.000000e+00
1.000000e+00
1.000000e+00
1.000000e+00
1.000000e+00
1.000000e+00
1.000000e+00
1.000000e+00
1.000000e+00
1.000000e+00
1.000000e+00
1.000000e+00
1.000000e+00
1.000000e+00
1.000000e+00
1.000000e+00
1.000000e+00
1.000000e+00
1.000000e+00
1.000000e+00
1.000000e+00
1.000000e+00
1.000000e+00
1.000000e+00
1.000000e+00
1.000000e+00
1.000000e+00
1.000000e+00
1.000000e+00
1.000000e+00
1.000000e+00
1.000000e+00
1.000000e+00
1.000000e+00
1.000000e+00
1.000000e+00
1.000000e+00
1.000000e+00
1.000000e+00
1.000000e+00
1.000000e+00
1.000000e+00
1.000000e+00
1.000000e+00
1.000000e+00
1.000000e+00
1.000000e+00
1.000000e+00
1.000000e+00
1.000000e+00
1.000000e+00
1.000000e+00
1.000000e+00
1.000000e+00
1.000000e+00
1.000000e+00
1.000000e+00
1.000000e+00
1.000000e+00
1.000000e+00
1.000000e+00
1.000000e+00
1.000000e+00
1.000000e+00
1.000000e+00
1.000000e+00
1.000000e+00
1.000000e+00
1.000000e+00
1.000000e+00
1.000000e+00
1.000000e+00
1.000000e+00
1.000000e+00
1.000000e+00
1.000000e+00
1.000000e+00
1.000000e+00
1.000000e+00
1.000000e+00
1.000000e+00
1.000000e+00
1.000000e+00
1.000000e+00
1.000000e+00
1.000000e+00
1.000000e+00
1.000000e+00
1.000000e+00
1.000000e+00
1.000000e+00
1.000000e+00
1.000000e+00
1.000000e+00
1.000000e+00
1.000000e+00
1.000000e+00
1.000000e+00
1.000000e+00
1.000000e+00
1.000000e+00
1.000000e+00
1.000000e+00
1.000000e+00
1.000000e+00
1.000000e+00
1.000000e+00
1.000000e+00
1.000000e+00
1.000000e+00
1.000000e+00
1.000000e+00
1.000000e+00
1.000000e+00
1.000000e+00
1.000000e+00
1.000000e+00
1.000000e+00
1.000000e+00
1.000000e+00
1.000000e+00
1.000000e+00
1.000000e+00
1.000000e+00
1.000000e+00
1.000000e+00
1.000000e+00
1.000000e+00
1.000000e+00
1.000000e+00
1.000000e+00
1.000000e+00
1.000000e+00
1.000000e+00
1.000000e+00
1.000000e+00
1.000000e+00
1.000000e+00
1.000000e+00
1.000000e+00
1.000000e+00
1.000000e+00
1.000000e+00
1.000000e+00
1.000000e+00
1.000000e+00
1.000000e+00
1.000000e+00
1.000000e+00
1.000000e+00
1.000000e+00
1.000000e+00
1.000000e+00
1.000000e+00
1.000000e+00
1.000000e+00
1.000000e+00
1.000000e+00
1.000000e+00
1.000000e+00
1.000000e+00
1.000000e+00
1.000000e+00
1.000000e+00
1.000000e+00
1.000000e+00
1.000000e+00
1.000000e+00
1.000000e+00
1.000000e+00
1.000000e+00
1.000000e+00
1.000000e+00
1.000000e+00
1.000000e+00
1.000000e+00
1.000000e+00
1.000000e+00
1.000000e+00
1.000000e+00
1.000000e+00
1.000000e+00
1.000000e+00
1.000000e+00
1.000000e+00
1.000000e+00
1.000000e+00
1.000000e+00
1.000000e+00
1.000000e+00
1.000000e+00
1.000000e+00
1.000000e+00
1.000000e+00
1.000000e+00
1.000000e+00
1.000000e+00
1.000000e+00
1.000000e+00
1.000000e+00
1.000000e+00
1.000000e+00
1.000000e+00
1.000000e+00
1.000000e+00
1.000000e+00
1.000000e+00
1.000000e+00
1.000000e+00
1.000000e+00
1.000000e+00
1.000000e+00
1.000000e+00
1.000000e+00
1.000000e+00
1.000000e+00
1.000000e+00
1.000000e+00
1.000000e+00
1.000000e+00
1.000000e+00
1.000000e+00
1.000000e+00
1.000000e+00
1.000000e+00
1.000000e+00
1.000000e+00
1.000000e+00
1.000000e+00
1.000000e+00
1.000000e+00
1.000000e+00
1.000000e+00
1.000000e+00
1.000000e+00
1.000000e+00
1.000000e+00
1.000000e+00
1.000000e+00
1.000000e+00
1.000000e+00
1.000000e+00
1.000000e+00
1.000000e+00
1.000000e+00
1.000000e+00
1.000000e+00
1.000000e+00
1.000000e+00
1.000000e+00
1.000000e+00
1.000000e+00
1.000000e+00
1.000000e+00
1.000000e+00
1.000000e+00
1.000000e+00
1.000000e+00
1.000000e+00
1.000000e+00
1.000000e+00
1.000000e+00
1.000000e+00
1.000000e+00
1.000000e+00
1.000000e+00
1.000000e+00
1.000000e+00
1.000000e+00
1.000000e+00
1.000000e+00
1.000000e+00
1.000000e+00
1.000000e+00
1.000000e+00
1.000000e+00
1.000000e+00
1.000000e+00
1.000000e+00
1.000000e+00
1.000000e+00
1.000000e+00
1.000000e+00
1.000000e+00
1.000000e+00
1.000000e+00
1.000000e+00
1.000000e+00
1.000000e+00
1.000000e+00
1.000000e+00
1.000000e+00
1.000000e+00
1.000000e+00
1.000000e+00
1.000000e+00
1.000000e+00
1.000000e+00
1.000000e+00
1.000000e+00
1.000000e+00
1.000000e+00
1.000000e+00
1.000000e+00
1.000000e+00
1.000000e+00
1.000000e+00
1.000000e+00
1.000000e+00
1.000000e+00
1.000000e+00
1.000000e+00
1.000000e+00
1.000000e+00
1.000000e+00
1.000000e+00
1.000000e+00
1.000000e+00
1.000000e+00
1.000000e+00
1.000000e+00
1.000000e+00
1.000000e+00
1.000000e+00
1.000000e+00
1.000000e+00
1.000000e+00
1.000000e+00
1.000000e+00
1.000000e+00
1.000000e+00
1.000000e+00
1.000000e+00
1.000000e+00
1.000000e+00
1.000000e+00
1.000000e+00
1.000000e+00
1.000000e+00
1.000000e+00
1.000000e+00
1.000000e+00
1.000000e+00
1.000000e+00
1.000000e+00
1.000000e+00
1.000000e+00
1.000000e+00
1.000000e+00
1.000000e+00
1.000000e+00
1.000000e+00
1.000000e+00
1.000000e+00
1.000000e+00
1.000000e+00
1.000000e+00
1.000000e+00
1.000000e+00
1.000000e+00
1.000000e+00
1.000000e+00
1.000000e+00
1.000000e+00
1.000000e+00
1.000000e+00
1.000000e+00
1.000000e+00
1.000000e+00
1.000000e+00
1.000000e+00
1.000000e+00
1.000000e+00
1.000000e+00
1.000000e+00
1.000000e+00
1.000000e+00
1.000000e+00
1.000000e+00
1.000000e+00
1.000000e+00
1.000000e+00
1.000000e+00
1.000000e+00
1.000000e+00
1.000000e+00
1.000000e+00
1.000000e+00
1.000000e+00
1.000000e+00
1.000000e+00
1.000000e+00
1.000000e+00
1.000000e+00
1.000000e+00
1.000000e+00
1.000000e+00
1.000000e+00
1.000000e+00
1.000000e+00
1.000000e+00
1.000000e+00
1.000000e+00
1.000000e+00
1.000000e+00
1.000000e+00
1.000000e+00
1.000000e+00
1.000000e+00
1.000000e+00
1.000000e+00
1.000000e+00
1.000000e+00
1.000000e+00
1.000000e+00
1.000000e+00
1.000000e+00
1.000000e+00
1.000000e+00
1.000000e+00
1.000000e+00
1.000000e+00
1.000000e+00
1.000000e+00
1.000000e+00
1.000000e+00
1.000000e+00
1.000000e+00
1.000000e+00
1.000000e+00
1.000000e+00
1.000000e+00
1.000000e+00
1.000000e+00
1.000000e+00
1.000000e+00
1.000000e+00
1.000000e+00
1.000000e+00
1.000000e+00
1.000000e+00
1.000000e+00
1.000000e+00
1.000000e+00
1.000000e+00
1.000000e+00
1.000000e+00
1.000000e+00
1.000000e+00
1.000000e+00
1.000000e+00
1.000000e+00
1.000000e+00
1.000000e+00
1.000000e+00
1.000000e+00
1.000000e+00
1.000000e+00
1.000000e+00
1.000000e+00
1.000000e+00
1.000000e+00
1.000000e+00
1.000000e+00
1.000000e+00
1.000000e+00
1.000000e+00
1.000000e+00
1.000000e+00
1.000000e+00
1.000000e+00
1.000000e+00
1.000000e+00
1.000000e+00
1.000000e+00
1.000000e+00
1.000000e+00
1.000000e+00
1.000000e+00
1.000000e+00
1.000000e+00
1.000000e+00
1.000000e+00
1.000000e+00
1.000000e+00
1.000000e+00
1.000000e+00
1.000000e+00
1.000000e+00
1.000000e+00
1.000000e+00
1.000000e+00
1.000000e+00
1.000000e+00
1.000000e+00
1.000000e+00
1.000000e+00
1.000000e+00
1.000000e+00
1.000000e+00
1.000000e+00
1.000000e+00
1.000000e+00
1.000000e+00
1.000000e+00
1.000000e+00
1.000000e+00
1.000000e+00
1.000000e+00
1.000000e+00
1.000000e+00
1.000000e+00
1.000000e+00
1.000000e+00
1.000000e+00
1.000000e+00
1.000000e+00
1.000000e+00
1.000000e+00
1.000000e+00
1.000000e+00
1.000000e+00
1.000000e+00
1.000000e+00
1.000000e+00
1.000000e+00
1.000000e+00
1.000000e+00
1.000000e+00
1.000000e+00
1.000000e+00
1.000000e+00
1.000000e+00
1.000000e+00
1.000000e+00
1.000000e+00
1.000000e+00
1.000000e+00
1.000000e+00
1.000000e+00
1.000000e+00
1.000000e+00
1.000000e+00
1.000000e+00
1.000000e+00
1.000000e+00
1.000000e+00
1.000000e+00
1.000000e+00
1.000000e+00
1.000000e+00
1.000000e+00
1.000000e+00
1.000000e+00
1.000000e+00
1.000000e+00
1.000000e+00
1.000000e+00
1.000000e+00
1.000000e+00
1.000000e+00
1.000000e+00
1.000000e+00
1.000000e+00
1.000000e+00
1.000000e+00
1.000000e+00
1.000000e+00
1.000000e+00
1.000000e+00
1.000000e+00
1.000000e+00
1.000000e+00
1.000000e+00
1.000000e+00
1.000000e+00
1.000000e+00
1.000000e+00
1.000000e+00
1.000000e+00
1.000000e+00
1.000000e+00
1.000000e+00
1.000000e+00
1.000000e+00
1.000000e+00
1.000000e+00
1.000000e+00
1.000000e+00
1.000000e+00
1.000000e+00
1.000000e+00
1.000000e+00
1.000000e+00
1.000000e+00
1.000000e+00
1.000000e+00
1.000000e+00
1.000000e+00
1.000000e+00
1.000000e+00
1.000000e+00
1.000000e+00
1.000000e+00
1.000000e+00
1.000000e+00
1.000000e+00
1.000000e+00
1.000000e+00
1.000000e+00
1.000000e+00
1.000000e+00
1.000000e+00
1.000000e+00
1.000000e+00
1.000000e+00
1.000000e+00
1.000000e+00
1.000000e+00
1.000000e+00
1.000000e+00
1.000000e+00
1.000000e+00
1.000000e+00
1.000000e+00
1.000000e+00
1.000000e+00
1.000000e+00
1.000000e+00
1.000000e+00
1.000000e+00
1.000000e+00
1.000000e+00
1.000000e+00
1.000000e+00
1.000000e+00
1.000000e+00
1.000000e+00
1.000000e+00
1.000000e+00
1.000000e+00
1.000000e+00
1.000000e+00
1.000000e+00
1.000000e+00
1.000000e+00
1.000000e+00
1.000000e+00
1.000000e+00
1.000000e+00
1.000000e+00
1.000000e+00
1.000000e+00
1.000000e+00
1.000000e+00
1.000000e+00
1.000000e+00
1.000000e+00
1.000000e+00
1.000000e+00
1.000000e+00
1.000000e+00
1.000000e+00
1.000000e+00
1.000000e+00
1.000000e+00
1.000000e+00
1.000000e+00
1.000000e+00
1.000000e+00
1.000000e+00
1.000000e+00
1.000000e+00
1.000000e+00
1.000000e+00
1.000000e+00
1.000000e+00
1.000000e+00
1.000000e+00
1.000000e+00
1.000000e+00
1.000000e+00
1.000000e+00
1.000000e+00
1.000000e+00
1.000000e+00
1.000000e+00
1.000000e+00
1.000000e+00
1.000000e+00
1.000000e+00
1.000000e+00
1.000000e+00
1.000000e+00
1.000000e+00
1.000000e+00
1.000000e+00
1.000000e+00
1.000000e+00
1.000000e+00
1.000000e+00
1.000000e+00
1.000000e+00
1.000000e+00
1.000000e+00
1.000000e+00
1.000000e+00
1.000000e+00
1.000000e+00
1.000000e+00
1.000000e+00
1.000000e+00
1.000000e+00
1.000000e+00
1.000000e+00
1.000000e+00
1.000000e+00
1.000000e+00
1.000000e+00
1.000000e+00
1.000000e+00
1.000000e+00
1.000000e+00
1.000000e+00
1.000000e+00
1.000000e+00
1.000000e+00
1.000000e+00
1.000000e+00
1.000000e+00
1.000000e+00
1.000000e+00
1.000000e+00
1.000000e+00
1.000000e+00
1.000000e+00
1.000000e+00
1.000000e+00
1.000000e+00
1.000000e+00
1.000000e+00
1.000000e+00
1.000000e+00
1.000000e+00
1.000000e+00
1.000000e+00
1.000000e+00
1.000000e+00
1.000000e+00
1.000000e+00
1.000000e+00
1.000000e+00
1.000000e+00
1.000000e+00
1.000000e+00
1.000000e+00
1.000000e+00
1.000000e+00
1.000000e+00
1.000000e+00
1.000000e+00
1.000000e+00
1.000000e+00
1.000000e+00
1.000000e+00
1.000000e+00
1.000000e+00
1.000000e+00
1.000000e+00
1.000000e+00
1.000000e+00
1.000000e+00
1.000000e+00
1.000000e+00
1.000000e+00
1.000000e+00
1.000000e+00
1.000000e+00
1.000000e+00
1.000000e+00
1.000000e+00
1.000000e+00
1.000000e+00
1.000000e+00
1.000000e+00
1.000000e+00
1.000000e+00
1.000000e+00
1.000000e+00
1.000000e+00
1.000000e+00
1.000000e+00
1.000000e+00
1.000000e+00
1.000000e+00
1.000000e+00
1.000000e+00
1.000000e+00
1.000000e+00
1.000000e+00
1.000000e+00
1.000000e+00
1.000000e+00
1.000000e+00
1.000000e+00
1.000000e+00
1.000000e+00
1.000000e+00
1.000000e+00
1.000000e+00
1.000000e+00
1.000000e+00
1.000000e+00
1.000000e+00
1.000000e+00
1.000000e+00
1.000000e+00
1.000000e+00
1.000000e+00
1.000000e+00
1.000000e+00
1.000000e+00
1.000000e+00
1.000000e+00
1.000000e+00
1.000000e+00
1.000000e+00
1.000000e+00
1.000000e+00
1.000000e+00
1.000000e+00
1.000000e+00
1.000000e+00
1.000000e+00
1.000000e+00
1.000000e+00
1.000000e+00
1.000000e+00
1.000000e+00
1.000000e+00
1.000000e+00
1.000000e+00
1.000000e+00
1.000000e+00
1.000000e+00
1.000000e+00
1.000000e+00
1.000000e+00
1.000000e+00
1.000000e+00
1.000000e+00
1.000000e+00
1.000000e+00
1.000000e+00
1.000000e+00
1.000000e+00
1.000000e+00
1.000000e+00
1.000000e+00
1.000000e+00
1.000000e+00
1.000000e+00
1.000000e+00
1.000000e+00
1.000000e+00
1.000000e+00
1.000000e+00
1.000000e+00
1.000000e+00
1.000000e+00
1.000000e+00
1.000000e+00
1.000000e+00
1.000000e+00
1.000000e+00
1.000000e+00
1.000000e+00
1.000000e+00
1.000000e+00
1.000000e+00
1.000000e+00
1.000000e+00
1.000000e+00
1.000000e+00
1.000000e+00
1.000000e+00
1.000000e+00
1.000000e+00
1.000000e+00
1.000000e+00
1.000000e+00
1.000000e+00
1.000000e+00
1.000000e+00
1.000000e+00
1.000000e+00
1.000000e+00
1.000000e+00
1.000000e+00
1.000000e+00
1.000000e+00
1.000000e+00
1.000000e+00
1.000000e+00
1.000000e+00
1.000000e+00
1.000000e+00
1.000000e+00
1.000000e+00
1.000000e+00
1.000000e+00
1.000000e+00
1.000000e+00
1.000000e+00
1.000000e+00
1.000000e+00
1.000000e+00
1.000000e+00
1.000000e+00
1.000000e+00
1.000000e+00
1.000000e+00
1.000000e+00
1.000000e+00
1.000000e+00
1.000000e+00
1.000000e+00
1.000000e+00
1.000000e+00
1.000000e+00
1.000000e+00
1.000000e+00
1.000000e+00
1.000000e+00
1.000000e+00
1.000000e+00
1.000000e+00
1.000000e+00
1.000000e+00
1.000000e+00
1.000000e+00
1.000000e+00
1.000000e+00
1.000000e+00
1.000000e+00
1.000000e+00
1.000000e+00
1.000000e+00
1.000000e+00
1.000000e+00
1.000000e+00
1.000000e+00
1.000000e+00
1.000000e+00
1.000000e+00
1.000000e+00
1.000000e+00
1.000000e+00
1.000000e+00
1.000000e+00
1.000000e+00
1.000000e+00
1.000000e+00
1.000000e+00
1.000000e+00
1.000000e+00
1.000000e+00
1.000000e+00
1.000000e+00
1.000000e+00
1.000000e+00
1.000000e+00
1.000000e+00
1.000000e+00
1.000000e+00
1.000000e+00
1.000000e+00
1.000000e+00
1.000000e+00
1.000000e+00
1.000000e+00
1.000000e+00
1.000000e+00
1.000000e+00
1.000000e+00
1.000000e+00
1.000000e+00
1.000000e+00
1.000000e+00
1.000000e+00
1.000000e+00
1.000000e+00
1.000000e+00
1.000000e+00
1.000000e+00
1.000000e+00
1.000000e+00
1.000000e+00
1.000000e+00
1.000000e+00
1.000000e+00
1.000000e+00
1.000000e+00
1.000000e+00
1.000000e+00
1.000000e+00
1.000000e+00
1.000000e+00
1.000000e+00
1.000000e+00
1.000000e+00
1.000000e+00
1.000000e+00
1.000000e+00
1.000000e+00
1.000000e+00
1.000000e+00
1.000000e+00
1.000000e+00
1.000000e+00
1.000000e+00
1.000000e+00
1.000000e+00
1.000000e+00
1.000000e+00
1.000000e+00
1.000000e+00
1.000000e+00
1.000000e+00
1.000000e+00
1.000000e+00
1.000000e+00
1.000000e+00
1.000000e+00
1.000000e+00
1.000000e+00
1.000000e+00
1.000000e+00
1.000000e+00
1.000000e+00
1.000000e+00
1.000000e+00
1.000000e+00
1.000000e+00
1.000000e+00
1.000000e+00
1.000000e+00
1.000000e+00
1.000000e+00
1.000000e+00
1.000000e+00
1.000000e+00
1.000000e+00
1.000000e+00
1.000000e+00
1.000000e+00
1.000000e+00
1.000000e+00
1.000000e+00
1.000000e+00
1.000000e+00
1.000000e+00
1.000000e+00
1.000000e+00
1.000000e+00
1.000000e+00
1.000000e+00
1.000000e+00
1.000000e+00
1.000000e+00
1.000000e+00
1.000000e+00
1.000000e+00
1.000000e+00
1.000000e+00
1.000000e+00
1.000000e+00
1.000000e+00
1.000000e+00
1.000000e+00
1.000000e+00
1.000000e+00
1.000000e+00
1.000000e+00
1.000000e+00
1.000000e+00
1.000000e+00
1.000000e+00
1.000000e+00
1.000000e+00
1.000000e+00
1.000000e+00
1.000000e+00
1.000000e+00
1.000000e+00
1.000000e+00
1.000000e+00
1.000000e+00
1.000000e+00
1.000000e+00
1.000000e+00
1.000000e+00
1.000000e+00
1.000000e+00
1.000000e+00
1.000000e+00
1.000000e+00
1.000000e+00
1.000000e+00
1.000000e+00
1.000000e+00
1.000000e+00
1.000000e+00
1.000000e+00
1.000000e+00
1.000000e+00
1.000000e+00
1.000000e+00
1.000000e+00
1.000000e+00
1.000000e+00
1.000000e+00
1.000000e+00
1.000000e+00
1.000000e+00
1.000000e+00
1.000000e+00
1.000000e+00
1.000000e+00
1.000000e+00
1.000000e+00
1.000000e+00
1.000000e+00
1.000000e+00
1.000000e+00
1.000000e+00
1.000000e+00
1.000000e+00
1.000000e+00
1.000000e+00
1.000000e+00
1.000000e+00
1.000000e+00
1.000000e+00
1.000000e+00
1.000000e+00
1.000000e+00
1.000000e+00
1.000000e+00
1.000000e+00
1.000000e+00
1.000000e+00
1.000000e+00
1.000000e+00
1.000000e+00
1.000000e+00
1.000000e+00
1.000000e+00
1.000000e+00
1.000000e+00
1.000000e+00
1.000000e+00
1.000000e+00
1.000000e+00
1.000000e+00
1.000000e+00
1.000000e+00
1.000000e+00
1.000000e+00
1.000000e+00
1.000000e+00
1.000000e+00
1.000000e+00
1.000000e+00
1.000000e+00
1.000000e+00
1.000000e+00
1.000000e+00
1.000000e+00
1.000000e+00
1.000000e+00
1.000000e+00
1.000000e+00
1.000000e+00
1.000000e+00
1.000000e+00
1.000000e+00
1.000000e+00
1.000000e+00
1.000000e+00
1.000000e+00
1.000000e+00
1.000000e+00
1.000000e+00
1.000000e+00
1.000000e+00
1.000000e+00
1.000000e+00
1.000000e+00
1.000000e+00
1.000000e+00
1.000000e+00
1.000000e+00
1.000000e+00
1.000000e+00
1.000000e+00
1.000000e+00
1.000000e+00
1.000000e+00
1.000000e+00
1.000000e+00
1.000000e+00
1.000000e+00
1.000000e+00
1.000000e+00
1.000000e+00
1.000000e+00
1.000000e+00
1.000000e+00
1.000000e+00
1.000000e+00
1.000000e+00
1.000000e+00
1.000000e+00
1.000000e+00
1.000000e+00
1.000000e+00
1.000000e+00
1.000000e+00
1.000000e+00
1.000000e+00
1.000000e+00
1.000000e+00
1.000000e+00
1.000000e+00
1.000000e+00
1.000000e+00
1.000000e+00
1.000000e+00
1.000000e+00
1.000000e+00
1.000000e+00
1.000000e+00
1.000000e+00
1.000000e+00
1.000000e+00
1.000000e+00
1.000000e+00
1.000000e+00
1.000000e+00
1.000000e+00
1.000000e+00
1.000000e+00
1.000000e+00
1.000000e+00
1.000000e+00
1.000000e+00
1.000000e+00
1.000000e+00
1.000000e+00
1.000000e+00
1.000000e+00
1.000000e+00
1.000000e+00
1.000000e+00
1.000000e+00
1.000000e+00
1.000000e+00
1.000000e+00
1.000000e+00
1.000000e+00
1.000000e+00
1.000000e+00
1.000000e+00
1.000000e+00
1.000000e+00
1.000000e+00
1.000000e+00
1.000000e+00
1.000000e+00
1.000000e+00
1.000000e+00
1.000000e+00
1.000000e+00
1.000000e+00
1.000000e+00
1.000000e+00
1.000000e+00
1.000000e+00
1.000000e+00
1.000000e+00
1.000000e+00
1.000000e+00
1.000000e+00
1.000000e+00
1.000000e+00
1.000000e+00
1.000000e+00
1.000000e+00
1.000000e+00
1.000000e+00
1.000000e+00
1.000000e+00
1.000000e+00
1.000000e+00
1.000000e+00
1.000000e+00
1.000000e+00
1.000000e+00
1.000000e+00
1.000000e+00
1.000000e+00
1.000000e+00
1.000000e+00
1.000000e+00
1.000000e+00
1.000000e+00
1.000000e+00
1.000000e+00
1.000000e+00
1.000000e+00
1.000000e+00
1.000000e+00
1.000000e+00
1.000000e+00
1.000000e+00
1.000000e+00
1.000000e+00
1.000000e+00
1.000000e+00
1.000000e+00
1.000000e+00
1.000000e+00
1.000000e+00
1.000000e+00
1.000000e+00
1.000000e+00
1.000000e+00
1.000000e+00
1.000000e+00
1.000000e+00
1.000000e+00
1.000000e+00
1.000000e+00
1.000000e+00
1.000000e+00
1.000000e+00
1.000000e+00
1.000000e+00
1.000000e+00
1.000000e+00
1.000000e+00
1.000000e+00
1.000000e+00
1.000000e+00
1.000000e+00
1.000000e+00
1.000000e+00
1.000000e+00
1.000000e+00
1.000000e+00
1.000000e+00
1.000000e+00
1.000000e+00
1.000000e+00
1.000000e+00
1.000000e+00
1.000000e+00
1.000000e+00
1.000000e+00
1.000000e+00
1.000000e+00
1.000000e+00
1.000000e+00
1.000000e+00
1.000000e+00
1.000000e+00
1.000000e+00
1.000000e+00
1.000000e+00
1.000000e+00
1.000000e+00
1.000000e+00
1.000000e+00
1.000000e+00
1.000000e+00
1.000000e+00
1.000000e+00
1.000000e+00
1.000000e+00
1.000000e+00
1.000000e+00
1.000000e+00
1.000000e+00
1.000000e+00
1.000000e+00
1.000000e+00
1.000000e+00
1.000000e+00
1.000000e+00
1.000000e+00
1.000000e+00
1.000000e+00
1.000000e+00
1.000000e+00
1.000000e+00
1.000000e+00
1.000000e+00
1.000000e+00
1.000000e+00
1.000000e+00
1.000000e+00
1.000000e+00
1.000000e+00
1.000000e+00
1.000000e+00
1.000000e+00
1.000000e+00
1.000000e+00
1.000000e+00
1.000000e+00
1.000000e+00
1.000000e+00
1.000000e+00
1.000000e+00
1.000000e+00
1.000000e+00
1.000000e+00
1.000000e+00
1.000000e+00
1.000000e+00
1.000000e+00
1.000000e+00
1.000000e+00
1.000000e+00
1.000000e+00
1.000000e+00
1.000000e+00
1.000000e+00
1.000000e+00
1.000000e+00
1.000000e+00
1.000000e+00
1.000000e+00
1.000000e+00
1.000000e+00
1.000000e+00
1.000000e+00
1.000000e+00
1.000000e+00
1.000000e+00
1.000000e+00
1.000000e+00
1.000000e+00
1.000000e+00
1.000000e+00
1.000000e+00
1.000000e+00
1.000000e+00
1.000000e+00
1.000000e+00
1.000000e+00
1.000000e+00
1.000000e+00
1.000000e+00
1.000000e+00
1.000000e+00
1.000000e+00
1.000000e+00
1.000000e+00
1.000000e+00
1.000000e+00
1.000000e+00
1.000000e+00
1.000000e+00
1.000000e+00
1.000000e+00
1.000000e+00
1.000000e+00
1.000000e+00
1.000000e+00
1.000000e+00
1.000000e+00
1.000000e+00
1.000000e+00
1.000000e+00
1.000000e+00
1.000000e+00
1.000000e+00
1.000000e+00
1.000000e+00
1.000000e+00
1.000000e+00
1.000000e+00
1.000000e+00
1.000000e+00
1.000000e+00
1.000000e+00
1.000000e+00
1.000000e+00
1.000000e+00
1.000000e+00
1.000000e+00
1.000000e+00
1.000000e+00
1.000000e+00
1.000000e+00
1.000000e+00
1.000000e+00
1.000000e+00
1.000000e+00
1.000000e+00
1.000000e+00
1.000000e+00
1.000000e+00
1.000000e+00
1.000000e+00
1.000000e+00
1.000000e+00
1.000000e+00
1.000000e+00
1.000000e+00
1.000000e+00
1.000000e+00
1.000000e+00
1.000000e+00
1.000000e+00
1.000000e+00
1.000000e+00
1.000000e+00
1.000000e+00
1.000000e+00
1.000000e+00
1.000000e+00
1.000000e+00
1.000000e+00
1.000000e+00
1.000000e+00
1.000000e+00
1.000000e+00
1.000000e+00
1.000000e+00
1.000000e+00
1.000000e+00
1.000000e+00
1.000000e+00
1.000000e+00
1.000000e+00
1.000000e+00
1.000000e+00
1.000000e+00
1.000000e+00
1.000000e+00
1.000000e+00
1.000000e+00
1.000000e+00
1.000000e+00
1.000000e+00
1.000000e+00
1.000000e+00
1.000000e+00
1.000000e+00
1.000000e+00
1.000000e+00
1.000000e+00
1.000000e+00
1.000000e+00
1.000000e+00
1.000000e+00
1.000000e+00
1.000000e+00
1.000000e+00
1.000000e+00
1.000000e+00
1.000000e+00
1.000000e+00
1.000000e+00
1.000000e+00
1.000000e+00
1.000000e+00
1.000000e+00
1.000000e+00
1.000000e+00
1.000000e+00
1.000000e+00
1.000000e+00
1.000000e+00
1.000000e+00
1.000000e+00
1.000000e+00
1.000000e+00
1.000000e+00
1.000000e+00
1.000000e+00
1.000000e+00
1.000000e+00
1.000000e+00
1.000000e+00
1.000000e+00
1.000000e+00
1.000000e+00
1.000000e+00
1.000000e+00
1.000000e+00
1.000000e+00
1.000000e+00
1.000000e+00
1.000000e+00
1.000000e+00
1.000000e+00
1.000000e+00
1.000000e+00
1.000000e+00
1.000000e+00
1.000000e+00
1.000000e+00
1.000000e+00
1.000000e+00
1.000000e+00
1.000000e+00
1.000000e+00
1.000000e+00
1.000000e+00
1.000000e+00
1.000000e+00
1.000000e+00
1.000000e+00
1.000000e+00
1.000000e+00
1.000000e+00
1.000000e+00
1.000000e+00
1.000000e+00
1.000000e+00
1.000000e+00
1.000000e+00
1.000000e+00
1.000000e+00
1.000000e+00
1.000000e+00
1.000000e+00
1.000000e+00
1.000000e+00
1.000000e+00
1.000000e+00
1.000000e+00
1.000000e+00
1.000000e+00
1.000000e+00
1.000000e+00
1.000000e+00
1.000000e+00
1.000000e+00
1.000000e+00
1.000000e+00
1.000000e+00
1.000000e+00
1.000000e+00
1.000000e+00
1.000000e+00
1.000000e+00
1.000000e+00
1.000000e+00
1.000000e+00
1.000000e+00
1.000000e+00
1.000000e+00
1.000000e+00
1.000000e+00
1.000000e+00
1.000000e+00
1.000000e+00
1.000000e+00
1.000000e+00
1.000000e+00
1.000000e+00
1.000000e+00
1.000000e+00
1.000000e+00
1.000000e+00
1.000000e+00
1.000000e+00
1.000000e+00
1.000000e+00
1.000000e+00
1.000000e+00
1.000000e+00
1.000000e+00
1.000000e+00
1.000000e+00
1.000000e+00
1.000000e+00
1.000000e+00
1.000000e+00
1.000000e+00
1.000000e+00
1.000000e+00
1.000000e+00
1.000000e+00
1.000000e+00
1.000000e+00
1.000000e+00
1.000000e+00
1.000000e+00
1.000000e+00
1.000000e+00
1.000000e+00
1.000000e+00
1.000000e+00
1.000000e+00
1.000000e+00
1.000000e+00
1.000000e+00
1.000000e+00
1.000000e+00
1.000000e+00
1.000000e+00
1.000000e+00
1.000000e+00
1.000000e+00
1.000000e+00
1.000000e+00
1.000000e+00
1.000000e+00
1.000000e+00
1.000000e+00
1.000000e+00
1.000000e+00
1.000000e+00
1.000000e+00
1.000000e+00
1.000000e+00
1.000000e+00
1.000000e+00
1.000000e+00
1.000000e+00
1.000000e+00
1.000000e+00
1.000000e+00
1.000000e+00
1.000000e+00
1.000000e+00
1.000000e+00
1.000000e+00
1.000000e+00
1.000000e+00
1.000000e+00
1.000000e+00
1.000000e+00
1.000000e+00
1.000000e+00
1.000000e+00
1.000000e+00
1.000000e+00
1.000000e+00
1.000000e+00
1.000000e+00
1.000000e+00
1.000000e+00
1.000000e+00
1.000000e+00
1.000000e+00
1.000000e+00
1.000000e+00
1.000000e+00
1.000000e+00
1.000000e+00
1.000000e+00
1.000000e+00
1.000000e+00
1.000000e+00
1.000000e+00
1.000000e+00
1.000000e+00
1.000000e+00
1.000000e+00
1.000000e+00
1.000000e+00
1.000000e+00
1.000000e+00
1.000000e+00
1.000000e+00
1.000000e+00
1.000000e+00
1.000000e+00
1.000000e+00
1.000000e+00
1.000000e+00
1.000000e+00
1.000000e+00
1.000000e+00
1.000000e+00
1.000000e+00
1.000000e+00
1.000000e+00
1.000000e+00
1.000000e+00
1.000000e+00
1.000000e+00
1.000000e+00
1.000000e+00
1.000000e+00
1.000000e+00
1.000000e+00
1.000000e+00
1.000000e+00
1.000000e+00
1.000000e+00
1.000000e+00
1.000000e+00
1.000000e+00
1.000000e+00
1.000000e+00
1.000000e+00
1.000000e+00
1.000000e+00
1.000000e+00
1.000000e+00
1.000000e+00
1.000000e+00
1.000000e+00
1.000000e+00
1.000000e+00
1.000000e+00
1.000000e+00
1.000000e+00
1.000000e+00
1.000000e+00
1.000000e+00
1.000000e+00
1.000000e+00
1.000000e+00
1.000000e+00
1.000000e+00
1.000000e+00
1.000000e+00
1.000000e+00
1.000000e+00
1.000000e+00
1.000000e+00
1.000000e+00
1.000000e+00
1.000000e+00
1.000000e+00
1.000000e+00
1.000000e+00
1.000000e+00
1.000000e+00
1.000000e+00
1.000000e+00
1.000000e+00
1.000000e+00
1.000000e+00
1.000000e+00
1.000000e+00
1.000000e+00
1.000000e+00
1.000000e+00
1.000000e+00
1.000000e+00
1.000000e+00
1.000000e+00
1.000000e+00
1.000000e+00
1.000000e+00
1.000000e+00
1.000000e+00
1.000000e+00
1.000000e+00
1.000000e+00
1.000000e+00
1.000000e+00
1.000000e+00
1.000000e+00
1.000000e+00
1.000000e+00
1.000000e+00
1.000000e+00
1.000000e+00
1.000000e+00
1.000000e+00
1.000000e+00
1.000000e+00
1.000000e+00
1.000000e+00
1.000000e+00
1.000000e+00
1.000000e+00
1.000000e+00
1.000000e+00
1.000000e+00
1.000000e+00
1.000000e+00
1.000000e+00
1.000000e+00
1.000000e+00
1.000000e+00
1.000000e+00
1.000000e+00
1.000000e+00
1.000000e+00
1.000000e+00
1.000000e+00
1.000000e+00
1.000000e+00
1.000000e+00
1.000000e+00
1.000000e+00
1.000000e+00
1.000000e+00
1.000000e+00
1.000000e+00
1.000000e+00
1.000000e+00
1.000000e+00
1.000000e+00
1.000000e+00
1.000000e+00
1.000000e+00
1.000000e+00
1.000000e+00
1.000000e+00
1.000000e+00
1.000000e+00
1.000000e+00
1.000000e+00
1.000000e+00
1.000000e+00
1.000000e+00
1.000000e+00
1.000000e+00
1.000000e+00
1.000000e+00
1.000000e+00
1.000000e+00
1.000000e+00
1.000000e+00
1.000000e+00
1.000000e+00
1.000000e+00
1.000000e+00
1.000000e+00
1.000000e+00
1.000000e+00
1.000000e+00
1.000000e+00
1.000000e+00
1.000000e+00
1.000000e+00
1.000000e+00
1.000000e+00
1.000000e+00
1.000000e+00
1.000000e+00
1.000000e+00
1.000000e+00
1.000000e+00
1.000000e+00
1.000000e+00
1.000000e+00
1.000000e+00
1.000000e+00
1.000000e+00
1.000000e+00
1.000000e+00
1.000000e+00
1.000000e+00
1.000000e+00
1.000000e+00
1.000000e+00
1.000000e+00
1.000000e+00
1.000000e+00
1.000000e+00
1.000000e+00
1.000000e+00
1.000000e+00
1.000000e+00
1.000000e+00
1.000000e+00
1.000000e+00
1.000000e+00
1.000000e+00
1.000000e+00
1.000000e+00
1.000000e+00
1.000000e+00
1.000000e+00
1.000000e+00
1.000000e+00
1.000000e+00
1.000000e+00
1.000000e+00
1.000000e+00
1.000000e+00
1.000000e+00
1.000000e+00
1.000000e+00
1.000000e+00
1.000000e+00
1.000000e+00
1.000000e+00
1.000000e+00
1.000000e+00
1.000000e+00
1.000000e+00
1.000000e+00
1.000000e+00
1.000000e+00
1.000000e+00
1.000000e+00
1.000000e+00
1.000000e+00
1.000000e+00
1.000000e+00
1.000000e+00
1.000000e+00
1.000000e+00
1.000000e+00
1.000000e+00
1.000000e+00
1.000000e+00
1.000000e+00
1.000000e+00
1.000000e+00
1.000000e+00
1.000000e+00
1.000000e+00
1.000000e+00
1.000000e+00
1.000000e+00
1.000000e+00
1.000000e+00
1.000000e+00
1.000000e+00
1.000000e+00
1.000000e+00
1.000000e+00
1.000000e+00
1.000000e+00
1.000000e+00
1.000000e+00
1.000000e+00
1.000000e+00
1.000000e+00
1.000000e+00
1.000000e+00
1.000000e+00
1.000000e+00
1.000000e+00
1.000000e+00
1.000000e+00
1.000000e+00
1.000000e+00
1.000000e+00
1.000000e+00
1.000000e+00
1.000000e+00
1.000000e+00
1.000000e+00
1.000000e+00
1.000000e+00
1.000000e+00
1.000000e+00
1.000000e+00
1.000000e+00
1.000000e+00
1.000000e+00
1.000000e+00
1.000000e+00
1.000000e+00
1.000000e+00
1.000000e+00
1.000000e+00
1.000000e+00
1.000000e+00
1.000000e+00
1.000000e+00
1.000000e+00
1.000000e+00
1.000000e+00
1.000000e+00
1.000000e+00
1.000000e+00
1.000000e+00
1.000000e+00
1.000000e+00
1.000000e+00
1.000000e+00
1.000000e+00
1.000000e+00
1.000000e+00
1.000000e+00
1.000000e+00
1.000000e+00
1.000000e+00
1.000000e+00
1.000000e+00
1.000000e+00
1.000000e+00
1.000000e+00
1.000000e+00
1.000000e+00
1.000000e+00
1.000000e+00
1.000000e+00
1.000000e+00
1.000000e+00
1.000000e+00
1.000000e+00
1.000000e+00
1.000000e+00
1.000000e+00
1.000000e+00
1.000000e+00
1.000000e+00
1.000000e+00
1.000000e+00
1.000000e+00
1.000000e+00
1.000000e+00
1.000000e+00
1.000000e+00
1.000000e+00
1.000000e+00
1.000000e+00
1.000000e+00
1.000000e+00
1.000000e+00
1.000000e+00
1.000000e+00
1.000000e+00
1.000000e+00
1.000000e+00
1.000000e+00
1.000000e+00
1.000000e+00
1.000000e+00
1.000000e+00
1.000000e+00
1.000000e+00
1.000000e+00
1.000000e+00
1.000000e+00
1.000000e+00
1.000000e+00
1.000000e+00
1.000000e+00
1.000000e+00
1.000000e+00
1.000000e+00
1.000000e+00
1.000000e+00
1.000000e+00
1.000000e+00
1.000000e+00
1.000000e+00
1.000000e+00
1.000000e+00
1.000000e+00
1.000000e+00
1.000000e+00
1.000000e+00
1.000000e+00
1.000000e+00
1.000000e+00
1.000000e+00
1.000000e+00
1.000000e+00
1.000000e+00
1.000000e+00
1.000000e+00
1.000000e+00
1.000000e+00
1.000000e+00
1.000000e+00
1.000000e+00
1.000000e+00
1.000000e+00
1.000000e+00
1.000000e+00
1.000000e+00
1.000000e+00
1.000000e+00
1.000000e+00
1.000000e+00
1.000000e+00
1.000000e+00
1.000000e+00
1.000000e+00
1.000000e+00
1.000000e+00
1.000000e+00
1.000000e+00
1.000000e+00
1.000000e+00
1.000000e+00
1.000000e+00
1.000000e+00
1.000000e+00
1.000000e+00
1.000000e+00
1.000000e+00
1.000000e+00
1.000000e+00
1.000000e+00
1.000000e+00
1.000000e+00
1.000000e+00
1.000000e+00
1.000000e+00
1.000000e+00
1.000000e+00
1.000000e+00
1.000000e+00
1.000000e+00
1.000000e+00
1.000000e+00
1.000000e+00
1.000000e+00
1.000000e+00
1.000000e+00
1.000000e+00
1.000000e+00
1.000000e+00
1.000000e+00
1.000000e+00
1.000000e+00
1.000000e+00
1.000000e+00
1.000000e+00
1.000000e+00
1.000000e+00
1.000000e+00
1.000000e+00
1.000000e+00
1.000000e+00
1.000000e+00
1.000000e+00
1.000000e+00
1.000000e+00
1.000000e+00
1.000000e+00
1.000000e+00
1.000000e+00
1.000000e+00
1.000000e+00
1.000000e+00
1.000000e+00
1.000000e+00
1.000000e+00
1.000000e+00
1.000000e+00
1.000000e+00
1.000000e+00
1.000000e+00
1.000000e+00
1.000000e+00
1.000000e+00
1.000000e+00
1.000000e+00
1.000000e+00
1.000000e+00
1.000000e+00
1.000000e+00
1.000000e+00
1.000000e+00
1.000000e+00
1.000000e+00
1.000000e+00
1.000000e+00
1.000000e+00
1.000000e+00
1.000000e+00
1.000000e+00
1.000000e+00
1.000000e+00
1.000000e+00
1.000000e+00
1.000000e+00
1.000000e+00
1.000000e+00
1.000000e+00
1.000000e+00
1.000000e+00
1.000000e+00
1.000000e+00
1.000000e+00
1.000000e+00
1.000000e+00
1.000000e+00
1.000000e+00
1.000000e+00
1.000000e+00
1.000000e+00
1.000000e+00
1.000000e+00
1.000000e+00
1.000000e+00
1.000000e+00
1.000000e+00
1.000000e+00
1.000000e+00
1.000000e+00
1.000000e+00
1.000000e+00
1.000000e+00
1.000000e+00
1.000000e+00
1.000000e+00
1.000000e+00
1.000000e+00
1.000000e+00
1.000000e+00
1.000000e+00
1.000000e+00
1.000000e+00
1.000000e+00
1.000000e+00
1.000000e+00
1.000000e+00
1.000000e+00
1.000000e+00
1.000000e+00
1.000000e+00
1.000000e+00
1.000000e+00
1.000000e+00
1.000000e+00
1.000000e+00
1.000000e+00
1.000000e+00
1.000000e+00
1.000000e+00
1.000000e+00
1.000000e+00
1.000000e+00
1.000000e+00
1.000000e+00
1.000000e+00
1.000000e+00
1.000000e+00
1.000000e+00
1.000000e+00
1.000000e+00
1.000000e+00
1.000000e+00
1.000000e+00
1.000000e+00
1.000000e+00
1.000000e+00
1.000000e+00
1.000000e+00
1.000000e+00
1.000000e+00
1.000000e+00
1.000000e+00
1.000000e+00
1.000000e+00
1.000000e+00
1.000000e+00
1.000000e+00
1.000000e+00
1.000000e+00
1.000000e+00
1.000000e+00
1.000000e+00
1.000000e+00
1.000000e+00
1.000000e+00
1.000000e+00
1.000000e+00
1.000000e+00
1.000000e+00
1.000000e+00
1.000000e+00
1.000000e+00
1.000000e+00
1.000000e+00
1.000000e+00
1.000000e+00
1.000000e+00
1.000000e+00
1.000000e+00
1.000000e+00
1.000000e+00
1.000000e+00
1.000000e+00
1.000000e+00
1.000000e+00
1.000000e+00
1.000000e+00
1.000000e+00
1.000000e+00
1.000000e+00
1.000000e+00
1.000000e+00
1.000000e+00
1.000000e+00
1.000000e+00
1.000000e+00
1.000000e+00
1.000000e+00
1.000000e+00
1.000000e+00
1.000000e+00
1.000000e+00
1.000000e+00
1.000000e+00
1.000000e+00
1.000000e+00
1.000000e+00
1.000000e+00
1.000000e+00
1.000000e+00
1.000000e+00
1.000000e+00
1.000000e+00
1.000000e+00
1.000000e+00
1.000000e+00
1.000000e+00
1.000000e+00
1.000000e+00
1.000000e+00
1.000000e+00
1.000000e+00
1.000000e+00
1.000000e+00
1.000000e+00
1.000000e+00
1.000000e+00
1.000000e+00
1.000000e+00
1.000000e+00
1.000000e+00
1.000000e+00
1.000000e+00
1.000000e+00
1.000000e+00
1.000000e+00
1.000000e+00
1.000000e+00
1.000000e+00
1.000000e+00
1.000000e+00
1.000000e+00
1.000000e+00
1.000000e+00
1.000000e+00
1.000000e+00
1.000000e+00
1.000000e+00
1.000000e+00
1.000000e+00
1.000000e+00
1.000000e+00
1.000000e+00
1.000000e+00
1.000000e+00
1.000000e+00
1.000000e+00
1.000000e+00
1.000000e+00
1.000000e+00
1.000000e+00
1.000000e+00
1.000000e+00
1.000000e+00
1.000000e+00
1.000000e+00
1.000000e+00
1.000000e+00
1.000000e+00
1.000000e+00
1.000000e+00
1.000000e+00
1.000000e+00
1.000000e+00
1.000000e+00
1.000000e+00
1.000000e+00
1.000000e+00
1.000000e+00
1.000000e+00
1.000000e+00
1.000000e+00
1.000000e+00
1.000000e+00
1.000000e+00
1.000000e+00
1.000000e+00
1.000000e+00
1.000000e+00
1.000000e+00
1.000000e+00
1.000000e+00
1.000000e+00
1.000000e+00
1.000000e+00
1.000000e+00
1.000000e+00
1.000000e+00
1.000000e+00
1.000000e+00
1.000000e+00
1.000000e+00
1.000000e+00
1.000000e+00
1.000000e+00
1.000000e+00
1.000000e+00
1.000000e+00
1.000000e+00
1.000000e+00
1.000000e+00
1.000000e+00
1.000000e+00
1.000000e+00
1.000000e+00
1.000000e+00
1.000000e+00
1.000000e+00
1.000000e+00
1.000000e+00
1.000000e+00
1.000000e+00
1.000000e+00
1.000000e+00
1.000000e+00
1.000000e+00
1.000000e+00
1.000000e+00
1.000000e+00
1.000000e+00
1.000000e+00
1.000000e+00
1.000000e+00
1.000000e+00
1.000000e+00
1.000000e+00
1.000000e+00
1.000000e+00
1.000000e+00
1.000000e+00
1.000000e+00
1.000000e+00
1.000000e+00
1.000000e+00
1.000000e+00
1.000000e+00
1.000000e+00
1.000000e+00
1.000000e+00
1.000000e+00
1.000000e+00
1.000000e+00
1.000000e+00
1.000000e+00
1.000000e+00
1.000000e+00
1.000000e+00
1.000000e+00
1.000000e+00
1.000000e+00
1.000000e+00
1.000000e+00
1.000000e+00
1.000000e+00
1.000000e+00
1.000000e+00
1.000000e+00
1.000000e+00
1.000000e+00
1.000000e+00
1.000000e+00
1.000000e+00
1.000000e+00
1.000000e+00
1.000000e+00
1.000000e+00
1.000000e+00
1.000000e+00
1.000000e+00
1.000000e+00
1.000000e+00
1.000000e+00
1.000000e+00
1.000000e+00
1.000000e+00
1.000000e+00
1.000000e+00
1.000000e+00
1.000000e+00
1.000000e+00
1.000000e+00
1.000000e+00
1.000000e+00
1.000000e+00
1.000000e+00
1.000000e+00
1.000000e+00
1.000000e+00
1.000000e+00
1.000000e+00
1.000000e+00
1.000000e+00
1.000000e+00
1.000000e+00
1.000000e+00
1.000000e+00
1.000000e+00
1.000000e+00
1.000000e+00
1.000000e+00
1.000000e+00
1.000000e+00
1.000000e+00
1.000000e+00
1.000000e+00
1.000000e+00
1.000000e+00
1.000000e+00
1.000000e+00
1.000000e+00
1.000000e+00
1.000000e+00
1.000000e+00
1.000000e+00
1.000000e+00
1.000000e+00
1.000000e+00
1.000000e+00
1.000000e+00
1.000000e+00
1.000000e+00
1.000000e+00
1.000000e+00
1.000000e+00
1.000000e+00
1.000000e+00
1.000000e+00
1.000000e+00
1.000000e+00
1.000000e+00
1.000000e+00
1.000000e+00
1.000000e+00
1.000000e+00
1.000000e+00
1.000000e+00
1.000000e+00
1.000000e+00
1.000000e+00
1.000000e+00
1.000000e+00
1.000000e+00
1.000000e+00
1.000000e+00
1.000000e+00
1.000000e+00
1.000000e+00
1.000000e+00
1.000000e+00
1.000000e+00
1.000000e+00
1.000000e+00
1.000000e+00
1.000000e+00
1.000000e+00
1.000000e+00
1.000000e+00
1.000000e+00
1.000000e+00
1.000000e+00
1.000000e+00
1.000000e+00
1.000000e+00
1.000000e+00
1.000000e+00
1.000000e+00
1.000000e+00
1.000000e+00
1.000000e+00
1.000000e+00
1.000000e+00
1.000000e+00
1.000000e+00
1.000000e+00
1.000000e+00
1.000000e+00
1.000000e+00
1.000000e+00
1.000000e+00
1.000000e+00
1.000000e+00
1.000000e+00
1.000000e+00
1.000000e+00
1.000000e+00
1.000000e+00
1.000000e+00
1.000000e+00
1.000000e+00
1.000000e+00
1.000000e+00
1.000000e+00
1.000000e+00
1.000000e+00
1.000000e+00
1.000000e+00
1.000000e+00
1.000000e+00
1.000000e+00
1.000000e+00
1.000000e+00
1.000000e+00
1.000000e+00
1.000000e+00
1.000000e+00
1.000000e+00
1.000000e+00
1.000000e+00
1.000000e+00
1.000000e+00
1.000000e+00
1.000000e+00
1.000000e+00
1.000000e+00
1.000000e+00
1.000000e+00
1.000000e+00
1.000000e+00
1.000000e+00
1.000000e+00
1.000000e+00
1.000000e+00
1.000000e+00
1.000000e+00
1.000000e+00
1.000000e+00
1.000000e+00
1.000000e+00
1.000000e+00
1.000000e+00
1.000000e+00
1.000000e+00
1.000000e+00
1.000000e+00
1.000000e+00
1.000000e+00
1.000000e+00
1.000000e+00
1.000000e+00
1.000000e+00
1.000000e+00
1.000000e+00
1.000000e+00
1.000000e+00
1.000000e+00
1.000000e+00
1.000000e+00
1.000000e+00
1.000000e+00
1.000000e+00
1.000000e+00
1.000000e+00
1.000000e+00
1.000000e+00
1.000000e+00
1.000000e+00
1.000000e+00
1.000000e+00
1.000000e+00
1.000000e+00
1.000000e+00
1.000000e+00
1.000000e+00
1.000000e+00
1.000000e+00
1.000000e+00
1.000000e+00
1.000000e+00
1.000000e+00
1.000000e+00
1.000000e+00
1.000000e+00
1.000000e+00
1.000000e+00
1.000000e+00
1.000000e+00
1.000000e+00
1.000000e+00
1.000000e+00
1.000000e+00
1.000000e+00
1.000000e+00
1.000000e+00
1.000000e+00
1.000000e+00
1.000000e+00
1.000000e+00
1.000000e+00
1.000000e+00
1.000000e+00
1.000000e+00
1.000000e+00
1.000000e+00
1.000000e+00
1.000000e+00
1.000000e+00
1.000000e+00
1.000000e+00
1.000000e+00
1.000000e+00
1.000000e+00
1.000000e+00
1.000000e+00
1.000000e+00
1.000000e+00
1.000000e+00
1.000000e+00
1.000000e+00
1.000000e+00
1.000000e+00
1.000000e+00
1.000000e+00
1.000000e+00
1.000000e+00
1.000000e+00
1.000000e+00
1.000000e+00
1.000000e+00
1.000000e+00
1.000000e+00
1.000000e+00
1.000000e+00
1.000000e+00
1.000000e+00
1.000000e+00
1.000000e+00
1.000000e+00
1.000000e+00
1.000000e+00
1.000000e+00
1.000000e+00
1.000000e+00
1.000000e+00
1.000000e+00
1.000000e+00
1.000000e+00
1.000000e+00
1.000000e+00
1.000000e+00
1.000000e+00
1.000000e+00
1.000000e+00
1.000000e+00
1.000000e+00
1.000000e+00
1.000000e+00
1.000000e+00
1.000000e+00
1.000000e+00
1.000000e+00
1.000000e+00
1.000000e+00
1.000000e+00
1.000000e+00
1.000000e+00
1.000000e+00
1.000000e+00
1.000000e+00
1.000000e+00
1.000000e+00
1.000000e+00
1.000000e+00
1.000000e+00
1.000000e+00
1.000000e+00
1.000000e+00
1.000000e+00
1.000000e+00
1.000000e+00
1.000000e+00
1.000000e+00
1.000000e+00
1.000000e+00
1.000000e+00
1.000000e+00
1.000000e+00
1.000000e+00
1.000000e+00
1.000000e+00
1.000000e+00
1.000000e+00
1.000000e+00
1.000000e+00
1.000000e+00
1.000000e+00
1.000000e+00
1.000000e+00
1.000000e+00
1.000000e+00
1.000000e+00
1.000000e+00
1.000000e+00
1.000000e+00
1.000000e+00
1.000000e+00
1.000000e+00
1.000000e+00
1.000000e+00
1.000000e+00
1.000000e+00
1.000000e+00
1.000000e+00
1.000000e+00
1.000000e+00
1.000000e+00
1.000000e+00
1.000000e+00
1.000000e+00
1.000000e+00
1.000000e+00
1.000000e+00
1.000000e+00
1.000000e+00
1.000000e+00
1.000000e+00
1.000000e+00
1.000000e+00
1.000000e+00
1.000000e+00
1.000000e+00
1.000000e+00
1.000000e+00
1.000000e+00
1.000000e+00
1.000000e+00
1.000000e+00
1.000000e+00
1.000000e+00
1.000000e+00
1.000000e+00
1.000000e+00
1.000000e+00
1.000000e+00
1.000000e+00
1.000000e+00
1.000000e+00
1.000000e+00
1.000000e+00
1.000000e+00
1.000000e+00
1.000000e+00
1.000000e+00
1.000000e+00
1.000000e+00
1.000000e+00
1.000000e+00
1.000000e+00
1.000000e+00
1.000000e+00
1.000000e+00
1.000000e+00
1.000000e+00
1.000000e+00
1.000000e+00
1.000000e+00
1.000000e+00
1.000000e+00
1.000000e+00
1.000000e+00
1.000000e+00
1.000000e+00
1.000000e+00
1.000000e+00
1.000000e+00
1.000000e+00
1.000000e+00
1.000000e+00
1.000000e+00
1.000000e+00
1.000000e+00
1.000000e+00
1.000000e+00
1.000000e+00
1.000000e+00
1.000000e+00
1.000000e+00
1.000000e+00
1.000000e+00
1.000000e+00
1.000000e+00
1.000000e+00
1.000000e+00
1.000000e+00
1.000000e+00
1.000000e+00
1.000000e+00
1.000000e+00
1.000000e+00
1.000000e+00
1.000000e+00
1.000000e+00
1.000000e+00
1.000000e+00
1.000000e+00
1.000000e+00
1.000000e+00
1.000000e+00
1.000000e+00
1.000000e+00
1.000000e+00
1.000000e+00
1.000000e+00
1.000000e+00
1.000000e+00
1.000000e+00
1.000000e+00
1.000000e+00
1.000000e+00
1.000000e+00
1.000000e+00
1.000000e+00
1.000000e+00
1.000000e+00
1.000000e+00
1.000000e+00
1.000000e+00
1.000000e+00
1.000000e+00
1.000000e+00
1.000000e+00
1.000000e+00
1.000000e+00
1.000000e+00
1.000000e+00
1.000000e+00
1.000000e+00
1.000000e+00
1.000000e+00
1.000000e+00
1.000000e+00
1.000000e+00
1.000000e+00
1.000000e+00
1.000000e+00
1.000000e+00
1.000000e+00
1.000000e+00
1.000000e+00
1.000000e+00
1.000000e+00
1.000000e+00
1.000000e+00
1.000000e+00
1.000000e+00
1.000000e+00
1.000000e+00
1.000000e+00
1.000000e+00
1.000000e+00
1.000000e+00
1.000000e+00
1.000000e+00
1.000000e+00
1.000000e+00
1.000000e+00
1.000000e+00
1.000000e+00
1.000000e+00
1.000000e+00
1.000000e+00
1.000000e+00
1.000000e+00
1.000000e+00
1.000000e+00
1.000000e+00
1.000000e+00
1.000000e+00
1.000000e+00
1.000000e+00
1.000000e+00
1.000000e+00
1.000000e+00
1.000000e+00
1.000000e+00
1.000000e+00
1.000000e+00
1.000000e+00
1.000000e+00
1.000000e+00
1.000000e+00
1.000000e+00
1.000000e+00
1.000000e+00
1.000000e+00
1.000000e+00
1.000000e+00
1.000000e+00
1.000000e+00
1.000000e+00
1.000000e+00
1.000000e+00
1.000000e+00
1.000000e+00
1.000000e+00
1.000000e+00
1.000000e+00
1.000000e+00
1.000000e+00
1.000000e+00
1.000000e+00
1.000000e+00
1.000000e+00
1.000000e+00
1.000000e+00
1.000000e+00
1.000000e+00
1.000000e+00
1.000000e+00
1.000000e+00
1.000000e+00
1.000000e+00
1.000000e+00
1.000000e+00
1.000000e+00
1.000000e+00
1.000000e+00
1.000000e+00
1.000000e+00
1.000000e+00
1.000000e+00
1.000000e+00
1.000000e+00
1.000000e+00
1.000000e+00
1.000000e+00
1.000000e+00
1.000000e+00
1.000000e+00
1.000000e+00
1.000000e+00
1.000000e+00
1.000000e+00
1.000000e+00
1.000000e+00
1.000000e+00
1.000000e+00
1.000000e+00
1.000000e+00
1.000000e+00
1.000000e+00
1.000000e+00
1.000000e+00
1.000000e+00
1.000000e+00
1.000000e+00
1.000000e+00
1.000000e+00
1.000000e+00
1.000000e+00
1.000000e+00
1.000000e+00
1.000000e+00
1.000000e+00
1.000000e+00
1.000000e+00
1.000000e+00
1.000000e+00
1.000000e+00
1.000000e+00
1.000000e+00
1.000000e+00
1.000000e+00
1.000000e+00
1.000000e+00
1.000000e+00
1.000000e+00
1.000000e+00
1.000000e+00
1.000000e+00
1.000000e+00
1.000000e+00
1.000000e+00
1.000000e+00
1.000000e+00
1.000000e+00
1.000000e+00
1.000000e+00
1.000000e+00
1.000000e+00
1.000000e+00
1.000000e+00
1.000000e+00
1.000000e+00
1.000000e+00
1.000000e+00
1.000000e+00
1.000000e+00
1.000000e+00
1.000000e+00
1.000000e+00
1.000000e+00
1.000000e+00
1.000000e+00
1.000000e+00
1.000000e+00
1.000000e+00
1.000000e+00
1.000000e+00
1.000000e+00
1.000000e+00
1.000000e+00
1.000000e+00
1.000000e+00
1.000000e+00
1.000000e+00
1.000000e+00
1.000000e+00
1.000000e+00
1.000000e+00
1.000000e+00
1.000000e+00
1.000000e+00
1.000000e+00
1.000000e+00
1.000000e+00
1.000000e+00
1.000000e+00
1.000000e+00
1.000000e+00
1.000000e+00
1.000000e+00
1.000000e+00
1.000000e+00
1.000000e+00
1.000000e+00
1.000000e+00
1.000000e+00
1.000000e+00
1.000000e+00
1.000000e+00
1.000000e+00
1.000000e+00
1.000000e+00
1.000000e+00
1.000000e+00
1.000000e+00
1.000000e+00
1.000000e+00
1.000000e+00
1.000000e+00
1.000000e+00
1.000000e+00
1.000000e+00
1.000000e+00
1.000000e+00
1.000000e+00
1.000000e+00
1.000000e+00
1.000000e+00
1.000000e+00
1.000000e+00
1.000000e+00
1.000000e+00
1.000000e+00
1.000000e+00
1.000000e+00
1.000000e+00
1.000000e+00
1.000000e+00
1.000000e+00
1.000000e+00
1.000000e+00
1.000000e+00
1.000000e+00
1.000000e+00
1.000000e+00
1.000000e+00
1.000000e+00
1.000000e+00
1.000000e+00
1.000000e+00
1.000000e+00
1.000000e+00
1.000000e+00
1.000000e+00
1.000000e+00
1.000000e+00
1.000000e+00
1.000000e+00
1.000000e+00
1.000000e+00
1.000000e+00
1.000000e+00
1.000000e+00
1.000000e+00
1.000000e+00
1.000000e+00
1.000000e+00
1.000000e+00
1.000000e+00
1.000000e+00
1.000000e+00
1.000000e+00
1.000000e+00
1.000000e+00
1.000000e+00
1.000000e+00
1.000000e+00
1.000000e+00
1.000000e+00
1.000000e+00
1.000000e+00
1.000000e+00
1.000000e+00
1.000000e+00
1.000000e+00
1.000000e+00
1.000000e+00
1.000000e+00
1.000000e+00
1.000000e+00
1.000000e+00
1.000000e+00
1.000000e+00
1.000000e+00
1.000000e+00
1.000000e+00
1.000000e+00
1.000000e+00
1.000000e+00
1.000000e+00
1.000000e+00
1.000000e+00
1.000000e+00
1.000000e+00
1.000000e+00
1.000000e+00
1.000000e+00
1.000000e+00
1.000000e+00
1.000000e+00
1.000000e+00
1.000000e+00
1.000000e+00
1.000000e+00
1.000000e+00
1.000000e+00
1.000000e+00
1.000000e+00
1.000000e+00
1.000000e+00
1.000000e+00
1.000000e+00
1.000000e+00
1.000000e+00
1.000000e+00
1.000000e+00
1.000000e+00
1.000000e+00
1.000000e+00
1.000000e+00
1.000000e+00
1.000000e+00
1.000000e+00
1.000000e+00
1.000000e+00
1.000000e+00
1.000000e+00
1.000000e+00
1.000000e+00
1.000000e+00
1.000000e+00
1.000000e+00
1.000000e+00
1.000000e+00
1.000000e+00
1.000000e+00
1.000000e+00
1.000000e+00
1.000000e+00
1.000000e+00
1.000000e+00
1.000000e+00
1.000000e+00
1.000000e+00
1.000000e+00
1.000000e+00
1.000000e+00
1.000000e+00
1.000000e+00
1.000000e+00
1.000000e+00
1.000000e+00
1.000000e+00
1.000000e+00
1.000000e+00
1.000000e+00
1.000000e+00
1.000000e+00
1.000000e+00
1.000000e+00
1.000000e+00
1.000000e+00
1.000000e+00
1.000000e+00
1.000000e+00
1.000000e+00
1.000000e+00
1.000000e+00
1.000000e+00
1.000000e+00
1.000000e+00
1.000000e+00
1.000000e+00
1.000000e+00
1.000000e+00
1.000000e+00
1.000000e+00
1.000000e+00
1.000000e+00
1.000000e+00
1.000000e+00
1.000000e+00
1.000000e+00
1.000000e+00
1.000000e+00
1.000000e+00
1.000000e+00
1.000000e+00
1.000000e+00
1.000000e+00
1.000000e+00
1.000000e+00
1.000000e+00
1.000000e+00
1.000000e+00
1.000000e+00
1.000000e+00
1.000000e+00
1.000000e+00
1.000000e+00
1.000000e+00
1.000000e+00
1.000000e+00
1.000000e+00
1.000000e+00
1.000000e+00
1.000000e+00
1.000000e+00
1.000000e+00
1.000000e+00
1.000000e+00
1.000000e+00
1.000000e+00
1.000000e+00
1.000000e+00
1.000000e+00
1.000000e+00
1.000000e+00
1.000000e+00
1.000000e+00
1.000000e+00
1.000000e+00
1.000000e+00
1.000000e+00
1.000000e+00
1.000000e+00
1.000000e+00
1.000000e+00
1.000000e+00
1.000000e+00
1.000000e+00
1.000000e+00
1.000000e+00
1.000000e+00
1.000000e+00
1.000000e+00
1.000000e+00
1.000000e+00
1.000000e+00
1.000000e+00
1.000000e+00
1.000000e+00
1.000000e+00
1.000000e+00
1.000000e+00
1.000000e+00
1.000000e+00
1.000000e+00
1.000000e+00
1.000000e+00
1.000000e+00
1.000000e+00
1.000000e+00
1.000000e+00
1.000000e+00
1.000000e+00
1.000000e+00
1.000000e+00
1.000000e+00
1.000000e+00
1.000000e+00
1.000000e+00
1.000000e+00
1.000000e+00
1.000000e+00
1.000000e+00
1.000000e+00
1.000000e+00
1.000000e+00
1.000000e+00
1.000000e+00
1.000000e+00
1.000000e+00
1.000000e+00
1.000000e+00
1.000000e+00
1.000000e+00
1.000000e+00
1.000000e+00
1.000000e+00
1.000000e+00
1.000000e+00
1.000000e+00
1.000000e+00
1.000000e+00
1.000000e+00
1.000000e+00
1.000000e+00
1.000000e+00
1.000000e+00
1.000000e+00
1.000000e+00
1.000000e+00
1.000000e+00
1.000000e+00
1.000000e+00
1.000000e+00
1.000000e+00
1.000000e+00
1.000000e+00
1.000000e+00
1.000000e+00
1.000000e+00
1.000000e+00
1.000000e+00
1.000000e+00
1.000000e+00
1.000000e+00
1.000000e+00
1.000000e+00
1.000000e+00
1.000000e+00
1.000000e+00
1.000000e+00
1.000000e+00
1.000000e+00
1.000000e+00
1.000000e+00
1.000000e+00
1.000000e+00
1.000000e+00
1.000000e+00
1.000000e+00
1.000000e+00
1.000000e+00
1.000000e+00
1.000000e+00
1.000000e+00
1.000000e+00
1.000000e+00
1.000000e+00
1.000000e+00
1.000000e+00
1.000000e+00
1.000000e+00
1.000000e+00
1.000000e+00
1.000000e+00
1.000000e+00
1.000000e+00
1.000000e+00
1.000000e+00
1.000000e+00
1.000000e+00
1.000000e+00
1.000000e+00
1.000000e+00
1.000000e+00
1.000000e+00
1.000000e+00
1.000000e+00
1.000000e+00
1.000000e+00
1.000000e+00
1.000000e+00
1.000000e+00
1.000000e+00
1.000000e+00
1.000000e+00
1.000000e+00
1.000000e+00
1.000000e+00
1.000000e+00
1.000000e+00
1.000000e+00
1.000000e+00
1.000000e+00
1.000000e+00
1.000000e+00
1.000000e+00
1.000000e+00
1.000000e+00
1.000000e+00
1.000000e+00
1.000000e+00
1.000000e+00
1.000000e+00
1.000000e+00
1.000000e+00
1.000000e+00
1.000000e+00
1.000000e+00
1.000000e+00
1.000000e+00
1.000000e+00
1.000000e+00
1.000000e+00
1.000000e+00
1.000000e+00
1.000000e+00
1.000000e+00
1.000000e+00
1.000000e+00
1.000000e+00
1.000000e+00
1.000000e+00
1.000000e+00
1.000000e+00
1.000000e+00
1.000000e+00
1.000000e+00
1.000000e+00
1.000000e+00
1.000000e+00
1.000000e+00
1.000000e+00
1.000000e+00
1.000000e+00
1.000000e+00
1.000000e+00
1.000000e+00
1.000000e+00
1.000000e+00
1.000000e+00
1.000000e+00
1.000000e+00
1.000000e+00
1.000000e+00
1.000000e+00
1.000000e+00
1.000000e+00
1.000000e+00
1.000000e+00
1.000000e+00
1.000000e+00
1.000000e+00
1.000000e+00
1.000000e+00
1.000000e+00
1.000000e+00
1.000000e+00
1.000000e+00
1.000000e+00
1.000000e+00
1.000000e+00
1.000000e+00
1.000000e+00
1.000000e+00
1.000000e+00
1.000000e+00
1.000000e+00
1.000000e+00
1.000000e+00
1.000000e+00
1.000000e+00
1.000000e+00
1.000000e+00
1.000000e+00
1.000000e+00
1.000000e+00
1.000000e+00
1.000000e+00
1.000000e+00
1.000000e+00
1.000000e+00
1.000000e+00
1.000000e+00
1.000000e+00
1.000000e+00
1.000000e+00
1.000000e+00
1.000000e+00
1.000000e+00
1.000000e+00
1.000000e+00
1.000000e+00
1.000000e+00
1.000000e+00
1.000000e+00
1.000000e+00
1.000000e+00
1.000000e+00
1.000000e+00
1.000000e+00
1.000000e+00
1.000000e+00
1.000000e+00
1.000000e+00
1.000000e+00
1.000000e+00
1.000000e+00
1.000000e+00
1.000000e+00
1.000000e+00
1.000000e+00
1.000000e+00
1.000000e+00
1.000000e+00
1.000000e+00
1.000000e+00
1.000000e+00
1.000000e+00
1.000000e+00
1.000000e+00
1.000000e+00
1.000000e+00
1.000000e+00
1.000000e+00
1.000000e+00
1.000000e+00
1.000000e+00
1.000000e+00
1.000000e+00
1.000000e+00
1.000000e+00
1.000000e+00
1.000000e+00
1.000000e+00
1.000000e+00
1.000000e+00
1.000000e+00
1.000000e+00
1.000000e+00
1.000000e+00
1.000000e+00
1.000000e+00
1.000000e+00
1.000000e+00
1.000000e+00
1.000000e+00
1.000000e+00
1.000000e+00
1.000000e+00
1.000000e+00
1.000000e+00
1.000000e+00
1.000000e+00
1.000000e+00
1.000000e+00
1.000000e+00
1.000000e+00
1.000000e+00
1.000000e+00
1.000000e+00
1.000000e+00
1.000000e+00
1.000000e+00
1.000000e+00
1.000000e+00
1.000000e+00
1.000000e+00
1.000000e+00
1.000000e+00
1.000000e+00
1.000000e+00
1.000000e+00
1.000000e+00
1.000000e+00
1.000000e+00
1.000000e+00
1.000000e+00
1.000000e+00
1.000000e+00
1.000000e+00
1.000000e+00
1.000000e+00
1.000000e+00
1.000000e+00
1.000000e+00
1.000000e+00
1.000000e+00
1.000000e+00
1.000000e+00
1.000000e+00
1.000000e+00
1.000000e+00
1.000000e+00
1.000000e+00
1.000000e+00
1.000000e+00
1.000000e+00
1.000000e+00
1.000000e+00
1.000000e+00
1.000000e+00
1.000000e+00
1.000000e+00
1.000000e+00
1.000000e+00
1.000000e+00
1.000000e+00
1.000000e+00
1.000000e+00
1.000000e+00
1.000000e+00
1.000000e+00
1.000000e+00
1.000000e+00
1.000000e+00
1.000000e+00
1.000000e+00
1.000000e+00
1.000000e+00
1.000000e+00
1.000000e+00
1.000000e+00
1.000000e+00
1.000000e+00
1.000000e+00
1.000000e+00
1.000000e+00
1.000000e+00
1.000000e+00
1.000000e+00
1.000000e+00
1.000000e+00
1.000000e+00
1.000000e+00
1.000000e+00
1.000000e+00
1.000000e+00
1.000000e+00
1.000000e+00
1.000000e+00
1.000000e+00
1.000000e+00
1.000000e+00
1.000000e+00
1.000000e+00
1.000000e+00
1.000000e+00
1.000000e+00
1.000000e+00
1.000000e+00
1.000000e+00
1.000000e+00
1.000000e+00
1.000000e+00
1.000000e+00
1.000000e+00
1.000000e+00
1.000000e+00
1.000000e+00
1.000000e+00
1.000000e+00
1.000000e+00
1.000000e+00
1.000000e+00
1.000000e+00
1.000000e+00
1.000000e+00
1.000000e+00
1.000000e+00
1.000000e+00
1.000000e+00
1.000000e+00
1.000000e+00
1.000000e+00
1.000000e+00
1.000000e+00
1.000000e+00
1.000000e+00
1.000000e+00
1.000000e+00
1.000000e+00
1.000000e+00
1.000000e+00
1.000000e+00
1.000000e+00
1.000000e+00
1.000000e+00
1.000000e+00
1.000000e+00
1.000000e+00
1.000000e+00
1.000000e+00
1.000000e+00
1.000000e+00
1.000000e+00
1.000000e+00
1.000000e+00
1.000000e+00
1.000000e+00
1.000000e+00
1.000000e+00
1.000000e+00
1.000000e+00
1.000000e+00
1.000000e+00
1.000000e+00
1.000000e+00
1.000000e+00
1.000000e+00
1.000000e+00
1.000000e+00
1.000000e+00
1.000000e+00
1.000000e+00
1.000000e+00
1.000000e+00
1.000000e+00
1.000000e+00
1.000000e+00
1.000000e+00
1.000000e+00
1.000000e+00
1.000000e+00
1.000000e+00
1.000000e+00
1.000000e+00
1.000000e+00
1.000000e+00
1.000000e+00
1.000000e+00
1.000000e+00
1.000000e+00
1.000000e+00
1.000000e+00
1.000000e+00
1.000000e+00
1.000000e+00
1.000000e+00
1.000000e+00
1.000000e+00
1.000000e+00
1.000000e+00
1.000000e+00
1.000000e+00
1.000000e+00
1.000000e+00
1.000000e+00
1.000000e+00
1.000000e+00
1.000000e+00
1.000000e+00
1.000000e+00
1.000000e+00
1.000000e+00
1.000000e+00
1.000000e+00
1.000000e+00
1.000000e+00
1.000000e+00
1.000000e+00
1.000000e+00
1.000000e+00
1.000000e+00
1.000000e+00
1.000000e+00
1.000000e+00
1.000000e+00
1.000000e+00
1.000000e+00
1.000000e+00
1.000000e+00
1.000000e+00
1.000000e+00
1.000000e+00
1.000000e+00
1.000000e+00
1.000000e+00
1.000000e+00
1.000000e+00
1.000000e+00
1.000000e+00
1.000000e+00
1.000000e+00
1.000000e+00
1.000000e+00
1.000000e+00
1.000000e+00
1.000000e+00
1.000000e+00
1.000000e+00
1.000000e+00
1.000000e+00
1.000000e+00
1.000000e+00
1.000000e+00
1.000000e+00
1.000000e+00
1.000000e+00
1.000000e+00
1.000000e+00
1.000000e+00
1.000000e+00
1.000000e+00
1.000000e+00
1.000000e+00
1.000000e+00
1.000000e+00
1.000000e+00
1.000000e+00
1.000000e+00
1.000000e+00
1.000000e+00
1.000000e+00
1.000000e+00
1.000000e+00
1.000000e+00
1.000000e+00
1.000000e+00
1.000000e+00
1.000000e+00
1.000000e+00
1.000000e+00
1.000000e+00
1.000000e+00
1.000000e+00
1.000000e+00
1.000000e+00
1.000000e+00
1.000000e+00
1.000000e+00
1.000000e+00
1.000000e+00
1.000000e+00
1.000000e+00
1.000000e+00
1.000000e+00
1.000000e+00
1.000000e+00
1.000000e+00
1.000000e+00
1.000000e+00
1.000000e+00
1.000000e+00
1.000000e+00
1.000000e+00
1.000000e+00
1.000000e+00
1.000000e+00
1.000000e+00
1.000000e+00
1.000000e+00
1.000000e+00
1.000000e+00
1.000000e+00
1.000000e+00
1.000000e+00
1.000000e+00
1.000000e+00
1.000000e+00
1.000000e+00
1.000000e+00
1.000000e+00
1.000000e+00
1.000000e+00
1.000000e+00
1.000000e+00
1.000000e+00
1.000000e+00
1.000000e+00
1.000000e+00
1.000000e+00
1.000000e+00
1.000000e+00
1.000000e+00
1.000000e+00
1.000000e+00
1.000000e+00
1.000000e+00
1.000000e+00
1.000000e+00
1.000000e+00
1.000000e+00
1.000000e+00
1.000000e+00
1.000000e+00
1.000000e+00
1.000000e+00
1.000000e+00
1.000000e+00
1.000000e+00
1.000000e+00
1.000000e+00
1.000000e+00
1.000000e+00
1.000000e+00
1.000000e+00
1.000000e+00
1.000000e+00
1.000000e+00
1.000000e+00
1.000000e+00
1.000000e+00
1.000000e+00
1.000000e+00
1.000000e+00
1.000000e+00
1.000000e+00
1.000000e+00
1.000000e+00
1.000000e+00
1.000000e+00
1.000000e+00
1.000000e+00
1.000000e+00
1.000000e+00
1.000000e+00
1.000000e+00
1.000000e+00
1.000000e+00
1.000000e+00
1.000000e+00
1.000000e+00
1.000000e+00
1.000000e+00
1.000000e+00
1.000000e+00
1.000000e+00
1.000000e+00
1.000000e+00
1.000000e+00
1.000000e+00
1.000000e+00
1.000000e+00
1.000000e+00
1.000000e+00
1.000000e+00
1.000000e+00
1.000000e+00
1.000000e+00
1.000000e+00
1.000000e+00
1.000000e+00
1.000000e+00
1.000000e+00
1.000000e+00
1.000000e+00
1.000000e+00
1.000000e+00
1.000000e+00
1.000000e+00
1.000000e+00
1.000000e+00
1.000000e+00
1.000000e+00
1.000000e+00
1.000000e+00
1.000000e+00
1.000000e+00
1.000000e+00
1.000000e+00
1.000000e+00
1.000000e+00
1.000000e+00
1.000000e+00
1.000000e+00
1.000000e+00
1.000000e+00
1.000000e+00
1.000000e+00
1.000000e+00
1.000000e+00
1.000000e+00
1.000000e+00
1.000000e+00
1.000000e+00
1.000000e+00
1.000000e+00
1.000000e+00
1.000000e+00
1.000000e+00
1.000000e+00
1.000000e+00
1.000000e+00
1.000000e+00
1.000000e+00
1.000000e+00
1.000000e+00
1.000000e+00
1.000000e+00
1.000000e+00
1.000000e+00
1.000000e+00
1.000000e+00
1.000000e+00
1.000000e+00
1.000000e+00
1.000000e+00
1.000000e+00
1.000000e+00
1.000000e+00
1.000000e+00
1.000000e+00
1.000000e+00
1.000000e+00
1.000000e+00
1.000000e+00
1.000000e+00
1.000000e+00
1.000000e+00
1.000000e+00
1.000000e+00
1.000000e+00
1.000000e+00
1.000000e+00
1.000000e+00
1.000000e+00
1.000000e+00
1.000000e+00
1.000000e+00
1.000000e+00
1.000000e+00
1.000000e+00
1.000000e+00
1.000000e+00
1.000000e+00
1.000000e+00
1.000000e+00
1.000000e+00
1.000000e+00
1.000000e+00
1.000000e+00
1.000000e+00
1.000000e+00
1.000000e+00
1.000000e+00
1.000000e+00
1.000000e+00
1.000000e+00
1.000000e+00
1.000000e+00
1.000000e+00
1.000000e+00
1.000000e+00
1.000000e+00
1.000000e+00
1.000000e+00
1.000000e+00
1.000000e+00
1.000000e+00
1.000000e+00
1.000000e+00
1.000000e+00
1.000000e+00
1.000000e+00
1.000000e+00
1.000000e+00
1.000000e+00
1.000000e+00
1.000000e+00
1.000000e+00
1.000000e+00
1.000000e+00
1.000000e+00
1.000000e+00
1.000000e+00
1.000000e+00
1.000000e+00
1.000000e+00
1.000000e+00
1.000000e+00
1.000000e+00
1.000000e+00
1.000000e+00
1.000000e+00
1.000000e+00
1.000000e+00
1.000000e+00
1.000000e+00
1.000000e+00
1.000000e+00
1.000000e+00
1.000000e+00
1.000000e+00
1.000000e+00
1.000000e+00
1.000000e+00
1.000000e+00
1.000000e+00
1.000000e+00
1.000000e+00
1.000000e+00
1.000000e+00
1.000000e+00
1.000000e+00
1.000000e+00
1.000000e+00
1.000000e+00
1.000000e+00
1.000000e+00
1.000000e+00
1.000000e+00
1.000000e+00
1.000000e+00
1.000000e+00
1.000000e+00
1.000000e+00
1.000000e+00
1.000000e+00
1.000000e+00
1.000000e+00
1.000000e+00
1.000000e+00
1.000000e+00
1.000000e+00
1.000000e+00
1.000000e+00
1.000000e+00
1.000000e+00
1.000000e+00
1.000000e+00
1.000000e+00
1.000000e+00
1.000000e+00
1.000000e+00
1.000000e+00
1.000000e+00
1.000000e+00
1.000000e+00
1.000000e+00
1.000000e+00
1.000000e+00
1.000000e+00
1.000000e+00
1.000000e+00
1.000000e+00
1.000000e+00
1.000000e+00
1.000000e+00
1.000000e+00
1.000000e+00
1.000000e+00
1.000000e+00
1.000000e+00
1.000000e+00
1.000000e+00
1.000000e+00
1.000000e+00
1.000000e+00
1.000000e+00
1.000000e+00
1.000000e+00
1.000000e+00
1.000000e+00
1.000000e+00
1.000000e+00
1.000000e+00
1.000000e+00
1.000000e+00
1.000000e+00
1.000000e+00
1.000000e+00
1.000000e+00
1.000000e+00
1.000000e+00
1.000000e+00
1.000000e+00
1.000000e+00
1.000000e+00
1.000000e+00
1.000000e+00
1.000000e+00
1.000000e+00
1.000000e+00
1.000000e+00
1.000000e+00
1.000000e+00
1.000000e+00
1.000000e+00
1.000000e+00
1.000000e+00
1.000000e+00
1.000000e+00
1.000000e+00
1.000000e+00
1.000000e+00
1.000000e+00
1.000000e+00
1.000000e+00
1.000000e+00
1.000000e+00
1.000000e+00
1.000000e+00
1.000000e+00
1.000000e+00
1.000000e+00
1.000000e+00
1.000000e+00
1.000000e+00
1.000000e+00
1.000000e+00
1.000000e+00
1.000000e+00
1.000000e+00
1.000000e+00
1.000000e+00
1.000000e+00
1.000000e+00
1.000000e+00
1.000000e+00
1.000000e+00
1.000000e+00
1.000000e+00
1.000000e+00
1.000000e+00
1.000000e+00
1.000000e+00
1.000000e+00
1.000000e+00
1.000000e+00
1.000000e+00
1.000000e+00
1.000000e+00
1.000000e+00
1.000000e+00
1.000000e+00
1.000000e+00
1.000000e+00
1.000000e+00
1.000000e+00
1.000000e+00
1.000000e+00
1.000000e+00
1.000000e+00
1.000000e+00
1.000000e+00
1.000000e+00
1.000000e+00
1.000000e+00
1.000000e+00
1.000000e+00
1.000000e+00
1.000000e+00
1.000000e+00
1.000000e+00
1.000000e+00
1.000000e+00
1.000000e+00
1.000000e+00
1.000000e+00
1.000000e+00
1.000000e+00
1.000000e+00
1.000000e+00
1.000000e+00
1.000000e+00
1.000000e+00
1.000000e+00
1.000000e+00
1.000000e+00
1.000000e+00
1.000000e+00
1.000000e+00
1.000000e+00
1.000000e+00
1.000000e+00
1.000000e+00
1.000000e+00
1.000000e+00
1.000000e+00
1.000000e+00
1.000000e+00
1.000000e+00
1.000000e+00
1.000000e+00
1.000000e+00
1.000000e+00
1.000000e+00
1.000000e+00
1.000000e+00
1.000000e+00
1.000000e+00
1.000000e+00
1.000000e+00
1.000000e+00
1.000000e+00
1.000000e+00
1.000000e+00
1.000000e+00
1.000000e+00
1.000000e+00
1.000000e+00
1.000000e+00
1.000000e+00
1.000000e+00
1.000000e+00
1.000000e+00
1.000000e+00
1.000000e+00
1.000000e+00
1.000000e+00
1.000000e+00
1.000000e+00
1.000000e+00
1.000000e+00
1.000000e+00
1.000000e+00
1.000000e+00
1.000000e+00
1.000000e+00
1.000000e+00
1.000000e+00
1.000000e+00
1.000000e+00
1.000000e+00
1.000000e+00
1.000000e+00
1.000000e+00
1.000000e+00
1.000000e+00
1.000000e+00
1.000000e+00
1.000000e+00
1.000000e+00
1.000000e+00
1.000000e+00
1.000000e+00
1.000000e+00
1.000000e+00
1.000000e+00
1.000000e+00
1.000000e+00
1.000000e+00
1.000000e+00
1.000000e+00
1.000000e+00
1.000000e+00
1.000000e+00
1.000000e+00
1.000000e+00
1.000000e+00
1.000000e+00
1.000000e+00
1.000000e+00
1.000000e+00
1.000000e+00
1.000000e+00
1.000000e+00
1.000000e+00
1.000000e+00
1.000000e+00
1.000000e+00
1.000000e+00
1.000000e+00
1.000000e+00
1.000000e+00
1.000000e+00
1.000000e+00
1.000000e+00
1.000000e+00
1.000000e+00
1.000000e+00
1.000000e+00
1.000000e+00
1.000000e+00
1.000000e+00
1.000000e+00
1.000000e+00
1.000000e+00
1.000000e+00
1.000000e+00
1.000000e+00
1.000000e+00
1.000000e+00
1.000000e+00
1.000000e+00
1.000000e+00
1.000000e+00
1.000000e+00
1.000000e+00
1.000000e+00
1.000000e+00
1.000000e+00
1.000000e+00
1.000000e+00
1.000000e+00
1.000000e+00
1.000000e+00
1.000000e+00
1.000000e+00
1.000000e+00
1.000000e+00
1.000000e+00
1.000000e+00
1.000000e+00
1.000000e+00
1.000000e+00
1.000000e+00
1.000000e+00
1.000000e+00
1.000000e+00
1.000000e+00
1.000000e+00
1.000000e+00
1.000000e+00
1.000000e+00
1.000000e+00
1.000000e+00
1.000000e+00
1.000000e+00
1.000000e+00
1.000000e+00
1.000000e+00
1.000000e+00
1.000000e+00
1.000000e+00
1.000000e+00
1.000000e+00
1.000000e+00
1.000000e+00
1.000000e+00
1.000000e+00
1.000000e+00
1.000000e+00
1.000000e+00
1.000000e+00
1.000000e+00
1.000000e+00
1.000000e+00
1.000000e+00
1.000000e+00
1.000000e+00
1.000000e+00
1.000000e+00
1.000000e+00
1.000000e+00
1.000000e+00
1.000000e+00
1.000000e+00
1.000000e+00
1.000000e+00
1.000000e+00
1.000000e+00
1.000000e+00
1.000000e+00
1.000000e+00
1.000000e+00
1.000000e+00
1.000000e+00
1.000000e+00
1.000000e+00
1.000000e+00
1.000000e+00
1.000000e+00
1.000000e+00
1.000000e+00
1.000000e+00
1.000000e+00
1.000000e+00
1.000000e+00
1.000000e+00
1.000000e+00
1.000000e+00
1.000000e+00
1.000000e+00
1.000000e+00
1.000000e+00
1.000000e+00
1.000000e+00
1.000000e+00
1.000000e+00
1.000000e+00
1.000000e+00
1.000000e+00
1.000000e+00
1.000000e+00
1.000000e+00
1.000000e+00
1.000000e+00
1.000000e+00
1.000000e+00
1.000000e+00
1.000000e+00
1.000000e+00
1.000000e+00
1.000000e+00
1.000000e+00
1.000000e+00
1.000000e+00
1.000000e+00
1.000000e+00
1.000000e+00
1.000000e+00
1.000000e+00
1.000000e+00
1.000000e+00
1.000000e+00
1.000000e+00
1.000000e+00
1.000000e+00
1.000000e+00
1.000000e+00
1.000000e+00
1.000000e+00
1.000000e+00
1.000000e+00
1.000000e+00
1.000000e+00
1.000000e+00
1.000000e+00
1.000000e+00
1.000000e+00
1.000000e+00
1.000000e+00
1.000000e+00
1.000000e+00
1.000000e+00
1.000000e+00
1.000000e+00
1.000000e+00
1.000000e+00
1.000000e+00
1.000000e+00
1.000000e+00
1.000000e+00
1.000000e+00
1.000000e+00
1.000000e+00
1.000000e+00
1.000000e+00
1.000000e+00
1.000000e+00
1.000000e+00
1.000000e+00
1.000000e+00
1.000000e+00
1.000000e+00
1.000000e+00
1.000000e+00
1.000000e+00
1.000000e+00
1.000000e+00
1.000000e+00
1.000000e+00
1.000000e+00
1.000000e+00
1.000000e+00
1.000000e+00
1.000000e+00
1.000000e+00
1.000000e+00
1.000000e+00
1.000000e+00
1.000000e+00
1.000000e+00
1.000000e+00
1.000000e+00
1.000000e+00
1.000000e+00
1.000000e+00
1.000000e+00
1.000000e+00
1.000000e+00
1.000000e+00
1.000000e+00
1.000000e+00
1.000000e+00
1.000000e+00
1.000000e+00
1.000000e+00
1.000000e+00
1.000000e+00
1.000000e+00
1.000000e+00
1.000000e+00
1.000000e+00
1.000000e+00
1.000000e+00
1.000000e+00
1.000000e+00
1.000000e+00
1.000000e+00
1.000000e+00
1.000000e+00
1.000000e+00
1.000000e+00
1.000000e+00
1.000000e+00
1.000000e+00
1.000000e+00
1.000000e+00
1.000000e+00
1.000000e+00
1.000000e+00
1.000000e+00
1.000000e+00
1.000000e+00
1.000000e+00
1.000000e+00
1.000000e+00
1.000000e+00
1.000000e+00
1.000000e+00
1.000000e+00
1.000000e+00
1.000000e+00
1.000000e+00
1.000000e+00
1.000000e+00
1.000000e+00
1.000000e+00
1.000000e+00
1.000000e+00
1.000000e+00
1.000000e+00
1.000000e+00
1.000000e+00
1.000000e+00
1.000000e+00
1.000000e+00
1.000000e+00
1.000000e+00
1.000000e+00
1.000000e+00
1.000000e+00
1.000000e+00
1.000000e+00
1.000000e+00
1.000000e+00
1.000000e+00
1.000000e+00
1.000000e+00
1.000000e+00
1.000000e+00
1.000000e+00
1.000000e+00
1.000000e+00
1.000000e+00
1.000000e+00
1.000000e+00
1.000000e+00
1.000000e+00
1.000000e+00
1.000000e+00
1.000000e+00
1.000000e+00
1.000000e+00
1.000000e+00
1.000000e+00
1.000000e+00
1.000000e+00
1.000000e+00
1.000000e+00
1.000000e+00
1.000000e+00
1.000000e+00
1.000000e+00
1.000000e+00
1.000000e+00
1.000000e+00
1.000000e+00
1.000000e+00
1.000000e+00
1.000000e+00
1.000000e+00
1.000000e+00
1.000000e+00
1.000000e+00
1.000000e+00
1.000000e+00
1.000000e+00
1.000000e+00
1.000000e+00
1.000000e+00
1.000000e+00
1.000000e+00
1.000000e+00
1.000000e+00
1.000000e+00
1.000000e+00
1.000000e+00
1.000000e+00
1.000000e+00
1.000000e+00
1.000000e+00
1.000000e+00
1.000000e+00
1.000000e+00
1.000000e+00
1.000000e+00
1.000000e+00
1.000000e+00
1.000000e+00
1.000000e+00
1.000000e+00
1.000000e+00
1.000000e+00
1.000000e+00
1.000000e+00
1.000000e+00
1.000000e+00
1.000000e+00
1.000000e+00
1.000000e+00
1.000000e+00
1.000000e+00
1.000000e+00
1.000000e+00
1.000000e+00
1.000000e+00
1.000000e+00
1.000000e+00
1.000000e+00
1.000000e+00
1.000000e+00
1.000000e+00
1.000000e+00
1.000000e+00
1.000000e+00
1.000000e+00
1.000000e+00
1.000000e+00
1.000000e+00
1.000000e+00
1.000000e+00
1.000000e+00
1.000000e+00
1.000000e+00
1.000000e+00
1.000000e+00
1.000000e+00
1.000000e+00
1.000000e+00
1.000000e+00
1.000000e+00
1.000000e+00
1.000000e+00
1.000000e+00
1.000000e+00
1.000000e+00
1.000000e+00
1.000000e+00
1.000000e+00
1.000000e+00
1.000000e+00
1.000000e+00
1.000000e+00
1.000000e+00
1.000000e+00
1.000000e+00
1.000000e+00
1.000000e+00
1.000000e+00
1.000000e+00
1.000000e+00
1.000000e+00
1.000000e+00
1.000000e+00
1.000000e+00
1.000000e+00
1.000000e+00
1.000000e+00
1.000000e+00
1.000000e+00
1.000000e+00
1.000000e+00
1.000000e+00
1.000000e+00
1.000000e+00
1.000000e+00
1.000000e+00
1.000000e+00
1.000000e+00
1.000000e+00
1.000000e+00
1.000000e+00
1.000000e+00
1.000000e+00
1.000000e+00
1.000000e+00
1.000000e+00
1.000000e+00
1.000000e+00
1.000000e+00
1.000000e+00
1.000000e+00
1.000000e+00
1.000000e+00
1.000000e+00
1.000000e+00
1.000000e+00
1.000000e+00
1.000000e+00
1.000000e+00
1.000000e+00
1.000000e+00
1.000000e+00
1.000000e+00
1.000000e+00
1.000000e+00
1.000000e+00
1.000000e+00
1.000000e+00
1.000000e+00
1.000000e+00
1.000000e+00
1.000000e+00
1.000000e+00
1.000000e+00
1.000000e+00
1.000000e+00
1.000000e+00
1.000000e+00
1.000000e+00
1.000000e+00
1.000000e+00
1.000000e+00
1.000000e+00
1.000000e+00
1.000000e+00
1.000000e+00
1.000000e+00
1.000000e+00
1.000000e+00
1.000000e+00
1.000000e+00
1.000000e+00
1.000000e+00
1.000000e+00
1.000000e+00
1.000000e+00
1.000000e+00
1.000000e+00
1.000000e+00
1.000000e+00
1.000000e+00
1.000000e+00
1.000000e+00
1.000000e+00
1.000000e+00
1.000000e+00
1.000000e+00
1.000000e+00
1.000000e+00
1.000000e+00
1.000000e+00
1.000000e+00
1.000000e+00
1.000000e+00
1.000000e+00
1.000000e+00
1.000000e+00
1.000000e+00
1.000000e+00
1.000000e+00
1.000000e+00
1.000000e+00
1.000000e+00
1.000000e+00
1.000000e+00
1.000000e+00
1.000000e+00
1.000000e+00
1.000000e+00
1.000000e+00
1.000000e+00
1.000000e+00
1.000000e+00
1.000000e+00
1.000000e+00
1.000000e+00
1.000000e+00
1.000000e+00
1.000000e+00
1.000000e+00
1.000000e+00
1.000000e+00
1.000000e+00
1.000000e+00
1.000000e+00
1.000000e+00
1.000000e+00
1.000000e+00
1.000000e+00
1.000000e+00
1.000000e+00
1.000000e+00
1.000000e+00
1.000000e+00
1.000000e+00
1.000000e+00
1.000000e+00
1.000000e+00
1.000000e+00
1.000000e+00
1.000000e+00
1.000000e+00
1.000000e+00
1.000000e+00
1.000000e+00
1.000000e+00
1.000000e+00
1.000000e+00
1.000000e+00
1.000000e+00
1.000000e+00
1.000000e+00
1.000000e+00
1.000000e+00
1.000000e+00
1.000000e+00
1.000000e+00
1.000000e+00
1.000000e+00
1.000000e+00
1.000000e+00
1.000000e+00
1.000000e+00
1.000000e+00
1.000000e+00
1.000000e+00
1.000000e+00
1.000000e+00
1.000000e+00
1.000000e+00
1.000000e+00
1.000000e+00
1.000000e+00
1.000000e+00
1.000000e+00
1.000000e+00
1.000000e+00
1.000000e+00
1.000000e+00
1.000000e+00
1.000000e+00
1.000000e+00
1.000000e+00
1.000000e+00
1.000000e+00
1.000000e+00
1.000000e+00
1.000000e+00
1.000000e+00
1.000000e+00
1.000000e+00
1.000000e+00
1.000000e+00
1.000000e+00
1.000000e+00
1.000000e+00
1.000000e+00
1.000000e+00
1.000000e+00
1.000000e+00
1.000000e+00
1.000000e+00
1.000000e+00
1.000000e+00
1.000000e+00
1.000000e+00
1.000000e+00
1.000000e+00
1.000000e+00
1.000000e+00
1.000000e+00
1.000000e+00
1.000000e+00
1.000000e+00
1.000000e+00
1.000000e+00
1.000000e+00
1.000000e+00
1.000000e+00
1.000000e+00
1.000000e+00
1.000000e+00
1.000000e+00
1.000000e+00
1.000000e+00
1.000000e+00
1.000000e+00
1.000000e+00
1.000000e+00
1.000000e+00
1.000000e+00
1.000000e+00
1.000000e+00
1.000000e+00
1.000000e+00
1.000000e+00
1.000000e+00
1.000000e+00
1.000000e+00
1.000000e+00
1.000000e+00
1.000000e+00
1.000000e+00
1.000000e+00
1.000000e+00
1.000000e+00
1.000000e+00
1.000000e+00
1.000000e+00
1.000000e+00
1.000000e+00
1.000000e+00
1.000000e+00
1.000000e+00
1.000000e+00
1.000000e+00
1.000000e+00
1.000000e+00
1.000000e+00
1.000000e+00
1.000000e+00
1.000000e+00
1.000000e+00
1.000000e+00
1.000000e+00
1.000000e+00
1.000000e+00
1.000000e+00
1.000000e+00
1.000000e+00
1.000000e+00
1.000000e+00
1.000000e+00
1.000000e+00
1.000000e+00
1.000000e+00
1.000000e+00
1.000000e+00
1.000000e+00
1.000000e+00
1.000000e+00
1.000000e+00
1.000000e+00
1.000000e+00
1.000000e+00
1.000000e+00
1.000000e+00
1.000000e+00
1.000000e+00
1.000000e+00
1.000000e+00
1.000000e+00
1.000000e+00
1.000000e+00
1.000000e+00
1.000000e+00
1.000000e+00
1.000000e+00
1.000000e+00
1.000000e+00
1.000000e+00
1.000000e+00
1.000000e+00
1.000000e+00
1.000000e+00
1.000000e+00
1.000000e+00
1.000000e+00
1.000000e+00
1.000000e+00
1.000000e+00
1.000000e+00
1.000000e+00
1.000000e+00
1.000000e+00
1.000000e+00
1.000000e+00
1.000000e+00
1.000000e+00
1.000000e+00
1.000000e+00
1.000000e+00
1.000000e+00
1.000000e+00
1.000000e+00
1.000000e+00
1.000000e+00
1.000000e+00
1.000000e+00
1.000000e+00
1.000000e+00
1.000000e+00
1.000000e+00
1.000000e+00
1.000000e+00
1.000000e+00
1.000000e+00
1.000000e+00
1.000000e+00
1.000000e+00
1.000000e+00
1.000000e+00
1.000000e+00
1.000000e+00
1.000000e+00
1.000000e+00
1.000000e+00
1.000000e+00
1.000000e+00
1.000000e+00
1.000000e+00
1.000000e+00
1.000000e+00
1.000000e+00
1.000000e+00
1.000000e+00
1.000000e+00
1.000000e+00
1.000000e+00
1.000000e+00
1.000000e+00
1.000000e+00
1.000000e+00
1.000000e+00
1.000000e+00
1.000000e+00
1.000000e+00
1.000000e+00
1.000000e+00
1.000000e+00
1.000000e+00
1.000000e+00
1.000000e+00
1.000000e+00
1.000000e+00
1.000000e+00
1.000000e+00
1.000000e+00
1.000000e+00
1.000000e+00
1.000000e+00
1.000000e+00
1.000000e+00
1.000000e+00
1.000000e+00
1.000000e+00
1.000000e+00
1.000000e+00
1.000000e+00
1.000000e+00
1.000000e+00
1.000000e+00
1.000000e+00
1.000000e+00
1.000000e+00
1.000000e+00
1.000000e+00
1.000000e+00
1.000000e+00
1.000000e+00
1.000000e+00
1.000000e+00
1.000000e+00
1.000000e+00
1.000000e+00
1.000000e+00
1.000000e+00
1.000000e+00
1.000000e+00
1.000000e+00
1.000000e+00
1.000000e+00
1.000000e+00
1.000000e+00
1.000000e+00
1.000000e+00
1.000000e+00
1.000000e+00
1.000000e+00
1.000000e+00
1.000000e+00
1.000000e+00
1.000000e+00
1.000000e+00
1.000000e+00
1.000000e+00
1.000000e+00
1.000000e+00
1.000000e+00
1.000000e+00
1.000000e+00
1.000000e+00
1.000000e+00
1.000000e+00
1.000000e+00
1.000000e+00
1.000000e+00
1.000000e+00
1.000000e+00
1.000000e+00
1.000000e+00
1.000000e+00
1.000000e+00
1.000000e+00
1.000000e+00
1.000000e+00
1.000000e+00
1.000000e+00
1.000000e+00
1.000000e+00
1.000000e+00
1.000000e+00
1.000000e+00
1.000000e+00
1.000000e+00
1.000000e+00
1.000000e+00
1.000000e+00
1.000000e+00
1.000000e+00
1.000000e+00
1.000000e+00
1.000000e+00
1.000000e+00
1.000000e+00
1.000000e+00
1.000000e+00
1.000000e+00
1.000000e+00
1.000000e+00
1.000000e+00
1.000000e+00
1.000000e+00
1.000000e+00
1.000000e+00
1.000000e+00
1.000000e+00
1.000000e+00
1.000000e+00
1.000000e+00
1.000000e+00
1.000000e+00
1.000000e+00
1.000000e+00
1.000000e+00
1.000000e+00
1.000000e+00
1.000000e+00
1.000000e+00
1.000000e+00
1.000000e+00
1.000000e+00
1.000000e+00
1.000000e+00
1.000000e+00
1.000000e+00
1.000000e+00
1.000000e+00
1.000000e+00
1.000000e+00
1.000000e+00
1.000000e+00
1.000000e+00
1.000000e+00
1.000000e+00
1.000000e+00
1.000000e+00
1.000000e+00
1.000000e+00
1.000000e+00
1.000000e+00
1.000000e+00
1.000000e+00
1.000000e+00
1.000000e+00
1.000000e+00
1.000000e+00
1.000000e+00
1.000000e+00
1.000000e+00
1.000000e+00
1.000000e+00
1.000000e+00
1.000000e+00
1.000000e+00
1.000000e+00
1.000000e+00
1.000000e+00
1.000000e+00
1.000000e+00
1.000000e+00
1.000000e+00
1.000000e+00
1.000000e+00
1.000000e+00
1.000000e+00
1.000000e+00
1.000000e+00
1.000000e+00
1.000000e+00
1.000000e+00
1.000000e+00
1.000000e+00
1.000000e+00
1.000000e+00
1.000000e+00
1.000000e+00
1.000000e+00
1.000000e+00
1.000000e+00
1.000000e+00
1.000000e+00
1.000000e+00
1.000000e+00
1.000000e+00
1.000000e+00
1.000000e+00
1.000000e+00
1.000000e+00
1.000000e+00
1.000000e+00
1.000000e+00
1.000000e+00
1.000000e+00
1.000000e+00
1.000000e+00
1.000000e+00
1.000000e+00
1.000000e+00
1.000000e+00
1.000000e+00
1.000000e+00
1.000000e+00
1.000000e+00
1.000000e+00
1.000000e+00
1.000000e+00
1.000000e+00
1.000000e+00
1.000000e+00
1.000000e+00
1.000000e+00
1.000000e+00
1.000000e+00
1.000000e+00
1.000000e+00
1.000000e+00
1.000000e+00
1.000000e+00
1.000000e+00
1.000000e+00
1.000000e+00
1.000000e+00
1.000000e+00
1.000000e+00
1.000000e+00
1.000000e+00
1.000000e+00
1.000000e+00
1.000000e+00
1.000000e+00
1.000000e+00
1.000000e+00
1.000000e+00
1.000000e+00
1.000000e+00
1.000000e+00
1.000000e+00
1.000000e+00
1.000000e+00
1.000000e+00
1.000000e+00
1.000000e+00
1.000000e+00
1.000000e+00
1.000000e+00
1.000000e+00
1.000000e+00
1.000000e+00
1.000000e+00
1.000000e+00
1.000000e+00
1.000000e+00
1.000000e+00
1.000000e+00
1.000000e+00
1.000000e+00
1.000000e+00
1.000000e+00
1.000000e+00
1.000000e+00
1.000000e+00
1.000000e+00
1.000000e+00
1.000000e+00
1.000000e+00
1.000000e+00
1.000000e+00
1.000000e+00
1.000000e+00
1.000000e+00
1.000000e+00
1.000000e+00
1.000000e+00
1.000000e+00
1.000000e+00
1.000000e+00
1.000000e+00
1.000000e+00
1.000000e+00
1.000000e+00
1.000000e+00
1.000000e+00
1.000000e+00
1.000000e+00
1.000000e+00
1.000000e+00
1.000000e+00
1.000000e+00
1.000000e+00
1.000000e+00
1.000000e+00
1.000000e+00
1.000000e+00
1.000000e+00
1.000000e+00
1.000000e+00
1.000000e+00
1.000000e+00
1.000000e+00
1.000000e+00
1.000000e+00
1.000000e+00
1.000000e+00
1.000000e+00
1.000000e+00
1.000000e+00
1.000000e+00
1.000000e+00
1.000000e+00
1.000000e+00
1.000000e+00
1.000000e+00
1.000000e+00
1.000000e+00
1.000000e+00
1.000000e+00
1.000000e+00
1.000000e+00
1.000000e+00
1.000000e+00
1.000000e+00
1.000000e+00
1.000000e+00
1.000000e+00
1.000000e+00
1.000000e+00
1.000000e+00
1.000000e+00
1.000000e+00
1.000000e+00
1.000000e+00
1.000000e+00
1.000000e+00
1.000000e+00
1.000000e+00
1.000000e+00
1.000000e+00
1.000000e+00
1.000000e+00
1.000000e+00
1.000000e+00
1.000000e+00
1.000000e+00
1.000000e+00
1.000000e+00
1.000000e+00
1.000000e+00
1.000000e+00
1.000000e+00
1.000000e+00
1.000000e+00
1.000000e+00
1.000000e+00
1.000000e+00
1.000000e+00
1.000000e+00
1.000000e+00
1.000000e+00
1.000000e+00
1.000000e+00
1.000000e+00
1.000000e+00
1.000000e+00
1.000000e+00
1.000000e+00
1.000000e+00
1.000000e+00
1.000000e+00
1.000000e+00
1.000000e+00
1.000000e+00
1.000000e+00
1.000000e+00
1.000000e+00
1.000000e+00
1.000000e+00
1.000000e+00
1.000000e+00
1.000000e+00
1.000000e+00
1.000000e+00
1.000000e+00
1.000000e+00
1.000000e+00
1.000000e+00
1.000000e+00
1.000000e+00
1.000000e+00
1.000000e+00
1.000000e+00
1.000000e+00
1.000000e+00
1.000000e+00
1.000000e+00
1.000000e+00
1.000000e+00
1.000000e+00
1.000000e+00
1.000000e+00
1.000000e+00
1.000000e+00
1.000000e+00
1.000000e+00
1.000000e+00
1.000000e+00
1.000000e+00
1.000000e+00
1.000000e+00
1.000000e+00
1.000000e+00
1.000000e+00
1.000000e+00
1.000000e+00
1.000000e+00
1.000000e+00
1.000000e+00
1.000000e+00
1.000000e+00
1.000000e+00
1.000000e+00
1.000000e+00
1.000000e+00
1.000000e+00
1.000000e+00
1.000000e+00
1.000000e+00
1.000000e+00
1.000000e+00
1.000000e+00
1.000000e+00
1.000000e+00
1.000000e+00
1.000000e+00
1.000000e+00
1.000000e+00
1.000000e+00
1.000000e+00
1.000000e+00
1.000000e+00
1.000000e+00
1.000000e+00
1.000000e+00
1.000000e+00
1.000000e+00
1.000000e+00
1.000000e+00
1.000000e+00
1.000000e+00
1.000000e+00
1.000000e+00
1.000000e+00
1.000000e+00
1.000000e+00
1.000000e+00
1.000000e+00
1.000000e+00
1.000000e+00
1.000000e+00
1.000000e+00
1.000000e+00
1.000000e+00
1.000000e+00
1.000000e+00
1.000000e+00
1.000000e+00
1.000000e+00
1.000000e+00
1.000000e+00
1.000000e+00
1.000000e+00
1.000000e+00
1.000000e+00
1.000000e+00
1.000000e+00
1.000000e+00
1.000000e+00
1.000000e+00
1.000000e+00
1.000000e+00
1.000000e+00
1.000000e+00
1.000000e+00
1.000000e+00
1.000000e+00
1.000000e+00
1.000000e+00
1.000000e+00
1.000000e+00
1.000000e+00
1.000000e+00
1.000000e+00
1.000000e+00
1.000000e+00
1.000000e+00
1.000000e+00
1.000000e+00
1.000000e+00
1.000000e+00
1.000000e+00
1.000000e+00
1.000000e+00
1.000000e+00
1.000000e+00
1.000000e+00
1.000000e+00
1.000000e+00
1.000000e+00
1.000000e+00
1.000000e+00
1.000000e+00
1.000000e+00
1.000000e+00
1.000000e+00
1.000000e+00
1.000000e+00
1.000000e+00
1.000000e+00
1.000000e+00
1.000000e+00
1.000000e+00
1.000000e+00
1.000000e+00
1.000000e+00
1.000000e+00
1.000000e+00
1.000000e+00
1.000000e+00
1.000000e+00
1.000000e+00
1.000000e+00
1.000000e+00
1.000000e+00
1.000000e+00
1.000000e+00
1.000000e+00
1.000000e+00
1.000000e+00
1.000000e+00
1.000000e+00
1.000000e+00
1.000000e+00
1.000000e+00
1.000000e+00
1.000000e+00
1.000000e+00
1.000000e+00
1.000000e+00
1.000000e+00
1.000000e+00
1.000000e+00
1.000000e+00
1.000000e+00
1.000000e+00
1.000000e+00
1.000000e+00
1.000000e+00
1.000000e+00
1.000000e+00
1.000000e+00
1.000000e+00
1.000000e+00
1.000000e+00
1.000000e+00
1.000000e+00
1.000000e+00
1.000000e+00
1.000000e+00
1.000000e+00
1.000000e+00
1.000000e+00
1.000000e+00
1.000000e+00
1.000000e+00
1.000000e+00
1.000000e+00
1.000000e+00
1.000000e+00
1.000000e+00
1.000000e+00
1.000000e+00
1.000000e+00
1.000000e+00
1.000000e+00
1.000000e+00
1.000000e+00
1.000000e+00
1.000000e+00
1.000000e+00
1.000000e+00
1.000000e+00
1.000000e+00
1.000000e+00
1.000000e+00
1.000000e+00
1.000000e+00
1.000000e+00
1.000000e+00
1.000000e+00
1.000000e+00
1.000000e+00
1.000000e+00
1.000000e+00
1.000000e+00
1.000000e+00
1.000000e+00
1.000000e+00
1.000000e+00
1.000000e+00
1.000000e+00
1.000000e+00
1.000000e+00
1.000000e+00
1.000000e+00
1.000000e+00
1.000000e+00
1.000000e+00
1.000000e+00
1.000000e+00
1.000000e+00
1.000000e+00
1.000000e+00
1.000000e+00
1.000000e+00
1.000000e+00
1.000000e+00
1.000000e+00
1.000000e+00
1.000000e+00
1.000000e+00
1.000000e+00
1.000000e+00
1.000000e+00
1.000000e+00
1.000000e+00
1.000000e+00
1.000000e+00
1.000000e+00
1.000000e+00
1.000000e+00
1.000000e+00
1.000000e+00
1.000000e+00
1.000000e+00
1.000000e+00
1.000000e+00
1.000000e+00
1.000000e+00
1.000000e+00
1.000000e+00
1.000000e+00
1.000000e+00
1.000000e+00
1.000000e+00
1.000000e+00
1.000000e+00
1.000000e+00
1.000000e+00
1.000000e+00
1.000000e+00
1.000000e+00
1.000000e+00
1.000000e+00
1.000000e+00
1.000000e+00
1.000000e+00
1.000000e+00
1.000000e+00
1.000000e+00
1.000000e+00
1.000000e+00
1.000000e+00
1.000000e+00
1.000000e+00
1.000000e+00
1.000000e+00
1.000000e+00
1.000000e+00
1.000000e+00
1.000000e+00
1.000000e+00
1.000000e+00
1.000000e+00
1.000000e+00
1.000000e+00
1.000000e+00
1.000000e+00
1.000000e+00
1.000000e+00
1.000000e+00
1.000000e+00
1.000000e+00
1.000000e+00
1.000000e+00
1.000000e+00
1.000000e+00
1.000000e+00
1.000000e+00
1.000000e+00
1.000000e+00
1.000000e+00
1.000000e+00
1.000000e+00
1.000000e+00
1.000000e+00
1.000000e+00
1.000000e+00
1.000000e+00
1.000000e+00
1.000000e+00
1.000000e+00
1.000000e+00
1.000000e+00
1.000000e+00
1.000000e+00
1.000000e+00
1.000000e+00
1.000000e+00
1.000000e+00
1.000000e+00
1.000000e+00
1.000000e+00
1.000000e+00
1.000000e+00
1.000000e+00
1.000000e+00
1.000000e+00
1.000000e+00
1.000000e+00
1.000000e+00
1.000000e+00
1.000000e+00
1.000000e+00
1.000000e+00
1.000000e+00
1.000000e+00
1.000000e+00
1.000000e+00
1.000000e+00
1.000000e+00
1.000000e+00
1.000000e+00
1.000000e+00
1.000000e+00
1.000000e+00
1.000000e+00
1.000000e+00
1.000000e+00
1.000000e+00
1.000000e+00
1.000000e+00
1.000000e+00
1.000000e+00
1.000000e+00
1.000000e+00
1.000000e+00
1.000000e+00
1.000000e+00
1.000000e+00
1.000000e+00
1.000000e+00
1.000000e+00
1.000000e+00
1.000000e+00
1.000000e+00
1.000000e+00
1.000000e+00
1.000000e+00
1.000000e+00
1.000000e+00
1.000000e+00
1.000000e+00
1.000000e+00
1.000000e+00
1.000000e+00
1.000000e+00
1.000000e+00
1.000000e+00
1.000000e+00
1.000000e+00
1.000000e+00
1.000000e+00
1.000000e+00
1.000000e+00
1.000000e+00
1.000000e+00
1.000000e+00
1.000000e+00
1.000000e+00
1.000000e+00
1.000000e+00
1.000000e+00
1.000000e+00
1.000000e+00
1.000000e+00
1.000000e+00
1.000000e+00
1.000000e+00
1.000000e+00
1.000000e+00
1.000000e+00
1.000000e+00
1.000000e+00
1.000000e+00
1.000000e+00
1.000000e+00
1.000000e+00
1.000000e+00
1.000000e+00
1.000000e+00
1.000000e+00
1.000000e+00
1.000000e+00
1.000000e+00
1.000000e+00
1.000000e+00
1.000000e+00
1.000000e+00
1.000000e+00
1.000000e+00
1.000000e+00
1.000000e+00
1.000000e+00
1.000000e+00
1.000000e+00
1.000000e+00
1.000000e+00
1.000000e+00
1.000000e+00
1.000000e+00
1.000000e+00
1.000000e+00
1.000000e+00
1.000000e+00
1.000000e+00
1.000000e+00
1.000000e+00
1.000000e+00
1.000000e+00
1.000000e+00
1.000000e+00
1.000000e+00
1.000000e+00
1.000000e+00
1.000000e+00
1.000000e+00
1.000000e+00
1.000000e+00
1.000000e+00
1.000000e+00
1.000000e+00
1.000000e+00
1.000000e+00
1.000000e+00
1.000000e+00
1.000000e+00
1.000000e+00
1.000000e+00
1.000000e+00
1.000000e+00
1.000000e+00
1.000000e+00
1.000000e+00
1.000000e+00
1.000000e+00
1.000000e+00
1.000000e+00
1.000000e+00
1.000000e+00
1.000000e+00
1.000000e+00
1.000000e+00
1.000000e+00
1.000000e+00
1.000000e+00
1.000000e+00
1.000000e+00
1.000000e+00
1.000000e+00
1.000000e+00
1.000000e+00
1.000000e+00
1.000000e+00
1.000000e+00
1.000000e+00
1.000000e+00
1.000000e+00
1.000000e+00
1.000000e+00
1.000000e+00
1.000000e+00
1.000000e+00
1.000000e+00
1.000000e+00
1.000000e+00
1.000000e+00
1.000000e+00
1.000000e+00
1.000000e+00
1.000000e+00
1.000000e+00
1.000000e+00
1.000000e+00
1.000000e+00
1.000000e+00
1.000000e+00
1.000000e+00
1.000000e+00
1.000000e+00
1.000000e+00
1.000000e+00
1.000000e+00
1.000000e+00
1.000000e+00
1.000000e+00
1.000000e+00
1.000000e+00
1.000000e+00
1.000000e+00
1.000000e+00
1.000000e+00
1.000000e+00
1.000000e+00
1.000000e+00
1.000000e+00
1.000000e+00
1.000000e+00
1.000000e+00
1.000000e+00
1.000000e+00
1.000000e+00
1.000000e+00
1.000000e+00
1.000000e+00
1.000000e+00
1.000000e+00
1.000000e+00
1.000000e+00
1.000000e+00
1.000000e+00
1.000000e+00
1.000000e+00
1.000000e+00
1.000000e+00
1.000000e+00
1.000000e+00
1.000000e+00
1.000000e+00
1.000000e+00
1.000000e+00
1.000000e+00
1.000000e+00
1.000000e+00
1.000000e+00
1.000000e+00
1.000000e+00
1.000000e+00
1.000000e+00
1.000000e+00
1.000000e+00
1.000000e+00
1.000000e+00
1.000000e+00
1.000000e+00
1.000000e+00
1.000000e+00
1.000000e+00
1.000000e+00
1.000000e+00
1.000000e+00
1.000000e+00
1.000000e+00
1.000000e+00
1.000000e+00
1.000000e+00
1.000000e+00
1.000000e+00
1.000000e+00
1.000000e+00
1.000000e+00
1.000000e+00
1.000000e+00
1.000000e+00
1.000000e+00
1.000000e+00
1.000000e+00
1.000000e+00
1.000000e+00
1.000000e+00
1.000000e+00
1.000000e+00
1.000000e+00
1.000000e+00
1.000000e+00
1.000000e+00
1.000000e+00
1.000000e+00
1.000000e+00
1.000000e+00
1.000000e+00
1.000000e+00
1.000000e+00
1.000000e+00
1.000000e+00
1.000000e+00
1.000000e+00
1.000000e+00
1.000000e+00
1.000000e+00
1.000000e+00
1.000000e+00
1.000000e+00
1.000000e+00
1.000000e+00
1.000000e+00
1.000000e+00
1.000000e+00
1.000000e+00
1.000000e+00
1.000000e+00
1.000000e+00
1.000000e+00
1.000000e+00
1.000000e+00
1.000000e+00
1.000000e+00
1.000000e+00
1.000000e+00
1.000000e+00
1.000000e+00
1.000000e+00
1.000000e+00
1.000000e+00
1.000000e+00
1.000000e+00
1.000000e+00
1.000000e+00
1.000000e+00
1.000000e+00
1.000000e+00
1.000000e+00
1.000000e+00
1.000000e+00
1.000000e+00
1.000000e+00
1.000000e+00
1.000000e+00
1.000000e+00
1.000000e+00
1.000000e+00
1.000000e+00
1.000000e+00
1.000000e+00
1.000000e+00
1.000000e+00
1.000000e+00
1.000000e+00
1.000000e+00
1.000000e+00
1.000000e+00
1.000000e+00
1.000000e+00
1.000000e+00
1.000000e+00
1.000000e+00
1.000000e+00
1.000000e+00
1.000000e+00
1.000000e+00
1.000000e+00
1.000000e+00
1.000000e+00
1.000000e+00
1.000000e+00
1.000000e+00
1.000000e+00
1.000000e+00
1.000000e+00
1.000000e+00
1.000000e+00
1.000000e+00
1.000000e+00
1.000000e+00
1.000000e+00
1.000000e+00
1.000000e+00
1.000000e+00
1.000000e+00
1.000000e+00
1.000000e+00
1.000000e+00
1.000000e+00
1.000000e+00
1.000000e+00
1.000000e+00
1.000000e+00
1.000000e+00
1.000000e+00
1.000000e+00
1.000000e+00
1.000000e+00
1.000000e+00
1.000000e+00
1.000000e+00
1.000000e+00
1.000000e+00
1.000000e+00
1.000000e+00
1.000000e+00
1.000000e+00
1.000000e+00
1.000000e+00
1.000000e+00
1.000000e+00
1.000000e+00
1.000000e+00
1.000000e+00
1.000000e+00
1.000000e+00
1.000000e+00
1.000000e+00
1.000000e+00
1.000000e+00
1.000000e+00
1.000000e+00
1.000000e+00
1.000000e+00
1.000000e+00
1.000000e+00
1.000000e+00
1.000000e+00
1.000000e+00
1.000000e+00
1.000000e+00
1.000000e+00
1.000000e+00
1.000000e+00
1.000000e+00
1.000000e+00
1.000000e+00
1.000000e+00
1.000000e+00
1.000000e+00
1.000000e+00
1.000000e+00
1.000000e+00
1.000000e+00
1.000000e+00
1.000000e+00
1.000000e+00
1.000000e+00
1.000000e+00
1.000000e+00
1.000000e+00
1.000000e+00
1.000000e+00
1.000000e+00
1.000000e+00
1.000000e+00
1.000000e+00
1.000000e+00
1.000000e+00
1.000000e+00
1.000000e+00
1.000000e+00
1.000000e+00
1.000000e+00
1.000000e+00
1.000000e+00
1.000000e+00
1.000000e+00
1.000000e+00
1.000000e+00
1.000000e+00
1.000000e+00
1.000000e+00
1.000000e+00
1.000000e+00
1.000000e+00
1.000000e+00
1.000000e+00
1.000000e+00
1.000000e+00
1.000000e+00
1.000000e+00
1.000000e+00
1.000000e+00
1.000000e+00
1.000000e+00
1.000000e+00
1.000000e+00
1.000000e+00
1.000000e+00
1.000000e+00
1.000000e+00
1.000000e+00
1.000000e+00
1.000000e+00
1.000000e+00
1.000000e+00
1.000000e+00
1.000000e+00
1.000000e+00
1.000000e+00
1.000000e+00
1.000000e+00
1.000000e+00
1.000000e+00
1.000000e+00
1.000000e+00
1.000000e+00
1.000000e+00
1.000000e+00
1.000000e+00
1.000000e+00
1.000000e+00
1.000000e+00
1.000000e+00
1.000000e+00
1.000000e+00
1.000000e+00
1.000000e+00
1.000000e+00
1.000000e+00
1.000000e+00
1.000000e+00
1.000000e+00
1.000000e+00
1.000000e+00
1.000000e+00
1.000000e+00
1.000000e+00
1.000000e+00
1.000000e+00
1.000000e+00
1.000000e+00
1.000000e+00
1.000000e+00
1.000000e+00
1.000000e+00
1.000000e+00
1.000000e+00
1.000000e+00
1.000000e+00
1.000000e+00
1.000000e+00
1.000000e+00
1.000000e+00
1.000000e+00
1.000000e+00
1.000000e+00
1.000000e+00
1.000000e+00
1.000000e+00
1.000000e+00
1.000000e+00
1.000000e+00
1.000000e+00
1.000000e+00
1.000000e+00
1.000000e+00
1.000000e+00
1.000000e+00
1.000000e+00
1.000000e+00
1.000000e+00
1.000000e+00
1.000000e+00
1.000000e+00
1.000000e+00
1.000000e+00
1.000000e+00
1.000000e+00
1.000000e+00
1.000000e+00
1.000000e+00
1.000000e+00
1.000000e+00
1.000000e+00
1.000000e+00
1.000000e+00
1.000000e+00
1.000000e+00
1.000000e+00
1.000000e+00
1.000000e+00
1.000000e+00
1.000000e+00
1.000000e+00
1.000000e+00
1.000000e+00
1.000000e+00
1.000000e+00
1.000000e+00
1.000000e+00
1.000000e+00
1.000000e+00
1.000000e+00
1.000000e+00
1.000000e+00
1.000000e+00
1.000000e+00
1.000000e+00
1.000000e+00
1.000000e+00
1.000000e+00
1.000000e+00
1.000000e+00
1.000000e+00
1.000000e+00
1.000000e+00
1.000000e+00
1.000000e+00
1.000000e+00
1.000000e+00
1.000000e+00
1.000000e+00
1.000000e+00
1.000000e+00
1.000000e+00
1.000000e+00
1.000000e+00
1.000000e+00
1.000000e+00
1.000000e+00
1.000000e+00
1.000000e+00
1.000000e+00
1.000000e+00
1.000000e+00
1.000000e+00
1.000000e+00
1.000000e+00
1.000000e+00
1.000000e+00
1.000000e+00
1.000000e+00
1.000000e+00
1.000000e+00
1.000000e+00
1.000000e+00
1.000000e+00
1.000000e+00
1.000000e+00
1.000000e+00
1.000000e+00
1.000000e+00
1.000000e+00
1.000000e+00
1.000000e+00
1.000000e+00
1.000000e+00
1.000000e+00
1.000000e+00
1.000000e+00
1.000000e+00
1.000000e+00
1.000000e+00
1.000000e+00
1.000000e+00
1.000000e+00
1.000000e+00
1.000000e+00
1.000000e+00
1.000000e+00
1.000000e+00
1.000000e+00
1.000000e+00
1.000000e+00
1.000000e+00
1.000000e+00
1.000000e+00
1.000000e+00
1.000000e+00
1.000000e+00
1.000000e+00
1.000000e+00
1.000000e+00
1.000000e+00
1.000000e+00
1.000000e+00
1.000000e+00
1.000000e+00
1.000000e+00
1.000000e+00
1.000000e+00
1.000000e+00
1.000000e+00
1.000000e+00
1.000000e+00
1.000000e+00
1.000000e+00
1.000000e+00
1.000000e+00
1.000000e+00
1.000000e+00
1.000000e+00
1.000000e+00
1.000000e+00
1.000000e+00
1.000000e+00
1.000000e+00
1.000000e+00
1.000000e+00
1.000000e+00
1.000000e+00
1.000000e+00
1.000000e+00
1.000000e+00
1.000000e+00
1.000000e+00
1.000000e+00
1.000000e+00
1.000000e+00
1.000000e+00
1.000000e+00
1.000000e+00
1.000000e+00
1.000000e+00
1.000000e+00
1.000000e+00
1.000000e+00
1.000000e+00
1.000000e+00
1.000000e+00
1.000000e+00
1.000000e+00
1.000000e+00
1.000000e+00
1.000000e+00
1.000000e+00
1.000000e+00
1.000000e+00
1.000000e+00
1.000000e+00
1.000000e+00
1.000000e+00
1.000000e+00
1.000000e+00
1.000000e+00
1.000000e+00
1.000000e+00
1.000000e+00
1.000000e+00
1.000000e+00
1.000000e+00
1.000000e+00
1.000000e+00
1.000000e+00
1.000000e+00
1.000000e+00
1.000000e+00
1.000000e+00
1.000000e+00
1.000000e+00
1.000000e+00
1.000000e+00
1.000000e+00
1.000000e+00
1.000000e+00
1.000000e+00
1.000000e+00
1.000000e+00
1.000000e+00
1.000000e+00
1.000000e+00
1.000000e+00
1.000000e+00
1.000000e+00
1.000000e+00
1.000000e+00
1.000000e+00
1.000000e+00
1.000000e+00
1.000000e+00
1.000000e+00
1.000000e+00
1.000000e+00
1.000000e+00
1.000000e+00
1.000000e+00
1.000000e+00
1.000000e+00
1.000000e+00
1.000000e+00
1.000000e+00
1.000000e+00
1.000000e+00
1.000000e+00
1.000000e+00
1.000000e+00
1.000000e+00
1.000000e+00
1.000000e+00
1.000000e+00
1.000000e+00
1.000000e+00
1.000000e+00
1.000000e+00
1.000000e+00
1.000000e+00
1.000000e+00
1.000000e+00
1.000000e+00
1.000000e+00
1.000000e+00
1.000000e+00
1.000000e+00
1.000000e+00
1.000000e+00
1.000000e+00
1.000000e+00
1.000000e+00
1.000000e+00
1.000000e+00
1.000000e+00
1.000000e+00
1.000000e+00
1.000000e+00
1.000000e+00
1.000000e+00
1.000000e+00
1.000000e+00
1.000000e+00
1.000000e+00
1.000000e+00
1.000000e+00
1.000000e+00
1.000000e+00
1.000000e+00
1.000000e+00
1.000000e+00
1.000000e+00
1.000000e+00
1.000000e+00
1.000000e+00
1.000000e+00
1.000000e+00
1.000000e+00
1.000000e+00
1.000000e+00
1.000000e+00
1.000000e+00
1.000000e+00
1.000000e+00
1.000000e+00
1.000000e+00
1.000000e+00
1.000000e+00
1.000000e+00
1.000000e+00
1.000000e+00
1.000000e+00
1.000000e+00
1.000000e+00
1.000000e+00
1.000000e+00
1.000000e+00
1.000000e+00
1.000000e+00
1.000000e+00
1.000000e+00
1.000000e+00
1.000000e+00
1.000000e+00
1.000000e+00
1.000000e+00
1.000000e+00
1.000000e+00
1.000000e+00
1.000000e+00
1.000000e+00
1.000000e+00
1.000000e+00
1.000000e+00
1.000000e+00
1.000000e+00
1.000000e+00
1.000000e+00
1.000000e+00
1.000000e+00
1.000000e+00
1.000000e+00
1.000000e+00
1.000000e+00
1.000000e+00
1.000000e+00
1.000000e+00
1.000000e+00
1.000000e+00
1.000000e+00
1.000000e+00
1.000000e+00
1.000000e+00
1.000000e+00
1.000000e+00
1.000000e+00
1.000000e+00
1.000000e+00
1.000000e+00
1.000000e+00
1.000000e+00
1.000000e+00
1.000000e+00
1.000000e+00
1.000000e+00
1.000000e+00
1.000000e+00
1.000000e+00
1.000000e+00
1.000000e+00
1.000000e+00
1.000000e+00
1.000000e+00
1.000000e+00
1.000000e+00
1.000000e+00
1.000000e+00
1.000000e+00
1.000000e+00
1.000000e+00
1.000000e+00
1.000000e+00
1.000000e+00
1.000000e+00
1.000000e+00
1.000000e+00
1.000000e+00
1.000000e+00
1.000000e+00
1.000000e+00
1.000000e+00
1.000000e+00
1.000000e+00
1.000000e+00
1.000000e+00
1.000000e+00
1.000000e+00
1.000000e+00
1.000000e+00
1.000000e+00
1.000000e+00
1.000000e+00
1.000000e+00
1.000000e+00
1.000000e+00
1.000000e+00
1.000000e+00
1.000000e+00
1.000000e+00
1.000000e+00
1.000000e+00
1.000000e+00
1.000000e+00
1.000000e+00
1.000000e+00
1.000000e+00
1.000000e+00
1.000000e+00
1.000000e+00
1.000000e+00
1.000000e+00
1.000000e+00
1.000000e+00
1.000000e+00
1.000000e+00
1.000000e+00
1.000000e+00
1.000000e+00
1.000000e+00
1.000000e+00
1.000000e+00
1.000000e+00
1.000000e+00
1.000000e+00
1.000000e+00
1.000000e+00
1.000000e+00
1.000000e+00
1.000000e+00
1.000000e+00
1.000000e+00
1.000000e+00
1.000000e+00
1.000000e+00
1.000000e+00
1.000000e+00
1.000000e+00
1.000000e+00
1.000000e+00
1.000000e+00
1.000000e+00
1.000000e+00
1.000000e+00
1.000000e+00
1.000000e+00
1.000000e+00
1.000000e+00
1.000000e+00
1.000000e+00
1.000000e+00
1.000000e+00
1.000000e+00
1.000000e+00
1.000000e+00
1.000000e+00
1.000000e+00
1.000000e+00
1.000000e+00
1.000000e+00
1.000000e+00
1.000000e+00
1.000000e+00
1.000000e+00
1.000000e+00
1.000000e+00
1.000000e+00
1.000000e+00
1.000000e+00
1.000000e+00
1.000000e+00
1.000000e+00
1.000000e+00
1.000000e+00
1.000000e+00
1.000000e+00
1.000000e+00
1.000000e+00
1.000000e+00
1.000000e+00
1.000000e+00
1.000000e+00
1.000000e+00
1.000000e+00
1.000000e+00
1.000000e+00
1.000000e+00
1.000000e+00
1.000000e+00
1.000000e+00
1.000000e+00
1.000000e+00
1.000000e+00
1.000000e+00
1.000000e+00
1.000000e+00
1.000000e+00
1.000000e+00
1.000000e+00
1.000000e+00
1.000000e+00
1.000000e+00
1.000000e+00
1.000000e+00
1.000000e+00
1.000000e+00
1.000000e+00
1.000000e+00
1.000000e+00
1.000000e+00
1.000000e+00
1.000000e+00
1.000000e+00
1.000000e+00
1.000000e+00
1.000000e+00
1.000000e+00
1.000000e+00
1.000000e+00
1.000000e+00
1.000000e+00
1.000000e+00
1.000000e+00
1.000000e+00
1.000000e+00
1.000000e+00
1.000000e+00
1.000000e+00
1.000000e+00
1.000000e+00
1.000000e+00
1.000000e+00
1.000000e+00
1.000000e+00
1.000000e+00
1.000000e+00
1.000000e+00
1.000000e+00
1.000000e+00
1.000000e+00
1.000000e+00
1.000000e+00
1.000000e+00
1.000000e+00
1.000000e+00
1.000000e+00
1.000000e+00
1.000000e+00
1.000000e+00
1.000000e+00
1.000000e+00
1.000000e+00
1.000000e+00
1.000000e+00
1.000000e+00
1.000000e+00
1.000000e+00
1.000000e+00
1.000000e+00
1.000000e+00
1.000000e+00
1.000000e+00
1.000000e+00
1.000000e+00
1.000000e+00
1.000000e+00
1.000000e+00
1.000000e+00
1.000000e+00
1.000000e+00
1.000000e+00
1.000000e+00
1.000000e+00
1.000000e+00
1.000000e+00
1.000000e+00
1.000000e+00
1.000000e+00
1.000000e+00
1.000000e+00
1.000000e+00
1.000000e+00
1.000000e+00
1.000000e+00
1.000000e+00
1.000000e+00
1.000000e+00
1.000000e+00
1.000000e+00
1.000000e+00
1.000000e+00
1.000000e+00
1.000000e+00
1.000000e+00
1.000000e+00
1.000000e+00
1.000000e+00
1.000000e+00
1.000000e+00
1.000000e+00
1.000000e+00
1.000000e+00
1.000000e+00
1.000000e+00
1.000000e+00
1.000000e+00
1.000000e+00
1.000000e+00
1.000000e+00
1.000000e+00
1.000000e+00
1.000000e+00
1.000000e+00
1.000000e+00
1.000000e+00
1.000000e+00
1.000000e+00
1.000000e+00
1.000000e+00
1.000000e+00
1.000000e+00
1.000000e+00
1.000000e+00
1.000000e+00
1.000000e+00
1.000000e+00
1.000000e+00
1.000000e+00
1.000000e+00
1.000000e+00
1.000000e+00
1.000000e+00
1.000000e+00
1.000000e+00
1.000000e+00
1.000000e+00
1.000000e+00
1.000000e+00
1.000000e+00
1.000000e+00
1.000000e+00
1.000000e+00
1.000000e+00
1.000000e+00
1.000000e+00
1.000000e+00
1.000000e+00
1.000000e+00
1.000000e+00
1.000000e+00
1.000000e+00
1.000000e+00
1.000000e+00
1.000000e+00
1.000000e+00
1.000000e+00
1.000000e+00
1.000000e+00
1.000000e+00
1.000000e+00
1.000000e+00
1.000000e+00
1.000000e+00
1.000000e+00
1.000000e+00
1.000000e+00
1.000000e+00
1.000000e+00
1.000000e+00
1.000000e+00
1.000000e+00
1.000000e+00
1.000000e+00
1.000000e+00
1.000000e+00
1.000000e+00
1.000000e+00
1.000000e+00
1.000000e+00
1.000000e+00
1.000000e+00
1.000000e+00
1.000000e+00
1.000000e+00
1.000000e+00
1.000000e+00
1.000000e+00
1.000000e+00
1.000000e+00
1.000000e+00
1.000000e+00
1.000000e+00
1.000000e+00
1.000000e+00
1.000000e+00
1.000000e+00
1.000000e+00
1.000000e+00
1.000000e+00
1.000000e+00
1.000000e+00
1.000000e+00
1.000000e+00
1.000000e+00
1.000000e+00
1.000000e+00
1.000000e+00
1.000000e+00
1.000000e+00
1.000000e+00
1.000000e+00
1.000000e+00
1.000000e+00
1.000000e+00
1.000000e+00
1.000000e+00
1.000000e+00
1.000000e+00
1.000000e+00
1.000000e+00
1.000000e+00
1.000000e+00
1.000000e+00
1.000000e+00
1.000000e+00
1.000000e+00
1.000000e+00
1.000000e+00
1.000000e+00
1.000000e+00
1.000000e+00
1.000000e+00
1.000000e+00
1.000000e+00
1.000000e+00
1.000000e+00
1.000000e+00
1.000000e+00
1.000000e+00
1.000000e+00
1.000000e+00
1.000000e+00
1.000000e+00
1.000000e+00
1.000000e+00
1.000000e+00
1.000000e+00
1.000000e+00
1.000000e+00
1.000000e+00
1.000000e+00
1.000000e+00
1.000000e+00
1.000000e+00
1.000000e+00
1.000000e+00
1.000000e+00
1.000000e+00
1.000000e+00
1.000000e+00
1.000000e+00
1.000000e+00
1.000000e+00
1.000000e+00
1.000000e+00
1.000000e+00
1.000000e+00
1.000000e+00
1.000000e+00
1.000000e+00
1.000000e+00
1.000000e+00
1.000000e+00
1.000000e+00
1.000000e+00
1.000000e+00
1.000000e+00
1.000000e+00
1.000000e+00
1.000000e+00
1.000000e+00
1.000000e+00
1.000000e+00
1.000000e+00
1.000000e+00
1.000000e+00
1.000000e+00
1.000000e+00
1.000000e+00
1.000000e+00
1.000000e+00
1.000000e+00
1.000000e+00
1.000000e+00
1.000000e+00
1.000000e+00
1.000000e+00
1.000000e+00
1.000000e+00
1.000000e+00
1.000000e+00
1.000000e+00
1.000000e+00
1.000000e+00
1.000000e+00
1.000000e+00
1.000000e+00
1.000000e+00
1.000000e+00
1.000000e+00
1.000000e+00
1.000000e+00
1.000000e+00
1.000000e+00
1.000000e+00
1.000000e+00
1.000000e+00
1.000000e+00
1.000000e+00
1.000000e+00
1.000000e+00
1.000000e+00
1.000000e+00
1.000000e+00
1.000000e+00
1.000000e+00
1.000000e+00
1.000000e+00
1.000000e+00
1.000000e+00
1.000000e+00
1.000000e+00
1.000000e+00
1.000000e+00
1.000000e+00
1.000000e+00
1.000000e+00
1.000000e+00
1.000000e+00
1.000000e+00
1.000000e+00
1.000000e+00
1.000000e+00
1.000000e+00
1.000000e+00
1.000000e+00
1.000000e+00
1.000000e+00
1.000000e+00
1.000000e+00
1.000000e+00
1.000000e+00
1.000000e+00
1.000000e+00
1.000000e+00
1.000000e+00
1.000000e+00
1.000000e+00
1.000000e+00
1.000000e+00
1.000000e+00
1.000000e+00
1.000000e+00
1.000000e+00
1.000000e+00
1.000000e+00
1.000000e+00
1.000000e+00
1.000000e+00
1.000000e+00
1.000000e+00
1.000000e+00
1.000000e+00
1.000000e+00
1.000000e+00
1.000000e+00
1.000000e+00
1.000000e+00
1.000000e+00
1.000000e+00
1.000000e+00
1.000000e+00
1.000000e+00
1.000000e+00
1.000000e+00
1.000000e+00
1.000000e+00
1.000000e+00
1.000000e+00
1.000000e+00
1.000000e+00
1.000000e+00
1.000000e+00
1.000000e+00
1.000000e+00
1.000000e+00
1.000000e+00
1.000000e+00
1.000000e+00
1.000000e+00
1.000000e+00
1.000000e+00
1.000000e+00
1.000000e+00
1.000000e+00
1.000000e+00
1.000000e+00
1.000000e+00
1.000000e+00
1.000000e+00
1.000000e+00
1.000000e+00
1.000000e+00
1.000000e+00
1.000000e+00
1.000000e+00
1.000000e+00
1.000000e+00
1.000000e+00
1.000000e+00
1.000000e+00
1.000000e+00
1.000000e+00
1.000000e+00
1.000000e+00
1.000000e+00
1.000000e+00
1.000000e+00
1.000000e+00
1.000000e+00
1.000000e+00
1.000000e+00
1.000000e+00
1.000000e+00
1.000000e+00
1.000000e+00
1.000000e+00
1.000000e+00
1.000000e+00
1.000000e+00
1.000000e+00
1.000000e+00
1.000000e+00
1.000000e+00
1.000000e+00
1.000000e+00
1.000000e+00
1.000000e+00
1.000000e+00
1.000000e+00
1.000000e+00
1.000000e+00
1.000000e+00
1.000000e+00
1.000000e+00
1.000000e+00
1.000000e+00
1.000000e+00
1.000000e+00
1.000000e+00
1.000000e+00
1.000000e+00
1.000000e+00
1.000000e+00
1.000000e+00
1.000000e+00
1.000000e+00
1.000000e+00
1.000000e+00
1.000000e+00
1.000000e+00
1.000000e+00
1.000000e+00
1.000000e+00
1.000000e+00
1.000000e+00
1.000000e+00
1.000000e+00
1.000000e+00
1.000000e+00
1.000000e+00
1.000000e+00
1.000000e+00
1.000000e+00
1.000000e+00
1.000000e+00
1.000000e+00
1.000000e+00
1.000000e+00
1.000000e+00
1.000000e+00
1.000000e+00
1.000000e+00
1.000000e+00
1.000000e+00
1.000000e+00
1.000000e+00
1.000000e+00
1.000000e+00
1.000000e+00
1.000000e+00
1.000000e+00
1.000000e+00
1.000000e+00
1.000000e+00
1.000000e+00
1.000000e+00
1.000000e+00
1.000000e+00
1.000000e+00
1.000000e+00
1.000000e+00
1.000000e+00
1.000000e+00
1.000000e+00
1.000000e+00
1.000000e+00
1.000000e+00
1.000000e+00
1.000000e+00
1.000000e+00
1.000000e+00
1.000000e+00
1.000000e+00
1.000000e+00
1.000000e+00
[truncated: 240,969 more chars]
