# Supplementary material for: Benchmarking Inverse Statistical Approaches for Protein Structure and Design with Exactly Solvable Models
Source: PLoS Comput Biol. 2016 May 13;12(5):e1004889. doi: 10.1371/journal.pcbi.1004889 (PMC4866778; doi:10.1371/journal.pcbi.1004889)
Supplement: S3 Code — See readme.txt file. (ZIP) [file pcbi.1004889.s004.zip › CodeS3/S_C/align_C_w0lp_pmin020.0001.sce]

1.000000e+00	1.091240e+00	1.929537e+00	1.017446e+02	6.262842e+01	2	378	27
9.523810e-01	1.091240e+00	1.929537e+00	1.017446e+02	6.262842e+01	2	378	27
9.070295e-01	1.091240e+00	1.929537e+00	1.017446e+02	6.262842e+01	2	378	27
8.638376e-01	1.091240e+00	1.929537e+00	1.017446e+02	6.262842e+01	2	378	27
8.227025e-01	1.091240e+00	1.929537e+00	1.017446e+02	6.262842e+01	2	378	27
7.835262e-01	1.091240e+00	1.929537e+00	1.017446e+02	6.262842e+01	2	378	27
7.462154e-01	1.091240e+00	1.929537e+00	1.017446e+02	6.262842e+01	2	378	27
7.106813e-01	1.091240e+00	1.929537e+00	1.017446e+02	6.262842e+01	2	378	27
6.768394e-01	1.091240e+00	1.929537e+00	1.017446e+02	6.262842e+01	2	378	27
6.446089e-01	1.091240e+00	1.929537e+00	1.017446e+02	6.262842e+01	2	378	27
6.139133e-01	1.091240e+00	1.929537e+00	1.017446e+02	6.262842e+01	2	378	27
5.846793e-01	1.091240e+00	1.929537e+00	1.017446e+02	6.262842e+01	2	378	27
5.568374e-01	1.091240e+00	1.929537e+00	1.017446e+02	6.262842e+01	2	378	27
5.303214e-01	1.091240e+00	1.929537e+00	1.017446e+02	6.262842e+01	2	378	27
5.050680e-01	1.091240e+00	1.929537e+00	1.017446e+02	6.262842e+01	2	378	27
4.810171e-01	1.091240e+00	1.929537e+00	1.017446e+02	6.262842e+01	2	378	27
4.581115e-01	1.091240e+00	1.929537e+00	1.017446e+02	6.262842e+01	2	378	27
4.362967e-01	1.091240e+00	1.929537e+00	1.017446e+02	6.262842e+01	2	378	27
4.155207e-01	1.091240e+00	1.929537e+00	1.017446e+02	6.262842e+01	2	378	27
3.957340e-01	1.091240e+00	1.929537e+00	1.017446e+02	6.262842e+01	2	378	27
3.768895e-01	1.091240e+00	1.929537e+00	1.017446e+02	6.262842e+01	2	378	27
3.589424e-01	1.091240e+00	1.929537e+00	1.017446e+02	6.262842e+01	2	378	27
3.418499e-01	1.091240e+00	1.929537e+00	1.017446e+02	6.262842e+01	2	378	27
3.255713e-01	1.159007e+00	1.781810e+00	6.492726e+01	6.165081e+01	2	378	30
3.100679e-01	1.159007e+00	1.781810e+00	6.492726e+01	6.165081e+01	2	378	30
2.953028e-01	1.159007e+00	1.781810e+00	6.492726e+01	6.165081e+01	2	378	30
2.812407e-01	1.107770e+00	1.746583e+00	4.926926e+01	6.135708e+01	2	378	31
2.678483e-01	1.058420e+00	1.701010e+00	4.192798e+01	6.108495e+01	2	378	32
2.550936e-01	1.058420e+00	1.701010e+00	4.192798e+01	6.108495e+01	2	378	32
2.429463e-01	1.058420e+00	1.701010e+00	4.192798e+01	6.108495e+01	2	378	32
2.313774e-01	1.058420e+00	1.701010e+00	4.192798e+01	6.108495e+01	2	378	32
2.203595e-01	1.073546e+00	1.579607e+00	3.625615e+01	6.041633e+01	2	378	35
2.098662e-01	1.073546e+00	1.579607e+00	3.625615e+01	6.041633e+01	2	378	35
1.998725e-01	1.073546e+00	1.579607e+00	3.625615e+01	6.041633e+01	2	378	35
1.903548e-01	1.073546e+00	1.579607e+00	3.625615e+01	6.041633e+01	2	378	35
1.812903e-01	1.073546e+00	1.579607e+00	3.625615e+01	6.041633e+01	2	378	35
1.726574e-01	1.091320e+00	1.512675e+00	3.202789e+01	6.006378e+01	2	378	37
1.644356e-01	1.091320e+00	1.512675e+00	3.202789e+01	6.006378e+01	2	378	37
1.566054e-01	1.091320e+00	1.512675e+00	3.202789e+01	6.006378e+01	2	378	37
1.491480e-01	1.091320e+00	1.512675e+00	3.202789e+01	6.006378e+01	2	378	37
1.420457e-01	1.126799e+00	1.475114e+00	3.141156e+01	5.991637e+01	2	378	38
1.352816e-01	1.109758e+00	1.473403e+00	3.066316e+01	5.991390e+01	3	379	40
1.288396e-01	1.148602e+00	1.445606e+00	1.941754e+01	5.978461e+01	3	379	41
1.227044e-01	1.148602e+00	1.445606e+00	1.941754e+01	5.978461e+01	3	379	41
1.168613e-01	1.148602e+00	1.445606e+00	1.941754e+01	5.978461e+01	3	379	41
1.112965e-01	1.148602e+00	1.445606e+00	1.941754e+01	5.978461e+01	3	379	41
1.059967e-01	1.148602e+00	1.445606e+00	1.941754e+01	5.978461e+01	3	379	41
1.009492e-01	1.148602e+00	1.445606e+00	1.941754e+01	5.978461e+01	3	379	41
9.614211e-02	1.148602e+00	1.445606e+00	1.941754e+01	5.978461e+01	3	379	41
9.156391e-02	1.148602e+00	1.445606e+00	1.941754e+01	5.978461e+01	3	379	41
8.720373e-02	1.148602e+00	1.445606e+00	1.941754e+01	5.978461e+01	3	379	41
8.305117e-02	1.148602e+00	1.445606e+00	1.941754e+01	5.978461e+01	3	379	41
7.909635e-02	1.093486e+00	1.425994e+00	1.890322e+01	5.970244e+01	3	379	42
7.532986e-02	1.093486e+00	1.425994e+00	1.890322e+01	5.970244e+01	3	379	42
7.174272e-02	1.093486e+00	1.425994e+00	1.890322e+01	5.970244e+01	3	379	42
6.832640e-02	1.093486e+00	1.425994e+00	1.890322e+01	5.970244e+01	3	379	42
6.507276e-02	1.093486e+00	1.425994e+00	1.890322e+01	5.970244e+01	3	379	42
6.197406e-02	2.126548e+00	1.436246e+00	2.055344e+01	5.963900e+01	3	380	43
5.902291e-02	1.112701e+00	1.376638e+00	1.430597e+01	5.964006e+01	3	380	45
5.621230e-02	1.112701e+00	1.376638e+00	1.430597e+01	5.964006e+01	3	380	45
5.353552e-02	1.112701e+00	1.376638e+00	1.430597e+01	5.964006e+01	3	380	45
5.098621e-02	1.112701e+00	1.376638e+00	1.430597e+01	5.964006e+01	3	380	45
4.855830e-02	1.148731e+00	1.350905e+00	1.714573e+01	5.948900e+01	3	380	48
4.624600e-02	1.148731e+00	1.350905e+00	1.714573e+01	5.948900e+01	3	380	48
4.404381e-02	1.148731e+00	1.350905e+00	1.714573e+01	5.948900e+01	3	380	48
4.194648e-02	1.148731e+00	1.350905e+00	1.714573e+01	5.948900e+01	3	380	48
3.994903e-02	2.751767e+00	1.396619e+00	1.831660e+01	5.940587e+01	3	382	50
3.804670e-02	4.272352e+00	1.491291e+00	2.454228e+01	5.925124e+01	3	385	54
3.623495e-02	3.139511e+00	1.405611e+00	1.941754e+01	5.925141e+01	3	385	56
3.450948e-02	5.245286e+00	1.562285e+00	2.454228e+01	5.918045e+01	3	388	58
3.286617e-02	5.245286e+00	1.562285e+00	2.454228e+01	5.918045e+01	3	388	58
3.130111e-02	6.410335e+00	1.680492e+00	2.837444e+01	5.911684e+01	3	392	62
2.981058e-02	3.641840e+00	1.447406e+00	2.168934e+01	5.911708e+01	3	394	66
2.839103e-02	2.842241e+00	1.389812e+00	2.055344e+01	5.911728e+01	3	394	68
2.703908e-02	2.896977e+00	1.395489e+00	1.998549e+01	5.908905e+01	3	394	69
2.575150e-02	3.216838e+00	1.418280e+00	1.918867e+01	5.906214e+01	3	396	70
2.452524e-02	3.180568e+00	1.410952e+00	2.112139e+01	5.901211e+01	3	396	72
2.335737e-02	3.842447e+00	1.448166e+00	2.120119e+01	5.893945e+01	3	401	77
2.224512e-02	2.382924e+00	1.316595e+00	1.998549e+01	5.898531e+01	3	401	81
2.118582e-02	1.320827e+00	1.234960e+00	1.657778e+01	5.907165e+01	4	402	85
2.017698e-02	2.658812e+00	1.300011e+00	1.714573e+01	5.898850e+01	4	407	89
1.921617e-02	2.551756e+00	1.291062e+00	1.771368e+01	5.896905e+01	4	410	92
1.830111e-02	1.933840e+00	1.279162e+00	1.776609e+01	5.891252e+01	4	419	97
1.742963e-02	2.369883e+00	1.324360e+00	1.471802e+01	5.885904e+01	4	426	102
1.659965e-02	2.359700e+00	1.297087e+00	1.430597e+01	5.885978e+01	4	427	108
1.580919e-02	2.539709e+00	1.311627e+00	1.884958e+01	5.882681e+01	4	436	112
1.505637e-02	2.287433e+00	1.257405e+00	1.624206e+01	5.878082e+01	4	448	119
1.433940e-02	2.448707e+00	1.240055e+00	1.430597e+01	5.876621e+01	4	451	124
1.365657e-02	2.283845e+00	1.234781e+00	1.522603e+01	5.874954e+01	4	456	129
1.300626e-02	2.500124e+00	1.249173e+00	1.268597e+01	5.873586e+01	4	474	138
1.238691e-02	2.975253e+00	1.292799e+00	1.338550e+01	5.868435e+01	4	482	142
1.179706e-02	3.248578e+00	1.316038e+00	1.411992e+01	5.864800e+01	4	493	151
1.123530e-02	2.974897e+00	1.271120e+00	1.595001e+01	5.865921e+01	4	504	162
1.070028e-02	2.642124e+00	1.236431e+00	1.312131e+01	5.862629e+01	4	512	169
1.019074e-02	2.826735e+00	1.220683e+00	1.598805e+01	5.859488e+01	4	515	176
9.705470e-03	3.480809e+00	1.284270e+00	1.564500e+01	5.852594e+01	4	531	187
9.243305e-03	3.939016e+00	1.312412e+00	1.657778e+01	5.848661e+01	4	551	199
8.803148e-03	4.434622e+00	1.362899e+00	1.544187e+01	5.845027e+01	5	571	209
8.383950e-03	5.092725e+00	1.463565e+00	1.941754e+01	5.838976e+01	5	586	220
7.984714e-03	4.899213e+00	1.435779e+00	1.771368e+01	5.838163e+01	5	601	227
7.604490e-03	4.845778e+00	1.451628e+00	1.776140e+01	5.836606e+01	5	615	237
7.242371e-03	5.336823e+00	1.478356e+00	1.786455e+01	5.832924e+01	5	639	244
6.897497e-03	5.757666e+00	1.490021e+00	2.681303e+01	5.834267e+01	5	645	254
6.569044e-03	5.108398e+00	1.453787e+00	2.237778e+01	5.832964e+01	5	651	262
6.256233e-03	5.143501e+00	1.449539e+00	2.154258e+01	5.833552e+01	5	666	277
5.958317e-03	5.204278e+00	1.479386e+00	2.024918e+01	5.829287e+01	5	685	288
5.674588e-03	5.336844e+00	1.500642e+00	2.070111e+01	5.824534e+01	5	747	310
5.404369e-03	5.300236e+00	1.450909e+00	2.185107e+01	5.821590e+01	5	780	327
5.147018e-03	5.816519e+00	1.537292e+00	2.160018e+01	5.820239e+01	5	823	347
4.901922e-03	6.298703e+00	1.589626e+00	2.467970e+01	5.818190e+01	5	847	359
4.668497e-03	5.739309e+00	1.527828e+00	2.119831e+01	5.815799e+01	6	903	384
4.446188e-03	5.034226e+00	1.400246e+00	1.950932e+01	5.815866e+01	6	942	404
4.234465e-03	5.073069e+00	1.371233e+00	1.889576e+01	5.815850e+01	6	1016	428
4.032823e-03	4.789724e+00	1.345135e+00	2.115145e+01	5.812170e+01	6	1085	455
3.840784e-03	6.335595e+00	1.524300e+00	4.529434e+01	5.807125e+01	6	1218	488
3.657890e-03	6.130140e+00	1.495048e+00	3.637111e+01	5.804809e+01	6	1312	512
3.483704e-03	7.838197e+00	1.832106e+00	9.250459e+01	5.801981e+01	6	1403	536
3.317814e-03	7.025941e+00	1.666423e+00	7.654225e+01	5.800248e+01	6	1521	565
3.159823e-03	7.113733e+00	1.680837e+00	8.299278e+01	5.799785e+01	6	1626	592
3.009355e-03	6.797498e+00	1.571328e+00	6.834241e+01	5.797613e+01	6	1748	625
2.866052e-03	7.676727e+00	1.737291e+00	8.769402e+01	5.796135e+01	6	1811	644
2.729574e-03	7.057991e+00	1.598889e+00	6.298518e+01	5.793548e+01	6	1976	690
2.599594e-03	7.123473e+00	1.582235e+00	6.845174e+01	5.793022e+01	6	2049	714
2.475804e-03	5.374763e+00	1.299655e+00	3.179504e+01	5.790217e+01	6	2185	743
2.357908e-03	5.187128e+00	1.256226e+00	2.126839e+01	5.787816e+01	6	2345	775
2.245627e-03	5.100047e+00	1.259438e+00	2.199992e+01	5.786525e+01	6	2429	791
2.138692e-03	4.708162e+00	1.224186e+00	2.063441e+01	5.787189e+01	6	2445	802
2.036850e-03	5.026295e+00	1.230474e+00	2.184343e+01	5.785487e+01	6	2562	836
1.939857e-03	5.205132e+00	1.297531e+00	2.225694e+01	5.782446e+01	6	2701	871
1.847483e-03	5.341456e+00	1.291537e+00	2.336543e+01	5.781701e+01	6	2818	897
1.759507e-03	5.710050e+00	1.346050e+00	2.652086e+01	5.781856e+01	6	2857	928
1.675721e-03	4.954566e+00	1.246604e+00	2.521326e+01	5.779908e+01	6	3003	975
1.595925e-03	5.485409e+00	1.353354e+00	3.942632e+01	5.781217e+01	7	3055	1028
1.519929e-03	5.002546e+00	1.284758e+00	3.732279e+01	5.781421e+01	7	3110	1054
1.447551e-03	5.320510e+00	1.321971e+00	4.062022e+01	5.780464e+01	7	3226	1092
1.378620e-03	5.322004e+00	1.350102e+00	4.317857e+01	5.779776e+01	7	3283	1119
1.312972e-03	5.676903e+00	1.376130e+00	4.403136e+01	5.778758e+01	7	3396	1154
