# Supplementary material for: Benchmarking Inverse Statistical Approaches for Protein Structure and Design with Exactly Solvable Models
Source: PLoS Comput Biol. 2016 May 13;12(5):e1004889. doi: 10.1371/journal.pcbi.1004889 (PMC4866778; doi:10.1371/journal.pcbi.1004889)
Supplement: S3 Code — See readme.txt file. (ZIP) [file pcbi.1004889.s004.zip › CodeS3/S_C/align_C_w0lp_pmin020.0001t0.0015-learn.fit]

1	5.131380e+00	2.195492e+00	3.920744e+01	1.900000e+00
2	5.117229e+00	2.187377e+00	3.844277e+01	3.610000e+00
3	5.113482e+00	2.184453e+00	3.834896e+01	6.859000e+00
4	5.079011e+00	2.176748e+00	3.869007e+01	1.303210e+01
5	5.097637e+00	2.184623e+00	3.887482e+01	2.476099e+01
6	5.014301e+00	2.150961e+00	3.812433e+01	4.704588e+01
7	5.098250e+00	2.184889e+00	3.884913e+01	8.938717e+01
8	4.932189e+00	2.121660e+00	3.723439e+01	1.698356e+02
9	4.878080e+00	2.108571e+00	3.745872e+01	3.226877e+02
10	4.632127e+00	2.020993e+00	3.522112e+01	6.131066e+02
11	4.201231e+00	1.866698e+00	3.188308e+01	1.164903e+03
12	3.704202e+00	1.701923e+00	2.866667e+01	2.213315e+03
13	2.900416e+00	1.429756e+00	2.181640e+01	4.205298e+03
14	2.135307e+00	1.180060e+00	1.666779e+01	7.990067e+03
15	1.652730e+00	1.025090e+00	1.335281e+01	1.000000e+04
16	1.443428e+00	9.563209e-01	1.196010e+01	1.000000e+04
17	1.281554e+00	9.024505e-01	1.061031e+01	1.000000e+04
18	1.187694e+00	8.666013e-01	9.721297e+00	1.000000e+04
19	1.140296e+00	8.432499e-01	9.440776e+00	1.000000e+04
20	1.074598e+00	8.164324e-01	8.978385e+00	1.000000e+04
21	1.022662e+00	7.985279e-01	8.220454e+00	1.000000e+04
22	1.008637e+00	7.856684e-01	8.048254e+00	1.000000e+04
23	9.624891e-01	7.711388e-01	7.796494e+00	1.000000e+04
24	9.237351e-01	7.551672e-01	7.163875e+00	1.000000e+04
25	8.806233e-01	7.461697e-01	7.173812e+00	1.000000e+04
26	8.308508e-01	7.303108e-01	7.158165e+00	1.000000e+04
27	8.016388e-01	7.235528e-01	6.792879e+00	1.000000e+04
28	7.726566e-01	7.115572e-01	6.592537e+00	1.000000e+04
29	7.095674e-01	6.992593e-01	6.505940e+00	1.000000e+04
30	6.663208e-01	6.904692e-01	6.345453e+00	1.000000e+04
31	6.281812e-01	6.844560e-01	6.355554e+00	1.000000e+04
32	6.339161e-01	6.808802e-01	6.368496e+00	1.000000e+04
33	6.090788e-01	6.749836e-01	6.651484e+00	1.000000e+04
34	5.563522e-01	6.640982e-01	5.916759e+00	1.000000e+04
35	5.694394e-01	6.609519e-01	6.083290e+00	1.000000e+04
36	5.409522e-01	6.553664e-01	5.820553e+00	1.000000e+04
37	5.330882e-01	6.492274e-01	5.793805e+00	1.000000e+04
38	5.197230e-01	6.459884e-01	6.003000e+00	1.000000e+04
39	5.097572e-01	6.458994e-01	5.979058e+00	1.000000e+04
40	5.111619e-01	6.378926e-01	5.480405e+00	1.000000e+04
41	5.177585e-01	6.367122e-01	5.553217e+00	1.000000e+04
42	4.994180e-01	6.308689e-01	5.156983e+00	1.000000e+04
43	5.131148e-01	6.326513e-01	4.951284e+00	1.000000e+04
44	5.389552e-01	6.292141e-01	5.098110e+00	1.000000e+04
45	5.084894e-01	6.257591e-01	5.080034e+00	1.000000e+04
46	4.940599e-01	6.211138e-01	4.723692e+00	1.000000e+04
47	4.811040e-01	6.170267e-01	4.680108e+00	1.000000e+04
48	4.868012e-01	6.155541e-01	4.588208e+00	1.000000e+04
49	5.087614e-01	6.147867e-01	4.396835e+00	1.000000e+04
50	5.161586e-01	6.154008e-01	4.256668e+00	1.000000e+04
51	5.015376e-01	6.133783e-01	4.617246e+00	1.000000e+04
52	4.933577e-01	6.089020e-01	4.428365e+00	1.000000e+04
53	4.949599e-01	6.069044e-01	4.672382e+00	1.000000e+04
54	4.880692e-01	6.049726e-01	4.387472e+00	1.000000e+04
55	4.830751e-01	6.072405e-01	4.443390e+00	1.000000e+04
56	4.869110e-01	6.019348e-01	3.938842e+00	1.000000e+04
57	4.532095e-01	5.991677e-01	4.125666e+00	1.000000e+04
58	4.762786e-01	6.029086e-01	4.519964e+00	1.000000e+04
59	4.634542e-01	5.998128e-01	4.357031e+00	1.000000e+04
60	4.883400e-01	5.977200e-01	4.269017e+00	1.000000e+04
61	4.702889e-01	5.937850e-01	4.045463e+00	1.000000e+04
62	4.562868e-01	5.915477e-01	4.200997e+00	1.000000e+04
63	4.607908e-01	5.943842e-01	4.294967e+00	1.000000e+04
64	4.646884e-01	5.912521e-01	4.034500e+00	1.000000e+04
65	4.835848e-01	5.925546e-01	3.895751e+00	1.000000e+04
66	4.567274e-01	5.875592e-01	3.980165e+00	1.000000e+04
67	4.738190e-01	5.893779e-01	4.518923e+00	1.000000e+04
68	4.910264e-01	5.877061e-01	4.159284e+00	1.000000e+04
69	4.625076e-01	5.839288e-01	3.693773e+00	1.000000e+04
70	4.836897e-01	5.833182e-01	4.090601e+00	1.000000e+04
71	4.761667e-01	5.834709e-01	3.720614e+00	1.000000e+04
72	4.702431e-01	5.843988e-01	4.373014e+00	1.000000e+04
73	4.526477e-01	5.789760e-01	4.911693e+00	1.000000e+04
74	4.845482e-01	5.813762e-01	3.916796e+00	1.000000e+04
75	4.558941e-01	5.792552e-01	4.512362e+00	1.000000e+04
76	4.548839e-01	5.773234e-01	3.943508e+00	1.000000e+04
77	4.718204e-01	5.786928e-01	4.539068e+00	1.000000e+04
78	4.866357e-01	5.792190e-01	3.941811e+00	1.000000e+04
79	4.783353e-01	5.781116e-01	4.736155e+00	1.000000e+04
80	5.054763e-01	5.800575e-01	4.025268e+00	1.000000e+04
81	5.064959e-01	5.782229e-01	3.854078e+00	1.000000e+04
82	4.736854e-01	5.734230e-01	3.824909e+00	1.000000e+04
83	4.754086e-01	5.760261e-01	4.079723e+00	1.000000e+04
84	4.682289e-01	5.732477e-01	3.758307e+00	1.000000e+04
85	4.761033e-01	5.741332e-01	3.936177e+00	1.000000e+04
86	4.545205e-01	5.700903e-01	4.418148e+00	1.000000e+04
87	4.727586e-01	5.700027e-01	4.076494e+00	1.000000e+04
88	4.569933e-01	5.699438e-01	4.331257e+00	1.000000e+04
89	4.478765e-01	5.671397e-01	3.847632e+00	1.000000e+04
90	4.705441e-01	5.693507e-01	3.761669e+00	1.000000e+04
91	4.624723e-01	5.687300e-01	3.817712e+00	1.000000e+04
92	4.644971e-01	5.646971e-01	3.845346e+00	1.000000e+04
93	4.387275e-01	5.649230e-01	3.730987e+00	1.000000e+04
94	4.784326e-01	5.699173e-01	4.099409e+00	1.000000e+04
95	4.786523e-01	5.674571e-01	4.240577e+00	1.000000e+04
96	4.296762e-01	5.595638e-01	4.381717e+00	1.000000e+04
97	4.695185e-01	5.652424e-01	3.869684e+00	1.000000e+04
98	4.410921e-01	5.611497e-01	3.925705e+00	1.000000e+04
99	4.550517e-01	5.631506e-01	4.066908e+00	1.000000e+04
100	4.492156e-01	5.621338e-01	4.321673e+00	1.000000e+04
101	4.589627e-01	5.617656e-01	4.207218e+00	1.000000e+04
102	4.543009e-01	5.602903e-01	4.263172e+00	1.000000e+04
103	4.523497e-01	5.612359e-01	3.552380e+00	1.000000e+04
104	4.583483e-01	5.601659e-01	4.148019e+00	1.000000e+04
105	4.584969e-01	5.593161e-01	3.778021e+00	1.000000e+04
106	4.504864e-01	5.582806e-01	4.600795e+00	1.000000e+04
107	4.406913e-01	5.569222e-01	3.719550e+00	1.000000e+04
108	4.647002e-01	5.579253e-01	3.718806e+00	1.000000e+04
109	4.556762e-01	5.570910e-01	3.263701e+00	1.000000e+04
110	4.600139e-01	5.563339e-01	3.859397e+00	1.000000e+04
111	4.556055e-01	5.570669e-01	3.574649e+00	1.000000e+04
112	4.562545e-01	5.577889e-01	3.857910e+00	1.000000e+04
113	4.379710e-01	5.538741e-01	3.715151e+00	1.000000e+04
114	4.301972e-01	5.521556e-01	3.657613e+00	1.000000e+04
115	4.362997e-01	5.509455e-01	4.139640e+00	1.000000e+04
116	4.413598e-01	5.531972e-01	3.798041e+00	1.000000e+04
117	4.525351e-01	5.552785e-01	3.598498e+00	1.000000e+04
118	4.342655e-01	5.509552e-01	4.137333e+00	1.000000e+04
119	4.495271e-01	5.514014e-01	4.079710e+00	1.000000e+04
120	4.508369e-01	5.544203e-01	3.823316e+00	1.000000e+04
121	4.371545e-01	5.492773e-01	3.708961e+00	1.000000e+04
122	4.565901e-01	5.498678e-01	3.935400e+00	1.000000e+04
123	4.408318e-01	5.519582e-01	4.048203e+00	1.000000e+04
124	4.383282e-01	5.485601e-01	4.047393e+00	1.000000e+04
125	4.311243e-01	5.486992e-01	4.557740e+00	1.000000e+04
126	4.326090e-01	5.473799e-01	3.562914e+00	1.000000e+04
127	4.288482e-01	5.475123e-01	4.044960e+00	1.000000e+04
128	4.631918e-01	5.515020e-01	4.470114e+00	1.000000e+04
129	4.427874e-01	5.491000e-01	4.639606e+00	1.000000e+04
130	4.556548e-01	5.475734e-01	3.871943e+00	1.000000e+04
131	4.501563e-01	5.477111e-01	4.098350e+00	1.000000e+04
132	4.617696e-01	5.480060e-01	3.643169e+00	1.000000e+04
133	4.358112e-01	5.462829e-01	4.323982e+00	1.000000e+04
134	4.498281e-01	5.467264e-01	4.266322e+00	1.000000e+04
135	4.473122e-01	5.448942e-01	4.407456e+00	1.000000e+04
136	4.515089e-01	5.449449e-01	3.980611e+00	1.000000e+04
137	4.111392e-01	5.423466e-01	3.383466e+00	1.000000e+04
138	4.541355e-01	5.464015e-01	3.865548e+00	1.000000e+04
139	4.538124e-01	5.448527e-01	3.893173e+00	1.000000e+04
140	4.602432e-01	5.464964e-01	4.062780e+00	1.000000e+04
141	4.287608e-01	5.415749e-01	4.061967e+00	1.000000e+04
142	4.421353e-01	5.424412e-01	3.549998e+00	1.000000e+04
143	4.495084e-01	5.435471e-01	3.918457e+00	1.000000e+04
144	4.271428e-01	5.424356e-01	4.059661e+00	1.000000e+04
145	4.172994e-01	5.403594e-01	3.973656e+00	1.000000e+04
146	4.443758e-01	5.426578e-01	4.171645e+00	1.000000e+04
147	4.455981e-01	5.426504e-01	4.256003e+00	1.000000e+04
148	4.363841e-01	5.387202e-01	3.658803e+00	1.000000e+04
149	4.318388e-01	5.402118e-01	3.998842e+00	1.000000e+04
150	4.511456e-01	5.433267e-01	3.714066e+00	1.000000e+04
151	4.098012e-01	5.366268e-01	4.366468e+00	1.000000e+04
152	4.301487e-01	5.385323e-01	3.712450e+00	1.000000e+04
153	4.512978e-01	5.412184e-01	3.512925e+00	1.000000e+04
154	4.361718e-01	5.400525e-01	3.711005e+00	1.000000e+04
155	4.671766e-01	5.396741e-01	3.483082e+00	1.000000e+04
156	4.470661e-01	5.408779e-01	4.050337e+00	1.000000e+04
157	4.587117e-01	5.404204e-01	4.731069e+00	1.000000e+04
158	4.361667e-01	5.378538e-01	4.162171e+00	1.000000e+04
159	4.152101e-01	5.350801e-01	4.246531e+00	1.000000e+04
160	4.440828e-01	5.379654e-01	4.075297e+00	1.000000e+04
161	4.331470e-01	5.359569e-01	3.705313e+00	1.000000e+04
162	4.470357e-01	5.389802e-01	4.329319e+00	1.000000e+04
163	4.293914e-01	5.347912e-01	3.959284e+00	1.000000e+04
164	4.426241e-01	5.375380e-01	3.220156e+00	1.000000e+04
165	4.293710e-01	5.361690e-01	3.986246e+00	1.000000e+04
166	4.329632e-01	5.341614e-01	3.190317e+00	1.000000e+04
167	4.564289e-01	5.384863e-01	3.871221e+00	1.000000e+04
168	4.651191e-01	5.388404e-01	3.842049e+00	1.000000e+04
169	4.456760e-01	5.385429e-01	4.750003e+00	1.000000e+04
170	4.284287e-01	5.346814e-01	4.010716e+00	1.000000e+04
171	4.451335e-01	5.372994e-01	3.754335e+00	1.000000e+04
172	4.239009e-01	5.358757e-01	3.753585e+00	1.000000e+04
173	4.231661e-01	5.333910e-01	4.235593e+00	1.000000e+04
174	4.448996e-01	5.335737e-01	4.206348e+00	1.000000e+04
175	4.470820e-01	5.344645e-01	3.921531e+00	1.000000e+04
176	4.516282e-01	5.355826e-01	4.403505e+00	1.000000e+04
177	4.316798e-01	5.337891e-01	4.459420e+00	1.000000e+04
178	4.185617e-01	5.322165e-01	4.089359e+00	1.000000e+04
179	3.933739e-01	5.265992e-01	4.741686e+00	1.000000e+04
180	4.275668e-01	5.331491e-01	4.201184e+00	1.000000e+04
181	4.335767e-01	5.327669e-01	4.512717e+00	1.000000e+04
182	4.375836e-01	5.303685e-01	4.313031e+00	1.000000e+04
183	4.271223e-01	5.294900e-01	3.403446e+00	1.000000e+04
184	4.191181e-01	5.302753e-01	4.027512e+00	1.000000e+04
185	4.165479e-01	5.294088e-01	3.969911e+00	1.000000e+04
186	4.351586e-01	5.314637e-01	3.145588e+00	1.000000e+04
187	4.493331e-01	5.296405e-01	4.280862e+00	1.000000e+04
188	4.201375e-01	5.300225e-01	3.939235e+00	1.000000e+04
189	4.455786e-01	5.320076e-01	4.336013e+00	1.000000e+04
190	4.154646e-01	5.281722e-01	4.278350e+00	1.000000e+04
191	4.147111e-01	5.275671e-01	3.879929e+00	1.000000e+04
192	4.084641e-01	5.280879e-01	4.134731e+00	1.000000e+04
193	4.297311e-01	5.311816e-01	4.332687e+00	1.000000e+04
194	4.319106e-01	5.282007e-01	3.820664e+00	1.000000e+04
195	4.312439e-01	5.286269e-01	4.103876e+00	1.000000e+04
196	4.411321e-01	5.314212e-01	4.046260e+00	1.000000e+04
197	3.978168e-01	5.252327e-01	3.789872e+00	1.000000e+04
198	4.196245e-01	5.288304e-01	3.306356e+00	1.000000e+04
199	4.399865e-01	5.300679e-01	3.476080e+00	1.000000e+04
200	4.316624e-01	5.294713e-01	3.816155e+00	1.000000e+04
201	4.308104e-01	5.281655e-01	3.588212e+00	1.000000e+04
202	4.314555e-01	5.281506e-01	3.928265e+00	1.000000e+04
203	4.174090e-01	5.266628e-01	3.217540e+00	1.000000e+04
204	4.170272e-01	5.264239e-01	3.784848e+00	1.000000e+04
205	4.225668e-01	5.274672e-01	4.408837e+00	1.000000e+04
206	4.329400e-01	5.259246e-01	3.612824e+00	1.000000e+04
207	4.379547e-01	5.291063e-01	3.952872e+00	1.000000e+04
208	4.006255e-01	5.259634e-01	3.753298e+00	1.000000e+04
209	4.361241e-01	5.288048e-01	4.036523e+00	1.000000e+04
210	4.199078e-01	5.245800e-01	3.751740e+00	1.000000e+04
211	4.009449e-01	5.228604e-01	3.836183e+00	1.000000e+04
212	4.141079e-01	5.247924e-01	3.466247e+00	1.000000e+04
213	4.190331e-01	5.245803e-01	3.891517e+00	1.000000e+04
214	4.125207e-01	5.230033e-01	3.805546e+00	1.000000e+04
215	4.320109e-01	5.257204e-01	4.031966e+00	1.000000e+04
216	4.063424e-01	5.227606e-01	3.917569e+00	1.000000e+04
217	4.397765e-01	5.267610e-01	4.513135e+00	1.000000e+04
218	4.015296e-01	5.222876e-01	3.972678e+00	1.000000e+04
219	4.125218e-01	5.222940e-01	3.403932e+00	1.000000e+04
220	4.023377e-01	5.203495e-01	3.829215e+00	1.000000e+04
221	4.180691e-01	5.235481e-01	4.424798e+00	1.000000e+04
222	4.166549e-01	5.260116e-01	4.026347e+00	1.000000e+04
223	4.088314e-01	5.234683e-01	3.287205e+00	1.000000e+04
224	4.012546e-01	5.213708e-01	3.740909e+00	1.000000e+04
225	3.972842e-01	5.222219e-01	3.882148e+00	1.000000e+04
226	4.199012e-01	5.241213e-01	3.881372e+00	1.000000e+04
227	4.120949e-01	5.219283e-01	3.880596e+00	1.000000e+04
228	4.041486e-01	5.230000e-01	3.993410e+00	1.000000e+04
229	3.929127e-01	5.198179e-01	3.595045e+00	1.000000e+04
230	4.033560e-01	5.214026e-01	4.048687e+00	1.000000e+04
231	4.142575e-01	5.211923e-01	3.394734e+00	1.000000e+04
232	3.954939e-01	5.212729e-01	3.592838e+00	1.000000e+04
233	4.213305e-01	5.244288e-01	3.705709e+00	1.000000e+04
234	4.118463e-01	5.209542e-01	4.301317e+00	1.000000e+04
235	4.257639e-01	5.220356e-01	3.476927e+00	1.000000e+04
236	4.191795e-01	5.209029e-01	3.050268e+00	1.000000e+04
237	4.192474e-01	5.207712e-01	4.100368e+00	1.000000e+04
238	3.959819e-01	5.207310e-01	3.957561e+00	1.000000e+04
239	4.253318e-01	5.193464e-01	3.502408e+00	1.000000e+04
240	4.115828e-01	5.194316e-01	3.956069e+00	1.000000e+04
241	4.192823e-01	5.225494e-01	3.813289e+00	1.000000e+04
242	4.281110e-01	5.208491e-01	4.380478e+00	1.000000e+04
243	4.132233e-01	5.219451e-01	3.953639e+00	1.000000e+04
244	4.106011e-01	5.199482e-01	3.725667e+00	1.000000e+04
245	3.917410e-01	5.173127e-01	4.094091e+00	1.000000e+04
246	4.142579e-01	5.187818e-01	3.610513e+00	1.000000e+04
247	4.272396e-01	5.210673e-01	4.887682e+00	1.000000e+04
248	3.961698e-01	5.144096e-01	3.353235e+00	1.000000e+04
249	4.104122e-01	5.173537e-01	3.551348e+00	1.000000e+04
250	3.982381e-01	5.165430e-01	4.033396e+00	1.000000e+04
251	4.136686e-01	5.188969e-01	3.606626e+00	1.000000e+04
252	4.086069e-01	5.195181e-01	4.230651e+00	1.000000e+04
253	4.005635e-01	5.182916e-01	3.491468e+00	1.000000e+04
254	4.155471e-01	5.178655e-01	4.285902e+00	1.000000e+04
255	4.153481e-01	5.186363e-01	3.603503e+00	1.000000e+04
256	4.158538e-01	5.193295e-01	3.460794e+00	1.000000e+04
257	3.934471e-01	5.163550e-01	3.602090e+00	1.000000e+04
258	4.202757e-01	5.186818e-01	3.771755e+00	1.000000e+04
259	3.752360e-01	5.130813e-01	3.941386e+00	1.000000e+04
260	4.022223e-01	5.177355e-01	3.855405e+00	1.000000e+04
261	4.028972e-01	5.187784e-01	3.655851e+00	1.000000e+04
262	3.997132e-01	5.149219e-01	4.365059e+00	1.000000e+04
263	3.719978e-01	5.156693e-01	3.171488e+00	1.000000e+04
264	3.963084e-01	5.176741e-01	3.540022e+00	1.000000e+04
265	3.983767e-01	5.166413e-01	3.908483e+00	1.000000e+04
266	4.226310e-01	5.169973e-01	3.765713e+00	1.000000e+04
267	4.265910e-01	5.189771e-01	3.338996e+00	1.000000e+04
268	4.073760e-01	5.176671e-01	3.650702e+00	1.000000e+04
269	3.836461e-01	5.139237e-01	3.138815e+00	1.000000e+04
270	4.239526e-01	5.184453e-01	3.280176e+00	1.000000e+04
271	4.017318e-01	5.157934e-01	3.733881e+00	1.000000e+04
272	3.807289e-01	5.136249e-01	4.130700e+00	1.000000e+04
273	4.168840e-01	5.163112e-01	3.249549e+00	1.000000e+04
274	4.054209e-01	5.146012e-01	3.305694e+00	1.000000e+04
275	3.980313e-01	5.127955e-01	3.645804e+00	1.000000e+04
276	4.171280e-01	5.174837e-01	3.361099e+00	1.000000e+04
277	4.050760e-01	5.150075e-01	3.417222e+00	1.000000e+04
278	3.845299e-01	5.138966e-01	3.643719e+00	1.000000e+04
279	3.925996e-01	5.110353e-01	3.898569e+00	1.000000e+04
280	4.194209e-01	5.163445e-01	4.124969e+00	1.000000e+04
281	3.762784e-01	5.108436e-01	3.584591e+00	1.000000e+04
282	4.086595e-01	5.162819e-01	4.407403e+00	1.000000e+04
283	3.930683e-01	5.120160e-01	3.611390e+00	1.000000e+04
284	3.879388e-01	5.122895e-01	3.979836e+00	1.000000e+04
285	3.822678e-01	5.140527e-01	3.808655e+00	1.000000e+04
286	3.874630e-01	5.121100e-01	3.523917e+00	1.000000e+04
287	3.912658e-01	5.136139e-01	3.665200e+00	1.000000e+04
288	3.964716e-01	5.129215e-01	4.459599e+00	1.000000e+04
289	4.051524e-01	5.148094e-01	3.833961e+00	1.000000e+04
290	3.920958e-01	5.149883e-01	3.606013e+00	1.000000e+04
291	3.784466e-01	5.123377e-01	4.514014e+00	1.000000e+04
292	3.902860e-01	5.111060e-01	3.888365e+00	1.000000e+04
293	3.752212e-01	5.098043e-01	3.603612e+00	1.000000e+04
294	4.189465e-01	5.145151e-01	3.347313e+00	1.000000e+04
295	3.952340e-01	5.132960e-01	4.084980e+00	1.000000e+04
296	4.228016e-01	5.155803e-01	4.254549e+00	1.000000e+04
297	3.682579e-01	5.086663e-01	2.975807e+00	1.000000e+04
298	3.903639e-01	5.118151e-01	3.628356e+00	1.000000e+04
299	4.242363e-01	5.151312e-01	3.258462e+00	1.000000e+04
300	3.695573e-01	5.094069e-01	3.683774e+00	1.000000e+04
301	3.899918e-01	5.105549e-01	3.626242e+00	1.000000e+04
302	4.051281e-01	5.124509e-01	3.483529e+00	1.000000e+04
303	4.060848e-01	5.131204e-01	3.539627e+00	1.000000e+04
304	3.957994e-01	5.109327e-01	3.851292e+00	1.000000e+04
305	3.897031e-01	5.130196e-01	4.049305e+00	1.000000e+04
306	3.770612e-01	5.101129e-01	3.963303e+00	1.000000e+04
307	4.166719e-01	5.145190e-01	3.479751e+00	1.000000e+04
308	4.034090e-01	5.130858e-01	4.245790e+00	1.000000e+04
309	4.166014e-01	5.107778e-01	3.620194e+00	1.000000e+04
310	3.944376e-01	5.101188e-01	3.789855e+00	1.000000e+04
311	3.955219e-01	5.115740e-01	3.448327e+00	1.000000e+04
312	3.861499e-01	5.122010e-01	3.873600e+00	1.000000e+04
313	4.159321e-01	5.121952e-01	3.730838e+00	1.000000e+04
314	4.239560e-01	5.134268e-01	3.673297e+00	1.000000e+04
315	3.789767e-01	5.095334e-01	3.615767e+00	1.000000e+04
316	3.772696e-01	5.099088e-01	3.586646e+00	1.000000e+04
317	4.101773e-01	5.107594e-01	3.671121e+00	1.000000e+04
318	4.015549e-01	5.105439e-01	4.067953e+00	1.000000e+04
319	4.029663e-01	5.139861e-01	3.925152e+00	1.000000e+04
320	4.068478e-01	5.120630e-01	3.668789e+00	1.000000e+04
321	3.927243e-01	5.090997e-01	3.980428e+00	1.000000e+04
322	3.815968e-01	5.080259e-01	3.894439e+00	1.000000e+04
323	3.784098e-01	5.083355e-01	4.404817e+00	1.000000e+04
324	3.983957e-01	5.102728e-01	4.006370e+00	1.000000e+04
325	3.873130e-01	5.062975e-01	3.778388e+00	1.000000e+04
326	4.073475e-01	5.136383e-01	3.238078e+00	1.000000e+04
327	4.137490e-01	5.129611e-01	4.004165e+00	1.000000e+04
328	3.869404e-01	5.091137e-01	3.236630e+00	1.000000e+04
329	3.990885e-01	5.100870e-01	4.173102e+00	1.000000e+04
330	4.184329e-01	5.112177e-01	3.803099e+00	1.000000e+04
331	3.940794e-01	5.098554e-01	3.546761e+00	1.000000e+04
332	3.941415e-01	5.096777e-01	3.773232e+00	1.000000e+04
333	3.996570e-01	5.077858e-01	3.687284e+00	1.000000e+04
334	4.007618e-01	5.096581e-01	4.112511e+00	1.000000e+04
335	3.986153e-01	5.088177e-01	3.572134e+00	1.000000e+04
336	4.084275e-01	5.089786e-01	3.770203e+00	1.000000e+04
337	3.814580e-01	5.076158e-01	3.911437e+00	1.000000e+04
338	3.848275e-01	5.092243e-01	4.052642e+00	1.000000e+04
339	3.999902e-01	5.083730e-01	4.307410e+00	1.000000e+04
340	3.979911e-01	5.112155e-01	4.192958e+00	1.000000e+04
341	3.571491e-01	5.048166e-01	3.084614e+00	1.000000e+04
342	3.934005e-01	5.080690e-01	4.305093e+00	1.000000e+04
343	3.954181e-01	5.070101e-01	2.969546e+00	1.000000e+04
344	3.998593e-01	5.104787e-01	3.451711e+00	1.000000e+04
345	4.011520e-01	5.073194e-01	3.536213e+00	1.000000e+04
346	4.104644e-01	5.104404e-01	3.620699e+00	1.000000e+04
347	3.995716e-01	5.102121e-01	4.500299e+00	1.000000e+04
348	4.131197e-01	5.105302e-01	3.704267e+00	1.000000e+04
349	3.940255e-01	5.070867e-01	3.930707e+00	1.000000e+04
350	4.026595e-01	5.091266e-01	3.361969e+00	1.000000e+04
351	3.882351e-01	5.074116e-01	3.219309e+00	1.000000e+04
352	3.936396e-01	5.070839e-01	3.587834e+00	1.000000e+04
353	4.057697e-01	5.071498e-01	3.530321e+00	1.000000e+04
354	3.958622e-01	5.052345e-01	3.444422e+00	1.000000e+04
355	3.790379e-01	5.089614e-01	4.238865e+00	1.000000e+04
356	3.905969e-01	5.077786e-01	3.300898e+00	1.000000e+04
357	3.591542e-01	5.037925e-01	3.953382e+00	1.000000e+04
358	3.994379e-01	5.082414e-01	3.129061e+00	1.000000e+04
359	4.175488e-01	5.090439e-01	3.497604e+00	1.000000e+04
360	3.871351e-01	5.075006e-01	2.644977e+00	1.000000e+04
361	3.933637e-01	5.067044e-01	3.837146e+00	1.000000e+04
362	3.729190e-01	5.045692e-01	3.807981e+00	1.000000e+04
363	3.847631e-01	5.064824e-01	3.750425e+00	1.000000e+04
364	4.011067e-01	5.070166e-01	3.636084e+00	1.000000e+04
365	3.900236e-01	5.075404e-01	3.663754e+00	1.000000e+04
366	3.839385e-01	5.058376e-01	3.435841e+00	1.000000e+04
367	3.889372e-01	5.032402e-01	2.867203e+00	1.000000e+04
368	3.861695e-01	5.057859e-01	4.229713e+00	1.000000e+04
369	3.903388e-01	5.051918e-01	3.490530e+00	1.000000e+04
370	3.992648e-01	5.049529e-01	3.376241e+00	1.000000e+04
371	3.855117e-01	5.063306e-01	3.460759e+00	1.000000e+04
372	3.715758e-01	5.048676e-01	3.658850e+00	1.000000e+04
373	4.067614e-01	5.074890e-01	3.885298e+00	1.000000e+04
374	3.934759e-01	5.045998e-01	3.089389e+00	1.000000e+04
375	3.926278e-01	5.048139e-01	3.969096e+00	1.000000e+04
376	3.883238e-01	5.053370e-01	3.485544e+00	1.000000e+04
377	3.984623e-01	5.073735e-01	3.683630e+00	1.000000e+04
378	3.869716e-01	5.031112e-01	3.569303e+00	1.000000e+04
379	3.904957e-01	5.041611e-01	3.738974e+00	1.000000e+04
380	3.589817e-01	5.009570e-01	3.539443e+00	1.000000e+04
381	3.971152e-01	5.050534e-01	3.197965e+00	1.000000e+04
382	3.791337e-01	5.027166e-01	3.623289e+00	1.000000e+04
383	4.006065e-01	5.054348e-01	3.224998e+00	1.000000e+04
384	4.050439e-01	5.046520e-01	3.565124e+00	1.000000e+04
385	3.991587e-01	5.045527e-01	3.479218e+00	1.000000e+04
386	3.833423e-01	5.042023e-01	3.876088e+00	1.000000e+04
387	3.815359e-01	5.046438e-01	3.648132e+00	1.000000e+04
388	3.874172e-01	5.049238e-01	3.306632e+00	1.000000e+04
389	3.959250e-01	5.062021e-01	3.391163e+00	1.000000e+04
390	3.887418e-01	5.046729e-01	3.986834e+00	1.000000e+04
391	3.702774e-01	5.021259e-01	2.736544e+00	1.000000e+04
392	3.953801e-01	5.035771e-01	3.218755e+00	1.000000e+04
393	4.065078e-01	5.060689e-01	3.984846e+00	1.000000e+04
394	3.952296e-01	5.051355e-01	4.069241e+00	1.000000e+04
395	4.026292e-01	5.043897e-01	3.727657e+00	1.000000e+04
396	4.143853e-01	5.079901e-01	2.903382e+00	1.000000e+04
397	3.716600e-01	5.029235e-01	4.038704e+00	1.000000e+04
398	3.791213e-01	5.050703e-01	3.611932e+00	1.000000e+04
399	3.861194e-01	5.049485e-01	3.270439e+00	1.000000e+04
400	3.900464e-01	5.036551e-01	3.866134e+00	1.000000e+04
401	3.856710e-01	5.030694e-01	2.956639e+00	1.000000e+04
402	3.640958e-01	5.025156e-01	3.779577e+00	1.000000e+04
403	3.878946e-01	5.045037e-01	3.551640e+00	1.000000e+04
404	3.816865e-01	5.046186e-01	3.295352e+00	1.000000e+04
405	3.620095e-01	5.040422e-01	3.919439e+00	1.000000e+04
406	3.885676e-01	5.041317e-01	3.180319e+00	1.000000e+04
407	3.875310e-01	5.036079e-01	3.435261e+00	1.000000e+04
408	3.850660e-01	5.022719e-01	3.974128e+00	1.000000e+04
409	4.009142e-01	5.061294e-01	4.143718e+00	1.000000e+04
410	3.913105e-01	5.047366e-01	3.205770e+00	1.000000e+04
411	4.026868e-01	5.052973e-01	3.233526e+00	1.000000e+04
412	3.867953e-01	5.016391e-01	2.693325e+00	1.000000e+04
413	3.769492e-01	5.008648e-01	2.976762e+00	1.000000e+04
414	3.799122e-01	5.031923e-01	3.515721e+00	1.000000e+04
415	4.010209e-01	5.039128e-01	3.912584e+00	1.000000e+04
416	3.952020e-01	5.031230e-01	2.775898e+00	1.000000e+04
417	3.864796e-01	5.034691e-01	3.428487e+00	1.000000e+04
418	3.912134e-01	5.024647e-01	3.342609e+00	1.000000e+04
419	4.155435e-01	5.062814e-01	3.853097e+00	1.000000e+04
420	3.768253e-01	5.032270e-01	3.710338e+00	1.000000e+04
421	4.036824e-01	5.006728e-01	3.851584e+00	1.000000e+04
422	3.967333e-01	5.037852e-01	3.708826e+00	1.000000e+04
423	3.919152e-01	5.021133e-01	3.395711e+00	1.000000e+04
424	3.870797e-01	5.052459e-01	3.764200e+00	1.000000e+04
425	3.954507e-01	5.021797e-01	3.394279e+00	1.000000e+04
426	3.820887e-01	5.017026e-01	3.478793e+00	1.000000e+04
427	3.683700e-01	5.012419e-01	3.478097e+00	1.000000e+04
428	3.878979e-01	5.029010e-01	3.903365e+00	1.000000e+04
429	3.647029e-01	5.005766e-01	3.448223e+00	1.000000e+04
430	3.817399e-01	5.019334e-01	3.674714e+00	1.000000e+04
431	3.984534e-01	5.032378e-01	3.957955e+00	1.000000e+04
432	4.003557e-01	5.043704e-01	3.644790e+00	1.000000e+04
433	3.895356e-01	5.019975e-01	3.700856e+00	1.000000e+04
434	4.133215e-01	5.039987e-01	3.387743e+00	1.000000e+04
435	3.719601e-01	5.011647e-01	3.245077e+00	1.000000e+04
436	3.776564e-01	5.016796e-01	3.159236e+00	1.000000e+04
437	4.056788e-01	5.029820e-01	3.612965e+00	1.000000e+04
438	3.750764e-01	5.002435e-01	3.044291e+00	1.000000e+04
439	3.776513e-01	5.025038e-01	4.009199e+00	1.000000e+04
440	3.886201e-01	5.016941e-01	3.554036e+00	1.000000e+04
441	3.774684e-01	5.035666e-01	3.326145e+00	1.000000e+04
442	4.015682e-01	5.017519e-01	3.552660e+00	1.000000e+04
443	3.656997e-01	4.972650e-01	3.069191e+00	1.000000e+04
444	3.846543e-01	4.996939e-01	3.210565e+00	1.000000e+04
445	3.783652e-01	4.976576e-01	2.925947e+00	1.000000e+04
446	3.985832e-01	5.048073e-01	2.698182e+00	1.000000e+04
447	4.023043e-01	5.035576e-01	3.123605e+00	1.000000e+04
448	4.008302e-01	5.026828e-01	3.520547e+00	1.000000e+04
449	3.983158e-01	5.006614e-01	3.690228e+00	1.000000e+04
450	4.024630e-01	5.041426e-01	3.945068e+00	1.000000e+04
451	3.754400e-01	4.986331e-01	3.859086e+00	1.000000e+04
452	3.955990e-01	5.026201e-01	3.432351e+00	1.000000e+04
453	3.952731e-01	5.021603e-01	3.630448e+00	1.000000e+04
454	3.652341e-01	4.996105e-01	3.004975e+00	1.000000e+04
455	3.814117e-01	4.994359e-01	3.259952e+00	1.000000e+04
456	3.976798e-01	5.005201e-01	3.486481e+00	1.000000e+04
457	3.965256e-01	5.009526e-01	3.372193e+00	1.000000e+04
458	3.876991e-01	5.007024e-01	2.888760e+00	1.000000e+04
459	3.700695e-01	4.976206e-01	3.399338e+00	1.000000e+04
460	3.916670e-01	5.021903e-01	3.597442e+00	1.000000e+04
461	3.913897e-01	5.001071e-01	2.829988e+00	1.000000e+04
462	3.904186e-01	5.012578e-01	3.993722e+00	1.000000e+04
463	4.122299e-01	5.024824e-01	3.084201e+00	1.000000e+04
464	3.876975e-01	5.028636e-01	3.083584e+00	1.000000e+04
465	3.715966e-01	5.003956e-01	3.508931e+00	1.000000e+04
466	4.098707e-01	5.020552e-01	3.053868e+00	1.000000e+04
467	3.805169e-01	5.001084e-01	4.018775e+00	1.000000e+04
468	3.780355e-01	5.000152e-01	3.308032e+00	1.000000e+04
469	4.006963e-01	5.020894e-01	3.420960e+00	1.000000e+04
470	3.998959e-01	5.012360e-01	3.335084e+00	1.000000e+04
471	3.852474e-01	5.015146e-01	3.788778e+00	1.000000e+04
472	3.687508e-01	4.990378e-01	3.305261e+00	1.000000e+04
473	3.985204e-01	5.031164e-01	3.361395e+00	1.000000e+04
474	3.858406e-01	4.998072e-01	3.275530e+00	1.000000e+04
475	3.902809e-01	5.008722e-01	3.416863e+00	1.000000e+04
476	3.805650e-01	4.992223e-01	2.791433e+00	1.000000e+04
477	3.961896e-01	4.991491e-01	3.529212e+00	1.000000e+04
478	3.845690e-01	4.977662e-01	2.903759e+00	1.000000e+04
479	3.794143e-01	4.971063e-01	3.243949e+00	1.000000e+04
480	3.920540e-01	4.997462e-01	3.584071e+00	1.000000e+04
481	3.949965e-01	5.012677e-01	3.015403e+00	1.000000e+04
482	3.906107e-01	4.998904e-01	3.099993e+00	1.000000e+04
483	3.888072e-01	4.984151e-01	2.900590e+00	1.000000e+04
484	3.600728e-01	4.977900e-01	3.013600e+00	1.000000e+04
485	3.913855e-01	5.025260e-01	3.012997e+00	1.000000e+04
486	3.855599e-01	4.984561e-01	3.977912e+00	1.000000e+04
487	3.922218e-01	4.996669e-01	3.977117e+00	1.000000e+04
488	4.003784e-01	5.019787e-01	2.812021e+00	1.000000e+04
489	3.796911e-01	5.012340e-01	3.748578e+00	1.000000e+04
490	3.587553e-01	4.977742e-01	3.378660e+00	1.000000e+04
491	3.940629e-01	4.995932e-01	3.832345e+00	1.000000e+04
492	3.856572e-01	4.996648e-01	3.490808e+00	1.000000e+04
493	3.854143e-01	4.979007e-01	3.404917e+00	1.000000e+04
494	3.847295e-01	4.987756e-01	3.205453e+00	1.000000e+04
495	3.671319e-01	4.990390e-01	3.176415e+00	1.000000e+04
496	3.790493e-01	5.001143e-01	4.056104e+00	1.000000e+04
497	3.908507e-01	5.007499e-01	3.544136e+00	1.000000e+04
498	3.959387e-01	4.999734e-01	2.776693e+00	1.000000e+04
499	3.888042e-01	4.998825e-01	3.315692e+00	1.000000e+04
500	3.884446e-01	4.998845e-01	3.627402e+00	1.000000e+04
501	3.821225e-01	4.974625e-01	3.598279e+00	1.000000e+04
502	3.987161e-01	4.990011e-01	3.739547e+00	1.000000e+04
503	3.973587e-01	5.004245e-01	3.256040e+00	1.000000e+04
504	3.871295e-01	4.969763e-01	3.056606e+00	1.000000e+04
505	3.866597e-01	4.977317e-01	3.169585e+00	1.000000e+04
506	3.882733e-01	5.002790e-01	3.623312e+00	1.000000e+04
507	3.845041e-01	4.981012e-01	3.395407e+00	1.000000e+04
508	3.824302e-01	4.983678e-01	2.997162e+00	1.000000e+04
509	4.092688e-01	5.000411e-01	3.280538e+00	1.000000e+04
510	3.768885e-01	4.980487e-01	3.251485e+00	1.000000e+04
511	3.718311e-01	4.959300e-01	2.796473e+00	1.000000e+04
512	3.873559e-01	4.964462e-01	3.647841e+00	1.000000e+04
513	3.844499e-01	4.977865e-01	3.448329e+00	1.000000e+04
514	3.651811e-01	4.976018e-01	2.595712e+00	1.000000e+04
515	4.005041e-01	4.982258e-01	3.844686e+00	1.000000e+04
516	3.740934e-01	4.968035e-01	3.474748e+00	1.000000e+04
517	3.627963e-01	4.986293e-01	3.786427e+00	1.000000e+04
518	3.852073e-01	4.985018e-01	3.842465e+00	1.000000e+04
519	3.804241e-01	4.969597e-01	3.358937e+00	1.000000e+04
520	4.003585e-01	5.000615e-01	3.216278e+00	1.000000e+04
521	3.760163e-01	4.972644e-01	3.016851e+00	1.000000e+04
522	3.958314e-01	4.998302e-01	3.499007e+00	1.000000e+04
523	3.877390e-01	4.978347e-01	3.555102e+00	1.000000e+04
524	3.842366e-01	4.982633e-01	3.696379e+00	1.000000e+04
525	4.102610e-01	5.004955e-01	3.440062e+00	1.000000e+04
526	3.814691e-01	4.976038e-01	3.041807e+00	1.000000e+04
527	3.907477e-01	4.979646e-01	3.637548e+00	1.000000e+04
528	3.910043e-01	4.989863e-01	3.239255e+00	1.000000e+04
529	4.184243e-01	4.999639e-01	3.352197e+00	1.000000e+04
530	3.758731e-01	4.969695e-01	3.209539e+00	1.000000e+04
531	3.793825e-01	4.978357e-01	3.294090e+00	1.000000e+04
532	3.616559e-01	4.951023e-01	3.747792e+00	1.000000e+04
533	3.819519e-01	4.978216e-01	3.832235e+00	1.000000e+04
534	3.749853e-01	4.963721e-01	3.235120e+00	1.000000e+04
535	4.001316e-01	4.993453e-01	3.035690e+00	1.000000e+04
536	3.845652e-01	4.988282e-01	3.574636e+00	1.000000e+04
537	3.784380e-01	4.971460e-01	2.344136e+00	1.000000e+04
538	3.930594e-01	4.964740e-01	3.261100e+00	1.000000e+04
539	3.723669e-01	4.971881e-01	3.260448e+00	1.000000e+04
540	3.905032e-01	4.980184e-01	2.862230e+00	1.000000e+04
541	3.951611e-01	4.990532e-01	3.088838e+00	1.000000e+04
542	3.779688e-01	4.949261e-01	3.457389e+00	1.000000e+04
543	3.694011e-01	4.973012e-01	3.286312e+00	1.000000e+04
544	3.769258e-01	4.975087e-01	3.115269e+00	1.000000e+04
545	3.536926e-01	4.947067e-01	3.483815e+00	1.000000e+04
546	3.774930e-01	4.969490e-01	3.113949e+00	1.000000e+04
547	3.772629e-01	4.993174e-01	3.255314e+00	1.000000e+04
548	3.913268e-01	4.993169e-01	3.538639e+00	1.000000e+04
549	3.931237e-01	4.967368e-01	3.111968e+00	1.000000e+04
550	3.838875e-01	4.978647e-01	2.798972e+00	1.000000e+04
551	3.961073e-01	4.981830e-01	3.962713e+00	1.000000e+04
552	3.637849e-01	4.937049e-01	3.592752e+00	1.000000e+04
553	3.637068e-01	4.958695e-01	3.563636e+00	1.000000e+04
554	3.608578e-01	4.946096e-01	3.165357e+00	1.000000e+04
555	4.058724e-01	5.001264e-01	3.505495e+00	1.000000e+04
556	3.984055e-01	4.960543e-01	3.022035e+00	1.000000e+04
557	3.601443e-01	4.946826e-01	3.504189e+00	1.000000e+04
558	3.759212e-01	4.952818e-01	3.531886e+00	1.000000e+04
559	3.759914e-01	4.968872e-01	3.303999e+00	1.000000e+04
560	3.816356e-01	4.962294e-01	2.905772e+00	1.000000e+04
561	3.892038e-01	4.979612e-01	3.103974e+00	1.000000e+04
562	3.879558e-01	4.960045e-01	3.699702e+00	1.000000e+04
563	3.819587e-01	4.980749e-01	3.329794e+00	1.000000e+04
564	3.989532e-01	4.967882e-01	3.300730e+00	1.000000e+04
565	3.726339e-01	4.944876e-01	3.214877e+00	1.000000e+04
566	3.833424e-01	4.962623e-01	3.413017e+00	1.000000e+04
567	3.745660e-01	4.942428e-01	3.809901e+00	1.000000e+04
568	3.969500e-01	4.970501e-01	3.809139e+00	1.000000e+04
569	3.942216e-01	4.974740e-01	2.615679e+00	1.000000e+04
570	3.859385e-01	4.952961e-01	3.751059e+00	1.000000e+04
571	3.729861e-01	4.941003e-01	3.040369e+00	1.000000e+04
572	3.720785e-01	4.971908e-01	3.210147e+00	1.000000e+04
573	4.098902e-01	4.980616e-01	3.181107e+00	1.000000e+04
574	3.842375e-01	4.945418e-01	2.669314e+00	1.000000e+04
575	3.867833e-01	4.941251e-01	3.094744e+00	1.000000e+04
576	3.873010e-01	4.949840e-01	3.633679e+00	1.000000e+04
577	3.831116e-01	4.946857e-01	2.610640e+00	1.000000e+04
578	3.737073e-01	4.929330e-01	2.865696e+00	1.000000e+04
579	3.755750e-01	4.951041e-01	4.143013e+00	1.000000e+04
580	3.736923e-01	4.952263e-01	3.148270e+00	1.000000e+04
581	3.793681e-01	4.944777e-01	3.658796e+00	1.000000e+04
582	3.860881e-01	4.946488e-01	3.232101e+00	1.000000e+04
583	3.761396e-01	4.956829e-01	3.458635e+00	1.000000e+04
584	3.759815e-01	4.952421e-01	2.833197e+00	1.000000e+04
585	3.808420e-01	4.942970e-01	3.145004e+00	1.000000e+04
586	4.176961e-01	4.988448e-01	2.746809e+00	1.000000e+04
587	3.920399e-01	4.961005e-01	3.626584e+00	1.000000e+04
588	3.539304e-01	4.946647e-01	3.256690e+00	1.000000e+04
589	3.639338e-01	4.966499e-01	3.994376e+00	1.000000e+04
590	3.651850e-01	4.930154e-01	3.454023e+00	1.000000e+04
591	3.652943e-01	4.937160e-01	3.623718e+00	1.000000e+04
592	3.952949e-01	4.960031e-01	3.282222e+00	1.000000e+04
593	3.828503e-01	4.967259e-01	3.679132e+00	1.000000e+04
594	3.712107e-01	4.946773e-01	3.138842e+00	1.000000e+04
595	3.697436e-01	4.955378e-01	3.393792e+00	1.000000e+04
596	3.702415e-01	4.951186e-01	2.853560e+00	1.000000e+04
597	4.084458e-01	4.975668e-01	2.767796e+00	1.000000e+04
598	3.898911e-01	4.968850e-01	3.505580e+00	1.000000e+04
599	3.699587e-01	4.933353e-01	2.936927e+00	1.000000e+04
600	3.817251e-01	4.934636e-01	2.567171e+00	1.000000e+04
601	3.907473e-01	4.965215e-01	3.702561e+00	1.000000e+04
602	3.897420e-01	4.974688e-01	3.332652e+00	1.000000e+04
603	3.988810e-01	4.961466e-01	2.877624e+00	1.000000e+04
604	3.661058e-01	4.938940e-01	3.161024e+00	1.000000e+04
605	3.790581e-01	4.959880e-01	3.557958e+00	1.000000e+04
606	3.865858e-01	4.956888e-01	2.790512e+00	1.000000e+04
607	3.863722e-01	4.944201e-01	3.130725e+00	1.000000e+04
608	3.895132e-01	4.965814e-01	3.272086e+00	1.000000e+04
609	3.849290e-01	4.960654e-01	3.583805e+00	1.000000e+04
610	3.870373e-01	4.954475e-01	3.128727e+00	1.000000e+04
611	3.902010e-01	4.961566e-01	3.440475e+00	1.000000e+04
612	3.592493e-01	4.953057e-01	3.354594e+00	1.000000e+04
613	3.823427e-01	4.949410e-01	3.183538e+00	1.000000e+04
614	3.699183e-01	4.952039e-01	2.387769e+00	1.000000e+04
615	3.713900e-01	4.948046e-01	3.523194e+00	1.000000e+04
616	3.819839e-01	4.962577e-01	2.744978e+00	1.000000e+04
617	3.720622e-01	4.934152e-01	3.351587e+00	1.000000e+04
618	3.710019e-01	4.935147e-01	2.868158e+00	1.000000e+04
619	3.883125e-01	4.950253e-01	2.555211e+00	1.000000e+04
620	3.751769e-01	4.942339e-01	3.321435e+00	1.000000e+04
621	3.752295e-01	4.934517e-01	2.838012e+00	1.000000e+04
622	3.799391e-01	4.929909e-01	2.894239e+00	1.000000e+04
623	3.939736e-01	4.965258e-01	3.575202e+00	1.000000e+04
624	3.794064e-01	4.947989e-01	3.318909e+00	1.000000e+04
625	3.925891e-01	4.959408e-01	3.346643e+00	1.000000e+04
626	3.687042e-01	4.935333e-01	2.920010e+00	1.000000e+04
627	3.866391e-01	4.931697e-01	3.487377e+00	1.000000e+04
628	3.835456e-01	4.939554e-01	2.975523e+00	1.000000e+04
629	3.951144e-01	4.958162e-01	3.486085e+00	1.000000e+04
630	3.686208e-01	4.941367e-01	3.428592e+00	1.000000e+04
631	3.853359e-01	4.949933e-01	3.484702e+00	1.000000e+04
632	3.649660e-01	4.930130e-01	3.427210e+00	1.000000e+04
633	3.675417e-01	4.939848e-01	3.085753e+00	1.000000e+04
634	3.669215e-01	4.922884e-01	2.914751e+00	1.000000e+04
635	3.863496e-01	4.940453e-01	2.772180e+00	1.000000e+04
636	3.851841e-01	4.949847e-01	3.055601e+00	1.000000e+04
637	3.876916e-01	4.922469e-01	3.026592e+00	1.000000e+04
638	3.904476e-01	4.952818e-01	2.883999e+00	1.000000e+04
639	3.695702e-01	4.915386e-01	2.713037e+00	1.000000e+04
640	3.832894e-01	4.953225e-01	3.507626e+00	1.000000e+04
641	3.732545e-01	4.951063e-01	2.654998e+00	1.000000e+04
642	3.671358e-01	4.927375e-01	3.648382e+00	1.000000e+04
643	3.675318e-01	4.935323e-01	3.136496e+00	1.000000e+04
644	3.852360e-01	4.914822e-01	3.022278e+00	1.000000e+04
645	3.746899e-01	4.937562e-01	3.561228e+00	1.000000e+04
646	3.550209e-01	4.930949e-01	3.106154e+00	1.000000e+04
647	3.837181e-01	4.970501e-01	3.559894e+00	1.000000e+04
648	3.844912e-01	4.947159e-01	3.360399e+00	1.000000e+04
649	3.733096e-01	4.926997e-01	2.933764e+00	1.000000e+04
650	3.882722e-01	4.938639e-01	3.188755e+00	1.000000e+04
651	3.587478e-01	4.919611e-01	2.648563e+00	1.000000e+04
652	3.637175e-01	4.921570e-01	3.130792e+00	1.000000e+04
653	3.712588e-01	4.928354e-01	3.101769e+00	1.000000e+04
654	3.808262e-01	4.925237e-01	3.583907e+00	1.000000e+04
655	3.921280e-01	4.947987e-01	2.702865e+00	1.000000e+04
656	3.761137e-01	4.926614e-01	2.475144e+00	1.000000e+04
657	3.736229e-01	4.936755e-01	3.298179e+00	1.000000e+04
658	3.600668e-01	4.916296e-01	3.666688e+00	1.000000e+04
659	3.780553e-01	4.917676e-01	3.552364e+00	1.000000e+04
660	3.648309e-01	4.920725e-01	2.813317e+00	1.000000e+04
661	3.836675e-01	4.931991e-01	2.670766e+00	1.000000e+04
662	4.005670e-01	4.951537e-01	3.550557e+00	1.000000e+04
663	3.912106e-01	4.967058e-01	2.811510e+00	1.000000e+04
664	3.747408e-01	4.935203e-01	2.555369e+00	1.000000e+04
665	3.679068e-01	4.932320e-01	2.924027e+00	1.000000e+04
666	3.861481e-01	4.942721e-01	2.895044e+00	1.000000e+04
667	4.003334e-01	4.950137e-01	3.348826e+00	1.000000e+04
668	3.912452e-01	4.963279e-01	2.893796e+00	1.000000e+04
669	3.563694e-01	4.903236e-01	3.177192e+00	1.000000e+04
670	3.644282e-01	4.911763e-01	2.693798e+00	1.000000e+04
671	3.787835e-01	4.957724e-01	3.204416e+00	1.000000e+04
672	3.757660e-01	4.931054e-01	3.572943e+00	1.000000e+04
673	3.901016e-01	4.920954e-01	2.833892e+00	1.000000e+04
674	3.849015e-01	4.936051e-01	3.259289e+00	1.000000e+04
675	3.458174e-01	4.901391e-01	3.173444e+00	1.000000e+04
676	3.733321e-01	4.905932e-01	2.945629e+00	1.000000e+04
677	3.868102e-01	4.954449e-01	2.859847e+00	1.000000e+04
678	3.849661e-01	4.928329e-01	3.029661e+00	1.000000e+04
679	3.638096e-01	4.908578e-01	3.256235e+00	1.000000e+04
680	3.891922e-01	4.903951e-01	3.141994e+00	1.000000e+04
681	3.767824e-01	4.905485e-01	3.311751e+00	1.000000e+04
682	3.621129e-01	4.912537e-01	3.509871e+00	1.000000e+04
683	3.933132e-01	4.957144e-01	2.430062e+00	1.000000e+04
684	3.851219e-01	4.939779e-01	3.224708e+00	1.000000e+04
685	3.768871e-01	4.913130e-01	3.621629e+00	1.000000e+04
686	3.807136e-01	4.956157e-01	3.194941e+00	1.000000e+04
687	3.908167e-01	4.946361e-01	3.336290e+00	1.000000e+04
688	3.764890e-01	4.912617e-01	3.477610e+00	1.000000e+04
689	3.821166e-01	4.931722e-01	3.420120e+00	1.000000e+04
690	3.807816e-01	4.923060e-01	3.277448e+00	1.000000e+04
691	3.747991e-01	4.902118e-01	3.248395e+00	1.000000e+04
692	3.612643e-01	4.895278e-01	2.708191e+00	1.000000e+04
693	3.894904e-01	4.949170e-01	3.673167e+00	1.000000e+04
694	3.733047e-01	4.937064e-01	3.331661e+00	1.000000e+04
695	3.849566e-01	4.944467e-01	2.990224e+00	1.000000e+04
696	3.826993e-01	4.929282e-01	2.989626e+00	1.000000e+04
697	3.705296e-01	4.897289e-01	2.989028e+00	1.000000e+04
698	3.842648e-01	4.938651e-01	3.385996e+00	1.000000e+04
699	3.631388e-01	4.895031e-01	2.646982e+00	1.000000e+04
700	3.674558e-01	4.902411e-01	2.958826e+00	1.000000e+04
701	3.651355e-01	4.903051e-01	2.901439e+00	1.000000e+04
702	3.870841e-01	4.931159e-01	3.837979e+00	1.000000e+04
703	3.765144e-01	4.910693e-01	3.496441e+00	1.000000e+04
704	3.686457e-01	4.928332e-01	4.063693e+00	1.000000e+04
705	3.805855e-01	4.914331e-01	3.210953e+00	1.000000e+04
706	3.614187e-01	4.901367e-01	3.125118e+00	1.000000e+04
707	3.715740e-01	4.932294e-01	3.152890e+00	1.000000e+04
708	3.664607e-01	4.918344e-01	3.209055e+00	1.000000e+04
709	3.646558e-01	4.918229e-01	3.605979e+00	1.000000e+04
710	3.880008e-01	4.943868e-01	2.838524e+00	1.000000e+04
711	3.791207e-01	4.935612e-01	2.837956e+00	1.000000e+04
712	3.821857e-01	4.933510e-01	2.865786e+00	1.000000e+04
713	3.686017e-01	4.915152e-01	3.433164e+00	1.000000e+04
714	3.971650e-01	4.940149e-01	3.375682e+00	1.000000e+04
715	3.791183e-01	4.936078e-01	3.091031e+00	1.000000e+04
716	3.983194e-01	4.943192e-01	3.317594e+00	1.000000e+04
717	3.766780e-01	4.926890e-01	3.487316e+00	1.000000e+04
718	3.554422e-01	4.904293e-01	2.890269e+00	1.000000e+04
719	3.532701e-01	4.901972e-01	2.804498e+00	1.000000e+04
720	3.871382e-01	4.933832e-01	3.286696e+00	1.000000e+04
721	3.691780e-01	4.901332e-01	3.030461e+00	1.000000e+04
722	3.773313e-01	4.924465e-01	3.938577e+00	1.000000e+04
723	3.783559e-01	4.928885e-01	2.943874e+00	1.000000e+04
724	3.765285e-01	4.924007e-01	3.653225e+00	1.000000e+04
725	3.622434e-01	4.910362e-01	2.715374e+00	1.000000e+04
726	3.925235e-01	4.955847e-01	3.055602e+00	1.000000e+04
727	3.993356e-01	4.926637e-01	2.515437e+00	1.000000e+04
728	3.756072e-01	4.914981e-01	3.281668e+00	1.000000e+04
729	3.635093e-01	4.911772e-01	3.224217e+00	1.000000e+04
730	3.888710e-01	4.922751e-01	2.882801e+00	1.000000e+04
731	3.738421e-01	4.941419e-01	3.535369e+00	1.000000e+04
732	3.962704e-01	4.942886e-01	2.995108e+00	1.000000e+04
733	3.657968e-01	4.895515e-01	2.966111e+00	1.000000e+04
734	3.591489e-01	4.903736e-01	2.993916e+00	1.000000e+04
735	3.832092e-01	4.913339e-01	2.680944e+00	1.000000e+04
736	3.768828e-01	4.910848e-01	2.396432e+00	1.000000e+04
737	3.775838e-01	4.918468e-01	3.020699e+00	1.000000e+04
738	3.724612e-01	4.921958e-01	2.849709e+00	1.000000e+04
739	3.945155e-01	4.919360e-01	3.133115e+00	1.000000e+04
740	3.620004e-01	4.895920e-01	2.536140e+00	1.000000e+04
741	3.637017e-01	4.912212e-01	2.649223e+00	1.000000e+04
742	3.521493e-01	4.900837e-01	3.443825e+00	1.000000e+04
743	3.865011e-01	4.921054e-01	2.733197e+00	1.000000e+04
744	3.653757e-01	4.894916e-01	2.732650e+00	1.000000e+04
745	3.734339e-01	4.912314e-01	2.277742e+00	1.000000e+04
746	3.773187e-01	4.914306e-01	3.498382e+00	1.000000e+04
747	3.910275e-01	4.924396e-01	2.844539e+00	1.000000e+04
748	3.737228e-01	4.924696e-01	2.645187e+00	1.000000e+04
749	3.463199e-01	4.905849e-01	2.389080e+00	1.000000e+04
750	3.783746e-01	4.933939e-01	3.268926e+00	1.000000e+04
