# Supplementary material for: Benchmarking Inverse Statistical Approaches for Protein Structure and Design with Exactly Solvable Models
Source: PLoS Comput Biol. 2016 May 13;12(5):e1004889. doi: 10.1371/journal.pcbi.1004889 (PMC4866778; doi:10.1371/journal.pcbi.1004889)
Supplement: S3 Code — See readme.txt file. (ZIP) [file pcbi.1004889.s004.zip › CodeS3/S_C/align_C_w0lp_pmin020.0001t0.0015.j]

3.327536e+00	4.030140e+00	8.498316e+00	6.770550e+00	8.627283e+00	3.726691e+00	2.642635e+00
2.304335e+00	5.271858e-01	-6.386559e-01	-6.437975e-01	6.896902e-01	1.376602e+00	1.806015e+00	2.223140e+00	3.120499e+00	2.592105e+00	2.818713e+00	2.956575e+00	2.390712e+00	4.026405e+00	3.898901e+00	2.481665e+00	3.523395e+00	3.917234e+00	2.377920e+00
3.695511e+00	2.866182e+00	4.860142e+00	5.494544e+00	4.244465e+00	7.501015e+00	7.209176e+00	1.646699e+00	5.398929e+00	7.916761e+00	3.608473e+00
2.944992e+00	3.266674e+00	2.221102e+00	2.905875e+00	2.804040e+00	2.946189e+00	2.193934e+00	1.654407e+00	2.464122e+00	1.016172e+00	9.471044e-01	6.368044e-01	-4.770627e-02	9.486484e-01	-2.737030e-02	1.525818e+00	5.883506e-01	5.106021e-01	1.753762e+00
6.653919e-01	-7.291004e-01	9.345073e-01	3.435969e+00	5.038725e+00	4.353441e+00	5.093986e+00	5.367271e+00	4.962203e+00	6.823154e+00	6.749777e+00	3.835477e+00	5.904155e+00	6.999476e+00	4.653596e+00
4.520177e+00	4.580507e+00	4.159472e+00	4.326167e+00	4.452143e+00	4.727323e+00	3.036517e+00	1.998326e+00	3.368605e+00	1.118755e+00	1.063739e+00	3.589133e-01	-2.267657e-01	8.413726e-01	-3.438607e-01	1.242164e+00	4.324716e-01	-1.080580e-04	2.232971e+00
1.375097e+00	-1.349524e+00	-1.002529e+00	1.193119e+00	4.438353e+00	5.723521e+00	5.050826e+00	5.654412e+00	5.979723e+00	5.579766e+00	6.376808e+00	6.438905e+00	4.474782e+00	6.121242e+00	6.954179e+00	5.882739e+00
3.081607e+00	2.722593e+00	2.054104e+00	2.479769e+00	2.380471e+00	2.965646e+00	1.961344e+00	1.056505e+00	1.990803e+00	7.975768e-01	7.146225e-01	3.997006e-01	-6.484272e-01	5.924387e-01	1.313249e-01	1.006141e+00	6.377414e-01	5.995900e-01	1.486210e+00
2.187892e+00	-1.288716e+00	-4.249452e-01	1.991801e-01	1.643216e+00	4.809863e+00	5.920486e+00	5.160073e+00	5.918133e+00	5.700091e+00	5.592541e+00	6.083762e+00	6.340037e+00	4.510427e+00	5.771880e+00	6.727670e+00	5.967392e+00
7.968878e-01	-1.982649e-01	-5.538776e-01	-2.554924e-01	-2.433167e-01	1.487691e-02	1.141980e-01	1.211793e-01	4.949841e-01	3.632354e-01	1.248974e-01	3.392965e-01	1.541483e-01	1.419674e+00	1.258841e+00	4.822774e-01	9.054473e-01	9.075077e-01	5.445636e-01
2.377304e+00	1.335673e+00	1.394856e-01	-1.146500e+00	1.539987e+00	1.591294e+00	2.914179e+00	4.440105e+00	5.558458e+00	5.107381e+00	5.309687e+00	5.610726e+00	5.535597e+00	6.636419e+00	7.076374e+00	4.669489e+00	6.294447e+00	6.970853e+00	5.430340e+00
1.735683e+00	3.541058e-01	-4.622574e-01	-3.547974e-01	4.503639e-01	1.314473e+00	2.460044e+00	2.439802e+00	3.505335e+00	3.774737e+00	3.702718e+00	4.173790e+00	3.401720e+00	5.411278e+00	4.913256e+00	3.245240e+00	4.854858e+00	5.226388e+00	3.211211e+00
5.149894e+00	5.623314e+00	7.944707e+00	6.918576e+00	7.963670e+00	5.495925e+00	4.622294e+00	2.387156e+00	-4.214258e-01	-6.324513e-01
2.071212e+00	-3.868169e-01	2.981221e-01	9.655739e-01	2.251430e+00	3.582677e+00	5.241028e+00	4.558735e+00	5.115919e+00	5.357340e+00	4.680498e+00	6.257798e+00	6.473968e+00	4.669198e+00	6.153779e+00	6.748706e+00	4.786272e+00
2.945900e+00	3.079403e+00	4.163401e+00	3.642881e+00	4.339413e+00	3.146767e+00	2.876342e+00	2.622840e+00	-2.097675e-01	-9.412959e-01	-3.200349e-01	-9.439820e-01	-1.290239e+00	-3.899874e-01	-4.824262e-01	7.087645e-01	5.469523e-01	-1.353309e+00	-1.329306e+00
3.388092e+00	4.396199e+00	8.292707e+00	6.676214e+00	8.990727e+00	4.038780e+00	2.348941e+00	1.365343e-01
1.456536e+00	1.417631e+00	1.851931e+00	1.341858e+00	1.529576e+00	1.267320e+00	2.161333e+00	2.312882e+00	-9.600196e-01	-7.721620e-01	-1.340370e+00	-1.126778e+00	-1.404243e+00	1.063902e-02	2.359601e-01	5.229579e-01	1.529857e+00	-8.236262e-01	-1.621137e+00
6.590203e-01	-2.725212e-01	-8.508609e-01	-5.857843e-01	-2.702393e-01	1.081935e+00	2.136846e+00	1.487163e+00	2.621124e+00	2.737813e+00	2.937474e+00	2.918475e+00	2.662267e+00	4.089057e+00	4.482278e+00	2.752946e+00	4.414853e+00	4.501376e+00	2.165293e+00
-3.831046e-01	-5.129312e-01	2.426155e+00	5.062779e+00	4.456644e+00	5.449823e+00	5.944996e+00	5.276081e+00	6.946169e+00	7.078187e+00	3.519462e+00	5.804725e+00	7.195418e+00	4.767946e+00
3.833057e+00	4.204748e+00	3.357608e+00	3.775485e+00	3.731453e+00	4.013426e+00	3.005376e+00	2.243575e+00	3.021811e+00	1.450643e+00	9.082112e-01	1.340469e+00	4.682134e-01	1.513143e+00	1.110548e-01	1.768123e+00	6.471851e-01	6.560327e-01	2.356331e+00
5.271547e-01	-7.238621e-01	-1.777248e-01	6.329282e-01	3.073673e+00	4.678795e+00	3.914264e+00	4.785779e+00	5.187961e+00	4.519141e+00	6.575234e+00	6.772000e+00	3.201308e+00	5.850334e+00	7.297350e+00	4.109978e+00
3.698357e+00	3.327771e+00	2.763357e+00	3.239616e+00	3.059564e+00	3.505750e+00	2.359381e+00	1.839026e+00	2.742978e+00	1.173709e+00	7.120326e-01	6.423395e-01	1.660695e-01	9.834546e-01	-1.865125e-01	1.538573e+00	4.797779e-01	6.439743e-01	1.897214e+00
2.799004e+00	1.203487e+00	-8.080874e-01	1.387947e+00	1.245780e+00	2.460472e+00	4.527361e+00	5.463419e+00	5.043359e+00	5.629123e+00	5.738143e+00	5.252167e+00	6.730680e+00	7.122289e+00	4.600467e+00	6.397453e+00	7.154713e+00	5.370656e+00
1.619701e+00	2.519495e-01	-7.510004e-01	-4.836854e-01	4.783560e-01	8.346672e-01	1.206012e+00	1.338780e+00	1.938839e+00	1.619686e+00	1.758743e+00	2.033100e+00	1.639876e+00	3.083627e+00	3.129269e+00	2.011147e+00	2.742417e+00	3.000178e+00	1.931073e+00
5.310424e+00	5.898905e+00	7.487352e+00	7.014483e+00	7.887497e+00	5.775770e+00	5.109791e+00	3.581230e+00	9.673082e-01	-9.696248e-01	-7.174613e-01
7.460478e-01	-4.708076e-01	1.943452e-01	1.292805e+00	2.346270e+00	4.449628e+00	3.904175e+00	4.036394e+00	4.033527e+00	3.373902e+00	6.250369e+00	6.823559e+00	2.935813e+00	5.880412e+00	6.486614e+00	3.528561e+00
4.574847e+00	5.743047e+00	7.181035e+00	6.468336e+00	7.216897e+00	5.426251e+00	5.236617e+00	3.255476e+00	3.736563e-01	-8.007134e-02
-3.742775e-01	1.348377e-01	-1.454143e-01	7.592883e-02	-1.340602e-01	3.713456e-02	9.902998e-02	2.598051e-01	2.869823e-01	-2.180333e-02	4.832810e-02	1.255406e-01	-1.642271e-01	-1.910601e-02	6.794409e-03	-9.496880e-02	7.164989e-02	8.649198e-02	-1.125499e-01	-7.095009e-02	2.351788e-02	-3.614931e-02	4.584594e-02	1.621368e-03	-1.682729e-02	-1.988981e-01	-3.647073e-01	8.029727e-02	-6.557211e-02	9.451402e-02	8.314823e-02	4.564102e-02	2.164790e-01	8.245436e-02	1.262335e-01	1.470845e-03	6.958081e-02	-1.160307e-01	3.128522e-01	5.227218e-02	1.210987e-04	-1.897385e-01	1.825455e-01	2.768050e-02	1.479993e-02	1.725227e-01	1.126733e-02	9.414962e-02	-5.977118e-02	-1.313013e-01	6.749903e-02	-2.418831e-01	-1.835135e-01	-1.102796e-03	-1.758350e-01	-1.616760e-01	1.664015e-01	1.324691e-01	-8.770986e-02	1.163616e-01	-3.470902e-02	-1.003568e-01	9.450986e-02	-1.585617e-01	2.614876e-02	-3.852112e-02	1.402278e-01	5.200304e-02	-8.015745e-03	6.004048e-02	-1.231938e-01	-7.941146e-02	8.418794e-02	-8.172021e-02	-5.679849e-02	1.557978e-01	3.310548e-01	7.226350e-02	1.436069e-01	8.324374e-02	2.064462e-01	1.184778e-01	-6.250359e-03	2.533037e-01	-5.810375e-02	9.831341e-02	-1.075372e-02	-1.564413e-01	1.211719e-01	-2.892144e-01	-2.010328e-01	-2.394624e-02	-1.837012e-01	-1.872701e-01	2.474857e-01	-1.636323e-01	-6.862532e-02	-2.590967e-02	5.411282e-02	-3.756249e-02	-2.879170e-02	3.116153e-01	-8.634969e-02	-7.281950e-02	-3.145280e-02	-2.423185e-03	2.948395e-02	-7.637981e-02	1.378645e-01	1.590414e-01	-1.391722e-03	8.018718e-02	1.709418e-02	-1.014889e-01	-1.304440e-01	-1.098766e-01	-4.751979e-02	-3.369524e-02	-1.029742e-01	-2.038762e-01	-2.127732e-02	-2.221883e-01	-1.364886e-01	-1.556950e-01	-5.244248e-02	1.493145e-01	5.691801e-03	2.937940e-01	3.656395e-01	-2.233848e-02	3.098757e-01	3.682335e-01	-1.846011e-01
-2.033162e-01	-1.666098e-01	-3.390138e-01	-7.259223e-02	-1.229610e-01	1.631431e-01	3.155840e-01	-5.478043e-02	3.535564e-01	4.073586e-01	-2.343808e-01	-4.205319e-01	-3.059481e-01	-1.875977e-01	2.720788e-01	-4.075388e-01	5.570548e-01	3.885855e-01	-1.110625e-01	2.384973e-01	4.103025e-01	-3.767109e-01	5.099232e-01	4.847606e-01	3.381217e-01	-9.426411e-02	4.037497e-01	-5.727319e-01	-4.172141e-01	-2.439180e-01	-9.805323e-02	-6.976097e-01	4.608441e-01	5.656125e-02	-1.304141e-01	3.809131e-01	1.507211e-01	2.862069e-01	-1.283413e-01	-8.569702e-02	-9.812816e-02	-2.321514e-02	-3.312781e-01	1.094288e-01	5.619406e-01	5.194443e-01	3.015727e-01	-1.712177e-01	4.952079e-01	-7.565317e-01	-5.693579e-01	6.616329e-01	-1.747461e-01	-9.022792e-01	5.695894e-01	-3.306182e-01	-2.952560e-01	-1.435740e-01	1.168705e-01	-4.120787e-01	6.888672e-01	5.235162e-01	-1.090043e-01	2.066330e-03	3.991950e-01	-3.834225e-01	-1.239016e-01	-6.662678e-02	-2.806205e-01	-9.624840e-02	-1.843217e-01	2.945987e-01	6.169532e-02	-2.067149e-02	-2.011752e-01	7.483709e-01	-9.838511e-02
9.322034e-01	-1.849839e-01	-3.037220e-01	-9.846397e-02	-5.958730e-02	-1.773914e-01	1.669601e-01	-1.298412e-01	-4.449761e-02	2.701197e-01	5.539874e-02	8.283318e-03	5.786786e-02	-2.442070e-01	-2.313569e-01	2.779295e-01	-4.646592e-02	-2.600797e-01	9.641134e-02	-1.808992e-01	-6.643702e-02	4.298853e-01	8.526119e-02	-7.001679e-02	-4.408218e-02	3.815017e-01	2.744963e-01	-1.327792e-01	-2.386022e-02	1.023944e-01	-2.589681e-01	-8.507053e-02	1.077847e-01	-1.380755e-01	2.527574e-01	3.518176e-02	-2.036096e-01	-9.580375e-02	-2.400594e-01	1.228901e-01	-4.943348e-02	-1.317846e-01	-1.285126e-01	-4.039606e-02	-1.020680e-01	9.665455e-02	-7.795534e-02	-8.205191e-02	-6.157921e-02	1.874185e-01	6.454866e-02	1.089832e-01	6.859528e-02	1.307740e-02	-1.252915e-01	1.959277e-01	-8.374854e-02	-1.508148e-01	-1.441409e-02	3.252806e-03	-2.681435e-02	6.377188e-02	1.592615e-01	-7.940983e-02	-1.963613e-02	6.970841e-02	-1.815383e-01	8.041056e-02	3.146989e-03	-3.164009e-01	-6.564727e-03	5.957286e-02	-3.107321e-01	-9.515269e-02	6.766975e-02	-2.558279e-01	-1.814400e-01	-2.462004e-03	2.480431e-02	1.330850e-01	5.180426e-02	2.004859e-01	-8.425621e-02	1.226434e-01	4.916706e-02	-7.928561e-02	9.990087e-02	2.044098e-02	8.137864e-02	1.080090e-01	1.889695e-01	-2.120818e-01	9.735790e-02	2.793621e-01	-1.011417e-01	-3.349849e-02	-1.791692e-01	8.084459e-02	2.364355e-01	1.801654e-01	2.391426e-01	-7.792431e-02	1.264275e-02	1.060383e-01	1.688919e-01	1.392213e-01	1.484433e-01	1.360229e-01	-1.332194e-01	1.057300e-01	-2.388081e-01	5.781822e-02	-3.716165e-01	3.027777e-02	-4.438994e-02	3.238002e-01	-1.150741e-01	-1.080188e-01	4.016715e-02	-2.321205e-01	-1.288097e-01	-3.052865e-01	1.139918e-01	-3.412701e-02	-3.804065e-01	-8.156688e-02	7.669676e-02	9.235488e-02	-4.167761e-02	1.567803e-01	1.002967e-01	2.072846e-01	4.619889e-01
0.000000e+00	0.000000e+00	0.000000e+00	0.000000e+00	0.000000e+00	0.000000e+00	0.000000e+00	0.000000e+00	0.000000e+00	0.000000e+00	0.000000e+00	0.000000e+00	0.000000e+00	0.000000e+00	0.000000e+00	0.000000e+00	0.000000e+00	0.000000e+00	0.000000e+00	0.000000e+00	0.000000e+00	0.000000e+00	0.000000e+00	0.000000e+00	0.000000e+00	0.000000e+00	0.000000e+00	0.000000e+00	0.000000e+00	0.000000e+00	0.000000e+00	0.000000e+00	0.000000e+00	0.000000e+00	0.000000e+00	0.000000e+00	0.000000e+00	0.000000e+00	0.000000e+00	0.000000e+00	0.000000e+00	0.000000e+00	0.000000e+00	0.000000e+00	0.000000e+00	0.000000e+00	0.000000e+00	0.000000e+00	0.000000e+00	0.000000e+00	0.000000e+00	0.000000e+00	0.000000e+00	0.000000e+00	0.000000e+00	0.000000e+00	0.000000e+00	0.000000e+00	0.000000e+00	0.000000e+00	0.000000e+00	0.000000e+00	0.000000e+00	0.000000e+00	0.000000e+00	0.000000e+00	0.000000e+00	0.000000e+00	0.000000e+00	0.000000e+00	0.000000e+00	0.000000e+00	0.000000e+00	0.000000e+00	0.000000e+00	0.000000e+00	0.000000e+00	0.000000e+00	0.000000e+00	0.000000e+00	0.000000e+00	0.000000e+00	0.000000e+00	0.000000e+00	0.000000e+00	0.000000e+00	0.000000e+00	0.000000e+00	0.000000e+00	0.000000e+00	0.000000e+00	0.000000e+00	0.000000e+00	0.000000e+00	0.000000e+00	0.000000e+00	0.000000e+00	0.000000e+00	0.000000e+00	0.000000e+00	0.000000e+00	0.000000e+00	0.000000e+00	0.000000e+00	0.000000e+00
1.887265e+00	-2.593528e-01	-3.712574e-01	-2.307893e-01	-4.184370e-01	-1.547097e-01	-3.817542e-02	-1.851231e-01	1.643300e-01	3.001595e-01	5.769643e-02	-1.731978e-01	1.389801e-01	-1.453368e-01	-3.626720e-02	8.968708e-02	-2.039915e-01	-2.068808e-01	-8.860854e-02	-2.324908e-01	9.110885e-02	5.776264e-01	8.155008e-02	1.288190e-01	-2.919094e-01	7.740923e-01	1.778433e-01	-2.088922e-01	1.763931e-02	-2.976875e-01	-3.172502e-01	-1.282259e-01	-2.569357e-01	1.137380e-02	3.723975e-01	-8.507964e-02	-2.082861e-01	4.026748e-02	-5.899369e-01	1.549202e-01	-1.226230e-01	-2.470123e-01	-2.132088e-01	-2.195117e-01	-3.208452e-02	1.805900e-01	-1.417464e-01	-1.188404e-01	-9.649318e-02	3.856545e-01	1.397935e-01	4.014133e-01	1.341345e-01	3.586662e-01	-2.495083e-02	-2.425165e-02	-1.391761e-01	-2.481581e-01	-4.309123e-03	-7.559686e-02	5.910373e-04	2.286272e-01	2.781750e-01	1.692242e-02	2.034212e-02	3.799517e-01	5.649317e-02	3.232335e-01	-1.447736e-02	-4.331309e-01	2.032582e-01	5.239200e-02	-3.477081e-01	-7.067225e-02	1.093534e-01	-3.079042e-01	-5.250050e-01	-1.799554e-01	-1.508258e-01	1.318846e-01	-8.520737e-02	1.279265e-01	-1.359125e-01	2.951450e-01	6.278828e-02	2.559514e-02	1.961548e-01	3.987546e-02	1.934511e-01	2.946105e-01	7.853705e-02	-1.818831e-01	1.734882e-01	3.692612e-02	-2.341396e-01	-3.027175e-02	-1.700081e-01	1.656148e-01	4.871662e-01	6.132684e-01	5.378157e-01	-2.007276e-01	-4.062059e-01	1.456610e-01	-1.264768e-01	7.164867e-03	1.811594e-01	-6.508511e-03	-2.746300e-01	-1.507928e-01	-4.695074e-01	-6.979021e-02	9.745576e-02	-3.078897e-02	-1.097212e-01	3.909652e-01	8.795732e-02	-1.999018e-01	-1.336087e-01	-1.448679e-01	-3.115456e-01	-4.327998e-02	-3.282292e-01	-1.239360e-01	-1.632000e-01	-8.290942e-02	1.043584e-01	-2.002054e-01	-8.082436e-02	2.109393e-01	2.973279e-01	2.113871e-01	7.077914e-01
0.000000e+00	0.000000e+00	0.000000e+00	0.000000e+00	0.000000e+00	0.000000e+00	0.000000e+00	0.000000e+00	0.000000e+00	0.000000e+00	0.000000e+00	0.000000e+00	0.000000e+00	0.000000e+00	0.000000e+00	0.000000e+00	0.000000e+00	0.000000e+00	0.000000e+00	0.000000e+00	0.000000e+00	0.000000e+00	0.000000e+00	0.000000e+00	0.000000e+00	0.000000e+00	0.000000e+00	0.000000e+00	0.000000e+00	0.000000e+00	0.000000e+00	0.000000e+00	0.000000e+00	0.000000e+00	0.000000e+00	0.000000e+00	0.000000e+00	0.000000e+00	0.000000e+00	0.000000e+00	0.000000e+00	0.000000e+00	0.000000e+00	0.000000e+00	0.000000e+00	0.000000e+00	0.000000e+00	0.000000e+00	0.000000e+00	0.000000e+00	0.000000e+00	0.000000e+00	0.000000e+00	0.000000e+00	0.000000e+00	0.000000e+00	0.000000e+00	0.000000e+00	0.000000e+00	0.000000e+00	0.000000e+00	0.000000e+00	0.000000e+00	0.000000e+00	0.000000e+00	0.000000e+00	0.000000e+00	0.000000e+00	0.000000e+00	0.000000e+00	0.000000e+00	0.000000e+00	0.000000e+00	0.000000e+00	0.000000e+00	0.000000e+00	0.000000e+00	0.000000e+00	0.000000e+00	0.000000e+00	0.000000e+00	0.000000e+00	0.000000e+00	0.000000e+00	0.000000e+00	0.000000e+00	0.000000e+00	0.000000e+00	0.000000e+00	0.000000e+00	0.000000e+00	0.000000e+00	0.000000e+00	0.000000e+00	0.000000e+00	0.000000e+00	0.000000e+00	0.000000e+00	0.000000e+00	0.000000e+00	0.000000e+00	0.000000e+00	0.000000e+00	0.000000e+00	0.000000e+00	0.000000e+00	0.000000e+00	0.000000e+00	0.000000e+00	0.000000e+00	0.000000e+00	0.000000e+00
1.704646e+00	-3.369204e-01	-3.535946e-01	-1.303264e-01	-3.445973e-01	-1.199627e-01	1.644599e-01	-1.552043e-01	-1.084741e-02	-1.410515e-01	1.919637e-01	2.779299e-01	-1.703608e-01	1.632543e-01	-1.032852e-01	5.877960e-01	-3.510387e-01	-3.970401e-01	-1.445848e-01	-1.832018e-01	5.152782e-02	4.884358e-01	1.371952e-01	1.484973e-01	-2.446280e-01	4.912480e-01	1.397751e-01	-3.261840e-01	1.731517e-01	-1.121869e-01	-4.072545e-01	1.456550e-02	2.937995e-02	1.163062e-01	1.033395e-01	-1.817938e-01	-1.649465e-01	-5.424989e-02	-5.589962e-01	1.821291e-01	-5.386903e-02	-1.745153e-01	-9.189235e-02	-2.036128e-01	-1.351120e-01	1.995738e-01	-5.996381e-02	-1.225485e-01	8.176173e-02	2.293297e-01	3.711050e-01	3.212350e-01	-1.687387e-02	3.339326e-01	6.767716e-02	2.725385e-02	-1.132326e-01	-3.114642e-01	1.332882e-02	-2.232896e-02	8.888111e-02	2.751837e-01	1.606406e-01	-4.998090e-02	7.593011e-02	3.058202e-01	-1.451909e-01	2.337358e-01	-1.338410e-01	-3.218701e-01	4.080278e-02	5.619041e-02	-4.179434e-01	-1.122886e-01	6.245459e-03	-3.681497e-01	-5.558587e-01	-1.388132e-01	-7.277762e-02	1.209303e-01	4.333403e-03	1.561561e-01	-1.710436e-01	1.965539e-01	8.459140e-02	-2.315949e-02	-9.258562e-03	3.678994e-02	2.924675e-01	8.433042e-02	1.139456e-01	-3.052225e-01	1.293557e-01	9.769762e-02	-1.989431e-01	4.571352e-03	-1.558217e-01	2.864827e-01	4.596935e-01	4.405480e-01	4.541093e-01	-1.070576e-01	-2.529803e-01	3.126414e-01	2.207343e-01	-3.034343e-02	2.009650e-01	-1.161714e-01	-4.783544e-01	-3.690474e-02	-3.633500e-01	-1.588944e-01	-1.074148e-01	-9.096774e-02	4.831006e-02	4.882591e-01	-2.873949e-01	-4.060053e-01	-3.438603e-01	-9.696278e-02	-1.237990e-01	-1.684403e-01	-2.437533e-01	6.950736e-02	-3.309698e-01	-1.856062e-01	-6.335604e-02	-1.395739e-01	-1.174575e-01	9.539855e-02	5.241475e-01	5.550714e-01	9.195089e-01
0.000000e+00	0.000000e+00	0.000000e+00	0.000000e+00	0.000000e+00	0.000000e+00	0.000000e+00	0.000000e+00	0.000000e+00	0.000000e+00	0.000000e+00	0.000000e+00	0.000000e+00	0.000000e+00	0.000000e+00	0.000000e+00	0.000000e+00	0.000000e+00	0.000000e+00	0.000000e+00	0.000000e+00	0.000000e+00	0.000000e+00	0.000000e+00	0.000000e+00	0.000000e+00	0.000000e+00	0.000000e+00	0.000000e+00	0.000000e+00	0.000000e+00	0.000000e+00	0.000000e+00	0.000000e+00	0.000000e+00	0.000000e+00	0.000000e+00	0.000000e+00	0.000000e+00	0.000000e+00	0.000000e+00	0.000000e+00	0.000000e+00	0.000000e+00	0.000000e+00	0.000000e+00	0.000000e+00	0.000000e+00	0.000000e+00	0.000000e+00	0.000000e+00	0.000000e+00	0.000000e+00	0.000000e+00	0.000000e+00	0.000000e+00	0.000000e+00	0.000000e+00	0.000000e+00	0.000000e+00	0.000000e+00	0.000000e+00	0.000000e+00	0.000000e+00	0.000000e+00	0.000000e+00	0.000000e+00	0.000000e+00	0.000000e+00	0.000000e+00	0.000000e+00	0.000000e+00	0.000000e+00	0.000000e+00	0.000000e+00	0.000000e+00	0.000000e+00	0.000000e+00	0.000000e+00	0.000000e+00	0.000000e+00	0.000000e+00	0.000000e+00	0.000000e+00	0.000000e+00	0.000000e+00	0.000000e+00	0.000000e+00	0.000000e+00	0.000000e+00	0.000000e+00	0.000000e+00	0.000000e+00	0.000000e+00	0.000000e+00	0.000000e+00	0.000000e+00	0.000000e+00	0.000000e+00	0.000000e+00	0.000000e+00	0.000000e+00	0.000000e+00	0.000000e+00	0.000000e+00	0.000000e+00	0.000000e+00	0.000000e+00	0.000000e+00	0.000000e+00	0.000000e+00	0.000000e+00	0.000000e+00	0.000000e+00	0.000000e+00	0.000000e+00	0.000000e+00	0.000000e+00	0.000000e+00
-5.593225e-01	-2.086246e-01	3.792202e-02	2.607769e-01	-3.745210e-02	-7.127378e-02	3.092416e-01	1.777192e-02	1.123050e-02	-3.686316e-02	-1.023462e-01	1.056055e-01	1.408893e-03	1.494979e-01	1.134025e-01	-1.268709e-01	-4.294456e-02	-1.550861e-01	1.300585e-02	-8.807709e-02	-5.823367e-04	-3.359368e-01	-9.600078e-02	-7.307740e-02	-3.179686e-01	-1.493972e-01	-1.480581e-02	7.214904e-02	1.273398e-01	-7.223141e-02	1.750729e-01	-7.969875e-02	1.635132e-01	2.699197e-02	3.432171e-04	9.367833e-02	3.882525e-02	8.071015e-02	5.409815e-02	-1.069795e-01	7.766638e-02	8.306649e-02	2.360377e-02	-1.294180e-02	-2.134758e-01	4.023209e-02	-4.552920e-02	-1.333167e-01	-1.080092e-01	-2.283248e-01	-2.660470e-01	-2.476871e-01	-1.612137e-01	-1.187104e-01	-2.459537e-01	-1.710220e-01	-5.313551e-02	1.566246e-01	3.059612e-02	2.382114e-01	1.061011e-01	1.156686e-01	5.972970e-02	1.016813e-01	-7.652920e-02	1.490619e-01	7.261989e-02	1.324462e-01	1.406086e-02	7.675195e-02	3.464771e-04	6.737523e-02	2.002574e-01	-4.514781e-02	2.569041e-02	1.875137e-01	2.002773e-01	1.389134e-01	2.362392e-01	9.979246e-02	2.105945e-02	5.740280e-02	-1.309600e-01	6.787097e-02	6.528769e-02	-7.018098e-02	5.493332e-02	-1.473444e-01	-8.253083e-02	-9.935554e-02	-9.305344e-02	-1.354290e-02	-1.630501e-01	-9.901640e-02	9.110251e-02	6.851415e-02	4.133257e-02	-4.972873e-02	-1.782891e-01	-7.776691e-02	1.906193e-01	8.344954e-02	1.458034e-01	6.799165e-02	7.126792e-02	1.552685e-01	2.070079e-01	1.668177e-01	3.287400e-02	6.518214e-02	1.207842e-02	8.268775e-02	1.257428e-01	-3.301208e-02	2.164031e-01	1.323788e-01	-1.857328e-01	-2.566104e-01	-5.463682e-02	1.257977e-01	-6.770658e-02	-1.534219e-01	-2.767763e-01	5.890772e-03	-2.106689e-02	-7.398612e-02	2.247173e-01	8.157781e-02	5.471713e-02	1.014570e-01	3.881539e-01	1.962115e-01	-2.364633e-01
0.000000e+00	0.000000e+00	0.000000e+00	0.000000e+00	0.000000e+00	0.000000e+00	0.000000e+00	0.000000e+00	0.000000e+00	0.000000e+00	0.000000e+00	0.000000e+00	0.000000e+00	0.000000e+00	0.000000e+00	0.000000e+00	0.000000e+00	0.000000e+00	0.000000e+00	0.000000e+00	0.000000e+00	0.000000e+00	0.000000e+00	0.000000e+00	0.000000e+00	0.000000e+00	0.000000e+00	0.000000e+00	0.000000e+00	0.000000e+00	0.000000e+00	0.000000e+00	0.000000e+00	0.000000e+00	0.000000e+00	0.000000e+00	0.000000e+00	0.000000e+00	0.000000e+00	0.000000e+00	0.000000e+00	0.000000e+00	0.000000e+00	0.000000e+00	0.000000e+00	0.000000e+00	0.000000e+00	0.000000e+00	0.000000e+00	0.000000e+00	0.000000e+00	0.000000e+00	0.000000e+00	0.000000e+00	0.000000e+00	0.000000e+00	0.000000e+00	0.000000e+00	0.000000e+00	0.000000e+00	0.000000e+00	0.000000e+00	0.000000e+00	0.000000e+00	0.000000e+00	0.000000e+00	0.000000e+00	0.000000e+00	0.000000e+00	0.000000e+00	0.000000e+00	0.000000e+00	0.000000e+00	0.000000e+00	0.000000e+00	0.000000e+00	0.000000e+00	0.000000e+00	0.000000e+00	0.000000e+00	0.000000e+00	0.000000e+00	0.000000e+00	0.000000e+00	0.000000e+00	0.000000e+00	0.000000e+00	0.000000e+00	0.000000e+00	0.000000e+00	0.000000e+00	0.000000e+00	0.000000e+00	0.000000e+00	0.000000e+00	0.000000e+00	0.000000e+00	0.000000e+00	0.000000e+00	0.000000e+00	0.000000e+00	0.000000e+00	0.000000e+00	0.000000e+00	0.000000e+00	0.000000e+00	0.000000e+00	0.000000e+00	0.000000e+00	0.000000e+00	0.000000e+00	0.000000e+00	0.000000e+00	0.000000e+00	0.000000e+00	0.000000e+00	0.000000e+00	0.000000e+00	0.000000e+00	0.000000e+00	0.000000e+00	0.000000e+00	0.000000e+00	0.000000e+00	0.000000e+00	0.000000e+00	0.000000e+00	0.000000e+00	0.000000e+00	0.000000e+00	0.000000e+00	0.000000e+00	0.000000e+00
-2.282758e-01	4.745542e-02	3.723926e-02	-6.192050e-02	-2.500230e-02	-5.138253e-02	2.534752e-01	5.319225e-02	-8.082739e-02	4.633901e-02	-2.861316e-01	4.903245e-02	1.941709e-01	-1.309845e-01	1.693312e-02	-9.878015e-02	1.118004e-01	1.494460e-01	-2.063090e-03	-2.977564e-01	-6.809313e-02	-1.750136e-02	-2.442064e-02	4.014480e-02	-6.827454e-02	-5.186042e-01	5.068995e-02	1.395755e-01	8.621857e-03	1.926472e-01	1.474883e-01	-2.462674e-01	2.584765e-01	3.440517e-02	-8.033475e-02	2.790622e-01	1.250240e-01	9.278854e-02	3.798955e-01	3.127451e-02	1.454590e-01	-4.149184e-02	3.110738e-01	1.064534e-01	2.479755e-02	7.223310e-02	1.505458e-01	-7.746885e-02	-1.093704e-01	-2.086902e-01	-3.125817e-02	-1.622697e-01	-1.715279e-01	-8.331600e-02	-1.137503e-01	-2.023152e-01	-6.172875e-02	1.107977e-01	-9.602321e-03	-1.326030e-01	1.288556e-01	-4.460930e-02	-2.723136e-01	6.160895e-02	4.940168e-02	6.428742e-02	1.043019e-02	1.275741e-01	4.963801e-02	1.113411e-01	3.157477e-02	-8.175056e-03	1.808597e-01	3.250781e-02	-3.320212e-02	1.951857e-01	4.745210e-01	4.444294e-02	-1.830567e-01	4.694375e-02	-2.533869e-02	1.708879e-01	8.640467e-02	1.038976e-01	1.415817e-01	-3.402722e-02	2.556666e-02	-1.845019e-01	9.215342e-02	-1.192035e-01	-1.562376e-01	4.605797e-02	-1.175672e-01	-1.491891e-01	3.199936e-02	-2.949465e-01	1.270877e-02	7.354532e-02	-2.358615e-02	-2.051058e-01	1.890940e-01	3.540544e-02	-2.987872e-01	-5.327496e-02	-6.898068e-02	1.410149e-02	9.500533e-02	8.918858e-02	6.854387e-02	1.913921e-01	2.081529e-01	3.345501e-02	8.717889e-02	-1.062011e-01	-1.186850e-01	-4.566731e-02	7.980611e-02	-2.081529e-02	-4.016970e-02	-4.672660e-02	1.000896e-01	7.932123e-03	-2.967737e-01	8.108788e-02	1.087286e-01	1.589464e-01	-1.417677e-01	1.419968e-01	2.748504e-01	-1.034330e-01	-8.626607e-02	8.898773e-02	-9.176971e-02
-1.446870e-01	-5.597323e-02	-1.685040e-02	-3.784696e-02	-1.517892e-01	9.917465e-02	1.999121e-01	1.768958e-01	-7.031059e-03	-5.270857e-03	1.350473e-01	7.526395e-02	-1.120874e-01	-1.339555e-01	-6.944988e-02	-5.761036e-02	1.037925e-01	6.249390e-02	8.446956e-02	-1.151637e-02	-8.829149e-02	-3.651028e-03	2.233124e-01	1.298407e-01	2.641624e-01	4.183875e-02	-1.518864e-01	-1.439741e-01	-1.159213e-01	3.641545e-03	-9.821547e-03	-4.864720e-02	1.550704e-01	5.623392e-02	1.084529e-01	2.256671e-03	-8.467850e-02	-7.152528e-02	2.505473e-02	4.322168e-02	-1.744562e-01	-9.760096e-03	2.550484e-01	1.128597e-01	2.486163e-01	-2.449785e-02	-9.808743e-02	1.037599e-02	2.635876e-02	-2.414180e-02	2.454276e-01	-7.427494e-03	-6.942900e-02	-6.184241e-02	-4.169833e-02	1.473700e-01	-1.964704e-02	-9.504362e-02	-1.389961e-02	-1.043776e-02	2.539123e-02	1.712413e-01	-2.777318e-01	1.528192e-01	-1.604061e-01	-9.040297e-02	1.262422e-01	9.658420e-02	-2.462520e-03	-1.843849e-03
0.000000e+00	0.000000e+00	0.000000e+00	0.000000e+00	0.000000e+00	0.000000e+00	0.000000e+00	0.000000e+00	0.000000e+00	0.000000e+00	0.000000e+00	0.000000e+00	0.000000e+00	0.000000e+00	0.000000e+00	0.000000e+00	0.000000e+00	0.000000e+00	0.000000e+00	0.000000e+00	0.000000e+00	0.000000e+00	0.000000e+00	0.000000e+00	0.000000e+00	0.000000e+00	0.000000e+00	0.000000e+00	0.000000e+00	0.000000e+00	0.000000e+00	0.000000e+00	0.000000e+00	0.000000e+00	0.000000e+00	0.000000e+00	0.000000e+00	0.000000e+00	0.000000e+00	0.000000e+00	0.000000e+00	0.000000e+00	0.000000e+00	0.000000e+00	0.000000e+00	0.000000e+00	0.000000e+00	0.000000e+00	0.000000e+00	0.000000e+00	0.000000e+00	0.000000e+00	0.000000e+00	0.000000e+00	0.000000e+00	0.000000e+00	0.000000e+00	0.000000e+00	0.000000e+00	0.000000e+00	0.000000e+00	0.000000e+00	0.000000e+00	0.000000e+00	0.000000e+00	0.000000e+00	0.000000e+00	0.000000e+00	0.000000e+00	0.000000e+00	0.000000e+00	0.000000e+00	0.000000e+00	0.000000e+00	0.000000e+00	0.000000e+00	0.000000e+00	0.000000e+00	0.000000e+00	0.000000e+00	0.000000e+00	0.000000e+00	0.000000e+00	0.000000e+00	0.000000e+00	0.000000e+00	0.000000e+00	0.000000e+00	0.000000e+00	0.000000e+00	0.000000e+00	0.000000e+00	0.000000e+00	0.000000e+00	0.000000e+00	0.000000e+00	0.000000e+00	0.000000e+00	0.000000e+00	0.000000e+00	0.000000e+00	0.000000e+00	0.000000e+00	0.000000e+00	0.000000e+00	0.000000e+00	0.000000e+00	0.000000e+00	0.000000e+00	0.000000e+00	0.000000e+00	0.000000e+00	0.000000e+00	0.000000e+00	0.000000e+00	0.000000e+00	0.000000e+00	0.000000e+00	0.000000e+00
0.000000e+00	0.000000e+00	0.000000e+00	0.000000e+00	0.000000e+00	0.000000e+00	0.000000e+00	0.000000e+00	0.000000e+00	0.000000e+00	0.000000e+00	0.000000e+00	0.000000e+00	0.000000e+00	0.000000e+00	0.000000e+00	0.000000e+00	0.000000e+00	0.000000e+00	0.000000e+00	0.000000e+00	0.000000e+00	0.000000e+00	0.000000e+00	0.000000e+00	0.000000e+00	0.000000e+00	0.000000e+00	0.000000e+00	0.000000e+00	0.000000e+00	0.000000e+00	0.000000e+00	0.000000e+00	0.000000e+00	0.000000e+00	0.000000e+00	0.000000e+00	0.000000e+00	0.000000e+00	0.000000e+00	0.000000e+00	0.000000e+00	0.000000e+00	0.000000e+00	0.000000e+00	0.000000e+00	0.000000e+00	0.000000e+00	0.000000e+00	0.000000e+00	0.000000e+00	0.000000e+00	0.000000e+00	0.000000e+00	0.000000e+00	0.000000e+00	0.000000e+00	0.000000e+00	0.000000e+00	0.000000e+00	0.000000e+00	0.000000e+00	0.000000e+00	0.000000e+00	0.000000e+00	0.000000e+00	0.000000e+00	0.000000e+00	0.000000e+00	0.000000e+00	0.000000e+00	0.000000e+00	0.000000e+00	0.000000e+00	0.000000e+00	0.000000e+00	0.000000e+00	0.000000e+00	0.000000e+00	0.000000e+00	0.000000e+00	0.000000e+00	0.000000e+00	0.000000e+00	0.000000e+00	0.000000e+00	0.000000e+00	0.000000e+00	0.000000e+00	0.000000e+00	0.000000e+00	0.000000e+00	0.000000e+00	0.000000e+00	0.000000e+00	0.000000e+00	0.000000e+00	0.000000e+00	0.000000e+00	0.000000e+00	0.000000e+00	0.000000e+00	0.000000e+00	0.000000e+00	0.000000e+00	0.000000e+00	0.000000e+00	0.000000e+00	0.000000e+00	0.000000e+00	0.000000e+00	0.000000e+00	0.000000e+00	0.000000e+00	0.000000e+00	0.000000e+00	0.000000e+00	0.000000e+00	0.000000e+00	0.000000e+00	0.000000e+00	0.000000e+00	0.000000e+00	0.000000e+00	0.000000e+00	0.000000e+00	0.000000e+00	0.000000e+00	0.000000e+00	0.000000e+00	0.000000e+00	0.000000e+00
1.577110e+00	-2.915328e-01	-4.573001e-01	-3.312063e-01	-5.175643e-01	-7.459697e-02	9.597344e-02	6.662688e-02	-1.612172e-01	-7.271934e-02	4.137834e-01	-6.878418e-02	5.138073e-02	-3.025084e-01	2.578256e-01	-4.148402e-02	-3.947960e-01	3.265778e-01	8.329193e-02	3.193514e-02	6.524628e-02	8.521864e-02	1.018504e-01	-5.473569e-02	-2.591004e-01	6.433595e-03	4.787578e-03	1.143593e-01	2.721205e-01	1.531064e-01	-6.326133e-02	-2.782702e-02	-4.985646e-01	-1.465149e-02	-1.410262e-03	2.254704e-01	1.005595e-01	2.185530e-01	-1.406794e-02	1.082429e-01	-5.126826e-02	-3.751898e-01	-8.859988e-03	2.532137e-01	3.634584e-01	1.518931e-01	-2.236172e-01	-3.711205e-02	-1.600045e-01	4.052446e-01	1.556568e-01	-4.321218e-02	-4.754034e-02	-1.469802e-01	-1.164133e-01	-7.572861e-03
-5.950378e-01	8.368713e-02	-1.603253e-01	2.052328e-01	-1.237318e-01	8.937980e-03	8.246091e-02	-1.869108e-01	6.749315e-02	-7.662641e-02	1.513719e-01	2.012972e-01	2.874357e-01	2.210890e-02	7.533094e-03	-3.359098e-02	5.566073e-02	8.342937e-02	2.112239e-01	-2.406985e-01	-2.059822e-01	-2.349103e-01	-1.469176e-01	-1.336241e-01	-1.314570e-01	-1.225066e-01	-2.990617e-02	1.844906e-01	1.700474e-01	1.930124e-01	4.927852e-02	4.960238e-02	1.461616e-01	9.084028e-02	7.410007e-02	1.124171e-01	2.126687e-01	9.885728e-02	4.124622e-01	2.842727e-01	2.399351e-01	3.156208e-01	3.505505e-01	2.583689e-01	1.559783e-01	9.156763e-02	-4.414901e-02	-1.361737e-01	-7.258215e-02	-2.706925e-01	-3.271923e-02	-1.242706e-01	-2.225212e-01	-2.724134e-02	-1.700101e-01	-3.313345e-01	-1.860168e-01	1.945682e-01	-4.838446e-02	-1.184864e-01	-4.705433e-02	-1.799263e-01	-4.515402e-02	8.602274e-02	8.227817e-03	9.957456e-03	-1.476676e-01	-1.096867e-02	-1.557227e-01	-3.442754e-03	-3.868866e-02	-1.193979e-01	2.222729e-02	-1.009928e-01	-2.009708e-01	9.885235e-02	4.182979e-01	2.164369e-01	3.393872e-01	2.009634e-01	3.010572e-01	1.406306e-01	2.040506e-01	1.102116e-01	-1.045141e-01	-1.074376e-01	-8.507420e-02	-2.874439e-01	-2.294469e-01	-2.308171e-01	-2.410379e-01	-2.597425e-02	-2.253085e-01	-3.461629e-01	-8.966412e-02	1.121605e-01	-6.381057e-02	5.243718e-02	-3.936190e-01	-9.810508e-02	-1.875939e-01	-1.082224e-01	1.195831e-01	-2.563469e-03	2.131894e-01	1.222995e-01	1.979163e-01	-4.632118e-02	3.071092e-02	2.329066e-01	1.218561e-01	1.216369e-01	1.782535e-01	-1.521114e-01	-2.694410e-01	-2.426097e-01	-9.529959e-02	-1.156320e-01	-9.901464e-02	-2.658986e-02	-2.454033e-01	-1.266689e-02	-8.350690e-02	2.499372e-02	-2.717664e-01	3.129794e-01	4.332161e-04	1.807745e-01	3.344946e-01	-5.358770e-02	2.433570e-01	4.528075e-01	3.136118e-02
-2.671597e-01	-6.112142e-02	5.592939e-02	-8.198661e-02	7.155966e-02	-1.244208e-02	2.805489e-01	-1.391341e-01	-3.774859e-01	2.099971e-01	-4.528381e-01	-1.326474e-01	-7.451788e-02	-2.069592e-02	3.757217e-01	-1.908430e-01	4.530232e-01	5.716783e-01	-1.571367e-01	-3.185398e-01	-1.636173e-01	-1.364370e-01	-1.385881e-01	-5.698606e-02	-6.438550e-01	-8.333199e-02	-2.180524e-01	-1.518197e-01	1.375331e-01	4.669259e-01	2.384421e-01	-6.757820e-02	5.230565e-01	2.633929e-01	-3.229359e-01	4.604488e-01	4.982439e-01	-1.159882e-01	5.191057e-01	-2.807170e-01	1.384034e-01	4.332106e-01	5.285846e-01	1.822640e-01	-9.982583e-02	3.395119e-01	2.345573e-01	-9.839559e-02	-1.528306e-01	-1.938070e-01	-1.630753e-01	-4.648840e-01	-4.534416e-01	-2.826321e-01	-3.328300e-01	-4.545356e-01	9.037154e-02	1.720938e-01	2.080411e-01	5.568800e-03	-1.411833e-01	-2.693066e-01	1.277987e-01	6.925015e-02	9.720538e-02	3.234658e-01	-3.066622e-02	2.054638e-01	2.552550e-01	-2.929264e-02	-1.490890e-01	-1.856194e-01	3.076198e-01	-1.247151e-01	-1.451945e-01	4.576661e-01	4.433920e-01	3.899741e-01	1.390006e-01	6.823771e-02	1.766491e-02	3.417416e-01	-7.822385e-02	2.934709e-01	1.531736e-01	-1.186393e-01	-1.286833e-02	-1.788340e-01	-1.278806e-01	-4.196345e-01	-4.838262e-01	5.299819e-02	-4.763047e-01	-4.826306e-01	2.063229e-01	-3.969857e-01	2.599634e-02	-1.400512e-01	-1.455441e-01	-3.319936e-01	-1.837898e-01	6.233793e-02	-3.272750e-01	-6.345046e-02	-5.546202e-02	-1.854075e-02	1.898686e-01	3.286984e-01	4.742911e-01	3.240010e-01	3.090600e-01	2.349103e-01	9.223369e-02	-9.943670e-02	-1.321800e-01	-1.053278e-01	-5.971414e-02	1.215807e-02	5.272127e-02	2.154599e-01	-1.007541e-01	-1.562179e-02	-7.028460e-02	1.454435e-02	2.675409e-02	-1.075904e-01	1.985844e-01	7.861229e-02	1.253581e-01	1.860976e-01	-7.671753e-02	7.624443e-02	-3.412746e-01
-7.105566e-03	-5.883111e-03	-1.886650e-01	4.252241e-02	4.821015e-02	1.549371e-02	2.015409e-02	5.823668e-02	8.597597e-02	1.299340e-01	-2.488818e-01	1.090213e-01	1.742021e-01	-1.787021e-01	-1.565044e-02	-1.297683e-02	-2.081788e-01	-1.449067e-01	-2.057352e-01	-4.044185e-02	1.052271e-01	3.847882e-02	1.260640e-01	1.504294e-01	1.666135e-01	1.842754e-02	8.073803e-02	1.602392e-02	9.114340e-02	-5.139422e-02	1.813830e-01	5.875472e-02	2.117197e-01	2.271161e-02	-5.031579e-02	-1.764208e-03	-1.470782e-01	-6.554216e-02	1.307939e-01	-5.715407e-02	-1.966608e-01	2.101193e-01	-8.663895e-02	-7.265565e-02	1.054783e-01	1.819202e-02	9.561571e-02	4.802252e-02	5.197777e-02	3.363237e-02	1.134365e-02	1.151338e-02	3.512205e-02	-6.283266e-03	-6.113585e-02	1.221115e-02	3.254085e-02	1.523633e-01	2.630820e-01	9.808774e-02	1.609165e-01	2.557526e-02	1.672290e-03	-4.706010e-02	-1.594602e-01	-1.154240e-01	1.098610e-01	-1.050484e-01	-2.658716e-01	1.783449e-01	-1.450314e-02	-1.202320e-02	-4.308424e-02	2.481178e-01	-3.863405e-02	-5.580887e-02	5.229026e-02	-1.292512e-01	2.142745e-01	6.485874e-02	-1.012741e-01	4.891090e-02	1.633940e-01	-3.254909e-01	-2.558706e-03	-2.116793e-03	-7.572513e-02	-2.404062e-01	-2.065022e-01	8.503629e-02	-5.551307e-02	1.401815e-01	6.733706e-02	-8.363866e-02	-4.123808e-02	1.256753e-01	1.678044e-01	1.597892e-01
-3.581017e-01	6.111225e-02	-1.462074e-02	1.543635e-01	3.734874e-02	7.188121e-02	-1.939823e-02	2.156869e-01	-4.347658e-02	2.085937e-01	-1.249167e-01	1.592120e-01	2.234509e-02	-1.240213e-01	-8.855685e-02	-3.200732e-01	7.483054e-02	1.553048e-01	1.540032e-01	1.956229e-01	8.074951e-02	-1.553466e-01	-5.039361e-03	1.755783e-01	2.378500e-01	-1.556270e-01	-1.539013e-01	5.891489e-02	-2.565200e-01	-2.443497e-02	-5.413727e-02	1.393250e-02	1.378380e-01	-3.269673e-02	2.087827e-02	4.045934e-02	2.212099e-02	-3.163495e-02	4.234858e-02	-2.254035e-01	8.615275e-03	-1.462995e-02	-2.498596e-02	7.758343e-03	3.666809e-02	-3.030856e-02	4.928590e-04	1.114313e-01	1.339445e-01	-1.112924e-01	-1.944827e-01	-1.210411e-02	2.237396e-01	-3.009357e-02	-7.874643e-02	1.850089e-01	-1.122320e-01	5.706658e-02	2.256544e-02	5.707138e-02	-1.155014e-02	-1.081199e-01	-4.924275e-02	9.052265e-02	-2.156515e-02	7.176053e-03	3.011525e-02	-5.670343e-03	1.126767e-02	-3.174177e-02	4.929293e-02	1.342948e-02	1.686220e-01	-7.069960e-02	1.262476e-01	-4.362378e-02	2.803861e-02	-3.983391e-02	1.276183e-02	-2.078876e-01	-4.877490e-02	-1.373820e-01	1.163769e-01	2.825892e-02	7.488395e-03	-3.344881e-02	1.291019e-01	8.956322e-02	8.214714e-02	3.059581e-02	1.766734e-01	1.874040e-01	5.797486e-02	5.879004e-02	2.126244e-02	2.017830e-01	5.623287e-02	9.452157e-02	7.618373e-02	-2.522617e-02	1.204154e-02	-1.957932e-02	-1.597871e-01	1.995345e-01	2.323741e-02	3.629295e-02	9.113776e-03	8.542439e-02	-1.298021e-01	-2.781486e-01	2.375852e-02	-6.313122e-02	-3.690846e-01	2.155745e-02	-5.895955e-02	1.758613e-01	9.785786e-02	1.387053e-01	1.122404e-01	2.746505e-04	-7.979232e-02	1.719553e-01	-1.485689e-01	-1.526591e-01	-1.153760e-01	-7.805139e-02	3.719965e-02	7.933147e-02	-5.209687e-03	-1.743460e-02	5.996027e-02	-1.609595e-01	-6.377514e-02
0.000000e+00	0.000000e+00	0.000000e+00	0.000000e+00	0.000000e+00	0.000000e+00	0.000000e+00	0.000000e+00	0.000000e+00	0.000000e+00	0.000000e+00	0.000000e+00	0.000000e+00	0.000000e+00	0.000000e+00	0.000000e+00	0.000000e+00	0.000000e+00	0.000000e+00	0.000000e+00	0.000000e+00	0.000000e+00	0.000000e+00	0.000000e+00	0.000000e+00	0.000000e+00	0.000000e+00	0.000000e+00	0.000000e+00	0.000000e+00	0.000000e+00	0.000000e+00	0.000000e+00	0.000000e+00	0.000000e+00	0.000000e+00	0.000000e+00	0.000000e+00	0.000000e+00	0.000000e+00	0.000000e+00	0.000000e+00	0.000000e+00	0.000000e+00	0.000000e+00	0.000000e+00	0.000000e+00	0.000000e+00	0.000000e+00	0.000000e+00	0.000000e+00	0.000000e+00	0.000000e+00	0.000000e+00	0.000000e+00	0.000000e+00	0.000000e+00	0.000000e+00	0.000000e+00	0.000000e+00	0.000000e+00	0.000000e+00	0.000000e+00	0.000000e+00	0.000000e+00	0.000000e+00	0.000000e+00	0.000000e+00	0.000000e+00	0.000000e+00	0.000000e+00	0.000000e+00	0.000000e+00	0.000000e+00	0.000000e+00	0.000000e+00	0.000000e+00	0.000000e+00	0.000000e+00	0.000000e+00	0.000000e+00	0.000000e+00	0.000000e+00	0.000000e+00	0.000000e+00	0.000000e+00	0.000000e+00	0.000000e+00	0.000000e+00	0.000000e+00	0.000000e+00	0.000000e+00	0.000000e+00	0.000000e+00	0.000000e+00	0.000000e+00	0.000000e+00	0.000000e+00	0.000000e+00	0.000000e+00	0.000000e+00	0.000000e+00	0.000000e+00	0.000000e+00	0.000000e+00	0.000000e+00	0.000000e+00	0.000000e+00	0.000000e+00	0.000000e+00	0.000000e+00	0.000000e+00
-3.027595e-02	2.457290e-02	-1.731926e-01	-7.442609e-02	7.811597e-02	-3.573314e-02	-3.421749e-02	-1.196120e-01	6.330230e-02	1.625820e-01	-5.193296e-02	-2.954898e-01	-8.605937e-03	6.045685e-02	-9.512148e-02	2.286154e-01	9.004277e-02	2.675323e-01	-1.902835e-01	1.596751e-01	1.385542e-01	-4.589388e-02	-7.426447e-02	-9.404376e-02	1.387368e-01	-5.631846e-02	-1.397563e-01	2.728504e-01	2.010304e-02	-2.335472e-01	1.583842e-01	1.889503e-01	9.984649e-03	-1.008308e-01	-1.534260e-01	-2.649670e-01	-2.747267e-02	2.162038e-01	-7.962847e-02	-1.014728e-01	-1.036036e-01	-6.034589e-02	-3.676326e-02	-7.540142e-02	-5.113361e-02	2.046019e-02	1.739131e-02	-5.946195e-02	2.014320e-01	2.644928e-02	-6.901481e-02	-6.448751e-02	2.413075e-01	1.632599e-03	2.358640e-01	-3.527292e-02	-4.457367e-02	-1.292944e-02	4.525728e-02	3.381927e-03	-1.898308e-02	-1.776308e-03	-7.956924e-02	3.186774e-02	1.034615e-01	-6.307858e-02	1.884556e-02	1.596648e-01	2.037276e-01	-6.303334e-02	7.423887e-02	8.239311e-02	6.316958e-02	1.359000e-01	-1.847305e-01	6.645073e-02	-1.119104e-01	-6.005784e-02	-7.720407e-02	-1.551459e-01	-5.915990e-02	-1.897944e-01	1.198685e-02	9.135334e-02	-2.602836e-02	2.278933e-02	2.015814e-01	4.060131e-02	6.755536e-03	-9.009180e-02	2.056829e-01	-8.138965e-03	1.718450e-01	1.442444e-02	1.825371e-02	2.422939e-01	1.031401e-01	1.717374e-01	1.733374e-01	1.497432e-01	6.213443e-02	4.092467e-02	1.526321e-01	-8.595224e-02	5.140953e-02	-9.500826e-02	-8.648599e-02	3.595648e-02	-1.923626e-01	-2.945746e-01	3.181939e-02	-1.593381e-01	4.154305e-02	3.989865e-03	-5.820539e-02	-4.271045e-02	3.273228e-01	2.253878e-01	7.747587e-02	2.064408e-01	1.245732e-01	-6.606976e-02	-1.050705e-01	-1.861096e-01	-1.548432e-01	-2.454224e-02	-7.838695e-02	2.319330e-01	-3.155003e-02	-1.319856e-01	-1.935544e-01	-5.731923e-02	-1.288927e-01
0.000000e+00	0.000000e+00	0.000000e+00	0.000000e+00	0.000000e+00	0.000000e+00	0.000000e+00	0.000000e+00	0.000000e+00	0.000000e+00	0.000000e+00	0.000000e+00	0.000000e+00	0.000000e+00	0.000000e+00	0.000000e+00	0.000000e+00	0.000000e+00	0.000000e+00	0.000000e+00	0.000000e+00	0.000000e+00	0.000000e+00	0.000000e+00	0.000000e+00	0.000000e+00	0.000000e+00	0.000000e+00	0.000000e+00	0.000000e+00	0.000000e+00	0.000000e+00	0.000000e+00	0.000000e+00	0.000000e+00	0.000000e+00	0.000000e+00	0.000000e+00	0.000000e+00	0.000000e+00	0.000000e+00	0.000000e+00	0.000000e+00	0.000000e+00	0.000000e+00	0.000000e+00	0.000000e+00	0.000000e+00	0.000000e+00	0.000000e+00	0.000000e+00	0.000000e+00	0.000000e+00	0.000000e+00	0.000000e+00	0.000000e+00	0.000000e+00	0.000000e+00	0.000000e+00	0.000000e+00	0.000000e+00	0.000000e+00	0.000000e+00	0.000000e+00	0.000000e+00	0.000000e+00	0.000000e+00	0.000000e+00	0.000000e+00	0.000000e+00	0.000000e+00	0.000000e+00	0.000000e+00	0.000000e+00	0.000000e+00	0.000000e+00	0.000000e+00	0.000000e+00	0.000000e+00	0.000000e+00	0.000000e+00	0.000000e+00	0.000000e+00	0.000000e+00	0.000000e+00	0.000000e+00	0.000000e+00	0.000000e+00	0.000000e+00	0.000000e+00	0.000000e+00	0.000000e+00	0.000000e+00	0.000000e+00	0.000000e+00	0.000000e+00	0.000000e+00	0.000000e+00	0.000000e+00	0.000000e+00	0.000000e+00	0.000000e+00	0.000000e+00	0.000000e+00	0.000000e+00	0.000000e+00	0.000000e+00	0.000000e+00	0.000000e+00	0.000000e+00	0.000000e+00	0.000000e+00	0.000000e+00	0.000000e+00	0.000000e+00	0.000000e+00	0.000000e+00	0.000000e+00	0.000000e+00	0.000000e+00	0.000000e+00	0.000000e+00	0.000000e+00	0.000000e+00	0.000000e+00	0.000000e+00
-4.912810e-01	2.778714e-01	2.039082e-01	2.591342e-01	1.172297e-02	1.259107e-01	-2.368473e-01	1.227046e-01	-1.116275e-01	-7.031865e-02	-7.352757e-02	-1.226882e-01	1.110307e-01	-1.396904e-01	-3.352632e-02	-5.566437e-02	3.672787e-02	-6.039699e-03	1.674073e-01	1.639702e-01	1.849486e-01	-2.603928e-01	5.948130e-02	1.644972e-01	-2.125259e-01	-4.270176e-02	1.942718e-01	8.062554e-02	9.424006e-02	2.787410e-03	-1.026314e-01	-8.257867e-02	2.867894e-02	-7.666192e-02	-4.309523e-02	-1.973336e-01	-2.052053e-01	-1.665089e-01	-9.799398e-03	-3.663540e-01	-1.016334e-01	-4.704740e-02	-8.033940e-02	-4.953395e-02	6.230947e-02	-8.154276e-02	2.105517e-01	3.390670e-02	4.686245e-02	1.494541e-01	9.234891e-02	1.417733e-01	2.728790e-01	3.465699e-02	1.230842e-01	9.714852e-02	5.888216e-03	7.608919e-03	-1.129003e-01	-1.693152e-02	-5.184115e-02	-1.905376e-01	1.395885e-03	-2.305179e-02	-1.383748e-01	8.447276e-02	-8.917642e-02	1.497443e-02	1.098167e-01	2.772996e-03	-4.701008e-02	9.568678e-02	6.201907e-02	2.895529e-02	-1.651672e-02	4.494535e-02	-2.781849e-02	-1.321925e-01	-2.752344e-02	-1.806661e-01	-1.055037e-01	1.440690e-02	-9.049176e-03	-1.326110e-01	1.325833e-01	7.190695e-03	1.491071e-01	1.226208e-01	1.218843e-01	1.954110e-01	2.352922e-01	9.231451e-02	5.196392e-02	6.794039e-02	6.409221e-02	2.034872e-01	1.612929e-01	1.214029e-01	-1.759562e-01	-1.200913e-01	1.790505e-01	1.504148e-01	-1.877471e-04	7.032281e-02	2.306942e-02	-7.778470e-02	-4.630429e-02	-5.517067e-02	-1.379143e-01	-8.720206e-02	2.668725e-01	-1.850255e-01	-5.619220e-02	7.797844e-02	2.189785e-01	1.788578e-02	8.969786e-02	1.529352e-01	3.520631e-01	-1.680510e-02	4.295756e-02	9.201638e-02	-3.999405e-01	5.993488e-02	-2.020717e-03	-4.952525e-02	-1.345114e-01	-5.195792e-02	-3.184302e-01	-2.911728e-01	2.285330e-01	1.159905e-01	-1.261267e-01
1.578501e-01	2.376601e-01	-6.117624e-02	3.040889e-02	-1.843965e-02	-6.338607e-02	1.371101e-02	-2.058261e-01	-3.305089e-02	-3.220159e-03	-4.905883e-03	2.043712e-01	-4.364257e-02	2.151877e-02	4.163462e-02	-8.995505e-02	-2.096513e-02	2.543420e-02	1.959105e-02	-6.752880e-02	-6.990988e-03	-1.033251e-02	-1.174069e-01	-1.981999e-02	1.440507e-01	5.198423e-02	1.981728e-01	-2.528558e-02	-1.470293e-02	-7.136273e-02	8.393574e-03	-6.374724e-02	1.837692e-01	-6.711479e-02	1.132388e-02	1.070600e-01	6.768654e-02	1.274297e-01	2.294155e-02	-2.138094e-02	-1.705959e-02	2.659753e-02	-3.462732e-02	-4.995390e-02	-1.858750e-01	1.298855e-02	1.288225e-01	1.137623e-01	1.957356e-01	1.371068e-02	5.302667e-03	-1.068667e-01	6.038060e-02	1.059354e-01	-1.138904e-01	1.259688e-01	2.668947e-02	-8.359807e-02	-2.055402e-02	-5.854238e-02	7.481926e-02	-7.796976e-02	6.935521e-02	3.056995e-02	-6.594349e-03	-9.647269e-03	-8.065082e-03	-8.851050e-02	-2.577451e-02	-1.723641e-01	-1.963288e-01	1.361514e-01	5.223274e-02	3.576726e-01	-1.230254e-02	-1.213248e-03	-1.803569e-03
-3.024806e-02	-1.800292e-02	-5.608014e-02	-4.192196e-03	-1.016296e-01	-1.285477e-01	-1.555961e-02	-2.726719e-02	7.458527e-02	1.439117e-01	-3.928449e-03	2.763989e-03	-1.415343e-02	4.200839e-02	2.036908e-02	1.868759e-01	-3.305237e-03	5.727359e-02	-1.196590e-01	-1.184876e-01	2.960423e-01	-2.711680e-02	5.014843e-02	1.317070e-02	-1.139046e-01	6.370782e-02	-7.961564e-03	-1.638800e-01	-4.422545e-02	-8.663108e-03	4.631660e-03	3.049654e-02	2.487243e-02	1.583275e-01	-5.787292e-02	-6.997068e-02	2.689709e-02	-6.430074e-02	2.821548e-02	-7.369835e-02	1.082492e-01	3.050706e-02	2.447313e-01	1.634098e-01	-1.265810e-01	7.711022e-02	1.392107e-01	-1.080302e-01	-6.719305e-02	-9.882249e-03	8.686832e-03	-6.264381e-02	-8.036525e-02	4.497969e-02	2.674907e-02	5.707613e-02	1.033277e-01	7.737808e-02	3.850477e-02	5.481837e-02	7.961064e-02	3.756401e-03	1.872895e-02	7.098042e-02	4.420411e-02	-1.445243e-01	1.939566e-01	-1.251180e-01	1.614793e-03	-6.645510e-02	-7.152721e-03	-8.456668e-02	6.509158e-02	-6.344743e-03	2.124944e-01	1.229517e-01	5.654785e-02	5.754020e-02	8.990990e-02	-1.275736e-01	-2.491755e-03	-3.990965e-02	6.009156e-02	2.311854e-01	6.305465e-02	-9.548492e-02	-2.723845e-03	2.667680e-02	-1.528343e-01	7.944985e-02	-1.231994e-01	-5.719043e-02	1.140319e-01	-1.754383e-01	-1.650617e-01	1.478931e-01	5.242732e-02	-6.239023e-03	-1.991570e-02	1.775352e-01	-1.606222e-01	2.282764e-01	-5.205847e-03	1.776533e-01	1.185688e-02	-3.118305e-01	-1.936770e-01	6.806660e-02	2.042027e-04	6.062371e-02	9.408140e-02	-1.295791e-01
-3.858646e-02	-1.536762e-02	-2.852451e-01	-1.872584e-01	-2.291360e-01	1.250061e-01	1.926815e-01	5.364549e-01	-2.515813e-02	-1.225805e-02	8.858152e-02	-6.933594e-03	-3.932937e-02	9.422780e-02	-3.969545e-02	6.535773e-02	-7.685086e-03	-5.981266e-03	-4.625938e-02	-2.277937e-02	-5.890477e-02	-4.365913e-02	3.415572e-01	1.665612e-01	3.187190e-01	6.721815e-02	-2.394617e-01	-2.686992e-01	-6.282166e-03	-8.223461e-02	-6.263484e-02	-3.120810e-02	1.791568e-01	4.583731e-02	1.452172e-01	-5.924092e-02	-1.615860e-01	-1.945032e-01	3.564786e-01	-1.574208e-02	-1.102078e-02	2.558926e-02	3.890153e-01	1.729144e-01	3.921119e-01	4.444324e-02	-2.034055e-01	-2.003778e-01	-2.162601e-01	-3.807688e-02	1.376456e-01	-3.580453e-02	-1.715696e-01	-1.451823e-01	-6.767325e-02	1.273023e-02	1.099598e-01	1.257089e-02	-4.765298e-02	1.742041e-01	2.109493e-02	1.299386e-01	-2.534760e-01	6.722309e-02	-2.421381e-01	-1.432477e-01	3.039320e-01	1.696988e-01	-8.348888e-03	-4.032967e-03
-1.125694e-01	-1.791440e-01	1.154179e-01	1.342724e-01	-7.037177e-02	-5.262768e-03	3.868127e-02	-2.040893e-02	1.077981e-01	2.780125e-03	3.687596e-02	1.135418e-01	-5.672097e-02	-3.060861e-01	-2.078384e-01	-9.000785e-02	2.193992e-01	2.146758e-01	2.281576e-02	-1.189090e-02	1.904280e-01	-7.179133e-02	-7.015013e-02	8.060810e-02	-2.418492e-01	-2.517803e-01	-1.168102e-01	7.230984e-02	3.339987e-01	6.767050e-02	-1.116956e-01	3.331641e-01	-9.085339e-02	-7.683027e-02	-6.916018e-02	2.423325e-02	-1.478201e-01	-1.101093e-01	6.147293e-02	4.350993e-02	-2.030980e-02	-1.460594e-02	3.418786e-01	-3.255948e-02	3.423404e-02	1.169320e-02	-5.554371e-02	-1.993033e-02	-3.469459e-01	1.626117e-01	1.077572e-01	1.123435e-01	5.317581e-02	1.852425e-01	-2.273320e-01	-1.876278e-01	-6.193550e-02	-5.073933e-02	5.279035e-02	1.318530e-01	-1.846703e-03	9.869630e-02	-1.462578e-01	4.427587e-02	2.067795e-01	-5.541028e-02	-1.388344e-01	-1.868496e-01	-1.187204e-01	2.795571e-01	-8.044645e-02	9.895940e-02	7.520508e-02	-5.177034e-02	5.647365e-02	1.321222e-01	-2.396640e-02	-1.110024e-02	-5.134694e-02	2.201959e-01	9.299504e-02	6.840391e-02	-8.675655e-02	-7.169224e-03	-1.842959e-01	-1.033125e-01	-1.509407e-01	2.625488e-01	8.996428e-02	1.156304e-01	5.863263e-02	9.997101e-02	1.438751e-02	-7.154575e-02	-8.375781e-02	1.770627e-02	-1.643260e-03	-1.797968e-01	2.687980e-02	1.815275e-01	6.535609e-02	1.294329e-01	7.424110e-02	-2.419172e-01	2.610847e-02	-2.089611e-02	-5.505141e-02	-9.550804e-02	-8.805816e-02	9.611949e-02	1.768164e-01	-1.753766e-01	8.863526e-02	4.931284e-02	7.831873e-02	-7.820297e-02	-5.043208e-02	2.622770e-01	-9.078163e-02	-1.542297e-01	-2.354304e-02	-1.164540e-01	-8.050213e-02	3.520551e-02	8.371768e-02	1.346809e-01	9.873748e-05	3.409227e-02	-1.747317e-02	1.020894e-01	-8.529922e-02	9.287690e-03	1.436563e-01	5.483486e-02	-4.669365e-02	-3.143323e-02	1.092116e-01	-1.012364e-01	2.192359e-02	4.864535e-02	4.866730e-02	-1.442951e-01	-2.900279e-02	-1.272981e-01	3.019130e-01	6.764590e-02	1.012520e-01	9.988323e-02	-1.373113e-01	-1.854011e-01	-6.182620e-02	1.798566e-01	-1.255932e-01	-2.195952e-02	-6.588858e-02	1.706434e-01	7.664957e-02	3.745635e-02	1.416848e-01	-1.769865e-01	-2.365950e-01	1.027203e-01	1.227058e-01	-8.425070e-02	-1.818991e-02	1.192428e-01	-1.756820e-01	7.430928e-02	7.830462e-02	6.306801e-04	5.041022e-02	3.653729e-02	-9.786767e-02	7.067743e-02	-1.700861e-01	9.084862e-02	1.959506e-01	2.006656e-01	4.511473e-02	-7.615043e-03	1.479901e-01	-6.184108e-02	-4.736654e-02	-7.768698e-02	-6.611372e-02	-3.221190e-01	1.346912e-01	2.354229e-03	1.625334e-01	5.316015e-02	-3.108967e-02	1.235190e-01	-9.163766e-04	1.907911e-02	1.768728e-01	-1.333761e-01	-3.539542e-01	3.726377e-02	1.265071e-01	3.553968e-04	1.244397e-01	2.824962e-02	2.353292e-01	-1.559105e-01	-1.433206e-01	-2.647714e-02	2.168616e-02	-2.446361e-01	1.098943e-01
-4.772549e-02	1.592914e-01	-4.918452e-03	-6.568118e-03	4.857966e-02	4.110224e-02	-6.659217e-02	1.580382e-01	-5.075819e-02	-1.808724e-01	-7.104803e-02	-2.631983e-01	2.813280e-01	1.185812e-02	2.310271e-01	1.179764e-02	3.483300e-02	-7.976491e-03	-9.304985e-02	-2.533081e-02	1.446917e-01	1.532648e-01	2.295461e-01	3.980842e-01	2.944893e-01	-1.715789e-01	1.917228e-02	-1.867683e-01	-1.650449e-02	-3.019011e-01	-3.682448e-02	-2.702505e-01	-1.784457e-01	-9.141703e-02	-4.598200e-02	4.686811e-02	-2.486650e-01	2.941138e-01	-1.435321e-01	6.976035e-02	8.413117e-02	2.111563e-01	1.294353e-01	2.717380e-01	3.845803e-02	-7.110633e-02	-3.747089e-02	4.983156e-02	-1.204042e-01	-7.495955e-02	-1.352272e-01	-2.756754e-01	-3.725439e-02	-4.625018e-02	-3.278572e-02	2.433640e-01	-1.319095e-01	-6.588219e-02	-4.227184e-04	1.896925e-01	1.549423e-01	2.673061e-01	-1.866181e-01	-3.289250e-02	-7.264979e-02	-2.217636e-01	-1.734038e-02	-3.070632e-02	1.717423e-01	-9.363129e-02	4.926573e-02	-8.754114e-02	2.089480e-01	-1.375796e-01	5.809982e-02	-9.500722e-02	5.464820e-02	1.677359e-01	2.564932e-01	2.189822e-01	1.120804e-01	-8.088175e-02	2.056212e-01	5.763319e-02	6.639612e-02	-3.595076e-01	-3.830251e-01	-1.287644e-01	-4.817287e-02	7.252039e-02	-3.651133e-02	1.210343e-01	7.320070e-02	-6.807496e-02	-1.763091e-01	6.904048e-02	1.521825e-01	3.995565e-01	2.005571e-01	2.635740e-01	1.281945e-01	1.654608e-01	-2.038400e-02	-1.392007e-01	-1.559568e-01	1.074117e-01	-4.844960e-02	-7.896822e-02	-3.332110e-02	-1.126182e-01	-4.294201e-01	-2.283680e-01	5.373244e-02	-4.743986e-02	9.232407e-02	9.241675e-02	6.282592e-02	9.178929e-02	-4.208969e-02	2.127795e-01	-3.162876e-02	-1.303844e-01	5.498225e-02	8.768902e-02	-2.943678e-03	9.175309e-02	2.308781e-01	-9.710861e-02	-1.051056e-01	-6.876847e-03	-1.070022e-01	-3.031157e-01	4.728062e-02	-5.377655e-02	-9.451732e-02	-1.942905e-02	1.057701e-01	-6.956157e-02	-2.484723e-02	6.851553e-02	-2.702570e-01	9.004006e-02	-8.985928e-02	2.316840e-01	1.251453e-01	2.300711e-02	7.008500e-02	-2.518163e-02	-2.137364e-01	-9.179199e-02	1.371561e-01	7.149610e-02	1.827498e-02	-8.367475e-02	-5.573556e-02	-9.057293e-02	-2.482977e-01	-1.087278e-01	6.196063e-02	2.160854e-01	1.797501e-02	-3.532050e-02	-2.773042e-02	1.831889e-01	1.347875e-01	-7.197655e-02	-2.570340e-01	2.228505e-01	1.465230e-01	-1.936103e-02	3.743220e-02	-1.026666e-01	3.676335e-02	2.812396e-02	-1.033135e-02	-2.156492e-02	1.470045e-02	3.308023e-02	-9.643712e-02	1.024762e-01	6.321037e-02	1.696011e-01	-1.698985e-01	-9.514371e-02	-1.095847e-02	-2.279174e-02	1.859010e-01	-4.933145e-03	2.870893e-01	2.432408e-02	9.040009e-02	-9.387258e-02	-1.529060e-01	-8.399774e-02	-8.799823e-02	1.872920e-02	9.627703e-02	6.210265e-02	7.722844e-02	1.384403e-01	1.476693e-01	1.141402e-01	6.372656e-02	3.982189e-02	1.609292e-01	-7.670607e-02	1.037195e-01	-3.109127e-01	9.072472e-02	6.959166e-02	-8.708284e-02	-1.589135e-01	-1.487444e-01	-1.127943e-01	2.916695e-02	6.016599e-02	1.432342e-01	1.395096e-01	5.831599e-02	2.080510e-01	-2.779288e-02	-5.453992e-02	2.378832e-01	-9.897924e-02	2.380044e-02	4.070176e-02	-9.981399e-02	2.646149e-02	-7.046818e-03	4.743790e-02	-3.441700e-02	-9.981753e-02	-7.771088e-02	1.039507e-01	-5.225770e-02	1.049815e-01	1.315594e-01	8.911191e-02	-1.242128e-01	-1.736605e-02	-8.813450e-02	-1.552757e-01	-3.504410e-01	1.222448e-01	-4.330708e-03	2.848131e-01	2.543447e-01	-6.943650e-02	-1.598304e-01	-5.672562e-02	-2.244746e-01	-1.697662e-01	-1.124479e-01	2.359487e-02	2.516983e-02	-5.295339e-03	1.210969e-01	-8.442366e-02	8.692806e-02	8.806983e-02	1.434998e-01	2.469128e-01	7.630173e-02	-8.783926e-02	1.245461e-01	2.496325e-02	-7.919461e-02	-1.805802e-01	-1.697743e-01	-2.549734e-01	-1.715453e-01	-1.549758e-01	-4.415006e-02	3.059801e-02	3.290659e-02	2.329716e-01	6.437713e-02	3.391856e-02	-7.448514e-02	7.498248e-02	4.634148e-02	-7.478754e-02	6.176011e-02	-1.356647e-01	3.437425e-02	1.010875e-01	1.671855e-02	-9.980782e-02	3.649691e-03	-1.134271e-01	2.121728e-02	5.362832e-02	7.854592e-02	8.887052e-03	6.905237e-02	4.197453e-02	-2.594681e-03	-4.872885e-03	4.207876e-02	1.296743e-01	1.829842e-02	-4.326099e-02	-7.096698e-02	4.548555e-02	-6.515640e-02	-1.252619e-01	-4.525500e-02	-1.123773e-01	-1.570792e-01	-8.979905e-02	-4.692440e-02	-8.199729e-02	-8.031898e-02	1.496243e-01	1.417092e-01	4.186280e-02	5.586817e-02	7.712927e-02	1.681738e-01	8.881641e-02	3.210341e-03	6.120743e-02	3.881075e-02	-9.506284e-02	-2.315666e-01	-3.337112e-01	-2.502706e-01	-1.683508e-01	-1.885619e-01	-1.796872e-02	1.853564e-02	-1.216453e-02	6.298007e-02	-7.260866e-02	-3.307516e-03	1.668266e-01	-7.823956e-03	2.875236e-02	1.992641e-02	1.200975e-01	1.572216e-01	-6.880879e-02	6.137018e-02	-4.896120e-02	7.314109e-02	-5.986650e-02	-1.543629e-01	8.503149e-02	-2.105298e-02	8.321541e-02	4.180046e-02	-1.526813e-02	-2.477879e-02	4.323246e-02	1.398099e-02	-2.570873e-02	1.157285e-01	-1.353500e-01	8.242669e-02	7.591304e-03	-1.070088e-01
-5.841050e-02	-1.220293e-02	5.244913e-02	-1.524002e-01	1.904539e-01	-1.364850e-01	-1.683035e-01	2.247675e-01	1.737613e-01	1.660453e-02	1.481119e-02	-1.225188e-01	-3.181060e-03	-6.458197e-02	-9.588783e-03	-1.668376e-02	-3.133217e-03	-3.061343e-02	2.507702e-02	8.535346e-02	-2.221533e-01	3.326214e-02	1.206090e-02	9.576261e-02	-1.229447e-01	7.365102e-03	-3.734221e-02	2.090313e-01	-7.799358e-02	5.729696e-02	-7.161119e-03	-1.357616e-03	-1.352979e-02	1.732369e-01	-8.712620e-02	1.547214e-02	-6.243091e-02	-1.062197e-01	3.318811e-03	1.220015e-01	1.164674e-01	-9.170161e-02	1.234682e-03	-6.175539e-02	3.387263e-03	-4.604833e-03	-8.530258e-04	-8.407756e-03	-1.541938e-02	7.515184e-02	1.434451e-01	1.076795e-01	-2.690325e-01	-1.650826e-01	-1.402863e-02	1.297606e-01	2.395945e-01	-1.028945e-01	-3.025275e-02	-8.644268e-02	8.370877e-02	-3.054068e-03	-3.120370e-02	-1.782904e-01	-1.982960e-01	-4.948006e-04	7.896980e-02	3.471089e-02	-6.524245e-02	3.120823e-01	1.917307e-01	-1.463177e-01	-4.217801e-02	-1.024611e-01	8.250564e-02	1.608193e-01	-6.847195e-03	2.170853e-01	-3.098336e-02	-9.473176e-02	-2.034724e-01	-1.031089e-02	-5.810295e-02	-1.984329e-01	-3.909456e-03	4.930804e-02	2.459832e-01	5.835944e-02	-2.581331e-04	-9.533748e-02	-6.032512e-02	-1.141442e-02	1.709249e-01	7.741664e-03	3.490914e-02	2.661082e-01	-1.392457e-01	-1.430135e-02	4.173306e-02	4.388273e-02	-3.426670e-02	-9.725727e-02	-3.709631e-02	2.117084e-02	-1.473223e-01	-5.634663e-02	-1.115325e-02	8.028359e-02	-3.076409e-01	6.193885e-02	-8.447234e-02	-6.000377e-02	9.522844e-02	-2.243640e-02	4.361380e-02	1.469564e-01	1.905677e-01	4.017759e-02	8.511368e-02	-1.571263e-01	5.633514e-02	-2.553883e-02	-1.235941e-01	-1.834216e-01	3.234420e-02	1.092558e-01	-7.567955e-02	-5.052115e-02	1.849429e-01	1.536521e-02	8.191805e-03	-6.308001e-02	6.527607e-02	8.899992e-02	4.293386e-02	8.124985e-02	-1.993416e-02	6.429405e-03	1.328967e-01	-6.981837e-02	7.050836e-02	8.177780e-02	1.180401e-01	-4.747095e-02	-1.973215e-02	1.357612e-01	-3.479098e-01	-3.603924e-02	1.074885e-01	-1.229651e-01	-1.196016e-01	-2.404238e-02	5.166446e-02	-9.017490e-02	7.183346e-02	-1.173115e-01	-2.043514e-01	6.551494e-02	1.347366e-01	-2.957015e-02	-1.638951e-02	-1.119160e-01	1.420717e-01	1.340907e-01	1.936661e-01	9.962869e-03	-3.316631e-02	-1.703601e-01	8.377785e-02	-7.013238e-02	4.045421e-02	9.059367e-02	-5.240179e-04	-3.010047e-03	-1.020110e-01	-1.427537e-03	-4.727642e-02	1.407432e-01	8.266759e-02	7.877237e-02	-1.143793e-01	-2.222413e-02	-1.825432e-01	1.150298e-01	3.941425e-02	-6.261271e-02	2.431039e-02	-1.319435e-01	6.110244e-02	-5.171973e-03	3.239600e-02	2.212289e-01	-7.312989e-02	1.134895e-01	5.700492e-02	-1.409762e-01	-8.357209e-02	-5.836464e-02	1.056076e-01	5.502615e-02	1.078646e-01	-1.088970e-02	-3.798386e-02	1.605064e-01	7.714213e-02	1.300284e-01	-4.944118e-02	-1.992428e-01	-1.275236e-01	1.657974e-01	2.674265e-01	1.071943e-01	1.832325e-01	6.974411e-02	1.460620e-01	2.727164e-02	-7.837042e-02	-7.318336e-02	5.700052e-02	7.289447e-02	2.549227e-02	2.986349e-02	-3.322865e-01	-3.245497e-01	4.381275e-03	-2.000990e-02	-2.259997e-02	-9.670012e-02	-4.102514e-02	-3.618093e-02	1.603072e-01	9.296074e-02	-3.342043e-02	4.704403e-02	-3.918184e-02	-5.408139e-02	-1.598804e-01	3.543113e-02	2.264591e-01	1.496288e-02	1.333622e-02	4.890526e-02	-1.171394e-01	1.740883e-02	-3.131404e-02	9.108955e-02	8.451283e-02	1.300949e-02	7.357740e-02	-2.817643e-01	-3.120774e-01	1.110895e-01	1.518284e-01	1.417627e-01	3.030812e-02	4.384425e-02	4.042295e-02	8.907866e-02	1.975328e-01	1.058423e-01	7.616693e-02	5.897799e-02	-8.857003e-02	-1.546658e-01	-3.204401e-01	-2.942124e-01	1.029114e-01	9.079520e-02	5.605116e-02	1.545878e-01	-1.035978e-01	7.877856e-02	3.694607e-03	-6.979581e-02	-2.619266e-02	-1.269694e-02	1.781230e-01	2.329458e-02	-5.061969e-02	5.028252e-02	1.106127e-02	-2.456207e-02	-2.146883e-02	1.091361e-01	-7.710414e-02
-6.221084e-01	-1.614656e-02	1.893814e-01	-7.520413e-02	-3.900116e-02	1.203240e-02	6.828827e-03	9.463353e-03	-4.657007e-03	-2.324174e-01	2.130045e-01	5.633415e-03	2.503916e-01	1.984229e-01	1.693431e-01	5.239223e-02	2.776945e-01	-2.126049e-01	3.877165e-02	1.137705e-01	-5.502333e-02	2.925536e-03	1.508352e-01	3.233054e-01	-1.312676e-01	1.751623e-01	1.135104e-01	-1.337612e-01	-8.879974e-02	-9.618610e-02	-6.287209e-02	-1.086441e-01	-3.082472e-02	6.673392e-02	5.025250e-02	-9.899885e-02	-1.754460e-01	-3.442320e-02	-3.247808e-02	1.734386e-01	2.230607e-01	2.697537e-01	5.529503e-02	1.853334e-01	-2.469170e-01	-1.984750e-01	-1.552218e-01	-1.510044e-01	-1.544498e-01	-1.280066e-02	4.938358e-02	1.583909e-02	-4.953301e-02	-1.810933e-01	-8.324131e-02	1.076145e-01	2.171092e-01	6.709091e-02	-5.451186e-02	1.887576e-01	5.912120e-02	-6.392429e-02	3.392208e-02	-5.330716e-02	-1.209407e-01	-1.517565e-01	-1.705179e-02	1.592112e-01	-7.373120e-02	-3.287755e-02	6.769666e-02	-3.450103e-02	-4.146480e-02	1.319879e-01	1.356392e-01	-1.804354e-01	-1.176765e-01	-4.406631e-03	3.684302e-03	9.497227e-03	2.650137e-01	-2.601574e-01	2.712724e-01	-1.387489e-01	-4.479073e-02	2.637912e-02	-1.213514e-01	1.490903e-01	6.232474e-02	-1.991846e-01	5.606867e-02	-1.117662e-01	2.096379e-01	6.180202e-02	-1.293240e-01	-4.228014e-03	1.576602e-01	1.271490e-01	-4.315898e-02	-1.007674e-01	2.194462e-01	-8.420886e-02	-3.073037e-01	-6.852953e-02	1.923066e-01	-1.285846e-01	-1.311177e-01	3.338018e-02	2.042427e-02	1.010288e-01	-1.129041e-01	2.168263e-01	-1.035382e-01	-1.645909e-02	2.542880e-01	-1.396608e-02	1.153719e-01	2.062039e-01	2.081726e-01	9.745975e-02	-2.678615e-01	-4.978637e-02	-7.431305e-02	8.723715e-02	-3.795598e-01	-4.114106e-01	-1.415587e-01	5.876534e-02	1.324059e-01	6.710952e-02	4.959692e-02	-1.078677e-01	-8.557641e-02	5.744256e-02	-2.684185e-02	-8.406040e-02	1.251534e-01	5.208304e-02	4.084325e-02	1.039398e-01	-1.465917e-01	1.083793e-02	-2.626645e-01	1.499333e-01	-1.397398e-01	2.638235e-02	-5.833342e-03	7.700402e-02	1.800114e-01	-7.980392e-02	1.685370e-03	1.132214e-01	1.647129e-02	-1.614262e-02	-5.366296e-02	2.790859e-03	-8.875201e-02	-2.469153e-02	-9.207596e-03	1.687174e-01	2.072490e-01	-9.783899e-02	-5.161154e-02	2.704138e-01	2.135693e-02	-1.117522e-01	-4.821264e-03	-7.892476e-02	-1.548461e-01	-8.334430e-03	1.553555e-01	4.380653e-02	1.164741e-01	-8.255228e-02	3.921256e-02	-1.492346e-01	6.150789e-02	-8.940639e-02	9.745650e-02	7.870043e-02	-4.213383e-02	1.317032e-01	4.944000e-02	-1.922304e-01	4.657720e-02	-4.246870e-02	9.066504e-02	-1.068944e-02	1.026548e-01	-1.369986e-01	-6.561264e-02	-2.415088e-02	-1.924795e-01	-1.082250e-01	-8.881540e-02	-1.273467e-02	5.149045e-02	2.087851e-01	-2.908591e-02	-2.151990e-02	1.388432e-01	-1.091359e-02	-7.190295e-02	1.941930e-01	-4.694449e-02	-8.815519e-02	-1.096239e-01	3.506062e-02	7.170798e-02	2.135509e-02	-2.561933e-02	-1.104737e-01	-5.792209e-02	-1.550585e-01	8.843918e-03	-2.648055e-02	3.129987e-02	1.091914e-01	5.795441e-03	9.533166e-02	2.603174e-01	-3.205635e-01	2.722095e-01	-2.498006e-01	6.327966e-02	-7.472801e-02	2.413019e-02	6.807472e-02	-1.184478e-02	7.980098e-02	-3.446189e-02	1.197653e-02	-1.754832e-01	-3.489236e-02	9.469208e-02	1.912558e-01	1.680090e-01	1.715689e-01	8.471260e-02	-2.588048e-01	7.317460e-02	-1.211031e-03	9.981594e-02	-2.240980e-01	-1.112109e-01	4.432125e-02	6.240639e-02	-2.718460e-02	-9.921729e-02	-1.866351e-01	-1.662814e-01	-1.937522e-01	-1.615818e-01	1.064941e-02	1.531551e-02	5.277672e-03	1.316630e-01	-1.778390e-02	1.779746e-01	6.700333e-02	-9.303341e-02	-1.605934e-01	-7.257363e-02	1.670175e-01	1.265240e-01	1.258898e-02	6.260912e-02	-1.050103e-01	-1.321539e-01	-1.031679e-01	-1.814105e-01	-8.404259e-02	-1.334210e-02	-7.733713e-03	1.778399e-01	1.850530e-01	2.006190e-01	1.963643e-01	-4.878804e-02	-5.090706e-02	1.464194e-01	5.916255e-02	-8.606208e-02	1.477134e-01	2.101038e-02	6.803048e-02	9.786942e-02	1.149426e-01	1.178455e-01	3.147743e-02	3.287835e-02	1.762630e-01	1.745677e-01	9.605452e-02	-3.129315e-01	-1.878138e-01	6.697395e-03	-1.038046e-01	1.097074e-01	-1.822524e-01	1.714101e-01	-4.904248e-02	-9.659089e-02	-1.205346e-01	7.877827e-02	-3.496558e-02	-1.095986e-01	-1.121132e-01	-1.407335e-01	-5.367202e-02	3.552421e-02	1.346942e-01	-9.676588e-03	3.295073e-01	-2.857570e-02	5.539054e-02	1.132281e-01	-2.287957e-02	4.778559e-02	1.627793e-01	-1.656125e-01	-5.146995e-02	8.934946e-02	3.987058e-02	-6.486280e-02	-1.173611e-01	-1.081106e-01	-2.138266e-01	-1.089724e-01	1.111101e-01	9.827680e-03	6.140408e-02	2.525518e-01	8.600840e-02	1.946988e-01	3.155998e-01	-3.277988e-01	-6.453801e-02	9.857844e-02	-3.441702e-02	-8.915701e-02	7.961441e-02	1.217374e-01	1.383688e-01	5.275597e-02	6.679176e-02	-1.261248e-02	1.207428e-01	9.622814e-02	1.062336e-01	1.500339e-01	-1.111538e-01	5.610737e-02	-1.664634e-01	-5.169958e-02	-8.930574e-02	-1.725020e-02	-2.106862e-01	-1.852138e-02	-7.176100e-02	-7.371734e-02
3.328491e-02	-5.539431e-03	-8.072704e-03	-4.541156e-02	3.306789e-01	-6.704441e-02	-7.033116e-03	-3.004143e-02	-2.676224e-02	-9.314854e-02	-1.149125e-01	-3.929736e-02	1.927334e-01	3.442491e-02	-1.754942e-01	6.363264e-02	1.428524e-01	-1.381190e-03	-2.006401e-03	-3.809162e-02	-1.631295e-01	5.285647e-02	-2.032799e-02	1.069846e-01	1.310406e-01	7.224248e-02	-6.938719e-02	-1.194044e-01	-1.266566e-01	-5.965154e-02	-9.188467e-03	1.180133e-01	-2.370226e-02	-5.907674e-04	-8.587149e-04	-1.602784e-02	-3.327171e-02	1.198567e-01	-2.248274e-02	-1.656904e-01	8.887895e-02	-1.712678e-01	-5.169305e-02	1.253372e-01	-7.527253e-02	2.555639e-01	-1.768951e-02	-6.205311e-03	8.422729e-02	-3.918545e-04	-5.701464e-04	-1.060427e-02	1.391641e-01	-1.143041e-01	-1.223722e-02	2.434306e-01	-1.100702e-01	-1.280591e-01	-3.441837e-02	-1.578972e-01	2.571003e-01	-3.191665e-02	1.682323e-02	-1.395226e-01	4.696891e-02	-1.427670e-03	-2.087853e-03	1.554375e-01	4.648193e-02	1.410869e-01	6.333206e-02	-1.681804e-01	1.776616e-02	-1.927404e-01	5.353065e-02	-7.785755e-02	1.994458e-01	1.637639e-02	4.617359e-02	-3.280918e-01	-1.159983e-02	-2.995450e-03	-4.327972e-03	1.634510e-02	-4.875034e-02	6.638752e-04	1.184651e-01	-2.945935e-01	6.564067e-02	4.154752e-02	2.507282e-02	3.182689e-03	1.740150e-01	-2.099958e-01	7.822262e-02	7.871286e-02	4.182089e-03	-4.598690e-03	-6.721348e-03	-2.392480e-02	-1.507896e-01	1.149691e-04	-2.097383e-02	2.121579e-01	-5.137639e-02	-4.644999e-02	2.478066e-01	8.886229e-02	-2.499527e-01	7.954743e-02	8.709454e-02	-1.240634e-01	-1.442708e-01	-5.002690e-03	-7.248353e-03	5.457290e-02	-2.556967e-01	2.643886e-03	-5.727122e-02	5.248661e-02	-5.482009e-02	1.046007e-01	8.102573e-02	1.128739e-01	4.395280e-02	3.451403e-02	3.140468e-02	5.005794e-02	-2.108319e-01	-1.138609e-02	-1.649564e-02	-8.350464e-02	1.812109e-02	-4.650838e-02	1.820296e-01	1.698957e-01	-4.046156e-02	9.995412e-02	-4.991204e-02	-1.787596e-02	5.376968e-04	-2.249492e-02	8.715039e-02	2.048159e-02	-1.771643e-01	-9.016947e-03	-1.302397e-02	-2.009388e-01	4.673065e-02	2.965558e-02	4.806601e-03	1.044770e-01	-8.953152e-02	1.395609e-02	3.386678e-02	6.906778e-02	-1.932146e-02	4.782206e-03	1.405125e-01	1.281054e-01	-6.022125e-02	-1.059573e-02	-1.531239e-02	-1.476073e-01	-3.215308e-02	-3.448792e-02	-1.160648e-01	1.362590e-01	1.581799e-01	6.975486e-02	1.553823e-01	6.539552e-02	-2.470370e-01	8.879954e-02	-2.050409e-02	8.426645e-02	2.738387e-02	-1.541532e-02	-2.227070e-02	6.677096e-02	-1.158603e-01	-2.870213e-02	-2.268977e-02	1.904086e-02	-8.156738e-02	3.510972e-02	1.032776e-01	1.443592e-01	2.587868e-02	3.255739e-02	-7.513649e-02	2.046051e-03	-9.571560e-02	-9.303446e-03	-1.340418e-02	3.698748e-02	6.879650e-02	3.263907e-02	-1.366348e-01	6.958914e-03	-9.620003e-02	9.588125e-02	1.348065e-01	6.364413e-02	-1.113391e-01	7.729547e-02	1.049686e-01	-9.348769e-02	1.454928e-01	-3.527782e-02	-5.121930e-02	3.631462e-01	1.457555e-01	-7.301361e-02	8.078329e-02	2.008284e-02	-6.436909e-02	2.966366e-02	-6.667925e-02	-4.178843e-03	-2.115478e-01	-9.895811e-02	-9.044652e-02	-8.687393e-03	4.608043e-02	-2.963676e-02	5.384815e-02	2.769995e-02	8.660829e-02	1.483944e-02	5.903782e-02	2.128791e-02	-4.258943e-03	-4.931346e-04	-5.450832e-02	-3.041463e-02	1.169196e-01	-7.091927e-02	-1.145864e-01	3.417405e-02	9.985819e-02	-1.070960e-02	8.430775e-02	-7.303724e-02	4.598390e-02	-2.605669e-02	-1.164216e-02	-3.659330e-02	1.718686e-02	1.162073e-01	-1.445302e-02	-8.217571e-03	-1.990812e-02	-8.733103e-02	1.878828e-02	-2.232252e-02	1.686764e-01	-2.298057e-02	-3.266594e-02	5.158659e-03	-9.492062e-02	8.587536e-03	4.579737e-02	4.194669e-02	5.391978e-03	-3.695040e-02	-1.760159e-02	4.404450e-02	2.796770e-02	-3.328057e-02	-2.463222e-02	4.032457e-02	4.557212e-02	7.184827e-02	-3.788711e-02	6.661784e-02	6.615022e-02	2.612277e-02	7.106630e-02	-8.974216e-03	-3.875599e-02	2.554396e-02	2.408167e-02	1.883794e-02	-9.499507e-02	-5.472667e-02	-1.281535e-01	8.879925e-02	-8.717202e-02	9.139408e-02	8.689474e-02	-1.236550e-01	-2.204217e-01	2.292578e-02	-1.103865e-01	1.309360e-01	-3.515164e-02	-5.097899e-02	5.720247e-02	1.053316e-01	3.318923e-02	-3.847863e-02	9.556911e-02	1.062980e-01
-6.085288e-01	-1.426836e-01	-1.770612e-01	-1.612768e-01	-1.063389e-01	-4.449504e-02	-4.463124e-01	2.677126e-01	7.907688e-03	-1.758185e-02	1.623823e-01	1.079518e-01	1.338803e-02	7.754486e-02	2.603858e-01	4.362488e-02	3.563820e-02	7.427572e-02	-6.856326e-02	-3.318687e-01	-1.721442e-01	1.169001e-01	-1.179684e-01	1.817871e-01	-1.470555e-01	-3.255217e-01	4.605083e-02	-1.223487e-01	2.827043e-01	7.073677e-02	2.175008e-01	3.192864e-02	2.961919e-02	2.755771e-01	-1.529947e-01	1.216181e-01	1.432913e-01	-3.797879e-01	4.391820e-02	3.061570e-02	-1.004869e-01	2.255605e-01	-1.682233e-01	3.439683e-02	9.417107e-02	-2.642601e-01	-2.786512e-02	-4.542898e-02	-8.080699e-02	4.264545e-01	-1.251905e-01	5.214288e-03	9.561930e-02	-1.398792e-01	-2.958422e-02	-1.965301e-02	1.519775e-01	3.578773e-02	2.503009e-02	1.338452e-01	7.290613e-03	7.346015e-02	-2.880363e-03	1.830849e-01	-1.537481e-01	4.471453e-02	-2.103376e-02	-1.631893e-01	-1.368773e-01	1.171706e-02	1.429726e-02	-1.524726e-02	-3.497279e-02	-4.199917e-02	-3.541255e-02	3.807011e-02	-6.906704e-03	2.990371e-01	1.295308e-01	7.466111e-02	-1.453356e-02	-1.800636e-01	-1.442688e-01	-1.691196e-01	-3.567675e-01	-4.309887e-02	-8.207979e-02	-2.456223e-03	1.178840e-01	-6.860293e-02	1.648629e-01	1.264991e-01	7.859393e-02	2.220593e-01	1.635401e-02	-5.521724e-02	-1.476189e-01	4.938236e-02	-2.062327e-01	-4.863898e-02	-4.422718e-02	6.414362e-03	-3.888053e-01	8.804586e-02	-7.358721e-02	3.689809e-02	-4.853032e-02	-8.243310e-02	9.527302e-02	1.042685e-01	-1.825349e-02	6.667861e-02	2.636842e-01	1.547815e-01	6.652217e-02	1.022718e-01	4.759052e-02	-1.291706e-01	-1.700832e-02	-5.666857e-02	-4.056292e-02	-2.818790e-01	-4.016246e-02	-7.945564e-03	9.438089e-02	6.129977e-02	1.200909e-01	-1.183757e-01	2.848441e-01	1.026993e-01	-6.043677e-03	2.917218e-02	-6.251465e-02	8.296180e-03	-1.696902e-01	-1.796183e-02	-5.144265e-02	-1.079560e-02	-1.397552e-01	-1.075078e-01	2.249944e-01	1.946745e-02	5.389755e-02	-6.379495e-03	-3.297557e-02	-1.391298e-03	1.203138e-01	1.922597e-01	-1.666717e-01	-9.691108e-02	-1.305887e-01	1.793040e-01	2.026923e-02	-3.230572e-02	-1.649587e-02	8.928937e-02	-5.224460e-02	4.279488e-02	-1.812020e-03	-2.207801e-02	8.090679e-03	-1.393650e-01	-1.990608e-01	-2.520813e-01	-2.157176e-01	-1.665598e-02	-1.860005e-01	-5.387808e-02	-9.663528e-02	-1.707345e-01	-2.175306e-01	-8.391959e-03	1.316138e-02	-5.247967e-02	3.866071e-02	-1.631200e-01	-6.337218e-02	3.096938e-02	6.017365e-02	-5.158000e-02	-1.310385e-01	-1.062442e-01	-1.893743e-01	-3.425354e-02	-2.533103e-02	-1.529067e-01	1.250321e-01	-1.990016e-01	7.589825e-04	1.003722e-01	1.681312e-01	1.661515e-01	1.608547e-02	1.595141e-01	6.438995e-02	1.581548e-01	1.556117e-01	1.778855e-01	1.938782e-02	-1.467257e-01	-1.648581e-02	2.843928e-02	2.922158e-02	-1.281444e-01	-1.007898e-01	3.004359e-02	1.407669e-01	-1.166999e-01	1.762635e-01	2.032863e-01	1.245594e-01	6.542474e-02	5.476523e-02	-5.160287e-02	1.166995e-01	-2.707286e-02	-4.874278e-02	3.520065e-02	-7.166801e-02	5.015185e-03	-1.289319e-01	-6.581898e-02	-3.674639e-01	-1.424918e-01	3.806432e-02	-4.195093e-02	-1.245850e-01	-2.158413e-02	-3.352475e-02	-4.640699e-02	-2.247874e-02	-1.006439e-01	-1.149385e-01	-3.481960e-02	5.464565e-02	1.936910e-01	1.998664e-02	6.669211e-02	1.316772e-01	8.810515e-02	-1.028112e-02	-1.240430e-01	1.966921e-02	1.165413e-01	1.988209e-01	-6.854419e-03	-7.179595e-02	2.200671e-01	2.310883e-01	7.355321e-02	2.383168e-01	7.688918e-02	1.759351e-01	2.428856e-01	1.764580e-01	2.417923e-01	7.074793e-03	1.717231e-01	8.169231e-03	7.796166e-02	5.760425e-02	-2.882812e-01	1.318807e-01	5.279104e-02	2.244969e-02	1.511846e-01	1.542636e-01	6.128142e-02	7.144251e-02	1.143448e-01	7.552246e-02	1.067977e-01	9.531705e-02	6.466984e-02	1.606166e-01	5.648510e-02	3.021644e-02	8.776353e-03	1.049250e-01	4.762198e-02	-3.357078e-01	7.156789e-02	1.331717e-01	7.697528e-02	4.979036e-02	-1.269571e-02	8.947353e-03	-3.029337e-02	-9.985289e-03	1.673642e-03	-3.110090e-02	-7.386748e-02	9.140432e-02	1.376211e-01	3.567236e-02	-7.753082e-02	-5.263837e-02	1.528488e-01	1.197785e-01	4.891914e-02	-2.925384e-02	1.142384e-01	-1.357447e-01	8.670133e-03	6.905993e-02	3.595814e-02	-1.959455e-02	7.449675e-02	-1.242438e-02	6.071473e-02	3.050198e-02	1.085244e-01	1.040709e-01	1.430090e-04	-3.978697e-02	-1.856365e-01	-9.420739e-02	4.887273e-02	-1.619700e-01	-1.263124e-01	-9.697603e-02	-1.314896e-01	-1.012718e-01	4.287931e-02	8.468791e-02	1.069620e-01	-2.279655e-02	-3.511029e-02	6.470570e-02	9.967845e-02	3.728082e-02	9.805682e-02	4.439196e-02	1.712029e-01	-1.312959e-02	-1.637817e-01	-1.158813e-02	-2.408817e-01	3.790966e-02	-1.755128e-01	-1.947308e-01	-6.482149e-02	5.624159e-02	-1.136589e-01	-1.265213e-01	8.941209e-03	-1.291421e-01	9.842196e-02	-5.216773e-02	2.162181e-01	-8.742057e-02	4.178428e-03	-1.885953e-01	7.144545e-02	2.320121e-01	1.510225e-01	1.090276e-01	7.615663e-02	1.214958e-02	1.919019e-01	-1.470176e-01
2.071971e+00	-7.965318e-03	1.711256e-01	5.066126e-02	-3.584907e-02	4.372737e-01	2.407380e-01	1.243099e-01	-3.603435e-02	-3.937940e-01	-1.635706e-01	-6.509247e-01	-7.161968e-01	4.201807e-01	-7.901301e-01	-8.284370e-01	1.612470e-01	-2.167613e-03	-1.752179e-03	-5.608239e-03	-9.974954e-03	1.234710e-01	4.111697e-01	1.487762e-01	-2.125647e-02	-2.093406e-01	-3.605875e-01	4.125687e-01	-7.576031e-01	-1.992309e-02	4.378609e-01	-2.202096e-01	-3.317603e-01	4.208781e-01	5.483897e-02	-7.517129e-04	-2.302275e-03	-4.224207e-03	-2.973528e-02	8.037191e-01	1.484205e-01	3.996366e-01	-1.266064e-01	-2.812658e-01	-4.044883e-02	-9.855080e-02	-2.833454e-01	-2.940214e-01	-1.522389e-01	-7.315683e-04	-8.946199e-02	1.672829e-01	-4.850753e-04	-1.506002e-03	-2.781187e-03	1.789297e-01	5.769868e-01	6.965260e-02	1.398962e-01	-1.020333e-01	-2.555439e-01	-9.816279e-02	-2.907798e-01	-4.135844e-01	-2.901361e-02	-1.661384e-01	-1.514640e-01	3.771687e-01	1.728517e-01	-1.758440e-03	9.521949e-02	-9.882501e-03	2.892944e-02	1.034697e+00	4.623423e-01	3.478648e-01	-2.590813e-01	-4.862267e-01	8.223348e-03	-7.610467e-01	-4.079842e-01	-2.980653e-01	-1.397882e-01	-7.581760e-02	3.056201e-01	2.330826e-01	-3.454289e-03	-1.063325e-02	8.009006e-02	-1.237947e-01	5.876560e-02	1.673564e-01	-5.044743e-01	-5.071867e-01	-1.361092e-01	-8.632702e-02	-5.259383e-01	-2.955133e-01	3.494053e-01	2.517274e-01	1.522949e-01	9.303855e-01	-2.457802e-01	-5.430364e-03	8.386649e-02	-2.975304e-02	-1.842083e-01	-7.915111e-02	-3.186093e-01	-4.860731e-01	-2.539935e-01	-3.230657e-01	2.465414e-01	-4.298338e-02	4.036715e-01	-1.080226e-01	3.400069e-01	7.443941e-01	3.022938e-01	-7.117941e-02	-6.281543e-03	-1.971631e-02	-3.501868e-02	-1.348765e-01	7.176532e-01	5.157946e-01	2.498660e-01	2.322019e-01	4.148884e-02	-2.930672e-02	-2.086228e-01	-3.281627e-01	-3.750286e-01	-3.058883e-01	-1.201055e-01	-7.488248e-02	-2.256340e-01	-1.328444e-02	-3.776296e-02	2.310736e-02	-3.043831e-01	2.435348e-01	8.732672e-01	1.911582e-01	2.211777e-01	1.318742e-01	-6.723089e-03	-4.334933e-02	-7.659113e-01	-2.381826e-01	-1.256837e-01	-4.211992e-02	1.014912e-01	-2.274498e-01	-1.127244e-02	-3.283366e-02	-6.091638e-02	-2.700412e-01	-1.964023e-01	1.847651e-01	-9.951725e-03	3.093338e-01	2.278687e-01	6.539578e-02	2.586271e-01	1.894627e-01	1.165110e-01	-1.405469e-01	-1.002252e-01	-2.276939e-01	-1.003268e-01	-1.326351e-02	-3.788366e-02	-7.131928e-02	-2.475466e-01	-1.091798e-01	1.271872e-01	1.356456e-01	2.082242e-01	1.926838e-01	-2.015934e-01	4.879377e-01	2.822693e-01	-3.437593e-01	2.930463e-02	4.467433e-02	-2.991441e-01	-3.705642e-01	-1.735999e-02	-4.906460e-02	-9.167132e-02	-2.740812e-02	-6.127064e-01	-3.762053e-02	4.794450e-02	1.221126e-02	3.339223e-01	2.530133e-01	5.491629e-01	3.489508e-01	-1.746421e-01	-4.953281e-02	3.414684e-01	-3.554115e-01	2.878052e-02	-1.141766e-02	-3.194381e-02	-6.195161e-02	1.648059e-02	-4.547913e-01	-2.170621e-01	-1.385410e-02	-1.685833e-01	3.247825e-01	-7.131782e-02	-6.038253e-02	1.750076e-01	-5.275916e-01	4.267740e-01	6.620240e-01	5.738899e-02	-4.242131e-01	-3.126530e-02	1.827683e-02	-1.532369e-01	-7.670974e-02	-8.151845e-01	-2.354719e-01	-4.811508e-02	2.195116e-01	4.208104e-01	-2.115054e-01	-6.335802e-01	-7.472154e-01	6.220953e-01	1.598637e+00	1.441050e+00	-7.875660e-01	-3.352460e-01	1.733946e-01	-5.831481e-02	1.469239e-01	3.703305e-03	-9.679752e-01	-1.043461e+00	1.121967e-01	1.322552e-01	2.172544e-01	3.028456e-02	-8.082446e-01	-7.951586e-01	4.232351e-01	1.704778e+00	1.830971e+00	-6.402977e-01	2.546765e-01	-1.283860e-02	-3.802612e-02	1.210882e-01	4.789961e-02	-5.153902e-01	-5.052433e-01	1.265816e-02	-1.226937e-03	2.532581e-03	-5.556761e-01	8.545232e-01	4.545572e-01	6.900763e-01	-1.551537e-01	-6.188204e-01	4.311558e-02	-3.112858e-01	-1.746979e-02	-5.206286e-02	8.977851e-02	2.644163e-01	-7.589170e-01	-2.385971e-01	-5.551479e-02	-2.344110e-01	-2.355467e-02	2.363089e-01	1.659385e+00	1.771970e+00	-2.209638e-01	-3.748428e-01	-1.377282e+00	-2.543073e-01	-3.965894e-01	-1.858452e-02	4.064662e-02	-8.096853e-03	5.483316e-01	-5.544648e-01	-1.378811e-01	-7.879130e-02	-2.181393e-02	3.547884e-01	4.438328e-01	1.644146e+00	1.936671e+00	-6.604489e-01	-1.349956e+00	-1.083532e+00	-5.494225e-01	-2.213290e-01	-1.156861e-02	-3.378425e-02	3.293537e-02	1.614337e-01	-3.086574e-01	2.370917e-01	1.874563e-02	-5.575897e-02	3.641529e-02	2.288817e-01	-1.777162e-01	-2.082282e-01	2.086469e-01	6.150682e-02	-9.858563e-02	2.036311e-01
1.663335e-02	-1.529547e-02	3.107378e-02	1.388812e-01	3.016097e-02	-5.096395e-02	1.632447e-01	2.054764e-01	-1.767860e-01	-2.214779e-01	-6.630272e-02	1.316366e-01	-1.068607e-01	-7.244673e-02	-1.230503e-01	-2.428442e-01	-5.756061e-02	-2.137679e-01	1.309072e-01	3.643518e-01	-2.830031e-02	3.827182e-01	5.936732e-02	1.642364e-01	-9.688056e-02	-4.518066e-02	-1.377256e-01	-3.783664e-02	-1.028427e-01	-1.723542e-01	-2.460626e-01	-2.479897e-01	-1.908208e-01	6.292306e-02	-1.302349e-01	-8.778632e-03	9.667321e-03	1.863687e-01	1.375138e-01	-2.577094e-01	2.932157e-01	9.554670e-02	-1.302877e-02	1.224852e-01	-2.779236e-01	-1.470810e-01	1.010004e-01	-9.546281e-03	2.677725e-01	-1.187919e-01	2.731846e-01	-1.276626e-01	-2.868643e-01	-2.403295e-02	-9.814138e-02	-2.273854e-01	1.696383e-02	-4.517844e-02	2.887670e-02	1.224857e-01	1.998495e-01	1.394672e-01	1.915492e-01	-1.731075e-01	-1.884762e-03	-2.600369e-01	1.269741e-01	-1.231463e-01	-1.372894e-01	-1.069982e-01	-1.448203e-01	7.790911e-02	2.863862e-01	-1.771049e-01	-1.009080e-01	-1.396621e-01	3.620719e-01	-2.989239e-02	2.646887e-01	-2.065132e-01	1.842415e-01	2.557275e-01	1.642288e-01	-5.378542e-02	-9.745030e-02	-3.431590e-01	-1.838821e-01	-8.855272e-02	-1.630680e-01	1.029542e-01	2.283560e-03	-4.300125e-02	-8.304778e-02	-8.846419e-02	-1.226800e-01	4.193611e-03	3.544735e-02	-7.388913e-02	5.266348e-02	8.996953e-02	-1.096138e-01	1.397895e-01	-1.097831e-01	-4.802045e-02	-1.803745e-01	-2.674271e-01	-8.854599e-02	-1.827012e-01	-2.047183e-02	-2.304012e-02	3.218136e-02	-2.040978e-01	-1.917419e-02	5.489544e-02	-1.774853e-01	-6.684843e-02	-1.507330e-01	-5.541128e-03	-2.027855e-02	-1.047390e-01	-1.353811e-01	-8.413785e-02	-2.758779e-01	-1.707102e-01	-8.456603e-02	-8.812844e-02	-1.239110e-01	1.188672e-01	-4.597624e-02	-2.173720e-01	2.447702e-02	-3.040269e-02	-1.837864e-01	1.412487e-01	1.472820e-01	5.737486e-02	-5.382346e-02	-7.687798e-02	3.244294e-02	-2.612878e-01	1.610455e-01	-1.646014e-02	-4.851494e-02	2.262102e-03	-2.486618e-01	-1.985020e-01	-5.749165e-02	-8.357023e-02	7.968439e-02	-3.744000e-02	7.996467e-02	-2.305939e-01	-1.886992e-01	-3.653991e-02	-3.496725e-01	-8.857116e-02	-1.393889e-02	-5.298590e-02	-4.514849e-02	-3.339513e-02	9.263858e-02	2.085382e-01	1.049695e-01	5.949099e-03	-1.348248e-01	-4.690665e-02	5.488101e-02	-9.291324e-03	2.562680e-03	-2.693758e-02	-1.095082e-02	-5.808283e-02	2.413140e-02	-1.530542e-01	-5.050274e-02	2.113903e-02	-6.872932e-02	9.081134e-02	-1.952384e-02	3.076090e-02	-1.980025e-02	-1.210154e-01	1.415280e-01	5.508751e-03	5.895347e-02	-2.372909e-02	2.516888e-02	8.154322e-02	8.604748e-02	5.272469e-02	-1.044565e-01	3.979047e-02	-2.519644e-01	-1.448901e-01	-2.585761e-01	-1.209572e-02	-9.109239e-02	-1.306510e-01	7.000251e-02	1.891747e-01	-3.826443e-02	1.524675e-01	5.122784e-02	1.277271e-01	1.378762e-01	-2.748449e-02	4.488966e-02	9.478964e-02	7.041986e-03	-1.214567e-01	-9.964680e-02	-1.805929e-01	-4.842108e-02	-1.041388e-01	-6.687847e-02	1.095375e-01	-7.301103e-02	1.301344e-01	5.802925e-02	1.053117e-01	1.418710e-01	3.368896e-02	1.064030e-01	2.133051e-01	-3.336206e-03	1.520854e-01	1.436685e-01	1.885752e-02	1.565308e-02	-6.196877e-02	-6.328961e-02	-1.236046e-01	-2.205932e-01	-8.882540e-02	5.692324e-02	-2.866891e-02	1.622513e-01	-9.697844e-02	5.711150e-02	3.142893e-02	1.388258e-01	1.181826e-01	9.624483e-02	8.993121e-02	2.537420e-01	1.689810e-01	9.116819e-02	-3.975189e-02	-1.761004e-02	-2.274991e-01	-4.981259e-02	-1.080870e-01	1.998581e-02	7.958979e-02	1.544093e-02	8.422777e-02	1.014002e-01	6.060499e-02	9.880690e-02	1.890318e-01	1.073428e-01	1.561225e-01	2.070067e-05	6.780873e-02	5.994041e-02	5.868180e-02	-1.517619e-01	-1.547978e-02	-1.068669e-01	-4.127966e-02	-8.385886e-02	6.962927e-02	4.772543e-03	-1.895590e-02	6.915673e-02	1.294678e-01	6.617487e-03	1.007772e-01	2.146080e-01	1.616231e-01	2.008291e-01	8.587273e-02	-1.757943e-02	2.591619e-03	-4.043205e-03	-6.408719e-02	-1.996716e-02	-1.614612e-01	4.705828e-02	-1.474403e-02	-1.420771e-02	-1.650636e-01	-3.759098e-02	1.119256e-01	1.834110e-01	1.957219e-01	-6.691521e-02	2.606269e-02	3.438509e-02	1.401125e-01	-6.873824e-02	1.146358e-01	1.743742e-01	-2.631598e-02	-1.548799e-01	1.329976e-01	-5.907249e-02	-1.426563e-01	9.238321e-02	8.584409e-02	1.557560e-01	-5.336670e-02	1.115019e-01	7.815006e-02	1.519886e-01	1.883493e-01	1.527388e-01	8.785414e-02	1.749214e-02	1.136817e-01	2.082337e-01	1.512693e-01	4.586383e-02	-7.571017e-02	4.759623e-02	-1.389488e-01	-1.005447e-01	3.183796e-02	3.232650e-02	1.616706e-01	3.020364e-02	1.688447e-01	1.664623e-01	1.983162e-01	3.376170e-01	3.095287e-01	-1.978481e-02	1.628607e-03	1.429537e-01	1.710821e-01	1.908307e-01	1.690572e-01	-1.377482e-01	-2.312969e-03	4.489844e-02	-9.553457e-02	-1.098226e-01	-2.348384e-02	2.017218e-01	-6.310774e-03	-1.180299e-01	-8.380791e-02	1.909580e-02	7.519706e-04	4.369568e-02	2.051729e-02	2.331599e-02	1.040443e-02	9.979003e-02	7.792591e-02	1.172214e-01
-1.912188e-01	6.313263e-02	3.379230e-02	-1.194484e-02	2.258298e-02	3.338465e-01	-8.073855e-02	-1.307629e-01	-3.582329e-03	-1.866186e-02	-2.051685e-01	1.372414e-01	6.917009e-03	4.570029e-02	1.741893e-02	-2.764600e-02	2.325281e-01	-1.344262e-02	-1.575406e-01	-2.380781e-01	7.575902e-03	-1.524630e-02	-2.980833e-03	-2.461281e-02	-6.380773e-02	2.096895e-01	-5.809253e-02	-1.238003e-01	-9.793841e-02	7.209061e-02	1.218360e-01	-2.446796e-01	9.795251e-02	-3.966515e-02	8.895811e-02	-6.815174e-02	2.031309e-01	1.906936e-01	-2.007513e-02	-3.553060e-02	-6.264162e-03	-1.236908e-03	1.443511e-01	-6.547375e-02	1.956538e-01	8.320845e-02	-8.667428e-02	2.095860e-03	-1.317283e-01	-6.722738e-02	-1.079907e-01	-6.805458e-02	2.866157e-01	-1.422582e-01	8.397900e-03	2.000400e-01	-1.836925e-01	2.423973e-02	-2.290774e-02	-3.891638e-03	-7.586853e-04	-3.074863e-02	-4.083114e-02	3.941417e-02	-1.526014e-01	-1.330460e-02	-6.108258e-02	1.423079e-01	-1.259022e-01	2.183781e-02	1.160940e-01	2.356657e-01	2.118961e-02	2.948174e-01	-2.080728e-01	-2.367505e-01	5.763444e-02	6.325965e-03	-1.569906e-02	-3.149501e-03	1.534755e-01	1.011684e-01	-3.034877e-02	-1.997046e-01	-2.633886e-01	-6.942221e-02	-8.394546e-03	1.770985e-01	-1.680766e-01	-1.709013e-02	2.165853e-01	1.083560e-01	-4.139597e-02	2.629452e-02	-1.346484e-02	1.634942e-01	7.244296e-03	-2.997786e-02	-6.173254e-03	-4.934604e-02	-2.968504e-02	5.325116e-02	-2.886824e-01	4.544999e-02	-1.324075e-01	8.815356e-02	-4.703833e-02	2.115850e-01	9.767471e-02	3.806734e-02	-2.607752e-01	1.296447e-01	1.777152e-01	-1.371469e-01	-5.307702e-02	2.632801e-02	-4.476411e-02	-9.403324e-03	2.653261e-02	7.230416e-02	-1.522392e-01	-5.465891e-02	7.068669e-02	-4.609852e-02	-3.607061e-03	8.193806e-02	-5.136535e-02	1.642407e-01	-3.143137e-02	9.398614e-02	2.935225e-02	2.759249e-02	-9.849803e-02	-2.627817e-01	4.624868e-02	-5.405887e-02	-1.114438e-02	9.399495e-02	-8.335699e-02	1.955352e-01	-1.837912e-02	-5.169760e-02	-6.295540e-03	1.581381e-01	-1.396077e-01	2.663931e-03	6.344570e-02	1.120224e-02	8.939578e-02	2.218761e-02	-6.236979e-02	5.938869e-02	1.273456e-01	-1.039324e-01	7.774086e-02	-2.265608e-02	-9.720112e-02	-2.229661e-01	-9.118853e-02	-3.675790e-02	-5.008461e-02	1.985329e-02	1.392285e-01	4.989990e-02	4.748567e-02	1.118478e-02	4.534676e-02	-5.364690e-02	6.210728e-02	7.993216e-02	1.113688e-01	-1.006510e-01	5.546271e-02	1.015111e-01	8.045669e-02	-1.154166e-01	3.954155e-01	-2.301898e-01	-7.875017e-02	2.970920e-02	6.802962e-02	-5.883202e-02	5.784868e-02	1.555521e-02	-1.301999e-01	-6.217001e-02	-3.282705e-02	-2.158972e-02	2.446484e-02	8.457936e-02	-6.776584e-02	5.297900e-02	-5.351017e-03	-2.202227e-02	-1.210347e-01	3.956057e-01	-4.525903e-02	5.130998e-02	-5.008932e-02	-4.408434e-02	-6.617144e-02	-3.575717e-02	6.074503e-02	-1.753108e-01	-1.557756e-01	1.094938e-01	9.317816e-02	7.015669e-02	4.884315e-02	-6.038177e-02	1.037626e-01	5.115438e-02	6.847399e-02	-2.325588e-02	7.747751e-02	4.518801e-02	-7.749107e-02	8.031770e-02	4.384138e-02	7.194369e-02	-2.616361e-02	8.831593e-03	-1.147837e-01	-7.100312e-02	1.266533e-02	-4.649998e-02	-6.758640e-02	3.990482e-02	1.186274e-01	-1.600859e-01	9.763797e-02	-1.950516e-02	1.619345e-01	-2.390884e-02	1.117935e-01	6.246397e-02	-7.736714e-03	-3.625879e-02	5.823132e-02	-4.784730e-02	-3.149169e-02	-8.420863e-03	-1.720584e-01	1.335440e-01	-1.438708e-01	-4.474797e-02	3.569625e-02	3.764134e-03	1.964430e-01	-7.146984e-02	3.330278e-02	1.772495e-01	1.817648e-02	1.955752e-01	1.020535e-01	1.282403e-01	1.114478e-01	-7.567660e-02	-1.156256e-01	9.907859e-02	2.249590e-02	9.983903e-02	-4.460327e-02	-4.289540e-01	-3.549627e-01	1.197015e-01	3.115111e-01	4.551548e-02	4.364166e-02	4.354291e-02	-1.937015e-01	-2.233918e-01	-1.261543e-01	2.193334e-01	2.825941e-01	1.128113e-01	5.592139e-02	-5.548132e-02	1.024671e-01	9.024302e-02	7.489182e-03	9.166902e-02	-5.740151e-01	-3.574283e-01	1.051080e-01	-2.023125e-01	-1.987405e-01	-7.747192e-04	-2.110899e-02	9.538945e-02	-2.423939e-01	8.463117e-02	2.348222e-01	1.518208e-01	9.069990e-02	-3.377931e-02	8.050763e-03	1.707374e-01	-8.850861e-02	-1.495271e-01	-5.647829e-02	2.388059e-02	1.098100e-01	1.099797e-01	2.835675e-01	-1.488088e-01	-7.146973e-02	-3.985297e-02	-6.034072e-02	-9.125265e-02	-3.623705e-02	1.905110e-01	2.251391e-02	7.744610e-02	1.400880e-01	1.584663e-01	-4.450001e-02	-4.424307e-01	-4.075700e-01	1.189506e-01	6.475068e-02	2.254791e-01	1.065131e-01	3.956031e-01	-9.329202e-02	-1.729811e-01	-4.414473e-02	-5.788144e-02	-4.799610e-02	-4.042923e-02	2.272495e-01	6.822984e-02	9.174859e-02	-7.233532e-02	2.654894e-02	-2.106474e-02	-3.380308e-01	-5.691148e-01	1.853349e-01	2.194290e-01	2.547115e-01	1.519061e-01	-1.823829e-01	1.951279e-01	9.398459e-02	-1.948720e-02	-4.942165e-02	-1.923634e-01	-2.074476e-01	1.990677e-01	9.673257e-03	8.918106e-02	4.738995e-02	-1.304786e-02	9.827692e-02	1.090448e-01	-2.546752e-02	-1.638651e-01	5.886283e-02	3.551582e-02	-2.852348e-03
9.535912e-02	1.734402e-01	-3.544278e-02	4.255113e-02	1.380721e-01	1.545288e-01	-4.163774e-02	8.946703e-02	-3.413440e-03	-1.098584e-01	6.292594e-03	7.874490e-03	5.027717e-02	-1.182861e-01	-9.900740e-02	-1.898065e-01	-1.225959e-01	-2.037254e-01	3.356258e-02	2.654014e-01	2.200552e-01	-4.929582e-02	2.297362e-01	-1.111994e-01	1.152038e-01	-3.220959e-02	3.681469e-01	-4.776982e-01	1.520834e-01	2.096743e-02	-1.013781e-01	-2.324840e-01	9.506994e-03	-1.837354e-01	1.295079e-01	-1.578801e-01	-3.752039e-01	2.536417e-01	-8.348039e-02	-5.157057e-02	8.053333e-02	-2.206934e-02	-4.647623e-02	2.337670e-02	1.035623e-01	-2.918929e-02	6.499897e-02	3.307426e-02	-1.164999e-01	1.402602e-01	5.117485e-03	-3.257325e-01	1.479080e-02	6.453153e-02	1.100975e-01	-1.729073e-03	-2.523646e-01	-1.063927e-01	6.645768e-02	-1.124230e-02	-1.391675e-02	6.972187e-02	-1.003128e-03	-1.339592e-02	8.790030e-02	1.090134e-03	2.816828e-01	-9.332332e-02	1.018483e-01	-6.583777e-02	-1.137813e-01	7.235727e-02	-3.963743e-02	6.291231e-02	-1.736834e-01	-1.069798e-01	2.271871e-01	2.870213e-01	1.366045e-01	-6.218983e-02	3.107877e-01	2.029499e-01	-1.038929e-01	1.220308e-01	-9.520140e-02	-2.367992e-02	4.854303e-02	-1.951891e-02	-1.652401e-02	-7.089762e-02	-4.417001e-01	-3.093726e-02	-2.840636e-01	-1.720744e-01	3.453219e-02	2.706248e-01	1.570485e-01	-3.062420e-03	-1.065200e-01	3.227745e-01	1.226575e-01	1.806618e-01	-1.240931e-01	-9.215960e-02	-1.687060e-01	-1.236900e-01	-2.126771e-01	8.755306e-02	1.515955e-02	-1.823364e-02	-2.441628e-01	-8.299732e-02	5.763660e-02	-1.520000e-01	1.492673e-02	3.162915e-01	-2.890873e-02	3.829275e-01	1.174761e-01	-2.756714e-02	-1.409564e-01	-1.062699e-01	-8.705138e-02	-4.972908e-02	-2.655545e-02	-2.427131e-01	5.598956e-04	1.173063e-01	4.177701e-02	-6.622169e-02	-6.992741e-02	6.120052e-02	-8.353755e-02	6.055785e-02	-1.724186e-01	3.533242e-02	-7.726697e-02	-7.409955e-02	-2.232511e-02	4.358481e-02	1.404403e-01	8.507161e-02	7.847675e-02	-1.091835e-01	1.237172e-02	-1.037843e-01	-4.975216e-02	4.581218e-02	-1.578144e-02	8.384691e-02	9.311904e-02	-1.955859e-02	-2.132005e-01	7.816278e-02	-6.594251e-02	-1.056791e-01	1.063371e-01	-1.005958e-01	-9.935079e-02	-6.914482e-02	1.815856e-01	1.813112e-01	7.663074e-02	-6.083633e-02	1.734814e-02	1.037618e-01	9.152994e-02	-6.496129e-02	-5.768896e-02	8.727037e-02	-1.324210e-01	2.998631e-02	-1.867004e-01	-1.183167e-02	3.639800e-02	-9.300167e-02	-8.956869e-02	1.896793e-02	-3.587270e-03	-4.209406e-02	-1.444949e-01	1.547938e-01	-1.522480e-02	6.636514e-02	8.377651e-02	4.125239e-02	1.055636e-01	9.614891e-02	1.580501e-01	-3.270543e-03	1.971835e-01	-3.292312e-02	4.866481e-02	9.325182e-03	6.339885e-02	-1.613386e-01	1.299323e-01	-7.520351e-02	5.355471e-02	6.017125e-02	-9.204527e-02	-7.243153e-02	-4.283843e-03	1.383461e-01	8.354456e-02	-1.066467e-01	5.488229e-03	1.062984e-01	-1.197535e-01	3.130817e-02	-9.782746e-02	6.705939e-03	-1.125353e-01	-1.332821e-01	-2.075805e-01	1.769560e-02	-1.784138e-01	1.441519e-01	4.720787e-02	-1.575271e-02	3.137186e-02	8.903687e-03	1.601465e-01	6.162084e-02	6.920316e-02	1.566994e-01	2.778377e-02	6.513375e-02	-4.111022e-02	-2.844503e-02	-1.717139e-01	-1.931612e-01	-7.248436e-02	-2.176458e-01	-1.912818e-01	-6.692794e-02	1.649830e-01	2.638214e-02	3.143747e-02	3.011778e-02	8.789267e-03	2.256863e-01	1.522049e-01	-8.413929e-02	1.661674e-01	1.996903e-01	-5.192690e-02	8.304613e-02	8.148162e-02	1.953879e-01	1.185630e-01	-2.202446e-01	-5.652804e-02	3.854127e-02	-1.567595e-01	-3.734653e-02	1.093977e-02	3.901133e-02	5.960341e-02	-3.095807e-02	9.242895e-02	6.618718e-02	2.999656e-02	4.125202e-02	-1.260687e-02	3.261643e-02	-1.316293e-01	-2.407504e-01	1.149200e-01	1.000733e-01	1.350514e-01	5.339969e-02	1.111457e-03	-1.321781e-01	1.435198e-02	-5.709691e-02	5.656030e-02	7.445780e-03	-2.609831e-02	3.459778e-02	4.435828e-02	1.130120e-01	2.671372e-02	-8.488065e-02	-2.074898e-02	-3.743910e-01	-8.796283e-02	-1.978079e-01	9.903434e-02	-1.833462e-01	9.091606e-02	-1.602086e-01	6.581943e-02	-9.878679e-02	1.622833e-02	8.949053e-03	9.610313e-02	1.090377e-01	1.502660e-01	9.873067e-02	1.318337e-01	6.098198e-02	1.726580e-01	1.559187e-02	-9.502754e-02	-3.030260e-01	-6.595698e-02	-9.097999e-02	9.641078e-02	1.340591e-02	-3.665183e-02	-5.793564e-02	1.779955e-01	6.273564e-02	9.588470e-02	5.147389e-02	4.253270e-02	9.009005e-02	7.583178e-02	4.413549e-02	2.924595e-02	5.890351e-02	1.024783e-01	-1.346048e-01	-1.362653e-01	4.973473e-02	-2.579414e-01	-2.632214e-01	-4.995512e-02	9.260730e-02	1.637436e-02	1.348366e-01	-3.749943e-02	1.032627e-01	1.183937e-01	1.533256e-01	1.268562e-01	5.658766e-02	4.058853e-02	1.362948e-01	6.851800e-03	1.806824e-01	-1.649236e-01	-1.046143e-01	-1.179500e-01	-6.525277e-02	-1.282745e-01	7.104666e-02	2.189461e-01	2.198780e-01	8.004039e-02	-2.303021e-02	1.498093e-02	-9.552332e-02	-1.931232e-02	-8.180952e-03	-8.799503e-02	-7.637343e-04	1.867384e-01	3.683035e-02	-1.539292e-03
-5.941475e-01	4.843737e-02	2.236827e-01	1.138344e-01	1.332138e-01	-6.971262e-02	1.015307e-01	9.951147e-02	-9.642962e-03	-7.388606e-03	2.391908e-01	-2.835442e-01	-9.405520e-02	-2.918261e-01	-1.409219e-01	2.213099e-01	1.207315e-01	2.529606e-01	-3.118631e-03	-2.385837e-03	-9.533500e-02	1.582318e-01	5.814128e-02	8.507757e-02	-2.618042e-01	1.638172e-01	-5.541374e-02	-4.437384e-02	-1.222268e-03	-9.345800e-04	1.934833e-01	-6.742153e-02	-2.648428e-01	-7.033872e-03	1.570074e-01	-1.957970e-01	2.146718e-01	-2.799068e-02	-7.586360e-04	-5.799663e-04	1.373357e-01	9.029962e-02	-2.812846e-02	-1.581175e-01	1.017477e-01	-1.865682e-01	1.643592e-01	-9.873039e-02	-2.867357e-03	-2.193466e-03	-9.821912e-02	-4.055039e-01	-9.097091e-02	-1.151890e-01	3.624869e-02	8.228486e-02	3.386966e-01	2.932094e-01	-6.166963e-03	-4.721372e-03	2.746521e-01	-2.577392e-02	1.465159e-01	8.883843e-02	6.147560e-02	-9.627014e-02	-2.985730e-01	-9.862067e-02	-8.703579e-03	-6.667368e-03	4.869349e-02	1.012393e-01	1.325510e-01	-8.988775e-02	3.146213e-02	-5.086585e-02	-5.519882e-02	-5.972944e-02	-1.009388e-02	-7.734921e-03	-4.592624e-02	-3.877641e-02	5.890628e-02	-2.104490e-03	2.892876e-02	2.834135e-03	-1.233187e-01	1.267933e-01	-2.247529e-02	8.232819e-02	7.146390e-02	1.434730e-01	8.919694e-02	-4.407518e-02	-3.089590e-03	2.217705e-02	-1.987092e-01	9.482223e-03	-1.798325e-02	-1.380571e-02	-1.458759e-02	6.161143e-02	-3.681751e-02	-1.270566e-02	1.474072e-02	1.447718e-02	5.033196e-02	-7.261911e-02	-2.172899e-02	8.296382e-02	1.130946e-02	2.014315e-02	-2.820247e-02	7.462713e-02	-5.870616e-02	-7.431338e-02	-1.076262e-01	1.961998e-01	-3.002234e-02	-2.311127e-02	-9.004986e-02	-5.576898e-02	1.200254e-01	5.934297e-02	7.090870e-02	1.075165e-01	-7.994343e-02	-4.342464e-02	-1.765309e-02	-1.355122e-02	-4.722311e-02	1.180715e-01	-5.519881e-02	2.245452e-02	-1.729542e-02	9.660549e-02	-2.967277e-02	-2.688697e-02	3.249332e-02	4.790456e-02	-6.034266e-02	-2.503627e-02	9.581382e-02	7.522348e-02	5.532758e-02	3.774809e-02	-3.409502e-02	6.578561e-02	-5.085282e-02	-3.932773e-02	8.175280e-02	-7.286226e-02	-4.513821e-02	1.629167e-01	1.631581e-02	4.785326e-02	9.155420e-02	-2.834528e-01	7.912127e-02	-1.550064e-02	-2.723764e-02	6.377678e-02	1.176326e-02	1.484776e-02	-9.334173e-02	-1.110495e-02	-8.974688e-02	2.164668e-01	5.394233e-02	-3.325807e-02	4.083333e-02	1.862680e-01	1.018875e-01	7.913621e-02	4.256274e-02	9.120507e-02	-1.057024e-01	-3.447172e-01	5.206207e-02	-3.459431e-02	-1.205696e-01	7.542933e-02	1.040316e-01	1.028488e-01	5.026206e-02	8.520368e-02	-1.125580e-01	-9.740358e-02	-1.728290e-02	-1.326591e-02
-1.681364e-01	-1.593025e-02	6.161024e-02	-2.532745e-02	4.875333e-01	-1.596817e-01	3.852724e-02	-8.891154e-02	1.557154e-03	-6.780359e-03	-6.581833e-02	4.796958e-03	4.872346e-03	-6.965484e-02	-5.229589e-02	-8.633453e-02	1.851158e-01	5.715924e-02	-4.196722e-03	-9.695311e-03	1.578932e-01	9.518397e-02	-1.512275e-01	-2.760622e-01	3.268242e-02	-3.424452e-03	6.152959e-02	-3.531245e-02	6.835667e-02	4.592638e-02	1.658272e-01	-4.488038e-02	1.918352e-01	-3.380113e-01	-4.684974e-02	-1.716463e-03	-3.939694e-03	-1.428600e-02	-7.023636e-02	-8.970141e-02	1.204751e-02	-1.922618e-01	1.846278e-01	-4.240244e-01	1.712763e-01	1.971901e-02	-8.512891e-02	1.224239e-01	2.128491e-01	1.942588e-01	1.457161e-02	6.723537e-02	-1.054023e-03	-2.428771e-03	-8.849523e-03	5.416610e-02	-2.546024e-02	-1.718545e-01	9.409526e-02	7.665033e-03	9.125122e-03	2.583916e-02	-1.250321e-01	-1.953047e-02	-1.103350e-01	1.114848e-01	2.111991e-01	-1.178191e-01	1.560026e-01	-4.324861e-03	-9.960243e-03	-3.547855e-02	1.774134e-01	-1.294968e-01	2.252445e-01	1.707404e-01	-2.022119e-01	-2.832383e-01	-8.412583e-02	-7.250004e-02	-2.142338e-02	1.114809e-01	2.468192e-02	-4.942519e-02	4.205535e-02	-5.443335e-02	-8.819993e-03	-1.969789e-02	2.635856e-02	1.992705e-02	3.149437e-02	7.564677e-02	3.702509e-03	-3.788736e-02	-1.874114e-01	5.561418e-02	-7.348221e-02	2.034940e-02	1.727414e-02	4.464710e-02	-2.255831e-02	1.376619e-01	3.102344e-03	-1.422366e-02	-3.085643e-02	-1.502812e-02	8.560433e-02	1.289692e-01	1.115779e-01	1.646276e-01	-1.704407e-01	1.127367e-01	-1.606241e-01	1.734028e-02	-3.789715e-02	-1.272097e-01	-1.323996e-03	1.767218e-02	-4.006037e-02	4.153582e-02	-1.559909e-02	6.265486e-02	6.069882e-02	-2.840256e-02	1.152844e-02	2.884510e-02	-1.147060e-01	1.515305e-01	9.274348e-02	4.036773e-02	3.448538e-02	-3.121161e-02	-5.291279e-02	-1.769224e-01	-1.631786e-02	-4.186778e-02	-6.675822e-02	-3.182918e-02	-6.794913e-02	-4.247667e-02	-1.944200e-01	1.692705e-01	2.241886e-02	-5.324490e-03	7.574393e-02	1.417645e-01	2.124555e-02	3.250523e-02	3.787887e-02	7.582817e-02	-3.471453e-02	-6.807020e-02	1.532873e-02	1.146497e-02	-2.662842e-02	2.294786e-01	-6.319398e-03	-9.092351e-02	1.036862e-01	1.134488e-01	1.794111e-02	-3.724768e-02	-8.623730e-02	4.330684e-02	-5.728664e-02	1.006370e-01	-1.680087e-01	-1.520408e-02	4.544547e-02	-1.056269e-01	5.044448e-01	-3.117077e-02	-6.612017e-02	-3.606228e-02	-2.314733e-01	5.239896e-03	4.535590e-02	-1.093147e-01	-3.628871e-02	7.467551e-02	-4.239186e-02	5.626810e-02	6.892845e-02	-3.734503e-02	-6.913282e-02	-7.727170e-02	6.312728e-02	2.726998e-02	5.565361e-02	-8.586465e-02	-1.711980e-01	2.067351e-02	-1.383868e-01	9.045143e-02	-1.007865e-01	-6.036546e-03	1.784572e-01	3.391003e-02	6.087057e-02	-4.686515e-04	1.903763e-02	1.062003e-02	-6.802247e-03	1.114840e-01	-2.534163e-02	-2.849079e-02	-6.043620e-02	-2.102172e-02	1.146971e-01	6.227902e-02	5.543066e-02	-4.703503e-02	-1.752856e-02	-1.026404e-01	4.673486e-02	-5.631044e-02	8.993982e-02	-2.386641e-02	-1.210516e-02	-1.128838e-01	1.115013e-01	-2.565882e-01	5.617153e-03	-9.331357e-04	-1.119961e-01	-1.861914e-01	1.454015e-01	4.413425e-02	1.701739e-01	8.682055e-03	1.639375e-01	1.755182e-01	7.706459e-02	1.567535e-01	-8.449006e-02	-4.634881e-02	-1.208442e-01	4.252863e-02	1.148479e-01	1.241843e-02	-1.606723e-01	-3.525771e-02	2.071369e-01	-9.587442e-02	1.024883e-02	-5.994295e-02	1.637613e-02	1.951375e-01	1.471928e-01	6.174708e-02	7.201750e-02	-6.418827e-02	-5.675601e-02	-1.498590e-01	-4.744004e-02	-1.056889e-01	6.719314e-02	2.163167e-01	-1.289316e-01	1.368369e-02	9.066380e-02	3.795342e-02	9.669847e-02	5.604416e-02	-5.943919e-03	8.844339e-02	4.087438e-03	-4.708544e-03	-2.403317e-01	-5.846561e-03	-1.146507e-01	1.298235e-02	8.651072e-02	-5.809924e-02	-1.198681e-01	-6.325028e-02	-4.389063e-01	1.142135e-01	6.980558e-02	2.516493e-02	1.133990e-01	1.236086e-01	-1.251871e-02	-5.405479e-02	-1.791956e-02	8.961874e-02	5.010007e-02	1.305331e-01	9.080411e-02	-5.770041e-02	-6.778765e-02	-5.016855e-02	8.695818e-02	-1.090556e-02	1.291767e-01	-1.624190e-02	8.657265e-02	1.999315e-01	1.045630e-01	-2.406098e-02	-1.044130e-01	-1.127485e-01	1.052872e-03	5.498067e-03	-7.382704e-03	-1.425078e-02	-2.287451e-01	1.658384e-01	1.241634e-01	4.071139e-01	-5.259887e-02	-1.073786e-01	-1.592460e-02	-7.422538e-02	1.743437e-02	-3.367715e-02	-1.383759e-01	1.091578e-02	-7.529230e-02	1.924827e-01	-1.779809e-01	-1.087801e-01	6.684220e-02
-9.372039e-01	2.060782e-02	-2.351954e-02	-2.996199e-01	-1.540946e-01	3.250434e-02	-1.130505e-01	3.464271e-01	4.434169e-02	-8.398143e-02	1.380379e-01	1.110088e-01	-2.098544e-02	1.977839e-01	3.168193e-01	-4.505055e-02	2.461237e-01	2.984358e-01	-6.687373e-02	-5.044631e-02	5.224426e-02	-4.377148e-01	-1.695216e-01	-5.912026e-02	-2.362322e-01	-2.558195e-01	4.404071e-01	-1.978533e-01	-2.855370e-01	3.018855e-01	1.954500e-01	2.534297e-01	4.347834e-01	-1.760251e-01	-5.113211e-02	6.877316e-02	2.264341e-01	-4.524817e-02	2.940520e-01	2.422927e-01	2.436706e-01	-5.779276e-02	-1.131153e-01	-4.353532e-01	1.977692e-01	2.269058e-01	1.390178e-01	5.056061e-02	7.146833e-03	-8.980523e-02	-9.046100e-02	-1.447840e-01	5.413051e-03	-2.210322e-01	8.883948e-03	-9.807793e-02	-8.895674e-02	1.439469e-02	-2.798815e-02	1.629145e-01	-1.804549e-01	3.379821e-01	1.139364e-01	2.526747e-01	-2.281399e-02	-1.241432e-01	-8.004552e-02	-1.066397e-01	-5.526090e-02	-5.676189e-02	-1.009455e-01	-2.269355e-02	5.510176e-02	3.569845e-03	-6.140721e-02	-5.674151e-02	3.747881e-02	1.129377e-01	-1.564925e-01	-2.296204e-01	-1.658016e-01	-1.859482e-01	2.364835e-01	4.959873e-01	-1.886514e-01	-1.268385e-01	6.623402e-02	-2.152128e-01	3.787671e-02	1.076534e-01	-2.005347e-02	3.477876e-01	-4.109046e-03	7.432669e-02	-1.219088e-01	5.464190e-02	-2.177562e-01	-6.874906e-02	-1.133460e-01	8.701931e-02	-8.290910e-02	1.279358e-01	2.074716e-01	-1.929825e-01	-8.792140e-02	1.826450e-01	-1.266137e-02	-7.781840e-02	2.960999e-01	-2.081533e-02	3.902063e-03	-5.157683e-02	-1.512895e-01	-7.345521e-02	2.720660e-01	-2.669415e-01	-1.734243e-01	-5.679738e-02	-1.190072e-01	6.681548e-02	1.716641e-01	3.369262e-01	-9.746398e-02	2.644721e-01	-2.269761e-01	8.351226e-02	-2.051231e-01	-5.757415e-03	-1.235403e-01	1.146248e-02	-4.072900e-03	-1.806635e-01	1.609487e-01	-2.383560e-01	-1.605758e-01	-2.824992e-01	-5.008401e-01	-2.536891e-01	-3.311072e-01	-1.620341e-01	1.716162e-02	-3.847396e-02	-4.723519e-02	3.995626e-01	-7.087409e-02	1.789893e-01	4.482290e-02	2.585272e-01	2.922850e-01	3.603311e-01	2.750688e-01	1.843545e-01	-2.204843e-01	-1.132601e-01	8.969846e-03	1.061890e-01	-1.198406e-01	-1.015190e-01	-1.519319e-01	-1.577749e-01	-1.957693e-02	-1.354470e-01	-2.426985e-01	1.840607e-01	2.210363e-01	-8.723959e-02	3.166066e-01	5.125829e-02	-3.556942e-02	6.097157e-02	-1.894824e-01	-7.772331e-02	-1.067992e-01	8.404656e-02	-4.320899e-04	3.015691e-02	4.128347e-02	1.968266e-01	6.090329e-03	2.642089e-02	-8.834823e-02	8.325349e-02	-2.039972e-02	-5.324202e-02	9.875413e-02	5.953518e-02	6.215728e-02	1.214278e-01	-1.138804e-02	7.190759e-02	-2.302206e-02	1.802955e-01	-4.199319e-02	1.253132e-01	4.215390e-02	-1.907428e-02	1.700157e-01	2.519589e-02	-9.594795e-02	-1.404833e-01	-9.597092e-02	1.325055e-01	2.115726e-01	-2.795433e-01	1.019411e-01	-8.446236e-02	1.156785e-01	-1.748683e-01	4.236215e-02	2.261744e-01	1.973875e-01	1.625116e-01	3.298265e-01	1.476787e-01	1.762003e-01	-3.677099e-02	-1.565078e-02	2.284571e-01	7.140832e-02	-2.008675e-01	-3.725712e-01	5.114869e-02	-1.200513e-01	-4.809250e-02	-9.730869e-02	-1.773749e-03	-1.629732e-01	-1.500501e-01	-9.470903e-02	-8.082000e-02	-1.384915e-01	-7.652746e-03	-6.856275e-02	-4.156802e-02	8.274883e-02	-2.983344e-01	2.389131e-01	6.083783e-02	-9.114956e-02	1.478148e-01	1.167063e-01	1.640247e-01	6.944746e-02	1.475563e-01	-4.957165e-02	2.523488e-02	-9.600762e-02	1.854443e-01	4.334160e-01	4.216699e-01	4.188390e-01	4.274622e-01	4.534065e-01	1.124133e-01	-1.706740e-01	5.904880e-02	-6.509452e-02	-2.895044e-01	-3.534948e-01	-5.159748e-02	-2.641070e-01	1.924110e-01	-2.609623e-01	-5.395985e-01	-4.157537e-01	-8.726599e-02	1.721689e-01	1.969871e-01	2.720597e-01	2.033831e-01	1.910913e-01	2.429451e-01	-5.295592e-02	-2.050273e-01	1.139225e-01	1.539633e-01	-3.796828e-02	-9.795958e-02	1.213172e-01	8.097731e-02	8.983867e-03	-1.697267e-01	-5.493612e-01	-3.005546e-01	-9.265765e-02	-3.151272e-01	-3.139767e-01	-1.245639e-01	6.430099e-02	7.262049e-02	2.047156e-01	-1.623487e-01	-2.216800e-01	7.336826e-02	2.588054e-01	5.461982e-02	2.791623e-01	2.668044e-01	1.925768e-01	-9.271264e-02	-2.245936e-01	1.050259e-01	2.777880e-01	1.584342e-01	2.784648e-01	1.472916e-01	2.061387e-01	2.252062e-01	8.366650e-02	1.826051e-01	-1.446144e-01	-3.594805e-01	1.145492e-01	1.285307e-01	1.457520e-01	8.986062e-02	-2.316417e-01	-5.780952e-01	-5.668432e-01	-1.141367e-02	-2.588776e-02	-6.643036e-02	-1.141287e-02	1.564766e-01	1.602230e-01	1.561406e-01	1.424643e-01	4.088219e-02	1.525906e-01	-9.281912e-02	-3.703320e-01	-3.484125e-02	4.117560e-02	8.206632e-02	-1.629383e-01	-3.229117e-01	-1.835730e-01	-5.108853e-01	1.938488e-01	1.570875e-01	1.277119e-01	2.706879e-02	-2.785284e-01	-1.798709e-01	-2.015873e-01	-1.449733e-01	-1.120921e-01	-4.038494e-03	-4.929875e-01	-3.790097e-01	6.178095e-03	2.076266e-01	-3.589801e-02	2.898568e-01	-2.851008e-01	2.656818e-01	2.809274e-01	-4.326700e-02	1.842389e-01	3.147984e-01	4.958326e-01
-1.458189e-02	2.518763e-01	-5.666187e-02	-3.356782e-02	-2.432530e-01	8.497010e-02	1.058348e-01	-4.295923e-02	8.559429e-02	-8.322486e-02	-1.783345e-03	8.985453e-02	1.081387e-01	-3.413550e-02	-1.374206e-01	-9.647402e-03	-1.564213e-02	2.320231e-02	2.082566e-01	-1.280581e-01	1.538641e-01	-1.724231e-01	-6.008560e-02	-3.926419e-03	-7.427506e-02	-5.863023e-02	-9.179092e-02	2.714484e-01	5.369639e-02	-5.607130e-02	-4.120050e-02	-2.645199e-03	-2.227922e-02	2.567285e-01	-1.579951e-01	1.079899e-01	-6.092134e-02	-2.692298e-02	-6.627212e-02	-1.094916e-02	4.522357e-02	4.600934e-02	-8.653530e-02	1.690442e-01	6.306292e-02	7.732063e-02	-2.622673e-01	-2.063303e-02	1.448394e-01	-1.784797e-01	-1.786820e-02	-2.805524e-03	-8.674889e-02	5.064782e-02	7.306809e-02	6.247894e-02	2.350562e-01	1.237352e-01	-1.584502e-01	-1.859152e-02	-2.149933e-01	1.615809e-02	1.108500e-01	-4.249822e-02	1.709625e-01	-2.917422e-02	-2.150389e-02	-2.607756e-02	-4.764841e-02	7.326944e-02	-4.915580e-02	1.162418e-02	-1.802241e-01	1.430589e-02	-4.018691e-02	-8.597429e-02	-3.800448e-02	1.633010e-01	2.031077e-01	-6.694548e-02	-8.007280e-02	8.167237e-02	3.462649e-03	5.474935e-02	3.675129e-02	-1.187268e-02	-1.224926e-01	1.138699e-01	-4.207572e-02	-1.667321e-01	1.266162e-01	6.924361e-02	1.644518e-01	2.508506e-02	3.706220e-03	-9.098464e-02	-9.498021e-02	9.279600e-02	8.136627e-02	5.897699e-02	6.889811e-02	-4.875151e-02	-2.882067e-02	-6.231438e-02	-2.200803e-01	-7.615780e-02	1.737775e-01	9.445680e-02	1.158015e-01	-2.134180e-03	8.868471e-02	-1.297199e-02	1.129994e-03	3.557967e-02	1.144815e-01	4.075608e-02	2.587204e-02	-1.969289e-02	3.282573e-02	-8.125545e-02	1.519159e-01	2.334229e-02	-1.228247e-01	-8.572566e-02	-9.108050e-02	1.730378e-02	-1.145224e-01	2.001280e-01	7.757543e-02	2.180386e-03	8.637557e-03	2.872505e-02	-2.357646e-02	-3.060548e-02	-5.527389e-02	1.208244e-01	5.356804e-02	-1.291036e-01	1.228801e-02	-7.090538e-02	-1.633699e-02	-1.632626e-02	2.842524e-01	-7.452312e-02	-9.386826e-02	4.437971e-02	-1.742198e-01	7.192223e-02	-1.945460e-01	1.810405e-01	1.161624e-01	2.237326e-02
2.551533e+00	2.801318e-01	3.665668e-01	5.979944e-01	4.555229e-01	5.022695e-01	5.434083e-01	-3.355163e-01	-2.717601e-01	-4.584496e-01	-4.326987e-01	-6.117691e-01	-5.404543e-01	-8.835403e-01	-7.328386e-01	-1.635530e-01	-1.084864e+00	-6.045499e-01	7.831367e-02	3.054567e-01	1.629598e-01	1.101746e+00	6.757118e-01	7.294279e-01	1.862538e-01	9.718245e-01	3.049504e-01	-3.106643e-01	-3.305042e-01	-4.003483e-01	-4.747474e-01	-2.338884e-01	-6.287144e-01	-4.860974e-01	-3.147146e-01	-6.067347e-01	-2.390995e-01	-1.121156e-01	9.676280e-02	1.887661e-01	5.541250e-01	6.048703e-01	7.960191e-01	5.813823e-01	1.722497e-01	1.659950e-01	-2.046816e-01	-1.948514e-01	-2.560778e-01	-3.148210e-01	-2.295408e-01	-4.095380e-01	-3.478224e-01	-4.854080e-01	-2.303464e-01	-2.137329e-01	-1.181335e-01	1.701084e-01	8.024728e-02	3.162209e-01	4.694627e-01	8.745251e-01	3.280664e-01	4.056543e-01	-1.698164e-01	-1.938636e-01	-2.439083e-01	-1.752449e-01	-2.236152e-01	-7.956381e-02	-3.168714e-01	-1.947079e-01	-2.665890e-01	-3.299791e-01	-1.460765e-01	-1.413171e-01	3.708957e-01	3.357269e-01	8.070045e-01	1.125493e+00	8.903220e-01	7.733659e-01	1.827565e-01	-1.603166e-01	-3.606685e-01	-3.839937e-01	-2.361680e-01	-4.719190e-01	-3.365600e-01	-5.620938e-01	-4.812029e-01	-6.774768e-01	-6.681842e-01	-2.316213e-01	-1.492350e-01	6.060791e-01	1.083825e+00	6.983145e-01	7.506570e-01	6.774340e-01	3.228614e-01	-1.429538e-01	8.383066e-02	-4.498571e-01	-6.416577e-01	-5.943184e-01	-4.403549e-01	-5.038297e-01	-6.314861e-01	-3.160206e-01	3.122464e-02	-7.158352e-03	-3.789218e-01	-9.623003e-02	-2.231432e-01	6.904217e-01	3.117853e-01	1.744565e-01	4.066913e-01	-6.189290e-02	2.791803e-01	-2.051985e-01	-2.905495e-01	-5.098573e-01	-5.859271e-01	-3.067089e-01	-6.009783e-02	-3.338579e-01	7.530915e-03	-1.220863e-02	3.434119e-01	1.801168e-01	3.628809e-01	1.964908e-01	1.272669e-01	2.301477e-02	6.143896e-01	4.451017e-01	5.475452e-01	-3.022487e-01	-9.833450e-02	2.602194e-01	2.239206e-02	1.062653e-01	-3.280934e-01	-6.099418e-01	-4.263845e-01	-7.161098e-01	-4.051210e-01	-3.314221e-01	-7.394265e-02	-9.051681e-02	9.963678e-02	-3.977107e-01	-6.550432e-01	-3.617842e-01	-5.099920e-01	-9.763416e-02	-2.350025e-01	-2.755501e-01	9.589268e-01	3.130792e-01	2.722240e-01	9.749443e-02	-4.296791e-02	6.912749e-02	-7.172874e-01	-3.767516e-01	-2.269976e-01	-1.765195e-01	2.421658e-01	-2.978673e-01	-3.432207e-01	-5.710139e-01	-1.439311e-01	-5.085009e-01	-2.385981e-02	-8.759118e-01	-3.930542e-01	4.975088e-02	6.444655e-03	2.539840e-01	1.490827e-01	1.789549e-01	2.100140e-01	1.931834e-01	8.336411e-02	2.818256e-02	-1.447948e-01	-3.443678e-02	-6.882375e-02	-6.146599e-01	-3.242897e-01	-8.530080e-01	-6.567681e-01	-2.657515e-01	-7.596918e-01	-2.888595e-01	1.619552e-01	3.223913e-01	3.013868e-01	2.636330e-01	-8.907322e-03	4.040968e-01	1.658459e-01	-8.737687e-03	1.348614e-01	1.467080e-01	1.052091e-01	-4.886969e-01	-6.069771e-01	-8.471970e-01	-8.824131e-01	-7.437927e-01	-6.272336e-01	-3.024955e-01	-1.029547e-01	3.698734e-01	3.854000e-01	2.284277e-01	7.329192e-01	6.866398e-01	8.200482e-01	6.002622e-01	3.345432e-01	3.875352e-01	4.303065e-01	2.220318e-02	-1.457215e-01	-1.892053e-01	-7.206612e-02	-2.305673e-01	-3.110240e-01	-3.727526e-01	-5.197218e-01	1.744863e-01	1.866065e-01	2.857227e-01	-5.566373e-02	3.691052e-01	1.406876e-01	1.411944e-01	2.233652e-01	-1.294654e-01	6.432591e-01	6.515819e-01	3.105674e-01	-6.465172e-01	-1.295598e+00	-1.094693e+00	-8.773436e-01	-1.317794e+00	-1.332988e+00	-6.091160e-01	1.806169e-01	1.440209e-01	4.994680e-01	7.816709e-01	8.124290e-01	2.749896e-01	-1.615812e-01	-3.624239e-01	9.812672e-01	1.784883e+00	1.615331e+00	-2.234211e-01	-8.103510e-01	-2.796292e-01	-7.177428e-01	-4.485603e-01	-4.182507e-01	-4.714392e-01	-1.728992e-02	3.994612e-01	-3.428686e-01	4.614844e-01	6.907295e-01	6.816179e-01	3.191242e-01	-4.241277e-01	-4.849761e-01	8.061150e-01	1.917283e+00	2.091803e+00	-1.200938e-02	2.718288e-01	1.906997e-01	-2.457851e-02	-4.925566e-01	-5.065317e-01	-5.293314e-01	3.024084e-01	6.795758e-02	-1.766824e-01	3.420511e-01	6.408944e-02	-2.744678e-02	-2.423920e-01	5.197856e-01	4.308755e-01	9.267465e-01	-9.383039e-02	-8.519192e-01	3.044989e-02	-9.697480e-01	-4.667268e-01	-4.373089e-01	-3.092928e-01	-2.881425e-01	-2.298477e-01	2.141422e-01	5.519657e-01	6.907497e-02	1.057732e-01	1.313363e-01	1.245277e-01	5.517970e-01	1.661153e+00	1.869309e+00	9.601163e-02	-2.826439e-01	-8.662751e-01	1.477701e-01	-8.705047e-01	-5.459118e-01	-4.503735e-01	-2.774102e-01	-4.845335e-01	-4.682852e-02	-5.139211e-02	5.570749e-01	1.857781e-01	2.264577e-01	1.782748e-01	5.874550e-01	7.023487e-01	1.668454e+00	1.992861e+00	-3.520418e-01	-1.036613e+00	-8.864161e-01	-1.323537e-01	8.882064e-02	1.003734e-01	-3.738334e-02	-4.015802e-01	-2.734921e-01	-1.160301e-01	8.140727e-01	4.958384e-01	4.846025e-01	1.493842e-01	-4.052785e-02	-3.019573e-01	2.479371e-01	-2.108765e-01	-2.273836e-01	2.429576e-01	2.693412e-01	-1.240996e-01	-1.765910e-02
9.317110e-02	-5.901918e-02	-6.143909e-02	8.013102e-03	3.484784e-01	2.518658e-01	9.913733e-02	-3.855120e-02	-5.490236e-02	2.895980e-02	-1.530620e-01	1.997974e-02	-1.139922e-02	-1.999029e-01	-1.156028e-01	5.468137e-02	2.443157e-02	-1.295726e-01	1.514451e-01	3.878801e-02	6.901384e-02	-8.720648e-02	-1.264343e-01	2.168028e-01	-7.818041e-02	-8.375514e-02	1.992269e-01	8.028964e-03	-1.791213e-01	-8.217709e-02	-1.721818e-03	5.894226e-02	-1.518738e-01	1.613912e-01	9.697819e-02	8.207299e-02	7.164055e-02	-1.210456e-01	-6.652126e-02	1.193574e-02	6.161141e-02	-5.388937e-02	-8.506079e-02	-4.009297e-02	2.270162e-02	-1.527724e-01	1.387933e-01	2.762743e-02	-3.718428e-02	-1.381267e-01	-2.669784e-01	1.502315e-01	2.738772e-01	-1.992849e-02	2.886042e-02	4.065664e-01	-2.276648e-01	-1.049979e-01	-5.422711e-02	-2.383408e-02	-3.605600e-02	1.331127e-01	-1.423040e-01	-8.175334e-02	7.513391e-03	-2.110448e-01	-4.815015e-02	1.798520e-01	-5.816036e-02	-2.205272e-01	2.611938e-01	2.581177e-01	-8.479044e-02	-8.727898e-02	1.524014e-01	1.802477e-01	-2.514356e-01	-9.823648e-02	-8.744963e-02	4.950304e-02	-2.700933e-02	-8.298216e-02	1.762818e-01	-8.419050e-02	1.958754e-01	-1.879750e-01	-8.860080e-02	2.818745e-02	1.845947e-02	-2.599472e-03	2.020691e-01	5.306133e-02	8.996119e-02	-8.056350e-02	1.685371e-01	2.225403e-01	-1.913685e-01	-8.550427e-02	7.258265e-02	-1.436224e-01	-8.627813e-03	-5.992231e-02	7.673861e-02	-9.575492e-02	1.360833e-01	-8.374005e-02	-1.342326e-02	2.360674e-01	1.107713e-01	6.065598e-02	-2.961920e-02	-3.475027e-02	-5.030553e-02	6.999704e-02	2.251224e-01	6.279252e-02	-2.787463e-02	-6.009488e-02	9.107404e-02	-2.270681e-02	-4.478988e-02	-2.466487e-01	-1.822240e-01	-8.036055e-02	-4.062259e-03	1.533216e-01	3.896971e-02	1.108264e-01	1.702399e-01	-2.137655e-01	1.695415e-01	-3.668908e-03	-1.443349e-01	-1.372931e-01	9.080522e-02	7.058614e-03	6.741077e-02	3.012893e-01	-3.492428e-02	-1.081613e-02	2.458165e-01	-7.613885e-03	1.547643e-01	-1.337161e-02	-1.682404e-01	-1.764413e-01	-1.214501e-01	-2.737688e-01	1.327471e-01	-1.121589e-01	-1.185426e-02	-8.251043e-02	3.091713e-02	-1.678754e-01	1.511970e-01	-1.291918e-02	4.854300e-02	-9.126104e-02	8.679579e-03	1.706888e-01	9.677747e-02	4.976262e-02	1.047032e-01	5.138368e-03	2.620114e-02	-1.377246e-01	-8.546700e-02	6.761527e-03	-2.495637e-03	-5.273518e-02	7.285414e-02	-1.600432e-01	1.725021e-01	-4.389101e-02	-2.075916e-03	-1.850757e-01	1.200492e-01	-3.740698e-02	5.384912e-02	8.873519e-02	3.249589e-02	1.684249e-01	-2.994254e-02	1.441274e-01	-1.279683e-01	-7.815705e-02	8.129663e-03	1.396858e-02	-2.549562e-02	7.393437e-02	1.924767e-03	-3.765113e-03	-1.064401e-01	-3.408243e-02	-2.420694e-01	3.078210e-01	1.950617e-02	-5.186721e-02	9.276551e-03	7.365857e-02	7.711213e-02	1.050864e-01	6.533820e-02	5.009719e-02	-1.247993e-01	-3.397417e-02	5.512301e-03	4.599663e-02	1.512431e-02	6.496271e-02	-7.729621e-03	-2.452250e-01	-2.938036e-01	-4.718953e-02	-1.239199e-02	-8.768871e-02	-2.907248e-02	4.255401e-02	5.949542e-02	-5.013919e-02	1.003461e-01	7.721535e-02	2.674963e-02	1.173507e-02	1.360930e-01	2.080982e-02	4.015866e-02	1.032887e-01	-6.779468e-03	7.905827e-02	1.144503e-01	-1.136069e-01	-2.020629e-01	-3.135096e-02	-1.351417e-01	-2.695571e-03	8.168438e-02	-3.370772e-02	1.102928e-01	-1.768061e-02	7.717045e-02	3.930267e-02	7.608489e-03	-3.385588e-02	7.497687e-02	-5.215692e-03	-1.112064e-01	2.503978e-02	4.545380e-02	2.924070e-02	1.800489e-01	1.800031e-01	6.461586e-02	2.475896e-02	-2.183584e-01	6.500681e-02	1.496889e-02	2.453583e-03	1.119270e-01	1.110927e-01	1.978714e-01	2.562764e-02	-5.797098e-02	-1.123173e-01	-3.367297e-01	5.272007e-02	-1.604291e-01	-3.108445e-01	2.501394e-01	3.536193e-01	2.928446e-02	-4.271461e-02	7.772623e-02	-1.531414e-01	-1.609842e-01	-1.247599e-02	-6.060738e-02	4.484968e-02	3.711948e-02	1.729490e-01	4.032727e-02	-1.737477e-01	-2.752052e-01	-4.140452e-01	-1.483648e-02	1.442505e-02	5.153819e-03	1.951417e-01	1.568243e-01	-2.756219e-01	9.365067e-02	1.595213e-02	-8.765167e-02	5.177224e-02	-7.696390e-02	1.129460e-01	-4.759654e-02	-5.586448e-02	-1.112181e-01	-6.082699e-02	9.396591e-02	4.883904e-02	8.986012e-02	-2.095056e-03	1.100536e-01	-6.418789e-03	6.237686e-02	-1.075367e-01	-1.302863e-01	-4.065819e-02	-8.000722e-02	-2.472736e-02	2.854258e-02	1.878641e-01	8.291400e-02	3.951617e-02	-5.944739e-02	-2.169379e-01	-2.659852e-01	1.780159e-01	1.898018e-01	9.185957e-02	-5.183844e-02	-5.171098e-02	9.644534e-02	-2.595620e-02	5.585708e-02	2.187467e-02	-6.663067e-02	-7.650348e-02	-4.224253e-02	-9.539046e-03	9.670211e-02	3.002327e-02	6.918730e-02	6.757089e-02	-2.101597e-01	-2.653287e-01	1.300249e-01	2.510200e-01	1.575071e-01	-5.475380e-02	6.230342e-02	1.419049e-01	-4.622840e-02	-5.515854e-02	4.833366e-02	-3.456422e-02	-7.510796e-02	2.198851e-01	7.943430e-02	1.047602e-01	-7.097276e-02	-2.529823e-02	1.939777e-02	-3.033186e-02	-8.638133e-02	-3.928774e-02	5.847192e-02	-1.375124e-01	5.887465e-02
-1.504581e-02	-1.224072e-02	-2.841049e-01	-4.515520e-02	3.397696e-02	-3.257279e-02	-1.140336e-01	2.689268e-02	1.185179e-02	1.246333e-01	2.780403e-01	1.296245e-01	5.505315e-02	-1.159303e-01	-3.550285e-03	-2.912625e-03	-1.974257e-02	-1.129375e-01	3.156774e-02	3.389608e-02	2.668457e-01	-2.716891e-01	1.133563e-01	2.570335e-01	-1.015726e-01	-3.449014e-02	1.167077e-02	-1.527890e-01	-1.534760e-03	-1.275285e-03	-5.089459e-02	-9.101670e-02	-1.767080e-02	-5.608604e-02	1.102252e-01	-6.985317e-02	-6.735975e-02	-1.054600e-01	5.336741e-02	1.704944e-01	1.465775e-01	-1.443180e-02	-8.931091e-04	-7.400559e-04	-3.009680e-02	-8.624045e-02	1.171155e-02	-1.934816e-01	-1.351127e-01	-1.164306e-01	2.208072e-01	3.544223e-01	-7.835383e-02	1.825143e-01	7.020407e-02	-1.993696e-01	-3.975199e-03	-3.265769e-03	5.382175e-02	1.669965e-01	2.763946e-02	-3.283641e-02	1.805205e-01	-5.782132e-02	6.416886e-02	-3.669071e-02	-4.928203e-02	-2.762213e-03	-2.312537e-02	-2.658157e-01	-7.624913e-03	-6.325232e-03	-4.583867e-02	9.034056e-02	6.646319e-02	1.328475e-01	1.574480e-01	6.785237e-02	-9.274386e-03	1.098832e-01	-1.285012e-01	-1.772426e-01	4.769035e-03	-2.264658e-01	-1.164969e-02	-9.779915e-03	-6.541137e-02	2.131553e-01	-1.426312e-01	2.382607e-03	1.749114e-01	5.618766e-02	6.968910e-02	-1.101901e-01	-1.216966e-01	1.027134e-02	1.356146e-01	-1.617759e-01	-1.251967e-02	-1.042989e-02	-9.571418e-02	-3.988886e-02	-1.706853e-01	-1.748712e-01	-6.362276e-02	5.596097e-02	7.706928e-02	2.560344e-01	-1.834111e-01	7.995559e-02	1.624942e-01	1.611051e-01	-2.862347e-02	-2.405826e-02	-1.048172e-01	-3.223284e-01	6.189979e-02	-3.461319e-02	1.455357e-02	1.423446e-01	1.272280e-01	1.006062e-01	3.775652e-03	5.335306e-02	4.133725e-02	4.229098e-02	-2.336524e-02	-1.964902e-02	-1.667375e-01	6.826568e-02	-3.489880e-02	-4.022780e-03	-5.858343e-02	6.516905e-02	1.639623e-02	-4.507125e-02	-6.601728e-02	1.090559e-01	1.079196e-01	1.150166e-01	-2.739599e-02	-2.313137e-02	-1.304674e-01	-3.347552e-02	-4.524647e-02	-2.612298e-02	-1.972856e-02	-9.133529e-03	2.641504e-02	1.054262e-01	1.709041e-02	7.454747e-02	3.021194e-02	1.313342e-01	-4.052198e-02	-3.426663e-02	4.376348e-01	-4.970133e-02	-9.097149e-02	6.036484e-02	-1.291074e-01	-1.273565e-02	-8.971722e-02	-3.223913e-02	6.143798e-02	-6.924977e-02	-7.923776e-02	1.585602e-01	-2.425890e-02	-2.061571e-02	8.445446e-02	1.071229e-02	-1.381396e-01	2.108010e-02	-5.174119e-02	1.507103e-02	-1.442825e-02	3.310164e-02	5.167266e-02	4.145221e-03	-8.958063e-03	1.004563e-01	8.614757e-02	1.014117e-01	3.369898e-01	1.468866e-01	1.446163e-01	-5.578680e-02	-1.458291e-01	1.513619e-01	-1.111639e-01	-5.748924e-02	1.141243e-01	-2.815466e-01	-3.954502e-01	1.422831e-01	1.922768e-01	1.143204e-01	2.033031e-01	9.438790e-02	9.531379e-02	-2.934224e-02	-9.452913e-02	2.226561e-02	-8.597691e-02	7.759402e-03	1.704093e-01	-3.054283e-01	-4.612530e-01	1.307464e-01	-2.488371e-02	-2.081334e-02	-1.872632e-01	1.608124e-02	-1.369163e-01	1.136652e-01	3.476157e-02	1.461598e-01	3.700228e-02	2.470156e-02	-1.324327e-01	2.784724e-02	1.934726e-01	-2.828619e-02	-5.711168e-02	4.775376e-02	-1.946129e-01	1.844175e-01	8.106560e-02	9.404690e-02	-4.937542e-02	1.713927e-01	-2.956515e-01	-3.377299e-01	9.394501e-02	9.209991e-02	5.298721e-02	2.325145e-01	2.494535e-02	-5.935635e-02	2.510382e-01	1.190663e-01	2.346166e-01	8.674473e-02	-5.993811e-02	-1.055189e-01	-3.700582e-01	-4.553565e-01	2.498911e-01	8.027652e-02	-6.387308e-02	2.035785e-01	-2.189208e-02	-1.838064e-02	7.670639e-02	-1.206973e-01	-3.449862e-01	9.704836e-02	-1.024920e-02	1.008542e-01	7.159787e-02	7.192315e-02	-1.928795e-01	1.507254e-01	2.172230e-01	-1.870881e-02
-6.332511e-01	-1.707676e-01	9.210232e-02	-5.316963e-02	9.434030e-03	-1.371862e-01	-1.763619e-01	-2.486511e-04	-1.663054e-04	-2.912557e-02	1.104225e-01	-2.648827e-02	5.214500e-02	1.454108e-01	6.241614e-01	-1.436790e-01	1.254547e-01	3.139150e-01	-1.853506e-03	-6.054337e-02	-5.675991e-02	-3.231004e-02	5.909988e-02	-3.006244e-02	-1.226642e-01	-1.981879e-03	4.023065e-01	-5.227403e-02	4.437162e-02	-1.180178e-01	1.676548e-01	1.288046e-01	-7.367673e-02	-8.856215e-02	-2.030724e-01	-1.958483e-01	6.447865e-02	-3.116875e-02	-1.473299e-01	1.076923e-01	2.945984e-01	-2.149789e-01	-1.208300e-01	6.987719e-02	3.496168e-02	-1.391484e-01	-7.626816e-02	-2.141225e-01	4.691818e-02	-7.570703e-02	-9.245017e-02	-4.594818e-02	2.900536e-01	2.209100e-01	1.322734e-01	-2.816077e-02	-1.016507e-01	-7.421688e-02	-5.241637e-02	-4.247732e-02	2.888231e-01	-1.238627e-01	-3.098428e-01	-2.937170e-02	1.291466e-01	-3.420461e-01	1.110461e-01	3.680292e-02	-2.057095e-02	-6.211102e-02	1.985864e-01	-5.343283e-02	1.664414e-01	2.933662e-03	1.337928e-02	8.637914e-02	-3.532248e-02	5.253806e-02	1.455952e-01	-3.665057e-01	8.343932e-02	-2.077669e-01	-2.520317e-01	-3.357494e-02	-1.883052e-01	2.184772e-02	-3.414375e-01	-1.958015e-01	1.944610e-01	1.470044e-01	2.306381e-01	2.271961e-01	1.598626e-01	1.967156e-01	1.698297e-01	-1.794826e-01	-3.227486e-01	-9.405263e-02	-2.092411e-01	-5.909440e-02	-9.910310e-02	-1.982594e-01	-2.201462e-02	-1.236248e-01	1.003057e-01	1.478765e-01	-2.136820e-02	2.158983e-01	-9.223488e-03	2.166035e-01	-7.502483e-02	4.788565e-01	2.074561e-01	1.762818e-01	1.705962e-03	5.678822e-02	-3.032419e-02	7.101701e-02	1.780240e-01	7.555886e-02	-1.386765e-01	2.173848e-02	-1.569896e-01	-4.257566e-02	1.092637e-01	-2.453768e-01	1.243947e-01	-1.370107e-01	-3.713993e-02	1.213872e-01	6.846181e-02	-2.762445e-01	-5.374345e-02	6.094073e-02	2.573936e-01	3.551262e-02	1.180682e-01	-1.548282e-01	-5.530731e-02	-9.743986e-02	3.626172e-02	-4.413820e-02	4.842864e-02	-1.276010e-01	3.269641e-02	-1.439150e-01	-6.435181e-02	9.657703e-02	7.402168e-02	2.188467e-01	-6.060669e-02	1.202985e-01	-6.963122e-02	1.732317e-02	-1.684304e-01	4.903463e-02	-1.949098e-02	5.239766e-02	6.835740e-02	6.590619e-02	-8.350257e-04	-1.341272e-01	4.765568e-04	5.536127e-02	-6.240066e-02	-6.585680e-02	1.118136e-01	-2.455619e-02	1.427277e-02	-1.123169e-03	-1.163693e-01	1.248236e-01	6.576054e-02	2.141894e-01	-6.360538e-03	7.154779e-02	1.553295e-01	2.550451e-02	-8.312453e-02	-3.622445e-03	-2.857598e-02	-3.368977e-02	-1.294247e-01	-6.933055e-02	-3.564034e-02	-1.157179e-01	-1.336549e-01	1.272583e-01	-1.925520e-01	2.294022e-01	1.706486e-01	9.347168e-02	1.436630e-01	1.212797e-01	7.309632e-02	1.372941e-01	9.505516e-02	-4.294713e-03	-7.475425e-02	-5.559884e-02	-2.256300e-01	3.737969e-02	1.680430e-01	-2.183614e-02	-1.564064e-01	-1.113935e-02	-7.385759e-02	1.294535e-01	-1.646865e-01	8.838997e-02	1.310298e-01	3.810960e-04	1.208146e-01	1.201686e-02	1.434529e-01	8.999869e-02	-1.508071e-01	3.148674e-02	-1.185999e-01	-2.522346e-01	7.775281e-02	8.054984e-02	1.299412e-01	-1.966332e-01	-8.771064e-02	-2.111414e-01	5.387760e-03	-1.571292e-01	6.912221e-02	-4.222634e-02	1.646392e-02	3.037325e-02	-2.703338e-02	7.833884e-03	2.725662e-01	-6.316403e-02	2.360763e-01	-1.646789e-01	2.524266e-02	1.514216e-02	-3.763693e-01	-1.714591e-03	1.123389e-01	-1.634263e-01	1.386360e-01	-1.563502e-01	-1.463049e-02	7.789966e-02	5.360311e-03	-6.010075e-02	7.441930e-02	-3.325631e-02	2.873419e-02	2.312945e-02	-5.128443e-02	1.193792e-01	8.959003e-02	7.402139e-02	-2.520289e-02	-8.863586e-03	-5.584151e-02	-4.061426e-01	1.004401e-02	1.042025e-01	1.733406e-01	-5.208469e-02	-2.977395e-02	2.713380e-02	-4.542384e-02	5.360250e-02	1.795001e-03	8.250547e-02	8.403570e-02	-3.436331e-02	1.117869e-01	1.347141e-01	-7.131627e-02	-7.123138e-02	2.630350e-05	2.204203e-02	-2.521516e-01	1.486117e-01	1.952892e-01	2.374871e-01	-2.275914e-02	1.565294e-01	1.435264e-02	8.192403e-02	6.385537e-02	8.877334e-02	8.193421e-02	-1.060786e-01	-1.687132e-02	-1.122417e-02	6.167879e-02	8.975102e-02	2.367622e-01	2.393226e-01	-4.098401e-01	-2.428743e-01	-6.962292e-02	-1.917483e-01	-4.366377e-02	-5.369473e-02	8.884103e-02	3.173727e-02	3.805017e-03	1.474970e-02	-5.389599e-02	1.861708e-02	7.500360e-02	-1.036565e-02	9.730482e-02	3.086347e-02	2.354072e-02	1.071520e-01	-7.173064e-02	4.739948e-02	-7.276362e-02	-2.188394e-01	-3.596910e-01	-3.291447e-01	6.569330e-02	2.075602e-01	8.054165e-02	6.519691e-02	8.513746e-02	-2.860540e-02	9.052374e-02	1.122749e-01	1.613297e-01	1.664849e-01	6.867465e-02	1.479741e-01	6.395961e-02	-1.524412e-01	3.376104e-02	8.350389e-02	-9.327440e-02	-4.188978e-01	-2.197149e-01	5.391235e-02	7.111859e-02	-3.100194e-02	1.477793e-02	1.181118e-01	-7.474345e-02	7.977653e-02	1.021832e-01	-4.745814e-02	6.451109e-02	6.781888e-02	4.371802e-01	1.597472e-01	-8.717709e-02	-1.740687e-02	-1.798731e-01	2.789845e-01	-4.046167e-01	-1.362163e-01	-1.312630e-02
-4.649033e-03	-1.781891e-02	-3.568812e-02	-6.357815e-02	-8.840788e-02	1.683607e-01	2.248814e-02	-3.260449e-02	2.208105e-01	5.721101e-02	6.479961e-02	-1.447039e-02	-3.850776e-01	1.012928e-01	4.141063e-02	1.830535e-02	-3.053069e-02	-4.720331e-03	-9.695736e-03	-4.902924e-02	-8.462881e-02	-1.716169e-02	-1.138459e-01	6.046799e-02	3.063197e-01	-1.276570e-01	-2.279820e-02	9.003313e-02	-1.290248e-01	6.464595e-02	2.398997e-01	-1.567884e-01	-1.344693e-02	-2.064429e-03	-4.135703e-03	-2.285736e-02	-1.622797e-01	-9.443643e-02	-1.512398e-01	-2.046152e-01	1.340240e-01	2.427781e-02	1.964513e-01	1.751332e-01	1.819964e-01	7.327542e-02	5.696063e-02	-1.826978e-01	-8.964439e-03	-1.380339e-03	-2.871374e-03	-1.616092e-02	-2.046904e-02	-3.551102e-02	2.101967e-02	1.059223e-02	-1.021515e-02	-2.380866e-01	1.800652e-01	-4.682092e-02	1.541927e-02	2.397625e-02	1.222535e-01	6.474245e-03	-3.025034e-02	-5.076096e-03	-1.022018e-02	-5.229228e-02	-2.317331e-02	4.683837e-02	-1.956929e-01	7.330466e-02	7.364431e-02	1.071772e-01	1.756527e-01	-5.126791e-02	1.633299e-01	-5.661267e-02	-1.407473e-02	-1.836932e-01	-6.352001e-02	-1.018909e-02	-2.094218e-02	-1.084415e-01	-2.379402e-01	-1.764332e-01	2.860620e-01	2.111933e-01	1.454131e-01	1.128799e-01	2.377894e-01	2.579497e-01	-2.541388e-01	-1.430664e-01	-5.573279e-02	-1.480935e-01	-2.688308e-02	-1.959340e-02	-3.907572e-02	4.923605e-02	-2.032629e-01	4.160814e-02	1.482722e-01	6.679184e-02	5.392939e-02	1.314632e-02	-7.488285e-02	6.902550e-02	5.686801e-02	6.174777e-02	-1.377745e-01	-4.231795e-03	-1.693278e-02	-1.787540e-02	-3.648531e-02	-8.746798e-02	-2.019279e-01	8.565686e-02	-2.151708e-01	2.344634e-02	-8.226188e-02	-1.532927e-01	1.659225e-01	1.265186e-01	-1.042530e-01	2.537814e-01	1.795339e-01	1.322651e-01	-1.598502e-01	-4.494249e-02	-8.972046e-02	-3.796260e-02	-1.805163e-01	-3.430478e-01	-1.788982e-02	2.015975e-01	3.660105e-02	1.499909e-01	3.831810e-02	2.702006e-01	9.677044e-02	1.327481e-01	-2.576901e-02	-2.230620e-02	-2.141715e-01	-3.838463e-02	1.942374e-02	-6.506887e-02	1.638635e-01	4.141591e-03	1.915150e-01	1.287446e-02	-5.715479e-02	8.693905e-02	9.805172e-02	-1.785872e-03	-5.140622e-02	1.347060e-01	-6.761558e-02	-1.229103e-01	5.100556e-02	4.840330e-02	-9.334850e-02	-1.364501e-02	-7.771731e-03	4.226257e-02	-1.701866e-02	-8.522865e-02	-3.562024e-02	-1.630789e-02	-6.593650e-02	1.687883e-02	1.223607e-01	9.981369e-02	-5.761089e-02	1.221198e-01	-1.098247e-01	2.894254e-02	-1.268509e-01	2.453356e-01	-7.907527e-03	6.621386e-02	-1.038845e-01	-4.326163e-03	-1.395024e-01	-4.316695e-02	-1.175799e-01	-8.308562e-03	1.609750e-01	5.847472e-02	-8.895581e-02	3.332740e-01	-7.543864e-02	-4.202173e-02	-8.093757e-02	-2.648228e-02	7.221073e-02	8.622298e-03	2.726452e-02	-2.206168e-02	-3.462975e-02	4.050753e-02	6.066556e-02	7.868452e-02	2.421779e-01	6.720963e-02	-1.536647e-01	-1.672603e-01	2.438143e-01	1.618475e-02	1.716439e-01	2.014182e-01	1.540018e-01	1.006583e-01	4.282625e-02	1.184148e-02	-6.076336e-02	4.828708e-02	1.476027e-02	1.486146e-02	-2.914662e-03	-4.471016e-01	-5.059004e-01	2.083167e-01	3.038186e-01	1.270857e-01	2.943074e-01	-9.838131e-02	2.589288e-01	2.747006e-01	2.109089e-02	-7.858963e-02	-5.805118e-02	-1.476429e-02	5.604350e-02	3.695057e-02	1.045440e-02	-5.291016e-01	-7.434719e-01	1.064847e-01	-1.586993e-01	-4.291886e-02	-8.330270e-02	-1.626945e-02	7.367783e-02	-8.029066e-02	1.114574e-01	6.718711e-02	4.071726e-02	2.426871e-01	-2.191372e-01	-1.425920e-01	-7.017133e-02	1.240524e-01	1.105371e-01	4.174427e-02	2.673046e-01	-6.259642e-03	2.468344e-01	-8.403806e-02	2.062853e-01	9.482992e-02	1.407266e-01	2.437829e-02	2.946389e-02	-3.710172e-02	-6.094333e-01	-5.390722e-01	1.004300e-02	1.983499e-01	1.799546e-01	7.852506e-02	2.739141e-01	6.450272e-02	-2.462071e-02	-4.448849e-04	3.470244e-01	4.958773e-02	7.423639e-02	1.481057e-02	-1.996661e-01	4.730052e-02	-5.688236e-01	-6.992649e-01	2.097474e-01	2.993004e-01	8.855573e-02	1.560137e-01	-2.044561e-01	-3.562024e-02	-7.071290e-02	1.793655e-01	2.592523e-02	-6.915528e-02	-1.051417e-01	-4.083087e-02	9.053623e-02	-6.038462e-02	1.832629e-01	1.551818e-01	-2.143983e-02	2.448581e-02	-4.380224e-02	-2.135021e-02
-5.927614e-01	-1.484174e-01	-5.034491e-03	7.657473e-02	-7.903521e-02	-9.943481e-02	-1.068500e-01	1.021887e-01	-2.263148e-01	8.906621e-02	6.935560e-02	-1.907865e-01	2.751643e-01	1.813113e-01	2.785290e-01	-1.370680e-01	9.452318e-02	3.498748e-01	-1.528844e-01	2.401151e-01	2.584627e-02	-7.374766e-02	9.867462e-02	6.812461e-02	1.366941e-01	-2.848747e-01	7.523653e-02	-3.649505e-01	-1.923802e-02	-1.162683e-01	-6.518166e-02	2.719912e-02	5.234092e-02	1.224679e-01	3.178122e-02	1.434522e-01	-5.908691e-02	-7.705072e-02	-8.267396e-02	-3.295485e-02	4.168641e-02	-1.296012e-01	1.804931e-01	-3.877000e-02	-1.758273e-01	1.336322e-01	4.181902e-02	-1.414745e-01	7.548104e-02	-9.784415e-02	-1.060237e-01	-5.533853e-02	8.370827e-02	-1.955505e-02	-6.384925e-02	2.927980e-02	2.255674e-01	1.796238e-01	-6.679900e-02	6.614915e-02	4.137415e-02	6.950398e-02	-1.863558e-01	-1.326372e-03	-8.369389e-03	-1.143740e-01	-6.287340e-02	-7.600481e-02	-1.216528e-01	2.577800e-02	1.131856e-01	-6.423263e-02	1.627140e-01	-7.868764e-03	-9.575296e-02	8.685400e-02	1.862145e-01	-5.306006e-02	-5.696943e-02	8.326119e-02	3.329530e-02	-1.174175e-01	1.264457e-01	9.542433e-02	-6.277792e-02	-9.841127e-02	-1.224604e-02	5.443766e-02	-1.426438e-01	-2.190790e-01	1.905693e-01	1.227556e-01	6.029779e-02	-2.211565e-01	-2.808339e-04	7.390713e-02	-1.051530e-01	3.209951e-02	-1.934991e-02	-9.672939e-03	3.532330e-03	-2.783474e-02	-1.198702e-01	-9.737075e-02	1.651876e-01	-8.963156e-02	-1.449090e-01	1.335762e-01	1.022912e-01	2.828987e-01	9.692467e-02	1.406355e-02	-1.334023e-01	-5.623644e-03	5.616079e-02	1.066476e-01	8.111721e-02	2.014413e-02	1.684472e-01	8.926689e-02	4.993001e-02	5.360296e-02	-4.113091e-02	-1.282052e-01	-1.869895e-01	2.631644e-02	-2.709245e-01	-4.199809e-02	-2.417143e-01	1.251031e-01	-1.392222e-01	1.496247e-01	-6.175841e-02	-1.445802e-02	-9.333364e-03	2.794092e-02	-3.158372e-02	4.474272e-02	7.924083e-02	2.664208e-01	2.514381e-01	9.320900e-02	1.278264e-01	6.184029e-02	-5.311934e-02	-3.819611e-01	-9.272816e-02	-1.193225e-01	-1.039933e-01	1.242545e-01	7.432050e-02	-1.581824e-01	-6.212933e-03	-3.119940e-03	5.806633e-02	3.167691e-02	1.818070e-02	-1.362049e-02	-8.547069e-02	-6.492570e-03	-5.213634e-02	-1.357190e-01	2.307419e-01	3.083402e-01	-8.967464e-02	-3.889517e-01	5.590600e-02	-1.338386e-02	1.949728e-02	1.825648e-01	-1.903844e-01	3.505841e-02	6.952513e-03	7.351986e-02	4.306042e-02	-2.720466e-02	8.652109e-02	6.355944e-02	-8.854530e-02	-2.815922e-02	-8.659383e-02	-6.127685e-02	3.941462e-02	7.567321e-02	1.241190e-01	-1.009452e-01	8.077163e-02	-1.044169e-01	-4.364192e-02	5.114205e-02	-2.247736e-02	9.007342e-02	6.335035e-02	8.727994e-02	1.108196e-01	6.959682e-02	6.859944e-02	-9.084105e-02	1.774810e-01	-1.956338e-01	-2.088726e-03	-8.920192e-02	-1.186178e-01	1.128866e-02	1.001061e-01	-8.169509e-02	1.933854e-01	-1.132347e-01	3.120901e-02	1.319651e-02	-5.389643e-02	9.127548e-02	-3.051341e-02	-9.670510e-02	-8.715125e-03	2.774829e-02	-6.823984e-02	-2.447852e-02	9.352720e-02	-4.426121e-02	-1.289865e-02	-5.011146e-02	1.271955e-01	-1.347901e-01	-1.347916e-01	7.510850e-02	-1.585784e-02	6.930228e-02	-2.686195e-02	1.467339e-01	9.926250e-03	1.096238e-01	-2.789207e-02	5.420037e-02	-4.061067e-02	-1.159973e-02	6.731444e-02	1.308625e-01	1.373564e-01	3.271178e-02	-3.648781e-02	-1.152606e-01	-1.061434e-01	1.342573e-01	-1.402900e-01	1.146908e-01	1.959851e-02	-9.945967e-02	-8.124937e-02	-1.750625e-01	-1.577888e-01	-1.726991e-01	-6.217814e-02	-5.953804e-03	-7.582162e-02	1.455579e-03	2.458792e-01	1.955885e-01	1.180339e-01	9.652982e-02	7.495540e-02	-1.461663e-01	3.196370e-02	2.642686e-01	2.629360e-01	-7.605205e-02	-6.413163e-02	-1.289133e-02	-8.823006e-02	-1.063625e-01	-1.313797e-01	-5.392487e-02	-1.456854e-02	4.160954e-02	6.751538e-02	1.420028e-01	1.494249e-01	2.320391e-01	7.432636e-02	6.413079e-02	-2.247633e-01	-2.579154e-02	1.570785e-01	9.139575e-02	5.568276e-02	1.057912e-01	3.994959e-02	2.878984e-02	5.244509e-02	-3.229443e-02	2.218408e-01	8.796486e-02	2.712004e-02	9.142950e-02	-1.375413e-01	-1.110669e-02	-1.701213e-01	2.351288e-01	3.305033e-02	3.076608e-02	-2.141377e-01	2.151006e-02	5.469960e-02	7.364779e-02	-3.388028e-02	1.521822e-02	-5.693883e-02	-4.194426e-02	-5.069841e-02	-6.929918e-02	1.283320e-01	8.641235e-02	1.909458e-02	1.308826e-01	-7.678018e-02	3.905325e-02	1.731163e-01	1.137569e-01	-4.252979e-02	6.077945e-02	-1.969145e-01	-1.437339e-01	1.197515e-01	-2.002799e-02	-9.178428e-02	-8.687676e-02	-1.093289e-01	-1.240240e-01	-1.998432e-02	1.568732e-01	-8.331722e-02	5.443632e-03	8.476263e-02	-4.887423e-02	-9.949335e-02	-7.640196e-02	9.407869e-02	2.363336e-01	-8.931889e-03	-4.787522e-01	-4.597180e-01	6.168399e-02	9.628373e-02	3.432636e-02	2.506784e-02	-1.139152e-02	5.430101e-03	8.908466e-02	1.279414e-01	-6.140258e-02	-2.568475e-02	-4.924833e-03	-7.796913e-02	1.492717e-01	2.400297e-01	-8.522335e-02	-2.246585e-01	-1.775930e-01	9.008567e-02	9.695581e-02	5.348420e-02
-2.783974e-01	-2.032134e-02	-8.334395e-03	-1.262801e-01	-1.202445e-01	6.390443e-02	7.409772e-02	6.236315e-02	-2.262989e-01	1.367141e-01	2.672050e-01	-4.253072e-02	8.412622e-02	6.343639e-02	-1.113984e-01	5.452895e-02	1.245364e-01	4.405303e-02	-4.806357e-02	-3.368012e-02	-2.196758e-03	-3.709977e-02	-3.260072e-02	-8.568469e-02	-2.124016e-02	-1.220967e-01	-2.989959e-02	2.400334e-01	-5.508617e-02	1.056486e-01	1.696500e-01	2.636754e-01	-1.847518e-01	4.924131e-02	-3.465220e-02	-1.278612e-01	2.756923e-02	-1.603650e-02	-1.006210e-03	-1.770255e-02	-1.569178e-02	1.132235e-02	-2.388922e-01	-1.319235e-01	1.869870e-02	9.379387e-02	3.564815e-01	6.408542e-03	1.103476e-01	-3.265455e-02	-1.450954e-01	-5.430453e-02	4.955211e-02	-1.737863e-02	5.692045e-02	-9.177165e-03	-6.099176e-04	-1.071776e-02	-9.674680e-03	-5.295564e-02	-1.318498e-01	3.106704e-01	-2.998788e-01	-6.776273e-02	-1.406156e-01	-2.814262e-01	1.968799e-01	1.698442e-01	1.529408e-01	7.671277e-02	1.388277e-01	-9.992261e-02	-5.004269e-02	-3.432145e-02	-2.305508e-03	5.781786e-02	-3.540536e-02	8.807146e-02	-3.807076e-01	6.270558e-02	-1.739095e-02	-4.996372e-02	8.591220e-02	-5.812996e-02	1.174658e-01	1.097251e-02	-5.230238e-02	4.563437e-02	2.193806e-01	8.158248e-03	-2.907179e-02	-7.352471e-02	-5.001885e-03	3.508752e-03	1.083907e-01	-2.418868e-01	-2.045368e-01	1.290708e-01	-4.967882e-02	-7.231988e-02	1.295153e-01	2.229135e-01	3.742815e-02	4.363145e-02	3.150787e-02	-4.555832e-04	1.142574e-01	-1.169263e-01	-5.469972e-02	-2.875996e-02	-8.536186e-03	-5.124327e-02	-1.321290e-01	-1.500009e-02	-1.050092e-01	5.161192e-02	2.349783e-01	4.484152e-02	1.149900e-01	6.191945e-02	8.520634e-02	-2.042726e-02	-1.372117e-02	9.149792e-03	-1.129332e-01	-1.881751e-02	-2.050266e-01	-2.826479e-02	-8.677451e-03	-5.071905e-02	-3.154732e-02	1.369015e-01	-2.838191e-01	-1.501007e-02	-7.952458e-02	8.904462e-03	-2.639368e-02	3.838017e-02	1.276723e-01	1.810452e-01	1.560369e-01	1.041878e-01	9.920269e-02	-8.107074e-02	-6.720609e-02	-2.485556e-01	-1.925923e-02	1.065417e-01	-1.694080e-01	1.135984e-02	-1.231406e-01	-2.528797e-01	1.062135e-01	-7.026619e-02	8.085303e-02	1.814276e-01	1.952707e-02	2.650263e-01	1.279749e-01	1.593752e-01	-2.505685e-02	-7.614995e-03	5.079322e-02	-5.071301e-02	-1.674635e-02	-1.280611e-02	1.057477e-02	1.586440e-01	-6.531753e-02	9.182112e-03	1.878625e-01	-9.724642e-02	-7.529457e-02	-8.424231e-02	4.832571e-02	-5.807614e-02	3.534403e-02	-4.946250e-02	5.906908e-02	1.830302e-02	4.846233e-02	-2.223589e-02	7.882594e-02	1.526825e-01	-4.626190e-02	1.883913e-01	9.322739e-02	-1.166103e-01	-8.134746e-02	-6.067865e-02	-3.417538e-02	6.269708e-02	-1.899756e-02	4.490646e-02	-1.484356e-01	1.562115e-02	-1.001371e-01	2.292923e-02	9.088895e-02	1.715371e-01	-2.778698e-02	-3.757002e-01	1.314846e-01	-2.421177e-01	2.171815e-01	4.006665e-02	-3.414387e-02	8.608220e-02	-9.085652e-02	-2.762575e-02	-9.159144e-02	-2.121290e-02	2.289480e-01	2.372448e-03	-1.154479e-02	5.009423e-02	-3.206673e-01	-1.452978e-01	-1.729894e-02	-3.346442e-02	1.434947e-01	-6.953200e-02	1.605157e-01	3.325260e-03	1.323741e-01	7.277696e-02	-6.614504e-02	1.275403e-01	4.013373e-02	1.354002e-01	3.817265e-02	-3.811044e-02	-8.798618e-02	-7.073383e-03	1.356504e-01	2.713155e-01	-6.876927e-02	4.939639e-01	2.256706e-01	7.298231e-02	1.347079e-01	4.381426e-02	-1.192489e-02	-4.255983e-02	-1.266901e-01	-3.956195e-02	6.451740e-02	3.681450e-02	-1.283611e-01	-5.569358e-01	-5.271674e-01	1.207477e-01	3.278618e-01	2.603542e-01	1.299494e-01	4.618064e-02	1.985907e-01	1.635112e-01	2.554091e-01	7.098297e-02	-8.330166e-02	-4.065447e-02	-9.114831e-02	-1.001920e-01	8.265876e-02	-1.407978e-02	3.234919e-03	-5.623487e-01	-5.849052e-01	1.124211e-01	-1.637406e-02	6.451247e-03	-1.860327e-02	-1.227289e-01	-2.595819e-01	1.001555e-02	2.046703e-01	1.229995e-01	-5.231565e-02	7.345264e-03	5.051400e-02	1.629625e-01	-1.060759e-01	-2.004820e-02	-3.934234e-02	1.490677e-02	1.237292e-01	2.261332e-03	3.823159e-01	-1.991189e-01	-4.167137e-02	5.255029e-02	1.756993e-02	-6.403114e-02	3.317698e-01	7.861987e-03	6.975638e-02	2.216181e-02	3.147055e-02	-5.755902e-02	-4.248009e-01	-4.288146e-01	3.802213e-02	9.440870e-02	1.678704e-01	1.275650e-01	2.683918e-01	2.705843e-01	4.637681e-02	1.130194e-01	9.061530e-02	8.936157e-02	7.412205e-02	-6.526654e-02	9.110442e-02	4.731495e-02	-1.869258e-01	-1.281206e-01	-3.447105e-01	-5.899899e-01	1.775454e-01	1.160210e-01	1.104144e-01	-3.075274e-02	-2.361123e-01	-4.258153e-02	-1.552692e-02	-1.561249e-01	-4.368922e-02	-1.298072e-01	1.677111e-01	-5.459366e-02	1.458564e-01	9.011481e-02	-1.682765e-01	-1.255731e-01	1.454583e-01	1.617530e-01	-5.461454e-02	9.460046e-02	1.121791e-01	1.726369e-01
-1.980766e-01	5.533341e-02	2.696834e-01	-1.099677e-01	3.026577e-02	6.705051e-02	-8.446566e-02	1.610812e-01	-4.665279e-03	-8.647972e-02	2.234046e-01	2.110276e-01	-1.355456e-01	3.778478e-02	-9.462270e-02	-1.009842e-01	-1.030923e-01	-8.381548e-02	1.786828e-01	1.149711e-02	3.480389e-02	3.567047e-02	6.501370e-02	1.092140e-01	2.929779e-01	-8.125668e-03	-1.196379e-01	-4.889851e-02	8.374139e-02	-1.074042e-01	-2.461408e-01	3.961533e-02	-1.876847e-01	2.236727e-01	4.111475e-02	2.507562e-01	-6.813759e-03	-4.037729e-01	2.488692e-01	1.512065e-02	2.700860e-02	9.289428e-02	-1.688767e-01	-6.334375e-02	-1.855748e-02	-1.529710e-01	4.151417e-02	8.579311e-03	8.023394e-02	-4.938753e-02	-8.534126e-02	-1.078269e-02	8.484543e-02	-2.338972e-01	-2.597488e-01	1.209842e-01	2.892283e-01	2.306571e-01	6.550765e-02	4.583768e-02	1.181882e-01	1.286597e-01	-3.497284e-02	1.618329e-01	-1.555914e-01	-3.096708e-02	-7.202545e-02	-1.775697e-01	-1.553695e-01	6.042305e-02	-5.572973e-02	-1.169807e-01	6.236420e-02	1.591868e-01	-7.798368e-02	-2.127394e-01	9.955466e-03	-3.922421e-02	-1.281290e-01	-8.216253e-02	2.817964e-01	-8.819990e-02	6.055239e-02	7.658449e-02	4.766339e-02	-2.861552e-01	-1.119509e-01	5.697097e-02	-1.387501e-01	2.087125e-01	-1.095236e-02	-1.559560e-01	-4.761501e-02	1.694177e-01	1.286844e-01	4.862814e-02	1.846061e-01	-1.287268e-01	3.903113e-02	-9.405168e-02	2.653513e-01	-1.264159e-01	6.702455e-02	-1.327615e-01	3.496629e-02	-8.881266e-02	-1.761717e-02	1.781739e-01	-1.732856e-01	-1.585308e-01	4.266215e-02	-2.378412e-02	4.846819e-02	-7.147670e-03	2.504133e-01	-5.897378e-02	-5.285204e-02	-7.826045e-02	2.554791e-02	-1.684114e-01	1.335755e-01	1.209422e-01	8.097829e-02	-3.817727e-02	2.243140e-02	-2.935067e-02	-1.513419e-01	-1.158151e-02	-4.843069e-02	-2.654073e-02	-2.525262e-02	-7.374012e-02	1.866517e-01	-1.708652e-01	-2.043175e-01	-4.612826e-02	-1.693428e-01	7.601077e-02	9.470985e-02	1.643496e-02	-1.633084e-02	1.868388e-01	7.034569e-02	2.227542e-01	7.897994e-02	-1.152901e-01	3.863038e-02	2.188072e-01	-1.283079e-01	2.069482e-02	-5.293238e-02	1.450124e-01	-1.915498e-01	4.669140e-02	1.896749e-01	-1.337873e-01	-3.342830e-01	-9.546800e-02	1.637831e-02	5.237045e-02	1.001905e-01	9.331163e-02	-6.693201e-02	4.291200e-02	-7.161108e-04	4.626770e-02	-3.719856e-02	8.709031e-02	-3.185739e-02	5.143989e-02	3.854648e-02	1.009321e-01	-1.465486e-01	-1.112953e-02	-2.353313e-01	-5.835805e-02	-4.928355e-03	-7.394612e-02	9.044821e-02	9.737622e-02	2.372836e-02	-2.415378e-02	3.106861e-02	1.606479e-02	-1.630831e-02	-3.306994e-02	1.394343e-01	2.567545e-02	1.490722e-01	-7.571369e-03	5.958963e-02	-2.549067e-01	-1.204227e-01	1.113702e-01	9.312786e-02	8.240512e-02	2.518451e-02	-3.786277e-02	5.839929e-02	1.171017e-01	4.926664e-02	-6.261515e-02	1.432910e-01	9.468172e-02	1.242186e-01	9.954287e-02	-3.168291e-02	6.562701e-02	-4.433181e-02	-3.429184e-02	1.017614e-01	1.011207e-02	-1.852535e-01	1.096379e-01	4.730804e-04	6.574469e-02	1.487963e-02	3.734177e-02	2.632738e-01	2.308103e-02	1.771977e-01	2.994729e-03	3.161344e-02	1.774385e-02	-8.375149e-03	5.050325e-02	-8.742213e-02	-6.209926e-03	-9.631317e-02	4.534577e-02	-1.964992e-01	1.522359e-01	-2.496770e-03	-1.043235e-01	1.070761e-01	-9.420525e-02	-7.445073e-02	1.439557e-02	1.689538e-01	1.064076e-01	2.326450e-01	1.249562e-01	1.468571e-02	1.099182e-01	1.266827e-01	1.368416e-01	-2.018591e-01	-6.855644e-02	5.356893e-02	-6.261930e-02	5.614951e-02	-1.080860e-01	-7.987303e-02	-3.256164e-02	1.797249e-02	1.469057e-03	-2.432670e-02	-3.337321e-02	2.782206e-02	1.944978e-02	-9.817391e-02	-1.576241e-02	-1.491462e-02	-1.820626e-01	-1.729868e-01	-9.000359e-02	-9.935384e-02	2.860539e-02	6.169896e-02	1.930421e-02	7.512020e-02	-1.448368e-01	-1.544821e-01	1.523208e-02	-4.511100e-02	1.476698e-03	-4.460353e-02	7.375240e-02	-5.308521e-02	-4.431856e-02	-1.303747e-01	-1.015084e-03	-3.298603e-02	-5.635663e-02	1.417127e-02	-1.203826e-01	-9.764453e-02	-1.691769e-01	1.526055e-01	-2.832293e-01	1.092799e-01	7.128071e-02	-5.337879e-02	-1.776682e-02	7.996375e-02	7.608290e-02	-4.571333e-02	8.163170e-02	1.210291e-01	5.963701e-02	2.149742e-01	3.483495e-02	2.216402e-02	-2.356922e-03	-1.945348e-01	1.096710e-01	8.881150e-02	1.436520e-01	-5.976947e-02	8.787739e-02	7.383204e-03	-2.643164e-02	-2.998740e-02	1.460434e-01	2.009916e-02	-5.144411e-02	-6.244247e-02	-4.046340e-04	-1.117371e-01	3.824724e-02	1.060513e-03	-4.628939e-02	-5.692140e-02	-1.747477e-01	-1.461449e-02	2.216844e-02	1.725128e-01	9.072832e-02	-3.731656e-02	2.447522e-02	-2.410287e-02	-6.644675e-02	-8.435130e-02	-5.781962e-02	2.367275e-02	-5.896364e-02	-4.394467e-02	-1.370673e-01	-6.369102e-02	-1.113578e-01	-2.141166e-01	-2.830548e-02	-1.091921e-01	2.045614e-02	1.172745e-01	-4.791614e-02	-4.396929e-02	2.265318e-03	-6.925223e-02	1.035750e-01	-3.412104e-03	-6.284363e-03	2.234946e-01	7.770187e-02	8.306910e-02	9.783732e-02	4.893290e-02	4.189331e-02	3.503936e-02	1.175282e-01	-1.741563e-01
-7.646247e-01	6.789115e-02	4.669257e-02	-1.169275e-01	-2.488183e-02	1.889670e-02	1.484678e-01	6.331873e-01	-5.262241e-02	9.507364e-02	-8.153910e-03	2.823949e-01	2.786358e-01	-1.045702e-01	-2.119285e-01	8.230202e-02	1.126604e-01	-3.492868e-01	-1.565559e-01	8.645918e-02	-1.421768e-03	-2.027787e-03	-1.208381e-01	-1.956863e-01	1.037302e-01	3.231163e-01	-2.026397e-01	-2.823265e-02	1.099901e-01	2.324189e-02	-5.686803e-03	-5.932623e-04	-8.465592e-04	4.411950e-01	-2.687792e-01	1.332828e-01	-6.743064e-02	1.700009e-01	-2.222224e-01	-1.369724e-01	-4.470980e-02	-3.488911e-03	-3.630831e-04	-5.182374e-04	1.988633e-01	1.977633e-01	1.559282e-03	-4.777778e-02	-1.247298e-01	-3.068610e-01	2.872066e-02	8.849749e-02	-1.457396e-02	-1.533234e-03	-2.186644e-03	7.227835e-02	-2.071462e-01	1.668541e-01	-8.741460e-02	-6.697418e-02	9.823637e-02	7.688860e-02	1.171978e-02	-2.834278e-02	-3.019049e-03	-4.302742e-03	9.093664e-02	-4.742969e-02	-4.191773e-02	8.616900e-02	-3.605976e-02	6.475147e-02	4.866417e-02	-7.055717e-02	-4.440447e-02	-4.798232e-03	-6.833168e-03	9.722669e-02	1.066478e-01	8.976248e-03	-1.320331e-01	-2.867324e-02	7.251192e-02	-1.386104e-01	1.190306e-01	-5.018579e-02	-5.450891e-03	-7.760460e-03	1.741664e-02	3.635935e-04	1.035513e-01	8.956819e-02	1.757381e-01	-9.064827e-02	-1.599909e-01	-4.095715e-02	-4.202647e-03	-1.089636e-02	-1.547779e-02	3.263439e-02	9.435294e-03	2.171438e-01	-2.281403e-02	1.952761e-02	-1.012600e-01	1.280452e-01	-1.228770e-01	-8.088250e-02	-9.026801e-03	-1.283215e-02	-8.626583e-03	4.704769e-02	-3.882555e-02	1.128332e-01	-1.527243e-02	-5.788394e-02	2.827586e-02	3.074241e-02	-6.166663e-03	-1.111836e-02	-1.579166e-02	-2.055122e-02	6.874776e-02	-1.294567e-02	7.453960e-02	5.230627e-02	-1.811599e-03	8.385547e-02	-1.970272e-03	-1.274194e-01	-1.481226e-02	-2.100617e-02	-4.402137e-02	-1.727146e-02	1.439974e-02	9.991286e-02	8.410447e-02	-5.989047e-02	2.737034e-01	-1.873310e-01	-8.301183e-02	-9.281835e-03	-1.319329e-02	-5.863560e-02	1.075878e-01	-5.932331e-02	-5.800158e-02	-6.964988e-02	1.311937e-01	1.075409e-01	7.076002e-02	5.278346e-02	-3.361712e-02	-4.731768e-02	9.797339e-02	9.593348e-02	-2.660001e-02	-3.217436e-02	-5.648090e-02	9.605155e-02	4.328326e-02	-4.224750e-02	1.841975e-02	-2.833080e-02	-3.995968e-02	-9.724798e-02	-3.930689e-02	-6.780751e-02	1.172216e-01	1.598363e-01	5.499673e-02	-1.143267e-01	1.636811e-01	-9.061572e-02	-1.020006e-02	-1.449292e-02	1.561464e-01	1.315629e-03	-5.133327e-02	5.628353e-03	-1.142387e-01	5.650556e-02	8.919530e-02	1.848035e-02	-9.979210e-02	7.648199e-02	-3.191599e-02	6.563754e-03	6.521318e-02	-1.785181e-01	-9.125499e-02	-2.192513e-01	-3.181932e-02	5.051263e-02	-3.361697e-01	5.360091e-01	-2.824495e-02	2.509432e-01	-4.013276e-02	1.842226e-02	6.783583e-02	9.357595e-02	1.363591e-01	1.584330e-02	-1.616169e-01	-6.597112e-02	1.380264e-02	-8.895099e-03	-1.264563e-02
4.944615e-02	-3.009558e-02	3.061388e-01	3.107062e-01	-3.322620e-02	2.032828e-02	-8.842218e-02	4.546612e-02	1.052124e-01	-1.043473e-01	-1.413145e-01	2.083582e-02	-1.951024e-03	-7.971794e-02	-1.574391e-01	-2.600372e-01	3.443495e-02	-8.011205e-03	1.620752e-01	2.313130e-01	-7.612245e-02	-1.267723e-01	-2.179799e-03	1.687321e-01	-3.188150e-01	-1.737128e-03	-7.054160e-02	-6.259586e-02	-2.574091e-01	-5.503914e-03	1.568291e-01	9.308092e-02	-2.576751e-02	-3.329353e-03	1.864772e-01	1.377525e-01	-1.101431e-01	8.225279e-02	1.962588e-01	-2.166517e-01	-1.905262e-01	-5.358852e-03	-1.592586e-01	-7.168263e-02	4.274639e-02	1.988325e-01	-4.317963e-02	-1.299370e-02	-1.526440e-02	-2.038402e-03	9.241727e-02	-3.335564e-02	-7.457510e-02	-1.302342e-01	3.082106e-02	-1.793092e-02	-1.692263e-01	1.895560e-01	3.105807e-02	3.397771e-02	-4.841891e-03	1.958364e-01	-4.582849e-02	-8.085860e-02	1.381212e-01	-7.679031e-03	-3.010453e-02	-1.849584e-02	-1.265571e-01	1.404172e-01	8.692100e-02	-8.429850e-02	-3.568352e-01	-9.972634e-02	2.944330e-02	6.703367e-02	2.207705e-01	2.490091e-02	-2.255287e-02	5.841246e-02	2.624322e-01	8.394169e-02	-5.843060e-02	3.760425e-02	-1.924225e-01	1.258487e-01	-9.887806e-02	3.328507e-02	-6.060438e-02	-2.433499e-01	1.329053e-02	2.669512e-01	-1.108828e-01	-8.348135e-02	-1.402012e-03	6.197601e-02	-4.010213e-03	6.961564e-02	-3.476405e-03	-1.009736e-01	1.003308e-01	1.010548e-01	-2.925275e-02	-8.850487e-02	6.332992e-02	6.209659e-03	9.861842e-02	6.268472e-02	-1.235615e-01	-1.560896e-01	-8.453781e-02	4.645629e-02	1.661889e-01	1.709231e-01	-7.261208e-03	-1.017869e-01	-2.586297e-01	-8.132634e-02	1.022668e-01	-2.530771e-01	4.438129e-02	-7.784298e-02	6.307541e-02	-1.640328e-02	1.334496e-01	6.483610e-02	-5.545809e-03	1.285529e-02	-1.779472e-01	-5.651151e-02	-1.110020e-01	5.621548e-02	4.700161e-02	1.498033e-01	3.316087e-02	-5.958324e-02	1.208394e-01	-7.644015e-02	-3.236186e-02	4.801607e-03	9.023817e-02	-8.857105e-03	-2.485396e-02	1.582215e-01	-2.641270e-01	-4.446899e-02	-5.789452e-02	-3.863400e-01	1.651453e-01	1.412044e-01	-1.749732e-02	1.113057e-02	4.266645e-02	8.484865e-02	1.620930e-01	1.599648e-01	1.053290e-01	2.580054e-02	5.406745e-02	-8.954426e-02	-9.698137e-02	-5.437052e-02	-1.576560e-02	-1.123975e-01	-8.374036e-02	-1.260798e-02	-1.527313e-01	1.620181e-01	9.945057e-02	8.511039e-02	1.160784e-01	5.696645e-02	-1.013915e-01	4.723926e-02	5.988318e-02	1.159417e-02	1.136161e-01	1.701761e-02	-8.042551e-02	-7.264179e-02	1.392931e-01	-1.273376e-01	-3.870190e-02	-5.472405e-02	-3.968330e-02	1.129835e-01	7.631918e-02	2.019386e-02	7.492268e-03	1.337177e-02	1.203333e-01	-6.341135e-02	6.355970e-02	4.090129e-02	-6.146054e-03	-4.826005e-02	1.456316e-01	-3.558739e-02	6.949159e-02	-6.384621e-02	7.128019e-02	-6.916513e-04	2.490392e-02	1.241180e-02	-6.200192e-02	-8.462577e-02	-7.151583e-02	-5.420258e-02	1.236752e-01	8.308031e-02	-2.467955e-01	-1.548372e-01	5.577140e-02	6.445183e-03	9.844041e-02	2.056055e-01	1.470974e-01	9.437695e-02	2.266279e-02	-4.566236e-02	9.839859e-02	-1.217880e-01	-9.913093e-02	4.074530e-02	-2.923291e-01	-6.974125e-02	-1.327568e-01	-5.480673e-02	7.282401e-02	5.821897e-03	1.381321e-02	2.207319e-01	1.847989e-01	1.264537e-01	9.788722e-02	7.121485e-02	6.971079e-02	-2.266282e-01	-7.103358e-02	1.480871e-01	-2.443750e-01	-5.380660e-02	-1.060151e-02	-5.047478e-02	2.597459e-02	-5.974007e-02	-1.233509e-02	1.864196e-01	1.885029e-01	3.223982e-02	9.622039e-03	-1.089923e-02	5.097584e-02	-3.250704e-02	1.504000e-01	-6.542536e-02	1.590211e-01	-3.349912e-02	-5.731874e-02	2.253254e-01	1.855482e-01	-1.405740e-01	-5.035147e-02	3.998375e-02	7.829065e-02	1.974795e-02	-2.063007e-01	-1.929213e-01	4.143533e-03	-4.813748e-02	1.445045e-02	1.168633e-01	-2.703433e-02	-5.328452e-02	8.839501e-02	2.141218e-01	-3.645493e-02	-2.259155e-02	1.225915e-01	9.774909e-02	9.808374e-02	-3.539783e-03	-1.276608e-01	-2.005035e-01	3.333102e-02	-5.603089e-02	-8.807496e-02	2.988687e-03	6.874808e-02	-4.968015e-02	-1.290354e-03	-2.390498e-02	7.490658e-02	-5.876650e-02	-2.008762e-02	-1.269018e-02	3.456356e-02	1.342759e-02	6.852676e-02	5.666997e-02	-2.346038e-02	2.319969e-02	-7.440825e-03	-4.727900e-02
-6.691946e-01	3.296541e-02	1.211916e-01	-4.841842e-02	7.217369e-03	-1.501079e-01	2.479592e-01	5.493809e-01	-3.173721e-02	-1.522200e-02	-1.388311e-02	-3.063579e-02	-1.137336e-01	-7.030899e-02	-2.610002e-03	2.353283e-01	1.562347e-01	-1.295951e-01	-8.795899e-03	-4.168697e-03	-3.832088e-02	3.840420e-02	-1.027494e-02	-1.676230e-01	-6.201742e-03	-3.452384e-02	1.491025e-01	8.145824e-02	-3.760390e-03	-1.777328e-03	-1.986695e-01	1.183303e-01	-1.457744e-01	-2.391585e-01	-1.307444e-01	7.740141e-03	2.914643e-01	3.025638e-01	-2.563145e-03	-1.210609e-03	7.647153e-02	8.515762e-02	5.942621e-03	-1.169682e-01	-9.630870e-02	-6.843782e-02	2.826989e-01	-1.367039e-01	-9.128244e-03	-4.326970e-03	3.472284e-02	-2.339324e-01	-5.222275e-02	1.702502e-01	-7.381912e-02	1.115128e-01	2.596876e-01	-1.593050e-01	-1.801574e-02	-8.579752e-03	2.871537e-01	3.284326e-02	-6.388233e-03	6.201783e-02	-2.469360e-02	-6.386086e-02	-2.826739e-01	7.845708e-02	-2.837435e-02	-1.358558e-02	1.392403e-02	-8.033026e-02	1.098749e-01	-2.628523e-02	-7.301659e-02	-1.766617e-01	1.016315e-01	2.222637e-02	6.642543e-02	-1.521042e-02	6.593937e-02	-1.214783e-01	1.971396e-01	9.453632e-02	3.699278e-02	-1.431553e-01	8.311092e-02	-2.396199e-01	1.269651e-01	-3.056987e-02	-2.430494e-02	-9.967134e-02	1.585252e-01	6.609321e-02	3.881903e-02	-3.103539e-02	2.336749e-02	5.571224e-03	-5.153719e-02	-2.496852e-02	-8.732702e-02	7.671697e-02	8.245630e-02	5.645912e-02	7.572030e-02	-1.658268e-03	-7.780332e-02	-6.466789e-02	-6.060431e-02	6.886544e-02	1.367769e-02	-8.851198e-02	1.002081e-01	1.107742e-01	7.379753e-02	-1.943016e-02	-1.522589e-01	1.668434e-01	-8.106950e-02	-3.985580e-02	-1.418075e-01	8.656469e-02	1.586515e-01	1.618804e-01	1.417971e-01	-5.666623e-02	-8.604611e-02	-2.269492e-01	4.636580e-02	-2.419868e-02	1.102367e-01	-3.039088e-03	-1.989973e-02	-7.176489e-03	-6.560092e-02	6.577061e-02	5.350506e-02	-7.360389e-02	-5.075190e-03	2.576218e-03	1.941459e-01	2.514971e-02	-4.234522e-02	-9.038847e-03	-1.658797e-01	1.087068e-01	-5.651414e-02	-9.570505e-02	2.664555e-01	-8.025001e-02	-4.980238e-02	-6.446863e-02	7.734245e-02	1.645483e-01	1.335137e-01	1.550558e-01	-1.002506e-01	-1.680752e-01	-5.610253e-02	-2.724269e-02	2.027430e-01	8.729145e-02	-3.574222e-02	-6.567877e-02	-1.017668e-01	1.267085e-01	-9.231971e-02	9.340592e-02	-3.435549e-02	-6.228627e-02	2.509077e-01	2.339528e-02	-1.268816e-01	-2.561934e-02	-1.862261e-01	7.371189e-02	-2.921450e-02	7.925772e-03	-5.845822e-02	2.059767e-01	5.099476e-02	1.343665e-01	1.975579e-01	1.878168e-01	1.381762e-01	7.908373e-02	-5.513093e-01	-2.059871e-01	-4.820905e-02	7.566600e-02
8.743114e-02	1.077557e-01	4.158961e-02	1.117903e-01	2.730612e-02	3.731853e-03	-6.420951e-02	5.050881e-02	4.461750e-02	-1.786665e-01	-1.099280e-01	4.475315e-02	4.784955e-02	-4.958332e-02	5.945614e-02	3.957658e-02	2.702036e-02	5.670499e-02	-1.241451e-01	-1.673518e-01	2.469785e-02	1.458940e-01	-3.106863e-03	-1.175915e-01	1.832618e-02	2.953291e-02	-2.004929e-02	-2.959537e-02	8.912948e-02	-2.856415e-02	-4.218768e-01	1.084840e-01	6.082884e-02	-1.152226e-02	-8.712419e-02	5.820070e-02	1.017911e-01	3.629395e-01	8.514069e-02	1.152747e-01	8.733067e-02	1.073517e-01	8.034546e-02	2.145546e-02	7.491061e-02	9.440811e-02	8.967584e-02	-3.169321e-02	-7.374266e-02	1.297980e-01	-6.046044e-02	-5.740433e-02	1.190933e-01	-7.460738e-02	-9.356363e-02	1.466577e-02	3.220564e-02	-6.046094e-02	4.178458e-02	6.129551e-02	-4.832365e-02	4.102011e-02	2.587926e-02	-1.988144e-02	-2.993141e-02	-3.742747e-02	1.334964e-02	-3.358415e-02	1.607998e-01	-1.401784e-01	1.020473e-01	1.002662e-02	-6.924972e-02	7.671743e-02	-1.511696e-01	-2.010356e-01	1.032760e-01	7.346869e-02	-1.193986e-01	6.139403e-03	-6.149338e-02	2.934528e-02	-5.039558e-02	-3.525018e-02	9.602577e-02	-3.125545e-02	-3.459603e-02	-5.848277e-02	1.146733e-01	4.907202e-02	-2.318463e-01	-2.554802e-02	-4.154417e-02	4.808899e-02	7.681005e-02	-7.488441e-02	-1.062171e-01	6.805398e-03	7.742861e-03	-6.245927e-02	-1.392975e-01	-3.925661e-02	-3.270364e-02	-1.425338e-01	-1.147059e-02	1.618813e-02	-1.009871e-01	3.571619e-02	-8.226567e-02	-8.032027e-02	-9.272783e-02	4.143139e-02	-9.884819e-02	-1.013370e-01	-1.793226e-02	-1.812534e-02	3.819512e-02	3.092017e-02	9.644768e-03	-7.937704e-02	-5.438684e-02	1.230672e-01	-6.679542e-02	-3.118345e-02	9.691088e-02	5.899870e-03	-5.685666e-02	8.129913e-02	-2.113362e-02	7.631794e-02	7.393592e-02	1.308827e-01	-7.001501e-02	1.823826e-01	6.163894e-02	-1.950163e-01	4.104389e-03	1.526555e-02	1.152121e-01	-1.276426e-02	-2.897839e-01	9.987392e-02	-6.972764e-02	-7.082749e-02	6.550777e-02	1.745232e-02	-2.167125e-01	3.830009e-02	2.684203e-01	-3.931267e-02	1.397969e-01	8.285116e-03	-6.991565e-02	-5.172736e-02	-9.034953e-02	-6.957405e-02	-7.484575e-02	4.593552e-03	7.134237e-02	1.283762e-01	1.721660e-02	1.008752e-01	8.115242e-02	2.837350e-02	1.525307e-01	2.131897e-01	1.907757e-01	-5.686230e-02	-5.227427e-02	2.168348e-02	7.922897e-03	5.228556e-02	1.806942e-02	2.182046e-01	8.267800e-02	1.626264e-01	-1.184036e-02	1.469097e-02	6.625812e-03	-7.888810e-02	4.891818e-03	3.798096e-02	2.581996e-02	-1.782255e-01	-2.968054e-02	8.605078e-02	2.500917e-02	-1.388114e-02	-1.654307e-01	-3.152631e-02	-1.440981e-02	-1.414311e-01	-1.155892e-01	-1.236141e-01	6.926271e-02	-4.790535e-02	1.359320e-01	6.806359e-02	1.157934e-02	1.869072e-01	1.603557e-01	1.537478e-01	-2.229779e-02	-3.015598e-02	-1.432041e-01	3.929565e-02	-1.017445e-02	-7.382811e-02	9.800050e-02
-6.305071e-02	-1.255192e-02	-1.219309e-02	1.305469e-01	-5.579999e-03	1.491226e-01	-2.057349e-02	2.828612e-02	-9.029879e-02	-4.596217e-02	-7.270367e-02	-2.141453e-02	-5.355494e-02	7.428871e-02	8.686498e-02	-2.725702e-02	-5.267782e-03	-4.545882e-02	1.265839e-01	5.807099e-02	4.036809e-03	-1.028346e-01	1.097733e-01	-1.395351e-01	-8.586310e-02	-7.395503e-02	1.156688e-01	2.109782e-01	5.426787e-02	-1.507222e-01	-1.232453e-01	-2.463967e-02	-1.074811e-01	-1.131938e-01	3.379397e-02	1.524851e-01	-8.091476e-03	3.459389e-03	-8.941259e-02	8.206284e-02	2.836077e-02	1.875802e-02	1.131516e-01	2.772142e-02	6.167236e-03	1.942013e-01	1.490019e-01	-8.294615e-02	9.152530e-02	-1.460600e-04	2.951838e-02	1.835677e-02	4.700799e-02	3.552045e-03	-7.543531e-03	1.827443e-03	6.758463e-02	-6.166839e-02	-9.562425e-02	-2.095400e-01	1.923899e-01	-1.609031e-02	4.448749e-02	-1.863791e-01	-1.321473e-01	-8.363254e-02	-1.050109e-01	-1.421555e-01	8.950862e-02	1.717797e-03	1.559475e-01	1.283468e-01	7.769359e-03	2.769699e-02	1.003413e-01	2.048244e-01	-8.564271e-03	1.406321e-01	-9.600756e-03	3.053219e-02	8.167597e-03	-2.574627e-03	4.270882e-02	-6.461488e-02	5.548671e-03	7.857680e-02	6.525408e-02	-5.905699e-02	-7.556430e-02	-7.352688e-02	-1.969440e-01	-8.960838e-02	-5.193954e-02	2.106895e-01	3.812891e-02	-6.946492e-02	9.655668e-02	8.057145e-02	6.098930e-02	5.421355e-02	1.218492e-01	2.952337e-02	-7.802293e-02	-6.815916e-02	1.846014e-02	-7.761873e-03	-1.415096e-03	-1.248684e-02	1.667829e-02	-7.813616e-02	-1.169418e-01	-8.605545e-02	-1.255048e-01	1.052420e-01	2.528689e-01	-2.755776e-02	-1.310701e-01	1.016855e-02	3.573809e-03	2.262734e-01	-1.708508e-02	5.841167e-02	-2.287873e-02	-5.929175e-02	7.471157e-02	1.490803e-01	4.656289e-02	-5.791846e-02	4.753403e-02	-3.558699e-02	-8.052413e-03	-1.843884e-01	5.230986e-02	8.738118e-02	-5.808059e-03	-1.957572e-01	-4.640224e-02	1.445496e-01	3.053370e-02	8.564768e-03	-2.004744e-02	-7.672538e-03	1.089059e-01	4.735917e-02	-4.112122e-02	-4.507186e-02	1.222773e-01	4.919163e-02	8.509341e-02	-4.447030e-03	5.138111e-02	-8.783795e-03	2.099158e-02	-1.881833e-01	6.483702e-02	-1.225054e-01	1.794045e-01	-7.064112e-02	1.305020e-01	2.247974e-02	5.726307e-02	-1.494399e-01	-3.937123e-02	2.189600e-02	9.172435e-02
-4.316385e-02	2.230866e-01	4.632925e-01	2.739216e-01	4.188862e-01	1.084211e-01	1.964585e-02	3.146120e-02	-4.487070e-01	-4.508201e-01	-2.483011e-01	-1.413862e-01	-1.588053e-01	2.783735e-02	-5.953686e-02	2.114129e-02	2.292655e-01	-6.069847e-03	-1.078026e-01	1.258343e-02	1.799874e-01	2.788510e-01	1.609144e-01	2.925175e-01	3.048994e-01	3.919935e-01	1.176884e-01	-1.805061e-01	-1.869428e-01	-1.281795e-01	-2.546737e-01	-1.223260e-01	-1.633908e-02	7.106088e-02	-3.353745e-01	-1.942210e-01	-1.043280e-01	-2.613784e-01	-1.126483e-01	1.315821e-01	6.074926e-03	-1.158820e-02	7.203172e-02	-1.944284e-02	3.858962e-01	1.726534e-01	-8.932475e-02	-2.124829e-01	-1.543568e-01	-1.005329e-01	1.496512e-01	1.032811e-01	-1.615259e-01	-1.677913e-01	3.029694e-01	-2.043174e-01	1.487684e-01	1.355055e-01	3.538114e-02	-6.855695e-02	6.097626e-02	-3.020154e-02	-6.014416e-02	6.983720e-02	1.348462e-01	1.124706e-01	2.063998e-02	2.114997e-01	2.529378e-02	-2.350898e-01	-4.198956e-03	-2.515996e-02	1.103411e-01	1.247705e-02	1.396592e-01	-1.312948e-01	4.837031e-02	-4.851996e-02	1.835670e-02	9.439227e-02	-2.685380e-02	2.166862e-01	2.618745e-01	-7.373300e-03	2.225280e-01	4.216277e-02	-3.705209e-02	-3.741656e-01	-4.868762e-02	4.319702e-02	-2.382443e-01	2.440440e-01	-1.205212e-01	-1.129359e-01	-1.164749e-01	2.390738e-02	-1.337400e-01	-1.190124e-01	-3.065266e-01	-1.896811e-01	-1.632275e-01	-4.307036e-02	-2.040068e-02	-1.800453e-01	2.368757e-01	-2.193785e-03	1.634035e-01	4.014008e-02	7.581678e-02	5.187741e-01	-1.367735e-01	-5.293624e-01	-3.165482e-01	9.104176e-02	1.158600e-01	-2.313957e-01	-1.697037e-01	-3.329855e-01	-3.365803e-01	-1.943403e-01	1.154685e-02	-3.125920e-02	5.374620e-02	3.787349e-01	8.346587e-02	9.486363e-02	2.039309e-01	4.225336e-02	5.494757e-01	5.320018e-03	-6.224717e-01	-7.813693e-01	1.502728e-01	-2.378280e-01	-5.978318e-02	-9.029284e-02	2.737301e-01	2.216863e-01	2.370029e-01	-2.273434e-01	1.138067e-01	4.547732e-01	-2.889486e-02	-1.239605e-01	8.687150e-03	-3.803747e-02	-1.304371e-01	-3.351733e-02	-1.475782e-01	-6.073718e-02	3.481147e-02	-1.159560e-01	2.357127e-01	8.199944e-03	-9.625007e-02	-1.147865e-01	-8.784488e-02	-3.418530e-02	-1.298645e-01	-2.252584e-01	1.886982e-02	1.545897e-01	2.389809e-01	1.129281e-01	-2.480222e-02	-7.015265e-02	-3.361412e-01	4.561517e-02	2.537937e-01	5.872333e-01	6.724154e-02	1.275131e-01	-2.299129e-01	-2.686254e-01	-3.629931e-01	-4.262867e-01	-3.612810e-01	-1.228143e-01	-1.372951e-02	-1.496414e-01	3.498274e-01	3.645950e-01	4.091760e-01	1.809248e-01	1.113055e-02	-1.953657e-01	3.830422e-01	7.349128e-01	6.927011e-01	2.886722e-01	-1.922739e-01	2.863707e-01	1.773349e-01	3.388838e-01	1.527219e-01	1.539407e-01	-5.375520e-01	-2.222601e-01	2.763133e-01	-2.787649e-01	-1.785045e-01	-2.629132e-02	5.948370e-02	-5.486032e-02	-8.489407e-02	8.646959e-03	7.742156e-03	8.458781e-02	2.622961e-02
-1.482214e-01	-5.382868e-03	-7.339699e-03	-1.373623e-01	-1.974729e-02	1.361321e-01	5.961301e-02	-8.482110e-02	7.282109e-02	2.688139e-02	4.167085e-02	6.242673e-02	-3.287855e-02	2.842301e-02	-1.503964e-02	9.060362e-02	1.047486e-01	-2.452451e-03	-3.354083e-03	3.110677e-01	-1.799560e-01	2.920756e-02	-4.494764e-02	-2.189361e-01	1.187378e-01	1.564135e-01	7.233871e-02	-1.297287e-01	-7.960159e-02	-1.254567e-01	-1.397585e-02	5.471133e-02	-1.940481e-01	8.928324e-02	-1.503076e-02	-6.488439e-03	-1.586660e-01	1.317674e-01	3.579542e-02	1.345695e-01	-3.178270e-02	-6.934861e-02	2.448260e-02	9.464707e-03	-7.657047e-02	5.949149e-02	8.645921e-02	7.763086e-02	-3.450822e-01	-1.825253e-02	-2.503328e-02	-2.155250e-01	1.893763e-02	2.981671e-02	7.084827e-02	9.161734e-02	1.005200e-02	2.472119e-02	2.347789e-02	8.490867e-02	6.673609e-02	8.921370e-02	1.394160e-01	8.318026e-02	1.296827e-01	-7.481157e-03	-1.033330e-02	-6.801460e-03	3.437748e-02	-1.095470e-01	3.197973e-02	4.877025e-02	-4.540150e-04	1.023069e-02	-1.976849e-02	8.296028e-02	-9.341149e-02	-4.304565e-02	9.215941e-02	-5.950334e-02	1.490187e-01	-4.606507e-02	-6.442977e-02	-3.279798e-02	5.054053e-02	4.404351e-02	-2.779957e-04	6.183640e-02	-6.968298e-02	-1.986124e-02	9.012637e-02	1.432293e-01	1.405235e-02	-9.330745e-03	-3.008676e-02	-3.498509e-02	2.026000e-01	-4.411951e-02	1.281744e-01	1.238166e-01	-2.540961e-02	-7.754922e-03	1.169334e-02	-2.597254e-02	-1.942833e-03	-6.308503e-02	8.711917e-02	8.918709e-02	4.875625e-03	-7.133023e-02	-6.507484e-02	-1.066722e-01	-2.332085e-02	-6.605761e-04	-9.101412e-04	-1.764800e-02	3.330671e-01	-3.633729e-02	-1.768733e-01	-1.453521e-02	6.262287e-02	1.280490e-01	-1.835374e-01	-2.028945e-01	1.565393e-01	-8.516821e-02	7.276400e-04	9.007496e-02	2.456138e-01	8.311200e-02	-2.274769e-02	-2.679519e-02	-2.552848e-02	-3.129174e-03	-1.197558e-02	-6.109165e-02	-1.780997e-02	-1.889209e-02	-4.059868e-03	-2.200757e-02	5.121181e-02	1.288032e-02	-3.170171e-03	-5.944976e-02	-8.108333e-02	-5.700460e-02	1.684300e-02	4.506847e-02	-8.680176e-02	-3.100308e-02	6.532426e-02	8.250023e-02	-4.582406e-02	-4.848752e-02	3.095654e-02	-4.862969e-02	1.433722e-02	1.345497e-01	1.953230e-01	1.990041e-03	-2.053806e-02	-4.119479e-03	-5.655550e-03	-1.625173e-02	1.316769e-01	-5.589401e-02	-4.684608e-02	1.144222e-01	4.847882e-02	8.877453e-04	1.253709e-02	1.117472e-02	4.875029e-02	1.400557e-01	-1.845103e-01	-1.130921e-01
-1.987741e-01	1.232810e-01	2.479909e-01	1.924125e-01	5.529954e-02	4.193843e-02	1.073692e-01	2.240644e-01	-1.930328e-01	-6.053275e-01	-6.376462e-02	3.933453e-02	-1.261040e-01	6.057151e-03	4.222285e-01	2.140344e-01	-3.309042e-02	9.744403e-02	-2.518233e-01	1.831544e-01	4.490049e-01	6.951347e-02	-3.795050e-02	2.558965e-01	1.057729e-01	4.108844e-01	2.665730e-01	-1.167151e-01	-1.641689e-01	-9.331094e-02	-1.359565e-01	-2.553029e-01	-4.178271e-01	-1.991696e-01	1.255576e-02	7.328303e-02	-2.326420e-01	4.782313e-02	-1.607478e-01	1.239363e-01	7.835309e-02	2.297959e-01	5.150448e-02	-6.237542e-02	3.156460e-01	2.273689e-01	-1.173632e-01	-1.802994e-01	-4.040988e-02	-3.652111e-01	6.388411e-02	4.316967e-02	8.545532e-03	-4.385725e-02	6.543545e-02	1.655328e-01	2.486685e-01	1.841882e-01	5.202323e-02	4.429442e-03	1.330386e-01	-1.658977e-02	1.638239e-02	3.128631e-02	2.030483e-01	6.567041e-02	5.016726e-02	1.476407e-02	1.617876e-01	-9.855496e-02	-1.683171e-01	2.112967e-01	8.528401e-02	2.537517e-01	1.216073e-01	-3.114856e-02	4.405306e-02	8.162014e-02	4.405435e-02	6.520501e-03	4.961553e-02	2.267134e-01	3.093594e-01	-2.429487e-01	2.107724e-01	5.934574e-02	-1.804589e-01	1.984366e-01	-3.093962e-01	4.015446e-01	-2.690751e-01	1.753058e-01	-8.640891e-02	-2.245696e-01	-1.704316e-01	-9.412044e-02	-1.478804e-01	-1.387296e-01	-2.479301e-01	-2.375482e-01	-2.119084e-01	-2.247391e-02	-9.250757e-02	-2.321163e-01	1.391686e-01	2.134892e-02	-2.529539e-01	1.295589e-01	6.627231e-02	4.233771e-01	-3.984514e-01	-6.199329e-01	-4.550573e-01	6.313452e-02	-2.944017e-02	-3.501880e-01	-3.151782e-01	-3.318802e-01	-3.065947e-01	-3.315773e-01	-1.581895e-01	-1.889977e-01	-1.148600e-01	3.515262e-01	-1.071146e-01	-2.570947e-01	4.758144e-02	-1.303316e-01	4.157512e-01	-2.916547e-01	-7.836484e-01	-8.023153e-01	4.830827e-02	-1.936944e-01	-3.627739e-01	3.397474e-01	3.067797e-01	2.268549e-01	7.551427e-01	-2.289174e-01	-6.348487e-02	2.976440e-01	-8.182605e-02	-7.956800e-02	-1.319781e-01	1.666127e-02	-7.482222e-02	-8.350429e-02	-2.147106e-01	-3.907380e-02	-3.072559e-02	-2.635270e-01	3.135293e-01	8.910892e-02	-6.251952e-02	-1.299228e-01	-1.545818e-02	-9.372456e-02	-1.627502e-01	-6.904999e-02	1.200895e-01	2.286843e-01	2.215438e-01	3.503596e-01	3.448285e-01	1.665249e-01	-6.321840e-01	1.257466e-01	3.767856e-01	5.859876e-01	-2.396925e-02	1.739990e-01	-1.804887e-01	-2.364385e-01	-2.876700e-01	-2.257098e-01	-2.922535e-01	-1.317602e-02	-5.280998e-02	1.352416e-02	3.332771e-01	3.782330e-01	3.153774e-01	2.542442e-01	1.840371e-01	-3.410313e-01	4.166120e-01	7.281147e-01	6.121603e-01	3.589711e-01	-1.120885e-01	1.538230e-01	7.523347e-02	2.964684e-01	1.802593e-01	-4.745275e-03	-5.193957e-01	-1.657284e-01	1.446215e-01	-1.044021e-01	-4.515174e-02	9.890389e-02	-5.802927e-02	-5.045032e-02	5.333319e-02	-4.586927e-02	8.471812e-02	1.796285e-01	-8.430988e-02
0.000000e+00	0.000000e+00	0.000000e+00	0.000000e+00	0.000000e+00	0.000000e+00	0.000000e+00	0.000000e+00	0.000000e+00	0.000000e+00	0.000000e+00	0.000000e+00	0.000000e+00	0.000000e+00	0.000000e+00	0.000000e+00	0.000000e+00	0.000000e+00	0.000000e+00	0.000000e+00	0.000000e+00	0.000000e+00	0.000000e+00	0.000000e+00	0.000000e+00	0.000000e+00	0.000000e+00	0.000000e+00	0.000000e+00	0.000000e+00	0.000000e+00	0.000000e+00	0.000000e+00	0.000000e+00	0.000000e+00	0.000000e+00	0.000000e+00	0.000000e+00	0.000000e+00	0.000000e+00	0.000000e+00	0.000000e+00	0.000000e+00	0.000000e+00	0.000000e+00	0.000000e+00	0.000000e+00	0.000000e+00	0.000000e+00	0.000000e+00	0.000000e+00	0.000000e+00	0.000000e+00	0.000000e+00	0.000000e+00	0.000000e+00	0.000000e+00	0.000000e+00	0.000000e+00	0.000000e+00	0.000000e+00	0.000000e+00	0.000000e+00	0.000000e+00	0.000000e+00	0.000000e+00	0.000000e+00	0.000000e+00	0.000000e+00	0.000000e+00	0.000000e+00	0.000000e+00	0.000000e+00	0.000000e+00	0.000000e+00	0.000000e+00	0.000000e+00	0.000000e+00	0.000000e+00	0.000000e+00	0.000000e+00	0.000000e+00	0.000000e+00	0.000000e+00	0.000000e+00	0.000000e+00	0.000000e+00	0.000000e+00	0.000000e+00	0.000000e+00	0.000000e+00	0.000000e+00	0.000000e+00	0.000000e+00	0.000000e+00	0.000000e+00	0.000000e+00	0.000000e+00	0.000000e+00	0.000000e+00	0.000000e+00	0.000000e+00	0.000000e+00	0.000000e+00	0.000000e+00	0.000000e+00	0.000000e+00	0.000000e+00	0.000000e+00	0.000000e+00	0.000000e+00	0.000000e+00	0.000000e+00	0.000000e+00	0.000000e+00	0.000000e+00	0.000000e+00	0.000000e+00	0.000000e+00	0.000000e+00	0.000000e+00	0.000000e+00	0.000000e+00	0.000000e+00	0.000000e+00	0.000000e+00	0.000000e+00	0.000000e+00	0.000000e+00	0.000000e+00	0.000000e+00	0.000000e+00	0.000000e+00	0.000000e+00	0.000000e+00	0.000000e+00	0.000000e+00	0.000000e+00	0.000000e+00	0.000000e+00	0.000000e+00	0.000000e+00	0.000000e+00	0.000000e+00	0.000000e+00	0.000000e+00	0.000000e+00	0.000000e+00	0.000000e+00	0.000000e+00	0.000000e+00	0.000000e+00	0.000000e+00	0.000000e+00	0.000000e+00	0.000000e+00	0.000000e+00	0.000000e+00	0.000000e+00	0.000000e+00	0.000000e+00	0.000000e+00	0.000000e+00	0.000000e+00	0.000000e+00	0.000000e+00	0.000000e+00	0.000000e+00	0.000000e+00	0.000000e+00	0.000000e+00	0.000000e+00	0.000000e+00	0.000000e+00	0.000000e+00	0.000000e+00	0.000000e+00	0.000000e+00	0.000000e+00	0.000000e+00	0.000000e+00	0.000000e+00	0.000000e+00	0.000000e+00	0.000000e+00	0.000000e+00	0.000000e+00
-1.429402e-01	3.210513e-03	4.755474e-02	2.185682e-02	2.022776e-02	2.332349e-02	-8.223128e-02	1.235153e-01	-6.498886e-02	-7.676680e-02	-4.727688e-02	-4.871069e-02	-6.472143e-02	8.759110e-04	-4.492073e-03	7.750387e-02	-4.573766e-02	2.247071e-02	-2.683572e-01	5.085387e-02	-2.944898e-01	-1.367557e-01	-6.927587e-02	-3.983953e-02	8.120239e-02	2.303384e-01	4.444995e-02	-1.039961e-01	-2.136287e-01	1.130544e-01	-3.145606e-01	7.755840e-02	3.141325e-01	4.262635e-02	-8.006236e-03	2.596372e-01	-4.035152e-02	1.442871e-01	1.311433e-01	9.770341e-02	6.445272e-02	-2.400147e-03	2.998947e-02	-1.008723e-01	-5.479855e-02	1.542196e-01	8.022925e-02	-4.723446e-02	-1.163019e-01	-5.823956e-03	1.285178e-01	3.254217e-02	-6.712092e-02	8.730369e-02	8.999677e-02	-7.115724e-03	-5.497912e-02	6.340168e-02	-3.697513e-02	1.046382e-01	-4.979477e-02	-1.410776e-01	-9.400591e-02	-1.126346e-02	-7.138734e-02	-8.849144e-03	-6.601627e-02	-4.901656e-02	8.163433e-02	-2.534840e-02	-6.566132e-02	-1.313246e-02	8.778041e-03	-4.233870e-02	3.105711e-02	2.181082e-02	4.625641e-04	1.737064e-01	8.125743e-02	-6.911577e-02	1.603626e-01	1.779536e-01	-1.766639e-01	-5.913102e-02	1.170441e-01	4.766955e-02	8.130920e-02	-4.738368e-02	8.764173e-03	1.855333e-02	-7.254561e-02	-1.585187e-02	2.696086e-02	-2.336650e-02	-1.449280e-01	3.123812e-02	2.619471e-02	1.706717e-02	-9.363109e-02	-5.793029e-02	1.629441e-02	-8.122253e-02	-6.941647e-02	-8.184718e-03	-9.149802e-03	-7.138358e-02	1.239815e-01	-1.308104e-01	-1.138213e-01	-6.896076e-02	-3.349049e-03	-9.501205e-02	-3.747941e-02	1.563784e-02	3.765605e-02	-2.671649e-02	-9.072907e-02	3.196234e-03	4.200537e-02	7.852052e-02	2.947290e-02	-8.962317e-02	7.413574e-02	1.094644e-01	5.473420e-03	5.805950e-02	3.113421e-03	-3.264683e-02	-2.168299e-02	-3.145656e-02	-1.892231e-02	-1.065557e-01	7.670991e-02	-2.458331e-01	-3.292937e-02	-2.199674e-01	1.582067e-02	-4.454797e-02	-2.836875e-01	-7.238432e-02	1.170623e-02	-5.303399e-02	2.212539e-01	-8.905171e-02	7.408334e-02	-1.580015e-03	2.223949e-01	2.240719e-01	2.137336e-02	1.283624e-01	1.877314e-01	9.922568e-02	8.361699e-03	4.694929e-02	1.063617e-01	2.009599e-01	-3.244745e-02	1.104794e-03	3.149975e-02	-3.962528e-02	1.275768e-01	1.314295e-01	7.252333e-03	1.548436e-01	-7.993184e-03	-4.037243e-02	1.880694e-01	1.186854e-02	-5.625177e-02	2.082717e-02	-1.799207e-02	6.574248e-02	1.081868e-01	4.495513e-02	2.812725e-02	2.069009e-02	8.009192e-02	-4.188269e-02	-1.789100e-02	2.407468e-02	-2.866791e-02	-3.948150e-02	4.930227e-02	-1.201978e-02	-4.261381e-02	-9.449559e-02	-6.240458e-02	-6.010483e-02	-4.314625e-02	-4.594608e-02	6.560749e-02	-3.105930e-02	1.009126e-02	4.161208e-02	-3.330535e-02	5.900278e-02	2.683007e-01	5.016918e-02	-1.293041e-01	-2.573036e-02	1.548663e-01	-1.731891e-01	7.201267e-02	-1.989012e-01	-2.435570e-02	-1.693013e-02	-1.110630e-01	6.986711e-02	2.399095e-01
-1.507877e-01	-1.492540e-01	-4.720337e-02	-1.031441e-02	1.103798e-01	3.222384e-01	9.704381e-02	-1.868197e-01	-3.861816e-02	-1.221217e-03	-4.096018e-02	1.762281e-01	-3.213805e-02	-1.028464e-01	-6.747498e-02	1.220343e-01	8.123251e-02	4.044285e-02	-1.466579e-01	6.352485e-02	5.477000e-02	7.789563e-02	-4.596492e-03	-4.629174e-02	5.174359e-02	6.774396e-02	1.739811e-01	-1.083689e-01	9.740356e-02	1.011117e-01	-1.406206e-01	1.061214e-01	-2.010572e-01	-1.156468e-01	1.010448e-02	6.473317e-02	-1.522308e-01	-4.857890e-02	5.181517e-02	6.868186e-02	-8.687135e-02	-1.983918e-02	-2.941157e-01	-1.580046e-01	7.005843e-02	9.315057e-02	4.283240e-02	-6.924671e-03	5.508309e-02	7.161935e-02	-7.294765e-02	1.308930e-01	5.612462e-02	-1.365994e-01	-1.164616e-02	1.234844e-01	1.336189e-01	7.960232e-02	6.981952e-03	1.948081e-01	-3.593354e-02	2.970399e-02	-1.194736e-01	-1.488286e-02	4.438530e-02	1.774802e-02	-2.197687e-02	-9.130356e-02	-1.228483e-02	-9.938138e-03	2.893419e-02	4.072351e-02	-1.168596e-02	-5.475237e-02	1.215811e-02	-2.242006e-02	-2.600952e-02	3.134401e-01	2.847287e-02	-1.452423e-02	7.727193e-02	2.579959e-01	-1.155945e-01	6.903454e-02	2.931459e-02	-1.412443e-02	-4.024500e-04	7.874520e-02	-1.294763e-01	-1.824571e-01	-2.849280e-03	-2.159511e-01	7.488916e-03	7.039988e-03	-7.562944e-02	-1.096056e-01	-1.408711e-01	-1.982106e-02	1.052667e-02	2.078226e-01	-1.064282e-01	3.407071e-02	3.768131e-03	9.149158e-02	3.514897e-02	4.392269e-02	1.183451e-02	2.384404e-02	1.058300e-01	2.715079e-02	3.800886e-02	-2.151585e-02	1.033579e-01	-3.177714e-02	2.166874e-02	-1.090743e-01	1.338365e-01	1.048556e-01	4.286082e-02	-1.566908e-01	-1.429716e-02	5.563749e-02	-3.669370e-02	6.998145e-02	8.427969e-03	3.437475e-02	2.148369e-02	1.310200e-02	8.638885e-04	1.321109e-02	-3.887635e-02	8.034674e-02	-5.194697e-02	9.922834e-02	6.549787e-02	-5.372978e-03	-1.108853e-03	-3.701386e-02	-5.169717e-02	-8.948013e-03	-1.291656e-01	-9.798149e-02	-1.735639e-01	9.924452e-04	-8.475568e-02	-3.995117e-02	9.253156e-02	2.337782e-02	-1.001699e-02	1.630666e-01	8.582413e-02	1.380881e-01	-2.392081e-02	-6.243727e-02	-3.594277e-02	-2.884976e-02	-2.351948e-02	7.324851e-02	1.814980e-01	-6.293500e-02	5.752905e-02	-1.693059e-02	3.375614e-02	-1.339955e-02	2.485309e-02	7.121228e-02	5.671169e-02	2.969885e-03	-8.257333e-02	-1.690005e-01	1.552305e-01	9.971741e-04	-1.817168e-01	-2.012624e-01	-3.702176e-03	-1.300122e-02	3.206325e-02	-1.022875e-01	4.784454e-02	4.758188e-02	8.755417e-02	2.662205e-02	3.456091e-02	1.353142e-01	9.809480e-02	8.865192e-02	6.876961e-02	2.747842e-02	1.180726e-01	5.249604e-02	3.174739e-02	1.568634e-01	-3.427046e-02	-7.346704e-03	-3.167536e-02	-1.176305e-01	-2.469417e-01	-2.755460e-02	1.096699e-01	5.268794e-02	-1.428088e-02	-1.216747e-01	9.213804e-02	1.149503e-01	6.441520e-02	1.087490e-01	1.184654e-02	-8.017519e-02	3.163948e-03
1.411052e-01	-1.666831e-01	7.058311e-02	-3.405359e-02	-1.604431e-01	9.911600e-03	1.461613e-01	8.491124e-02	7.312285e-02	-1.916721e-02	8.737165e-02	-8.129616e-02	4.429221e-03	-1.703890e-02	5.175087e-03	2.908661e-02	9.986815e-02	-1.172394e-02	-2.129969e-01	1.413447e-02	6.566347e-02	-4.764546e-02	-5.385662e-02	1.581925e-01	2.444280e-01	-2.531644e-01	6.558333e-03	-1.526249e-01	1.309935e-01	-7.586781e-02	-1.166927e-01	-1.830138e-01	1.014933e-01	1.516006e-01	3.277518e-02	-3.084066e-03	8.523114e-02	-2.396921e-02	2.379594e-01	2.455845e-02	-2.107283e-01	1.598492e-01	-2.473913e-02	6.395098e-03	1.220261e-01	7.538241e-02	2.092876e-02	-6.264263e-03	-3.973577e-02	-1.159265e-01	8.480910e-02	-3.724408e-02	1.055099e-02	-1.862674e-01	-1.278339e-01	-8.324312e-02	-4.762502e-02	-3.337894e-02	-6.074644e-02	-7.073520e-02	1.017066e-01	-4.610802e-02	-1.972260e-01	7.965124e-02	-7.737574e-02	5.067813e-02	1.498564e-02	3.969710e-02	4.144401e-02	-1.766896e-02	4.594152e-02	9.992252e-02	1.178031e-01	8.500253e-02	4.688200e-02	6.662078e-02	-2.814002e-02	1.970251e-01	-1.421370e-01	1.820640e-01	1.388166e-01	1.441335e-01	-1.709531e-01	-1.741473e-01	1.073483e-01	8.564254e-02	-3.426400e-02	-4.034168e-02	3.566498e-02	2.135808e-02	-2.569741e-02	6.003172e-02	5.050042e-02	-6.496353e-02	-2.577801e-01	-3.351231e-03	-3.533995e-02	-1.135791e-01	-1.765040e-01	1.974312e-01	-1.235208e-01	-1.001123e-03	9.667669e-02	6.011506e-03	6.853404e-02	5.592668e-02	2.146081e-02	-2.073387e-02	-6.878375e-02	-3.825364e-02	9.832073e-02	-3.388679e-02	7.882864e-02	-7.748095e-03	2.630759e-02	-1.851205e-02	-9.894297e-03	-1.244712e-01	-2.280317e-01	2.567584e-02	-1.083671e-02	-6.356179e-03	1.680030e-02	9.885694e-02	1.211204e-01	4.000892e-02	7.852939e-02	-1.266654e-01	-5.599154e-02	1.925866e-01	1.011016e-01	6.292532e-02	1.368153e-01	-1.121658e-01	-3.211342e-02	-1.273832e-02	-1.446370e-02	-3.119934e-02	-1.033629e-01	4.085658e-02	1.627439e-01	7.110983e-02	-9.562892e-03	-3.632868e-03	2.253920e-01	-3.402993e-02	1.446101e-01	-1.335668e-01	-1.771110e-01	8.884166e-02	4.276016e-02	-7.489864e-02	4.952121e-02	7.001434e-02	4.011774e-01	-2.132966e-01	3.120091e-02	-5.117451e-02	6.172979e-02	-2.235646e-01	1.369748e-02	-8.173924e-02	-4.669730e-02	8.311113e-02	5.890453e-02	2.908627e-02	3.298987e-02	-1.863022e-01	-5.519446e-02	3.255151e-02	1.293605e-01	-8.642999e-02	-7.736161e-02	-5.037355e-02	9.262457e-02	-3.120941e-01	-1.209373e-02	-2.016155e-02	2.223231e-02	-8.773787e-04	4.555014e-02	1.089162e-01	8.682782e-02	1.692277e-01	1.372945e-01	1.479229e-01	2.790427e-03	-5.171224e-02	-2.894192e-02	1.859441e-01	-1.722910e-01	4.723883e-02	1.890136e-01	8.474841e-02	2.903577e-01	8.846596e-02	5.453590e-02	7.663273e-02	-1.257576e-01	-2.536486e-01	-1.307800e-01	-2.839446e-02	-9.864107e-02	-1.080187e-01	-9.165248e-02	9.508440e-02	-9.118854e-02	2.698540e-02	1.704327e-01
0.000000e+00	0.000000e+00	0.000000e+00	0.000000e+00	0.000000e+00	0.000000e+00	0.000000e+00	0.000000e+00	0.000000e+00	0.000000e+00	0.000000e+00	0.000000e+00	0.000000e+00	0.000000e+00	0.000000e+00	0.000000e+00	0.000000e+00	0.000000e+00	0.000000e+00	0.000000e+00	0.000000e+00	0.000000e+00	0.000000e+00	0.000000e+00	0.000000e+00	0.000000e+00	0.000000e+00	0.000000e+00	0.000000e+00	0.000000e+00	0.000000e+00	0.000000e+00	0.000000e+00	0.000000e+00	0.000000e+00	0.000000e+00	0.000000e+00	0.000000e+00	0.000000e+00	0.000000e+00	0.000000e+00	0.000000e+00	0.000000e+00	0.000000e+00	0.000000e+00	0.000000e+00	0.000000e+00	0.000000e+00	0.000000e+00	0.000000e+00	0.000000e+00	0.000000e+00	0.000000e+00	0.000000e+00	0.000000e+00	0.000000e+00	0.000000e+00	0.000000e+00	0.000000e+00	0.000000e+00	0.000000e+00	0.000000e+00	0.000000e+00	0.000000e+00	0.000000e+00	0.000000e+00	0.000000e+00	0.000000e+00	0.000000e+00	0.000000e+00	0.000000e+00	0.000000e+00	0.000000e+00	0.000000e+00	0.000000e+00	0.000000e+00	0.000000e+00	0.000000e+00	0.000000e+00	0.000000e+00	0.000000e+00	0.000000e+00	0.000000e+00	0.000000e+00	0.000000e+00	0.000000e+00	0.000000e+00	0.000000e+00	0.000000e+00	0.000000e+00	0.000000e+00	0.000000e+00	0.000000e+00	0.000000e+00	0.000000e+00	0.000000e+00	0.000000e+00	0.000000e+00	0.000000e+00	0.000000e+00	0.000000e+00	0.000000e+00	0.000000e+00	0.000000e+00	0.000000e+00	0.000000e+00	0.000000e+00	0.000000e+00	0.000000e+00	0.000000e+00
6.941364e-02	-1.409177e-02	-2.929655e-02	1.943514e-03	-4.411086e-02	-4.648179e-02	-3.272052e-01	-3.811384e-03	-9.907931e-02	4.380487e-02	2.125530e-01	6.709491e-02	4.764053e-02	1.008049e-01	1.502293e-01	-1.119671e-02	-4.887639e-02	-3.139715e-02	-5.912719e-03	-1.290112e-02	-4.145182e-02	-8.029797e-02	-1.726582e-01	9.048805e-02	-1.305066e-01	1.107013e-01	3.029349e-01	-6.103587e-02	1.657409e-01	4.031242e-02	-3.326714e-01	-5.783622e-02	1.860500e-01	7.832326e-02	-9.957966e-02	-2.840934e-02	-5.964566e-02	7.311638e-02	3.017556e-01	-3.628974e-01	-6.740226e-02	-8.004882e-02	-9.173601e-02	5.835503e-02	3.219358e-02	7.793589e-03	1.369196e-01	-2.887249e-02	1.605676e-01	8.036698e-02	6.669031e-02	-2.228664e-01	-4.777876e-02	-6.245408e-03	-1.238279e-01	1.314897e-01	-8.545347e-02	1.045980e-01	-2.131833e-02	8.759443e-02	-7.785911e-02	-1.060312e-01	-3.912559e-02	9.757500e-02	2.452953e-01	7.696692e-02	3.230146e-02	9.155522e-02	-3.872717e-02	-1.867793e-02	-3.974382e-02	-1.235857e-01	-3.507551e-01	1.347180e-01	1.239368e-01	3.868500e-02	1.241901e-02	5.136705e-02	-1.177951e-01	4.731761e-02	1.350917e-01	1.545044e-01	9.445710e-02	-1.802135e-02	-3.950496e-03	-1.101615e-03	-2.547198e-02	9.563370e-02	3.528986e-01	1.947327e-01	-3.580007e-03	7.558732e-02	-2.550924e-02	-9.043702e-02	-8.265921e-02	1.144912e-01	1.717252e-01	3.546766e-01	-8.202182e-02	-5.273829e-01	-4.788416e-01	1.273250e-01	1.197904e-01	7.282641e-02	-1.295750e-01	9.927444e-02	2.545706e-01	2.178397e-01	2.768837e-01	2.815742e-02	-5.976424e-02	-6.930130e-03	1.071645e-01	2.192885e-01	3.323521e-01	-9.419512e-02	-6.132941e-01	-6.579437e-01	8.856918e-02	6.169883e-02	-1.594322e-03	-3.397726e-03	-1.181810e-02	-4.961941e-02	-2.014949e-03	-1.206528e-01	1.193900e-01	5.793452e-02	-1.651662e-01	-4.116535e-02	-6.813868e-03	-1.968056e-02	6.621812e-02	1.299526e-01	1.705802e-01	-1.557960e-01	2.217850e-01	-4.253558e-02	1.859155e-01	-9.156257e-02	-2.761149e-01	1.580376e-01	2.788693e-02	9.374758e-02	-1.908811e-02	8.239140e-02	-1.267114e-02	-2.988706e-01	-3.845152e-01	5.474469e-02	1.664505e-01	3.406444e-01	-8.355242e-02	1.452920e-01	1.168512e-01	2.313947e-02	-5.217130e-02	-2.743626e-02	2.336884e-01	2.657834e-02	3.679194e-02	5.539242e-03	-8.279435e-02	-6.376978e-02	-4.165967e-01	-6.600648e-01	1.526057e-01	4.292102e-01	3.386363e-01	2.119760e-02	-1.972389e-01	-1.000353e-02	-2.138722e-02	-6.896425e-02	-2.437905e-02	-1.403796e-02	-9.440018e-02	3.659164e-02	2.028658e-01	7.393799e-03	3.362809e-02	1.759027e-01	1.070515e-01	-1.521275e-01	4.732652e-02	1.146944e-01	-8.252665e-02
-1.549132e-01	-6.427662e-02	-2.424747e-02	8.793448e-02	2.703376e-02	1.601516e-01	4.848098e-03	5.110662e-02	-4.015551e-01	-1.000250e-01	1.177560e-01	1.924674e-01	-1.310474e-02	4.712484e-03	1.767655e-01	-2.547014e-02	3.697134e-01	-2.514840e-01	-1.500893e-01	4.000773e-02	8.911295e-02	3.967254e-01	-9.301035e-02	7.146731e-02	9.089461e-02	-3.663172e-02	6.976049e-02	-9.091083e-02	-1.921047e-01	-2.939941e-02	-3.213874e-02	5.305834e-02	5.318140e-02	-5.932914e-02	-2.037338e-01	2.156875e-02	1.285616e-02	-1.020466e-02	7.570339e-02	-1.293730e-01	-1.550347e-01	-1.025942e-01	-4.622897e-02	-1.960244e-02	9.584256e-02	-9.029667e-02	-3.481148e-02	-4.165144e-02	-8.872361e-03	6.300523e-02	5.376195e-02	1.372913e-02	6.815513e-02	-1.340934e-01	-2.221096e-01	-6.451354e-02	-5.398146e-02	-2.623450e-02	3.742237e-02	-3.525813e-02	-1.538379e-01	-1.465996e-01	-7.844371e-02	-5.068839e-03	-4.675494e-02	4.700990e-02	-2.030641e-02	1.138234e-02	1.445524e-03	8.163193e-02	1.540330e-02	4.959613e-02	8.311703e-02	-1.316618e-02	2.512321e-01	7.178880e-02	1.540513e-01	6.457628e-02	7.091691e-03	7.497824e-02	1.141602e-01	-3.813637e-02	1.486084e-01	1.420614e-01	-2.437012e-02	5.410975e-03	-2.080615e-01	-1.833116e-01	6.134989e-02	2.358554e-02	-3.412721e-02	1.856239e-01	-1.430080e-01	-3.188326e-01	-6.928548e-02	-2.340431e-02	3.837844e-03	-1.499571e-01	-1.465540e-01	-1.227037e-01	-2.707763e-02	-1.573006e-02	-7.567624e-02	1.584147e-01	9.451692e-02	-7.812094e-02	1.096657e-01	-7.075423e-02	-2.251053e-02	-1.091898e-01	1.801682e-01	-5.014594e-03	1.952363e-01	1.427104e-02	-3.225048e-02	-2.080945e-02	-8.980080e-02	-3.208045e-02	-5.147145e-02	2.034694e-02	-3.451963e-02	-6.698036e-02	1.637253e-01	1.540433e-01	2.134491e-01	8.586983e-02	-8.931090e-02	-1.747976e-01	5.996454e-02	1.564397e-01	2.064693e-01	3.016526e-01	2.097057e-01	-1.125689e-01	9.805922e-02	-1.069621e-01	2.637781e-01	3.152253e-01	-5.097564e-02	-4.717812e-02	-2.033350e-02	3.325286e-02	-8.690770e-02	7.795527e-02	-5.819040e-02	-5.774417e-02	1.895858e-01	-9.308371e-02	-6.118165e-02	-1.074427e-01	-4.343657e-02	-5.201034e-02	7.366060e-02	6.904807e-02	1.454959e-01	1.424095e-01	1.687289e-01	1.301554e-01	-2.939673e-02	1.201513e-01	7.731193e-02	-8.229021e-02	-1.570028e-01	-2.236032e-01	-1.154339e-02	-4.692319e-02	-4.304593e-02	-1.156287e-01	-1.360384e-01	-1.038790e-01	-8.034832e-02	-2.382353e-03	-4.467320e-02	-1.796453e-01	-5.574599e-02	-1.749384e-01	-7.708397e-02	-1.007074e-01	-2.847833e-02	2.174641e-01	1.911859e-01	1.916412e-01	-4.160727e-02	1.726940e-01	7.486962e-02	7.912768e-02	-7.450091e-03	1.638178e-02	2.047314e-02	1.680542e-01	1.166399e-01	9.253066e-03	1.569192e-01	1.511543e-01	-4.231101e-04	-1.114903e-02	4.257018e-02	5.039801e-02	-1.288949e-01	8.804156e-02	-1.153336e-01	9.127390e-02	-1.755333e-01	-1.200390e-01	-8.652016e-02	-1.929443e-02	4.264411e-02	-2.284622e-03	-4.462611e-02
-2.925229e-01	-1.342586e-01	2.454776e-01	2.529414e-01	1.586432e-01	-1.152943e-01	-1.884475e-02	-3.063500e-02	-6.332010e-02	-3.255192e-02	2.998202e-02	-2.191284e-01	9.148628e-02	-8.266909e-02	3.408226e-01	-1.523625e-02	-1.034181e-01	1.457764e-01	-7.788617e-02	3.833481e-02	1.816568e-02	-5.550002e-02	1.544814e-02	1.177485e-01	-1.298284e-01	1.018434e-01	1.198668e-01	1.529135e-01	1.303169e-02	4.127021e-02	-2.560916e-01	-1.651746e-02	-1.755962e-01	-1.421335e-01	7.537658e-03	3.937681e-02	1.021250e-01	1.679963e-01	1.227158e-01	-4.445346e-02	1.457182e-01	9.787512e-02	6.602969e-02	-5.382127e-02	-1.256047e-02	3.333270e-02	4.931027e-02	-8.273418e-02	3.433895e-01	-4.163304e-02	9.789234e-02	-7.293440e-02	-5.343337e-02	9.066040e-02	-5.398548e-03	-2.295603e-01	-8.639135e-02	-8.691577e-02	-2.284068e-01	2.073017e-01	2.139772e-01	-2.879233e-02	-5.948417e-02	9.730806e-02	3.736458e-01	8.270475e-02	1.370336e-02	-9.824776e-02	-1.833561e-01	1.971866e-02	-7.288681e-02	-1.124074e-02	2.904283e-01	-1.733239e-02	-1.804213e-02	-1.976119e-01	-1.683318e-01	-5.578478e-02	1.420548e-01	2.444363e-01	-2.572788e-01	-8.275158e-02	6.275591e-02	1.771481e-01	2.189752e-01	7.977317e-02	-2.190088e-01	-2.297692e-02
4.278497e-03	1.385083e-01	7.804722e-02	-8.255501e-02	-5.476391e-02	-6.009000e-02	1.758299e-01	1.589375e-01	5.222792e-02	2.427740e-01	-2.434934e-02	-6.097890e-02	-6.952749e-02	-1.128364e-02	-4.654000e-03	1.295404e-01	-8.350753e-02	-9.984839e-02	3.085378e-01	-6.669832e-02	8.630742e-02	-4.082194e-02	-9.245377e-02	-1.742571e-01	1.059010e-02	-2.729575e-02	-2.325780e-02	-2.559163e-01	-1.859014e-01	1.538287e-01	1.156711e-02	-1.697950e-01	5.468071e-02	1.506895e-01	1.357046e-01	3.128531e-01	2.624980e-01	-1.360535e-01	6.318570e-02	-2.847711e-01	-1.664090e-02	2.230551e-02	-1.162956e-01	1.492395e-01	-7.804774e-03	-5.898636e-03	-3.331418e-02	-4.469730e-02	-2.024628e-01	-3.339177e-02	2.691374e-02	-9.701059e-02	-2.710666e-02	1.032767e-01	-6.562820e-02	-7.911030e-02	1.967965e-02	9.310094e-02	5.025048e-02	6.225233e-02	-5.608259e-02	9.672702e-02	-2.931352e-02	-3.859665e-02	1.187891e-01	1.634030e-01	1.450723e-01	-1.078812e-01	6.459355e-03	2.524259e-02	3.029485e-02	1.658286e-01	-1.886649e-02	5.677928e-02	3.105744e-02	-2.793599e-01	-1.559918e-01	-7.224589e-02	-2.299252e-01	3.721452e-02	1.273436e-01	5.821830e-03	3.288494e-02	1.308489e-03	-1.227654e-01	-1.858867e-02	-1.136083e-01	-1.448471e-02	1.293927e-01	8.343919e-02	-8.379050e-02	8.274964e-02	2.575080e-02	1.276093e-01	-2.588922e-02	-4.367495e-02	-1.171242e-01	-1.596042e-02	-6.877432e-02	-1.279370e-01	1.665946e-02	-9.357197e-02	-6.149084e-02	1.056871e-01	-6.153623e-02	1.160283e-02	5.115388e-02	1.205804e-01	-5.107613e-02	-5.822045e-02	-4.154316e-02	-6.645267e-02	-5.996802e-03	1.146575e-01	-7.630788e-02	4.054818e-02	1.199225e-01	6.524042e-02	-2.929507e-02	1.390381e-01	1.498138e-02	-6.866440e-02	1.420259e-01	2.218860e-02	7.893614e-02	7.851950e-02	7.780807e-02	-8.345122e-02	-1.336990e-02	-7.481579e-02	-1.151835e-01	3.598824e-02	1.675390e-01	-8.508378e-02	4.578351e-03	-1.299109e-01	-2.357664e-02	-9.095881e-02	9.487382e-04	1.224324e-01	6.801012e-02	4.235133e-02	1.133858e-01	1.165306e-01	1.276824e-01	-1.616150e-01	3.850317e-01	-9.691724e-03	-3.210834e-01	2.291968e-01	-2.920320e-01	-7.347368e-02	1.180582e-01	-4.280781e-03	-7.970065e-02	-2.135419e-02	1.932092e-01	-1.060756e-01	4.456992e-02	7.755639e-02	7.812169e-02	-7.491467e-02	-3.450506e-02	8.778193e-03	1.490184e-01	5.766625e-02	3.457672e-02	1.032180e-01	9.915394e-03	-1.339299e-02	-6.981266e-03	3.264839e-02	5.899701e-02	1.031699e-01	6.035690e-02	6.608809e-02	-1.108859e-01	-1.327826e-01	-7.600643e-02	-2.311750e-02	-5.667147e-02	1.693707e-02	1.619329e-02	1.286639e-01	-1.724301e-01	-9.905978e-02	-7.794968e-02	-1.940590e-01	-7.395743e-02	9.624619e-02	1.717875e-01	1.323993e-01	1.813553e-01	8.458650e-02	1.358829e-01	6.407693e-03	-1.506440e-02	-1.568238e-01	-1.210236e-01	-3.585488e-02	1.323668e-01	-1.480789e-01	-2.336298e-01	-9.861964e-02	3.075573e-02	-2.657099e-02	4.817577e-02	1.521691e-01	-1.748969e-01
7.566447e-01	-1.447592e-01	-9.294619e-02	-1.518288e-01	1.796491e-01	1.271784e-01	-3.690724e-01	5.527793e-01	1.323016e+00	1.270310e-01	2.614183e-01	4.713662e-02	-4.390692e-01	-1.963122e-01	-1.106073e+00	-3.842904e-01	-3.373707e-01	-2.703523e-01	2.910799e-01	7.216862e-02	-2.607949e-02	-4.493584e-02	2.331779e-01	6.962410e-02	-6.372714e-01	-6.259332e-01	3.018666e-01	2.418766e-01	-1.722226e-01	3.626679e-01	1.255089e-01	2.154031e-02	1.463446e-01	3.617102e-01	2.815709e-01	-3.801209e-01	-1.192049e-01	1.897249e-02	5.583799e-01	-1.432272e-01	2.856139e-01	-1.189964e-01	3.009267e-01	-7.946405e-01	-3.789977e-01	3.999846e-01	3.302349e-01	4.111252e-01	2.083862e-01	-8.984770e-02	-3.260149e-01	1.396910e-01	1.342641e-02	-4.480033e-02	-3.760224e-01	-1.398471e-01	-1.767148e-02	-1.777201e-01	-4.001752e-02	-2.459737e-01	-3.877612e-01	-2.307908e-01	-9.175376e-02	-2.541050e-01	1.059738e-01	2.590842e-01	2.504159e-01	-2.899668e-02	2.301381e-01	4.856844e-01	2.129469e-01	2.283971e-01	-5.846983e-02	-5.991452e-02	4.198416e-01	2.584630e-02	3.002753e-01	2.984078e-01	1.995226e-01	-2.874678e-02	-2.500460e-01	-4.883490e-01	1.034293e-01	-3.414015e-01	-1.359381e-01	5.297083e-02	-4.279724e-01	2.148122e-01	-2.606453e-01	-4.184647e-01	-2.509232e-01	-5.839940e-01	5.043338e-01	6.230491e-01	4.772132e-01	-1.241401e-01	-5.676775e-01	-1.847519e-01	4.978308e-03	-5.968993e-01	-4.082218e-01	1.449008e-01	5.648615e-02	6.408375e-02	2.171332e-01	4.098934e-01	3.370421e-01	3.758411e-02	-1.088525e+00	-1.136989e+00	8.669917e-01	1.943329e+00	1.793283e+00	-2.056816e-01	-7.282911e-01	4.043395e-01	-3.021270e-01	1.931631e-01	-8.231145e-02	7.036786e-02	1.510507e-01	-4.652544e-01	-9.452952e-01	6.013876e-02	-2.366228e-02	4.008913e-02	-6.552881e-02	-1.465417e+00	-1.499520e+00	5.119611e-01	1.952578e+00	2.246178e+00	-3.575376e-01	-2.805846e-02	1.840918e-02	1.278865e-01	-8.105813e-02	-1.164423e-01	-6.868871e-02	-3.118944e-01	-1.265970e-01	-4.164430e-01	2.194175e-02	2.560489e-01	-5.957410e-02	-4.211338e-01	6.952998e-01	3.904424e-01	7.437404e-01	-1.535413e-01	-4.270650e-01	2.454593e-02	-7.420485e-01	-1.172880e-01	-2.557058e-01	8.829952e-02	-1.122563e-01	4.459888e-01	5.338932e-01	-4.762442e-01	-3.366850e-01	-2.339875e-01	-1.746871e-01	-2.508702e-01	3.895686e-01	1.679525e+00	2.034855e+00	-3.830384e-01	-5.630959e-01	-1.682771e+00	-1.885231e-02	-3.930739e-01	2.712768e-02	4.253391e-01	3.657067e-01	5.994561e-01	2.553635e-01	6.585786e-01	-8.327796e-02	-4.202086e-01	-3.032615e-01	-3.669108e-01	-2.596114e-02	5.134439e-01	9.938215e-01	1.805071e+00	-9.864154e-01	-2.133266e+00	-1.809208e+00	-2.729184e-01	5.384830e-01	3.033652e-01	8.858107e-02	-1.125207e-01	2.505461e-01	1.629797e+00	4.094646e-01	-7.793914e-02	2.807952e-02	-3.408338e-01	-3.739991e-01	-4.661808e-01	1.479226e-01	-5.787647e-01	-7.353913e-01	1.261490e-01	-2.989838e-01	-5.334406e-01	1.079199e-01
-1.754893e-02	-1.492900e-02	1.364995e-01	-1.053453e-01	-3.339372e-02	1.435731e-01	-1.213582e-02	-5.629805e-02	-1.467448e-02	-3.308717e-02	-4.289912e-03	-1.575538e-02	-5.207288e-02	1.497246e-01	-7.479145e-03	-6.285583e-03	6.677205e-02	4.731268e-02	6.688625e-02	-6.711489e-02	6.345172e-02	-1.159994e-01	-1.441395e-01	5.614548e-02	6.851828e-03	8.320829e-02	-1.009653e-01	9.965475e-02	1.602954e-01	-2.967017e-02	8.270160e-02	7.182027e-02	7.053676e-02	7.507482e-02	-7.953078e-02	-3.378403e-02	-4.722941e-04	-4.582436e-02	-2.190017e-02	-9.155054e-02	1.167920e-03	-1.596305e-01	-5.381794e-02	1.472988e-01	-2.664347e-01	-3.427508e-03	8.529147e-02	-1.227582e-02	8.243844e-02	3.339104e-03	6.185261e-02	6.126474e-02	-3.759168e-03	-1.146312e-02	9.980608e-02	-5.965774e-02	7.645759e-02	-1.917668e-02	1.172544e-01	6.860858e-02	-1.253643e-01	-1.571196e-02	3.436791e-02	-1.820044e-01	9.313660e-02	4.887916e-02	1.156097e-01	-4.917529e-02	-8.664014e-02	4.541820e-03	5.981757e-02	-7.971298e-03	-1.820000e-01	5.545138e-03	1.692358e-03	8.434251e-02	9.115211e-02	7.652155e-02	8.260466e-02	6.167979e-02	-3.283302e-02	5.485807e-03	1.026719e-01	-1.146365e-01	-1.100598e-01	-9.094353e-02	-1.482134e-01	2.655355e-02	-2.912457e-03	-3.068876e-03	5.130479e-02	6.844066e-02	1.182775e-01	7.801794e-02	6.940002e-02	2.062215e-02	6.285092e-02	7.541255e-02	-1.869798e-03	-1.568987e-03	2.385016e-02	-6.760678e-02	7.327641e-04	-1.096001e-01	2.582980e-03	1.066595e-01	-1.160263e-01	8.485343e-03	9.104850e-02	1.586858e-01	8.710095e-03	-7.604165e-02	5.123164e-02	-3.723070e-02	3.260687e-02	3.530554e-02	2.677043e-02	-5.008395e-03	-1.766218e-02	1.069381e-01	4.090978e-02	1.251861e-02	-1.875216e-01	2.627905e-02	-2.430741e-02	5.157161e-02	-1.459656e-01	-3.229584e-02	-1.996450e-02	-3.555783e-02	-1.734035e-02	5.094022e-02	7.818723e-04	4.756092e-02	1.596838e-01	1.456566e-02	1.571944e-02	6.370191e-02	1.985443e-01	-2.657931e-02	-1.336033e-02	8.868524e-02	1.930799e-01	4.826592e-02	3.810559e-03	-1.276927e-01	-7.135028e-02	8.141364e-02	-6.930443e-02	-4.217178e-02	6.965911e-03	-1.379185e-01	-3.882614e-02	1.412253e-01
-3.246179e-01	4.645478e-02	1.752465e-01	-1.292989e-01	3.295446e-02	-1.092789e-01	6.875698e-02	-3.344403e-02	-5.713577e-02	4.461807e-02	1.077171e-01	-7.065935e-02	9.882001e-02	-1.171793e-01	4.681557e-02	6.894116e-02	1.892553e-01	-1.806356e-01	1.506666e-01	5.580597e-02	-2.732974e-01	-2.361183e-01	-1.840250e-01	-5.085779e-02	-1.342108e-01	7.529664e-02	1.828097e-01	-5.284491e-02	6.352589e-02	1.132856e-02	-1.890597e-01	1.802457e-01	3.010355e-02	1.775705e-01	9.610832e-02	1.081384e-02	2.315762e-02	1.098457e-01	-4.375203e-02	7.390423e-02	-3.060786e-02	2.386881e-02	-3.472374e-03	6.061222e-02	6.624011e-02	-1.575883e-02	-1.218539e-02	-4.065693e-02	-1.670943e-01	5.603945e-03	-1.102628e-02	-5.510041e-02	9.306257e-03	9.332113e-02	1.628226e-01	3.072593e-01	-1.702531e-01	1.312298e-01	1.254466e-01	9.685009e-02	4.827940e-02	2.325923e-02	1.525873e-01	4.398328e-02	-5.761020e-02	7.120570e-02	-2.227316e-01	-1.330929e-01	-5.922582e-03	-1.074663e-01	-7.864035e-02	-1.330398e-01	-4.476021e-02	-7.516281e-02	6.961350e-02	7.814361e-02	6.987678e-02	1.786168e-02	-1.180638e-01	-6.728393e-02	-8.987076e-02	-9.728626e-02	3.761352e-02	1.862105e-02	8.299042e-02	-5.056512e-02	-9.860085e-03	1.896424e-01	-4.456482e-01	-5.256779e-03	1.985754e-01	-7.178520e-02	5.303467e-02	-1.545059e-01	-4.223922e-02	5.303950e-02	2.384920e-01	8.336620e-02	8.045682e-02	1.126417e-01	1.879771e-01	-1.410166e-02	2.888484e-02	7.446704e-02	8.821493e-02	5.446261e-02	-1.039544e-01	-1.680188e-01	1.659093e-01	1.024839e-01	-1.360652e-01	-3.801509e-01	-3.906335e-01	5.508622e-02	8.397640e-02	8.248552e-02	9.729629e-02	-9.289875e-02	-1.370876e-02	-1.029145e-02	-3.856149e-02	-1.074419e-01	7.313061e-02	1.444044e-01	2.160586e-02	-4.011187e-02	-1.679956e-01	4.462416e-02	7.618383e-02	-1.512086e-01	-5.611036e-01	-3.773027e-01	5.511231e-02	-1.739534e-01	-3.678665e-01	-8.373796e-02	4.212871e-01	-1.082522e-02	-1.275746e-01	1.685412e-01	1.145830e-01	-2.545556e-02	3.525164e-02	-1.113707e-01	8.466012e-02	1.775216e-01	1.205957e-01	1.366898e-02	-8.298336e-02	-3.547601e-02	-3.152796e-02	-1.992148e-02	1.358676e-01	4.417223e-02	4.729373e-02	3.757209e-03	9.641624e-03	1.199290e-01	-9.664487e-02	-1.581203e-01	1.081211e-01	1.457828e-02	7.708381e-02	-2.823953e-02	3.390237e-01	-4.519981e-02	-2.931803e-01	-2.863167e-02	2.261135e-01	1.956638e-01	-2.690654e-01	2.062378e-01	2.031100e-01	6.062347e-02	8.776916e-02	9.165053e-02	1.080149e-01	8.621976e-02	-5.960713e-02	1.075940e-01	8.357700e-02	2.142533e-01	2.692550e-03	-1.756193e-02	-2.904336e-02	-5.270014e-01	1.482988e-01	4.848459e-01	2.632300e-01	7.382414e-02	-6.573744e-02	-5.239647e-02	-7.332384e-02	-1.433904e-01	-6.514467e-02	1.047873e-02	-3.082192e-01	1.479806e-01	-2.749436e-01	-1.241373e-01	-3.123573e-02	1.851463e-01	1.392554e-01	4.563977e-03	3.424580e-01	1.499638e-01	-5.261264e-02	2.974268e-01	3.141854e-02
-1.355438e-01	7.647304e-02	1.440323e-01	-1.552443e-01	-9.503810e-02	7.351232e-02	-1.937749e-01	6.278371e-02	1.182499e-01	2.211121e-01	4.863142e-02	-1.708146e-02	-1.766722e-02	5.905369e-02	-3.188676e-02	-7.299292e-02	-5.949944e-02	-8.994411e-03	-2.027500e-02	-2.030773e-02	-1.622814e-01	9.244451e-02	-7.742152e-02	2.887350e-02	-2.315806e-01	1.159012e-01	1.635703e-01	1.456126e-01	-5.859233e-02	1.814436e-01	1.766344e-02	-5.359177e-02	-1.298020e-02	-4.494622e-02	-9.514505e-02	4.866433e-02	-4.687650e-02	7.666358e-02	1.357457e-01	-1.587400e-01	-1.027094e-02	2.332499e-02	4.439036e-02	2.198271e-02	-3.585586e-02	-3.592335e-02	8.622064e-02	1.339886e-01	-3.266250e-02	-7.450913e-02	-1.528731e-01	1.531225e-01	9.498043e-02	1.908974e-02	8.466946e-02	-5.280669e-02	-2.546534e-02	6.594010e-02	3.022213e-02	7.509723e-02	-1.450997e-01	5.537422e-02	4.131162e-02	5.113012e-02	7.440121e-02	-3.094633e-02	1.240019e-01	1.267840e-01	1.736400e-01	-6.835932e-03	-1.376148e-01	8.983996e-02	-1.224958e-01	1.814855e-02	4.012413e-02	-1.090700e-01	-9.225955e-02	3.062800e-02	8.500665e-02	-1.616072e-01	3.630085e-01	1.275030e-01	1.365105e-01	-2.095527e-02	-3.911835e-02	-4.039831e-02	-1.364700e-02	-4.534481e-02	-5.006639e-02	-6.269464e-02	-4.681283e-02	-4.059674e-02	8.721802e-02	-1.527421e-01	-1.060779e-01	2.768112e-02	-1.995984e-01	7.731530e-02	-8.075647e-02	-1.794344e-01	8.601627e-02	2.993147e-03	1.209092e-01	-7.172774e-03	2.321409e-02	7.050513e-02	7.774649e-02	6.726771e-02	5.639826e-02	-4.652531e-02	1.841412e-02	7.706724e-02	-1.780363e-02	-2.583396e-03	-5.873093e-03	-3.533952e-02	2.946160e-02	-1.871941e-01	1.222184e-01	1.183616e-01	2.670256e-01	-3.495529e-01	-1.803655e-02	1.175815e-01	5.783583e-02	-1.947626e-01	1.282102e-01	3.833589e-04	4.432334e-02	-6.421515e-02	3.050088e-02	1.009420e-02	2.081197e-01	-5.684928e-03	-4.189608e-02	4.147421e-03	-2.017917e-02	-2.574482e-03	-5.787371e-02	-6.114467e-02	-7.240260e-02	4.755393e-02	2.043226e-02	2.790878e-02	9.493794e-02	-4.299693e-02	-1.383836e-01	1.142122e-01	-1.249211e-02	3.384526e-02	8.737600e-02	2.811395e-02	1.555663e-02	4.928363e-02	-5.121869e-02	-6.297565e-02	9.518774e-02	1.232119e-02	3.711719e-02	3.283989e-02	-1.029957e-01	-1.687890e-02	6.109294e-02	-2.029222e-02	-1.791762e-01	3.728337e-02	-6.771044e-03	4.026921e-02	5.520536e-02	-4.893679e-02	-4.589807e-02	-3.035397e-02	1.878160e-01	8.977118e-02	-7.418088e-02	2.502708e-02
-1.533576e-02	-1.644349e-02	1.174964e-01	1.286853e-02	6.481674e-02	-1.795827e-03	1.518139e-02	2.716083e-02	1.443998e-02	5.824880e-02	1.100509e-01	-1.092361e-01	-6.604425e-02	-4.834912e-02	7.055826e-02	5.762221e-03	-1.159080e-01	-1.493818e-02	4.164096e-02	-1.608975e-01	3.430524e-02	7.257837e-02	-2.135860e-01	-7.257610e-02	-6.752908e-02	-7.383305e-02	1.801895e-01	-1.070794e-01	-1.274730e-01	3.720386e-02	-2.664754e-02	1.264992e-01	-1.483805e-01	1.869092e-01	-1.703286e-02	-9.212634e-02	9.688443e-02	1.776569e-01	-1.538156e-02	9.786912e-02	6.851324e-02	1.006965e-01	4.500232e-02	5.706569e-02	1.675257e-01	3.465313e-02	-9.946675e-02	-1.520829e-01	-1.407281e-01	1.111428e-02	-4.355769e-02	-8.101104e-03	1.679504e-01	1.638538e-01	-2.664026e-01	4.107895e-02	8.100565e-03	7.320017e-02	7.542284e-02	6.949962e-02	1.430011e-01	2.345781e-02	8.807815e-02	1.299213e-01	8.927228e-02	1.202208e-01	-8.006423e-02	1.129669e-01	3.203154e-02	6.586175e-02	8.812700e-02	-2.426386e-01	-1.978450e-02	-1.639556e-02	-1.712945e-02	7.714642e-02	8.389951e-02	1.975768e-01	6.592400e-02	2.034325e-03	1.641453e-01	-4.146821e-02	1.324173e-01	-6.413056e-02	-4.880966e-02	-1.442585e-01	-2.757512e-02	-6.288688e-02	-2.377455e-01	1.783181e-01	-1.486382e-01	-7.159906e-02	1.073980e-01	-2.396183e-02	1.512547e-01	5.073743e-02	9.271456e-02	1.044628e-01	1.685725e-02	9.011376e-03	7.961644e-02	2.412994e-02	7.421565e-02	-2.194650e-02	-1.267059e-01	1.717857e-02	6.931495e-02	-1.365928e-01	4.646898e-02	9.005920e-02	3.438997e-02	-2.254949e-01	-3.050799e-01	8.784781e-02	-1.324967e-02	-5.172051e-02	-6.717695e-02	-8.047423e-02	-1.024554e-01	-5.509950e-02	-9.924482e-02	-2.720820e-02	-1.193360e-01	1.848115e-02	-1.282710e-01	6.975012e-02	1.271513e-01	6.105429e-02	1.253612e-01	-7.584972e-02	-3.007177e-01	-3.676674e-01	-6.224122e-02	2.990151e-02	-2.297667e-01	-1.587682e-01	6.829316e-03	-1.322682e-01	2.549349e-02	-2.969497e-02	-2.729531e-01	4.202947e-01	2.088359e-01	5.402237e-02	-1.797965e-01	2.419001e-01	-5.948849e-02	8.473722e-02	-1.647943e-01	4.958464e-01	-1.581009e-01	-1.884424e-01	3.445256e-02	-2.753915e-03	-7.334895e-02	-1.020666e-01	-4.049560e-02	-1.090725e-01	-1.110887e-01	-5.974659e-02	3.553458e-02	3.135942e-03	9.031054e-02	2.525729e-01	4.156808e-02	-4.816890e-02	-2.930249e-01	1.047557e-01	1.923437e-01	2.799586e-01	-8.628302e-02	8.707015e-02	7.734979e-02	-2.305876e-03	2.379327e-02	-1.977169e-02	-2.586684e-02	1.683458e-02	6.159379e-02	-9.023118e-03	-6.763716e-02	-7.804567e-03	1.865577e-01	-8.924602e-02	4.107398e-02	-8.927813e-02	1.862198e-01	1.720793e-01	1.703218e-01	4.067036e-02	-3.100185e-02	-1.517296e-01	-7.872427e-02	1.229114e-01	1.990827e-01	9.413913e-02	-9.115166e-02	8.267518e-03	-9.468246e-02	4.459633e-01	-8.009094e-02	-2.174439e-01	-1.515674e-02	-7.057838e-02	5.966744e-02	-1.104721e-01	7.210490e-02	2.191677e-01	-1.977025e-01
-1.130598e-01	8.585905e-03	8.977435e-02	-9.595591e-02	3.514375e-03	2.415044e-01	7.158353e-02	1.947639e-02	-6.438229e-02	-1.350056e-01	-2.052745e-01	-3.360351e-02	1.356327e-02	2.039033e-02	1.205582e-01	1.968131e-02	8.621286e-02	2.307843e-02	1.087244e-01	1.951209e-02	-4.555507e-03	-2.956714e-04	1.113352e-02	1.289846e-01	-2.551950e-01	-2.286911e-02	8.592962e-03	1.016673e-01	3.113466e-02	3.144748e-02	5.088929e-02	-1.250585e-01	2.379463e-02	2.389356e-02	-2.421157e-02	-5.908369e-02	-1.171219e-01	1.737552e-02	-2.074831e-02	1.692672e-01	-2.313314e-01	-7.588215e-02	1.200224e-02	2.285994e-02	6.673623e-02	5.353148e-02	-5.538480e-03	-1.089524e-01	-6.726220e-03	3.935983e-03	1.784343e-01	2.650294e-02	-1.420575e-02	1.303862e-01	-1.731458e-01	-1.469622e-01	6.284342e-02	6.503460e-02	-5.798733e-02	-1.013547e-01	3.202635e-02	-8.315702e-03	1.143136e-01	1.229057e-01	5.817080e-02	7.374147e-02	-6.536568e-03	2.374192e-02	-1.036408e-01	7.407207e-02	2.670275e-02	8.252140e-02	-9.373571e-02	-3.555930e-02	-1.398342e-02	8.985002e-02	1.042169e-01	-1.258267e-02	1.748443e-01	1.127159e-02	-8.892690e-02	1.278460e-01	-4.595605e-02	-1.191151e-02	6.880241e-02	-1.321252e-01	-2.379020e-01	9.089106e-02	2.638613e-02	6.085777e-02	2.814586e-02	-1.990379e-01	-8.217495e-02	-1.831485e-01	-4.519441e-02	2.355025e-02	1.040143e-02	6.910566e-02	1.205113e-01	7.672856e-02	5.243777e-02	9.996058e-02	6.369780e-02	1.108600e-01	9.034755e-02	-2.486335e-02	2.898166e-02	1.407723e-02	-1.856822e-02	-2.483023e-02	1.180202e-02	7.872343e-02	-8.832197e-02	1.336425e-01	-1.842157e-03	1.671791e-02	1.157584e-01	-1.979887e-02	3.317612e-02	2.098163e-02	2.547829e-03	2.257501e-02	-1.262599e-02	-8.704216e-03	-4.603453e-02	3.213872e-02	1.023203e-01	-2.063195e-02	-1.155885e-03	-2.499274e-02	7.658644e-02	-7.477882e-03	1.050195e-01	1.879096e-01	6.744865e-02	-2.244939e-01	3.690017e-02	-3.833601e-02	-9.400694e-02	6.038451e-02	-2.812785e-02	-1.125464e-01	6.419906e-02	-1.212121e-01	-3.164919e-02	1.998255e-01	-3.009224e-02	-1.838191e-02	1.963907e-01	-1.585825e-01	-1.994973e-02	-1.749754e-02	-4.748183e-02	4.008648e-02	-6.140276e-03	1.118907e-01	-4.414199e-02	1.478610e-02	2.949400e-02	-2.107256e-02	-6.738751e-02	-1.070285e-01	8.863230e-02	1.406595e-01	-1.153318e-02	-9.668657e-02	5.854332e-03	-1.349304e-01	1.315436e-02	-5.368629e-02	1.557391e-01	-2.812162e-02	5.676474e-02	6.117828e-02	-2.495879e-02	-1.697326e-02	6.444040e-02	7.063770e-02	2.939789e-03	3.272653e-02	2.613447e-01	6.214081e-02	-7.728292e-03	3.968190e-02	4.800091e-02	3.270054e-03	-5.457400e-02	-1.070721e-01	-3.492641e-01	-2.157192e-04	1.186277e-01	-9.526683e-02	4.721792e-02	9.876795e-02	-3.870785e-02	8.420767e-03	6.033351e-03	2.070350e-02
-2.853967e-02	1.435492e-01	1.189462e-01	2.004755e-01	-1.142973e-01	-3.971348e-02	-1.677998e-01	-2.195220e-01	-1.471911e-01	-2.827538e-02	-1.719539e-01	-1.423201e-01	3.919062e-03	3.083204e-02	2.064905e-01	1.169080e-01	1.413889e-01	1.450510e-01	-1.458068e-01	1.841263e-01	-1.079989e-01	-1.025482e-02	9.364759e-02	-9.458430e-02	1.218510e-01	1.778027e-01	-1.972625e-01	5.984300e-02	1.326618e-02	-5.111412e-02	-2.472689e-03	-1.859070e-01	-9.160677e-02	2.551300e-02	1.002503e-01	1.207473e-01	1.226203e-01	-2.073844e-02	-1.871278e-01	2.964644e-02	-1.924161e-01	-1.144954e-03	-4.761344e-02	1.881343e-01	-1.293680e-01	-9.342483e-02	-6.418229e-02	-9.081770e-02	-3.189565e-04	-9.800419e-02	9.900995e-02	8.516194e-02	3.320144e-02	-8.190376e-02	-4.207924e-02	1.124073e-01	5.171028e-02	-5.283442e-02	8.439826e-02	-2.009290e-01	-3.539347e-02	5.340117e-02	2.899116e-02	7.350969e-02	-1.011133e-02	8.293911e-03	-1.126616e-01	6.884664e-02	-2.465906e-03	-1.935026e-02	-6.658112e-02	-4.231960e-02	-1.140863e-01	2.607853e-02	9.043811e-03	3.543816e-02	-1.432827e-01	5.427221e-02	1.037094e-01	-1.151480e-01	4.681876e-02	-4.937884e-03	7.345985e-02	6.007212e-02	4.444453e-02	-9.173143e-02	5.278031e-02	5.112650e-02	4.620241e-03	8.308167e-02	8.112552e-02	1.243153e-01	-3.849686e-02	-7.719759e-02	-7.838619e-02	-2.542187e-02	1.852008e-01	1.050579e-01	-6.825396e-02	3.341240e-02	3.843641e-02	-4.201790e-02	1.214113e-01	2.207111e-02	8.935537e-02	-1.024681e-01	-5.442909e-02	1.113231e-02	1.312301e-01	2.491985e-01	-1.864618e-01	-2.326735e-01	-4.241161e-01	7.700597e-02	6.956556e-02	8.264061e-02	-9.720781e-02	5.353901e-02	2.287971e-02	5.649867e-02	2.806806e-02	1.725646e-01	1.446773e-01	8.953747e-02	2.855485e-02	8.794683e-02	1.922169e-01	2.723671e-01	3.338025e-01	-7.688247e-02	-3.055094e-01	-5.114437e-01	2.506328e-01	1.224767e-01	-2.199968e-01	7.024224e-02	1.772688e-01	1.629038e-01	-7.574870e-02	7.528176e-02	9.244964e-02	1.056068e-01	6.054769e-02	8.398020e-02	2.046121e-01	5.891428e-02	-6.635513e-02	-2.988278e-01	-1.900266e-02	-1.526465e-01	-2.330324e-01	-1.344158e-01	1.752066e-01	7.688251e-02	1.021718e-01	-1.137437e-01	2.904970e-02	-1.302108e-01	-9.742904e-02	9.252868e-02	-1.594359e-02	-1.766070e-02	-2.427672e-02	6.974465e-02	-7.589683e-02	-3.513811e-01	-3.170571e-01	1.039626e-01	1.670900e-01	3.359861e-01	-4.689352e-02	1.039935e-01	1.494415e-01	1.062619e-02	-1.192870e-01	5.018829e-02	-6.685142e-02	3.791586e-03	1.254986e-02	-9.809860e-03	1.169236e-01	1.018898e-01	-4.626680e-02	-6.174221e-02	-2.465228e-01	-3.523681e-01	7.663683e-02	3.669146e-01	3.505255e-01	-7.084887e-03	-2.547995e-01	-4.569138e-01	-4.139680e-03	-6.004150e-02	-1.156693e-01	-7.612066e-02	5.310494e-02	1.990127e-02	-1.671880e-01	3.531951e-02	8.522368e-02	8.553432e-03	3.714732e-02	3.291890e-01	1.898661e-01	3.295156e-02	4.550470e-02	1.818792e-01	8.998626e-02
0.000000e+00	0.000000e+00	0.000000e+00	0.000000e+00	0.000000e+00	0.000000e+00	0.000000e+00	0.000000e+00	0.000000e+00	0.000000e+00	0.000000e+00	0.000000e+00	0.000000e+00	0.000000e+00	0.000000e+00	0.000000e+00	0.000000e+00	0.000000e+00	0.000000e+00	0.000000e+00	0.000000e+00	0.000000e+00	0.000000e+00	0.000000e+00	0.000000e+00	0.000000e+00	0.000000e+00	0.000000e+00	0.000000e+00	0.000000e+00	0.000000e+00	0.000000e+00	0.000000e+00	0.000000e+00	0.000000e+00	0.000000e+00	0.000000e+00	0.000000e+00	0.000000e+00	0.000000e+00	0.000000e+00	0.000000e+00	0.000000e+00	0.000000e+00	0.000000e+00	0.000000e+00	0.000000e+00	0.000000e+00	0.000000e+00	0.000000e+00	0.000000e+00	0.000000e+00	0.000000e+00	0.000000e+00	0.000000e+00	0.000000e+00	0.000000e+00	0.000000e+00	0.000000e+00	0.000000e+00	0.000000e+00	0.000000e+00	0.000000e+00	0.000000e+00	0.000000e+00	0.000000e+00	0.000000e+00	0.000000e+00	0.000000e+00	0.000000e+00	0.000000e+00	0.000000e+00	0.000000e+00	0.000000e+00	0.000000e+00	0.000000e+00	0.000000e+00	0.000000e+00	0.000000e+00	0.000000e+00	0.000000e+00	0.000000e+00	0.000000e+00	0.000000e+00	0.000000e+00	0.000000e+00	0.000000e+00	0.000000e+00	0.000000e+00	0.000000e+00	0.000000e+00	0.000000e+00	0.000000e+00	0.000000e+00	0.000000e+00	0.000000e+00	0.000000e+00	0.000000e+00	0.000000e+00	0.000000e+00	0.000000e+00	0.000000e+00	0.000000e+00	0.000000e+00	0.000000e+00	0.000000e+00	0.000000e+00	0.000000e+00	0.000000e+00	0.000000e+00	0.000000e+00	0.000000e+00	0.000000e+00	0.000000e+00	0.000000e+00	0.000000e+00	0.000000e+00	0.000000e+00	0.000000e+00	0.000000e+00	0.000000e+00
-1.551848e-01	-2.630728e-02	1.519819e-02	-7.439418e-02	1.516954e-01	-2.978111e-01	-1.388294e-01	-6.996195e-03	-9.533041e-02	9.290271e-02	4.104674e-02	1.490111e-01	2.227224e-01	7.677045e-02	5.540002e-02	7.415681e-02	-6.524134e-02	-1.016876e-02	-3.011737e-02	-4.466060e-02	4.464710e-03	-4.081976e-02	-1.690847e-02	-1.764701e-01	1.953892e-03	-1.136640e-01	2.342391e-01	7.484769e-02	-6.057921e-02	1.818762e-01	2.004356e-01	-8.722281e-02	1.864176e-02	-5.162758e-02	-1.508095e-01	-6.078456e-02	1.470563e-01	-1.309351e-01	-8.743456e-02	-2.185418e-02	1.746264e-01	-5.686614e-02	6.417600e-02	-8.948737e-03	9.354051e-02	9.908682e-02	1.002132e-01	6.423726e-04	-1.624062e-01	6.916169e-03	-1.561942e-01	1.913668e-02	-1.445383e-01	5.352118e-03	6.802206e-02	-2.296212e-02	8.141654e-02	2.622148e-02	-4.118228e-03	9.548793e-02	2.383475e-02	9.175171e-02	9.315115e-02	1.648880e-01	1.313067e-01	-3.418531e-02	-1.335732e-02	-7.020858e-02	-1.737085e-02	1.252555e-01	-3.828353e-02	7.411251e-02	-4.601759e-02	-5.271079e-02	4.585408e-02	5.556048e-02	-8.657315e-02	1.459307e-01	3.755161e-02	-2.588663e-01	2.673038e-01	1.198703e-02	2.240638e-01	2.083228e-01	7.339362e-02	3.280339e-02	5.005730e-02	-6.738016e-02	-2.164433e-02	9.092457e-02	4.614897e-02	5.448222e-02	-1.633933e-01	-4.072442e-01	-3.600390e-01	9.357792e-02	6.897910e-02	1.193100e-01	-1.472628e-01	5.010732e-02	1.343857e-01	1.765677e-01	6.929217e-02	-3.342658e-03	6.212729e-02	1.799425e-01	1.481375e-01	1.263878e-01	-2.423779e-02	-3.759965e-01	-4.526594e-01	5.412017e-02	-2.179936e-02	-3.018759e-03	-9.870748e-03	-4.608211e-02	-4.531206e-02	2.597454e-01	8.840452e-02	2.000525e-01	-3.574976e-01	-1.215812e-01	-1.146521e-01	1.838690e-01	1.492803e-02	-6.130750e-02	-4.648710e-02	1.094477e-01	-8.670462e-02	1.057328e-01	9.672597e-02	-8.590593e-02	6.882918e-02	6.265791e-03	1.975371e-02	9.568866e-02	7.683262e-02	-3.220036e-02	-2.212785e-01	-3.312359e-01	4.656294e-02	1.387878e-01	2.039020e-01	-3.046146e-02	4.407655e-02	-1.039663e-01	1.349621e-01	1.653269e-01	-9.688819e-02	4.282601e-02	2.008980e-03	-4.947045e-02	8.619194e-02	6.803836e-02	-2.714998e-01	-5.261803e-01	1.494620e-01	2.504636e-01	1.889769e-01	1.388759e-01	-2.399430e-02	-1.764264e-02	4.266718e-02	-4.010691e-02	-2.357557e-01	-1.928222e-01	5.623835e-02	6.700224e-02	1.360839e-01	-8.187757e-03	2.323852e-01	2.554473e-01	-1.540787e-01	3.260711e-02	1.161266e-01	-1.962659e-01
-6.439473e-02	1.010570e-01	1.005900e-01	-3.545725e-02	4.633363e-02	1.070614e-01	-1.783654e-02	-1.263406e-01	-2.970609e-02	-1.481663e-02	1.910321e-01	-1.895941e-03	-2.363318e-02	3.721706e-02	-4.228115e-02	-1.322337e-03	-1.164222e-01	2.604544e-02	-1.339340e-02	-6.626099e-03	1.172850e-01	-5.296497e-02	1.665086e-01	9.018571e-02	2.983456e-02	6.233998e-02	4.379248e-03	-3.417739e-01	-5.630401e-02	7.001552e-02	1.875962e-02	3.384728e-02	5.525817e-02	9.665668e-02	1.176885e-01	3.087911e-02	-9.707099e-02	-1.848936e-01	-7.215272e-04	4.867964e-02	1.283796e-01	-3.633620e-02	2.118248e-02	2.387141e-02	1.611935e-01	-3.450748e-02	-9.987027e-02	-3.239247e-02	-3.818815e-02	-1.912696e-02	-1.054745e-01	-1.852205e-02	-4.472687e-02	-3.192596e-02	-8.332268e-04	1.066505e-01	2.132722e-01	4.071561e-02	1.827220e-01	-1.179856e-01	-3.098524e-01	-8.639384e-02	-3.946523e-02	1.909155e-02	3.174063e-03	2.505119e-02	1.334612e-01	4.307761e-01	-3.679972e-02	7.158776e-02	1.544767e-01	-1.458437e-01	7.379813e-02	-2.369664e-02	-5.136904e-02	-2.594192e-02	-4.511117e-02	9.824156e-02	-3.466744e-03	-1.706343e-03	-8.953841e-02	6.620667e-02	-8.079464e-03	6.441733e-02	8.656761e-03	-1.312988e-01	1.196894e-01	2.024520e-01	-8.128668e-02	-4.156359e-02	8.887047e-02	4.331174e-02	-1.417336e-01	-1.080801e-03	-1.019029e-01	-5.818421e-02	1.225672e-01	-2.227881e-03	1.050286e-01	2.115625e-02	-5.161924e-02	2.236439e-01	9.060151e-02	1.439952e-03	-1.023945e-02	3.544771e-02	-1.318663e-01	-6.574920e-02	-2.196460e-02	-1.091334e-02
3.627227e-02	-4.485578e-02	2.643227e-01	2.284276e-01	2.370753e-02	4.658395e-02	-1.495782e-03	-3.706209e-02	-1.164550e-02	-2.175148e-01	-1.304197e-01	1.279920e-01	-1.015959e-01	-1.131434e-01	4.942214e-02	1.354035e-01	1.353513e-01	3.597261e-01	2.641347e-01	6.766974e-03	9.578978e-02	-4.812777e-03	-1.112513e-01	-1.058957e-01	-2.571976e-01	-1.485900e-01	-5.207845e-03	-1.300272e-01	-1.530816e-01	6.372260e-02	-1.506905e-01	-3.084059e-02	1.518108e-02	6.596632e-02	1.214534e-01	-2.183447e-01	1.063372e-01	-4.298827e-02	5.256386e-02	-3.629920e-02	1.156755e-01	5.600771e-02	-5.362901e-02	1.378806e-01	-5.306227e-02	4.173612e-02	5.320479e-02	-1.494840e-01	-5.671758e-02	7.470301e-02	-4.843365e-03	1.387189e-01	-4.734473e-02	-2.478147e-03	-1.448004e-01	-1.099330e-02	3.068489e-02	3.034427e-02	-2.221997e-02	8.437125e-02	-8.190732e-02	-3.488279e-02	-9.205708e-02	7.282962e-02	1.613377e-01	4.328517e-02	8.403247e-02	-8.135863e-02	-6.792837e-02	-3.614263e-02	9.639420e-03	2.129848e-02	-4.805572e-02	1.175160e-01	2.743599e-02	1.106103e-01	-6.064414e-02	1.447229e-01	2.117242e-01	2.908650e-02	4.418519e-02	5.358032e-02	-4.521819e-02	7.665971e-02	-2.083018e-01	-1.128163e-01	1.870765e-01	-9.550256e-02	-2.035687e-01	2.538999e-02	1.764096e-01	-3.372822e-02	-2.445163e-01	1.190805e-01	-6.212963e-02	4.625762e-02	-4.821464e-03	-1.067229e-01	1.095744e-01	-1.326741e-01	-2.139299e-02	2.332218e-01	4.602718e-02	-9.900335e-02	6.662991e-02	-1.198900e-01	-2.395694e-02	-1.380309e-02	7.668445e-02	3.179237e-01	3.533643e-02	5.249867e-02	-6.694782e-02	-6.049257e-02	-9.235690e-02	6.744037e-02	-8.523379e-02	8.381803e-02	-5.939704e-02	-4.342626e-02	1.212666e-01	5.318047e-02	6.864152e-02	2.006357e-01	6.558226e-02	1.416450e-01	-8.606367e-03	-1.121128e-01	1.683295e-02	-2.631252e-01	-1.644427e-01	8.775939e-02	-4.413949e-02	-2.153589e-01	-3.415002e-02	2.127746e-02	-1.404250e-02	-1.137634e-01	-1.678077e-01	5.926430e-03	2.105794e-01	-2.705022e-02	7.532135e-02	-8.532628e-02	2.662460e-02	3.406464e-02	-4.624007e-02	-5.492724e-02	1.058055e-02	1.671539e-01	-7.687408e-02	-1.484902e-02	-2.956154e-02	-3.270843e-01	1.175279e-01	2.625632e-02	1.896648e-01	-3.500580e-02	8.270829e-02	-3.175350e-02	-1.855027e-01	2.046464e-01	-1.013320e-01	8.083335e-02	1.449332e-01	-6.026626e-02	8.871058e-02	-2.360300e-03	-5.967663e-03	-9.444071e-02	2.774122e-02	2.083455e-01	-1.057858e-01	7.919054e-02	-1.036756e-01	7.280253e-03	-1.889398e-02	-1.367565e-04	6.756362e-02	-5.215702e-02	-2.904499e-02	-5.398838e-03	5.031336e-02	-4.340614e-01	-7.776516e-02	-4.207499e-01	-5.379905e-02	3.900373e-02	3.649047e-02	2.133231e-01	4.116774e-01	2.910595e-01	2.955521e-02	2.321187e-01	-2.674170e-01	-7.173422e-02	-1.379961e-02	-2.119922e-02	-1.572480e-01	1.479703e-01	1.362654e-01	7.250733e-02	-3.923013e-03	-9.560285e-02	7.068211e-02	7.753168e-02	-6.004198e-03	2.576513e-02	2.770411e-02	-1.472089e-01	-2.934465e-02	-5.455866e-03	-4.685669e-02	7.872346e-02	6.003341e-02	-2.135086e-01	1.032740e-02	2.046343e-01	1.259451e-01	-7.266558e-02	8.632699e-02	-4.124017e-01	1.182376e-01	1.329071e-01	-2.139468e-02	-7.606178e-02	-1.468262e-02	-2.824321e-02	-4.792915e-03	1.865972e-02	3.454101e-03	1.480248e-01	-3.183233e-02	-5.004420e-03	-4.055022e-02	3.903096e-02	5.076918e-02	-7.762142e-02	-2.349760e-02	8.651597e-02	-4.622147e-02	-8.711765e-03	2.107199e-02	-3.414663e-02	4.274448e-02	5.033673e-02	-1.213806e-01	6.036791e-02	8.152813e-02	1.442725e-01	1.063917e-01	-2.871157e-01	-4.268931e-02	8.561357e-02	-2.531768e-02	-4.139859e-02	-7.772467e-03	-6.565933e-02	1.232719e-01	-2.025986e-01	-2.608191e-01	-1.210018e-01	-2.196351e-01	1.775114e-01	-8.541123e-02	-1.254968e-02	1.432202e-01	2.918136e-01	1.043737e-01	2.003807e-01	1.696754e-01	-2.020288e-02	-7.054492e-02	-9.130560e-02	7.074207e-02	3.354290e-02	9.165427e-02	-1.375303e-02	-3.022301e-02	-9.514877e-02	-1.418894e-02	-1.509748e-01	2.381496e-03	-6.171966e-03	1.832391e-01
4.254226e-03	-6.949778e-02	-4.797544e-02	-6.321441e-03	3.261033e-02	-6.625557e-02	-6.752896e-02	9.006109e-02	-2.337000e-02	6.005120e-02	-3.736870e-02	1.229775e-02	1.185023e-01	-5.690248e-03	-5.520220e-02	-7.230891e-02	-8.383507e-02	1.623879e-02	-8.719076e-03	-1.151914e-01	-1.271313e-01	9.702068e-03	-1.025172e-01	-1.803525e-02	-1.846912e-01	-3.031721e-03	-6.117468e-02	1.016037e-02	3.783520e-02	9.138731e-02	-1.519662e-02	1.749588e-01	2.725101e-02	1.983871e-01	-6.084477e-02	-1.397516e-01	1.358449e-01	9.623876e-02	-6.019892e-02	-7.776431e-02	8.907977e-02	3.435523e-03	9.154200e-02	-1.955909e-01	1.235468e-03	6.086642e-02	-1.778556e-01	1.801969e-02	1.186103e-02	5.849971e-02	4.794450e-02	-9.934195e-03	-6.445943e-02	2.444395e-01	-4.052196e-02	2.364531e-01	3.531466e-02	-1.468763e-01	-1.061134e-01	5.004297e-03	-7.104250e-02	1.279040e-01	-2.415983e-01	-8.989692e-02	1.932042e-02	-5.663478e-02	6.208999e-02	-9.472274e-02	-2.120979e-01	2.559844e-01	-2.170466e-02	-1.450652e-01	3.456536e-02	2.368578e-01	4.937346e-02	-3.391607e-02	4.942090e-03	-5.555296e-02	3.793363e-02	-6.793112e-02	1.535265e-01	-1.402278e-01	9.514166e-02	-3.060680e-02	-1.853866e-01	3.771891e-02	1.650320e-01	-1.500496e-01	2.287690e-01	2.106763e-01	-7.280315e-02	4.842572e-02	4.075190e-02	1.168770e-01	1.105156e-01	-3.689986e-02	-6.545478e-02	-6.878032e-03	-7.098998e-02	-3.429469e-02	-1.870176e-01	-6.990986e-02	1.271553e-01	-8.068654e-02	-2.394285e-02	1.324028e-01	1.942263e-01	-7.826377e-02	5.134714e-02	-7.778461e-02	1.904587e-01	-1.325099e-01	-6.670907e-02	2.356874e-02	-2.433056e-03	-3.486587e-02	1.294692e-02	-2.484853e-02	-4.321869e-02	-1.915742e-01	8.756438e-02	4.672596e-02	4.828322e-02	1.318411e-01	9.677325e-02	-2.216593e-01	-9.369809e-02	-5.888978e-02	-2.943627e-02	-6.452527e-02	3.851493e-02	-6.173091e-02	1.415021e-01	1.272497e-01	-7.713288e-03	4.627751e-02	6.010017e-03	-1.599677e-03	-2.092928e-02	1.877553e-01	1.341827e-01	9.335020e-02	4.111274e-02	2.895088e-02	1.879310e-01	-1.653028e-01	-1.108425e-01	8.094568e-02	-1.230623e-02	-8.980795e-02	-3.827834e-01	-6.973067e-04	-3.566943e-02	-8.679702e-02	-4.534927e-02	-7.829595e-02	-2.962522e-02	-1.399959e-01	-8.216385e-03	8.605066e-02	6.572833e-02	1.079536e-01	-6.159196e-02	2.615700e-02	-1.649204e-01	-1.518891e-02	-3.014464e-02	1.879959e-01	7.319618e-02	-1.735474e-01	1.746881e-01	9.325852e-02	1.932217e-01	4.691909e-02	1.600530e-01	1.923143e-01	1.703473e-01	7.447533e-02	2.796178e-02	2.162349e-01	-5.207539e-02	-4.384596e-02	-7.255811e-02	-1.290805e-01	-2.165945e-01	-7.326150e-02	-1.666754e-01	-1.552077e-01	1.300208e-01	-9.713738e-02	-1.612932e-02	5.190543e-02	-1.654671e-01	-7.718113e-02	-8.817181e-02	-2.420062e-02	1.300397e-01	5.433140e-02	-1.490928e-01	-3.584420e-02	2.361961e-01	3.518498e-02	-1.865495e-01	3.012834e-02	5.605583e-02	1.872455e-01	1.163631e-01	3.762721e-02	6.330426e-02	-8.925107e-02	2.387326e-02	-9.918232e-02	-5.858968e-02	-2.788380e-03	2.743842e-02	1.071716e-01	-5.878586e-02	9.565137e-02	4.269667e-02	-1.431198e-01	-1.208524e-01	-3.081316e-02	7.445904e-02	1.585673e-01	-1.086195e-01	1.074532e-01	1.217655e-01	2.273918e-02	-1.301575e-02	1.244153e-01	3.513181e-02	4.663698e-02	1.855385e-01	1.360923e-01	1.922349e-02	-1.042212e-01	2.274656e-01	-1.348638e-01	-1.553807e-02	1.743669e-02	6.502158e-02	-1.138295e-01	-1.931354e-01	7.727802e-02	-1.471807e-01	8.754476e-03	-8.623817e-02	-1.102346e-01	-1.665745e-02	5.576189e-02	-4.606992e-02	4.439434e-02	-5.921692e-02	3.394695e-02	-1.851221e-01	5.019504e-02	1.509597e-01	6.980480e-02	1.424933e-01	2.879093e-02	2.154453e-01	1.242027e-02	1.191563e-01	-1.591288e-01	1.280385e-02	-1.208226e-01	-1.714757e-01	-1.620817e-02	2.006885e-01	-2.925442e-02	1.794083e-01	8.670529e-02	6.731881e-02	-4.482606e-02	-1.314958e-01	-1.212076e-01	-1.035255e-03	-1.021503e-01	-9.580699e-02	3.777251e-01	-1.963028e-02	-6.271848e-02	-6.405652e-02	9.015041e-02	-1.130152e-01	1.022325e-01	-5.722322e-02	-4.491050e-03	-5.115117e-02	-1.077678e-01	-4.917460e-02	-1.114272e-01	-1.282894e-01	-4.895113e-02	6.531689e-02	-5.173763e-02	1.560344e-01	-1.153292e-01	-9.479356e-02	-6.536940e-02	9.180541e-02	2.561300e-01	1.390538e-01	2.254559e-01	2.067040e-01	1.952250e-01	-1.642245e-03	-8.147067e-02	1.915299e-03	-8.354028e-03	9.835713e-02	1.253443e-01	7.327803e-02	5.388102e-02	1.037766e-01	-3.934252e-01	-2.753794e-02	-1.486393e-01	1.093933e-01	-1.026194e-01	1.765884e-01	-5.787004e-02	-2.175513e-01	-2.189370e-01	3.534567e-03	-1.308168e-02	-7.055056e-02	5.597380e-02	-1.863649e-01	1.522269e-02	8.861601e-02	9.631874e-02	-1.935876e-01	9.536811e-02	1.999554e-01	-1.297306e-02	7.172215e-02	2.699206e-01	-3.563089e-01	-1.133790e-01	-3.666695e-02	9.437507e-02	1.000346e-01	-7.061473e-02	-1.814220e-01	-1.877827e-02	-6.536693e-02	-1.141347e-01	1.712645e-01	2.677318e-01	-4.702628e-02	6.929646e-02	-2.718833e-01	1.079690e-01	2.164498e-01	-7.164113e-02	-1.683889e-02	1.076730e-01	2.564178e-02	-1.741325e-01	-5.703220e-02
-3.936074e-01	8.141330e-02	-2.593557e-02	3.175522e-01	1.410387e-03	-1.485583e-01	-6.437502e-02	5.290652e-02	1.968913e-01	-2.333320e-02	3.755604e-02	1.346146e-01	-1.676469e-01	1.651752e-01	1.150745e-01	-1.821043e-01	-1.522263e-01	-2.177112e-02	-3.114500e-02	5.997821e-02	-1.956107e-01	-5.883789e-02	2.283987e-02	1.864399e-01	1.898729e-01	3.578833e-02	3.124853e-02	6.176713e-02	-1.970895e-01	1.869954e-01	4.516202e-02	-4.983083e-02	-6.434754e-02	-1.507823e-02	-2.163139e-02	2.633440e-01	1.502448e-02	2.764333e-02	2.445235e-04	5.886422e-02	1.174743e-01	-7.364955e-02	-8.761896e-02	-1.002333e-02	4.802739e-02	-5.965378e-02	-1.554470e-01	-6.165972e-02	-5.397387e-02	-1.985367e-02	-2.842479e-02	2.191260e-01	-3.035046e-01	1.097217e-01	-8.921053e-04	2.021877e-01	1.002201e-01	-4.234851e-02	-1.224160e-01	-8.124591e-03	2.051293e-01	4.027100e-02	-1.412480e-01	-5.086916e-02	2.954288e-02	-1.632351e-02	-2.340548e-02	-3.505536e-02	-1.609426e-01	8.296878e-02	5.554583e-02	-8.469738e-03	1.015179e-01	2.825190e-02	-2.726080e-02	-6.590446e-03	2.439688e-01	3.729179e-02	-1.597954e-01	-5.250052e-02	-2.698493e-01	-2.493170e-02	1.595236e-01	3.954678e-03	-2.501078e-01	-1.152622e-01	6.843278e-02	7.829515e-02	1.570823e-01	2.029466e-04	3.496868e-02	5.328918e-02	1.972154e-01	9.888158e-02	2.992098e-02	-9.328410e-02	-5.523735e-02	8.515564e-02	-2.110456e-02	6.768962e-02	1.503670e-03	-2.926126e-02	2.046904e-01	1.545848e-01	1.170954e-01	4.437498e-02	5.166531e-02	-5.935349e-03	-1.676251e-01	-5.428263e-02	-4.250190e-02	-2.696254e-01	2.428147e-01	-1.107767e-02	-1.591941e-02	-1.609152e-01	7.638157e-02	6.975547e-02	1.612599e-01	5.225354e-02	1.007560e-01	2.591833e-02	-9.919488e-02	-5.321643e-02	-1.315829e-02	-1.430444e-01	-8.301696e-02	-8.590873e-02	1.844797e-01	-1.703640e-02	-2.442027e-02	-1.909917e-01	-4.139669e-01	-1.478275e-01	-1.003270e-01	1.993759e-02	1.286798e-01	-2.060877e-02	3.794305e-02	1.771999e-01	1.817774e-01	1.388234e-01	9.376088e-02	4.462998e-02	-1.168155e-01	-6.123121e-03	9.165858e-02	2.845052e-02	-1.562636e-01	-3.511756e-01	-7.780734e-03	-1.001921e-02	4.931155e-03	-3.363639e-02	1.487155e-01	2.175076e-01	3.313846e-02	1.903443e-01	1.390899e-01	-1.340400e-01	3.026040e-02	-6.632480e-03	-9.549806e-03	1.615892e-02	1.279559e-01	-1.812041e-01	3.248189e-02	-2.352964e-02	-4.526890e-02	-5.298979e-02	-4.607574e-02	9.136800e-04	-3.103964e-02	1.154656e-01	1.385508e-01	-2.466315e-02	-8.474958e-02	-5.063831e-03	-7.296229e-03	-3.393161e-02	-1.050305e-01	-1.817126e-01	1.315942e-01	2.033881e-02	-8.714028e-02	1.112679e-01	-1.245468e-01	1.303550e-01	9.670574e-02	9.578611e-02	1.061949e-01	-3.090262e-02	7.946608e-02	-2.853342e-03	-4.115330e-03	-7.317012e-02	1.413342e-01	-2.926642e-02	-1.649508e-01	1.697977e-01	-1.840982e-01	1.324989e-02	-2.514296e-01	-8.644442e-03	-1.396843e-02	2.081312e-01	-1.960508e-01	3.339963e-01	1.913064e-01	-6.507581e-03	-9.370484e-03	1.914836e-02	5.672354e-02	2.677674e-02	-2.577583e-01	-1.017762e-01	1.260870e-01	-1.032768e-03	-1.439747e-01	8.665490e-02	1.904538e-01	-1.252005e-01	5.315855e-02	-6.456460e-02	2.664881e-01	-2.670172e-03	-3.851472e-03	-6.876358e-02	2.187461e-01	1.684530e-01	-6.208383e-02	-2.308160e-02	-7.467141e-02	-3.690101e-03	2.223898e-02	1.358446e-01	6.524262e-02	-4.027940e-01	-3.613939e-01	1.420059e-01	-1.274925e-01	-6.489300e-03	-9.344235e-03	-6.667834e-02	3.470718e-01	1.782315e-01	-3.321988e-02	4.555861e-02	2.871078e-02	-7.760671e-02	-1.986085e-01	-6.652818e-02	-2.119174e-01	6.388756e-02	1.016754e-01	7.281104e-02	3.488284e-02	-4.057051e-03	-5.848231e-03	-1.012715e-01	4.044134e-01	1.382107e-01	-2.135297e-01	-5.010669e-02	1.123330e-01	-1.411637e-01	-3.221009e-01	-2.421498e-01	7.531828e-03	2.668437e-02	3.466536e-01	3.519242e-02	2.235602e-01	-3.643807e-03	-5.253517e-03	-9.178630e-02	3.002194e-02	7.412642e-02	5.609996e-02	-4.003431e-02	8.849175e-03	-7.910013e-02	-3.107780e-01	-4.527646e-01	2.504314e-01	-1.783516e-02	2.270454e-01	1.540488e-01	-1.843207e-01	-8.556476e-03	-1.230972e-02	-1.110406e-01	2.136844e-02	5.096791e-03	1.242608e-02	8.706001e-02	6.882180e-03	-1.622464e-02	1.105426e-01	1.190655e-01	-1.252884e-01	1.522137e-01	1.020087e-01	-1.078782e-01
3.075694e-02	-7.603896e-02	3.629686e-02	2.258784e-02	2.636999e-03	-5.194837e-02	1.489070e-01	-9.112876e-02	-9.515656e-02	-7.712617e-02	1.049015e-01	1.967179e-01	9.485376e-02	3.158809e-02	6.397852e-02	4.228220e-02	6.375287e-02	2.361763e-03	8.748972e-02	-9.562992e-02	-8.382117e-02	1.543084e-01	2.268293e-02	1.261135e-01	-6.932269e-02	9.181309e-02	1.165113e-01	5.101082e-03	-1.214761e-01	1.271054e-01	9.409174e-02	5.762275e-02	-3.091913e-02	2.892871e-02	1.276953e-01	2.740746e-03	5.797408e-02	4.225907e-02	-3.620096e-02	1.091924e-01	2.607826e-01	2.243491e-01	2.117538e-01	5.722658e-02	1.122204e-01	-6.816608e-02	-9.961571e-02	-1.566279e-01	-2.407488e-01	1.938302e-01	-1.069866e-01	1.097106e-01	-3.197469e-01	-4.822036e-02	-4.869711e-02	-1.572203e-02	4.575741e-02	-4.778826e-02	2.221936e-02	2.551935e-01	1.016393e-01	2.045411e-01	-2.024954e-03	-6.148614e-02	8.111077e-02	-9.784449e-03	-4.506281e-02	-1.455391e-01	-2.395577e-02	1.830424e-02	1.161696e-01	-2.970150e-01	-7.221751e-03	-6.785498e-02	-1.600238e-01	1.098930e-01	-5.133820e-02	1.147462e-01	2.005823e-01	1.385410e-01	2.527341e-01	1.229170e-02	1.291445e-01	-5.276973e-02	-4.718252e-02	-1.893301e-01	-3.930578e-02	8.924720e-02	-4.694167e-02	-2.638132e-01	5.723470e-02	-1.681358e-01	1.827446e-01	-1.897957e-01	3.704762e-02	-1.869321e-01	-7.738171e-02	1.383605e-01	-6.187136e-02	7.878444e-02	-1.679482e-01	1.277436e-02	-3.191423e-02	-1.152510e-01	-2.388343e-03	3.697076e-02	9.973725e-02	-2.597946e-01	8.045461e-02	4.404902e-02	1.475775e-02	5.565869e-02	2.929056e-02	-1.340170e-01	-6.598501e-03	-7.898452e-02	1.483437e-01	-2.528726e-02	-9.450087e-02	-6.784754e-02	5.736211e-02	-3.809034e-02	-2.761191e-02	-9.448921e-02	-3.752891e-02	1.173360e-01	1.213041e-01	4.068248e-03	2.514194e-01	2.930655e-02	5.677224e-02	-1.768456e-01	-1.130938e-01	-4.766618e-02	6.063095e-02	1.887270e-02	-4.905920e-03	-1.176599e-01	-8.389292e-02	8.287499e-02	6.721270e-02	1.479725e-02	6.621316e-02	-1.504284e-02	1.035898e-01	1.794418e-02	-8.669662e-02	-5.496609e-02	2.046477e-02	-3.107594e-02	-2.456807e-02	-1.194893e-01	-1.610077e-01	-7.861093e-02	4.812208e-03	-7.676503e-02	1.760728e-02	-1.432829e-01	-1.268513e-02	-5.346405e-02	-8.296829e-02	9.401675e-02	-9.332138e-03	-9.178438e-02	1.901136e-02	8.848030e-02	2.289541e-01	1.128154e-01	1.986509e-01	1.035918e-01	-2.207406e-01	-1.124390e-01	-1.433929e-01	1.533009e-01	-9.134190e-02	-6.496340e-02	-1.509611e-01	-8.455214e-02	2.423413e-01	-1.958160e-02	-1.499033e-01	2.579372e-01	-7.870780e-02	-3.371427e-02	-1.008461e-02	3.493814e-02	8.189423e-03	-3.058461e-02	2.889880e-01	-1.392116e-01	-1.478546e-01	-2.203588e-02	1.827096e-01	1.894445e-03	-1.346175e-01	-1.029478e-01	-7.962613e-02	1.440130e-02	5.113269e-02	2.274312e-01	-5.739205e-02	-3.012421e-02	-4.297862e-03	-2.435035e-02	9.349969e-02	3.078276e-02	-1.417420e-02	-1.275813e-01	-6.118130e-02	9.873462e-03	-7.301422e-02	1.252740e-01	-8.600606e-02	4.018812e-02	-1.323603e-01	-7.389526e-02	-7.602842e-03	1.079874e-03	-1.125014e-01	-4.553551e-02	-4.955390e-02	-7.442083e-02	1.755779e-01	-1.959619e-01	-3.430012e-02	3.210185e-01	8.442532e-02	6.851513e-02	1.210098e-01	1.101521e-01	-9.146110e-02	-1.563001e-01	-1.489104e-01	8.398922e-02	7.315263e-02	1.088011e-01	5.935523e-02	4.886737e-02	7.331656e-02	2.415863e-02	-1.957119e-01	-5.951283e-02	6.215314e-03	-3.089667e-02	1.132893e-01	-1.716874e-01	2.712959e-01	-1.301370e-01	-2.658835e-02	-2.371020e-02	-1.438104e-01	-1.078544e-01	-2.456087e-01	6.390180e-02	-6.323580e-03	3.697047e-02	1.740781e-02	-3.141493e-04	2.017601e-01	2.967826e-01	3.418205e-02	1.360330e-01	-1.184734e-01	-1.283746e-01	-2.250186e-02	2.527037e-01	-9.168395e-02	-4.596286e-02	-1.050985e-02	5.678146e-02	-7.188685e-02	-9.638820e-02	1.387873e-01	-6.013481e-02	1.032408e-01	1.427678e-01	4.929119e-02	-1.205956e-01	1.189200e-02	3.525547e-03	-1.039955e-01	-1.168151e-02	2.978230e-02	-2.759040e-01	-1.316674e-01	-8.184185e-02	8.325199e-03	1.028983e-02	-1.213680e-01	-5.418590e-02	2.235820e-02	2.702980e-02	2.709542e-02	-9.906276e-02	1.161361e-01	6.973914e-02	2.540757e-01	8.342240e-02	-2.005579e-01	-8.046273e-02	-9.546357e-02	-1.267192e-01	1.002871e-02	1.036905e-02	9.349036e-02	-3.709665e-02	-2.075517e-02	-1.831097e-01	8.516710e-02	1.789320e-02	-7.281737e-02	-1.310634e-01	3.464248e-02	-1.930120e-02	-3.191424e-02	-3.320814e-01	1.525171e-01	-1.712215e-02	7.923351e-02	1.539741e-01	3.110287e-01	9.367605e-02	1.847716e-01	-1.383323e-01	1.603284e-02	-1.050467e-03	-1.259086e-01	-2.131400e-02	-6.740749e-02	1.781935e-02	1.405552e-01	1.466163e-01	3.957801e-02	-5.649503e-02	-2.670530e-01	4.665378e-03	2.065381e-01	1.471507e-01	-3.807822e-02	-2.263502e-01	2.120134e-01	1.898568e-01	9.888416e-03	-1.107897e-01	4.150810e-02	5.340769e-03	-8.601765e-02	-1.076158e-01	-4.648363e-02	1.684185e-01	-4.166386e-02	8.234629e-03	1.617781e-02	-3.341078e-02	-1.162301e-01	-5.553328e-02	7.477277e-02	6.994467e-02	-2.020116e-01	3.024365e-01	8.266783e-02
-3.732658e-01	-1.785111e-02	-4.906623e-02	-9.313384e-02	1.287267e-01	-1.367454e-02	-8.459600e-03	1.274403e-03	5.735745e-02	1.738013e-01	3.503409e-02	9.517626e-02	1.281340e-02	4.841745e-02	-4.768318e-02	8.297910e-02	6.523403e-02	2.295170e-01	-2.321324e-02	-6.324449e-02	1.490954e-01	-1.049871e-01	4.588648e-03	-4.386642e-03	3.833840e-03	-6.638559e-03	-3.029901e-02	-2.123435e-02	-1.877301e-02	-7.186119e-02	4.784177e-02	-6.726947e-02	-3.604066e-02	3.413907e-02	-9.694422e-02	-1.402403e-02	-3.879632e-02	1.980624e-02	-2.647080e-01	1.564634e-01	6.368303e-02	-4.176796e-02	-3.335173e-02	-4.353476e-03	-1.867771e-02	3.945291e-02	-2.822141e-02	6.627148e-02	1.082069e-01	4.221766e-02	1.241313e-01	2.305820e-01	-1.988804e-02	1.368502e-01	-1.141646e-02	2.323731e-02	-2.050786e-02	2.578731e-02	-4.164207e-02	-4.135807e-02	-2.316524e-02	1.270777e-02	6.033148e-02	-5.178790e-03	-3.535990e-02	-1.212935e-01	-5.999810e-02	-2.426950e-03	-7.546841e-02	-1.642729e-02	5.154792e-02	-8.618081e-02	3.266548e-01	3.303183e-02	-2.704479e-02	-8.138697e-03	-6.793981e-02	-3.147186e-02	-7.026290e-03	1.747846e-02	-1.200610e-01	4.583953e-02	-2.517077e-02	-7.515483e-02	1.564165e-01	-1.432570e-01	-2.500289e-02	-6.792376e-02	-3.749061e-02	5.579376e-02	1.543458e-01	1.072944e-02	-8.644789e-02	2.755872e-02	8.843562e-02	-4.812962e-03	5.295214e-02	-2.828093e-02	1.037252e-01	-8.403957e-03	-4.901762e-03	4.410433e-02	-5.679579e-02	-1.437582e-02	-3.974574e-02	1.789007e-02	5.188534e-02	-2.575623e-02	-6.332832e-05	1.625116e-02	8.338118e-02	1.402202e-01	-1.788263e-02	-3.609213e-02	-5.812283e-03	-1.307327e-01	-3.483986e-02	5.968664e-02	7.384485e-02	-2.814313e-02	-1.067368e-02	-2.969827e-02	-5.730671e-02	1.648968e-01	8.469111e-03	4.696969e-02	-4.045930e-02	3.950997e-02	-4.883245e-02	-1.272359e-02	8.268286e-02	6.074481e-03	-1.056051e-01	1.632338e-02	-1.929222e-02	5.062690e-02	-2.560999e-01	1.815517e-01	4.860804e-02	1.491253e-03	-8.757170e-02	-7.113727e-02	-6.713734e-02	5.434730e-02	6.690152e-02	3.211328e-02	7.733272e-02	-7.274345e-03	-3.673653e-02	7.116788e-02	9.730874e-03	5.626049e-02	2.208134e-02	4.672672e-02	-6.204737e-03	8.218697e-02	-3.394924e-02	2.892900e-02	-1.642753e-02	2.740630e-02	-1.379068e-01	-1.409084e-02	-2.517799e-02	-3.692133e-02	1.425641e-01	-1.807938e-02	-1.491487e-01	1.965699e-01	1.118188e-01	-1.591750e-01	9.028607e-02	-6.683635e-03	-1.872706e-02	-3.649389e-02	9.020227e-02	-1.363961e-01	1.543217e-03	3.120266e-02	-1.127633e-02	1.900281e-02	-1.049470e-01	-1.128804e-02	-6.826086e-02	1.744464e-01	-5.681295e-02	8.320901e-03	7.771641e-02	1.073783e-01	-5.075811e-03	8.564746e-02	-2.790945e-02	-9.694378e-02	1.047212e-01	-6.938660e-02	-1.673848e-01	-1.477221e-01	4.981612e-02	-1.174580e-01	-1.802299e-01	4.342611e-02	7.267000e-02	4.300274e-02	1.587018e-01	1.792760e-01	2.496974e-01	-2.840913e-03	-8.015422e-03	-1.577720e-02	7.169199e-02	2.504304e-01	1.100779e-01	-1.611412e-01	-1.279539e-01	-3.075242e-02	7.590023e-02	-1.162516e-01	-2.953256e-02	-1.848137e-01	-1.470833e-01	7.210513e-02	1.196571e-02	-1.000829e-01	-6.310906e-03	-1.769442e-02	6.334640e-02	2.522449e-02	8.284509e-03	-3.266187e-02	1.348531e-01	8.003671e-02	7.266886e-02	-1.691152e-01	4.877544e-02	4.666686e-02	3.651287e-03	-2.389283e-02	1.027857e-02	-1.042900e-01	1.807430e-02	-2.571620e-03	-7.259250e-03	1.853595e-01	-9.995094e-02	-2.073812e-01	-2.105664e-02	-1.391701e-01	2.539461e-02	5.314425e-02	1.618164e-02	7.124053e-02	-9.052122e-03	1.798584e-01	-1.533055e-02	-5.250764e-02	2.063018e-02	-1.058267e-01	-6.436631e-03	-1.804289e-02	-3.518271e-02	9.919146e-02	1.677245e-01	7.737724e-02	9.653881e-02	-1.699527e-01	8.255763e-02	-7.823728e-03	3.532141e-02	5.181244e-02	-1.592598e-01	1.243788e-02	3.262656e-02	-1.125797e-01	1.667736e-01	-4.076260e-03	-1.147491e-02	7.655201e-02	-1.507940e-01	-1.243061e-01	1.258058e-01	1.277101e-01	5.935855e-02	3.957220e-02	-2.442987e-01	-4.621860e-02	-7.374639e-02	7.643406e-02	-9.992480e-02	1.293402e-01	-2.042352e-02	1.997342e-01	-3.563814e-03	-1.004170e-02	-1.972752e-02	-4.505883e-02	1.142545e-01	2.799908e-01	2.519008e-02	9.566776e-02	-3.545250e-02	-1.474684e-01	1.253982e-02	-1.011169e-01	-1.405355e-01	8.386947e-03	-3.337589e-02	-1.765428e-01	-6.850442e-02	-8.684097e-03	-2.424646e-02	-4.701387e-02	-1.275022e-01	-1.037457e-02	-8.839632e-02	4.306345e-02	-6.833963e-03	2.908143e-02	-6.879690e-02	5.683178e-02	-3.194559e-02	1.140185e-01	1.609132e-01	7.609742e-02	5.492580e-02
-2.560679e-01	8.789466e-02	3.500267e-02	2.826111e-02	-1.098725e-01	-4.068603e-02	-1.449680e-02	-6.955210e-02	8.110824e-04	-1.583667e-01	9.208223e-03	9.945262e-02	3.445970e-02	-4.107713e-02	5.364994e-02	-1.957796e-02	-2.072596e-02	1.986429e-02	-7.359352e-02	-1.305574e-01	-5.441211e-02	5.116926e-02	3.845601e-02	-9.680008e-02	1.302380e-01	-3.592794e-03	-7.108750e-02	-1.248127e-01	4.996890e-02	-5.653429e-02	-1.286954e-01	-6.409423e-02	-1.683882e-01	-1.977932e-01	-1.610002e-02	-2.215763e-01	-1.498752e-01	-2.208835e-01	-2.035108e-02	1.281774e-01	9.783983e-02	2.819056e-02	2.619177e-01	3.067498e-02	-4.726395e-02	1.408261e-01	-1.749772e-01	-8.640324e-02	-1.724988e-01	-2.116223e-01	-1.179013e-02	-3.351214e-01	-2.853578e-01	-3.354446e-02	-1.708461e-01	-4.035428e-02	-7.295117e-02	2.895294e-02	1.380369e-02	-6.792023e-03	1.575987e-01	1.093575e-01	-3.174855e-02	-2.364681e-02	1.315457e-01	-1.046804e-01	-1.767539e-01	1.974269e-02	-1.406856e-01	-1.102098e-01	-2.098167e-01	-1.485191e-01	-5.709705e-02	-6.320361e-02	-8.454559e-02	-5.666487e-02	4.685712e-02	6.512573e-02	9.988833e-02	1.190719e-01	2.712185e-02	7.824216e-02	6.620402e-04	-7.089209e-03	-4.086903e-02	-1.451098e-01	-1.716697e-01	-2.257661e-01	-2.255705e-01	-2.369092e-01	-3.081621e-01	-1.354770e-01	-1.838520e-01	-1.216841e-01	-9.272962e-03	2.008163e-02	1.494623e-01	1.198007e-01	1.757687e-01	9.792394e-03	1.519343e-01	5.690589e-02	-6.877451e-02	-2.860415e-02	-8.694731e-02	1.346335e-01	5.575561e-02	-8.262347e-03	-1.978995e-01	3.621113e-02	1.438502e-02	1.083295e-02	-1.819157e-02	-3.645647e-02	-4.501845e-02	-7.089499e-02	5.476626e-02	-1.477664e-01	2.672276e-01	1.204324e-01	7.650365e-02	1.135469e-01	-6.299070e-02	5.505747e-03	9.895108e-02	-5.420266e-02	1.040423e-02	1.190984e-01	6.706062e-02	-3.443421e-02	-2.107692e-02	-5.005566e-02	9.825507e-02	2.010126e-02	-1.630058e-01	-9.961456e-03	1.614001e-01	3.561580e-02	-1.164205e-01	7.289906e-02	9.139579e-02	5.209548e-02	-1.795369e-02	8.571018e-03	1.542318e-01	-2.259576e-02	3.237495e-02	-1.141067e-01	1.869143e-01	-2.020945e-02	8.351598e-02	4.273832e-04	-6.558204e-02	4.228014e-02	-1.159037e-01	1.370597e-01	-1.065717e-02	2.557466e-02	4.516417e-02	2.189371e-01	-1.117924e-01	1.268325e-01	7.448727e-02	6.776128e-02	1.369646e-01	4.576843e-03	-5.993848e-04	3.205402e-02	-1.466164e-02	-4.265832e-03	-8.523552e-02	-2.379889e-02	1.234744e-01	-2.569062e-01	-9.589229e-02	-5.096326e-02	-1.417910e-01	-1.408422e-01	-3.247605e-02	7.162048e-02	1.751485e-02	-2.717781e-02	4.149183e-02	3.040448e-01	3.248435e-03	-3.684267e-02	-3.624133e-02	-5.564549e-02	7.681670e-02	1.148737e-01	-3.980839e-02	-4.702030e-02	-1.687160e-02	-7.206174e-02	-4.219657e-02	-2.138854e-01	-3.228341e-02	-1.099288e-01	-5.433080e-02	1.277580e-01	5.244659e-02	5.033511e-03	-8.090844e-02	2.195658e-03	1.428205e-01	-4.738282e-03	1.669333e-01	1.707112e-01	-9.799618e-03	1.058707e-01	-2.336478e-02	1.271744e-01	-1.896222e-02	-6.524735e-02	1.652697e-02	-9.459437e-02	1.265350e-01	2.265998e-02	-2.078627e-01	-6.214058e-02	8.618953e-02	1.173128e-01	1.676976e-01	1.182126e-01	-5.222298e-02	-5.862292e-02	5.901176e-02	-2.786764e-02	4.692002e-03	-1.571561e-01	1.626813e-02	-1.260791e-01	1.660319e-01	4.206300e-01	-3.223175e-01	-1.919474e-01	-1.782732e-01	1.241107e-01	3.253591e-02	-1.437865e-01	1.886338e-01	1.201851e-01	-3.678291e-02	-1.195713e-01	3.004402e-01	2.059984e-01	8.442911e-03	1.495464e-02	-1.055608e-01	-9.307933e-02	-8.179874e-02	1.171048e-02	-1.204644e-01	6.297219e-02	-1.563767e-01	3.220812e-01	-1.959373e-01	-9.198220e-02	1.864065e-01	-1.969604e-03	1.004267e-01	1.781535e-01	1.537908e-01	1.334629e-01	4.514133e-02	1.449919e-01	1.465727e-01	-2.612617e-01	-9.380369e-02	-1.713482e-01	-2.056384e-01	8.667419e-02	7.379729e-02	-9.810458e-03	-5.754813e-02	-5.584131e-02	9.619186e-02	-1.133190e-01	-1.101963e-01	5.725097e-02	1.000756e-01	9.608641e-02	-1.345546e-01	6.111949e-02	2.084547e-01	-1.652005e-01	-1.298524e-01	-8.979613e-02	-3.353772e-01	-9.610283e-02	6.208819e-02	1.397227e-01	-1.294185e-01	6.477216e-02	2.245668e-03	1.135954e-01	-1.338731e-01	1.062459e-02	1.082205e-02	6.151640e-02	-8.651575e-02	2.180397e-01	1.524104e-01	-8.808872e-02	2.672888e-02	5.971704e-02	-7.693461e-02	1.288160e-02	8.501381e-02	9.189717e-02	-1.870384e-01	1.426625e-01	1.813323e-01	1.285135e-01	5.522414e-02	2.256654e-01	-7.087307e-03	1.790942e-02	-1.045737e-01	8.052748e-03	6.009620e-02	5.575195e-02	-9.709119e-02	1.880064e-01	1.856412e-02	-1.783643e-01	-1.387379e-01	-3.999327e-01	-3.656457e-02	5.001098e-02	-7.021630e-02	-5.488151e-02	5.468822e-02	1.406072e-01	-1.228702e-01	3.151360e-01	-7.295424e-02	6.882125e-02	8.867230e-02	7.118313e-02	1.238271e-01	1.754091e-01	2.371107e-02	7.985371e-02	1.429548e-01	5.001982e-02	-2.393682e-03	-1.027656e-01	1.542886e-01	-7.243660e-02	-1.666351e-02	1.720609e-01	5.338517e-02	2.421580e-01	1.518997e-01	1.019823e-01	1.166577e-01	1.122707e-01	1.411680e-01	1.625463e-01	9.784028e-02
-3.107026e-01	1.003257e-01	-1.373321e-01	-3.314657e-02	-8.141712e-02	-6.268896e-02	-4.844549e-02	7.417410e-02	6.222433e-02	7.161450e-02	9.831065e-02	8.680758e-02	1.208666e-01	6.597881e-02	5.985007e-02	5.412644e-02	4.729292e-03	5.604933e-02	-6.100996e-02	7.960113e-02	-1.810132e-01	2.460898e-01	1.512029e-01	3.255814e-02	-1.876374e-01	-1.731616e-01	1.003538e-01	7.199556e-02	2.734689e-02	9.024102e-02	3.724349e-02	6.287007e-02	-3.229036e-02	-2.284457e-02	-2.588891e-02	-1.263823e-01	-8.476840e-02	-1.611220e-02	2.352297e-01	-1.502236e-01	-2.624386e-02	-2.772093e-02	-1.451267e-01	2.418228e-01	1.677186e-01	-1.442390e-02	2.106559e-02	8.452729e-02	-1.790170e-02	1.752935e-02	3.522410e-02	-7.329221e-02	-1.099379e-01	3.325193e-02	-7.122581e-02	-7.869017e-02	-1.923421e-02	9.067908e-02	1.350737e-01	-6.481990e-02	6.043361e-02	1.176422e-01	-2.539058e-02	-3.813780e-02	-1.530768e-01	-1.711453e-02	2.842958e-02	-4.913832e-03	1.983754e-02	4.769605e-02	-1.139919e-01	5.157567e-02	1.944564e-02	-1.156202e-01	-8.898339e-02	8.323931e-02	7.926134e-02	7.030537e-02	4.494669e-02	6.633289e-02	2.548888e-01	4.094696e-02	1.676485e-01	-1.458669e-01	6.018389e-02	8.297301e-02	-5.580833e-02	-4.825518e-02	-2.827668e-02	-5.434382e-02	-7.338103e-02	7.066341e-02	-1.654600e-01	-1.535286e-01	-1.988507e-01	1.909487e-01	5.655375e-02	-1.492830e-02	-4.591106e-02	-5.572545e-02	-3.495273e-01	-6.759668e-03	1.154710e-01	-1.868421e-02	2.189510e-02	6.192057e-02	1.202253e-01	8.505203e-02	7.154502e-02	-3.171536e-02	-4.006975e-02	-4.351161e-02	1.495444e-02	3.057953e-02	-5.232237e-02	2.694214e-01	-2.026779e-02	-2.630299e-02	-2.930681e-01	-9.412524e-02	-1.391404e-01	-1.528762e-02	6.051061e-02	1.661969e-01	1.178895e-01	3.557661e-02	4.658031e-02	1.165265e-01	-1.080711e-02	-2.675277e-02	-5.173348e-02	1.203020e-01	-1.055563e-01	1.769793e-01	2.106105e-01	9.546454e-02	-2.078492e-02	1.547918e-01	3.445788e-02	-1.190219e-01	-1.477982e-01	-6.181276e-02	9.156646e-02	6.715761e-02	-6.686414e-02	-5.815969e-02	-4.628743e-03	-5.172155e-02	-1.386762e-01	-5.396740e-02	-9.808683e-03	-1.869433e-02	2.018540e-01	-5.152089e-03	3.834400e-02	-3.329700e-02	1.000639e-01	1.100598e-02	-9.782949e-02	-1.288796e-01	-5.646924e-02	-2.942562e-02	7.882180e-02	1.207793e-01	4.036555e-02	2.317379e-02	-7.428432e-02	2.047249e-02	-1.651640e-01	-3.044677e-03	7.945324e-02	-1.779235e-01	-1.125062e-02	-5.196703e-02	-1.176515e-02	-5.154637e-03	-1.160570e-01	2.119399e-01	-7.206571e-02	5.266561e-03	1.893906e-01	7.709616e-02	-9.387885e-02	3.787463e-02	-6.423938e-02	-4.858711e-02	-4.506511e-02	4.738824e-02	1.110789e-01	6.525748e-02	-5.607042e-02	-2.712824e-02	-5.527301e-02	-1.254529e-02	1.144090e-01	4.445279e-01	-1.084663e-01	-2.100289e-01	7.663363e-04	2.778801e-02	1.042214e-01	6.744957e-02	-9.518072e-02	-1.394664e-02	3.495527e-02	-8.757313e-02	-5.049869e-02	-1.337229e-02	-1.379305e-02	1.891574e-01	-1.245050e-01	-4.208968e-02	-9.457024e-03	-1.762318e-01	-4.400472e-02	7.085498e-03	7.885598e-03	-1.548601e-02	-1.926398e-01	-1.826845e-01	1.253068e-01	1.234442e-01	4.994922e-02	1.055786e-01	8.689880e-02	-1.581414e-01	-7.514288e-02	3.636336e-01	-3.904404e-02	-3.314193e-02	7.567074e-02	-5.162574e-03	-6.694092e-02	3.872881e-02	-1.156248e-01	5.106475e-02	-2.022844e-02	1.058730e-01	1.907530e-03	-1.317731e-01	1.323909e-01	6.688316e-02	1.249043e-01	1.358058e-02	-5.024878e-02	2.713230e-02	-1.556243e-01	-1.312160e-01	-2.513963e-01	-5.261726e-02	-1.191829e-02	1.992639e-01	9.299605e-03	1.161875e-01	-8.305667e-02	1.193669e-02	5.492554e-02	7.329484e-02	-2.419587e-02	3.487044e-02	9.203190e-02	-2.689069e-02	2.239060e-01	-8.637365e-02	-6.825801e-02	-3.187685e-02	4.969755e-02	1.518609e-01	-2.197019e-02	-4.860201e-03	-5.839368e-02	-1.132377e-01	1.764606e-01	-2.474834e-02	6.757916e-02	-1.094358e-01	-1.915242e-01	7.232840e-02	1.998871e-01	1.445696e-02	1.135637e-01	-1.375602e-01	-1.484383e-01	-7.140712e-02	5.461330e-02	-3.189239e-02	-1.720695e-01	-5.286103e-02	-1.197574e-02	1.297969e-01	7.474718e-03	5.221227e-02	-8.714499e-02	1.373841e-01	9.949289e-03	-1.476762e-01	1.452753e-01	-2.421150e-02	4.641807e-02	5.937097e-02	-1.027307e-01	-1.263613e-02	7.509011e-02	2.839537e-02	-1.050568e-01	-1.721685e-01	-3.391829e-02	-7.573170e-03	1.877088e-01	2.179430e-02	-1.884781e-02	1.525575e-01	7.011053e-02	7.306869e-02	-5.417841e-02	-2.343958e-02	1.745844e-02	-4.387801e-02	4.084972e-02	-1.404788e-01	1.420607e-01	6.899317e-02	-1.440732e-01	-5.995089e-02	1.837172e-02	6.814866e-02	-6.711435e-03	-1.087979e-01	5.447153e-02	1.792097e-01	1.034068e-01	6.419262e-02	1.771919e-02	-1.307567e-01	9.583644e-02	-2.460205e-01	2.214315e-02	5.493130e-03	1.202466e-01	-7.921726e-02	2.985136e-02	-1.202870e-01	-2.404099e-01	1.140531e-01	2.389704e-02	-1.619465e-02	-1.750073e-01	5.598822e-02	-1.634307e-01	6.893110e-02	-4.517668e-02	9.192438e-02	-1.355551e-01	8.349648e-02	1.031352e-01	1.216685e-01	7.689221e-02	3.619242e-02	2.262039e-02	2.533291e-02	1.495259e-02
4.773910e-02	1.393875e-01	9.573629e-02	-8.694305e-02	-2.804825e-01	-6.716997e-03	8.210543e-02	7.639910e-02	-5.268440e-02	3.085594e-02	-2.333316e-02	9.446202e-02	1.055889e-01	-5.397224e-02	-5.021309e-02	8.558620e-02	-3.816959e-02	-3.118883e-02	1.118125e-01	-6.875827e-02	1.995987e-01	6.130068e-03	1.505511e-01	1.775994e-01	1.426406e-01	7.968202e-02	-6.276592e-02	1.195789e-02	-3.178449e-02	6.965741e-03	-1.687867e-02	4.711459e-03	-2.196909e-01	-1.159928e-01	8.567121e-03	-8.508886e-02	-2.016276e-01	-3.589665e-02	1.835480e-01	8.002862e-02	-8.008038e-02	1.146442e-01	-2.009758e-02	1.927546e-01	3.983601e-02	-2.666814e-02	1.004454e-01	1.782027e-01	-6.224670e-02	-1.177907e-01	-3.984492e-02	-1.224564e-01	-1.257198e-01	6.372816e-02	-1.775975e-01	-1.134628e-01	1.188331e-01	1.703756e-01	1.559750e-02	2.543932e-01	1.418007e-01	-6.781723e-02	-4.963302e-02	-1.130946e-01	2.180568e-01	2.540419e-02	-1.111360e-01	1.143880e-01	6.696216e-05	4.919447e-02	-1.852498e-01	-2.437329e-01	-4.727675e-03	-1.104919e-01	-2.200485e-01	8.444565e-03	2.553754e-01	7.056602e-02	-1.109578e-01	2.140638e-01	2.858464e-01	1.352284e-01	7.163210e-02	-4.130235e-02	-2.633537e-02	-2.678174e-02	-7.223106e-02	-1.012750e-01	5.037808e-02	-1.579355e-01	-1.725830e-01	6.095340e-03	-2.062211e-01	-1.263088e-01	1.781854e-01	-1.141773e-01	1.920270e-01	1.725459e-01	-3.214919e-03	2.115209e-01	-7.577822e-03	-9.570291e-02	1.100559e-02	-1.146809e-01	-2.307073e-02	1.028919e-02	6.808721e-02	1.780138e-01	-9.150589e-02	-1.280342e-01	6.155334e-02	-1.081847e-01	-1.332017e-01	1.023546e-01	-8.441003e-02	-2.527928e-01	-6.514005e-02	-9.430379e-02	-5.158778e-02	-2.422059e-01	1.265930e-01	1.146034e-01	1.830424e-01	-1.410804e-02	-1.610148e-02	1.580117e-01	1.299301e-01	-2.681510e-02	-1.024089e-01	4.779390e-02	5.516315e-02	-1.591195e-02	1.412807e-02	-1.159302e-02	1.046629e-01	1.524909e-01	-3.643394e-02	-8.128848e-02	1.722601e-01	-1.587216e-01	4.044002e-02	1.484325e-01	-9.575057e-02	-3.617419e-02	6.837796e-02	-9.425101e-02	-5.754313e-04	-1.330492e-01	1.259015e-01	-1.150434e-01	1.314922e-02	-5.845782e-02	-6.520940e-02	1.165305e-01	-3.731156e-02	-1.466984e-01	-1.990064e-01	1.039427e-01	1.615545e-01	1.088053e-01	7.274385e-02	5.821039e-02	1.193575e-02	1.551998e-02	-2.921433e-02	-6.698744e-02	-6.558753e-02	6.627839e-03	-1.709755e-02	2.845196e-02	-3.116499e-02	-1.797855e-01	4.413409e-03	-1.069515e-01	5.871689e-02	-1.480312e-01	-1.397014e-02	2.594173e-02	2.555851e-02	-2.289882e-01	1.449439e-01	4.662150e-03	-8.818667e-02	1.492930e-01	-7.423031e-03	9.663271e-02	2.440857e-02	1.512687e-01	5.548486e-02	1.484793e-01	4.804728e-02	-2.397085e-01	-1.089371e-01	1.440574e-01	-7.189651e-02	2.479720e-02	2.959492e-01	-1.661556e-01	-1.926413e-01	-1.780320e-01	-1.433060e-01	1.895929e-01	1.316477e-01	1.273590e-02	5.845093e-02	-9.948694e-02	1.876013e-01	1.604176e-01	-3.573482e-02	-8.141939e-02	-1.156561e-01	9.587479e-02	8.236449e-02	2.922003e-01	-2.543243e-01	-1.300574e-01	1.235652e-01	2.713847e-02	1.128729e-01	-2.530432e-03	1.282405e-02	-4.995726e-02	-4.419314e-02	1.662990e-01	-2.716015e-01	7.717148e-02	1.976450e-02	3.525752e-02	1.179566e-01	-2.738336e-02	-5.019726e-02	-5.692361e-02	6.582798e-02	3.044434e-02	-2.424037e-01	2.505776e-02	1.033248e-01	-2.727354e-01	3.183358e-02	3.628602e-02	7.793801e-02	6.417818e-02	1.867097e-01	1.237825e-01	-1.234865e-01	-6.088104e-02	-7.944811e-02	-1.298028e-01	-2.359096e-01	-1.581832e-02	-1.205279e-01	-1.481524e-01	1.301564e-01	1.095893e-01	1.231508e-01	8.738662e-02	2.494454e-02	2.279557e-01	-1.349043e-02	-2.741242e-02	5.291183e-02	5.478475e-02	-2.000756e-01	3.466720e-02	6.762866e-02	9.455259e-02	-2.710823e-01	1.599890e-01	-4.677197e-02	-5.306247e-02	-1.582352e-02	-8.864685e-02	-9.985954e-02	5.953834e-02	2.360952e-01	1.628973e-01	5.522220e-03	-3.471689e-02	-8.034049e-02	-2.591271e-03	9.542247e-03	-8.025895e-02	1.976208e-01	-7.917739e-02	-3.301047e-02	2.642268e-01	2.010454e-03	7.339304e-02	-1.215839e-01	8.685937e-02	-4.011106e-01	-4.037742e-02	-3.608640e-01	5.086277e-02	4.766853e-02	7.517598e-02	9.792295e-02	-5.159117e-02	7.093343e-02	2.369308e-01	4.426566e-02	-7.073308e-03	-4.346811e-02	-7.916263e-03	5.262820e-02	-1.550903e-01	-6.750278e-02	-7.638331e-02	1.086031e-01	-7.802155e-02	-6.785640e-02	-3.181912e-02	7.596099e-02	2.868422e-02	-8.685199e-02	-2.180850e-02	-1.266804e-01	2.005433e-01	2.812215e-01	4.851537e-02	8.397354e-02	5.046106e-02	-1.474435e-01	-2.216682e-02	2.062394e-01	-6.087157e-02	-6.893595e-02	-1.370702e-01	-3.829831e-02	-4.560730e-03	-2.289537e-02	-2.296557e-02	-1.256294e-02	-1.205787e-01	1.697014e-01	6.544349e-03	6.992648e-02	2.005317e-01	4.393634e-02	4.547891e-02	5.136524e-02	-3.206560e-01	1.063259e-01	-1.796610e-01	-6.895796e-02	-4.608469e-03	-2.637679e-02	2.262771e-01	-1.108954e-01	1.993830e-01	7.690811e-02	1.808921e-02	7.219504e-02	-1.458623e-01	1.219705e-01	-1.106773e-01	1.366265e-02	3.088227e-02	-1.369220e-01	-1.021605e-01	9.450353e-02
-3.696058e-01	9.377604e-02	1.351242e-01	-7.634704e-03	1.595394e-02	4.580167e-02	1.578326e-01	6.059180e-02	-3.292995e-02	-2.492721e-02	-4.771433e-02	6.058322e-02	-1.005258e-01	-1.834598e-02	-3.432777e-02	1.900566e-01	-1.331632e-02	3.140960e-02	-4.248519e-02	6.585440e-02	1.075502e-01	-1.996372e-01	-8.620163e-02	-1.277151e-01	-8.517312e-02	3.045316e-02	1.406314e-01	1.369752e-01	6.965782e-02	-2.176030e-02	-5.444702e-02	-5.446661e-02	4.115770e-02	-1.802181e-01	-1.577110e-01	-6.752064e-02	2.454359e-01	2.822643e-01	5.893017e-02	-2.920805e-02	8.290960e-02	-5.831622e-02	-8.547502e-02	-2.831288e-01	-1.471334e-01	-1.156021e-01	1.251910e-01	5.165436e-01	-3.348240e-02	7.342861e-02	1.783948e-02	1.184400e-01	4.124159e-02	-1.378102e-01	-9.005103e-02	2.882125e-03	4.440314e-03	1.313913e-01	-4.801182e-02	6.119446e-02	-5.552565e-03	-3.930992e-02	1.025281e-01	-2.559483e-02	9.442528e-02	1.167265e-01	1.651111e-01	-4.027881e-01	7.338021e-02	-1.918713e-02	-9.770774e-02	4.820108e-02	4.601375e-02	-7.227668e-02	1.089337e-01	1.332968e-01	-1.056624e-01	1.994481e-02	-1.907515e-02	-1.439155e-02	1.778211e-01	1.421220e-01	8.729426e-02	-1.089592e-01	-2.121507e-02	8.444852e-04	-3.260793e-02	-1.162289e-01	-3.217384e-02	-2.435048e-02	-1.671383e-01	-4.166136e-02	9.980274e-02	5.408340e-02	6.548384e-03	-2.904876e-03	9.916140e-02	2.805229e-03	-1.141707e-02	-8.597698e-03	7.157517e-02	-2.812717e-02	5.943620e-02	3.693149e-03	4.405907e-02	2.975477e-02	-4.691362e-02	-8.093700e-02	-1.186458e-02	-8.935682e-03	-7.333522e-02	8.388448e-02	9.071898e-02	4.479372e-02	1.318890e-01	9.900082e-02	-9.684000e-02	-2.407924e-01	-8.730263e-03	-6.570017e-03	-5.914202e-02	-7.802196e-02	6.071019e-02	5.196788e-02	4.584373e-02	9.592831e-02	-1.201366e-01	2.447927e-02	-4.977798e-03	-3.742558e-03	2.384379e-02	-1.176025e-01	6.813726e-02	3.031993e-02	2.068096e-01	1.781020e-02	2.586230e-02	-2.070784e-01	-1.079170e-02	-8.125503e-03	-5.960903e-04	1.505825e-01	4.980042e-02	1.812670e-01	-2.043600e-02	-1.108823e-01	-2.675620e-01	3.723892e-02	-4.564899e-03	-3.431759e-03	3.111617e-02	-5.781541e-02	-4.962717e-02	5.155732e-03	4.411139e-02	1.515337e-01	-1.302619e-01	5.890174e-02	-1.200146e-02	-9.039074e-03	-9.564111e-04	7.059544e-02	9.947930e-02	-1.548566e-03	-5.690060e-02	-2.675995e-03	-2.598468e-02	-4.812280e-02	-7.512879e-03	-5.652157e-03	9.335675e-02	3.241322e-02	1.135085e-01	-7.211393e-02	2.063758e-03	-8.037487e-02	4.233553e-02	-1.022642e-01	-6.443784e-03	-4.846550e-03	-4.002899e-02	5.376519e-02	2.295579e-03	5.780701e-02	5.345763e-02	5.314983e-02	-2.370703e-01	2.612401e-02	8.367621e-02	-1.210007e-02
2.051211e-02	1.396592e-01	7.623538e-02	-1.467787e-02	7.794183e-02	-4.747183e-02	-8.134014e-02	5.063297e-02	5.133884e-02	-1.190576e-01	9.472438e-02	-1.000656e-01	-5.352758e-02	-4.617913e-02	3.250664e-02	-1.598281e-02	4.797079e-02	-1.220612e-01	3.394992e-02	-3.327811e-02	-1.372111e-01	-7.081196e-02	2.349628e-01	5.844226e-02	1.820336e-02	4.645576e-02	-3.382690e-03	-7.808186e-02	-2.824852e-02	-5.446447e-02	1.073380e-01	5.196246e-02	-9.315018e-02	9.908343e-02	2.242082e-01	-3.990443e-02	-8.172273e-02	-9.148000e-02	-9.194356e-02	-1.847336e-02	6.045557e-02	1.998267e-01	1.162470e-01	-9.042398e-02	3.339384e-03	-9.642603e-02	1.495339e-02	9.801728e-03	-5.689787e-02	-8.876704e-02	1.162613e-01	-2.693382e-02	-5.254018e-02	-1.506984e-02	5.343777e-02	-3.047896e-02	-7.653442e-03	-2.921092e-02	-9.372979e-02	3.386289e-02	-1.574067e-02	1.185727e-01	3.443381e-03	1.226937e-03	7.008103e-02	2.259401e-02	-3.305279e-02	1.151390e-01	2.956591e-01	5.027346e-02	8.927932e-02	-5.366220e-02	1.247507e-01	1.418572e-01	-1.951831e-01	9.829172e-02	-1.614067e-02	-2.139043e-01	-2.765444e-02	-1.864590e-01	-4.555071e-02	1.438903e-01	-5.549515e-02	5.872920e-03	-5.386041e-02	4.579477e-02	-7.069785e-02	-5.235487e-02	1.361328e-01	1.866994e-01	1.339560e-01	3.435789e-02	-1.475909e-02	3.310106e-02	-7.480862e-02	6.434027e-02	-8.936299e-02	-7.419427e-02	2.580445e-02	-1.060942e-02	-1.081866e-01	-1.518715e-02	-1.116429e-01	-3.973719e-02	1.204380e-02	-1.278014e-02	-3.676236e-03	-1.078785e-01	7.869798e-02	7.081760e-02	4.725270e-02	-1.560539e-02	-9.844353e-03	-3.923850e-02	9.474997e-03	2.087119e-01	7.357584e-02	-8.662316e-02	1.516398e-02	-9.570106e-02	-3.012676e-02	1.275015e-01	1.308330e-01	-7.880099e-02	8.430315e-03	-8.444338e-02	7.397053e-02	9.421504e-02	-1.168289e-01	8.079227e-03	-4.146945e-02	1.858631e-02	1.175749e-01	-1.191082e-01	-2.555400e-02	8.221692e-02	2.013091e-01	-4.756867e-02	-4.626918e-03	-1.354839e-01	-1.561480e-01	3.733839e-02	-9.938556e-03	-3.054237e-02	5.431858e-02	3.851332e-02	1.333830e-01	-3.116747e-02	-1.233400e-02	-2.384637e-02	4.536149e-03	4.511315e-02	4.132152e-02	-9.124058e-02	-1.706572e-02	6.196912e-02	-2.948059e-02	5.398459e-03	-1.014271e-01	-5.753464e-02	-1.127466e-01	-6.232109e-02	9.525665e-03	1.684548e-01	1.828998e-01	8.420980e-02	-1.814688e-02	3.727330e-02	-4.685971e-02	2.880663e-02	-1.731156e-01	-1.759752e-02	-3.686143e-02	-3.313808e-02	1.161950e-01	-3.591308e-01	7.207684e-02	4.945502e-02	1.184580e-01	8.176609e-02	-7.559574e-02	1.825306e-02	-2.023561e-02	6.469063e-02	1.248535e-01	5.274574e-02	6.010946e-02	1.811987e-01	-1.408240e-02	6.874013e-02	-1.003224e-01	-1.293713e-01	6.439786e-02	1.201831e-01	-2.158160e-01	1.210759e-02	-6.940235e-02	2.170014e-02	-8.092949e-02	-1.741078e-01	3.959527e-02	1.659082e-01	1.767605e-01	-3.171151e-02	8.425367e-02	-8.036668e-03	-1.700882e-02	-5.929264e-02	1.739308e-01	7.552761e-02	-1.080805e-01	2.408400e-01	9.008863e-03	3.927876e-02	-1.819459e-03	-1.628765e-01	-4.809205e-02	-1.324358e-01	-2.414211e-01	9.709340e-02	-2.292519e-02	-1.666442e-01	8.241856e-02	-3.602338e-02	5.879059e-02	-1.936473e-01	-1.382060e-01	-8.234991e-02	4.513765e-02	1.488855e-01	6.889083e-02	7.060999e-02	4.109492e-02	7.289202e-02	7.953945e-03	-1.793894e-02	-3.505400e-02	1.151903e-01	1.942579e-01	9.374966e-02	-1.467582e-02	-5.144298e-02	-1.136746e-01	-4.021799e-02	5.124988e-02	-1.504269e-01	8.410223e-03	-1.749629e-01	1.122701e-01	2.327992e-02	-5.651325e-03	-3.219376e-01	3.048669e-02	2.597880e-01	1.155328e-01	-1.742018e-01	-1.766633e-02	-3.700288e-02	-3.360977e-02	1.736041e-01	-3.523787e-02	2.094009e-02	5.834019e-02	-1.149589e-01	-8.535880e-02	4.605659e-02	-2.867555e-02	1.040888e-01	4.633821e-02	1.104909e-01	6.144855e-02	-5.150287e-02	-2.222722e-01	-1.100097e-02	-2.320709e-02	-7.975366e-02	1.536572e-02	9.156612e-02	8.628537e-04	-3.299702e-02	-1.135046e-01	-1.580610e-02	1.773611e-02	8.233873e-02	-8.501931e-03	1.396387e-02	1.009276e-01	9.527302e-02	1.163213e-01	4.575549e-02	-9.796664e-03	-2.069369e-02	2.094962e-01	-1.049593e-01	-3.732917e-02	-3.295051e-02	-1.516036e-03	4.866995e-02	2.741652e-02	-8.804149e-02	-1.536735e-02	-1.019226e-01	-4.371547e-02	1.825393e-01	5.472137e-02	-8.810985e-02	-7.651323e-02	-2.462759e-02	-5.121085e-02	8.979819e-02	1.764539e-01	-5.424051e-02	-1.471151e-02	3.998091e-03	-1.053503e-02	4.963298e-02	1.767626e-01	1.567147e-02	-3.353843e-02	-3.292659e-02	1.437608e-02	2.052090e-02	-1.908419e-01
-8.813524e-01	-9.011981e-03	-1.527469e-01	-1.654677e-01	-1.847584e-01	-1.901918e-01	-9.332848e-02	1.979437e-01	-6.204733e-02	1.053225e-01	5.529535e-02	-3.111754e-02	9.340536e-02	2.109554e-01	1.118881e-01	9.487223e-03	6.114587e-02	5.365461e-02	1.327688e-01	3.224710e-02	1.891025e-01	-2.016116e-02	1.508122e-01	1.317099e-01	1.348897e-01	7.122305e-02	1.038551e-01	2.362076e-01	2.520882e-02	-2.324119e-01	1.990402e-01	5.450855e-03	1.152753e-01	-8.561673e-03	4.525049e-02	-2.147106e-02	-1.263220e-01	-3.438146e-01	1.182447e-01	1.455212e-01	5.478631e-01	2.994189e-01	5.051402e-01	5.885703e-02	2.900512e-01	1.107508e-01	-1.423458e-01	-1.732992e-01	-2.163360e-01	-2.679744e-01	-4.553748e-01	-1.760654e-01	-4.388237e-02	-1.270668e-01	-3.541749e-01	-2.068303e-01	-4.930956e-02	1.067319e-01	2.248454e-01	3.849803e-01	2.777952e-01	3.019190e-01	-1.196477e-01	2.800346e-01	1.492668e-01	-1.502327e-01	-1.439473e-01	-2.272726e-01	-2.673681e-02	-3.405391e-01	-1.230289e-01	-2.504720e-01	5.337538e-03	-1.729662e-01	-2.505244e-01	-1.133720e-01	1.857393e-01	3.103369e-01	5.157419e-01	3.803665e-01	5.748681e-01	3.325667e-02	3.943991e-01	2.008190e-01	-3.157759e-01	-1.634304e-01	-1.178602e-01	-1.793906e-01	-1.419915e-01	-1.428187e-01	-3.777524e-01	-2.468714e-01	-9.461353e-02	-2.104788e-01	-3.450656e-01	-1.272904e-02	1.074931e-01	6.736497e-02	-5.997961e-02	-1.283886e-01	-1.644966e-01	1.177563e-01	1.630089e-01	-7.062666e-02	1.981266e-02	1.310782e-01	8.810893e-02	1.509911e-01	2.681177e-02	-2.244516e-01	3.336191e-02	-5.567755e-02	6.659652e-02	3.576270e-02	-1.479790e-01	-3.135020e-01	-1.089960e-01	-3.530391e-02	-1.228390e-01	-1.040048e-01	1.094958e-01	5.248908e-02	-4.065933e-02	8.087345e-02	1.320885e-01	2.570562e-02	-7.595661e-02	1.734413e-02	1.253481e-01	-1.664460e-01	-2.389910e-02	2.496473e-01	-2.065239e-01	3.356515e-04	-2.165753e-01	-2.199641e-01	-1.104811e-01	-1.579810e-01	3.245677e-02	6.740599e-02	1.148342e-01	1.900884e-01	1.358448e-01	1.600188e-01	3.379459e-01	2.362853e-01	1.705906e-02	-4.204374e-02	5.414661e-02	-6.560357e-02	-2.608702e-01	-1.002364e-01	-1.939765e-01	-9.926336e-02	-2.692195e-01	-2.474829e-01	-3.581320e-01	-3.601908e-01	-5.929840e-02	1.618987e-03	1.850436e-01	-1.109879e-01	1.409293e-01	1.403230e-01	2.635134e-01	2.531081e-01	1.657634e-01	5.750151e-02	5.724523e-02	1.290503e-01	3.697154e-01	-2.095590e-01	-5.625838e-02	-1.914618e-01	6.415539e-03	-7.470604e-02	-2.487303e-01	-3.921991e-02	-3.229399e-02	8.899231e-02	-1.349399e-01	4.148575e-02	7.440808e-02	3.208500e-01	-5.907312e-02	-3.550449e-02	8.416876e-02	1.391482e-01	-4.089059e-02	-8.013614e-02	5.223454e-03	-6.458985e-04	-1.067771e-01	-1.726037e-01	-1.152466e-01	-1.311279e-01	1.371601e-01	5.542225e-02	-3.230115e-02	-9.189290e-02	-1.027200e-01	2.174012e-02	1.266397e-01	-5.566103e-02	2.400148e-01	1.959079e-01	8.952872e-02	3.121342e-01	-1.979577e-02	-1.397041e-01	6.201616e-02	-2.717542e-01	-7.075696e-02	-2.383689e-02	-1.189451e-03	1.247148e-01	4.641535e-02	2.872137e-01	-9.514517e-03	-2.278492e-01	-5.276883e-02	1.896146e-01	7.835885e-02	2.907614e-01	6.764960e-02	2.875859e-02	-1.222359e-01	1.398155e-01	6.229176e-02	6.821978e-02	3.779300e-03	1.629936e-01	1.558128e-02	4.912459e-02	-7.130855e-02	5.546305e-02	-1.416754e-01	-4.739495e-02	4.564620e-02	-3.749809e-02	-3.343698e-02	-7.563370e-02	-1.344730e-01	1.835363e-01	-8.440304e-02	-4.142275e-02	1.219641e-01	-4.082647e-02	-2.585341e-02	-2.851374e-01	-4.043320e-03	-2.560108e-01	1.343563e-02	5.236893e-02	6.475749e-02	3.342689e-02	3.953568e-02	1.794862e-01	-8.505703e-02	-1.380958e-01	1.050950e-01	1.095472e-01	-1.058080e-02	1.393211e-01	1.673406e-01	8.970237e-02	1.500636e-01	9.566040e-02	1.145762e-01	-9.462452e-02	2.173827e-02	3.020014e-01	-1.663705e-02	-1.096291e-01	1.924087e-01	-1.389693e-01	3.888740e-02	-8.604805e-02	-3.322404e-03	-1.674411e-01	3.610229e-02	1.649150e-01	-1.868620e-01	-1.666714e-01	-7.738120e-02	-5.963468e-02	-4.574616e-02	-1.138050e-01	1.715253e-01	-8.858816e-03	-1.011816e-01	-1.432692e-02	-2.341924e-03	2.545004e-02	1.406646e-01	-8.096498e-02	-1.319465e-01	-6.286939e-02	2.354579e-01	6.245129e-02	-8.912686e-02	1.749976e-01	8.414385e-02	-5.605799e-02	1.855459e-01	8.090666e-02	-2.126515e-01	-1.027667e-01	-1.108145e-01	-1.072124e-01	-2.056874e-01	-5.011283e-01	1.343987e-01	1.897861e-01	1.919004e-01	7.933538e-02	1.492142e-01	-1.078377e-01	5.329478e-02	-2.729282e-04	2.241265e-01	7.646368e-02	2.777164e-01	2.279505e-01	9.400222e-02	-8.952689e-03	-8.439607e-02	-1.379499e-01	-2.799425e-02	-6.269546e-03	-3.084150e-01	3.051697e-01	1.513657e-01	1.353239e-01	-1.821689e-01	-2.458901e-01	-2.942584e-01	-1.833576e-01	3.154223e-02	2.460887e-01	1.633139e-01	1.165334e-01	-1.232861e-01	-3.613754e-02	-2.534077e-01	-3.463477e-02	-2.479941e-01	-1.628765e-01	-3.866587e-01	-2.651157e-02	-2.282490e-01	-1.505515e-01	6.708170e-02	1.117763e-01	1.599322e-01	2.010998e-01	3.277637e-01	2.184305e-01	3.167547e-02	2.274236e-01	-1.610393e-03
0.000000e+00	0.000000e+00	0.000000e+00	0.000000e+00	0.000000e+00	0.000000e+00	0.000000e+00	0.000000e+00	0.000000e+00	0.000000e+00	0.000000e+00	0.000000e+00	0.000000e+00	0.000000e+00	0.000000e+00	0.000000e+00	0.000000e+00	0.000000e+00	0.000000e+00	0.000000e+00	0.000000e+00	0.000000e+00	0.000000e+00	0.000000e+00	0.000000e+00	0.000000e+00	0.000000e+00	0.000000e+00	0.000000e+00	0.000000e+00	0.000000e+00	0.000000e+00	0.000000e+00	0.000000e+00	0.000000e+00	0.000000e+00	0.000000e+00	0.000000e+00	0.000000e+00	0.000000e+00	0.000000e+00	0.000000e+00	0.000000e+00	0.000000e+00	0.000000e+00	0.000000e+00	0.000000e+00	0.000000e+00	0.000000e+00	0.000000e+00	0.000000e+00	0.000000e+00	0.000000e+00	0.000000e+00	0.000000e+00	0.000000e+00	0.000000e+00	0.000000e+00	0.000000e+00	0.000000e+00	0.000000e+00	0.000000e+00	0.000000e+00	0.000000e+00	0.000000e+00	0.000000e+00	0.000000e+00	0.000000e+00	0.000000e+00	0.000000e+00	0.000000e+00	0.000000e+00	0.000000e+00	0.000000e+00	0.000000e+00	0.000000e+00	0.000000e+00	0.000000e+00	0.000000e+00	0.000000e+00	0.000000e+00	0.000000e+00	0.000000e+00	0.000000e+00	0.000000e+00	0.000000e+00	0.000000e+00	0.000000e+00	0.000000e+00	0.000000e+00	0.000000e+00	0.000000e+00	0.000000e+00	0.000000e+00	0.000000e+00	0.000000e+00	0.000000e+00	0.000000e+00	0.000000e+00	0.000000e+00	0.000000e+00	0.000000e+00	0.000000e+00	0.000000e+00	0.000000e+00	0.000000e+00	0.000000e+00	0.000000e+00	0.000000e+00	0.000000e+00	0.000000e+00	0.000000e+00	0.000000e+00	0.000000e+00	0.000000e+00	0.000000e+00	0.000000e+00	0.000000e+00	0.000000e+00	0.000000e+00	0.000000e+00	0.000000e+00	0.000000e+00	0.000000e+00	0.000000e+00	0.000000e+00	0.000000e+00	0.000000e+00	0.000000e+00	0.000000e+00	0.000000e+00	0.000000e+00	0.000000e+00	0.000000e+00	0.000000e+00	0.000000e+00	0.000000e+00	0.000000e+00	0.000000e+00	0.000000e+00	0.000000e+00	0.000000e+00	0.000000e+00	0.000000e+00	0.000000e+00	0.000000e+00	0.000000e+00	0.000000e+00	0.000000e+00	0.000000e+00	0.000000e+00	0.000000e+00
-1.063322e+00	1.445951e-02	1.724014e-03	-1.311052e-01	-1.252707e-01	-9.645200e-02	-6.304147e-02	1.327918e-01	1.505483e-01	3.934418e-03	7.446944e-02	1.292218e-01	1.119032e-01	6.970851e-02	1.060125e-01	5.085758e-02	2.359083e-02	9.885292e-02	2.883007e-01	6.563073e-02	-2.024144e-02	-6.757212e-02	-1.024346e-01	1.084267e-01	-1.102334e-01	-2.051637e-01	-5.679826e-02	-8.176526e-03	-9.769848e-02	-3.850480e-02	7.376790e-02	-6.292517e-02	-2.067122e-02	-5.986971e-02	-7.630741e-02	-1.428037e-01	-1.141310e-01	8.497609e-03	2.338276e-01	7.297837e-02	2.087449e-01	2.682758e-01	1.674785e-01	1.823037e-01	3.134141e-01	2.423741e-01	5.254084e-02	-2.730111e-02	-1.250513e-01	-1.859755e-01	6.568027e-03	-1.685112e-01	-1.978102e-01	7.643102e-02	-1.166348e-01	-1.380878e-01	-1.496608e-01	4.465556e-02	7.823674e-02	3.235685e-01	-3.785699e-02	-3.821483e-02	-6.208092e-02	2.243496e-01	1.889130e-01	5.163676e-02	3.913139e-02	9.785169e-02	3.533337e-02	-1.758407e-01	-1.340651e-01	-5.451642e-02	8.214028e-02	-8.231486e-02	-1.874265e-01	9.341175e-02	1.056606e-01	2.186939e-01	3.082870e-01	1.951986e-01	2.629576e-01	5.237017e-02	4.384014e-01	2.206313e-01	-2.178625e-01	-2.986463e-02	-2.904184e-01	-7.054555e-02	-2.046134e-01	-2.534309e-01	-2.184656e-01	9.347441e-02	-1.151197e-01	-3.064732e-01	-1.254192e-01	-1.561211e-01	1.276984e-01	7.935540e-02	1.282130e-01	-1.137999e-01	-7.855725e-02	1.026915e-01	1.218804e-01	2.010202e-02	8.289725e-02	1.525060e-01	1.431884e-01	5.827746e-02	2.316573e-02	-8.444664e-02	1.656157e-01	-3.074299e-02	-6.541850e-02	1.867002e-01	-4.571100e-02	-3.326216e-01	-1.429765e-01	-4.158152e-02	-1.343487e-01	-8.864235e-02	1.566924e-01	5.364663e-02	6.714459e-02	1.694214e-01	1.775867e-01	1.681203e-01	9.972389e-02	1.080576e-01	1.172396e-01	1.036230e-02	-1.318216e-02	-1.148878e-01	-1.206090e-01	-2.509296e-02	-2.398632e-01	-5.057928e-02	-1.323625e-01	-2.294584e-01	1.386981e-01	-1.046512e-01	5.744102e-02	9.762102e-02	-2.625830e-02	1.405301e-01	-1.177356e-01	-3.264866e-02	-9.842512e-02	3.411179e-02	-4.158184e-02	-1.287721e-01	6.765590e-02	-2.174251e-02	-9.689273e-02	-9.755762e-02	-2.650287e-01	-2.761052e-01	-1.414591e-01	-3.928698e-01	-7.596172e-02	-1.033315e-01	7.847759e-02	4.149779e-02	9.912708e-02	3.200093e-02	2.759318e-01	7.163984e-02	1.188691e-01	1.288183e-02	-1.053787e-02	-1.513838e-02	1.420941e-01	-5.168732e-02	-8.691284e-02	2.887545e-02	-3.459627e-02	2.350409e-01	-4.576944e-02	-1.710363e-01	-3.382332e-02	9.571387e-02	9.760601e-02	3.330614e-03	-4.148799e-02	2.224251e-01	1.139924e-01	2.683768e-01	1.859563e-01	-6.211417e-03	3.246660e-02	-7.877778e-02	8.806772e-02	-1.051091e-01	1.092019e-01	-1.173204e-01	-3.159278e-02	-7.925952e-02	1.163373e-01	7.898088e-02	1.410125e-02	-2.409997e-02	1.067832e-01	3.741677e-02	7.245663e-03	2.216775e-01	6.738467e-02	9.054123e-02	1.286746e-01	2.191250e-01	-7.421932e-02	-7.490653e-02	8.777649e-02	-1.289665e-01	1.651813e-01	-1.455448e-01	1.641773e-01	1.487117e-01	-5.789503e-02	-2.751757e-01	-1.073975e-01	-1.340538e-01	7.870639e-02	5.787060e-02	-4.794740e-02	2.389861e-02	-7.757852e-02	1.464754e-02	2.182712e-03	1.293090e-01	1.811621e-01	-1.464294e-02	-5.295628e-02	6.887685e-02	-1.175880e-01	-1.949195e-01	2.918451e-01	-4.037469e-02	-1.390654e-01	1.426416e-01	-2.556313e-01	-1.263627e-01	-9.392682e-02	7.448431e-03	-1.480017e-01	1.619266e-02	2.049280e-01	1.370420e-02	-1.340090e-02	-5.235244e-02	-1.394538e-01	-1.261947e-01	9.139503e-02	1.441401e-01	-1.110714e-01	1.299598e-01	-1.761450e-01	4.776879e-02	-2.067363e-01	-6.586058e-02	-7.728987e-02	-7.177406e-02	1.006412e-02	1.932195e-01	-4.934261e-02	-1.445072e-01	2.417580e-02	-1.210896e-01	3.141411e-01	-1.567999e-01	1.083380e-01	4.442231e-02	2.603858e-02	3.751998e-02	-4.543577e-02	-2.432428e-01	-1.430828e-01	-7.101093e-02	1.750202e-01	-3.808091e-02	-1.037280e-01	2.084994e-01	2.285123e-01	-1.566759e-02	-1.977996e-01	-2.451915e-01	-8.987580e-02	5.679920e-03	-1.103864e-03	-2.752548e-01	1.770504e-01	-2.114830e-02	1.243791e-01	-8.755078e-02	-1.404504e-01	1.392171e-03	2.230713e-02	1.823961e-02	1.772114e-01	2.018962e-01	-1.414125e-01	-5.103912e-02	-1.122136e-01	1.337423e-01	2.053781e-01	-4.263990e-02	2.216918e-01	-5.192473e-02	1.999422e-01	-6.431902e-02	-1.467609e-01	2.581874e-01	-2.485148e-01	-5.358235e-02	-2.244248e-01	-7.350719e-02	-3.544011e-02	2.766646e-01	2.066228e-01	-3.258637e-01	-3.555587e-01	6.360841e-02	1.269383e-01	3.444183e-01	-5.216476e-02	3.198902e-01	7.539919e-03	-9.377453e-02	1.255659e-01	2.518155e-01	1.395295e-01	-1.458164e-01	-3.233251e-01	2.442404e-01	1.053975e-01	-4.218183e-02	-5.898444e-02	-1.696147e-01	-2.096440e-01	-3.030836e-01	-5.547736e-02	2.990474e-01	3.281345e-01	-2.907889e-01	-3.232358e-03	-4.029606e-03	-3.623914e-02	-2.352478e-01	1.205985e-01	-2.022773e-01	-4.255974e-01	-1.334545e-01	3.612386e-02	2.370327e-01	1.669065e-01	2.359469e-01	3.015639e-02	5.204883e-02	7.635097e-02	-1.176268e-01	9.850919e-02	2.077124e-01	-1.604054e-01
3.109373e-01	1.769035e-01	-1.733591e-02	-1.539140e-01	-1.237164e-01	3.159763e-02	-1.304477e-01	8.731421e-03	1.992524e-01	-2.123775e-02	9.602208e-02	6.005868e-02	-7.207751e-02	-5.434271e-02	-4.254879e-02	8.128724e-02	-1.739276e-01	-6.301250e-02	3.673135e-02	-1.229150e-01	1.281041e-01	2.254290e-01	2.051544e-02	6.250744e-02	-4.617675e-02	-6.688215e-04	1.172469e-02	1.368581e-02	-3.250985e-02	4.171811e-02	-1.181776e-01	1.129704e-02	-8.173543e-02	-8.029223e-02	-8.749026e-02	-1.250370e-01	-7.208051e-02	-9.963429e-03	4.972762e-02	1.187794e-01	-1.496234e-01	1.964354e-01	-2.228195e-01	1.408465e-01	-1.505429e-03	1.888830e-01	-5.150703e-02	6.306073e-02	-4.508994e-03	2.360074e-02	5.626242e-02	-4.376305e-02	3.666433e-02	-6.100879e-02	-7.284383e-02	-1.054047e-01	1.988428e-02	2.300985e-01	1.941578e-01	1.590571e-01	-2.826941e-01	3.179930e-01	-1.494122e-01	1.396530e-01	7.193232e-03	2.568596e-02	-1.014739e-01	5.509585e-02	-2.147177e-02	1.754679e-01	-1.360185e-01	-1.719217e-02	-5.909564e-02	-9.084470e-02	1.161357e-02	3.112322e-02	-3.170773e-02	2.163033e-01	6.121309e-02	-6.670726e-02	2.590711e-01	-1.315091e-01	1.496012e-02	1.930869e-01	9.588939e-02	3.204827e-02	2.563113e-02	-1.109148e-02	-1.461063e-01	-6.616712e-02	-2.015758e-02	-4.931369e-02	-1.202246e-01	-1.393403e-01	-1.030463e-02	2.288502e-02	1.947100e-01	-2.765971e-01	1.203908e-01	1.625060e-01	9.624993e-02	-4.571819e-02	1.162957e-01	1.065482e-01	-2.213074e-02	1.519408e-02	1.957706e-03	8.892379e-02	-1.093615e-02	1.459665e-02	-8.620983e-02	-1.179974e-01	-1.230683e-02	-2.449825e-02	7.558377e-02	-1.563447e-01	8.878895e-02	1.572603e-01	-1.011086e-01	5.075589e-03	2.023562e-01	1.435284e-02	6.017140e-02	-5.706438e-03	3.820406e-03	-2.103578e-02	2.265576e-02	5.035244e-02	-4.914034e-02	2.710813e-02	-1.202781e-01	-1.451729e-02	-5.109379e-02	-1.180191e-02	-1.602024e-01	1.148832e-01	7.304085e-03	1.647385e-01	7.573023e-02	2.116636e-01	-1.189848e-01	3.770293e-02	5.865434e-02	6.364130e-02	1.969621e-02	-2.925682e-02	-5.933488e-02	8.648435e-02	-1.253375e-01	-9.585825e-02	1.030153e-01	-3.846659e-03	5.307682e-02	4.022722e-03	-3.346635e-02	1.150687e-02	-1.482945e-02	1.285431e-01	-1.341721e-01	2.252278e-02	3.423788e-02	-7.797895e-02	-6.002417e-02	-1.178811e-01	4.032862e-02	-7.593629e-02	-7.323399e-02	-5.574922e-02	-6.068546e-03	-7.370828e-03	5.522851e-02	4.196074e-02	-6.368052e-02	-5.108150e-02	5.247504e-02	1.000228e-01	-1.355034e-01	-2.538807e-01	-5.234885e-02	9.510208e-02	-4.957850e-02	5.484588e-02	4.319668e-02	1.061098e-01	-1.016565e-01	-8.600353e-03	1.540454e-02	2.558073e-02	3.966974e-02	2.320395e-02	-3.595326e-02	-1.248891e-01	-1.272035e-01	-7.348388e-02	8.947826e-02	3.063915e-02	1.179177e-01	9.153321e-02	-2.116286e-02	-7.927457e-02	5.966096e-02	1.281879e-01	-1.082361e-01	2.367538e-02	8.204350e-02	-7.124414e-02	3.954406e-02	2.996222e-02	-2.639038e-01	9.086268e-02	4.413356e-02	-1.331898e-01	-4.350955e-02	-1.496030e-01	-6.281497e-02	2.297233e-02	1.303716e-02	-1.116720e-01	4.946405e-02	-1.008469e-01	7.426200e-02	6.512717e-02	-3.636044e-02	6.065256e-02	-2.830860e-02	2.284698e-03	3.653761e-02	-9.073653e-02	1.553049e-01	-3.111808e-02	2.419549e-01	-5.746666e-03	8.750120e-02	-1.386703e-01	3.752265e-02	-1.454044e-01	-2.269788e-01	-6.848084e-02	-1.739079e-01	-2.358051e-01	-8.976672e-02	-1.447561e-02	9.926264e-02	1.993198e-01	-1.041754e-02	1.049360e-01	1.800793e-01	-5.679343e-02	-9.067164e-02	-3.488892e-02	-4.488035e-02	-1.714652e-01	1.561882e-01	7.824501e-02	-1.953144e-01	1.187429e-03	4.689397e-02	4.434927e-02	7.065273e-02	-2.048760e-02	-1.338262e-02	1.461246e-01	-4.501250e-02	1.261056e-02	1.812482e-01	-1.149728e-04	1.098800e-01	2.883365e-03	-7.132446e-02	-5.911142e-02	-8.610752e-02	-1.772878e-01	-1.758863e-01	9.369770e-02	-5.666153e-02	-1.523631e-01	6.475108e-02	8.305890e-02	-1.965899e-01	1.248588e-01	2.683594e-01	1.207041e-01	-4.297947e-02	-6.545669e-02	2.633251e-01	-1.793080e-01	-1.814454e-01	3.285063e-01	-1.706016e-02	-1.566527e-01	-2.401042e-02	9.764436e-02	1.274766e-01	-6.723513e-02	-5.999350e-02	1.855769e-01	1.124700e-01	6.081292e-02	-1.742059e-01	5.313595e-02	6.780232e-02	-1.868491e-02	-4.373338e-02	-1.180493e-01	-2.863587e-01	3.133793e-02	-7.811205e-02	1.703461e-01	-5.252828e-02	2.224410e-01	-1.837480e-01	-3.235986e-02	-1.318702e-01	2.044315e-01	1.129085e-01	-9.524844e-02	-1.225942e-01	-1.064817e-01	8.011408e-03	1.426940e-01	9.531686e-02	9.319204e-02	-1.509367e-01	-2.552032e-01	3.574457e-02	-4.195136e-02	1.679374e-02	7.736777e-02	7.490291e-02	-2.457428e-03	-1.380925e-01	1.297970e-01	2.783574e-02	1.416454e-01	-1.475600e-03	-1.283628e-01	-4.771424e-02	-1.729234e-01	-8.573065e-02	2.779162e-01	1.759713e-01	-8.025461e-02	5.166405e-02	-8.117827e-02	-8.830617e-02	7.034738e-02	-7.095831e-02	4.261953e-02	-1.680939e-01	-9.349522e-02	-1.131830e-03	4.491305e-04	1.249714e-01	2.469969e-01	-9.458960e-02	3.277925e-02	1.278548e-01	7.523926e-02	-6.137572e-03	3.031670e-02	1.976575e-02
-5.066505e-02	1.512514e-01	-1.361552e-01	-8.295000e-02	8.622998e-02	1.101931e-01	5.336316e-02	1.133677e-01	3.092474e-02	-7.326909e-02	-8.744980e-02	-4.426951e-02	6.617060e-02	-4.315553e-02	-6.075280e-02	-5.102297e-02	-3.190523e-02	5.072959e-02	3.360346e-02	1.174044e-01	7.489711e-02	8.183288e-02	1.155051e-01	-9.680980e-02	-1.410723e-01	-3.451808e-02	2.855951e-03	4.902393e-02	1.549814e-01	-3.296957e-02	-5.153410e-02	1.539027e-02	-2.646535e-02	2.635226e-02	7.356042e-02	6.030055e-02	8.681115e-02	-8.860656e-02	-2.679032e-01	2.652063e-02	2.543378e-02	7.331985e-02	-5.271281e-02	5.269353e-02	-1.268044e-01	9.250089e-02	-5.371101e-02	1.042049e-01	1.480977e-01	-4.606832e-02	6.906514e-02	-1.507426e-02	1.652857e-02	-5.360882e-02	-2.670978e-02	-1.147390e-02	-4.455267e-02	-3.732387e-02	2.302834e-02	7.099261e-03	-4.232259e-02	1.333227e-01	-1.067257e-02	9.002646e-02	4.616108e-02	-8.464528e-02	2.515269e-02	5.346701e-03	-4.042244e-02	1.336228e-02	2.579177e-02	-5.784578e-02	4.021510e-02	-1.663898e-02	6.674906e-02	1.026386e-01	9.539792e-02	-8.458921e-02	6.451400e-02	-8.460143e-02	1.229068e-01	-1.019672e-01	3.747576e-02	-8.684794e-02	5.593300e-02	6.330612e-02	7.419798e-02	-2.280662e-02	-8.040084e-02	5.062416e-02	1.201822e-01	6.235905e-02	2.246591e-02	-7.397872e-02	2.198994e-02	-2.049954e-02	-6.871679e-02	-1.264266e-01	-3.081115e-02	-2.575588e-02	1.396429e-01	1.558251e-01	1.682301e-01	1.916941e-01	5.636616e-03	-1.128173e-01	9.719647e-03	-1.291570e-01	-9.897023e-02	-8.593432e-02	-5.861654e-02	-6.793994e-02	-4.703245e-02	-3.941656e-02	-3.282705e-01	-6.483870e-02	-3.836801e-02	-6.644787e-02	6.224698e-02	4.532694e-02	8.463880e-02	5.788782e-02	1.336003e-01	4.890816e-02	1.857850e-02	1.194703e-01	-1.785232e-02	-1.489198e-02	7.245862e-02	-8.289676e-02	-1.729613e-02	-3.849032e-02	-4.677236e-02	7.724892e-02	-5.832390e-02	3.546310e-02	2.477338e-03	1.300213e-02	3.275641e-02	8.080446e-02	-1.765339e-02	-1.472556e-02	1.913991e-01	4.627460e-02	-2.926835e-02	-1.683316e-01	6.625608e-02	-2.243382e-01	8.312378e-02	7.063187e-02	-6.118316e-02	-7.156784e-02	1.739692e-01	-7.252724e-03	-1.452555e-02	-1.211025e-02	3.267752e-02	-4.292516e-02	1.046257e-01	3.038177e-02	1.231820e-01	-5.569548e-02	-1.163576e-01	-5.688070e-02	2.557225e-02	1.687469e-01	-1.846811e-02	-1.370512e-01	9.259839e-02	9.407039e-02	-7.806461e-02	1.373919e-01	-8.213497e-02	-7.355715e-02	3.325908e-02	1.141109e-01	-3.002641e-01	-8.118729e-02	-7.620604e-02	1.927111e-01	7.846986e-02	-3.467489e-02	-1.843463e-02	-1.537919e-02	5.849849e-02	1.161882e-01	3.692318e-02	3.659332e-02	-1.400270e-01	1.864165e-01	-2.838967e-02	-9.861922e-02	-1.259859e-01	6.963984e-02	-9.176440e-02	5.314482e-02	-7.253452e-03	-6.040046e-03	2.185448e-02	1.556400e-01	1.509508e-02	1.091699e-01	4.138806e-03	-2.894838e-02	2.499947e-01	-2.408107e-01	-9.401825e-02	-2.685460e-01	1.060069e-02	9.374850e-02	-1.881732e-02	-1.569943e-02	1.063280e-01	-1.282319e-01	9.508030e-02	9.444616e-02	-5.876859e-02	4.085951e-02	-9.717522e-02	-2.281387e-01	2.184203e-01	5.590314e-02	8.832087e-02	-1.129726e-01	8.867604e-02	-9.598903e-03	1.815507e-01	-1.688373e-01	-1.485126e-01	2.104089e-01	6.487585e-02	-6.260636e-02	-1.830554e-01	-1.555838e-01	3.882766e-02	2.229812e-01	1.257552e-01	-1.800142e-01	-1.001406e-02	-8.342689e-03	-5.703217e-02	-6.136672e-02	4.333810e-02	-1.115957e-01	2.156767e-02	-6.773954e-02	-4.439931e-02	-1.977221e-01	2.070329e-01	1.067753e-01	1.193140e-01	8.168450e-02	-2.507738e-02	-2.094355e-02	-1.375041e-01	1.443799e-01	4.615429e-02	1.261923e-01	-1.388818e-02	-1.071554e-01	-1.249724e-01	-5.508482e-02	3.284472e-02	-8.356599e-02	8.384011e-02	1.856550e-01
1.732425e-01	-7.882007e-02	-1.489605e-01	-1.198709e-01	-6.844290e-02	-1.606686e-02	1.078549e-01	8.279318e-02	-1.066512e-01	8.006011e-02	5.924919e-02	4.768932e-02	6.195059e-02	1.515427e-01	4.308674e-02	6.869837e-02	-1.783070e-01	-1.211684e-01	2.661596e-02	-1.174929e-01	2.838176e-02	2.676912e-02	-1.969798e-02	4.686446e-02	-1.327389e-01	-7.546497e-02	-2.709096e-02	-5.064098e-02	1.169192e-01	6.834909e-02	-2.340560e-01	1.294333e-01	-8.066678e-03	1.221843e-01	-9.530995e-02	8.188597e-02	8.986697e-02	-2.043061e-02	-7.761910e-02	-2.875227e-02	1.027929e-01	1.298586e-01	2.025960e-01	9.147514e-03	-2.709808e-02	-1.124832e-01	-3.747197e-02	-3.064895e-02	-4.590200e-02	-1.541941e-01	-4.641206e-02	-3.413839e-01	2.262746e-02	3.193702e-02	1.893608e-01	4.504875e-02	2.932674e-02	-1.564947e-01	-7.295756e-02	2.978049e-02	1.101438e-01	1.410901e-01	8.901833e-03	-9.548469e-03	8.800509e-03	4.142425e-03	-1.156828e-01	2.825734e-02	1.108209e-01	-1.311963e-01	1.538704e-02	-1.825966e-03	-1.082158e-01	3.010055e-01	-1.602711e-01	-1.147005e-01	-4.879560e-02	6.367283e-02	1.589670e-01	1.139730e-01	1.968435e-01	5.328223e-02	9.797741e-03	-4.705366e-03	-3.924405e-02	-5.248037e-02	-1.396812e-03	7.045023e-02	-2.297090e-01	5.162915e-02	7.694070e-02	-2.211944e-02	6.595809e-02	5.695138e-02	-8.465441e-02	-6.124878e-02	-1.304890e-03	7.495971e-02	9.434178e-02	1.260931e-01	2.392882e-02	-5.571656e-02	3.294460e-02	-2.218185e-02	-7.834531e-02	2.471815e-01	1.142198e-01	-1.033264e-01	-1.740584e-02	9.738143e-02	3.991024e-02	-7.950619e-02	-9.521741e-03	-9.637119e-02	1.744137e-02	9.525212e-02	1.179253e-01	9.882779e-02	1.287532e-02	5.371782e-02	-1.590322e-02	7.881865e-02	-4.422114e-02	5.985889e-02	6.866617e-02	8.633094e-02	-4.193925e-02	1.090819e-01	-1.655178e-01	1.254501e-02	-8.386802e-02	-2.165130e-01	1.736354e-02	-9.768169e-02	-6.101360e-02	5.212387e-02	3.826935e-02	-3.855497e-02	6.992302e-02	1.500573e-01	1.097408e-01	4.640736e-02	-1.168738e-01	-3.512156e-01	-2.380602e-02	-3.302523e-02	-1.122546e-01	-1.859146e-01	3.083486e-01	1.229557e-01	7.064000e-02	1.438918e-03	-1.319278e-02	2.372344e-02	-6.908208e-02	2.292524e-02	-1.635010e-03	1.486796e-02	-2.650189e-02	-8.300230e-02	3.477696e-02	6.935350e-02	9.859321e-02	1.084219e-01	4.207525e-02	5.189424e-02	-6.208691e-02	-1.251850e-01	-7.938278e-02	-2.250998e-02	9.180116e-04	1.182100e-01	-5.970457e-02	1.222817e-02	4.744728e-02	-6.259125e-02	2.226529e-02	1.046150e-01	7.427055e-02	1.745946e-01	7.260672e-02	1.281091e-02	4.687828e-02	-1.492075e-01	-1.154618e-01	-9.369255e-02	-1.585389e-01	-3.134632e-01	7.640623e-02	-3.105717e-02	1.796708e-01	1.227824e-01	3.645164e-02	-1.562306e-01	3.407322e-02	6.898792e-02	-1.396813e-03	-7.720247e-02	1.877326e-01	5.885530e-02	-1.236075e-01	6.804511e-02	-5.189901e-02	4.714941e-02	-1.614061e-01	-2.589557e-01	1.184091e-01	1.849177e-01	-8.492663e-02	-6.223203e-02	4.759399e-02	5.720969e-02	5.889203e-02	-8.861637e-02	2.876472e-02	7.633684e-02	-7.402695e-02	3.912384e-02	7.959816e-02	-7.800937e-02	1.082529e-01	2.120408e-01	-1.120906e-01	-7.566258e-02	7.343753e-02	-1.605830e-01	-1.385310e-01	-8.108883e-02	-1.866764e-01	-1.287056e-01	-1.690759e-01	4.713082e-02	-1.017681e-02	-6.267881e-02	7.424154e-02	-1.546510e-01	-1.372897e-01	7.262090e-02	4.393193e-02	1.673005e-01	3.496500e-01	-2.831572e-01	1.048541e-01	-8.868714e-02	3.136549e-02	-7.572304e-02	2.832407e-01	1.145594e-01	2.528043e-02	6.619775e-02	2.739729e-02	3.103459e-02	-9.182160e-02	-9.557171e-02	1.539938e-01	-9.830506e-02	7.896525e-03	1.932399e-03	-3.452441e-01	3.238694e-01	1.803959e-01	-1.000462e-01	-8.769686e-02	-1.313014e-01	-6.136667e-02	6.616176e-02	-2.409953e-02	-1.387409e-01	1.041875e-02	1.164608e-01	5.984973e-02	5.600077e-02	-3.136580e-02	1.763842e-01	2.075940e-01	-1.299488e-01	2.717932e-02	-2.848704e-02	3.488414e-03	-1.562287e-01	-4.299491e-03	-9.544126e-02	2.919746e-02	1.723068e-01	-9.539220e-02	6.829006e-02	9.949311e-02	2.937678e-03	-6.114364e-02	1.047388e-01	-2.819059e-02	6.951286e-02	-2.360245e-02	7.879011e-02	-1.982374e-01	8.630851e-02	6.871875e-02	-2.687303e-01	4.787879e-02	2.799950e-01	8.435766e-02	7.962381e-02	-1.076343e-01	1.077299e-02	-4.097699e-02	-9.420659e-02	-2.117825e-01	5.422338e-02	-1.071084e-01	4.526438e-02	1.303467e-01	-6.561690e-02	-1.818440e-01	-1.024854e-01	-7.528497e-02	6.251197e-02	-1.647654e-01	3.431173e-01	5.759642e-02	1.811662e-01	-6.951091e-02	1.089580e-01	8.786298e-02	1.297607e-02	-2.419630e-02	-1.045961e-01	-9.546061e-02	-6.416810e-02	1.077673e-01	1.905576e-01	3.359997e-02	-7.175713e-02	-4.174893e-02	1.840354e-01	1.112334e-01	1.496061e-01	-8.120424e-03	4.586252e-02	-1.601788e-01	-3.569156e-01	1.904638e-01	-1.815875e-01	-2.817941e-02	1.698597e-02	6.110644e-02	-8.431904e-02	-1.571917e-01	-1.145681e-02	4.603249e-02	8.003669e-02	-9.481632e-02	1.060495e-01	-1.580038e-01	-1.028050e-02	-1.036465e-01	-1.243871e-01	-8.013894e-03	-5.692395e-02	1.784914e-01	-4.811532e-02	2.525296e-01
-1.510396e-01	-8.280954e-02	-7.119333e-02	2.925174e-01	7.058492e-02	-1.971547e-02	2.816232e-02	1.780960e-02	3.364170e-02	1.556559e-02	-4.583382e-02	-9.777726e-02	3.481571e-02	1.407152e-02	1.290862e-02	1.112396e-01	6.045770e-02	-9.052986e-03	-2.186448e-02	-4.437625e-01	-4.194844e-02	9.079853e-02	7.578427e-02	3.477266e-02	2.481475e-02	6.643909e-02	-4.405658e-02	-1.389009e-01	1.311462e-01	-4.990768e-02	-8.017135e-02	1.375149e-01	1.317882e-01	-6.591288e-02	2.241437e-01	-6.986633e-02	-1.751127e-01	9.455355e-02	-7.076157e-02	7.654556e-02	1.674256e-02	9.798412e-02	-2.929796e-02	-1.358569e-01	8.901251e-03	3.007387e-02	-8.009444e-02	7.675534e-02	1.990710e-03	2.957632e-03	4.844043e-04	3.964954e-01	-1.291254e-01	7.471293e-02	-2.332465e-02	5.055839e-02	9.597279e-02	5.110222e-03	-1.050059e-01	-1.684569e-01	-2.933693e-02	-3.584830e-02	-1.441817e-01	1.833075e-01	8.008181e-02	-7.493965e-02	-5.594647e-02	2.675647e-01	-1.300218e-01	5.699265e-02	6.425125e-02	7.219320e-02	1.077606e-01	2.283261e-02	-9.473391e-02	-2.450427e-01	9.190438e-02	-2.212387e-02	-1.135871e-01	1.921815e-02	5.206453e-02	-2.263930e-02	3.381395e-02	4.545988e-02	1.977186e-01	2.347327e-02	3.815976e-02	2.305468e-02	1.092603e-01	1.450421e-02	-6.124889e-02	-1.163459e-01	7.978575e-02	-6.777327e-02	-1.174446e-01	-8.802718e-03	-4.991817e-03	2.788557e-02	-1.294278e-01	8.736871e-02	1.207274e-01	7.491746e-02	1.620372e-01	2.042152e-01	1.043815e-01	-7.553148e-02	-5.852599e-02	-1.473304e-01	4.596878e-02	-3.684970e-02	-8.059035e-02	-1.618490e-01	-4.018912e-02	-4.750622e-02	9.046356e-02	-5.368913e-02	5.713175e-03	-2.957798e-02	1.801819e-01	1.697346e-02	1.383153e-01	1.139262e-02	5.047077e-02	2.162026e-02	-2.405213e-01	7.356646e-02	-3.815277e-02	-4.344421e-02	-5.538261e-03	-7.924964e-02	-1.518422e-01	-5.328666e-02	-1.938996e-02	-5.048681e-03	-1.548405e-02	4.976875e-02	6.162219e-02	8.399001e-02	-1.191656e-01	-8.826852e-02	2.819740e-02	1.703952e-02	7.723800e-03	3.938089e-02	1.542198e-01	-2.908237e-02	1.324004e-01	1.819154e-01	-8.572048e-02	-2.501695e-01	-5.801974e-02	-1.195682e-01	-4.241801e-03	-5.720340e-03	3.863626e-02	1.305135e-01	9.985947e-02	6.718614e-03	-1.400793e-02	-1.176125e-01	5.883872e-02	6.703301e-02	-6.223561e-02	1.602808e-01	-1.112560e-01	1.290769e-01	-1.530914e-02	-1.401958e-01	7.758401e-02	-1.360113e-01	-1.185832e-01	-9.460473e-02	1.008216e-01	-5.392949e-02	5.792214e-03	1.969336e-01	-5.149849e-02	-2.188412e-02	-4.409683e-02	-1.315154e-01	-2.706837e-01	-1.466204e-01	1.386681e-01	3.337228e-02	1.482948e-01	1.967257e-01	-4.632464e-02	6.752315e-02	-1.745419e-01	1.104146e-01	2.042984e-01	3.349609e-02	-8.076483e-02	-1.202014e-02	7.440839e-02	-3.773015e-02	-4.112539e-02	6.028528e-02	-2.092078e-01	-6.936117e-02	-3.119942e-01	-1.234951e-02	8.487102e-02	2.038576e-01	5.151126e-02	2.363242e-01	1.188652e-01	-3.160928e-02	6.313930e-02	-3.050350e-02	3.435265e-02	1.670479e-01	6.861538e-03	-2.123826e-02	-8.433273e-02	-1.100209e-01	-1.308022e-01	1.020278e-01	-7.458998e-02	-1.006706e-01	2.617925e-01	-1.504913e-02	-6.141508e-02	5.632900e-02	1.030544e-01	1.877323e-01	7.367727e-02	-1.303593e-01	4.293720e-01	-5.849956e-02	-1.933518e-01	-2.574015e-01	7.895166e-02	1.595107e-01	-4.976170e-02	-1.008834e-01	-3.116965e-01	-1.419776e-02	-7.326641e-02	1.818520e-01	-9.416905e-02	-2.900426e-02	-5.804611e-02	-1.914239e-01	2.517609e-01	1.656326e-01	1.949725e-02	9.258250e-02	-9.323932e-02	1.005891e-01	-1.105743e-01	4.707263e-02	-2.151535e-01	1.151386e-01	4.746513e-02	1.188732e-02	-1.199027e-01	8.104167e-02	-3.727992e-02	-1.003596e-01	1.242433e-01	1.312093e-01	1.553678e-02	-5.850965e-03	-4.798585e-02	-9.749037e-02	-5.643620e-02	1.073332e-02	-1.188136e-01	7.692308e-02	1.118328e-01	7.099892e-02	-1.813205e-02	8.303148e-02	6.425052e-02	-8.339489e-02	-9.854398e-02	6.670965e-02	5.367019e-02	8.339537e-02	5.634373e-02	-1.232207e-01	-1.251877e-01	-3.663042e-01	3.632923e-01	1.171102e-01	1.555356e-01	-1.940497e-01	-7.260904e-02	5.780872e-02	-7.839030e-02	-1.980922e-01	3.546110e-02	7.054707e-03	1.219737e-01	7.994754e-02	8.389064e-02	9.746116e-02	3.633536e-02	-1.971560e-02	-1.008905e-01	-4.429258e-02	4.806825e-02	2.648588e-02
-6.436845e-02	6.491245e-02	-3.964573e-03	-3.228661e-02	-6.713748e-02	6.370621e-03	6.844171e-02	1.164047e-01	3.490473e-02	1.406792e-01	1.025684e-02	3.656907e-02	-3.110228e-02	1.642696e-01	-3.411579e-01	-7.610653e-02	1.394821e-01	2.278420e-01	4.958887e-02	-9.218103e-03	-6.449520e-02	-5.759647e-02	6.871699e-02	-3.861575e-02	9.935160e-03	-2.113987e-02	-1.260804e-01	9.199060e-02	-2.284253e-02	8.495970e-02	7.431250e-02	1.977637e-01	-2.010075e-01	-9.772568e-02	-1.109431e-01	-8.815064e-02	-5.474136e-02	8.375844e-02	9.966382e-02	2.718319e-04	2.452123e-02	-3.894145e-02	6.044051e-03	-2.180954e-02	-4.848531e-02	-3.752855e-02	8.110995e-02	-7.183045e-02	5.831580e-02	1.745221e-01	7.628917e-02	-3.346649e-01	7.508695e-02	5.598737e-02	-1.953446e-01	4.609065e-02	1.225878e-01	-3.798685e-03	-3.680571e-02	1.522786e-02	9.928319e-03	-9.129498e-02	-7.311732e-02	-8.230341e-02	-5.889761e-02	-2.208758e-02	1.358900e-01	1.123154e-02	1.151277e-02	1.529677e-01	-5.954096e-02	-1.214151e-01	2.301101e-02	2.276237e-02	1.938802e-01	1.580354e-01	1.554482e-01	-4.880043e-02	1.461863e-02	3.781146e-02	-5.182665e-03	-1.487060e-02	-1.512342e-01	-6.162527e-02	-2.027371e-02	-5.527887e-03	-2.715901e-01	-1.668042e-01	1.031240e-01	-3.546967e-02	1.369946e-02	3.354232e-02	-2.435347e-01	1.917033e-01	3.591243e-02	4.941258e-02	-1.608902e-02	4.052293e-03	-3.619502e-02	-1.027670e-01	-4.125412e-02	9.214766e-02	-1.965788e-02	3.085727e-02	-1.188521e-01	-2.850622e-02	1.975738e-03	4.761744e-02	-3.776593e-02	1.679753e-02	1.811634e-02	1.213036e-01	-6.586099e-02	-6.869883e-02	-8.365446e-02	-2.143863e-02	-2.281756e-02	1.150939e-02	-1.066242e-01	5.713946e-02	-3.036068e-02	-5.282204e-02	8.492522e-02	-1.628966e-01	3.177399e-02	-7.128118e-03	-1.992513e-01	1.894008e-01	9.608171e-02	-1.336555e-01	3.641016e-02	-1.316398e-01	-2.257840e-02	-2.261842e-02	1.098719e-01	-1.398890e-01	-9.879743e-02	-8.503666e-02	4.767260e-02	9.312541e-02	2.004984e-01	9.334581e-03	-1.710405e-01	-7.746663e-02	2.546715e-01	-2.856918e-01	5.084198e-03	1.008220e-01	4.580664e-02	4.866512e-02	-2.725416e-01	1.183231e-01	5.747292e-02	1.462435e-01	1.129787e-01	-2.221925e-02	-6.490623e-02	4.386670e-02	4.370328e-02	2.463141e-02	9.797342e-02	6.705270e-02	2.628179e-01	-1.227458e-02	4.198899e-02	-2.603030e-01	-3.706755e-01	4.718624e-02	6.942840e-02	-1.679116e-02	1.947037e-01	-7.874297e-03	2.889034e-02	2.350210e-02	2.773878e-02	-5.342243e-02	5.949106e-03	8.864888e-02	1.873502e-01	6.293964e-02	2.185929e-01	1.291834e-02	-1.240394e-01	-2.992320e-01	-2.793883e-02	3.535606e-01	-2.760483e-02	-2.657731e-01	3.338119e-02	1.488181e-01	-1.055749e-01	5.854664e-02	-4.150105e-02	-7.897898e-02	-9.591493e-02	1.256988e-01	-8.580261e-02	4.051328e-02	-7.695159e-02	2.041716e-01	-1.132349e-01	4.177523e-02	-8.724826e-02	9.019138e-02	-3.171023e-02	2.832463e-01	2.523089e-01	-8.460112e-02	-6.195066e-02	1.517139e-01	-5.493236e-02	3.105216e-02	6.689964e-03	7.565386e-02	1.292290e-01	-9.947753e-02	-1.503133e-01	2.076863e-01	1.122441e-01	3.807730e-03	-1.537339e-01	2.346816e-02	3.069196e-02	-2.045474e-01	4.844739e-02	-8.764964e-02	2.569809e-01	-2.876038e-01	-2.442393e-01	-2.298158e-02	-3.632250e-02	7.139054e-02	-5.539912e-03	4.843260e-02	5.584800e-02	1.244138e-01	-1.246957e-01	-1.625415e-01	-4.743147e-02	-6.437947e-02	2.247148e-01	8.306365e-02	7.494924e-03	2.980596e-01	-2.342081e-01	1.869517e-02	1.171919e-01	3.229849e-02	1.085922e-01	-8.361063e-02	1.695142e-01	-2.874125e-02	7.328319e-03	4.520118e-02	1.754808e-02	-9.048271e-02	-9.077910e-02	-1.972051e-01	1.446935e-01	8.329134e-02	1.174322e-01	9.646630e-02	-7.427936e-03	2.688410e-01	-1.620156e-01	-1.429463e-01	4.479896e-02	4.363129e-02	5.664173e-02	-1.416833e-01	8.140181e-02	9.063280e-02	1.961976e-01	9.446556e-02	1.776237e-01	-3.519526e-01	-6.660389e-02	-2.262061e-01	-5.379774e-02	3.195214e-01	1.840223e-01	-2.885106e-01	-1.235432e-01	-1.721526e-01	2.644383e-03	-8.379732e-02	7.193119e-02	-2.163758e-01	5.817244e-02	-1.226494e-01	1.092750e-01	-1.273443e-01	-2.266348e-01	-1.685680e-02	5.700511e-02	2.930255e-01	1.486669e-02	8.931392e-02	2.817655e-01	-7.837945e-02	-2.280283e-01	3.413049e-02	5.993947e-02	-4.222274e-02	-2.334597e-02	9.263606e-02	-1.672250e-01	-1.319071e-02	-7.190312e-02	-6.613181e-02	1.435384e-01	-2.739680e-01	1.337540e-01	5.615758e-02	3.696344e-01	2.911470e-02	-1.768400e-01	-1.960353e-01	2.084183e-01	-1.347279e-01	3.402361e-01	-1.160828e-01	-2.814388e-01	1.591403e-01	-1.212398e-01	2.687135e-02	2.923762e-02	-3.731520e-02	7.244793e-02	6.061674e-02	-5.868911e-03	1.704733e-03	-7.366608e-02	-5.626671e-02	5.474785e-02	7.599804e-02	6.822681e-02	-6.762908e-02	-5.263840e-02	-1.517935e-01	7.532814e-02	2.271351e-02	-1.361818e-02	-4.306525e-02	-2.556627e-02	5.294228e-02	-2.191770e-02	6.018938e-02	6.062022e-02	-4.281723e-02	-4.780343e-03	-8.700706e-03	1.054037e-01	-1.157201e-01	-8.533619e-02	2.785456e-02	3.329363e-01	-1.764552e-01	9.876315e-02	-1.035397e-01	1.774343e-01
-6.258687e-01	-1.236179e-01	-3.333259e-02	1.562827e-01	2.533496e-02	3.435760e-02	-1.195239e-01	7.916448e-02	1.229718e-01	5.996131e-02	8.938948e-02	1.087118e-01	8.748943e-02	1.131179e-01	-9.371200e-02	1.135885e-01	3.104473e-02	7.812270e-02	1.223779e-01	1.387222e-01	5.507910e-02	-1.750988e-01	-7.663868e-02	-2.216220e-01	-3.893971e-02	2.254103e-02	3.700947e-02	6.762305e-02	6.968083e-02	1.265878e-02	7.937609e-02	-3.458604e-02	2.470491e-02	7.457575e-02	-3.405364e-02	3.683834e-03	8.722023e-02	8.101413e-02	-2.723669e-02	-1.218720e-01	1.067590e-01	-1.153843e-01	-5.330036e-02	1.016479e-01	1.690535e-02	2.499904e-02	1.675534e-02	-5.412457e-02	1.809309e-03	-3.518887e-02	-8.300609e-02	5.398921e-02	4.327798e-02	4.230605e-02	1.329172e-01	1.883199e-02	-3.758311e-02	9.788027e-02	8.769938e-02	1.554800e-01	-8.612961e-02	-1.278656e-01	-7.853465e-02	4.979414e-02	2.637506e-04	-1.145534e-01	-6.783502e-03	-2.566748e-02	1.863883e-02	-1.236925e-02	4.127105e-02	1.765973e-03	2.402852e-02	3.642007e-02	-3.077748e-02	1.938306e-01	1.189555e-01	-5.841745e-02	-5.428704e-02	-3.062706e-02	-2.936802e-02	-1.081908e-01	-4.850346e-02	-7.203970e-02	2.096028e-02	1.065381e-01	-5.930435e-02	3.113268e-02	-1.813065e-02	-2.728403e-02	-8.417359e-02	7.637983e-02	4.891177e-02	2.464320e-02	-8.128356e-02	8.238959e-02	-4.751333e-02	-5.508767e-02	1.064106e-01	2.009291e-02	-7.979007e-02	-9.576551e-03	3.855171e-02	-1.775161e-02	3.779616e-02	5.076984e-02	1.391402e-02	1.810523e-02	7.255746e-02	-1.190473e-01	-2.671254e-02	-1.150100e-01	4.992718e-02	-2.328241e-01	-2.101302e-02	-4.716851e-02	-3.784511e-04	6.497560e-02	2.437542e-02	1.726497e-01	1.076092e-01	2.787522e-03	-1.507968e-02	5.625532e-02	9.433324e-02	1.684822e-02	1.929915e-02	2.407079e-01	-2.078471e-02	-1.032524e-01	6.740932e-02	-6.541955e-02	3.017145e-02	-4.061532e-03	-8.646673e-03	3.626891e-02	1.684493e-01	4.029547e-02	-1.559377e-01	-2.488883e-02	-8.164121e-02	5.045594e-02	-3.671775e-02	-8.340595e-02	-2.352184e-01	-4.003324e-02	-3.174276e-02	-1.148567e-01	-7.919909e-02	-1.660200e-01	5.847493e-02	6.763692e-02	1.299248e-02	-1.794159e-04	9.960452e-02	4.298188e-02	1.084503e-01	6.625637e-02	2.089540e-01	1.532733e-02	8.726211e-02	-1.629727e-03	1.712527e-03	-1.763724e-01	8.818667e-02	1.940883e-01	-1.088656e-01	-1.907284e-01	-2.582642e-02	-2.700322e-02	1.710703e-02	4.546183e-02	7.703536e-02	6.667222e-02	-1.147268e-01	2.060331e-02	4.808962e-02	9.667684e-02	1.018394e-01	-7.212142e-02	-1.238579e-01	6.831128e-02	8.757001e-02	-1.345449e-01	4.689463e-02	2.534108e-01	-2.007057e-01	1.076029e-01	1.102106e-01	1.236822e-02	-1.565943e-01	4.273332e-02	8.857597e-03	6.215350e-02	-4.744300e-02	-3.499322e-02	1.314033e-01	-1.897515e-01	4.192061e-01	2.051083e-02	-1.017322e-02	6.963855e-02	3.152226e-03	2.416472e-01	-2.000560e-01	-7.036289e-02	-1.735054e-01	-5.109795e-02	1.781780e-01	1.182915e-03	8.219375e-02	3.769681e-02	-1.640983e-01	-1.894752e-01	-1.437157e-01	-1.491763e-02	1.035100e-01	9.825300e-02	-5.424056e-03	-1.318447e-02	-3.811685e-03	-5.777007e-02	1.056398e-01	-1.312056e-01	1.290504e-01	-1.242969e-01	-1.285562e-01	-9.783744e-02	-1.083218e-01	2.467931e-02	7.147300e-02	4.796484e-02	1.425047e-02	9.426375e-02	-1.509926e-01	-1.749640e-01	-1.185140e-02	1.963290e-01	-1.072332e-01	-8.196539e-02	7.814476e-02	5.258755e-02	-1.406487e-01	4.494434e-02	-6.870197e-02	1.884062e-02	8.270448e-02	4.922784e-02	1.972775e-01	9.945464e-02	2.200615e-02	-6.367851e-02	1.954624e-01	-8.120368e-02	-5.042095e-03	-5.857887e-03	9.490025e-02	1.694182e-01	5.797257e-02	4.315432e-02	-1.539244e-01	5.426902e-02	-3.091706e-02	-3.966539e-02	-9.720027e-02	1.901594e-01	-9.814321e-03	-1.875116e-01	-8.837932e-02	-8.878239e-02	7.943874e-02	6.972414e-02	-1.242952e-02	-1.331319e-01	4.840963e-02	3.896670e-02	-2.104879e-01	-1.378956e-01	3.615734e-02	2.805132e-02	4.925095e-02	2.222368e-02	6.786064e-02	8.182485e-03	4.132649e-02	-5.467457e-02	4.321215e-02	5.917866e-02	1.496730e-01	-1.211545e-01	-7.807980e-03	-5.687077e-02	-1.333741e-01	-5.922473e-02	2.488228e-01	-1.708567e-02	2.173106e-02	1.124725e-01	-1.246188e-01	7.693867e-02	-1.224168e-02	-1.555724e-01	-7.222911e-03	-1.486469e-02	7.421853e-02	5.402154e-02	-4.165596e-02	-1.580777e-02	-6.805638e-03	-3.891224e-02	-2.767554e-02	1.766417e-01	-9.233554e-02	1.029690e-01	3.636644e-02	1.408649e-01	5.025954e-02	-1.463125e-01	-3.189993e-02	-6.511345e-02	-2.906588e-02	-1.882762e-02	7.818460e-03	2.364864e-02	1.355958e-01	7.466355e-02	-1.737048e-02	1.647573e-01	4.690125e-02	-1.087843e-01	1.713803e-02	-1.994651e-01	2.351047e-02	1.798735e-02	-3.542878e-02	4.255956e-02	-7.184461e-03	5.949428e-03	-3.505270e-02	2.310571e-03	1.721671e-02	-8.692517e-02
-3.747641e-01	3.751939e-02	3.417911e-02	-1.142995e-01	2.597968e-02	-6.517615e-02	-8.491436e-02	-3.795019e-02	-2.047526e-01	1.343250e-01	7.818350e-03	9.243775e-03	7.422681e-02	-1.259751e-03	7.252380e-02	-8.843405e-02	1.193362e-01	1.313192e-01	6.633230e-02	-1.359402e-01	-7.458469e-02	3.304669e-03	3.095806e-02	1.691668e-01	4.279517e-02	8.105153e-02	1.345089e-01	-8.204777e-02	3.479957e-02	-6.000333e-03	8.218682e-02	4.611760e-02	-6.504867e-02	-4.912467e-02	-1.140504e-02	-9.576092e-02	-4.776615e-02	-2.090955e-02	8.666912e-02	1.145541e-01	1.878605e-01	1.096129e-01	1.459426e-01	-3.982992e-02	7.217960e-02	3.194122e-02	-4.462533e-04	-5.768911e-02	1.684512e-02	2.119385e-02	-1.249858e-02	-2.635854e-01	-2.009259e-01	-9.444909e-02	-1.508520e-01	-9.077316e-02	1.830753e-02	-4.843938e-02	3.307622e-02	4.122203e-02	1.396271e-01	7.355347e-02	2.967366e-03	-1.360350e-01	-3.466203e-02	-1.047391e-01	-8.107093e-02	4.243056e-02	-1.517822e-01	-1.226063e-01	-1.666705e-01	-2.354438e-01	1.841107e-02	-1.884177e-01	-1.208982e-01	-6.019961e-02	3.431180e-02	-1.164356e-02	2.550163e-01	7.980793e-02	3.024143e-02	-1.020478e-02	4.298464e-02	-8.078834e-04	-2.074766e-01	1.152945e-02	-9.612945e-02	4.512896e-03	-1.075852e-01	-8.966045e-02	-3.936204e-01	3.474974e-03	-6.468003e-04	-1.558810e-01	-2.738703e-02	-2.358759e-02	8.275330e-02	7.847053e-02	4.667466e-03	-3.711295e-02	5.156095e-02	-1.962720e-02	-5.919952e-02	-3.967280e-02	-1.531690e-02	1.424366e-01	1.058916e-01	1.361761e-01	1.906933e-02	-7.263366e-02	6.480946e-02	1.055081e-02	-6.009351e-03	7.533126e-02	6.743499e-02	3.364971e-01	-1.969527e-01	-9.275285e-02	8.361952e-02	5.224461e-02	1.012961e-01	-8.622419e-02	-2.202930e-02	-8.723752e-02	1.008759e-01	9.901568e-02	-2.204368e-01	3.188852e-02	-6.241429e-02	-6.052043e-02	9.742116e-02	-2.127709e-02	-1.287757e-02	7.590429e-02	-2.635601e-01	-5.725539e-02	-2.507293e-01	-1.879460e-01	-7.086292e-02	-2.554811e-01	8.283017e-02	5.303830e-02	1.884934e-01	7.409442e-02	2.113182e-01	6.249956e-02	1.157557e-01	-3.121679e-02	-8.756512e-02	1.732282e-02	2.237632e-02	6.273462e-02	-4.696762e-02	4.024722e-03	-1.034166e-01	3.067223e-02	5.865491e-02	-4.863626e-02	-1.215807e-02	3.489472e-02	-2.525786e-02	-9.301834e-02	4.853245e-02	2.315048e-01	1.059809e-01	4.324189e-02	4.305944e-02	8.466914e-02	8.962532e-02	1.381495e-01	1.254326e-01	-1.526023e-01	-4.496438e-02	2.118965e-01	5.506432e-02	4.865452e-02	-9.465837e-02	1.079558e-01	1.089745e-01	-6.992172e-02	-1.489357e-01	2.298632e-01	-1.192808e-01	-1.993920e-01	1.434352e-01	1.145593e-01	-4.503843e-02	2.192669e-01	1.149787e-01	-7.348578e-02	-4.434293e-02	3.770734e-02	-1.582121e-01	-9.106109e-02	-3.260373e-02	-1.073468e-01	7.410205e-02	-6.699041e-02	7.817102e-02	-4.581683e-02	-3.381030e-02	1.390603e-02	2.020508e-01	1.773048e-01	2.950551e-02	5.440837e-02	1.021857e-01	2.057764e-02	-7.477463e-02	-1.305159e-02	-3.939729e-02	-1.538477e-01	-1.225418e-01	-1.027707e-01	-5.619747e-02	-5.383226e-02	1.911186e-02	2.456945e-02	-2.433184e-02	-1.334527e-01	1.004455e-01	2.668531e-01	5.737662e-02	1.374882e-01	-1.820806e-02	2.096282e-01	1.000258e-01	3.758076e-02	4.096308e-02	-1.098861e-01	1.897986e-01	-1.541243e-01	-2.081066e-01	6.463913e-03	2.779333e-02	-4.668286e-02	1.385678e-01	2.810855e-02	4.479128e-02	1.252966e-01	4.740776e-02	-4.787986e-02	-7.412948e-03	1.014826e-01	-3.692090e-01	2.012325e-02	4.281923e-01	1.284497e-03	-3.677164e-02	-2.731062e-02	-2.881336e-01	5.387657e-03	-2.759383e-02	1.477877e-01	-2.331333e-02	2.743125e-02	1.790314e-01	1.584885e-01	-3.381117e-02	-8.768756e-02	1.785989e-01	1.136840e-01	6.078163e-02	-8.079758e-02	4.215128e-02	8.792408e-02	-2.144966e-02	1.621718e-01	-7.111512e-02	1.801204e-01	6.427640e-02	-5.580293e-02	-1.624829e-01	-3.388830e-04	1.753514e-01	-1.680347e-01	9.510139e-02	-1.882950e-01	-1.432917e-01	-1.058448e-01	-6.719449e-02	1.930845e-01	1.560568e-01	9.036881e-02	-1.252294e-03	3.434539e-02	1.411255e-01	1.270861e-01	1.597320e-01	9.194033e-02	-1.914937e-01	-3.025003e-02	-4.946585e-02	-3.831806e-02	-1.031970e-02	5.257986e-02	-1.185603e-01	-4.087554e-02	-4.658998e-02	8.750159e-02	-1.193384e-01	-2.038290e-02	4.832549e-02	-1.686303e-02	3.424008e-02	-2.057570e-01	-3.046487e-02	1.055875e-01	1.963052e-01	-8.555659e-02	3.535363e-03	-1.801202e-01	1.405025e-01	1.716721e-01	3.119628e-02	-2.780596e-04	-3.720439e-02	9.569505e-02	1.292596e-01	-2.632049e-01	-1.955077e-01	-1.172080e-01	-1.574327e-01	5.882395e-02	-1.549457e-01	-3.356611e-02	8.763011e-02	-1.235030e-01	2.140749e-01	-1.001895e-01	2.067745e-01	5.965941e-02	-1.485204e-01	-1.158454e-01	6.766712e-02	-8.633908e-02	4.997580e-02	1.553907e-01	-1.987345e-02	-2.455036e-01	-2.838856e-02	1.319638e-02	1.279647e-02	-1.677956e-01	-5.360159e-02	-1.061324e-01	8.818730e-03	3.830073e-03	5.118882e-02	2.353084e-02	9.481675e-02	1.274935e-01	7.055615e-02	3.613602e-02	2.186912e-02	1.672344e-01	2.372656e-02	1.247482e-01	1.390307e-01	1.310937e-01	-1.045245e-01
-1.984061e-01	9.319255e-02	-8.539945e-02	-1.005700e-01	-1.730397e-01	1.495183e-01	-3.643778e-02	1.220981e-01	2.576998e-01	-1.901020e-02	7.161057e-02	2.195891e-01	6.254213e-02	-2.524318e-01	-4.243990e-02	-1.201943e-01	8.414434e-02	3.116693e-02	1.107526e-01	5.700528e-02	-2.294685e-02	-3.253928e-02	2.487398e-01	-1.711900e-01	-1.310075e-01	-1.052644e-01	-1.899823e-01	6.538368e-02	1.340823e-01	2.958801e-01	-4.337569e-02	-1.497646e-02	-2.130651e-02	6.265845e-02	1.300068e-01	-4.911759e-02	-7.029478e-02	-2.556962e-01	3.713253e-02	1.333839e-01	2.264847e-01	-8.296473e-02	-1.974740e-02	-2.803885e-02	2.624095e-01	-5.478973e-02	-2.060409e-01	-1.827169e-01	-2.942155e-01	-7.335222e-02	1.587644e-01	2.031130e-01	1.052578e-01	8.186636e-02	-2.513991e-02	1.544069e-01	5.012698e-02	-6.916487e-02	-1.749781e-01	-2.586861e-01	2.658018e-02	4.992603e-02	1.805160e-02	1.809921e-01	-2.663652e-02	1.569961e-01	7.306135e-02	-4.114530e-02	-1.690304e-02	-1.809625e-02	-5.626437e-02	8.476989e-02	1.237099e-01	-1.057050e-01	5.388696e-02	-1.399135e-02	-1.991317e-02	5.152367e-02	5.802024e-02	-2.576224e-03	-2.534528e-02	-4.437769e-02	1.780614e-01	9.149223e-02	-1.416521e-01	-9.220146e-02	-1.006366e-02	-1.434665e-02	1.926827e-01	1.135097e-01	7.000933e-03	-1.296536e-03	-6.623986e-02	1.275344e-01	5.171107e-02	-1.686522e-01	-1.441335e-01	-1.646511e-02	-2.340994e-02	3.298777e-02	-2.840532e-02	1.315714e-01	9.178402e-02	3.876337e-02	-6.244135e-03	6.918404e-02	-2.326110e-01	-5.344829e-02	-5.636756e-03	-8.050824e-03	-4.974490e-03	2.361360e-02	2.624762e-02	8.163679e-02	-9.362738e-02	-3.474330e-02	-3.552694e-02	1.444019e-01	-5.905883e-02	-6.259646e-03	-8.938093e-03	-4.158833e-02	1.053493e-01	2.418485e-02	-6.061699e-02	-8.742281e-03	8.636572e-02	-4.263751e-02	2.089651e-02	-4.574967e-02	-4.791823e-03	-6.846521e-03	2.049984e-02	-1.494357e-02	9.501836e-02	8.274497e-02	1.124833e-01	-1.138351e-01	9.266677e-02	-2.324566e-01	-2.383530e-02	-2.447907e-03	-3.501162e-03	-1.265417e-02	-6.623157e-02	1.142611e-01	1.263264e-01	9.471792e-02	1.334898e-02	-7.499008e-02	-9.888125e-02	-5.280931e-02	-5.566197e-03	-7.950287e-03	-3.222755e-01	1.358698e-01	5.953681e-02	2.193796e-02	2.097121e-01	4.136853e-02	-5.921077e-02	-4.930825e-02	-2.157439e-02	-2.211186e-03	-3.162930e-03	1.025916e-01	-3.961126e-02	-4.879255e-02	8.563901e-02	3.276924e-02	1.831998e-01	-8.890831e-02	-1.247286e-01	-5.630654e-02	-5.953329e-03	-8.501821e-03	-1.544419e-01	9.672986e-02	6.256044e-02	-7.819435e-02	7.631104e-02	3.831262e-02	-1.124071e-01	3.905236e-02	6.157088e-02	-3.751835e-03	-5.363019e-03	-1.134219e-01	-1.164907e-01	5.605796e-02	9.738906e-02	3.467646e-02	-2.799264e-02	-1.976084e-01	2.231400e-01	-3.140613e-02	9.781619e-02	-4.643132e-03	2.273681e-01	2.116203e-03	-2.733912e-02	7.852141e-02	3.354723e-03	6.697777e-02	-2.653338e-01	-4.147477e-02	1.719532e-02	-8.254151e-03	-1.177603e-02
-9.840991e-02	8.482516e-02	9.980710e-02	-1.160789e-02	8.727114e-02	-4.577060e-02	6.508862e-02	2.364569e-03	7.488852e-02	3.466860e-02	-7.741233e-02	-1.743432e-01	-1.423490e-02	-1.080828e-01	-1.386851e-01	9.185953e-02	1.799893e-01	-1.174943e-01	3.960334e-02	-6.437452e-02	9.916038e-02	-2.718702e-02	-2.316733e-03	2.480329e-01	-1.718209e-02	1.324605e-01	-1.238921e-01	-1.234265e-01	1.981922e-01	-1.592149e-01	-2.175920e-01	1.663269e-01	6.935183e-02	1.693804e-02	1.717510e-01	2.304313e-01	4.614930e-02	-6.247126e-02	-2.042077e-02	-5.950223e-02	-5.718619e-02	1.239484e-01	-1.303852e-01	-7.990507e-02	6.512543e-02	-5.187787e-02	-1.464192e-01	2.307448e-02	9.783985e-02	-1.261324e-02	9.347502e-03	1.614134e-01	1.358460e-01	4.898587e-02	7.817512e-02	7.279504e-02	-6.818659e-02	9.815233e-02	-1.078594e-01	-1.598609e-01	2.233904e-01	-1.517058e-01	-2.513872e-01	1.247074e-02	2.155593e-01	9.225597e-02	2.636608e-01	2.177906e-01	1.641296e-01	-2.950941e-02	-7.874896e-02	4.697951e-02	-1.460245e-01	-3.736250e-02	-1.812704e-01	-1.861367e-01	3.117887e-01	-2.756163e-01	-3.124040e-01	-1.314590e-03	2.200347e-01	1.266829e-01	4.958546e-02	-4.642478e-02	5.979078e-02	-1.020849e-04	2.174884e-01	9.391714e-02	-9.920166e-03	1.965789e-01	-2.156246e-01	-2.833889e-01	1.357936e-01	-1.443819e-01	-2.817540e-01	1.286085e-01	-2.538036e-01	-7.582200e-02	2.039232e-02	-1.553365e-01	1.799878e-02	8.427060e-02	1.580077e-01	7.860716e-02	1.466083e-01	1.964700e-03	-9.705174e-02	-9.432825e-02	4.881457e-02	-1.173886e-01	-1.298911e-01	1.993963e-01	5.946237e-02	-5.545109e-02	-8.215944e-02	1.138070e-01	-8.726817e-03	-5.219251e-02	1.109017e-01	1.871597e-02	-7.654336e-02	8.464210e-02	-1.468577e-02	-7.831812e-02	7.694858e-02	-4.349358e-02	-3.669907e-02	8.501811e-02	-5.075993e-02	-8.824513e-02	-2.541665e-01	1.379213e-01	-9.348858e-02	1.131969e-01	1.032386e-01	1.933839e-01	1.167759e-01	1.681774e-01	-1.577632e-02	-5.324635e-02	-6.935566e-02	-6.500161e-02	-1.579298e-01	1.738573e-01	-2.207826e-02	-3.097822e-02	-9.845571e-02	-1.972715e-01	4.402041e-02	9.003395e-02	-2.830012e-01	1.222778e-01	6.990322e-02	3.169425e-02	3.077115e-02	4.624268e-03	4.743359e-02	1.754863e-01	5.541658e-02	1.828391e-02	-1.250315e-01	-3.445329e-02	-1.771246e-02	-2.396665e-02	-6.252486e-02	6.065576e-02	1.107294e-01	-4.049380e-02	1.858369e-01	3.713295e-02	-1.272848e-02	-3.243899e-02	1.273150e-01	-5.500811e-02	-1.386349e-01	8.574871e-02	1.780634e-02	-2.464345e-02	-7.933082e-02	-5.895363e-02	5.576740e-02	-6.841861e-02	-5.521116e-02	5.212443e-02	1.210291e-01	-1.408170e-01	1.137849e-01	1.759127e-01	-1.790329e-01	1.008823e-01	-7.448505e-04	1.636226e-02	-8.288758e-02	-1.236084e-02	-4.084822e-02	9.444739e-02	-1.194053e-01	-1.100196e-01	-9.636631e-02	-2.606834e-01	-1.677573e-01	1.195734e-01	1.303814e-01	3.129324e-01	4.773814e-02	3.239431e-01	2.231466e-01	-3.399750e-01	-3.045610e-02	-3.235789e-02	7.974743e-02	-1.392547e-01	-1.046669e-01	2.661126e-02	-1.087476e-01	5.656239e-02	6.019036e-02	9.201812e-02	1.911336e-02	1.004409e-02	1.242765e-02	7.595524e-02	-5.579405e-02	-1.035484e-01	8.368052e-03	-1.266109e-02	-4.181262e-02	-1.657051e-01	6.376746e-02	-4.200274e-02	-1.903333e-01	1.900472e-02	-7.087794e-03	1.972126e-01	9.936693e-02	2.092855e-01	-1.451007e-01	-3.766185e-02	-1.473111e-02	8.260811e-02	3.975218e-02	6.376021e-02	-1.670343e-02	-1.564782e-01	2.302276e-01	-1.037527e-02	-2.677695e-02	-1.185249e-01	-4.093870e-02	2.956564e-02	7.656145e-03	-1.137188e-01	1.154510e-01	-4.119443e-02	2.159772e-02	-2.082416e-02	-1.257174e-01	1.791202e-01	3.186503e-02	7.871815e-02	-1.204538e-01	1.170075e-01	-7.658459e-02	-2.672086e-01	1.821269e-02	-6.320003e-03	5.707691e-03	1.198124e-01	-2.283153e-01	1.414703e-01	2.321673e-01	-6.293484e-02	-2.086123e-02	-1.705715e-02	4.000704e-02	3.120807e-02	-1.194432e-01	7.664123e-02	2.071951e-01	7.916114e-02	-1.320363e-02	-3.005673e-01	1.492395e-01	1.499719e-01	-2.275267e-01	-8.359191e-02	1.199462e-01	-3.929509e-02	-2.423637e-02	-4.472304e-02	-1.384560e-01	-2.006650e-03	3.734558e-02	9.978170e-02	5.638929e-02	1.728441e-01	7.708001e-02	-2.613895e-02	-1.497560e-02	-3.097243e-02	-7.462820e-02	1.422466e-02	1.824595e-02	-3.721432e-02
1.584419e+00	-7.804256e-02	-2.148629e-01	-1.015313e-01	-1.356031e-01	4.315555e-02	-2.943624e-01	-7.089738e-01	6.158062e-02	-5.853577e-02	-8.431458e-02	-2.383831e-01	3.373666e-01	-5.247055e-02	1.279007e-01	-2.611664e-01	1.480927e-01	-1.533554e-01	1.458390e-01	1.299625e-01	-3.297496e-01	5.215090e-01	9.761748e-02	-3.211038e-02	2.421337e-01	1.758901e-01	-3.006935e-01	-3.766038e-01	1.077225e-01	-3.840049e-02	-1.550448e-01	9.420068e-02	4.016657e-02	8.948498e-02	4.653557e-01	4.223252e-01	-3.836505e-01	-4.454195e-01	-9.836722e-02	-4.832998e-02	-1.477465e-01	1.050132e-01	4.829775e-02	3.137741e-01	3.023859e-01	4.580090e-01	-4.101448e-01	-4.769717e-01	-8.247165e-02	-4.020639e-02	-2.232681e-01	-1.603651e-01	1.112995e-01	3.261365e-01	5.916516e-01	5.099177e-01	-4.500436e-01	-6.252690e-01	-2.417997e-02	3.889462e-02	1.484089e-01	6.444626e-01	9.313805e-02	4.917394e-02	1.222550e-01	5.012997e-02	-6.079565e-01	-5.008591e-01	1.233914e-02	5.784495e-02	-6.933991e-01	4.160174e-01	2.341174e-01	-1.243493e-02	3.267698e-01	1.050913e-01	1.019324e-02	-2.535995e-01	-5.612640e-02	-2.700522e-02	-1.033628e-01	2.327035e-02	1.270561e-03	2.626021e-01	2.832089e-01	4.007652e-01	-2.157378e-01	-4.349141e-01	-9.322510e-02	-4.568910e-02	4.917743e-01	-5.917018e-02	-2.296798e-01	-2.086915e-01	-9.242009e-02	1.462855e-01	-7.108701e-02	3.496550e-02	5.110405e-02	-2.185535e-02	-1.374616e-01	1.559062e-01	9.125499e-03	2.846079e-01	3.056100e-01	2.090105e-01	-7.124929e-01	-1.246350e-01	6.121988e-02	-1.736249e-02	1.907242e-01	-4.171620e-01	2.937607e-01	-5.940547e-02	9.901981e-02	-4.254113e-02	-1.626952e-01	7.123249e-02	-3.033371e-02	8.549218e-02	-1.456763e-02	-2.486589e-02	4.566302e-02	-4.044408e-01	1.647159e-01	-2.710580e-01	1.636107e-01	3.840690e-01	-1.830969e-02	-8.639824e-03	-9.677347e-02	2.789508e-01	1.083420e-01	-4.970603e-02	-2.962530e-03	-1.803447e-01	-2.347372e-01	2.724566e-01	-3.982856e-02	-1.900508e-02	-2.654149e-01	-3.323267e-02	-1.762594e-01	-9.746871e-03	-8.617859e-03	-3.531023e-01	4.386457e-01	3.477687e-01	-1.767456e-02	-8.337341e-03	1.651080e-01	1.325550e-01	2.248936e-01	-4.967218e-01	-4.090008e-01	-3.175146e-01	2.064703e-01	3.107380e-01	1.474467e-01	7.728495e-02	-5.064897e-01	-2.759314e-01	-1.598821e-01	1.654309e-02	4.539679e-02	-3.372140e-01	5.791660e-01	7.038580e-01	-2.726664e-02	-1.292672e-02	-4.406104e-01	-3.174752e-01	-5.509486e-02	-2.827620e-01	5.847473e-02	-5.533620e-02	1.713014e-01	9.797779e-01	-2.432342e-02	-1.151372e-02	-1.667770e-01	6.142842e-02	5.622734e-03	-3.935461e-01	-7.685890e-02	-9.884307e-02	7.443576e-01	6.354821e-02	-5.883478e-02	-2.834708e-02
1.369017e-01	-2.093043e-01	2.164397e-02	-1.235353e-01	-1.506712e-02	1.649749e-01	-1.437582e-01	1.501054e-02	-8.024282e-02	-4.164438e-02	5.757920e-02	7.087874e-02	-1.023697e-02	-3.695779e-02	-1.071025e-02	4.923991e-02	-1.869280e-02	-1.803176e-02	2.090102e-01	4.330225e-02	3.314988e-02	-4.554809e-02	3.545495e-02	-5.299382e-02	1.135910e-01	-2.782796e-02	-1.446112e-02	-3.283454e-02	-7.428471e-03	-7.082229e-03	-4.878662e-03	-1.779308e-03	-6.567264e-03	-1.862315e-03	-8.488459e-03	-3.272082e-03	-3.154640e-03	-1.314414e-02	1.151125e-01	4.913380e-02	-2.516728e-01	-6.257829e-02	-1.526992e-01	1.407171e-01	2.480300e-02	-1.235286e-01	1.365286e-01	-6.669686e-02	-6.375365e-02	5.219954e-02	-1.670316e-02	-5.934869e-02	8.210956e-02	1.834288e-02	6.793352e-02	6.910096e-02	6.713388e-02	9.351801e-02	6.502042e-02	-1.389944e-01	-4.614626e-03	-5.213930e-02	1.518397e-01	1.048373e-02	-1.152440e-01	1.476205e-01	-1.480117e-01	3.362895e-02	3.500198e-02	-1.107245e-01	1.224187e-01	4.481497e-02	-1.083448e-01	1.176145e-01	-1.059642e-02	5.554090e-02	7.268490e-02	5.551778e-02	1.190610e-01	3.370044e-03	5.461735e-02	1.050977e-01	-3.996651e-02	8.669940e-02	-1.364266e-03	-8.539266e-02	4.459723e-02	-2.583182e-01	-1.449687e-02	1.262261e-01	-1.479299e-01	-3.419817e-02	-1.770258e-01	1.677815e-01	-1.002904e-02	1.175746e-01	2.697819e-01	5.380649e-02	5.875088e-02	-1.210983e-03	-6.417311e-02	-1.318139e-02	-2.431382e-02	-1.872296e-02	1.809923e-01	2.171846e-01	-1.808956e-01	-1.963085e-01	-1.393435e-01	-1.783668e-02	2.962057e-02	-2.044164e-01	-8.273095e-02	1.401704e-01	8.177597e-02	6.389212e-02	1.526798e-01	1.252097e-01	1.588536e-01	-2.336481e-03	-1.418156e-03	2.188590e-03	6.125641e-03	1.513923e-01	1.067688e-01	9.908697e-02	-2.696702e-02	3.811079e-02	-5.038672e-02	-2.293647e-01	-1.215406e-01	-9.829467e-02	-1.413823e-01	-2.730110e-02	-9.862586e-02	-7.213662e-03	-1.160949e-04	8.839508e-02	-3.788210e-02	-1.637292e-02	-7.186188e-04	-4.040207e-02	-2.492255e-02	-2.676063e-02	7.355851e-02	8.025575e-02	1.238709e-01	-6.627229e-02	-1.408659e-01	-9.823123e-02	1.218722e-02	-1.101296e-01	7.042319e-02	5.191469e-02	1.488620e-01	-8.391092e-03	-1.394712e-03	-4.616780e-03	8.072638e-03	-2.651203e-02	2.467625e-02	8.139691e-02	-4.495246e-02	-1.372266e-02	3.798220e-02	-7.829709e-02	-1.982733e-01	2.410209e-01	1.396847e-01	-3.565769e-01	-4.147058e-02	-1.283845e-01	-1.221268e-01	1.000158e-03	-3.458860e-02	4.761681e-03	-1.151250e-01	-8.944925e-02	1.020776e-02	-9.090413e-02	-1.654392e-02	1.266209e-01	4.088330e-02	1.694276e-01	7.348958e-02	-9.074176e-02	4.660650e-02	3.382749e-01	2.820513e-01	-9.092521e-02	-1.820162e-01	-1.156123e-01	4.540381e-02	2.154322e-03	4.975388e-02	-1.574222e-01	7.272073e-02	8.317472e-02	-7.065291e-02	-5.790604e-02	1.956213e-01	1.338311e-01	1.312823e-01	1.528797e-01	1.817568e-01	1.921595e-01	2.809786e-01	2.769457e-01	5.601526e-02	-6.316284e-02	1.279406e-01	-5.190668e-02	7.180696e-02	-1.111544e-01	4.558186e-02	2.647329e-01	1.284735e-01	1.366594e-01	-8.758874e-02	-5.961340e-02	4.368421e-03	-1.983890e-01	-1.512138e-01	-5.717379e-02	-4.897580e-02	8.115058e-02	3.665608e-02	1.927190e-03	-4.445094e-02	4.089753e-03	1.919077e-02	5.315789e-02	-9.256456e-02	-7.663743e-02	5.972162e-02	1.181562e-01	8.297386e-02	1.305404e-01	-1.184789e-01	-4.097883e-02	-2.016890e-01	-1.653926e-01	1.874149e-01	1.695723e-01	5.268957e-03	-3.345064e-01	4.019955e-02	-2.194743e-01	-1.843255e-01	-6.335635e-02	-8.700388e-02	1.309043e-02	-2.182849e-01	-8.278410e-02	-3.249808e-03	-1.892260e-01	-2.778770e-02	-5.432219e-02	-3.368618e-02	3.317984e-01	1.178783e-01	1.983390e-01	-2.135489e-01	-2.046138e-01	4.850163e-02	-1.945594e-01	8.397537e-02	8.124209e-02	1.300278e-01	1.387238e-01	2.606683e-01	5.530782e-02	-3.737024e-02	-8.064472e-02	9.189098e-02	5.372460e-02	-3.741107e-01	4.737422e-02	3.489726e-02	-8.665280e-02	-4.427284e-02	7.484207e-02	-1.856550e-01	2.752372e-02	8.321266e-02
-4.193543e-03	-1.178950e-04	-1.692118e-04	-3.191021e-03	-6.480443e-02	-1.711355e-01	-3.021897e-02	-4.625579e-03	-2.016888e-01	-7.478718e-02	-1.173067e-01	4.807390e-01	-6.941965e-02	2.931321e-01	-3.272975e-02	1.105744e-02	-7.746720e-04	-2.130999e-05	-3.076458e-05	-5.888972e-04	-1.257632e-02	-3.608024e-02	7.448780e-02	-3.699303e-02	5.346128e-02	-3.381172e-02	3.288765e-02	-6.757143e-02	-1.352154e-02	-4.156033e-02	1.097125e-01	-3.377275e-02	-7.067856e-03	-1.995929e-04	-2.863105e-04	-5.381949e-03	-1.051957e-01	1.923978e-01	-2.158611e-02	-2.691303e-01	3.316167e-01	-1.694873e-01	2.612218e-05	8.734341e-02	-1.123965e-01	5.785808e-03	2.574063e-02	6.392856e-02	-5.056758e-03	-2.998914e-03	-4.293630e-03	-7.543517e-02	1.630873e-01	-4.836514e-02	1.707034e-01	-6.989243e-02	-1.777903e-01	2.460800e-02	-1.192355e-02	-7.985645e-02	2.675542e-01	7.147683e-02	5.159504e-02	-2.192218e-01	-2.018665e-01	-1.032601e-02	-1.473750e-02	9.530558e-02	1.308658e-02	5.001433e-02	9.809903e-02	1.276454e-01	-2.898912e-02	-5.871825e-02	-1.807625e-02	-3.195496e-02	-7.850690e-02	4.845673e-02	6.581810e-02	4.049069e-02	-1.303896e-01	-7.369529e-03	-1.053117e-02	-8.330092e-02	4.700826e-03	-1.215139e-01	1.317855e-01	-4.309209e-02	6.232115e-02	1.975825e-01	3.147331e-02	1.519317e-01	-1.936320e-01	2.273306e-02	8.579340e-02	-1.795978e-02	-1.896623e-01	-1.316392e-02	-1.876543e-02	3.289875e-02	-3.287490e-02	5.141901e-02	2.032220e-02	6.617816e-02	2.740595e-02	-4.595658e-02	1.001909e-01	-1.420387e-06	-4.026087e-02	-1.217345e-02	5.101402e-02	1.130250e-01	-1.355077e-01	-1.712556e-02	-2.437263e-02	-4.480164e-02	3.290944e-02	4.295924e-02	-1.385692e-01	2.414310e-02	8.844692e-02	1.222087e-02	1.256240e-02	9.517599e-03	7.413852e-02	4.387963e-02	8.040999e-02	6.735472e-02	-3.264249e-03	-1.140241e-02	-1.626639e-02	-5.824997e-03	-7.325447e-02	5.207184e-02	-6.855568e-02	1.204967e-01	3.576504e-02	1.881803e-01	-6.008891e-02	2.554051e-02	6.600532e-02	-1.646543e-01	6.515162e-02	-4.883935e-02	1.337783e-02	-3.232472e-02	5.104233e-02	2.548798e-01	-1.620933e-02	2.467251e-02	-3.472460e-02	6.496368e-02	5.578713e-03	7.359975e-02	-1.986475e-02	-1.862753e-01	-3.230355e-02	-6.530514e-02	-4.381102e-02	1.400885e-01	-1.470997e-02	6.098501e-02	4.441292e-02	1.838165e-01	1.764342e-01	8.482318e-02	-1.536908e-02	6.069352e-02	1.308478e-02	-2.721477e-02	-8.822740e-02	-2.334822e-01	-4.444675e-02	-7.274738e-02	-1.039453e-01	9.126380e-02	2.949250e-01	-4.420434e-03	-6.324901e-03	-1.077989e-01	-1.352876e-01	-6.166451e-02	-5.400355e-02	-3.587167e-02	1.014816e-01	-8.040727e-02	1.967310e-01	8.583318e-02	3.909971e-02	-1.017469e-02	1.096696e-01	-2.680542e-01	5.486274e-02	7.675843e-02	-3.170493e-02	-2.007832e-01	1.968465e-01	9.610888e-02	2.968293e-02	1.223326e-01	-8.292299e-02	9.519289e-02	-5.230293e-02	-1.481666e-01	1.508784e-01	-5.665407e-02	-6.909506e-02	-2.895691e-02	3.450052e-01	-4.367866e-02	3.375396e-02	8.136097e-02	2.985265e-02	4.664296e-02	-1.250562e-02	-6.178204e-03	-3.618663e-02	2.626913e-02	-9.497818e-02	-1.114999e-01	1.016069e-01	6.853548e-03	-1.771710e-01	5.892658e-02	7.926903e-03	-8.196640e-03	-1.170899e-02	-1.006616e-01	-1.014110e-01	-6.738647e-02	-4.321513e-02	1.657075e-02	-3.875071e-02	2.216461e-03	1.852290e-01	1.270789e-01	-3.681942e-02	7.914161e-02	1.618426e-02	5.868073e-02
-1.653643e-01	2.064245e-01	-2.018036e-01	-1.585157e-01	1.685794e-01	-2.649953e-01	1.884939e-02	1.718989e-01	2.543625e-01	2.468169e-02	3.253542e-02	-4.596023e-02	-2.845580e-02	-5.618782e-02	-3.454029e-02	1.660137e-02	-4.670742e-02	5.070012e-02	-1.178260e-02	-5.265595e-02	-5.460753e-02	5.538548e-02	-5.103657e-02	4.847758e-02	-5.750513e-02	-3.086791e-02	-1.927440e-02	6.455370e-02	-1.302923e-02	8.856416e-02	9.210479e-02	-5.135982e-03	-1.037247e-02	-6.265229e-03	-1.449696e-02	-8.556449e-03	-8.428375e-03	-1.980081e-02	1.851846e-03	-2.904740e-01	7.177855e-03	1.279947e-02	1.014146e-01	3.388975e-01	-1.480309e-01	1.057837e-01	6.922580e-02	-1.655220e-02	8.637105e-02	-7.175883e-02	-4.484871e-02	-8.726546e-02	-5.425763e-02	-2.847489e-02	-7.289694e-02	2.243129e-02	1.630552e-02	3.377201e-02	-1.918271e-01	-6.043981e-02	-2.399734e-01	2.626234e-02	-2.924360e-01	1.588366e-01	-1.638681e-02	-2.572533e-01	-1.942047e-02	-9.844056e-02	-1.392851e-01	1.550445e-01	8.994290e-02	6.006058e-02	1.083783e-02	1.679254e-01	3.349994e-01	1.394224e-01	-1.034734e-01	5.687957e-02	1.149233e-02	-7.586632e-02	-1.024936e-01	-7.730172e-02	1.119175e-01	1.304638e-01	-9.275588e-02	-1.001997e-01	-6.270694e-02	-1.946205e-01	-1.216184e-01	1.115463e-01	1.040581e-01	3.124835e-02	2.297880e-01	1.409038e-02	-1.179424e-01	7.829873e-02	6.477957e-02	3.021548e-02	-3.560481e-02	4.544039e-02	-5.730664e-03	1.099962e-01	-2.447736e-02	3.441594e-03	-1.536933e-01	-2.024933e-02	1.024849e-01	1.536760e-01	-2.057700e-01	1.951484e-01	-8.734206e-02	4.105011e-02	1.012120e-01	-7.520448e-02	2.911882e-02	4.685219e-02	1.216612e-01	4.680574e-02	-6.020386e-02	5.343123e-02	7.464328e-03	-9.359215e-03	-9.527816e-02	-4.496663e-03	8.698349e-02	-5.103804e-02	-2.603027e-02	-1.159156e-01	-1.538398e-01	2.539119e-02	-8.227995e-02	7.730957e-02	9.130598e-02	1.280470e-01	-1.015569e-02	9.651041e-02	1.173913e-01	-3.869153e-02	7.605319e-02	-1.034411e-02	1.060344e-01	-9.689386e-02	-1.695501e-01	-1.526732e-01	2.590051e-02	1.664021e-02	-5.834092e-03	1.278985e-01	-6.141485e-02	-2.807925e-02	-2.343111e-01	5.761942e-02	1.015191e-01	6.119827e-02	-1.417636e-02	2.271771e-02	-4.457424e-02	1.023698e-01	1.390211e-01	4.955117e-02	6.136722e-02	9.494396e-02	6.598382e-02	-2.511746e-03	-2.332326e-01	1.650422e-01	2.367699e-01	1.779127e-01	-2.477888e-01	-6.305668e-02	-6.809924e-02	8.599033e-02	1.335233e-01	6.320242e-02	1.302865e-01	8.862073e-02	1.368035e-01	1.452279e-02	2.118737e-02	-5.461850e-02	-4.479887e-02	-9.481285e-02	-5.353630e-02	3.721173e-02	4.442119e-02	3.430582e-02	-1.746832e-01	-2.989348e-01	-3.059277e-01	9.777541e-02	2.924864e-02	-1.391775e-02	-1.008263e-02	-6.925273e-02	-1.017836e-03	-3.605495e-02	-1.043003e-02	-1.668589e-01	1.397159e-02	-2.021511e-02	-8.922740e-02	-7.661468e-02	-9.292839e-03	5.625970e-02	-6.171883e-02	-6.353336e-02	-1.432167e-01	-5.517342e-01	4.529539e-02	-2.734378e-01	1.160898e-01	-1.371344e-01	2.253593e-01	2.201236e-03	1.562181e-01	8.859437e-02	-1.005486e-02	1.260184e-01	3.470173e-01	2.933441e-02	8.741458e-02	4.398934e-02	1.100420e-01	-2.578041e-01	-2.184607e-01	-3.408847e-02	5.021596e-02	-7.410345e-02	1.497110e-01	3.840621e-02	1.461718e-01	7.769564e-02	8.113736e-02	1.390975e-01	-4.742863e-02	-1.425386e-01	8.541856e-03	1.750704e-01	6.070578e-02	1.444703e-01	-2.015497e-01	-3.640918e-02	-2.481082e-01	1.114716e-01	2.152908e-01	2.830219e-01	4.691668e-02	7.912514e-02	-1.727843e-02	6.201095e-02	3.788944e-03	-5.359033e-02	-2.079203e-02	-1.811706e-02	-8.961423e-02	1.060810e-03	6.024592e-03	2.229746e-02	1.954638e-01	4.396619e-02	5.893784e-02	-2.577012e-01	9.047686e-02	1.841846e-01	3.312890e-02	-2.991850e-02	1.354857e-02	-6.070690e-03	-6.074441e-02	2.317277e-02	-1.372790e-01	-1.015658e-01	-3.004812e-01	-1.528494e-01	8.383804e-02	-6.739372e-02	7.977406e-02	1.228303e-02	2.329981e-01	-8.764893e-02	3.335970e-01	1.254973e-01	1.495567e-01	2.211764e-01	-4.152423e-02
-8.262511e-03	-1.311349e-04	-3.226043e-04	-7.510759e-04	-5.294300e-03	1.431055e-02	-1.593600e-01	1.378654e-01	-1.282214e-02	-2.169320e-02	9.605196e-02	-9.447655e-02	1.054579e-01	2.633343e-03	-1.499421e-01	1.033588e-01	4.745105e-03	-1.518320e-03	-2.234074e-05	-5.861172e-05	-1.296583e-04	-9.407856e-04	-1.522615e-02	6.517192e-02	-2.527155e-02	-3.676379e-02	-3.887329e-02	-3.242039e-02	4.005556e-02	-6.089391e-02	-1.704537e-02	4.967530e-02	1.021966e-01	-3.454642e-02	-1.609931e-02	-2.119494e-04	-5.553252e-04	-1.205428e-03	-8.867211e-03	2.182628e-01	6.103396e-02	-1.138397e-01	-3.995971e-02	-2.806563e-01	-1.638053e-01	5.700600e-02	8.465483e-02	3.532361e-02	-3.348824e-02	2.448011e-01	-2.701913e-02	7.979337e-02	-3.252088e-03	-8.079978e-03	8.136507e-02	6.183228e-02	2.223398e-01	1.079032e-01	-2.416086e-03	-1.120326e-01	-2.137587e-01	-1.138721e-01	-6.615545e-02	1.392671e-02	1.470180e-01	-5.422125e-02	-6.988113e-02	-1.700507e-02	1.717883e-01	-1.168378e-02	-2.838908e-02	1.282283e-01	1.595484e-01	3.309320e-02	2.434536e-02	4.662392e-04	7.137988e-02	4.137959e-02	-1.256845e-04	-4.401147e-02	-1.010859e-01	-1.253047e-01	-1.019976e-01	-1.277085e-01	7.465744e-03	4.759653e-02	-8.206838e-03	-2.115679e-02	-4.477347e-02	1.137843e-01	8.772720e-02	-2.305266e-02	1.958897e-02	8.993972e-02	-6.104415e-02	-5.967080e-02	-1.125308e-01	-6.821516e-02	4.275803e-02	1.379240e-02	8.327785e-03	5.726504e-02	-1.448004e-01	-1.349268e-02	-3.483767e-02	-7.265003e-02	-2.532006e-01	7.158812e-02	2.438247e-02	-1.519512e-01	8.938833e-02	2.252832e-01	-1.916631e-02	-4.787701e-02	4.098413e-02	6.719256e-02	2.107227e-01	5.516637e-02	5.995434e-02	1.163747e-01	-1.817209e-02	-4.769598e-02	-2.601049e-03	-1.603667e-01	-1.156330e-01	2.392550e-02	-2.246990e-02	2.345715e-02	6.842053e-02	6.470591e-02	1.429986e-02	4.016068e-02	2.549125e-02	8.651158e-02	-1.710910e-02	4.792033e-02	-1.370593e-01	-1.181363e-02	-3.083069e-02	-6.291732e-02	1.438564e-01	-1.833757e-01	8.061427e-02	4.380303e-02	-1.432041e-02	1.231039e-01	-1.563105e-02	8.949239e-02	1.217046e-01	-4.358353e-02	-1.035726e-01	4.004932e-02	-4.114943e-02	-1.813927e-01	-3.116723e-02	-7.884758e-02	-1.547838e-01	-1.156279e-01	-5.955488e-02	8.391960e-02	9.626895e-02	8.578616e-02	1.383282e-01	9.486608e-02	2.253160e-01	1.315813e-01	-5.631883e-02	6.318410e-03	-3.719458e-02	3.575627e-02	-9.602015e-02	-3.609621e-02	9.143535e-02	-9.033575e-02	2.626861e-02	-6.496614e-02	3.628259e-02	4.251422e-02	5.725884e-03	9.078202e-02	1.628282e-01	1.653510e-01	1.025902e-01	-1.032702e-01	-2.242255e-02	-1.513414e-01	4.404236e-02	6.113556e-02	9.623569e-02	-1.245044e-02	-2.611895e-02	-6.283807e-03	4.240300e-02	-5.302430e-02	-1.234689e-01	-1.282672e-01	5.880386e-03	-5.473846e-02	5.478414e-02	7.364809e-02	9.091708e-02	2.839095e-02	6.339076e-02	-4.933643e-02	3.189472e-02	-2.355209e-02	2.163915e-01	-3.142691e-02	1.844260e-01	-1.094497e-01	-8.932452e-02	-2.317041e-02	7.621843e-02	-2.272002e-02	3.939635e-02	-1.144470e-01	-1.490356e-01	7.934722e-02	1.042885e-01	2.456932e-02	-4.412890e-02	-9.511313e-02	-4.266552e-02	-2.525919e-02	4.383857e-02	-6.192535e-02	-1.177640e-01	1.366960e-03	4.426052e-02	9.139692e-02	9.800844e-02	9.913534e-02	-3.479692e-02	-1.348169e-01	8.720176e-02	1.903406e-01	8.673615e-02	7.123767e-04	1.988129e-01	9.120227e-02	-2.294734e-02	2.377974e-01	-5.418308e-02	-4.166153e-02	-5.770942e-02	8.040258e-02	-5.437653e-02	-1.396949e-02	2.561571e-02	-5.582155e-02	-1.074224e-02	-1.494932e-01	-7.662089e-02	-9.529520e-02	8.646994e-02
-1.444141e-01	1.334758e-02	-7.352062e-02	2.572623e-02	-6.113773e-02	-9.217329e-02	-9.238581e-02	-7.957530e-02	-1.197241e-01	-7.965142e-03	-1.139388e-01	3.002971e-01	-2.000543e-02	1.586763e-01	3.204292e-01	-5.735236e-02	8.764648e-02	8.806711e-02	-5.499292e-02	6.734541e-02	-1.591471e-02	-1.458772e-02	-1.351318e-02	-1.197182e-02	-1.853047e-02	-1.845188e-02	-1.566544e-02	-2.440739e-02	-2.006372e-02	7.588844e-02	-2.690716e-02	-2.203492e-02	1.419711e-01	4.956916e-02	-2.996360e-02	-3.415495e-02	-3.372794e-02	-2.943642e-02	1.321263e-01	1.270626e-01	-3.737027e-02	-1.184918e-01	-1.079084e-01	-6.891153e-02	1.049327e-01	-4.639628e-02	-2.969911e-02	3.380903e-01	2.284330e-01	-1.249807e-01	-9.419734e-02	7.550120e-02	-4.278767e-02	-6.339456e-02	-9.792315e-03	-6.509347e-03	-2.247934e-01	3.796720e-02	-2.065414e-01	-1.330036e-01	9.265576e-02	-4.852154e-02	1.378857e-02	-2.439708e-04	-2.800736e-01	-1.803583e-01	-1.538204e-01	2.243841e-02	1.676936e-01	-9.171927e-03	3.378383e-01	2.366939e-01	6.651342e-03	2.889942e-01	2.570223e-01	2.941158e-01	-1.256023e-01	-1.539938e-01	1.251459e-01	-7.944313e-02	4.164894e-03	3.246820e-02	-4.735244e-02	8.967377e-02	-1.916269e-01	-1.955941e-01	-6.976856e-02	5.444524e-03	-6.010861e-03	-1.554846e-02	1.344118e-01	2.987106e-02	-4.902054e-02	-1.042840e-01	-4.378977e-02	1.197957e-01	-6.838146e-02	4.077924e-02	-1.641789e-01	-4.972562e-02	1.120882e-01	1.136524e-01	-5.883405e-02	5.088321e-02	9.606154e-02	-7.756832e-02	-4.596091e-02	-1.196066e-03	-4.792004e-02	1.706701e-01	2.583111e-01	7.499710e-02	2.345834e-01	9.833219e-02	-4.933392e-03	3.126120e-02	-2.292777e-03	4.815635e-02	-6.247066e-02	2.499038e-03	7.073913e-02	6.954340e-02	-2.475977e-02	-1.079612e-01	-7.351652e-02	7.094880e-02	-3.874152e-02	-1.192386e-01	1.191561e-02	-2.295457e-02	3.664297e-02	-1.007183e-01	-4.278308e-02	9.245932e-02	1.241982e-01	8.266837e-02	1.048615e-01	5.919329e-02	2.285624e-01	-1.931511e-02	7.732598e-02	-2.621639e-02	9.823069e-02	-1.436907e-01	-1.858373e-02	7.134022e-02	-1.920296e-01	-7.614781e-02	1.418662e-01	-9.381029e-02	-1.284649e-01	1.970745e-01	7.998490e-02	6.695115e-02	-5.358830e-02	-7.488238e-02	5.184239e-02	-7.937570e-03	-2.082997e-02	2.537061e-02	2.625915e-01	9.565262e-02	1.376402e-01	5.199416e-02	1.794643e-01	2.041706e-01	6.481014e-02	1.199553e-01	2.013616e-02	-1.522631e-02	1.079890e-01	-5.787747e-02	5.380262e-02	3.429045e-02	6.288743e-02	1.133009e-01	9.416688e-02	-1.627740e-02	5.180660e-02	3.183762e-02	1.014925e-02	-9.243230e-02	-1.489357e-01	3.748605e-02	-1.495935e-01	-1.843798e-01	-3.506268e-02	-3.314244e-01	-3.227313e-01	-1.997090e-02	3.410241e-02	2.123320e-02	-4.903320e-02	-3.495519e-02	1.084656e-01	5.957791e-03	-3.421254e-02	4.803788e-02	7.399353e-02	-3.958863e-02	-8.300282e-02	-1.110080e-01	-7.295941e-03	-1.192151e-01	-1.128011e-01	-1.790084e-02	-2.594375e-01	-3.399330e-01	-2.351671e-02	-1.779471e-02	-1.439484e-01	1.310511e-01	-1.353966e-02	3.810593e-02	-1.329069e-01	-1.088922e-02	-4.238429e-02	1.625394e-01	-1.576139e-01	2.243620e-01	-9.587468e-02	1.296262e-01	-7.148310e-03	5.597401e-02	-2.261316e-01	2.377465e-01	3.734514e-01	-7.869865e-03	1.450338e-02	1.130398e-01	-7.073351e-03	1.796390e-01	4.528541e-02	8.818784e-02	-5.396497e-02	1.391266e-01	8.513005e-02	1.187805e-01	2.564535e-02	3.631308e-02	1.469795e-02	-3.324796e-01	-3.048484e-01	7.703883e-02	6.369478e-02	1.178045e-01	6.452411e-02	-1.134434e-01	1.427352e-01	6.051630e-02	-2.884095e-02	9.532388e-02	4.574713e-02	-1.326603e-02	1.002417e-01	2.321475e-04	1.304392e-02	5.746275e-03	9.614987e-03	-1.330749e-01	-2.870669e-01	-3.162265e-01	-1.867644e-03	-4.078472e-02	-7.505390e-02	-5.269932e-02	-4.044494e-02	-7.119072e-02	-7.248206e-02	4.200585e-02	-1.502562e-01	-2.644773e-01	7.455820e-02	-4.480564e-02	-1.528129e-02	-4.507912e-02	-1.677700e-02	-1.086836e-02	-5.602040e-02	1.531627e-01	8.791118e-02	-1.118574e-01	8.503966e-02	1.329553e-01	-1.956636e-01
8.262060e-02	-4.958403e-03	-8.872167e-04	-2.135067e-04	-6.061509e-03	-8.260251e-03	-3.173641e-02	4.887257e-03	1.594411e-02	-4.984774e-02	-1.623518e-01	-1.077953e-01	-1.625029e-01	2.320524e-01	1.470996e-01	-1.348207e-02	1.865956e-02	9.665508e-02	-3.898290e-02	-3.401617e-03	-1.004779e-03	-1.713453e-04	-3.923352e-05	-1.162469e-03	-1.638677e-03	-6.318219e-03	-1.829206e-02	6.428652e-02	-2.891554e-02	6.292838e-02	-4.163175e-02	-3.416290e-02	-6.258966e-02	3.125166e-02	-2.158774e-02	4.809662e-02	-6.328722e-02	7.136244e-02	-3.084408e-02	-9.304572e-03	-1.596563e-03	-3.680355e-04	-1.065868e-02	-1.532004e-02	-5.621387e-02	-5.448701e-02	7.588902e-02	2.819057e-02	-1.722980e-01	1.412436e-02	-1.675233e-01	6.962087e-02	4.888657e-03	-8.780561e-02	2.192840e-01	1.680315e-01	4.129268e-02	3.114469e-01	-1.201722e-02	-1.990005e-02	-4.888159e-03	-1.187807e-01	-7.168456e-02	-2.112653e-01	1.502924e-01	1.253564e-01	-3.537240e-01	-1.261630e-01	8.124037e-02	1.439837e-01	9.693550e-02	1.680468e-02	-9.523525e-02	1.286530e-01	1.940234e-01	-1.830288e-01	2.955152e-02	-7.781363e-02	-6.760141e-02	-1.750981e-02	-3.870911e-02	-1.011304e-01	-9.754651e-02	1.877100e-01	-1.262135e-01	6.738390e-02	1.131060e-01	6.202916e-02	-1.127358e-01	6.854324e-02	5.019809e-02	7.187269e-03	5.253068e-02	4.404802e-02	5.733175e-02	-1.027902e-01	-2.317433e-02	4.101726e-02	-1.325216e-02	-2.270364e-01	-2.340345e-01	-1.459650e-02	-1.475657e-03	8.044056e-02	4.659428e-02	3.684252e-03	4.445018e-03	7.358639e-02	-2.051308e-02	5.661742e-02	1.381419e-01	-2.374139e-02	6.525989e-02	2.370060e-01	7.585188e-02	-1.316059e-01	-4.327795e-03	-2.408140e-02	-8.515622e-02	-5.420024e-02	1.481689e-01	2.812686e-03	5.917694e-03	6.263161e-02	5.077051e-02	5.314132e-02	2.729309e-02	3.115963e-02	-1.448859e-02	1.866160e-02	-1.285367e-01	-1.138527e-02	-9.941851e-04	-3.421255e-01	-2.339997e-01	-1.221062e-01	6.737965e-02	1.622003e-01	-1.628866e-01	5.000386e-02	1.285817e-02	5.921228e-02	3.529801e-02	1.225070e-01	8.571586e-02	1.467225e-01	1.040263e-02	2.446493e-02	1.269791e-01	-2.773627e-02	1.228346e-02	1.159440e-01	-1.428720e-01	-8.266961e-02	1.075764e-02	-2.065156e-02	-1.334649e-01	-3.467278e-02	5.780809e-02	-2.625971e-02	3.495125e-02	8.622045e-02	1.520607e-01	4.616406e-02	-3.516364e-02	8.467359e-02	-5.361388e-03	-5.067394e-02	3.647684e-02	8.750824e-02	4.592609e-02	-2.489579e-02	1.719733e-02	-5.903784e-02	3.223269e-02	2.582206e-01	2.360717e-02	-2.832524e-02	6.059720e-02	-1.987245e-02	-1.161691e-02	3.327442e-02	-1.171265e-02	4.422420e-02	2.653509e-03	-6.322059e-02	4.023118e-02	-1.576006e-02	-1.268659e-01	-1.810628e-02	1.123042e-01	5.507933e-02	1.257504e-01	1.902419e-02	2.287034e-01	2.288627e-01	1.274484e-01	-7.444255e-02	-1.060159e-01	2.201813e-02	-4.629603e-03	-5.338938e-02	2.479162e-02	-1.209877e-01	-1.313260e-01	3.723367e-02	-5.738924e-02	-1.426420e-01	-2.522813e-02	3.636371e-02	-1.732667e-01	-3.460741e-02	-8.062668e-03	-2.206296e-01	2.547233e-01	1.806423e-01	7.001521e-02	-2.462219e-02	-8.756944e-03	4.893775e-02	-2.772677e-02	-1.285160e-01	-4.162131e-02	1.884996e-01	-2.466970e-02	1.499267e-01	-7.214732e-02	-9.833389e-02	1.105178e-01	5.571685e-01	-1.319280e-02	-4.274191e-02	1.313694e-01	2.060871e-01	1.866711e-02	-6.074294e-02	-2.614400e-02	3.868597e-02	-9.336020e-02	-4.543847e-02	-2.459024e-02	-1.465989e-01	-1.388368e-01	-4.025630e-02	-8.595095e-02	-1.337581e-01	-2.574122e-02	1.187142e-01	-5.823749e-02	2.058045e-01	1.646592e-02	7.266850e-02	9.516951e-02	1.082594e-01	-8.920363e-02	9.190694e-04	7.206694e-02	2.037702e-02	-1.258733e-02	1.225528e-02	-1.044475e-01	-7.673862e-02	8.016798e-03	-1.312893e-01	-7.301353e-02	1.233211e-02	-1.934791e-01	1.999704e-01	-5.620208e-02	-1.422889e-02	1.013547e-02	-9.836305e-02	-1.980238e-01	-8.113798e-02	-3.905469e-02	1.039617e-01	7.526252e-02	9.408394e-02	2.128647e-01	8.795462e-02	-2.116217e-03	4.916084e-02	-2.446297e-02	4.701139e-02	-8.267509e-02
-1.941871e-02	-5.602921e-03	-2.109849e-03	-2.079011e-03	-4.931672e-03	-1.868178e-02	-4.065836e-02	6.562725e-02	-9.455322e-02	6.626357e-03	-2.019475e-02	-1.734319e-01	-1.015518e-01	2.036525e-01	-2.418059e-03	8.163076e-02	-2.213326e-02	1.423344e-01	1.909146e-02	-4.027821e-03	-1.055503e-03	-4.179652e-04	-4.123198e-04	-9.492995e-04	-3.699247e-03	-8.190096e-03	-6.472140e-03	8.062136e-02	-1.739679e-02	-2.232926e-02	-3.631617e-02	-2.064344e-02	-9.876886e-02	9.324902e-02	-1.972538e-02	4.110204e-02	-6.572809e-02	8.499418e-02	3.429787e-01	-1.072326e-02	-4.066061e-03	-4.211663e-03	-9.383519e-03	-3.485965e-02	-7.130040e-02	-6.066338e-02	-1.576907e-01	-1.446555e-01	-9.608490e-02	4.605481e-02	3.118754e-03	3.154875e-01	1.262694e-01	7.248341e-03	-2.948789e-02	-1.658226e-01	-3.482103e-02	-6.363955e-02	-3.509610e-02	-4.974875e-02	-4.975773e-02	7.150484e-02	-1.033548e-01	-7.275594e-02	-1.812206e-01	1.613473e-01	1.132487e-02	1.893532e-01	6.289532e-02	-1.216821e-02	-9.065190e-02	8.821656e-02	8.587723e-02	-3.353105e-02	8.211851e-02	2.196012e-02	-1.145594e-01	-1.151447e-01	-6.037458e-02	-1.496009e-01	3.703726e-03	1.066023e-01	-2.603763e-02	-1.365851e-01	9.100983e-02	2.183151e-02	-2.514057e-03	2.451906e-01	-2.003429e-02	4.626525e-02	1.320990e-01	4.123676e-02	1.755949e-01	8.663860e-02	-1.211988e-01	2.400404e-02	-1.856962e-01	-2.858240e-02	-1.239332e-01	-1.575110e-01	1.355722e-02	-1.988587e-02	-2.210124e-01	9.880355e-02	1.221523e-02	-4.395823e-02	9.682308e-02	2.853845e-02	1.719420e-01	5.379101e-02	1.509037e-01	2.778585e-01	1.419018e-01	-2.319591e-01	1.485574e-01	1.675682e-01	4.418821e-02	-4.464437e-02	-9.688427e-02	-1.295753e-01	-7.186222e-02	1.518548e-02	-8.867323e-02	-1.154654e-02	6.537973e-02	6.957013e-02	-8.700161e-02	9.485746e-03	2.497917e-03	-9.544118e-02	2.412056e-04	7.547067e-02	1.943560e-01	5.067589e-02	2.703538e-01	4.228138e-02	-1.155161e-01	-1.067406e-01	6.062675e-02	-7.185985e-02	-1.547410e-01	-2.631780e-02	1.826576e-01	9.772499e-02	-3.308617e-02	-6.894018e-02	-2.232724e-02	-2.743982e-02	1.249617e-01	5.795351e-02	2.760098e-02	-4.347212e-02	-1.802300e-01	9.320198e-02	6.966143e-02	7.100000e-02	-5.944017e-02	-1.202050e-01	-1.191568e-02	2.878433e-01	4.075383e-02	-6.216013e-02	-1.023132e-01	-2.207995e-02	7.304039e-02	5.914040e-02	5.123673e-02	1.042083e-03	-4.865914e-03	5.050789e-02	2.869904e-03	2.622129e-02	-2.251442e-02	-2.061966e-02	5.762053e-02	1.527924e-01	1.934714e-01	1.406742e-01	-3.526107e-02	1.486947e-01	5.849601e-02	-4.900330e-02	-5.580364e-02	-1.086812e-01	-2.002389e-01	-1.231735e-01	3.011225e-02	-2.486788e-01	-1.404261e-01	5.750558e-02	1.096055e-01	6.633014e-02	-3.100292e-02	-1.042974e-01	6.318937e-02	4.547754e-03	1.267571e-01	1.766385e-01	1.726211e-01	-2.541230e-02	-9.679113e-02	-5.275454e-02	-5.785415e-02	-1.083682e-01	-1.443392e-01	-7.963344e-03	-1.593898e-01	-1.869499e-01	-1.454841e-02	-1.383136e-01	-1.635516e-02	1.610729e-02	-8.366826e-02	-7.707263e-02	1.435280e-01	4.966060e-02	1.109240e-03	-1.882428e-01	-2.896470e-03	6.168152e-02	5.661123e-02	1.961145e-01	1.037460e-01	1.500876e-01	-1.871148e-01	3.625290e-03	7.444147e-02	-4.832973e-02	8.262811e-02	5.880228e-03	7.549348e-02	3.190262e-01	7.474816e-02	-2.550554e-01	-3.456721e-02	2.281555e-01	-2.403517e-02	1.230761e-02	-8.394628e-02	1.157918e-02	-9.751363e-03	-1.843053e-01	-9.409278e-02	-4.903501e-02	3.852958e-02	-1.834061e-02	6.475216e-02	-3.893726e-02	-4.044579e-03	6.999278e-02	2.652027e-01	1.611521e-01	1.530054e-02	1.457006e-01	9.275942e-02	7.822209e-02	4.730248e-02	-1.556677e-02	-8.579014e-02	3.826570e-02	-2.535864e-01	-1.942244e-01	3.179465e-02	-1.039019e-01	-1.170995e-01	4.260886e-02	-1.950188e-01	-1.971380e-01	-1.207859e-01	-3.400930e-02	-5.312821e-03	1.550186e-01	1.021781e-02	-3.330385e-02	-2.190976e-01	-1.692204e-02	1.010244e-01	-1.422903e-02	2.236071e-01	1.862457e-01	1.050292e-01	-1.194829e-01	1.701092e-01	1.049493e-01	6.978817e-02
5.121814e-03	1.032576e-01	-8.282260e-02	-1.113113e-02	2.124611e-01	-1.525393e-01	-5.591019e-02	-7.622071e-03	-2.177382e-04	-1.680217e-04	-1.676153e-02	-3.125840e-02	-1.186706e-01	7.476146e-03	1.946214e-01	-3.065963e-02	-1.041102e-02	-1.364330e-03	-3.833900e-05	-2.948992e-05	-4.884335e-02	-1.544030e-01	7.995141e-02	-1.410199e-01	1.884396e-01	8.964032e-03	9.566444e-02	-1.249273e-02	-3.588834e-04	-2.770218e-04	2.650210e-02	-9.178373e-02	8.912768e-02	1.132245e-02	1.718295e-03	2.110151e-02	-1.116096e-02	1.248657e-02	-5.313194e-03	-4.107436e-03	3.025540e-02	-1.399016e-01	3.028754e-02	-6.623712e-03	1.125430e-02	7.551992e-02	1.328309e-03	1.533577e-02	-1.907005e-02	8.506805e-02	-3.220819e-02	1.165929e-01	6.134668e-02	1.258692e-02	7.511665e-02	1.832373e-02	-1.736096e-01	1.733008e-02	-1.349449e-02	-1.045146e-02	-1.152232e-02	-6.547774e-02	7.646697e-02	9.899797e-02	1.898068e-02	5.532928e-02	-1.121794e-01	-2.442165e-02	7.517247e-02	-1.844799e-02	9.038040e-02	1.677683e-02	9.531968e-02	1.549373e-01	1.935105e-02	1.188784e-01	-9.479846e-02	-2.428643e-01	-2.993466e-02	-2.326863e-02	7.719659e-02	2.895807e-02	1.028254e-01	7.021451e-02	6.769130e-02	-1.254754e-01	-2.676032e-01	1.669724e-01	-1.996925e-02	-1.548846e-02	9.473861e-02	8.840749e-02	-1.814797e-02	-7.634253e-03	-8.852359e-02	5.849236e-02	1.940527e-01	-2.546958e-01	-5.793351e-02	1.478634e-01	-2.112960e-02	6.075237e-02	-1.022166e-01	-1.052679e-01	-2.250264e-01	1.639878e-02	1.991807e-01	3.855747e-01	2.467441e-02	-5.472806e-02	-4.345706e-02	1.000869e-01	3.571847e-02	8.616147e-02	4.081109e-02	3.278353e-03	7.601151e-02	-2.263714e-01	-8.002861e-03	-6.190531e-03	-3.524113e-02	1.345927e-01	-1.050082e-02	1.191196e-02	-9.702158e-02	-3.993366e-02	-3.136920e-03	2.367850e-01	-4.075517e-02	-3.175367e-02	-1.218274e-02	-2.378846e-03	-9.328087e-02	-2.809243e-02	-1.696109e-01	2.005968e-02	2.237675e-01	1.146093e-01	1.060396e-01	-6.309977e-02	-1.095684e-02	-1.362614e-01	1.039697e-01	1.108698e-01	8.402907e-02	8.011921e-02	1.253347e-02	-1.446767e-01	-1.453033e-02	-1.125632e-02
-7.052878e-03	-3.102763e-04	-6.444882e-04	-2.400876e-03	-1.094862e-02	-4.048059e-02	-6.427356e-02	-1.084032e-01	1.050896e-01	-6.451452e-03	-1.181704e-01	-3.945694e-03	5.025024e-02	-9.874850e-02	1.105051e-01	2.256884e-01	-1.934737e-02	-1.456766e-03	-5.996079e-05	-1.258148e-04	-4.529838e-04	-2.039953e-03	9.223307e-02	-3.463680e-02	7.573692e-02	-3.365045e-02	-3.909278e-02	-2.461997e-02	2.406985e-02	-7.156151e-02	7.922056e-02	-6.065930e-02	1.528621e-02	-2.438179e-02	-1.266386e-02	-5.524037e-04	-1.162401e-03	-4.197652e-03	7.980091e-02	-6.989938e-02	-1.685150e-01	6.966673e-02	-7.987331e-03	2.423280e-02	-1.070694e-01	-4.972613e-03	1.476662e-01	2.658231e-01	1.278957e-01	-2.242690e-01	-9.954145e-02	-5.287942e-02	-6.876488e-03	-1.391632e-02	4.756732e-02	-3.311696e-02	-3.072388e-01	1.183622e-01	1.247833e-01	-5.528889e-02	-3.369435e-01	-1.021348e-01	2.477763e-01	3.817428e-01	-1.105633e-01	1.418563e-01	1.720938e-01	-1.661585e-01	1.791278e-01	7.300641e-02	-5.264417e-02	-1.677009e-01	6.100833e-02	-1.263495e-01	-3.037800e-01	2.041380e-02	-3.339022e-02	1.692975e-02	-4.980370e-02	1.613975e-02	2.436248e-01	1.361334e-01	1.196726e-01	3.052970e-02	-6.957396e-02	1.025017e-01	-2.031141e-02	-4.296644e-02	1.177144e-01	-1.153269e-01	6.053684e-02	-1.641698e-01	-5.974001e-02	-6.670607e-02	-9.298507e-02	-1.644699e-02	1.255439e-01	5.153793e-02	1.160016e-02	9.099428e-02	9.384059e-02	4.775024e-03	-3.112880e-02	-3.435716e-02	-7.110948e-02	-1.432766e-01	-1.309941e-01	-1.332635e-02	1.180871e-02	-5.382470e-02	1.135680e-01	3.374002e-02	9.799109e-02	4.330836e-02	5.753421e-02	-6.853049e-02	8.921483e-02	9.709973e-02	1.122534e-01	-1.397563e-01	-4.717579e-02	-4.007556e-03	1.538570e-01	1.344800e-01	-3.818691e-02	2.798558e-04	-7.669573e-02	5.911540e-02	1.206372e-02	-1.014316e-01	-1.084004e-02	-2.561829e-02	2.454780e-02	9.627120e-02	-3.711435e-02	1.333013e-01	-2.844848e-02	-3.104328e-02	3.247861e-02	-2.952063e-02	-7.672063e-02	-8.481601e-02	1.953187e-01	4.354793e-02	-4.624211e-02	4.021855e-02	8.271882e-02	1.070536e-01	1.008634e-01	-2.643830e-02	-6.681057e-02	-1.099754e-01	-2.168852e-04	2.336820e-01	1.848081e-01	8.409984e-02	7.822555e-02	-8.995964e-03	8.629022e-02	1.689733e-01	1.831645e-02	-9.115187e-02	-5.535278e-03	1.653898e-01	1.570667e-01	1.916450e-01	-4.862630e-02	-5.929750e-01	-4.993143e-01	8.673763e-02	9.749955e-02	-9.988085e-02	6.557431e-02	9.323021e-02	6.774174e-02	1.851369e-01	2.218028e-01	4.066057e-02	-2.789404e-02	1.027640e-01	1.542146e-01	2.931977e-01	1.803442e-01	-1.026062e-01	-5.634961e-01	-6.940122e-01	2.060977e-01	-8.242731e-03	-1.156176e-02	-2.542561e-02	5.907146e-04	-1.670903e-01	2.543669e-02	1.224688e-01	-1.133101e-01	9.342441e-02	-5.832516e-03	1.395027e-01	-2.249345e-01	9.339734e-03	-1.999395e-01	1.760536e-01	3.027858e-01	-5.159678e-02	8.889350e-02	-6.189598e-02	2.154018e-01	5.679548e-02	1.245528e-01	2.333282e-01	2.247298e-02	8.044335e-02	-3.389410e-03	1.419394e-01	-1.251656e-01	-4.813991e-01	-6.242954e-01	2.868089e-02	1.280211e-01	3.583939e-01	-1.212292e-01	-4.811476e-02	7.211855e-02	-1.411635e-01	-1.453749e-01	2.197345e-01	9.662231e-02	8.439098e-02	8.351591e-02	9.347350e-02	7.724052e-02	-1.216987e-02	-4.041873e-01	-6.074179e-01	1.808758e-01	2.601491e-01	2.360752e-01	1.069666e-01	-3.448847e-01	-2.036595e-02	-4.135080e-02	-4.117230e-02	-1.120121e-01	-4.389373e-02	-8.994598e-02	-5.138271e-02	1.993230e-02	6.550777e-02	1.156640e-01	2.213746e-01	1.255433e-01	1.605372e-02	1.171925e-01	1.455423e-01	1.135895e-03
-2.203754e-01	2.451000e-01	2.122308e-01	-1.600962e-01	-3.561134e-02	-1.062465e-02	1.478742e-01	1.921074e-01	-3.230640e-02	-2.200753e-02	-2.903649e-02	-1.389972e-02	-1.373904e-02	-2.661304e-02	-3.120989e-02	-8.096430e-02	-6.888956e-02	-1.586588e-02	-1.324276e-02	-4.810312e-02	4.666375e-02	2.554614e-02	-5.345495e-02	1.291910e-01	-3.815221e-02	-5.393290e-02	-4.562218e-02	-6.093134e-03	-4.116189e-03	-5.461941e-03	-2.582554e-03	-2.552363e-03	-4.996248e-03	-5.881109e-03	8.386762e-02	-1.337965e-02	-2.952633e-03	-2.459160e-03	-1.084350e-01	8.836366e-02	1.386379e-01	6.183929e-02	1.358699e-01	3.252512e-02	-7.538171e-02	4.973443e-02	-5.298210e-02	-3.632249e-02	-4.771473e-02	-2.305958e-02	-2.279539e-02	-4.379774e-02	-5.121802e-02	-3.983611e-02	-1.973931e-02	-2.628819e-02	7.713987e-02	1.947609e-01	5.466782e-02	4.116452e-02	7.331467e-02	-2.233526e-01	-1.469914e-01	2.486414e-01	2.554575e-01	-2.791780e-01	-2.883529e-01	-1.111973e-01	-1.727111e-01	-9.111990e-02	-1.431968e-02	9.456929e-02	3.274187e-02	6.105972e-01	9.663061e-02	-2.432236e-01	-3.429192e-02	-5.522139e-02	2.769407e-02	-1.000557e-02	5.912657e-02	6.850390e-03	2.338194e-02	1.061710e-02	-1.153051e-01	-2.084391e-01	1.987411e-02	2.721474e-02	-2.026600e-01	5.709900e-02	-8.010113e-03	-4.899372e-02	7.915333e-02	7.446755e-02	-3.714801e-02	-6.499551e-03	1.916900e-02	5.434501e-02	5.427027e-02	3.664041e-02	2.832688e-02	2.658517e-02	-6.370486e-02	2.688139e-02	3.015838e-02	-2.620969e-01	-1.056282e-01	-1.570706e-01	-1.221245e-02	1.439909e-01	1.744531e-01	-1.263101e-01	1.335878e-01	-1.410006e-01	4.444225e-02	8.794563e-02	9.455890e-02	1.313111e-01	1.350875e-01	7.221569e-02	7.073153e-02	1.076987e-01	-4.875045e-02	2.275027e-01	3.596276e-02	1.227940e-01	-2.958210e-01	1.045893e-01	1.756748e-03	-6.530458e-02	-2.018550e-02	-1.556510e-01	1.536045e-01	9.734740e-02	6.358957e-02	1.285263e-01	1.404474e-01	8.505594e-02	7.017250e-02	1.374444e-01	1.344728e-01	-1.372165e-02	2.060260e-02	1.130966e-01	-2.603910e-01	-2.398547e-02	-8.100312e-02	1.050893e-01	2.335380e-01	1.542887e-01	2.440974e-01	-2.731805e-01	4.717859e-02	-3.014700e-02	-3.781984e-02	1.323809e-01	9.217834e-02	-2.959534e-02	-9.698034e-03	1.149429e-01	-5.264169e-02	3.274819e-02	1.532089e-01	2.371830e-01	3.184445e-01	-2.293813e-01	-1.049307e-01	1.250218e-01	1.781840e-01	7.722402e-02	-1.641802e-01	1.581721e-03	-1.332852e-01	-4.454028e-02	-4.169917e-02	-3.368759e-02	2.697805e-02	-1.309397e-01	-2.364120e-01	1.727014e-01	1.043381e-01	1.907787e-02	-5.305587e-02	-6.455304e-02	-1.541235e-01	-2.236374e-01	7.483446e-03	-1.223150e-02	4.428728e-02	6.665325e-02	6.878840e-02	-1.223710e-01	-8.296174e-02	-3.981911e-02	-6.502462e-02	9.516613e-02	-1.027757e-01	-1.401174e-01	2.134938e-01	5.161984e-02	-2.922842e-02	3.030850e-01	3.415247e-01	-8.613652e-02	-3.005942e-01	-1.147557e-01	-2.948423e-04	1.298789e-01	3.452115e-01	3.183342e-02	6.061124e-02	1.447532e-02	-1.773544e-02	1.072042e-01	1.275986e-01	8.525970e-02	6.440283e-02	2.109620e-01	-8.132637e-03	-9.023541e-02	-1.439386e-01	-2.112603e-01	5.508579e-02	6.126691e-02	7.490577e-02	-1.355215e-01	-5.384309e-02	7.651069e-02	1.664424e-01	3.209903e-02	-2.382247e-02	1.016584e-01	6.672956e-02	3.720277e-02	-4.279068e-02	-6.163403e-02	6.509602e-02	-3.325873e-02	1.327506e-01	4.257975e-02	1.569694e-01	1.370530e-01	8.237011e-02	3.122867e-02	-3.265435e-01	-1.964251e-01	-7.415304e-03	-2.013354e-01	-3.531572e-01	-3.641021e-01	-2.427521e-01	-2.644758e-01	-1.351912e-01	-2.755482e-01	-3.623235e-01	1.859020e-01	1.882775e-01	6.734033e-02	2.078357e-01	1.728318e-01	2.012518e-01	1.116503e-01	-2.673483e-01	-3.075764e-01	-3.644368e-01	9.581835e-02	-4.268598e-03	2.890809e-02	-3.306690e-03	1.373991e-02	-6.360958e-02	-2.985246e-02	9.559112e-02	3.510026e-03	-2.522629e-01	-4.072086e-02	5.308874e-02	-1.592585e-01	1.017757e-01	1.150862e-01	1.457684e-01	-9.483927e-02	5.282957e-02	2.353474e-02	7.234092e-02
0.000000e+00	0.000000e+00	0.000000e+00	0.000000e+00	0.000000e+00	0.000000e+00	0.000000e+00	0.000000e+00	0.000000e+00	0.000000e+00	0.000000e+00	0.000000e+00	0.000000e+00	0.000000e+00	0.000000e+00	0.000000e+00	0.000000e+00	0.000000e+00	0.000000e+00	0.000000e+00	0.000000e+00	0.000000e+00	0.000000e+00	0.000000e+00	0.000000e+00	0.000000e+00	0.000000e+00	0.000000e+00	0.000000e+00	0.000000e+00	0.000000e+00	0.000000e+00	0.000000e+00	0.000000e+00	0.000000e+00	0.000000e+00	0.000000e+00	0.000000e+00	0.000000e+00	0.000000e+00	0.000000e+00	0.000000e+00	0.000000e+00	0.000000e+00	0.000000e+00	0.000000e+00	0.000000e+00	0.000000e+00	0.000000e+00	0.000000e+00	0.000000e+00	0.000000e+00	0.000000e+00	0.000000e+00	0.000000e+00	0.000000e+00	0.000000e+00	0.000000e+00	0.000000e+00	0.000000e+00	0.000000e+00	0.000000e+00	0.000000e+00	0.000000e+00	0.000000e+00	0.000000e+00	0.000000e+00	0.000000e+00	0.000000e+00	0.000000e+00	0.000000e+00	0.000000e+00	0.000000e+00	0.000000e+00	0.000000e+00	0.000000e+00	0.000000e+00	0.000000e+00	0.000000e+00	0.000000e+00	0.000000e+00	0.000000e+00	0.000000e+00	0.000000e+00	0.000000e+00	0.000000e+00	0.000000e+00	0.000000e+00	0.000000e+00	0.000000e+00	0.000000e+00	0.000000e+00	0.000000e+00	0.000000e+00	0.000000e+00	0.000000e+00	0.000000e+00	0.000000e+00	0.000000e+00	0.000000e+00	0.000000e+00	0.000000e+00	0.000000e+00	0.000000e+00	0.000000e+00	0.000000e+00	0.000000e+00	0.000000e+00	0.000000e+00	0.000000e+00	0.000000e+00	0.000000e+00	0.000000e+00	0.000000e+00	0.000000e+00	0.000000e+00	0.000000e+00	0.000000e+00	0.000000e+00	0.000000e+00
-1.022626e-02	-7.114694e-02	-7.264234e-02	1.327883e-01	-5.685300e-02	4.402592e-02	2.699683e-02	1.741357e-01	-6.033025e-02	-9.142305e-02	3.197974e-02	-9.541591e-02	-6.023364e-02	-2.174674e-02	-1.299760e-02	-1.070332e-01	1.935836e-01	1.362009e-01	-3.211005e-02	-2.383888e-02	8.484705e-02	-1.524308e-02	-1.195469e-02	-1.166510e-02	-1.054399e-02	-3.241519e-02	-6.212936e-02	-1.214352e-02	8.162440e-02	-1.207618e-02	-1.834347e-02	-1.131242e-02	-3.852284e-02	-3.550738e-02	-4.027486e-02	1.998726e-01	-2.332798e-02	-6.391306e-03	2.794698e-01	1.352532e-01	1.297262e-01	7.369724e-02	-1.339054e-02	-1.885562e-03	-1.565671e-01	3.685349e-03	-1.058318e-01	-6.123132e-02	-1.928765e-02	1.889926e-02	-6.190347e-03	2.751651e-02	-1.026995e-01	-3.008229e-01	1.616389e-01	-2.237053e-02	-5.808170e-02	1.606414e-01	2.533597e-01	3.690203e-01	4.181512e-02	1.317292e-01	2.602135e-01	2.292387e-01	1.092683e-02	1.812653e-03	-2.198950e-01	1.189958e-01	-1.276430e-01	-2.612515e-02	-2.180078e-01	7.887441e-02	-2.475834e-01	7.397761e-03	-1.433945e-01	-1.184986e-01	1.113868e-01	1.650593e-01	1.958930e-01	2.416127e-02	4.338821e-03	5.169490e-02	6.142733e-02	9.613059e-02	3.004473e-02	1.972282e-01	-1.400258e-01	1.259137e-01	-1.373680e-01	2.071372e-01	5.601847e-02	1.746974e-01	-7.669400e-02	-7.486064e-02	-3.548337e-01	9.540879e-02	1.431706e-01	1.319030e-02	-8.415379e-02	1.704182e-01	2.319707e-01	8.160754e-02	1.204146e-01	-9.702777e-02	-1.377179e-02	-1.963635e-01	-2.963944e-01	-6.756531e-02	6.290356e-02	-1.097441e-02	-3.753175e-03	2.082996e-02	-3.733095e-04	-1.822989e-02	-3.818266e-02	-2.397977e-02	-6.365541e-02	-1.728576e-01	-7.925240e-02	-2.602842e-01	-8.345151e-02	6.054879e-03	1.005834e-01	-5.961562e-02	1.844307e-02	-8.824774e-03	-4.796389e-02	5.736545e-02	5.701179e-02	8.667086e-02	1.777464e-02	-3.018759e-02	-7.883738e-02	-1.516343e-01	-5.271197e-02	-1.329103e-01	-2.531104e-02	2.894003e-02	-1.514187e-01	5.112533e-02	-1.621881e-02	1.623444e-01	-1.431173e-02	-2.874660e-02	6.761847e-02	6.172361e-02	9.682349e-02	1.529112e-01	1.227165e-01	7.912462e-02	1.596946e-01	1.250133e-01	-7.157768e-03	-7.554350e-02	-6.549664e-02	5.494919e-02	2.983997e-04	-1.365686e-01	1.145698e-01	-5.403161e-02	4.876937e-02	-5.109676e-02	1.321654e-02	4.352080e-02	3.877962e-02	-2.440546e-03	-5.637984e-02	3.187202e-02	-5.044132e-02	-4.642486e-02	5.120602e-02	-1.773273e-01	-1.529907e-01	-9.833716e-02	2.946338e-02	-1.546110e-01	-1.403160e-01	-1.475942e-01	-7.519865e-02	-5.551741e-02	1.877443e-01	8.862506e-02	1.075758e-01	1.825905e-01	1.496082e-01	4.046233e-02	1.248164e-02	-3.634967e-02	2.867002e-02	3.062102e-02	-2.678991e-01	-9.401452e-02	-1.065106e-01	-1.526526e-01	-9.590353e-02	2.261325e-02	-1.860530e-01	-7.432878e-02	8.370054e-03	1.240887e-01	7.493844e-02	1.011940e-01	3.950161e-02	-9.148318e-02	1.683571e-02	9.199937e-04	-1.011060e-01	3.606014e-02	5.778646e-02	1.873185e-01	-1.480753e-01	2.945960e-01	1.817716e-01	2.089425e-01	1.965503e-01	1.754972e-01	2.050071e-01	5.405728e-02	-2.168319e-01	-3.860581e-01	-2.459621e-01	-1.369091e-01	-2.122673e-01	-4.717701e-02	6.638170e-02	-1.793685e-01	-7.615578e-02	-6.619664e-02	-9.499346e-02	-7.611062e-02	-3.047091e-01	-4.673606e-02	4.726734e-02	-6.695495e-02	-1.218790e-01	-4.072394e-02	8.115689e-03	5.753117e-03	5.998843e-02	-4.612487e-02	8.143481e-02	-1.196505e-01	-1.033820e-01	-7.785615e-03	-3.051834e-02	1.043144e-02	1.752612e-01	-1.388097e-01	-1.119667e-01	-1.976203e-01	-7.399066e-02	-1.420950e-01	4.315462e-02	-1.094650e-01	-1.323371e-01	2.192967e-02	1.077342e-01	2.531369e-01	2.197351e-01	1.662444e-01	3.646296e-02	2.109997e-02	8.515045e-02	-6.808561e-03	1.174843e-01	2.449714e-01	3.436273e-02	6.494021e-02	9.756883e-02	6.101829e-02	-5.844939e-03	-5.430047e-02	1.808089e-01	-1.014770e-02	-8.257368e-02	5.956647e-02	1.426394e-01	8.660223e-02	-5.888443e-02	1.522374e-01	2.428129e-02	1.139397e-01	-3.753522e-02	-4.050473e-02	5.577036e-02
-3.593244e-02	-1.803019e-02	-8.775880e-03	-1.288071e-02	-1.920135e-02	-4.945818e-02	-9.178773e-02	-5.731789e-02	-1.157232e-01	5.765980e-02	4.773208e-02	-6.191627e-02	-4.245977e-02	8.208018e-02	8.784813e-02	-1.267449e-01	-4.945816e-02	3.266658e-01	1.051427e-01	-6.728795e-03	-3.537884e-03	-1.653648e-03	-2.378748e-03	-3.762961e-03	-9.775572e-03	8.084986e-02	-1.096265e-02	7.616381e-02	-2.432265e-02	-2.605349e-02	-3.052336e-02	-2.739598e-02	4.173786e-02	1.174773e-01	-2.488047e-02	-6.153116e-02	-7.154555e-02	-1.582895e-02	-6.058287e-02	6.667666e-02	-1.554944e-02	-2.169930e-02	-3.461110e-02	-8.446631e-02	1.014933e-01	-2.312085e-03	-9.474676e-02	3.742010e-01	-3.708063e-02	8.952756e-03	-4.573159e-02	5.545830e-02	-4.322955e-03	-3.210789e-02	-8.213340e-03	-9.566754e-03	-1.302495e-01	-7.430467e-02	-2.190564e-01	-7.755882e-02	-1.414223e-01	-8.922170e-02	-7.651139e-03	-4.772420e-02	1.871155e-02	-1.376241e-02	-1.579509e-01	-1.585953e-01	-1.352276e-01	2.058738e-01	4.938360e-01	3.009940e-01	4.396914e-02	1.292453e-01	7.512649e-02	-1.581103e-01	-8.039278e-02	4.454359e-02	1.578439e-01	-1.290606e-01	-1.247148e-01	-8.641836e-02	-2.418852e-02	-1.798278e-02	-2.892059e-01	-8.174419e-02	4.507152e-02	1.489134e-01	1.340271e-01	3.791601e-02	2.458258e-01	-3.938371e-03	1.193864e-01	1.051821e-01	-1.811789e-01	-2.971397e-02	-5.262831e-02	4.125043e-02	-3.423959e-01	8.537902e-02	-9.597995e-02	1.494449e-01	-7.438026e-02	2.991099e-02	-3.946780e-02	-4.325626e-02	6.724685e-03	-1.510161e-01	1.559673e-02	1.696599e-01	-5.362197e-02	2.968843e-01	1.185069e-01	1.386936e-01	-1.075284e-01	-1.130085e-01	-4.438242e-03	5.885281e-02	3.005982e-02	-1.095676e-01	-1.847019e-02	6.598960e-02	-1.323324e-01	5.135344e-02	2.870235e-02	2.723174e-02	1.088414e-01	-7.066781e-02	7.388210e-03	1.057263e-01	1.410741e-02	7.497190e-03	-1.975327e-03	-6.224725e-02	1.465074e-01	-9.211820e-02	1.925540e-01	1.174837e-01	4.057855e-02	1.090957e-01	9.604974e-03	-1.162370e-02	3.279154e-02	-8.724091e-02	-7.668038e-02	-1.838500e-01	-1.293480e-01	-6.527284e-02	-5.182024e-03	3.911306e-02	-1.129853e-01	-1.341078e-02	-2.228371e-01	4.047305e-02	-3.842485e-03	4.178771e-01	5.357364e-02	5.661003e-02	-8.348771e-02	-2.920699e-02	2.307288e-02	-1.097445e-01	-5.382251e-02	-8.127084e-02	-6.662429e-02	4.937267e-02	-1.780035e-02	1.171912e-01	-1.560800e-02	-1.680206e-01	-1.499540e-01	8.798337e-02	1.136969e-01	3.450260e-02	-3.424484e-02	1.007617e-01	2.400475e-01	1.208185e-01	1.696929e-01	3.292423e-02	-6.134736e-02	-2.582627e-02	-1.703507e-02	9.918236e-03	7.838938e-02	1.886042e-01	-1.172106e-01	-4.971802e-01	-4.761257e-01	1.512306e-01	1.594420e-01	5.450266e-02	2.174109e-01	1.561288e-01	1.267651e-01	1.321059e-01	3.509994e-02	1.370256e-01	1.675060e-01	-7.886073e-02	4.737668e-02	2.075168e-02	-3.479209e-02	1.628567e-01	2.133634e-01	-8.662778e-02	-5.410284e-01	-6.397375e-01	2.536960e-01	-8.993478e-02	-2.888974e-01	-1.299718e-02	-1.018275e-01	-1.358887e-01	-9.304796e-02	2.131407e-01	-1.508467e-01	5.154800e-03	4.705751e-02	2.111590e-01	7.437561e-02	2.982312e-01	-3.500651e-03	-8.703896e-02	-1.231590e-01	1.165747e-01	3.355846e-01	-1.236802e-01	2.119514e-01	9.154034e-02	-1.488352e-01	-1.438829e-01	5.848046e-02	1.579934e-01	-1.341202e-01	1.875056e-01	6.800223e-02	8.648547e-02	1.125490e-01	5.366104e-02	-7.529328e-02	-5.099712e-01	-6.368980e-01	1.022821e-01	1.927688e-01	2.398806e-01	1.000842e-01	2.397003e-01	8.361713e-02	-1.520767e-01	9.002188e-02	-9.266619e-02	1.046989e-01	-6.676720e-02	3.759755e-02	2.734525e-01	8.093031e-02	1.809768e-01	-1.005498e-02	-6.269336e-02	-3.173182e-01	-5.292870e-01	1.725367e-01	2.960704e-01	2.170294e-01	1.473699e-01	1.019087e-01	6.984572e-02	7.104866e-02	2.258920e-02	-5.699886e-02	-1.589296e-01	-3.845968e-01	-2.409361e-01	-4.949590e-02	-1.032910e-01	-1.630905e-01	1.584993e-01	1.145771e-02	1.500549e-01	1.823592e-01	1.082049e-01	1.276948e-01	1.335641e-01	-6.712962e-02
-3.477177e-04	-2.912073e-04	-1.019968e-02	9.336247e-02	-7.103686e-02	-5.505694e-02	1.828672e-01	-1.199667e-01	7.642767e-02	-6.507213e-02	1.591525e-01	-9.988802e-02	-8.889922e-02	9.977621e-03	-6.089116e-05	-5.144980e-05	-1.928780e-03	8.119657e-02	8.665275e-02	-2.847045e-02	-4.491852e-02	7.525063e-02	-7.959083e-02	-7.893980e-02	-6.304961e-03	-5.324449e-02	6.094941e-02	-1.659848e-02	-5.964425e-04	-5.120966e-04	8.052487e-02	-6.631377e-02	6.229707e-02	-6.897376e-02	2.254135e-01	-2.275711e-02	-3.413430e-02	-1.589924e-02	3.314178e-02	7.916739e-02	-2.058010e-01	-5.059321e-02	-7.422586e-03	-6.277798e-03	-1.074344e-01	-1.545229e-01	-2.234790e-02	1.141978e-01	-1.219858e-01	-3.399103e-02	1.534609e-01	-5.476192e-02	-1.018696e-01	1.956729e-01	1.121644e-01	8.376765e-02	7.227185e-02	-2.235045e-02	-5.566894e-02	-1.214351e-01	-7.591618e-02	1.055831e-01	-4.505075e-02	1.549557e-02	3.325226e-02	5.532887e-02	-7.501273e-02	-2.034756e-02	6.983509e-02	1.507090e-01	-1.938289e-02	-1.626320e-02	-1.281883e-01	5.682301e-02	-5.389210e-02	-7.442320e-02	-1.068373e-01	6.694517e-02	-1.524379e-04	9.448711e-02	-7.676185e-02	1.524627e-01	1.490721e-01	2.977975e-02	-3.481332e-02	6.908280e-02	-9.999151e-02	-1.943708e-02	-1.292569e-01	-1.099657e-02	5.308839e-02	1.087832e-02	3.889900e-02	5.962366e-02	7.240806e-02	4.824891e-03	9.300682e-02	-6.776636e-03	-4.607401e-02	5.856197e-02	7.723145e-02	7.781700e-02	-1.193722e-02	3.036291e-02	-7.713371e-02	4.808265e-05	2.789063e-02	5.192285e-02	-1.831114e-01	-2.450485e-02	7.514078e-02	6.115084e-02	-2.855787e-02	-2.440582e-02	-2.399416e-01	2.081117e-02	-2.169894e-01	8.754659e-02	8.039412e-02	7.611106e-02	1.218875e-01	1.348831e-01	-3.777018e-03	7.436236e-02	9.402891e-02	-8.480601e-02	9.534965e-02	1.377655e-02	1.556551e-03	-2.789774e-03	2.627087e-02	3.514194e-02	2.494204e-02	-2.114634e-02	-2.868222e-02	-2.400063e-02	1.140383e-01	-8.061854e-02	-6.656746e-02	-2.718994e-03	-7.212645e-03	4.255177e-03	1.489486e-01	5.343030e-02	-3.045817e-02	3.570299e-02	-2.969091e-03	9.257556e-02	-3.056266e-02	-3.522077e-02	1.570131e-01	-9.862830e-02	-4.908310e-02	-3.942473e-02	-1.192563e-02	-9.911746e-03	-5.448343e-02	-2.921243e-02	3.043122e-01	-1.552904e-01	-1.510163e-02	-5.669705e-03	7.033559e-03	2.025816e-01	1.922515e-01	-1.459909e-01	-6.883085e-02	-1.510623e-01	3.293790e-02	-5.039753e-02	3.110437e-01	6.119537e-02	9.478271e-02	7.751291e-02	-1.368208e-01	7.979709e-02	-1.000869e-01	-6.968009e-02	-7.526131e-02	1.623644e-02	-1.139084e-02	-9.165009e-02	-2.534538e-02	-1.749582e-03	2.573419e-01	2.104379e-02	3.549520e-02	1.378574e-01	2.521082e-02	1.861416e-02	-6.256281e-02	-9.931830e-02	1.806764e-02	-2.684938e-02	1.791792e-02	-9.635583e-02	-2.095991e-02	-1.779297e-02	-1.458779e-01	1.674019e-02	7.794095e-02	-1.182075e-01	5.645002e-03	-1.297298e-01	9.409050e-03	7.896676e-02	-1.724627e-01	8.367092e-02	1.208665e-01	2.902199e-01
-1.477331e-01	3.189861e-02	2.508374e-02	-1.895334e-01	1.380404e-01	2.136347e-01	1.136827e-01	9.393511e-02	-1.613164e-01	-4.744226e-02	-4.535907e-02	6.275053e-02	8.110083e-02	-4.818695e-02	-1.472187e-02	3.993424e-02	-2.833626e-02	-2.488022e-02	-7.474753e-02	4.742238e-02	-6.073293e-02	-4.633370e-02	3.639438e-02	-5.427475e-02	2.793701e-02	1.669898e-01	-1.736610e-02	-3.270516e-02	-8.790616e-03	-8.390468e-03	-6.430733e-03	-3.326899e-03	-8.933977e-03	-2.655975e-03	-1.042076e-02	-5.169603e-03	-4.526291e-03	-1.415749e-02	-1.152664e-01	2.536648e-01	1.791054e-01	2.073932e-01	-7.865197e-02	-1.542434e-01	-1.396649e-01	-1.404012e-01	7.320192e-02	1.878474e-02	2.229958e-02	-5.595918e-02	6.871448e-02	1.753056e-02	-2.378009e-02	9.675766e-02	-4.540576e-02	-3.994777e-02	-1.168170e-01	1.265476e-01	2.068282e-02	9.666893e-02	-3.763863e-02	-3.769906e-02	-1.014904e-01	-2.586264e-01	-5.496604e-02	8.197237e-03	-2.418571e-01	2.780992e-02	-3.929203e-02	2.344404e-01	8.216093e-02	3.037416e-02	1.128267e-01	3.805395e-01	-8.057250e-03	-1.193199e-01	1.432566e-03	-1.017980e-01	-9.326303e-02	7.529754e-03	-2.138147e-02	-9.944119e-03	7.770734e-03	1.112220e-01	-1.449844e-01	-2.369092e-01	-1.011945e-02	1.201887e-01	-3.542949e-01	-2.297306e-02	-3.005685e-03	8.363249e-02	1.724817e-01	3.229110e-01	6.699088e-02	5.477038e-02	8.508853e-02	5.119704e-02	1.651337e-01	-2.090199e-02	5.490498e-02	2.381163e-01	-9.304652e-03	-9.309498e-03	1.115325e-01	-8.362937e-02	1.657502e-02	-2.051530e-01	7.544144e-02	1.625022e-01	-6.739127e-02	2.763890e-02	-2.172540e-01	-1.408391e-01	1.918778e-02	9.520386e-02	5.452659e-02	1.643192e-02	9.109885e-02	1.630508e-02	1.203409e-01	1.048805e-01	2.613400e-02	9.407154e-02	-4.103619e-02	-1.669512e-01	-2.512266e-01	5.036260e-02	8.051720e-02	-1.121181e-01	-7.490544e-02	-5.809364e-02	-2.742844e-02	1.392257e-01	7.058421e-02	1.902073e-01	1.555844e-01	1.210179e-01	1.750790e-01	1.507297e-03	4.793293e-02	1.174724e-01	6.713482e-02	5.633108e-02	-1.952712e-01	1.721783e-02	-6.659533e-02	-1.232050e-01	-8.341634e-02	-2.531294e-01	-2.619382e-01	4.286801e-02	1.463003e-01	9.650264e-02	-3.259829e-02	5.980985e-02	6.524167e-03	7.869111e-02	6.077568e-02	-2.593503e-02	8.426423e-02	-1.244889e-01	1.204073e-01	5.950657e-02	4.727615e-02	-2.124811e-02	-2.962786e-01	8.097489e-02	2.665511e-02	-1.543381e-01	7.852036e-04	-4.616121e-02	-5.143086e-02	-2.882245e-02	-5.666769e-02	2.776322e-02	-2.122477e-02	4.467301e-02	-7.957716e-02	-2.129545e-02	1.369996e-02	1.692520e-01	1.771537e-02	1.102366e-01	-1.027626e-01	1.158054e-01	-2.383229e-02	-2.969059e-01	-5.522471e-02	1.118902e-01	3.511593e-02	-1.636577e-01	-3.906758e-02	-1.025833e-01	-6.857727e-02	-9.764223e-02	3.173435e-02	5.403745e-02	5.946154e-02	2.084918e-01	-7.413756e-02	3.951887e-02	1.696259e-01	-8.820820e-03	1.314525e-01	3.518914e-02	-1.576312e-01	-1.131753e-01	5.584134e-02	-2.288504e-01	1.207432e-01	-1.136189e-01	7.661154e-02	3.929300e-02	5.594462e-02	3.577459e-02	5.599435e-02	-1.696658e-01	6.117848e-02	2.155384e-02	-5.773281e-02	7.861852e-03	1.590520e-02	9.735365e-02	-5.376543e-02	1.091062e-01	1.331219e-01	1.156055e-02	1.328152e-01	-4.027762e-02	9.015031e-02	-2.621459e-02	-1.704825e-02	-3.886149e-02	-1.280005e-01	-4.803089e-02	9.116251e-02	1.769159e-01	8.062166e-02	1.933643e-01	-2.810148e-02	1.532832e-01	-3.574740e-01	-2.400267e-01	-2.656746e-01	4.077238e-01	1.306043e-01	4.762151e-02	-1.205942e-01	-1.419274e-01	-1.898769e-01	-1.762447e-01	-9.041775e-02	4.389453e-02	-1.070478e-01	1.008007e-01	1.347170e-02	3.752176e-02	1.450993e-01	4.451594e-02	-6.481408e-02	9.746169e-02	1.003197e-01	2.075426e-01	2.339606e-02	1.206882e-01	-7.448423e-02	-6.976885e-02	-5.950329e-02	3.971302e-02	-1.253767e-03	7.220671e-02	-3.491966e-01	7.547665e-02	7.768296e-02	-6.919747e-02	-2.377786e-01	-1.043455e-01	7.705071e-02	-1.327178e-02	1.180124e-01	8.293410e-02	2.272317e-01	7.170036e-02	4.359458e-03
9.363405e-02	-8.319726e-04	-1.763906e-03	-9.655522e-03	4.426485e-03	1.260050e-01	-1.340491e-01	-2.843068e-02	-4.859460e-02	2.986787e-04	2.349559e-03	-1.497388e-01	1.898250e-01	-5.350163e-02	-1.699626e-01	8.882279e-02	-9.783825e-04	-1.254943e-04	-2.677596e-04	-1.467824e-03	-1.393750e-02	6.230228e-02	7.551431e-02	-3.589334e-02	5.558497e-02	-3.230197e-02	-6.959737e-02	1.125134e-01	-1.416663e-02	-4.298624e-02	-7.095523e-02	-2.947641e-02	-8.879836e-03	-1.197770e-03	-2.527422e-03	-1.354767e-02	-2.102794e-02	-1.897974e-02	-9.483890e-03	-2.596412e-01	-6.576756e-02	-3.494554e-05	6.027997e-02	1.898568e-01	1.515935e-01	6.676505e-02	1.966832e-03	-5.488514e-02	-1.368347e-01	1.806406e-01	-3.492206e-02	-1.716406e-01	1.662152e-01	5.885465e-02	-2.590039e-01	-1.194859e-02	-1.719400e-02	-1.633881e-01	9.547204e-02	2.277006e-01	-1.739475e-01	5.180047e-02	9.251966e-02	1.586610e-01	2.606419e-01	3.247749e-02	-2.960434e-02	-1.386849e-01	-7.739031e-02	6.303621e-02	-1.265032e-01	-5.297869e-03	6.510600e-03	7.867370e-02	-7.036107e-03	8.429081e-02	5.321015e-02	-8.307529e-02	8.184634e-03	2.838457e-02	3.056779e-02	-4.340551e-02	5.625853e-03	-1.223354e-02	-9.762780e-02	-5.934541e-02	1.864672e-01	-7.784699e-03	-4.953319e-02	2.886025e-02	8.724339e-02	1.079750e-02	-9.316512e-02	3.935838e-02	7.417532e-02	1.245461e-02	-6.382847e-02	-7.193044e-02	3.933748e-02	-3.311914e-02	4.432544e-02	-4.888461e-02	7.798638e-02	6.070333e-02	6.147266e-02	-9.487631e-02	2.541182e-02	5.679302e-02	-1.764691e-01	3.182109e-03	1.341663e-01	5.103057e-02	-1.750450e-01	7.496369e-03	9.691876e-03	-1.810796e-01	8.967267e-02	7.099099e-02	-4.949421e-02	6.354207e-02	7.918251e-02	8.786566e-02	1.934884e-02	9.968126e-02	-7.568366e-02	3.630910e-02	1.382123e-01	-2.842417e-02	-5.828450e-02	-6.064254e-02	3.188627e-01	6.916807e-02	-1.736889e-01	1.560215e-02	5.317324e-02	-6.765579e-02	-6.504933e-02	9.822887e-02	5.579134e-02	4.594910e-02	-1.138264e-03	-1.396430e-02	5.523331e-02	-1.253115e-01	4.855453e-02	4.206995e-02	-1.761539e-02	1.202466e-01	-4.488270e-02	9.406180e-03	1.491414e-01	7.252302e-02	-5.524326e-02	3.856511e-02	1.482771e-02	-3.306647e-02	-4.297730e-02	-6.284289e-02	-1.123389e-01	-3.587033e-02	1.308674e-01	-1.337042e-01	-1.000308e-01	1.397291e-01	4.674362e-02	-2.926760e-02	1.208287e-01	1.481915e-02	2.746703e-02	1.420389e-01	4.919108e-02	5.147526e-02	-6.717248e-02	-2.228945e-01	-1.332448e-01	5.023405e-02	-1.137141e-03	-2.458347e-02	-4.926745e-02	1.739591e-01	1.111608e-01	-1.119651e-02	-9.531431e-02	-8.433268e-02	-9.138536e-02	-1.335562e-02	2.262334e-02	-2.270286e-01	4.284837e-02	1.806217e-01	1.497182e-01	-3.749539e-03	-7.293333e-02	-8.802039e-02	4.217771e-03	2.349528e-01	1.000623e-01	-1.660303e-01	1.386446e-02	2.012482e-01	8.566427e-02	-7.849238e-02	-1.505192e-01	-1.278491e-01	1.504074e-01	8.161386e-02	5.203470e-02	-3.483835e-02	-7.662568e-02	1.410872e-02	-1.333506e-01	1.067763e-01	-4.923058e-02	-7.449671e-03	1.039419e-01	9.455312e-02	3.771850e-02	9.119921e-03	-8.857862e-02	-1.768719e-01	1.019678e-01	3.833689e-02	2.879331e-02	4.242595e-02	4.202239e-02	1.417559e-01	-7.783934e-03	-2.671370e-01	-2.349306e-02	5.250582e-02	-1.813508e-02	1.327660e-02	1.743215e-01	8.181803e-03	7.439762e-02	3.390682e-02	2.069738e-02	-7.313929e-02	-2.887037e-02	-1.664936e-02
-1.643593e-01	-5.893594e-03	-7.063728e-02	-1.794291e-01	-1.031145e-01	8.590253e-02	-6.317778e-02	2.633454e-01	-6.638669e-04	-5.937708e-02	3.072509e-02	1.469954e-01	-2.339579e-02	3.675385e-02	7.668128e-02	1.238905e-01	-3.596734e-02	-3.474021e-02	1.576903e-03	-5.095189e-02	-5.075223e-02	4.867300e-02	-5.446677e-02	4.093206e-02	3.303715e-02	-2.914587e-02	-1.837511e-02	-3.369645e-02	-1.066998e-02	-1.159668e-02	-8.181040e-03	-4.082157e-03	1.899208e-01	-3.904354e-03	-1.179499e-02	-6.340958e-03	-6.118453e-03	-1.677634e-02	-2.971844e-03	-6.956102e-02	8.611291e-02	3.828840e-02	-1.652643e-01	-7.719449e-02	-1.460018e-01	2.054345e-02	5.449969e-02	-9.369358e-02	-9.472125e-03	-7.314798e-02	-3.766494e-02	9.131392e-02	6.163083e-02	2.582155e-01	-5.748553e-02	4.025862e-02	1.205942e-01	-5.554720e-02	1.270645e-01	1.322819e-03	-6.670399e-02	-1.378385e-01	7.784807e-02	6.934176e-04	-8.674917e-02	1.436067e-01	-1.507191e-02	-2.366051e-01	9.420736e-02	-3.015691e-02	3.264018e-02	5.119870e-02	-3.515338e-02	2.709723e-02	-1.106274e-02	-1.189641e-01	1.376637e-01	-1.008253e-02	-1.310429e-02	1.168192e-01	1.012633e-01	-2.837973e-02	8.592036e-02	5.762244e-02	8.004097e-02	1.361026e-02	-1.970391e-01	-7.870505e-02	-2.955079e-01	-8.229041e-02	1.085210e-01	-2.259814e-02	1.883832e-01	-5.597840e-02	5.762105e-02	5.716454e-02	2.196120e-02	-7.589148e-02	5.520639e-02	-8.777634e-02	8.661499e-02	-4.348703e-02	-2.415692e-01	-6.915873e-02	-1.476540e-02	1.930776e-02	7.943232e-02	-2.355100e-01	-9.433397e-02	1.731339e-01	-1.594137e-01	1.941047e-01	2.738701e-01	6.117669e-02	1.697078e-01	2.776356e-02	6.256947e-02	8.550263e-02	8.964593e-02	-1.947603e-02	8.350133e-02	5.157709e-02	4.011015e-02	-1.644226e-01	1.898071e-01	-3.188275e-01	-9.216137e-02	-1.551574e-01	-9.352924e-02	7.342878e-02	3.340894e-02	8.258168e-02	3.597829e-02	3.774986e-02	-1.540791e-02	8.581004e-02	-5.794426e-02	1.388251e-01	5.786631e-02	-7.894438e-03	-1.552476e-01	3.387787e-02	2.953610e-02	3.531537e-03	-1.897935e-01	1.691264e-01	-1.261576e-01	-2.355075e-02	-1.030099e-01	1.008868e-02	1.656215e-01	-7.674457e-02	-3.680210e-02	-1.518966e-02	1.343001e-01	4.388936e-02	-3.829492e-02	-1.102743e-01	9.928393e-02	1.033568e-01	-6.968670e-02	7.807300e-02	-2.270484e-02	1.283253e-02	-1.516973e-01	-7.867287e-02	-1.226172e-01	-6.627903e-02	1.207020e-01	-5.636866e-02	4.162313e-03	-5.589062e-02	2.199948e-02	1.247719e-02	4.830595e-02	-1.544947e-02	-1.705554e-02	-6.215599e-03	2.753208e-02	-9.612638e-03	-7.552139e-03	-2.235062e-02	1.148583e-02	7.830067e-02	2.762318e-03	1.033930e-01	4.855391e-02	1.761151e-01	2.256691e-01	7.078609e-02	-5.125479e-02	5.103733e-03	-5.436975e-02	4.156146e-03	-2.793988e-02	-1.498379e-01	3.230419e-02	-2.971142e-02	-2.554127e-02	6.928442e-02	3.853693e-03	1.264986e-01	3.191857e-01	2.742836e-03	-5.767866e-02	6.763397e-03	1.511591e-01	1.616509e-01	-7.357555e-02	2.907520e-02	-1.125647e-03	-5.458405e-02	2.922113e-02	1.322069e-01	9.807597e-02	-8.418709e-02	1.742263e-01	9.149929e-03	4.911107e-02	2.893871e-01	-1.513793e-02	-1.225398e-01	1.754727e-01	-1.038019e-01	-1.813654e-01	-3.229124e-01	-2.533500e-01	-2.097254e-02	8.276596e-02	6.085284e-02	1.555488e-02	3.429435e-03	-3.720791e-02	-8.043870e-02	1.392312e-01	2.116246e-02	-3.500990e-02	1.273626e-02	1.683748e-02	1.098074e-01	2.263543e-01	-7.495845e-02	2.470555e-01	1.402429e-01	-2.267906e-01	-1.967622e-01	4.131046e-02	-4.154463e-02	-1.862671e-02	-5.193443e-02	-1.073181e-01	-2.607402e-02	-9.600223e-02	4.404767e-02	-1.092187e-01	-1.595701e-02	6.952192e-02	-7.216379e-03	1.013085e-01	5.170468e-02	7.963186e-03	-1.745870e-01	-4.835299e-02	-1.003557e-01	-1.751428e-01	7.907733e-02	8.135103e-02	5.766045e-02	2.386219e-03	1.852333e-01	1.801488e-01	9.924283e-02	-2.094520e-02	-2.140562e-02	-7.085408e-03	7.973944e-02	-7.729874e-03	2.960844e-02	1.613173e-01	1.077178e-01	-2.294718e-01	1.618871e-02	-1.290403e-01	-1.387371e-01	-1.123390e-01
7.973834e-02	-4.038064e-03	-2.464913e-04	-4.943760e-03	-5.034974e-03	7.751176e-02	-9.506764e-02	-6.761225e-02	-1.308073e-01	1.140659e-02	7.471380e-02	-1.548930e-01	1.755845e-02	9.857945e-02	7.352680e-02	1.353211e-02	-1.009741e-02	3.656455e-02	-3.707428e-03	-7.954986e-04	-4.363909e-05	-9.340757e-04	-9.490856e-04	-3.791795e-03	-1.952095e-02	6.499259e-02	-2.674885e-02	-3.352536e-02	6.029640e-02	6.679202e-02	-5.947323e-02	2.412514e-02	-2.155586e-02	-4.835013e-02	2.618147e-02	-2.917333e-02	6.525451e-02	-7.581376e-03	-4.089777e-04	-8.518259e-03	-8.695455e-03	-3.484877e-02	-6.300744e-02	-5.688023e-04	-2.083773e-01	6.498273e-02	-3.686897e-02	-7.425686e-02	3.101397e-02	1.612798e-01	7.642407e-02	-6.386627e-02	9.991055e-02	2.243052e-02	5.401064e-02	-8.860655e-02	-5.578130e-03	-8.415972e-03	7.674043e-02	2.111273e-01	4.323998e-02	-5.426777e-02	4.315884e-02	-3.981473e-02	6.155015e-04	-2.004629e-01	1.339222e-01	1.085039e-02	2.366101e-02	-1.726011e-02	-3.200681e-02	-1.004708e-01	2.297460e-02	-1.078629e-01	7.948212e-02	1.599847e-02	1.291908e-01	-7.389124e-02	-5.995842e-02	-2.879305e-02	2.751593e-02	1.332149e-01	-1.300392e-01	4.282976e-02	6.558366e-02	-1.398039e-01	3.737592e-02	1.151039e-01	2.670597e-02	-6.046468e-02	4.274960e-01	2.671737e-02	8.438121e-02	-1.625091e-02	-1.479548e-02	-8.211253e-02	-2.617380e-02	4.914175e-02	-6.388143e-02	5.310857e-02	-1.121893e-01	-6.392207e-02	2.639578e-03	9.972774e-03	-1.414782e-01	-1.284242e-04	-4.013863e-02	-1.119134e-01	-6.644256e-02	-1.729749e-01	-2.640455e-02	3.013666e-02	9.080127e-02	1.659281e-01	-5.750176e-03	-2.285346e-02	-2.512740e-02	6.036175e-02	-1.754468e-02	2.716466e-02	-5.554033e-03	9.581579e-02	-6.786222e-02	-5.212526e-02	-1.021617e-02	1.152227e-01	-1.472970e-02	-1.892638e-01	-3.416755e-02	9.333279e-02	3.823970e-02	2.040919e-01	-9.511284e-02	1.380421e-01	2.140326e-02	-7.866319e-02	2.603792e-02	3.850130e-02	7.676254e-03	1.578122e-02	-7.710635e-02	-1.717509e-03	1.879122e-02	2.189828e-02	-8.824921e-02	1.288008e-01	-2.256941e-02	-6.642816e-02	-1.247231e-01	1.122237e-01	1.840121e-01	6.440014e-02	1.504402e-02	-1.021136e-01	-2.222940e-03	6.262796e-02	-1.282378e-02	-9.870959e-02	6.372765e-02	9.114757e-02	-6.064212e-02	-3.952431e-02	-3.455486e-02	9.478195e-02	-5.866023e-02	-9.335358e-02	-2.977503e-02	7.805942e-03	4.873994e-02	-5.587465e-02	5.980671e-02	4.885987e-02	-1.190262e-03	9.998075e-02	5.504570e-02	-3.391738e-02	-3.417216e-02	1.071763e-02	7.212378e-03	1.117507e-01	-2.923921e-02	1.380594e-01	2.913333e-02	1.377665e-01	-7.033171e-02	-8.156015e-03	1.020320e-01	-5.502587e-02	6.517776e-02	-2.377773e-03	-8.839948e-03	6.761112e-03	2.993030e-02	-5.238009e-02	1.318896e-02	-6.448527e-02	-8.243420e-02	7.600720e-02	-2.277107e-02	5.895503e-02	-9.120494e-03	1.024068e-01	1.944916e-01	-7.384715e-02	-4.103576e-02	-5.073299e-02	1.321703e-01	-2.957243e-02	5.341476e-02	-3.012323e-02	-1.188592e-01	9.219556e-02	-1.739453e-01	1.281951e-01	-5.437443e-02	-9.519506e-02	-1.211475e-01	9.175448e-02	-4.332700e-02	-5.383843e-02	-1.707301e-01	-1.038811e-02	1.176793e-01	9.145118e-02	3.333157e-02	-1.093453e-01	4.423222e-02	2.212331e-02	-5.821648e-03	-8.398553e-03	1.022272e-01	1.968254e-02	2.169125e-02	1.294213e-01	-1.907924e-01	-3.758366e-02	1.616874e-02	-1.604128e-01	-2.017931e-01	-1.338458e-01	9.066376e-02	4.211158e-02	1.307699e-01	1.165896e-01	1.460084e-01	5.175622e-02	1.134734e-01	9.125938e-03	3.535362e-02	-8.391685e-03	1.033095e-01	1.103928e-01	-3.899889e-02	8.764139e-02	-1.619050e-02	5.394334e-02	1.175652e-01	-3.199111e-01	-9.509963e-02	5.494174e-03	3.021446e-02	2.748965e-02	3.375801e-02	2.207830e-01	-7.366673e-02	-8.190084e-02	8.026036e-02	3.786907e-02	9.265460e-02	-7.584108e-02
-1.311807e-01	-4.898598e-02	-1.952669e-02	-2.636855e-02	4.277289e-02	-8.101304e-02	9.565579e-02	-7.530629e-03	-1.518022e-01	-2.719392e-02	-1.306695e-01	3.695087e-02	-1.215446e-01	2.854558e-02	8.939063e-02	1.043781e-01	1.300427e-01	3.013228e-01	-5.815145e-02	-2.618257e-02	-9.399415e-03	9.751990e-02	-4.825907e-03	-1.001244e-02	-1.544712e-02	-1.726982e-02	-1.937059e-02	-3.095159e-02	-2.316092e-02	-2.612241e-02	-2.810915e-02	-2.376498e-02	5.020791e-02	4.608081e-02	6.663819e-02	-4.323523e-02	4.332996e-02	-2.978651e-02	-2.742950e-02	-7.860136e-02	-3.058596e-02	-4.191899e-02	9.027605e-03	-1.260540e-01	-1.382867e-01	2.049286e-02	1.650630e-01	7.200619e-02	-1.991537e-01	-1.287215e-01	-1.830476e-01	1.886200e-01	2.929605e-01	1.601039e-01	-2.258142e-01	6.254364e-02	2.489162e-01	8.857506e-02	5.721293e-02	-3.158293e-02	-6.815296e-02	-1.559501e-01	1.740185e-01	-3.096148e-01	-1.127773e-01	1.412950e-02	-9.988878e-02	-4.856076e-02	1.609614e-02	5.178125e-02	2.667030e-01	1.510364e-01	-5.051819e-03	1.777919e-01	4.079197e-02	-4.629824e-03	-5.504027e-02	3.897200e-02	-3.087586e-02	-3.071246e-02	2.139155e-02	-9.193922e-02	2.022239e-01	-1.429773e-01	-2.116299e-02	9.251238e-02	-1.369469e-02	3.211713e-03	1.536935e-02	1.243224e-02	1.515584e-01	-6.449862e-02	9.067199e-02	3.607652e-02	-1.117471e-01	-4.735305e-02	9.866272e-02	2.860973e-02	-2.807775e-01	-6.918607e-02	3.042186e-01	1.620370e-01	4.185876e-02	-1.197562e-01	-6.085763e-02	-7.102162e-02	6.735575e-02	2.450453e-02	-3.699684e-02	4.527335e-02	-1.090983e-01	9.366684e-02	3.497952e-02	3.814997e-02	7.460417e-02	-1.582039e-01	-2.257473e-01	-1.459231e-01	-9.437274e-02	6.084126e-02	-2.266923e-02	-3.160177e-02	-3.289216e-02	-1.575045e-03	-7.580009e-03	3.960173e-03	6.126173e-02	-8.540857e-02	-5.157522e-02	2.942910e-02	1.394479e-02	-1.856070e-02	-1.176806e-02	3.857371e-02	7.724635e-02	-4.999375e-02	6.706702e-02	6.478669e-02	9.992793e-02	-5.100469e-02	1.908704e-01	1.188848e-01	2.289528e-02	-3.131357e-02	-9.925447e-03	2.573728e-02	2.095483e-02	3.179735e-02	-4.485873e-02	5.535739e-02	2.912030e-02	4.897556e-02	-1.804592e-02	3.617728e-02	-1.611884e-01	8.839400e-02	2.100079e-02	-1.177976e-01	-1.307072e-01	-5.935168e-02	-4.861201e-03	-1.048201e-01	8.813153e-02	1.630236e-03	5.769787e-02	1.826185e-01	7.498868e-02	-4.355443e-02	3.390721e-03	-2.258718e-02	-1.328710e-01	2.131196e-02	-5.388434e-02	2.869842e-01	2.372175e-01	1.389682e-01	2.597600e-02	1.111837e-03	1.048040e-01	-4.494049e-02	3.736199e-02	-1.117864e-02	-1.180698e-01	-6.979567e-03	1.366635e-02	2.229992e-02	-1.344979e-01	-2.707925e-01	-4.058809e-01	-4.579930e-02	1.343503e-01	3.833868e-02	-1.355307e-01	7.384453e-02	1.611136e-01	7.418377e-02	4.995477e-02	1.148783e-01	1.327627e-01	8.879576e-02	7.901535e-02	4.877314e-02	1.044582e-01	1.005364e-01	7.722335e-02	-8.668975e-02	-3.123759e-01	-4.547012e-01	3.663976e-02	-9.066063e-02	4.847880e-02	9.771795e-02	-6.810177e-02	-1.371412e-01	5.198622e-02	1.142926e-01	-2.143548e-01	-3.117990e-02	3.782422e-02	9.776661e-02	7.049153e-02	1.581104e-01	-8.125706e-02	-8.151783e-02	2.706574e-02	1.556689e-01	1.253325e-01	1.354695e-01	8.651356e-02	2.842980e-02	2.713998e-01	-2.563537e-02	-6.339971e-03	-9.198973e-02	7.024639e-02	1.418351e-01	8.501514e-02	1.026394e-01	3.268759e-02	9.991739e-02	-3.100882e-02	-3.653319e-01	-3.844135e-01	3.947835e-02	-3.805422e-02	1.002819e-01	-2.854880e-02	5.495397e-02	1.026435e-01	-3.603306e-02	3.271207e-01	6.162340e-02	-3.269024e-02	6.508530e-02	1.225579e-01	6.963649e-02	8.538396e-02	1.493377e-02	-4.988325e-02	-1.628964e-02	-2.526687e-01	-5.039348e-01	-9.060637e-02	1.069763e-01	6.655190e-02	-8.246155e-03	-2.809203e-02	-1.491728e-01	-5.242775e-02	-8.723188e-02	-1.647755e-02	-1.874157e-01	-3.840582e-02	-9.399659e-02	-6.450720e-02	-1.572378e-01	9.592688e-02	6.389572e-02	-4.832687e-02	8.258641e-02	1.749277e-01	1.364180e-01	1.777731e-01	1.971822e-01	5.815579e-03
0.000000e+00	0.000000e+00	0.000000e+00	0.000000e+00	0.000000e+00	0.000000e+00	0.000000e+00	0.000000e+00	0.000000e+00	0.000000e+00	0.000000e+00	0.000000e+00	0.000000e+00	0.000000e+00	0.000000e+00	0.000000e+00	0.000000e+00	0.000000e+00	0.000000e+00	0.000000e+00	0.000000e+00	0.000000e+00	0.000000e+00	0.000000e+00	0.000000e+00	0.000000e+00	0.000000e+00	0.000000e+00	0.000000e+00	0.000000e+00	0.000000e+00	0.000000e+00	0.000000e+00	0.000000e+00	0.000000e+00	0.000000e+00	0.000000e+00	0.000000e+00	0.000000e+00	0.000000e+00	0.000000e+00	0.000000e+00	0.000000e+00	0.000000e+00	0.000000e+00	0.000000e+00	0.000000e+00	0.000000e+00	0.000000e+00	0.000000e+00	0.000000e+00	0.000000e+00	0.000000e+00	0.000000e+00	0.000000e+00	0.000000e+00	0.000000e+00	0.000000e+00	0.000000e+00	0.000000e+00	0.000000e+00	0.000000e+00	0.000000e+00	0.000000e+00	0.000000e+00	0.000000e+00	0.000000e+00	0.000000e+00	0.000000e+00	0.000000e+00	0.000000e+00	0.000000e+00	0.000000e+00	0.000000e+00	0.000000e+00	0.000000e+00	0.000000e+00	0.000000e+00	0.000000e+00	0.000000e+00	0.000000e+00	0.000000e+00	0.000000e+00	0.000000e+00	0.000000e+00	0.000000e+00	0.000000e+00	0.000000e+00	0.000000e+00	0.000000e+00	0.000000e+00	0.000000e+00	0.000000e+00	0.000000e+00	0.000000e+00	0.000000e+00	0.000000e+00	0.000000e+00	0.000000e+00	0.000000e+00	0.000000e+00	0.000000e+00	0.000000e+00	0.000000e+00	0.000000e+00	0.000000e+00	0.000000e+00	0.000000e+00	0.000000e+00	0.000000e+00	0.000000e+00	0.000000e+00	0.000000e+00	0.000000e+00	0.000000e+00	0.000000e+00	0.000000e+00	0.000000e+00	0.000000e+00	0.000000e+00	0.000000e+00	0.000000e+00	0.000000e+00	0.000000e+00	0.000000e+00	0.000000e+00	0.000000e+00	0.000000e+00	0.000000e+00	0.000000e+00	0.000000e+00	0.000000e+00	0.000000e+00	0.000000e+00	0.000000e+00	0.000000e+00	0.000000e+00	0.000000e+00	0.000000e+00	0.000000e+00	0.000000e+00	0.000000e+00	0.000000e+00	0.000000e+00	0.000000e+00	0.000000e+00	0.000000e+00	0.000000e+00	0.000000e+00	0.000000e+00	0.000000e+00	0.000000e+00	0.000000e+00	0.000000e+00	0.000000e+00	0.000000e+00	0.000000e+00	0.000000e+00	0.000000e+00	0.000000e+00	0.000000e+00	0.000000e+00	0.000000e+00	0.000000e+00	0.000000e+00
6.871537e-01	-1.328623e-03	-4.607211e-03	-1.977471e-02	1.219192e-01	9.663225e-02	-7.945441e-02	-1.154745e-01	-1.400213e-01	-6.661652e-02	-2.461961e-01	-2.106924e-01	2.303452e-01	-2.510912e-01	-9.347349e-02	1.038190e-01	-1.574012e-03	-1.981960e-04	-6.683897e-04	-2.982698e-03	-1.031063e-02	-3.933584e-02	-2.808838e-02	6.173684e-02	-4.136679e-02	-2.695733e-02	-6.441956e-02	-5.748462e-02	-2.142330e-02	4.066879e-02	1.127972e-01	7.346715e-02	-1.439039e-02	-1.822452e-03	-6.282420e-03	7.208569e-02	1.006157e-01	-1.230922e-01	-2.131452e-01	-1.028637e-01	-1.410666e-01	4.164730e-02	-1.542034e-02	9.473686e-02	-8.546002e-02	2.890060e-01	1.486412e-01	-2.752182e-02	3.411256e-01	1.656472e-01	8.635482e-02	9.101905e-02	1.164528e+00	6.017818e-01	2.318917e-01	1.395751e-01	-2.607511e-01	-2.587969e-01	-6.813086e-01	-7.258748e-01	-3.358804e-01	-5.299555e-01	-1.638117e-01	2.112262e-01	4.718094e-01	8.717942e-02	1.023815e-01	-2.380438e-01	6.224301e-01	8.603246e-01	1.689516e-01	4.828970e-02	-1.093542e-01	-2.509477e-01	-2.734992e-01	-9.289736e-01	-3.165281e-01	-2.557143e-01	-2.467922e-01	2.413776e-01	-4.926343e-02	3.070428e-01	-1.177585e-01	-4.172781e-01	2.385530e-01	1.328844e-01	-9.045838e-02	8.609048e-02	-2.371820e-02	1.438115e-01	-9.294317e-02	1.062366e-01	2.573047e-02	-2.105901e-01	-2.127853e-02	1.226819e-01	8.410000e-02	7.509036e-02	-2.948462e-01	-2.510530e-01	1.604946e-01	2.471871e-01	2.793481e-01	2.722705e-01	-5.952495e-02	-1.794587e-01	2.604196e-01	1.146325e-01	-2.530483e-01	-1.607684e-01	-9.513025e-02	-9.478992e-02	-4.125106e-01	-3.179078e-02	-1.079328e-01	-3.812220e-01	-4.263268e-01	1.485429e-02	2.417543e-02	1.775928e-02	2.957650e-01	3.498505e-01	3.643020e-01	1.708050e-01	-4.200922e-02	-7.968072e-02	3.613342e-01	1.368280e-02	2.684821e-01	-9.301749e-02	1.306400e-01	9.139333e-02	-1.302736e-01	-1.223492e-01	-6.490194e-02	-4.007093e-01	1.985553e-01	-1.417896e-01	-2.848787e-01	-1.108136e-01	-2.955262e-01	2.295742e-01	4.606066e-01	4.469437e-01	-3.332967e-01	-1.378035e-01	-2.850894e-01	4.501914e-02	-5.567775e-01	-2.489937e-01	-1.364782e-02	3.482056e-01	4.677442e-01	-1.626864e-01	-7.502579e-01	-1.017203e+00	5.254824e-01	1.562901e+00	1.478663e+00	-6.558237e-01	-4.475808e-01	-1.207455e-01	-1.690990e-01	8.966501e-02	-6.441563e-01	-8.458507e-01	1.686223e-02	1.809990e-01	1.923366e-01	1.276137e-01	-1.010061e+00	-9.818315e-01	4.790962e-01	1.770925e+00	1.911188e+00	-5.139245e-01	4.216348e-02	5.833524e-02	-1.236152e-01	-2.203991e-01	-1.057847e-01	-3.548811e-01	5.412763e-02	-5.722967e-02	-2.546841e-01	-3.869764e-01	3.557350e-01	3.716856e-01	9.429695e-01	-5.667191e-02	-6.610014e-01	2.867468e-01	-3.256026e-01	-8.481931e-02	1.443129e-01	4.279010e-01	-3.580637e-01	-2.094709e-01	-1.385156e-01	-3.171135e-01	-1.053796e-01	2.013509e-01	1.589067e+00	1.768690e+00	-2.504996e-01	-6.550702e-01	-1.530989e+00	2.095600e-02	-4.634980e-01	-1.363501e-01	-1.463084e-01	3.033546e-01	-3.133716e-01	-6.978467e-02	-7.442515e-02	-3.811964e-02	4.035431e-01	6.048363e-01	1.578422e+00	2.056392e+00	-6.592434e-01	-1.427979e+00	-1.095559e+00	-2.582957e-01	1.690094e-01	-8.878333e-02	7.992543e-01	4.321248e-01	1.846647e-01	1.835892e-01	2.408190e-02	-1.104023e-01	-2.940058e-01	9.890558e-02	-6.316864e-01	-5.669880e-01	1.332689e-01	-1.098359e-01	-3.692178e-01	1.176352e-01
3.217032e-02	1.081780e-01	-3.625998e-01	4.654855e-03	3.688606e-01	-4.575741e-02	-7.979065e-02	-1.435032e-02	-6.579665e-04	-3.221624e-04	-1.194152e-02	-3.075436e-02	4.900058e-02	-8.296077e-02	1.147737e-01	-2.702832e-02	-1.533960e-02	-2.616811e-03	-1.182547e-04	-5.767628e-05	-4.581902e-03	-1.412166e-01	2.574621e-01	-1.657805e-01	1.674023e-01	4.763317e-02	-1.215355e-01	-2.260284e-02	-1.044811e-03	-5.118253e-04	-2.975034e-02	-2.161311e-01	2.516677e-01	4.241267e-02	1.516525e-01	7.048143e-02	-1.069370e-01	-9.270904e-02	-1.446358e-02	-7.136927e-03	1.264411e-01	1.676698e-01	5.925403e-02	1.103714e-01	5.004518e-02	-4.474061e-02	-4.225620e-02	-3.578703e-01	4.296225e-02	-2.670361e-02	-4.680700e-02	-9.070594e-03	1.244038e-01	1.595219e-01	1.438920e-01	-5.324110e-02	7.065687e-02	-2.605209e-01	-3.767585e-02	-1.880705e-02	-7.437977e-02	-6.396312e-03	1.053273e-01	1.281745e-01	-3.687397e-02	1.150270e-01	-4.116802e-03	-1.231329e-01	-6.887668e-02	6.291664e-02	7.562439e-02	2.043015e-02	-2.254856e-02	5.736677e-02	-4.239725e-02	-3.694644e-02	-5.368836e-03	1.139806e-01	-9.284237e-02	4.899909e-02	-8.332890e-03	4.208924e-02	1.319119e-01	8.308528e-02	3.515083e-02	2.270786e-02	-2.708933e-02	-1.989193e-01	3.766983e-02	-2.920313e-02	-2.773895e-02	3.823119e-02	-1.316289e-01	-6.579360e-02	-2.696011e-01	6.941479e-03	5.315346e-02	1.585389e-01	3.201708e-01	-1.014999e-03	5.826821e-02	1.280691e-01	-1.218974e-01	-5.558526e-02	-2.375734e-01	6.766665e-02	1.650372e-01	2.978707e-01	-1.018881e-01	-7.982065e-03	-6.769438e-02	-2.637180e-02	1.938631e-01	3.803160e-02	1.526728e-01	-8.660114e-02	-1.014595e-01	-2.107096e-01	-2.258947e-02	1.891438e-01	-6.702019e-02	3.976065e-02	-1.068114e-01	-5.621922e-02	-1.872875e-01	4.299810e-02	7.813073e-02	4.026210e-01	5.659719e-02	-6.352020e-02	6.242727e-02	-3.759895e-02	-2.512980e-01	-1.657287e-01	-2.937676e-01	7.870618e-02	2.747558e-01	6.569303e-01	-6.922445e-02	-1.259170e-01	6.013416e-02	4.962396e-02	9.787502e-02	2.241060e-01	1.029584e-01	-4.072173e-02	-5.132545e-02	-3.042027e-01	-4.176768e-02	-2.089154e-02
-2.171109e-01	-2.169831e-02	-3.123129e-02	1.818080e-01	1.255928e-01	7.173977e-02	6.226401e-02	-6.039378e-02	5.553684e-04	7.981439e-03	-2.905846e-02	-1.001368e-01	1.336524e-01	1.543276e-02	-8.748981e-02	7.390433e-02	1.107322e-01	7.094444e-02	1.546830e-01	1.278603e-01	6.279886e-02	2.827753e-02	-8.752388e-03	-1.552240e-02	-2.512510e-02	1.164310e-02	-1.837814e-01	-1.283649e-01	3.922009e-02	-1.380783e-01	-1.180961e-01	6.312155e-02	-1.204271e-01	-1.988415e-02	6.980358e-02	-1.673113e-01	-4.410017e-02	1.062192e-01	1.244039e-01	1.145046e-02	6.655766e-02	5.262715e-02	8.225453e-03	2.117405e-02	-5.419995e-02	-3.777423e-02	-4.162039e-02	1.424180e-01	1.783099e-01	-2.661704e-02	-3.823132e-02	-2.058215e-01	1.310377e-01	9.254878e-02	1.062210e-01	7.239905e-02	2.682383e-02	1.128306e-01	-9.268478e-02	-6.548318e-02	-2.851175e-02	-6.475112e-02	-1.118759e-01	6.207822e-02	4.173314e-02	-2.338626e-02	-3.363667e-02	-1.567849e-01	1.383111e-02	1.203358e-01	-3.880298e-02	-4.564402e-03	2.159040e-02	1.067331e-01	2.478207e-03	1.557302e-02	-3.155683e-02	-2.580864e-02	1.638968e-02	1.094385e-01	3.826981e-01	6.497291e-02	-4.732234e-02	3.245196e-01	1.747299e-01	-2.795613e-02	1.523049e-01	-9.927894e-02	-1.512219e-01	5.131281e-03	-2.055425e-01	-1.512504e-01	7.622991e-02	-7.266999e-02	-2.349937e-01	-1.304889e-02	1.243863e-01	-1.210239e-02	-1.749190e-02	-1.798285e-01	1.078379e-01	4.816442e-02	1.419489e-01	-8.155185e-02	-3.925498e-02	3.126460e-02	-6.475630e-02	-6.304623e-02	7.622419e-02	-4.345062e-02	-5.482337e-02	1.073680e-01	-2.556958e-02	-6.669703e-03	-9.663125e-03	2.662316e-01	-1.816898e-02	-1.211957e-01	1.864628e-01	-5.252127e-02	-5.459396e-02	2.023667e-02	-8.967489e-02	-9.815602e-02	7.922072e-02	-4.857175e-02	-1.135096e-01	1.391925e-01	6.779780e-02	-1.427322e-02	-2.060989e-02	2.831532e-01	1.658478e-01	5.793161e-02	3.401246e-02	-7.975865e-02	-8.666546e-02	1.695437e-02	-7.156150e-02	-4.277477e-03	9.196955e-03	-7.205283e-02	-2.185016e-01	2.415923e-02	7.987598e-02	-3.241874e-03	-4.704170e-03	1.102647e-02	-2.017791e-01	1.750489e-01	2.040651e-01	-2.938270e-04	2.128211e-02	-1.681231e-01	-5.216418e-02	1.084231e-01	1.199802e-01	-1.379634e-01	-1.473389e-01	2.806004e-02	-9.725348e-02	-3.061960e-03	-4.443474e-03	-7.807591e-02	-4.933598e-02	-4.536685e-02	-1.068878e-01	4.897703e-02	1.208825e-01	3.734050e-02	-1.904512e-02	8.621146e-02	9.654925e-02	5.183013e-02	-3.904706e-04	-7.076676e-03	-6.646526e-02	-2.031097e-03	-2.948943e-03	-5.305213e-02	-1.198473e-01	1.024641e-01	-1.137792e-01	-2.569768e-01	1.473964e-01	-7.704644e-03	-5.940866e-02	4.565201e-02	5.830051e-02	1.438254e-01	1.855271e-01	2.169911e-02	-2.744271e-02	-8.072160e-04	-1.172778e-03	-2.173636e-02	-1.098855e-01	-1.151351e-01	-8.368070e-02	3.306806e-02	1.430585e-01	9.284831e-02	1.715457e-01	1.180121e-01	-2.104071e-01	6.122328e-02	3.776033e-02	-7.866938e-02	-9.192131e-02	-2.879187e-03	-4.178593e-03	-7.372297e-02	-4.985744e-02	1.500455e-01	-2.864720e-01	1.848776e-01	-1.296844e-01	-1.497974e-01	-2.090869e-03	2.386702e-02	2.336532e-01	5.070584e-02	1.155729e-01	6.138013e-02	-2.755908e-02	-8.107327e-04	-1.177885e-03	-2.182905e-02	-4.026758e-02	5.536734e-02	-2.014272e-01	-4.976699e-02	-7.813348e-02	4.761646e-03	-1.819833e-02	-2.088878e-02	-3.420846e-03	9.467418e-02	2.649204e-01	5.239447e-02	-2.172506e-02	-3.592946e-03	-5.212752e-03	-9.052761e-02	5.416326e-02	5.873696e-02	-8.558834e-02	-3.472965e-02	1.138408e-01	5.438064e-02	1.652777e-01	2.917855e-02	-1.104816e-01	-1.008967e-01	-9.100602e-02	1.027677e-01	-4.695933e-02	-1.408028e-03	-2.044954e-03	-3.734064e-02	5.800763e-02	-1.823563e-01	4.606824e-02	-6.943638e-02	8.282951e-02	4.886171e-02	2.095551e-01	2.368360e-01	1.203043e-02	-4.101722e-02	2.235597e-02	-3.194661e-01	-4.514937e-02	-1.351367e-03	-1.962722e-03	-3.588856e-02	-1.555040e-01	6.059806e-03	7.114731e-02	2.946342e-01	9.008320e-02	1.603336e-02	2.443964e-01	2.040777e-02	-3.174899e-01	-1.531664e-01	1.294942e-01	-1.458576e-01	-1.596888e-01	-5.339789e-03	-7.740962e-03	-4.030287e-02	1.128267e-01	8.227622e-02	5.146621e-02	2.581541e-03	-1.446757e-02	1.825822e-02	4.064683e-02	-1.229423e-02	-3.279945e-02	2.766978e-02	-1.030060e-01	8.543006e-02
5.022808e-03	-1.370041e-01	-6.886826e-02	-1.395621e-01	-1.828448e-01	-2.466294e-01	-6.924713e-02	3.462209e-02	-4.203641e-02	3.721018e-02	1.765944e-01	2.510560e-01	1.029169e-02	9.544581e-02	1.503443e-01	5.830749e-02	5.061633e-02	3.748279e-02	6.741343e-02	-1.976654e-01	-2.194056e-01	-1.945424e-01	-1.194025e-01	-1.653741e-01	-2.708966e-01	-1.349383e-01	7.316433e-02	-4.322291e-02	2.246279e-02	1.159368e-02	1.149674e-01	2.319457e-01	1.721939e-01	6.610417e-02	9.614749e-02	6.309934e-02	7.272630e-02	1.316733e-02	-6.100439e-02	-6.072292e-02	6.450726e-02	1.590620e-02	2.664229e-03	-1.019379e-01	-8.709235e-02	8.821478e-02	1.053039e-02	2.183615e-01	-8.628803e-02	1.286661e-01	1.552124e-01	4.350691e-02	1.445899e-01	3.860236e-02	9.873491e-02	-4.651964e-02	4.196799e-02	-1.551419e-01	-7.577151e-02	5.701338e-03	-7.825548e-02	-1.999611e-01	-1.195000e-01	-5.041948e-02	3.736800e-02	-2.579521e-02	3.703056e-02	8.294749e-02	3.269154e-02	2.571531e-02	4.974116e-02	1.776609e-01	-2.902862e-02	-5.202769e-02	-9.600563e-02	6.877208e-02	-2.261735e-02	-9.025677e-02	-2.568771e-03	-4.376987e-02	-1.188059e-02	-2.079833e-01	-5.594801e-02	-1.379869e-02	-1.070172e-01	4.020643e-02	3.889282e-02	1.663439e-01	-3.243784e-02	1.508306e-01	1.232939e-01	-4.145273e-02	-1.388371e-01	-1.264187e-02	1.031809e-01	-2.380029e-01	-2.370955e-01	-2.881599e-01	-1.815818e-01	-1.539115e-01	-2.416983e-01	-7.789031e-02	-3.304251e-02	-1.516807e-01	4.294508e-02	8.565867e-02	4.679368e-02	2.603145e-01	5.322232e-02	1.075525e-01	-7.976785e-02	4.137616e-02	2.119204e-03	-2.933282e-02	-4.386099e-03	1.981809e-02	1.023061e-02	5.693354e-02	-4.671852e-02	-3.854804e-02	1.841728e-02	1.091343e-01	-8.131853e-02	-8.748560e-02	-8.280316e-02	2.643555e-01	9.646976e-02	-7.719202e-02	9.303911e-02	-5.257759e-02	5.794218e-02	1.153448e-01	2.287285e-01	3.787808e-03	5.954335e-02	1.467097e-01	-2.710619e-02	7.044578e-02	-5.173984e-02	-2.102096e-02	2.350702e-01	3.394848e-02	-2.045677e-01	1.694752e-01	9.442998e-03	-6.470395e-02	-1.001815e-01	-1.607466e-02	1.652145e-01	-2.522197e-01	-2.312453e-01	7.667348e-02	-1.398945e-01	-1.484175e-01	-7.097955e-02	-7.376208e-02	-1.112621e-01	-8.434638e-03	-9.478836e-02	-5.805961e-02	-1.303124e-01	8.483634e-02	-2.065446e-02	1.408633e-01	-1.628712e-01	6.976093e-02	2.953372e-01	3.260085e-02	1.147404e-01	1.938790e-01	-3.804724e-03	1.153304e-01	-7.878040e-02	-6.369453e-02	2.676261e-02	2.802500e-02	-7.557370e-02	7.686135e-02	1.269944e-02	1.135684e-02	-1.148040e-01	1.966552e-01	1.136136e-01	9.930648e-02	1.401280e-01	-8.068647e-02	1.037232e-02	6.784842e-02	-2.900145e-01	-7.514177e-02	1.701621e-01	1.762028e-01	1.195482e-01	1.506304e-01	1.185128e-01	-4.518169e-02	9.132445e-02	1.985731e-01	7.900366e-02	-1.283029e-02	2.589986e-02	-8.253970e-02	-4.776206e-02	-2.540892e-01	-1.019615e-01	-1.429187e-01	-1.753063e-01	-7.809318e-02	8.357641e-02	-2.420996e-01	1.481904e-01	-3.070173e-02	8.473233e-02	1.809442e-01	7.308214e-03	-2.069543e-01	-2.029356e-01	1.522750e-01	3.074744e-01	1.938160e-02	-5.290211e-02	-8.119760e-02	-2.734879e-01	8.241907e-02	1.371934e-01	-8.645861e-02	7.025861e-02	2.574588e-02	2.592660e-01	1.630793e-02	1.950180e-03	1.521452e-01	2.370293e-01	6.491481e-02	8.985004e-02	-6.163059e-02	1.450429e-01	-8.115996e-02	-2.769696e-01	-1.282793e-01	-4.782609e-02	-9.975930e-02	-6.806387e-02	-1.958620e-01	1.593283e-02	-4.457762e-02	1.497635e-01	4.215032e-02	1.543995e-01	8.237846e-02	3.065804e-02	-4.389286e-02	1.204967e-01	3.145213e-02	1.848248e-01	2.212493e-02	7.698805e-02	-1.421984e-01	-7.371818e-02	-1.751522e-01	-4.757101e-02	-2.245275e-01	-9.223378e-02	-1.131626e-01	8.649085e-02	4.032240e-02	1.076287e-01	9.732514e-02	-7.340743e-03	1.721807e-01	9.847929e-02	5.410267e-02	1.700121e-01	-1.322684e-01	1.363398e-01	1.268043e-01	2.526544e-02	-2.140060e-01	-4.978601e-02	-1.816059e-01	-7.025064e-02	-1.286270e-01	9.036804e-02	-1.293223e-01	-3.521350e-02	5.886899e-02	1.948243e-01	-4.519560e-02	1.791391e-01	1.534249e-01	1.420489e-01	9.160971e-02	-1.676194e-01	1.349456e-01	1.813350e-01	-1.863294e-01	-2.578014e-01	-2.298291e-01	3.491618e-02	-2.827507e-01	1.986731e-01	8.868665e-02	2.377674e-03	1.551211e-01	5.585153e-02	1.783154e-01	4.916473e-02	1.493338e-01	1.697097e-01	4.051124e-02	2.059511e-01	7.191209e-02	-5.600967e-02	-2.622599e-01	-2.151204e-02	-1.810382e-01	-1.386732e-01	1.960977e-01	-8.943628e-02	-7.932229e-02	-6.348769e-02	1.698062e-01	-1.674479e-01	4.915226e-02	2.246345e-01	1.868645e-01	-2.574345e-01	-1.197301e-01	1.911495e-01	1.086185e-01	-1.840311e-01	6.829876e-02	-2.014368e-01	3.659438e-02	-1.833656e-01	9.868055e-02	1.329103e-01	-1.703862e-01	2.731095e-02	2.593542e-01	3.237600e-02	-1.715936e-01	5.063516e-05	-9.236734e-02	-1.079229e-01	-3.550181e-04	8.579783e-02	4.400566e-02	7.012232e-03	-1.330946e-02	-2.232391e-02	-4.750584e-02	7.824925e-02	7.031292e-02	1.493907e-01	-9.549178e-02	-2.259118e-02	8.016552e-02	1.127569e-01	2.080101e-01	-3.607260e-01
-2.435091e-01	-2.087940e-02	-5.568116e-02	-1.045860e-01	-1.434026e-01	8.517014e-03	2.674226e-02	2.629595e-02	2.673504e-02	1.100842e-01	1.461075e-02	1.052668e-01	9.086186e-02	1.087640e-01	9.310096e-02	2.530783e-02	-4.659253e-02	-1.851690e-01	-2.716876e-02	2.092052e-01	-1.330982e-01	3.362700e-01	3.556171e-02	3.000288e-02	-5.439802e-02	-6.599477e-02	1.340310e-01	4.839051e-03	-4.151172e-02	-1.836400e-02	1.373128e-01	-7.407086e-03	-1.346007e-01	-6.717440e-02	1.964611e-01	-2.129566e-02	-5.675395e-02	7.509746e-02	-3.971134e-02	9.853890e-02	-1.790941e-02	2.896471e-02	1.189412e-02	1.937118e-02	8.766818e-03	-1.794358e-02	-6.507621e-02	7.308507e-02	3.827911e-02	-6.510490e-02	-1.415861e-01	5.671861e-02	-2.754124e-02	-7.269060e-02	4.201423e-02	2.881814e-01	-7.878308e-02	-4.981734e-03	6.776538e-03	9.989198e-03	1.181454e-02	-2.861567e-04	1.671548e-02	-6.134045e-02	6.865885e-02	3.563667e-02	-8.120894e-02	-5.584666e-02	1.162179e-01	-2.526293e-02	2.784721e-02	3.139003e-01	-1.220996e-01	-2.176730e-02	2.868729e-02	6.355640e-02	-4.522485e-02	2.801259e-02	-6.527359e-02	3.762512e-02	-6.682975e-02	5.239085e-02	1.298948e-02	-1.204615e-01	-7.094096e-02	-1.073399e-02	6.640716e-02	1.026076e-01	2.070255e-02	1.598053e-01	4.692590e-02	2.549214e-02	-4.156864e-02	-3.898027e-03	5.798687e-02	-2.191328e-03	-1.999115e-02	-3.762931e-02	4.402349e-02	-1.196522e-02	-1.461007e-01	-7.682155e-02	-7.980744e-02	-1.221228e-02	-3.302678e-02	3.189582e-02	6.920396e-02	7.711587e-02	4.344406e-02	1.429146e-01	6.850865e-03	5.080427e-02	-9.702475e-02	7.582082e-02	3.646405e-02	5.832895e-03	-1.081041e-01	-4.395533e-02	-8.433732e-02	1.110760e-01	-6.392194e-03	-1.745678e-02	-3.387222e-02	-4.701947e-02	-7.582610e-02	1.806558e-02	-8.520302e-02	-6.696362e-02	8.580335e-02	5.771238e-03	1.437960e-02	1.322320e-01	-1.414811e-01	6.250934e-02	1.288863e-02	8.311139e-02	2.677795e-02	8.626348e-02	-3.697202e-02	-7.051946e-02	-1.719579e-01	-2.833747e-02	-1.894884e-03	1.633589e-01	-4.834092e-02	7.220926e-02	-4.045629e-02	6.844130e-02	-3.862068e-02	7.446464e-02	5.948631e-02	2.104595e-03	-2.681734e-02	-1.270088e-02	-3.144699e-03	-8.636464e-03	-1.689523e-02	-2.396919e-02	-1.883089e-01	6.453121e-02	-1.410184e-01	8.482468e-02	4.893335e-02	-1.418979e-01	1.764345e-01	8.623664e-02	-1.218865e-01	1.003677e-01	4.143323e-02	8.708824e-02	-9.396649e-02	-3.092271e-03	-8.493264e-03	-1.661734e-02	6.770129e-02	-3.293850e-01	1.468027e-02	-1.453230e-02	1.130478e-01	2.056797e-02	5.975423e-02	4.618717e-02	3.531623e-02	-1.365708e-02	6.517002e-02	1.211614e-01	-3.285038e-02	-1.261986e-01	-2.064771e-03	-5.681540e-03	-1.114588e-02	-7.792028e-02	-2.284190e-01	-9.983188e-03	9.938537e-02	-4.377010e-02	-8.819900e-03	-3.650311e-02	-1.746922e-02	1.650972e-01	-3.948173e-02	1.480390e-01	1.299286e-01	8.782129e-02	-5.511613e-02	-8.406325e-04	-2.318606e-03	-4.563526e-03	-3.314723e-02	-4.858041e-02	2.157227e-01	-1.009635e-01	2.028963e-02	-1.922787e-01	1.754081e-01	1.066570e-01	1.321228e-01	-3.386759e-01	-5.144881e-02	-1.086049e-01	2.952423e-01	-1.102756e-02	-3.115154e-03	-8.555768e-03	-1.673864e-02	-1.135544e-01	-1.138003e-02	1.333075e-01	1.612658e-01	-5.284654e-02	-4.546762e-02	6.919685e-02	-1.278429e-01	-8.413925e-02	1.292751e-01	1.208559e-01	-2.717613e-01	1.636777e-01	3.940952e-02	-8.603222e-04	-2.372811e-03	-4.669958e-03	6.402334e-02	3.053668e-01	-3.901913e-02	4.026998e-02	-4.836410e-01	-2.496730e-01	4.257236e-02	-3.016114e-01	1.150311e-01	1.663599e-01	-2.243225e-01	2.298096e-01	3.125418e-01	-4.593470e-02	-3.750099e-03	-1.028817e-02	-2.009517e-02	-1.340129e-01	3.934107e-01	-4.050341e-02	-9.265832e-03	-2.107916e-01	3.824780e-02	2.711703e-02	-4.902536e-02	1.457673e-01	-3.356267e-02	3.217418e-03	-7.991849e-02	6.498417e-02	2.678692e-01	-1.520634e-03	-4.188468e-03	-8.228649e-03	3.706041e-02	1.237351e-01	-1.404374e-01	-3.661282e-02	2.567057e-02	-2.677750e-01	3.691946e-02	2.782566e-02	1.503860e-03	-9.920787e-02	-8.626383e-02	1.159877e-01	2.522703e-02	9.244247e-02	-1.451979e-03	-3.999881e-03	-7.859592e-03	-5.598144e-02	-2.091666e-01	-1.497360e-02	-7.204440e-03	3.200797e-01	2.910363e-01	1.259948e-01	-3.645056e-02	-2.783624e-01	-1.277211e-01	-7.116013e-04	7.366105e-02	-1.425050e-01	1.917681e-02	-5.449811e-03	-1.490725e-02	-2.899277e-02	-1.656854e-02	-1.921976e-01	1.490928e-02	-1.048868e-02	-5.358037e-02	-4.337745e-02	6.036957e-02	9.230026e-02	7.484415e-02	1.583616e-01	1.509545e-02	-7.485455e-02	5.158008e-02
-4.321657e-01	-1.159281e-02	-7.420057e-02	1.238185e-01	-1.174664e-01	3.537253e-02	5.621897e-02	-4.742432e-02	-7.112422e-02	-8.840213e-02	-1.817150e-02	-4.180196e-02	-8.296104e-02	1.626193e-02	-6.339908e-03	3.677297e-02	3.991708e-02	3.096939e-02	1.952003e-02	5.888268e-02	-1.061724e-01	3.747066e-02	1.082593e-01	4.882776e-02	3.138976e-02	-9.345274e-02	-2.608101e-02	-1.203516e-01	-4.959982e-02	1.673065e-02	2.068256e-02	8.860124e-03	-9.388724e-02	-4.753642e-02	3.789219e-02	3.784651e-02	7.579681e-02	1.464021e-02	2.648857e-02	2.119345e-01	1.160030e-01	-1.121710e-01	8.341904e-02	4.476330e-02	3.279567e-02	-8.566344e-02	-1.046216e-01	-1.845061e-01	-1.092393e-01	-1.742969e-01	1.738761e-02	-1.086248e-01	-1.740798e-01	-7.934439e-02	-1.316982e-01	2.590069e-02	-1.123049e-02	3.252213e-02	1.064672e-01	7.745393e-02	1.130135e-01	-2.587358e-02	6.452912e-02	2.136939e-02	1.241981e-01	6.429113e-02	2.255925e-02	9.197837e-02	5.187505e-02	6.812038e-02	-4.898338e-02	-4.123701e-02	1.168761e-01	8.738015e-03	3.282355e-02	8.065942e-02	8.325028e-02	2.101868e-01	2.249172e-01	3.500695e-02	3.809547e-02	7.242435e-02	-9.886003e-02	-3.132022e-02	-3.180884e-02	-1.862415e-01	-1.605941e-01	-1.443527e-01	-1.203750e-01	-2.177717e-01	-2.287276e-01	-7.151091e-02	-1.746782e-01	-3.951200e-02	3.671877e-02	-7.454140e-02	-1.198913e-02	3.870827e-02	1.764039e-01	-1.381147e-01	8.328282e-03	-3.352308e-02	-2.896256e-02	-8.264751e-02	-3.101246e-02	-4.168342e-02	-9.305748e-03	-1.124099e-01	-7.836473e-02	-7.550935e-02	-3.081606e-02	-8.083926e-02	2.187549e-02	6.882504e-02	-4.817917e-02	-1.091480e-01	-4.920824e-02	-3.694557e-02	1.018920e-01	-8.641755e-02	-8.948119e-02	3.004632e-02	-7.496056e-02	-1.339633e-01	1.079148e-01	1.084310e-01	4.727407e-02	1.709995e-02	9.626268e-02	2.909601e-04	1.510339e-02	9.075417e-02	-5.226362e-02	1.648656e-01	-1.782515e-01	-8.573036e-02	-2.492424e-01	-7.109739e-02	2.540298e-02	-3.779390e-02	6.128265e-02	9.893136e-02	1.928222e-01	-1.396328e-02	5.821383e-02	6.026565e-02	7.203539e-02	1.067886e-01	7.313165e-02	1.283833e-02	8.958643e-02	-2.922198e-03	-1.574629e-01	-6.226263e-02	-1.235932e-01	-1.085243e-01	-5.985172e-02	5.472061e-02	1.131402e-01	-5.419180e-02	-1.216513e-02	3.446731e-02	-5.510451e-03	9.262852e-02	1.840399e-01	4.021885e-02	-1.656515e-02	6.530454e-02	7.455982e-03	3.063282e-02	1.287674e-01	-1.629569e-01	-1.623192e-01	-2.399446e-01	-8.095979e-02	1.393103e-01	2.811651e-01	4.197893e-02	-1.047302e-01	-8.078998e-02	1.078045e-01	-1.147880e-01	1.370471e-01	7.609416e-02	3.052116e-02	-3.767510e-02	5.693443e-02	4.102450e-04	-5.504614e-02	8.780527e-02	2.951245e-03	2.290592e-01	-9.527645e-02	8.854680e-02	1.899730e-02	5.910344e-02	4.001237e-01	-4.225701e-02	1.322125e-01	-4.631204e-02	-2.347626e-01	-1.077226e-01	-3.223708e-01	1.326197e-01	-6.053315e-02	-1.355808e-01	-4.287774e-02	-1.418216e-01	-1.296008e-01	-8.121629e-02	-1.759044e-01	2.236498e-01	-5.018802e-02	-5.484194e-02	1.398557e-02	-3.252988e-01	1.344033e-01	-2.980048e-03	-1.121765e-01	1.643650e-01	-2.140419e-02	3.456183e-01	1.809393e-01	1.802700e-02	-1.762734e-02	-2.626159e-02	3.100152e-02	-1.744046e-04	3.119391e-01	8.057263e-02	3.138370e-01	-2.994675e-01	-2.489885e-02	-3.183481e-02	-1.444474e-01	5.967071e-02	-4.878233e-02	7.020708e-02	7.980311e-02	-4.244441e-02	-1.549444e-01	-6.250396e-02	4.920085e-02	-2.117222e-01	2.764458e-01	-8.408066e-02	-2.345622e-01	2.239469e-01	-8.225706e-02	-9.197707e-02	9.932665e-02	-9.946356e-03	1.676118e-01	-2.562404e-01	1.485958e-01	9.361665e-02	-1.192653e-01	-4.988128e-02	-6.458927e-02	-7.439410e-02	-1.064621e-01	4.894360e-02	1.032384e-01	3.270715e-02	2.854998e-01	1.679782e-01	1.975551e-01	1.366680e-01	1.277569e-02	-2.342537e-02	2.261476e-01	1.345505e-01	1.960218e-01	-6.380120e-04	4.489394e-02	6.822841e-02	-1.317636e-01	-1.455990e-01	-2.745023e-01	4.424449e-02	9.669083e-03	6.504159e-02	-2.199600e-01	3.541542e-03	-2.365415e-01	-1.055588e-01	1.211624e-01	-1.692545e-01	1.843903e-01	-5.599728e-02	-1.252491e-01	-3.584066e-02	-9.432678e-02	5.797322e-02	2.598620e-02	2.856736e-01	-5.622111e-02	3.652277e-02	-1.149539e-02	1.544697e-01	1.090171e-01	1.534146e-01	-2.408203e-02	-1.528391e-02	2.082947e-01	-1.206588e-01	2.371178e-01	-1.173456e-02	-6.899355e-02	-2.352910e-01	1.742970e-01	-1.956566e-01	3.098368e-01	-1.692543e-01	6.338555e-02	6.992000e-03	3.158767e-02	1.047269e-01	4.229627e-03	7.564988e-02	-2.223085e-01	-2.087883e-01	-1.208299e-02	8.713302e-02	-5.832836e-02	-1.447613e-01	5.269715e-02	-1.685554e-01	-3.273396e-02	2.677202e-01	1.038919e-02	4.990070e-02	1.320667e-01	-3.538695e-02	5.807758e-02	-1.623558e-01	1.011300e-01	2.153847e-01	-3.243966e-01	-1.128207e-02	-8.807744e-02	1.021606e-01	1.514993e-02	1.612999e-01	2.084830e-02	-8.772288e-03	1.415795e-01	-1.492757e-01	3.497854e-02	1.378361e-01	-1.955706e-01	1.547308e-01	4.054172e-02	8.906978e-02	2.246584e-01	9.506984e-02	3.369092e-02	3.834870e-02	1.100979e-01	1.578251e-01	-4.344121e-02
[truncated: 823,805 more chars]
