# Supplementary material for: Benchmarking Inverse Statistical Approaches for Protein Structure and Design with Exactly Solvable Models
Source: PLoS Comput Biol. 2016 May 13;12(5):e1004889. doi: 10.1371/journal.pcbi.1004889 (PMC4866778; doi:10.1371/journal.pcbi.1004889)
Supplement: S3 Code — See readme.txt file. (ZIP) [file pcbi.1004889.s004.zip › CodeS3/S_C/readme.txt]

The inputs file for the cluster expansion are generated from the .msa file by the program: WriteCMSAlatticeplm.m

The cluster expansion code is  availble at https://github.com/johnbarton/ACE/tree0c092187547191689f678b0de8812daa544ff778

To run the cluster expansion 
   ./bin/sce -d ../tests/LatticeProt-C-lp  -i align_C_w0lp_pmin0 -o align_C_w0lp_pmin020.0001 -b 50000 -g2 0.0001 &


To run the Monte-Carlo learning refinement
 ./bin/qls -d ../tests/LatticeProt-C-lp  -i align_C_w0lp_pmin020.0001t0.0015 -o align_C_w0lp_pmin020.0001t0.0015-learn  -c  align_C_w0lp_pmin0  -b 50000 -g2 0.0001 &
