# Supplementary material for: Benchmarking Inverse Statistical Approaches for Protein Structure and Design with Exactly Solvable Models
Source: PLoS Comput Biol. 2016 May 13;12(5):e1004889. doi: 10.1371/journal.pcbi.1004889 (PMC4866778; doi:10.1371/journal.pcbi.1004889)
Supplement: S3 Code — See readme.txt file. (ZIP) [file pcbi.1004889.s004.zip › CodeS3/S_D/align_D.faa]

WRFQDPGRCEEEDERMCGPEMCRCRQK
FEFKKYAHCDSPSRSFIKDCLCGCRED
FEMKKFKHCGESKNWIVVDKIEDCGHA
FELKRHSSCPKMRWILFMEHFCPCRKP
MDLRKWEDCQKHDRFFLQEGFCGCSMD
FELEDFPECTKFKCLLCRRSFCNCELP
FKLTPQKACEGKDKELFQAWFCSCKRD
FDLQELEHCESDKNRVCNPSIHDCRDG
FEFHKPGRLEEDQLKFWCDRWRQLKDA
FELRSMDEVIKCRAMLFMQRWRDIPFP
FRIHDFNQIEKVEWWFVPQEFKKCRIG
FRLHDIKDVAKCERCLGKEYLSDFKGE
LKICEFKNLAAIEAVLLPCTIENMDLN
FRFHNIKEFVKLEHIIYRHTFHEKKVE
LRINNFKEIGKVDRVFYKNYLVRQKCE
LRLKEFGSLDPCDKWLMSNGISPIKGE
LKLVEIEKIDEIGCILLDTTLKDRKWG
LEFLHYERMADAKKCLLKAKLWDWGCE
FEFCKIKKLSNAKRLMCGPGFESVNAE
LEFMKLKRIGDISPCVCNGRFEDGGCG
FEFENRKLLCRQKCCFLKKKFSEMCCG
LKLQEIPKLTDLEKLLMPKDLGRLRWE
LKLREISYIKHIEDFILCEALTQLNFK
LKLEEIDQLPKSDDWIWVKQFRNQKMS
IKYDELDWFCNVESCLMGRDFHRFKPS
IKFAEFKTFWKMECWFYATKWDERRPG
LRFCSCKCLVAYDEMFFSQNCEKVNMK
LKISDTSDFHKIDWIILQTEIMKISLQ
FKFPDVHELHKIEECFMYAGFRTVKPR
LSLCECDEFPKIEHLLMYMECKKFNGE
FHFCDCSAWRDGDQYLYQCECIRMEDE
INFCDCNLFKNVDEWLWGCSCKQIEEK
LNLCPMSRLRDANDMMFTCNFREGELK
LSFGDIDRIDDAGYRLWPKHFKEIRDG
LKFYDLDRIERPNPCICPASIKGIRCP
LGFMGVDCLSSMREFMIEYHFHDYDMR
LQFYEIPQFKNVNSILIDPNLMEPERK
LQFEKIEMFANADRIMFRKSLVEMACD
FEWDKIESWHSIKRFFTRKDWRKETAE
FELPKMPTFKDIKKAIMHTRLWDMKCE
FELKKMQPLKPMKNYVICESMCDCDDR
FELRSFSQLNNNRERLFRESIIEINDD
FDLCKLEHWDEHKVRLDQNRVCENRQP
LEIYKWECFDGYQHRFFAQHLKDMKQD
FKWAEFDQYERCDCWFMCACFRQKKEG
LKIHDGEPFDQEDNRLFETAFRSIKER
IRLCEVKRLVEADEIFLQAALDKHKFR
FKLFDFKDIPSMETCLVYPKLESLPQP
LDLGEPKRLYEVKKIFCQAHLERIGCD
FHFRDIRSFCNCHACVCPNHLEPCACQ
LTLKSMRSIKSWPNCFWNDDFEKLSCK
LHIKDPKFFARLDEVFIVDEYEKISAK
ISIKEAQTICSHDLCLCVEPLVPCTCP
FEFGKRECFCGYRQCLFHNDMYKMTCN
FEIVKMRKICEIRSIIMKAQFDRWGWS
LDLCKQSRLRDFKAFVMQCRVADLQCG
FDMRKVDRFCEINPLLAGDKLREYPMN
FELPKIEQIHKCKKFLVHEHLKDAKYD
LEFEKYGRINEFRRLLAKHNLANQNRD
LELCKVERFENSSSRLIACHLKEAKND
LSLVDIPEIEKMDVYFMAAHFQDTNET
LKICDFREFEKYDPYFHRADVPKFRKD
FRFHHMRNLESMDHQLLKYTFYKIKGE
IKWTHISVMEKQEKKFHKSQFTPCKED
LKFHQYPCCDEANHRLYEHRFCEHKDR
LSLRGCPKLDQQPEILCESRIWDMRCK
LRIMDSDGMPNGEEMICEYGLRDINCK
FKITSIEEYCKFECCYYAGRIRNKPCA
LDFENIDNYYKCKVCIWVKHLHDAKCT
LEIGKVHKCGEQRCRLMASHLCEQREG
IEIAKIKKFKDFKIYLIGMNVDQMEWA
LDFTKIPTLRGLSNELLQTQLWNVERT
LDMKKMPTLCPRKCCLLNDKFWDLGIQ
IEMCKFTKIYDVKECLWECSLVNNRCK
MQIEAFDTVTQENKCLWKKELRKGNCE
LKWMETKHINPLNECIIEPHLEGLPCK
LKFKDISPIYNMEECLTEEALATGQCK
MKLKEFKECNKIDACLCQEHLQRGDCN
FKIPEHKGIDRPEDCLIGHGIVEFRCK
LKIHDIGSIQSLDDCVVDEDMPKLNCS
FKVRDGKSFADWDGIIIDQELYRFAVK
IKFTELHEFSRIEWYFCVNGLMRCTDP
IRFKQVSKCDNWERRLLRNQFCKIKYS
CKMADCKPIDTQEFKLIGAQLEKWKDH
LKWCQVNQFDQVENHLIDGYVHQMKDK
LRLTDVGGLEDVDSWLMTNYLLKVRPQ
FKFLECKEIPKMDSMFLTQEMCKGKCD
FRFMDAKECRKNEEDLCRQELWKCDRK
LKLEDMKGVKRMKHELIPRSIGKCQKP
IEFWKMSPLRSFKHWLLHPWFMECDMD
IEMHKCSALRGCKQEFYDSPMFKTERK
IEFGKMPRFRQKKPEVFSTRLYECERP
LRIAEIPACKNYETEVFEDQVCRVQKK
LKFCDISYMDPHEEDLMDQNFVNWNNK
LGFHDIPYCRKFGGYLFPTDFCKCEMT
LQFKPIRGIEPFSKSFMRDWFENWKND
FGLQSVKKMCNCTRCFIHIEFERWPCE
MDWPRYNWLMHFKKCLCKGKFIELPCD
FNFRNFAFVDRPKGCLFRDELVKFNCN
IRWKDTQWLPPLGDFLVEEHICDVSLK
CRIKDMKCLCQCELCCLDDPILKAHFR
IKIQEWKALGEFEEGLFEKQFVKVGHK
FKFEEISSIWPFKDFVCYKCLTHVPCK
LEFEKDEHLRHYSHCLCHKKIREVECD
CEYQKLTPLEEGKRRLCRDCFATIKGE
MEYMKMPAVEPMKKKLAKPNIAPVRWE
FELWKVQSIHPCKKMMYKPDIKDVENE
FELDRMGHFRTRRSDLVYKKFAGVDGE
LEFPKEKKIRDIKSILYQGDFENCEAT
LRLDSMETICGDDVCICQKRFRDPHCQ
FRFYNPKYLYPHDNIIIDQRIEDIPYK
MKWKDFNWFKPFQEIFCEEAFRECDVR
LHWKDYQVIVTLHEVLMYETFVPWGIR
LDFKTIRCFGNTKGGFLGEDLYRLGGG
LDFKSKEDIDKVKQCIWYEAFYTIRCP
FNLWGLRHFDKMRKWFIKMNMNKAKCD
FDLQKMEEFNRLNRPLLRPALRSWATE
LSLCDLKDFEKWDRFLDSCRFQDNRRD
LKLCEFQCLDQAERPFFPTRFTKVKPD
LRFCEIKDWIGVEKLFLPCRWENVPLD
LKYDEYKPIINLDRMMFTRDYEKLAYD
LRLVEVNDLWKLDKMFWGGDFQRYKYE
LKFTDIKGFGGAEPLFMRNRLDEQKQE
FGLCGTKNICKCGRCIITADLENEQWE
IGLKKEKPLCPSSKCMMKECLEAPCCE
FDLESLKTFCQQKQCICTSGLEDWCCT
VDIMKFSNFCECKRCFFNVHITDASCD
IDFSKAKKLKDSKRVFIKKRLCDYDCE
MELCKGGKLEKDKRRFWRCGLYGPSDD
LEFRQFEALDGHRSHFCKQHFKPCRSD
LDIGPIEIFEGTKRKLCAPQVRNCRDQ
LDVQKIEVWDQYKTTFRRQDMKRPKEE
FNFKSFDMCEKASHRLLKDMMCPMKED
FKFVEFKTFEHMDTLFCSGPFDQIKLR
FKFKEFKSITQVEEGLLREQLSRIKWR
VRIRDANRLGDCEPVLLYDNIFKVKVK
LTLCAIDQIEKEEKKLLACTIYNIKEE
FRLREMGHVDTYEVRFYRQRLGNPQDA
FRLWDLDAFGGFEDCLFAPDLHQFNCD
LQLVKFKELRKHNYCFIRAYLYPRQCE
LDFDHFEDWTRVKYCFAAKDIRQMSCP
LKFWSFEVLGKIDSMFMECQFKDWGFK
LKFEDFECLYEFDGVLIMKEFMNVKLS
LKLEDAPKCEDADSPLMQQHLCEWKQD
IKIEDVEKCDNEEDRFCKKAIIECNDG
FKMRDVADCKKQDEAIMEESLCSCQAK
FRYRDWNECPKMEGVFLDERFCRCKIS
FRFCDCKVIHAMDEIFLGADCEDDDAN
IKLHDCKILKPWSAVLVTDGFESLELG
IKYKEATAFGALEELIFDEGLFPMGLR
LRIHELKYIEAREAIIICHQLEQFKGA
LKLCSANTIESPEDWILSCGFCPIKAN
FDFKRTGEVTRNKKCFCKEEFGKKGCE
FNLSRCEWLQRCDRCLCKDNLKSFQCE
FDFKRMETFPQWRDWLMNEVFVGIPNK
FDFKKMDQFGKVKGLLMPDGFNTIPIG
LNLRDFDALCNYRKCLVKDELPRVQCE
IKITDMPPLEPFDKMIIRKPLPRLKFE
LRFWEIEILCKCESCVYDKDLKRQSYR
LKFCEHRGLSSVNEFFFYCQFQKLSTK
LKFENWPKFGDQDHLLIEKQMWPAAVR
LRLVECKTLHEPEEDLCAKCLDSCEQK
IKIHDHKKVKECGELFCPHNMEKCNCK
WGLRSHKRCYETDRFICYEDMENCKAE
LDLGKCKSLSRCNRWIIRNCIEKIEME
LKITDLKDFHKCEGCIMGQTIEKIKVP
MKVCECGHLKPHKELCWESRCVDHEPR
IRFCPFREFVRMDEICLQGKCDEAAMK
FRFCEAGGIPGEDEWLEECRCADRDDK
LRLCECDCIEKNGCYFVQCHFQKVKRK
FRFSNSDPLVGCDDILLYTRIRDMKLK
LRIREYKWLAKIDDLLLVHKLWNMTIR
LKLHEHQEFMRIEEVLWECRFKERQVR
FKLFEFTMITQHDPCLIGPDLLKKDCN
LKLWEMKFLWQVDFCLWNGYFERLPCK
FRLYDLDACEEDDVRVYGTPLGPVKDP
LKFRNYGGIDDQDDRLFNDELCKVKEN
IPLHAWSGMEAFDRKLIRERMGEMRDD
FEFRQLKGMEKTRKKFFRDNMYTIKRE
FKFPSIGVIESIDRHIIKYHIGDIKNE
IRLPEVKDFESMDKWIISQQLWNCKME
FELRRFKHVVKMTKLLCREQWEECRWE
FSVKKLKDLERMNKYIMKEGVIPARDE
LKFPDINDLEKFDGMVYKGSFADMKKE
LKFREIPALENMSFCLIYEWLCNIRCS
FHFKELPDLCNMSICLCMEEIIRVACG
FKFAEMKDWSKANPLIWWTRIDEMNMK
MKWVDFRWFVPFEELIVRNNMERIGIR
IKLAEIKEIRKCEEVLIKWGLFSMDFK
IKLGSLKYFRPREWWIINCSIENLEPR
IELFKMENITQVKRVLCRWEFKKQDSD
CEFCKCREFWKANRWLIVNECIKLPME
FDLCNCDRYTNSKLFIMYAKCKNENHP
FELNRMTHVERFRKRFVKPAFCALKAE
LHIASIGRCDNHNQRIHTGELCKHSEK
FGFRTLEKVEDGNGRFRYDDFQQQKDS
LKIPDIKQYDNQEQRLDSNDIDKKKDS
LKLVNANMFDPEEWHLWNAKVPEINEP
MKIIEADDFGRYDEMLLQAQFKDIHLR
LRWGEITALEGVDEMFFNTQIFEKKFR
IKMRECSLLMGQEEILLEEFLNSLPLK
LKYKERDNICTWEDCCMEDCIDGLTCK
MKFKDWRPICGVDMCFCNDWIDAPSCK
LRFGDCDSFMEGEEWLLEPDLRQAANK
FRIWEVQMLPPCEVCLIEKRMYDLSCK
LRWSDIANICNLDECMIADRLLELPCR
IRYKEYGIVGGWEEWFVEESWANVGMK
CKWKDCKGMSKCADMCMEDTFEGIQVR
CKWTECKHWRNCEAFCVDSSCEKMQWK
FKMMPVKPLGNCEECLIQRHFIDISCK
MKMRDLRYLCHADQCFIPDILFDMACN
IGVRTMKVFCAAKKCIARDPFEKTKCD
MDEKKGKVCWRIRKCICKDMYVKVPCE
FDICKKEPLNTWRKCFVSMGLRKITCD
FDFERLNAFDQPSREFFKKQFKSANKD
LGLEGMPDWDKMTKVIVKKQLRDHKYE
LGLAPMEGFQTMDRILLAGDIKKFKCE
LAFEKQEMISSCGRCLLRKLLKALSCD
LEFEKAEHIENVRYCIIRRTIPNMRCE
IEFHKCQKLHTAKKMFIHEGFESIPWE
IEIQKPNRFKDLKQVLMWRRLVDHECK
FNFNKVNYLNKCDRHLMRANLYNVKHE
IDFYKLNKVDACKRCFCSRPFTGVKCE
LDFWKFGRMREMNPIIVCKRLGELDCQ
LDWCRNKRFRDVTEIMFRCHIERWDAK
FEFCKKERLQGFKGFFMTCKCYDYKPG
LDFTKMDGLDQTKMHLMGGKVKEYKCP
WEFGKPEDLGSIKFVIVRSKMKEIGIP
FELCKCTSFDGYKMRIYAQRCDEASYT
LEIGQWKCFDPCKCYFEVPKLQEMPKA
LELRRQKALPKMKCFFVCEAIEGAQFA
LEITKFKHFKHKKMDIWQNDFQKVQHN
MEYRKWNPMKDPKKDLYKEDFGTVSKD
FELQKCKAIGDWKKCFYREPLVQCDHE
LEIHKIRPIRHCKSDLFHETLQNWEKN
FEWEKVAKLHTSKRCLVKKNLIKMRKD
FQFYNMSRVYEVSKCLCTDDFVSLKCE
WRWWNLPEMCKFDRCMCPPELYKGPCD
IRICDPEQLAKLDEFLIVCSIRDTSDK
FSLCEQKELCKCDICLWHCKLNNWGCR
MRIAHIDEYDKVETCLCGGGVKQLRCS
FQLERMDQYGKYRRCFFAKKWRDINCD
FTFDGQDKLCDAQTCLFERELRNVCCR
FKLQGAESLADCEELILIRFFKNVNIK
FKLCDIQSFSKVEEMFVPPEIDKMDPK
FKLTQIKHLKDREEYLWPHCLDNEEPP
LRFAPIKDVKRFEEMFFYNPLSDIEFK
LRFRQFKVFQAGEYCMCKPSLESSDCK
IKFWEIKAFGGLEDYLIYHGFVNIPIR
IRVKERNELEKIGECICYDELYGCKCR
IKFRNVKAICNINPCMIHDRFEDFQCR
LEMKRAKRFCEFRYCFLKGKILDINCS
LPLTNIKSFCKIDQCMCWDCLEKFGCP
FKIREMPDFGRINRGFADDKFQECPGR
LRFMQLPFLPSKEEWLWDKRFADVEPR
IKFEDMPAIKPMEQEIVCRGFWNCDRG
FRLDELKPVKDADYVFCAPWLEGCECK
LRFHDVDKMGEWENCLVDGRMSDFGLR
FKFRELRHFEPLEEAFLTDGIEDMSPR
FRFMECEWLHPSDEMLMDWQFKQPNGK
LKFPEWDEITRMEYCMFDAPFKSVKTK
LKLTNLKEWWKSDRCIWTRRLHDKKCS
LEFGSLNWLHQCHHCFMRNNINKWPCE
LKLEKWTSLGKNQRCFPRKSIGSSGCE
LDFMRIEKIGGCRRCLAKHDIKNRQTD
LNFCPPSRIKEFKDFMFEGRMGDVELK
LELKRVSPCDNVKAYVIKETFCNLRLD
FYLTQWGHCDSYKHRFCKDSFCECTDE
LHLANQSEIEKFPKWFVKCTIKSMKFE
LHICEIDDMEKLDTFIVGCQIRRYRVK
FKFYDMGALTNMEMMFIGQDLPKIRWK
MKLCDWEELNNFEEWLMEATLRKYDCK
LKFDEMDKICDKQDCFMRREIKKHGCK
LKFDEVGCCWEIEDIFIAKEICNCPAN
FRFQEFKNFGPCEVCIFDGSLEGVTPK
LKFRECKHLGGAEDFFFYDQCDNFPIK
LGIAGFKKFRDANEFLYDSEMYKGDTR
LSLWGLKKVKDFSSFIFNPKIIEIEMK
LKLANRGRIDDVDQCLIEGWFYPIRGK
LALAPVERFDETPAYIVDTRLNEAKDK
LELMNMTSLYDLKYMIMEQGFFDVPWR
LDINKWEEFRRVKHYLLRTQFKNLEKE
FEFRKLHMIENQKKCLMRDVFCGVRCD
LDILKFQKLWDCKKLLWGCKFVEFGMD
LELKKIATLEESKMYLYAEHLAEDKPA
LELCRMSRIDEVKKRLVYPSMKDCKVE
LDWVKWSRFRDWKRCFCHWGLYEIQCE
FQIQRMEGFGPQKNCICTRGFKGSKCD
LDWFKLDRWQDGRRCLCPQCFRQMTCD
LEIHKITKFDEIKYCLWADRLNEPNCD
LDFEKRKTFPECSHCFVPRKWEEVACD
LDLKQFGELTKFRRCLHREKLTDHPGD
IEWRKCQTISRARRCLFRDSFPGFAHD
LELRKMKKFSEFKVVMLSEGFEGPNHD
LSFKSLGMLRPVNYWLLYEKLTDLDIK
LEFGKIRPIKDIEAVLFMGPFESWEMP
LDLSKINNLKGLKRYIWPDDFQSCEPE
FEIVKFQTFGQCKNCFIGCGFHDAQCD
FELERFPSFCTWKCCLFRKQFMPKNCD
IDFNRYSVFCPQKKCMIKQEFTRMSAE
LELHRIPAFCACKDCMIKDRMKDYSCG
FDFPPIRELKKMKKWLFRAPLADFDRD
INWFKVKKIHTLKRMLFRPWLEGLPQD
LKLTNLSEMCKVDRCLMANEFWTFCCE
IEFKKYRFLCAFKHCLLREYVPQFTCD
LHLKRYREINKMHKCVIKEDLERMDIE
WDLKRMSDIARPKKFLWREVLCKMKMD
LDLPKIDTFRGQRRELIYKKINEMRKD
LDICRVDALKTVKMEIYTPRLKDHDKT
LDICKCKRFKPYNRDFGQPECDRTSKD
VELANVRECKKFNKDICKTPLEACERE
LRLGQFGDCRTEEDYLWDGALCPCDRK
LKLYEIPAIRSHDEDFFTKGFCGQETK
FRLAEAKMLRQGDEDLLMADIGKMERQ
LDIERVRYMKQKARDFMKNDIERWNKE
LEIGRLKILRAYPKELCKPDFDGMDRE
IDYSKMQHLKDEKKEIVRNEIPKINKD
FEINKFAPLRNSRTEFMSQDIHKFQRS
LDIMKVKGWRPNRTELFRGNLEDGTKD
LDFHKIKKFRNIKRMLLGVRLYDCELG
FDLIRFPNIGSFKKFFFPREMIRVGFE
FEIVRITVLCPVKSCFIKVDLIEFECD
IDIQKVEWLSGQRSCLCEKSLKDFRCK
FELEKFERFNSVNACLACRSIKDSSCP
LDLNNKERLSDMNKCFCIKSFKGHHCD
LKLDELDSFCEMSACLVMRDIHTEGCA
FKFVDFEGFGGIDEWLFDSDLRRMPGK
FKLTEFSNWNQFEEVLCFESLGSVDCR
LKLKEIKSFAKCEEMIGGEKFEKHQYK
IKFWEVKCMKPCQAQLLKPDFEKFDSG
LRLCDMRWIDEGERRLIHTQFDDVNDD
FDLEGLDRLHEFEEFLCEKPLRGWNLK
FTLENSERINQFPTMVVTKEFRKVDAD
LSIDDCEEFYKLDEVILGKHFMDMDAS
FDMERQEKFPEFKQFLFCKGIRDQQCN
LELCRGDLLEQWKKRLCTPACVEWKDD
LKISNGDYFEKFKDVLWGARFRECRFR
LNIRENNCLEQCKNRLYKDKFSEMRDD
LPFKSVEPMDEQHHRILQDRFWELKED
FDLHNVAKLEDAKYKIYKDAFTSPSDD
LEFKTIGYIDDTSYRLCKDQFVDARDE
INLWKLSGIDGIEKGLFRPTVRDFKPE
IGLCGIDQLENCNRWLYACQLFKLKPE
FTLCPAGRLSECRRMIFGCDIPKPKFD
LRLCDIDTFQGIEDYIFECNFKKASKK
LKIMDIQYFERYQYHLLDARFTEFKTK
LKIVDMRCMTGPEEGLMPAKLEDFEMK
LRLGDWRALDTWECLVFNAEFDKHRIP
LKLREVKSMKNLNPFIMDEGFDTIDFK
LDLDHIERLCDIRSLICGRDLARADIG
IDLPRIKKMHECRPCMFTDKLQPWDHN
FRIRDVPPIQQADEFLVEDYLYQTTPK
LNWTNVTEFTRWKEFLMEDKFMDFEVK
LEIKKLPCFNAQRDNLWEDSFMDLQNK
FEIKSMTKLREKRDEFYEDKFGGIRKK
FDLAKHEYFKKCRAFFLCQMFRNFELG
LELCKMGYLCHQRRCLIKCTFQSYNLE
IDFWKCKNLCSLKKFMLKGKMESSAYE
LDIRKFPTLCNVKACLRRADLWKSPQG
FEWSKVQHICEWRGCLHKDSLIEMPCE
FEIRTWKGFCDLKSCICYDKIYQISCR
LELKKERDFCNVPKCFIYESFHNQGCD
LTFYDMRDFCKASECFCMGDIESMDCK
LTVTSVKWLDKWRRCMWRSRLVDFKCD
IDFMRMDACNNLKALFCIPYFKDCEFD
IEWERLGPCQDMKSIFCPKEMGKCNLD
LNWWNVKECVKIDPMCFKPEFGKCPLE
FKFSEMKELTRANYMIFWSRFDEMTLP
IKLQEVKELKKLEYYLCKQQIYRAEGG
LKFQETKEFKRINHIFFWPEIDKTDMR
FKLPEYGDLDKFDRMIFTENIGKIRCE
FRLEEWETLEKFDCVLIHKEFSKQKCS
IKVREASQVERMEKRVIGDCFAKMRDN
LKFKEIKPIEQCDAHLFNETLVKFRGS
FDLRKLAHLNGNDQKLICDKICEMKEN
FDFGRTRMINPMKRYLIKEKIDEATRD
CEFYKCSGFGSCKMMLVYDRFQDIDLQ
FEIVKVPYCREWRVEFYDPGVCSHEKR
LDLNRHRTLKGIKTFFMTTSFDNFEWN
LDLYKLERFRDGNACVCEHHFHEMECH
FEIEKVGTFKPMKSMFLAKVLSAMDNT
IDFAKVDRWKEMHPCLAPPGLKDQEGQ
LELPKFRRFDEYSCCFWKPRFDESNGQ
LEFERQNAVCAVRRCICRRTFITLTCD
LPFERWNNIWGLRNCFISKKLKEWPCT
LDMEKKEQWEQLSKFMCNKKWKQCRCD
FDFENMDMLAGMRRWFCNKLLKKMPCE
LEFARLDSLSAWKRFVMDAPLREFPMD
IEWMKLQELQEVKKMILKPNLPNFGID
IEYCKWPEIMKFKRFLIRCHFRDVEID
FDIPKMKDLRSCKGILIKTKWEEWQKD
LDIMRFNRIRDIRHYFFGYKLKDMEMD
FEFRKFTHISNVRGPLITEKLVDFNGG
LEFDKVEALTKVKWCFWSKRLKNGDCS
LDLEKLEKFGELKLMLCVKDINEQEHP
LSLGNIEKFEDLNRVILKNSLRGCKLE
LDFESVSRIGDMSRVFMHHELTKMAFE
FKYNDLKWMHEFDKFFLRTEFERYDVE
FKLCDLKFLPKMDVYIFTAKIWEANPG
IRFREMKYLCGFEHVLLDECLERLNAR
LRFKEVKAYENMEICIMMDNLERLKAT
FKVREMKGMDTPEGNFLCDNWEDVRPG
FKLKDCNNIDEHEGRIFADQLGRRKPG
IKFHEFRYIERCDPCLWSCEFDQIKGQ
LKFREVEDFQKGDDLMMPSNFHNPDFK
IELCRFDELTKMKQCLCHYQFREGSCD
LEIHKDKHWRDFRALILADEFEQVELP
LDLFKIDKFHDGKNLLIGADLKTAHAD
FDFTNIDDFYSMRAFFCQNELSNCSCG
IEFCKFKDIKDIPHLIYKMDFERCDKD
IDLCKLDCFRQNKNEFWQRHLRPFEKN
LGFAPMQPFRPHGKELMEAEFPKFQKQ
LDLVKFNGYKSRRAEIYANNLAKEDRG
FDWARVKTWKDHKRDLFCKTLPGMDHH
LDLVKYDSLKGCRCVLVSWSFRELDVE
FDIQKMDKLCDFKIIFLRSKLSELDVE
LEFWECEKLCEVKTFIMNPGFKNIRCD
FDFENMQPFKDHKPDVFNKCICPPDRD
FEIEKYPCLRQLRWVLFCKDFRKIDGP
FELGRMKSFHKFRDFMIKVKIYDWELQ
FELQRCERFRDPKRYLMANNIKNWSKN
FEFAKMPWFRPHKRVIYKYSFCGCDGE
FEINKYPYLRGHKRHLLGKSLPRIESD
LEIDKFDNLGKWKAIVEVPKFKDKTKT
LEITKNKQLRDCKPVMLKVRFEEMDME
FKLNNIQDCPRFERCVIVPEFCKIGLE
FEFENWNECAKYKKIFIKKDWCRCRKE
FEFQKWSCFKSYKPWIVSKRLCSFDPG
FDFERTERMGEVKAWFCGKKIRAWNPS
LELNRWESWKGIKMYIHCKTFRPMEPA
LEICKFAQFKNTKLYLIQCALTGVERT
LDLWKAECFNPKKDDLMYCRVRDVGRK
FDIWRLPPWRQKRIEMEAKKFGDKDHA
LDFDRLDGLKSKKSELDHNSLSDHPKE
LEWDKLDCFPPINWLMFRKHLKDAELP
IDLAKIDNIRGIKGFLMRADLKECDQG
VELQKMNPFRGTHKDLLCKDFHKMDRS
FDLSSIKMLKEDNYDFWGSDFDSVERP
LELMKLKRCAEFKRVFCQQSLENCRGQ
FELGELDRCEDIKRWLVQDDFCRLKGE
FDLGKWDQIDRTDSRLHNGNLREAKDE
FHLSPMDKVEEHDGKIIASTMRGLKEP
FKVCDCECWDHYDKRLMVSECRDIKGE
LGLCNIEVMESAPKRFRRHEIRKGREE
LKVCRIEKWENEEWRLMACSIKDGKDA
MKFGEITHWEQYERKLRGGPVHKHKDP
LRLGDLKMIEPNESKLLDCSFDDWNEH
FKFRDIRTLDTMNNHLLTESIDDFKCQ
LRIKDSEYFWPCEDCMLDEKIYGLGCR
VRFCDLRDFTNGEDCILEQPIPNMGCK
IRIGQFRNFCQQEDCFVGTEFEKLACG
IRMEEFNAFCDCDECFFWRPLNHLQIK
LRIHSMEQVDKHDERICQSHFREHNQK
FRLAEMNSIDSTDMRLYDQQLKKGKEP
LRFCEFKSIDKVQERFVQAPFVSVRER
FKLIDVEVFEHLDFYLCEPRLTDCKPR
LKFVEIDRFCQCEYWLHESYLYGFQHK
FKICELGEVDKMEGWLITPELLTFKGS
LRWCEVRAFTKMERMMYPCQVTNMSQE
IEICRIKRFGQERKVLIHCNMSRMNIE
FELCHIEKMDEMKKFLVSCSLQPFTVD
FDLYRHKGLGAMHRLICDPDFEKHSCE
IELHKWDKLSDDSKKLCCESLKSCDED
FEFCRLRHLKSMKWWLLCARFYSIDRG
FELEKMRSIKRKNVVMFSRKITDCDVG
FEIRKINSLNEHKWPLHKHDLGKAEHD
LELPKVPQFRESRSDICPGGLWSLENR
FELEKFPEIRKPKAELIRKRFAGVDKG
IDLEPMDPFKNGRLEFLAKWLCPIERT
FDFENIGYLRTHKAEFCCKCIVSCEGG
LDFKRFHKFRELKHWLWAQGLMKVPPS
FEFTRMKKMREVNAFFCGTDFYRCESE
LEIIRIRTFKSFKKFLFTPYLHDAEHE
IELKKARGIHGEKRLMLKERLEDCRRD
IDFIKINEMPKCKRWLIHEDVFKCPAD
IDFCRIEELGRLGYFIIRCKCRDMNMD
FEFSKADMLHPLKQCLMKSGLRGVGIN
LEYKKVDRLCEMQDCVCEEQYGECSCN
FELRSIQEFWRPKSCLCHDKLWNVRCG
LNFMQANDFDRCDDCLIDYPIQNFRCR
FDFARWDKFCEGRRVLVKSSIKTGCYE
FDWVKHNPFCPVKRCILRGNFVDVQCE
FEWIKLKMFVQCSRVMLKPALQSVELE
LEFPKAGKFEERKTLIVRTYFSKIKIP
LDFCKASWLSHLKKFVWKCDLMRVSYE
FDFQKHSKIREFQVVVFTKRFTDPEYA
FDLEKIKPFKRHSHEFIPRALDPWDNN
FSLAKADACDPYNWKLCKPNLKECRDP
FDLRKPDCFDRWQRRLIPPRFKDMKDP
MPLTSRECMDPWPIRLFVSRMKDIKEA
LKFPDFNPLERQEYRFYGEQLTEKKDG
FRFVEMNEFDKCEYIFFSAAFADVTCN
LRLKRLKEFKKRDWYFFQGCLWSVQMK
LRFWEASHMDECNDCIWDMTLAEVDCK
LELPKMEWFHGVRACLFRNDIKKMDMP
IDIENVNRLKSWKYCFFTKSLISMECD
FSFDKGESIGKHDDCIVKKRMRDVNCS
LTFVEFEMFDRIDGCFCGAELQHWKCG
LKILDIKGFPAFEHCFCTQEVMKCGCH
LRIRDMKNFGGPDEALCMEAIDDFKCK
LNLKQFERIQDFGQCLCWDGLHDMRCK
FECEKTEQFCKIKCCVLNKRWKELHPH
FHLCDFELIDTHDYHFYRSKIYEIRND
VKWWEAEAMDRVEDRLWEKTLKQDRER
MRIREMESMDKQPEKFLDERIKDCRPR
VRIRELSRIDDDDSRICADMFAEWRDS
FKLKEQKSLVNLDQILCREPYERCAIT
LDLVTVAELKTGRRCLCKAAIFHCECD
FNLHKAERFPECDTCLIRNRFRDIKCG
FRFAERENLDKGEIIIFETEIMKFNLR
IRVYELKILGNAERCIMHNHMEPLGCD
LRLMDHKPINQCDGCLCDSSFEKWACK
LSITNIEKLSELQCCVLPKQIRNIRCQ
LEFSRFPNFGKIRRCLFQTRIGEMGQN
FEIIKASKIKEWKLLLLWVTIYDIDVP
FEFPKCRHIRQSREDFIQPGFDRVDRD
LKLNNAKQFRRGERDLYKRNLMNMEND
LKFKEVKNIPNMDPVMICEAFYSMSLD
LRIHEVKSIQGQETFFCERGIENCKCR
FRLVDMKHWAEIELVICYGHIDHCQCK
FRLPEWKNIKTSEADLMDGPLEKGEYK
IKIKEMRQLRNGDQDLFWDPFESVECP
VRFEHCPILKTKEQEFADKEWVKVTRK
FKIEECEAMTKPECNLLDKQFKKCSNK
CKMEEVTGMRSHEIEIVAKEVAKIERP
LTFENCPAIRDHDRDFCTKGCAACERN
FEFEKFNMLLNFRMFFITKSLNDIQCP
FEFEKLGQLRHHKRRIYKRELRKRESD
LTIIPMTMCKERDEELWEEPLNKCDKR
INLVDIPTIRKCSEWLLEATFADAEKK
LKFENREKFDAVPCCLFSKMLKAMKCS
LEFKRLEMFCARKNCFMNDCLHHFQCD
LEYTKADVICPIKRCFFKKCADEMACD
IEFEKFAGLNGTKRVWLKKHFWDLGHE
LEIGKVEYFRRAKKYFYSKRLHDWDKD
FEFSKMEPLFKRRRMFLKRHLKSVAWE
LEWCKFAQLSKFKKVFIKCWWIRMSLE
LEICNVRDVRNIHWVFLKCPLEQFDAD
LEICSVDYFWKFRELFFACKFHEMTLD
LRLCEWEGIEKMDTFIFPGPFYSCRMD
LKLTECSNLETGDRRMFHSQCDKPRGD
FKLSDYEDMERMDAYLLKNEFSKFKED
LDFARLKEIQKAKRLIFPARLEEIDGD
LRWYDLQEMEKMERIIIGQKVCEQKLD
FRFREIQDIERYEDCMCTSRLWDWRVS
LRLAEVASFENTEHHLRHAEICKTRHN
FKLPEVGHCDHFEGRLHNRDLCSNRDD
MKIKSWKHIEDWEKKVCPEDLPRCRDE
FKLGDMQCFDSQNQRILKGAFYQMSDE
MRFKEWKWMDKLDPWFHADKMYEHKPG
IRLPECATLNTEERRLRRHECCKMDED
INLRSMQCLYGYNRKFLHDNIMKVPED
FELWKEDSCNNETRELCRHGFQGCDHE
LELTKFKEWKKPKSYFPAPGIESMEKE
IDFCRVQYLRSRRLELLSNEVAKFDKT
LDCSKMKYLRAARGDLTKSEIEKNENS
FELEKYGGIRNMKRDLLAKCLAPQPKE
FTFCPCSSIDQTKERLMKNKCSEVRDN
CEWAKCERYDNCKSRLWPTHCRDMNDG
LELCKCSYLDRKSMRLFRPKCADARSQ
CDICKCDKLMECRIVCIPAYCTELDVD
CEMCKCDTIYSCRRICMRTTCKPLQFD
WEFHKCSPFVQLKRICIKPGCNSYAIE
LELCTCNVCMKYKKLCFKQSCSQCALE
FDLMKAKKFWDSKTLVMSPEIEKVPTD
FSFKSHRALPPSSPQFLPEEIEKIGKP
IEWCKVKAFKQAKMLCFHPDIEDCESP
IEWCKLKRLKNINWVVLCHRIEDLEAP
LRLPEVNDLLKMERILISREMNKCNLD
LKICEMKDLCKWEHCFPNSDLEHVASD
LRLKDLEEWDKLDYAFCGENLASHKTG
LRLRELKEWGKLEELIVVDNLTNSDIK
LKIRELNEFGKAEDLCFEEGLFPWPFK
LSLDGLDKCCEIRECLLEREVCRANCK
IDICNASKLMDMKPLLIMCPFTDAEMP
FEIVKISCLQDANHFLLRAQLPEWPCE
IEMWKTKKLHEMQKCFCPHRLSDYECE
IDLYKIKHIHDMRHLVLKTQLYNATVE
LDLAKFSKLCEVSWCFLDMRFVELQFR
LDLMNLDRYHEVKACFCPRNVRNWPCP
MELQKHEHLIKYKKLIVYRHFKSIAVE
LEWKKQRAVPKIKRLLCREHLLDHGLE
FEWDKAPGCYNVHPLMWRRRLCECKIG
MEWNKMPTCCKIKRMIIHDVFCKCKVE
WEMHKMDRCGEWKSCMCASEFCKCACE
FELPRHDYFCPFNKCFCRHDFKGWTCE
FEFLRIESFCKCRTCLCADALLKCPCT
FDLQRHDWIFGWRVFLVIKKLKETSMA
IEIEKHEKMNGVRDCLCSKEYKKIQCK
FRIGSLSHIQDFDECLVDNEFFKLKWK
FKIVTMQYFRPIEEVLYYCDFEKQEFK
LRFPDLPDIRKIDHIFCKMSLMGCEQD
LKFKELEAFSGVDALFLEEHLRKMGFR
FGIGDIEDLQNFDELICDAGLKNEPCK
IKFCEFEDLWSFDRFLLPCNMKKMPID
IRFDEPDKVCTPDDCLCHRQFAKVNCK
IRFPEVKAFGTADEFIWEGPFNNPGFK
LRYTECPIFYAVNDLIWDTRFMDCRIK
LDFCKLPKLKDFNPILLEWKFWNKDNK
IELTKLEAFCQVKHCLCLRPFTDPSCE
FEFAKCEDYTRCKSLLMWWKLKEAKAD
LEWIKIDNVGKWKKGICKPHFRNCRHE
LELGKLDQWQELQPRLFRGPFRELKDE
IEFRKMEHIEGLKARLIGETLHNLKRP
LSLRSFKDITRMSCPLLKDTFENYSWG
FEFSKVRPISDKRMDFECGRLDGQPKA
FDLQKMRQLPQIKRYICKNGFWNGEKD
FEFAKADKLSEMKEFVFCTNLNKFNLK
LEVKRLDRWRDLKPLICGDQVRQGDVG
LEFPRCERISDIRNLCLANNCVDVDMN
FEFRRLGRLTELNGIMMWDTIGNWEVP
FEFHKLQCLPNHRGMIVTDSFTQIQFD
LDFRKVSEFWRFRKMFYRQGLMQPRWE
FDIEKMDQLNNWTTWCVTRRFHEWDID
LEYAKIPALRTVRKVFWRGQLWPMDFD
FELEKEKALKQMRKFIIKKPLPGINLE
FDFTKHERLTTIKSCFLKTNMRDLKCD
IEFDRADTLMGIRHFFLEKDFFRIQID
LELDQHEKLGNLKELVLDKDFKRHSHR
FDFIKLAGLESFRKIIWKATVASTKPE
IEFVKMRPMKGIKKYLDKRNFVEVEKE
FELVKLKQLHKGKCLLLHCEIENVGRE
LDLCKTSPLAQFKRMILKCDFRPITGD
LRFPHKRTINQAEKMVWKTDFEKMKQE
MKFPDFQVIEACERRLWPYEMVKAKED
FKIEEQKPFDTYEPRFMRTELEKMREE
LKFRDCEQFEDTEHRLLQNEFHKFKDT
IRFREFKVIAPWEWCLWGTKFYELACG
IRFGDLDCFCNCDECMHDQGLRTVPCK
FKLYEFQHFSDDDECLCEHAIVSMTCK
FRLDECKVLPAFDEFFCHRQIEECNEK
FRLNDIPRCEGVERRFWWENLGSCRDS
WRVRDMEALEDKDVRLLWESFCKAKEA
LDFRNIAAFENQRWWFCQESMLRCKCP
FDFIRWNHCEDQKGFLLANSLCECKSG
FDMYKVPICEPQRRYLCKEMLCACRQD
FRFYEMNTCDEWDGLFCWETMADCKVS
FKLGDIEALENHNCHLIPPGLYSMRYT
LKLPEAEPLDGQNHRFKYEDIRRYKEG
LKFAEFQMLENDEYRFRPGEIHREHEE
FKFADCPAMTPEDTRLHGPEFPKPEED
CKLGDFECMPNCEEWIASGAVKSWKDK
FRWVDVNCWEKAEARLMPADIRRMREN
IGFANMDEYDKQPANLFGPQLKEMREP
IKFKGVPPIEKLEQKLVEEALAPLKNR
LRLWDIPYIDTASYHLWKEKLYEYKHN
LGFQQFKKWEEAGKCLRWNDIQKQKDE
LELFKCKTVTSWKKVMLRGECNKMSKE
VDIKNAKAFRGHKTELTDDPIEPHEKS
LDFWKASVLRQLKYYLWGASFCPVDHP
LDFTKVPRFRECKPDLIPKHFQEINSG
LELPRWKKLREYKRLFFPNGFETAEAG
FDFARPRDIRKKNSELMRCNFSQFEYD
LELGKLNPFKSKREELLAAELQKSDRS
LDWDKWAAVKGTKKEFWHRDMAQMQKE
CDWERAKVFWKCHRCIFKHKVLEWPWD
FDFWKFELWNGLRKLLFGGRLKDMKID
IEICRSEVLGHLKKYLMRCNFTRFAPD
IDFNRMETFKAMKYLFAHGELKRWELD
LDLDKIDYWHKNKRWMFRRCIKGMHHD
IDFSRLKPMRPTNKEIAHSGLEAPENE
FEMKSMKALRNYKREIDKDKFEQRDRS
MEIMKPKQMKERKNEFDGDKWEDQERD
IEFARVRTLRHCKMDFISTRVMEMNKG
LDLERGGYIRPHKDEFIQKKLTDHERN
FECEKMNKLMEYKDFVLCKKIKDFGSN
FECEKLDGWRQIKPIFVTKKLRNWEFN
FELDRGKRFKECKTQFCRKNLQDCTDQ
FDFTRIGEFKQKKLDFIWSKICDMEKP
VDCYKIDKLDDVRCRLVCPVFKKPKNP
LEFRKIAEIGKCNSWLEREEFCNYSKE
LMLYQVEVWCKCHKCIHKPSLKKEPCE
IEFWRFQRLGQLKCCFWDPHLKPIACT
FEFWKVSMMEQQNRCFCKGHFRDTKCE
FEIVKIEPFCPCKKCLCINDLQKLNCE
IEFPKCKPLCGHRKMLVSERIEECQND
LEIARAKRLKDQRPELEMPGFETKESP
LDLKKFKGLKSVKGIIVGEDIPRMEMA
IDFQKYKQFKGWRGEFVNRHFYKMERS
LEITKSKAFRPNKGNFNTTKMEETDKG
LDLPKLPDLSENKSELVRSQIMDISRE
LTLERPDPFRKYRYELIARCLPDMEKK
LDLEKIGGLRTIRGDFIQKRVGDLDHT
LDFWKIDPLVRIRSILYGKSFRECQGK
LEFMKVEAIDARTARFCNSTLRQCKPG
FQFRPAEHVDDIPVRFCQSRIKDCKDN
FDVCNMEWIDGAKERLWWPKWKECKEK
FRICDHEALDKYDCFLHDCDIRNCKDK
LKYNEHNCIRQCEECIVEKSYQKAQCK
FRFNDMKNWHTWEQCICLRTLEEMDCG
FKFVDKKRFRRQDEWFLEAAFEKLECK
FDIAPLKSFKEWHSELLCAQLEKMDRG
LTLWKFKCIRSVHHDFWKPEMNKLERD
WEFYKHNPLKGPKKELRGPEFTKCQRD
LEICKYDYLPPFRDMVYQCRIKERPPD
FELEKVDSLCGIKWCLLTKILKGIKFG
FEFWKFENLTKIRGIFVSVDLRKFEGE
FELYKHNHFRQLRVVFVNKEFHSLEGQ
LDLYKAKTFKRTHQELEYQDIEKRERE
FKLAEIKMFRGKSLELLKCEWEKLDKS
CKLYDCKCLKSSQMDLWAQDMQSMDGA
FKLTEMKDLKKTDAEFWHHQVDKMDRQ
FAIWTMKCWRHVRTDLWAPPFDKPDRS
FEFQKLNCVKGRKVELMRTPMGQVEKT
LSFQDYANIRNAGNEFFEPELAKADKK
LNVCDISIFKTKSNELYECEVAKYQKK
LQLCQMPAFKHSREELFHHGFWDCDNR
IDFCKFNMVKDEKKDLFCGRVEEWERD
IEMDKVQAFRQKGWDLYWKDFMKFQHP
FEFDNMNCLKAKKDDLLCRELHPFEKG
LGLMKFDTVRSHTHDFIWKGLGGVDRE
IGIDSLPAMKEKEKDLCRRPFGPCQSD
FSIEGVPTVREFDSYLWCRQLIKCEPD
LKFDEISQLQNLERFFCHRCITPMNGE
LKLEECNVLDPLEFVIFTKALGGLRCQ
LRFPEYKDLQRMEQIFVHANLHKFQLK
FRLPETDWVEKGEEYFVAARFRTLKFK
FKFESMDEVSKAEYCLCVRSFKRGRCP
LDLKKMDELASVNEVCIQEWFAEMPVK
CEHRKVPCIKGSDEFFHDDKLFDFEWK
FDIQKFQKLRDPKEYFLVTMIYPLEGK
VELCKFQRLKEPKMDFLTCNLYQIEKK
FEFWKLEQFNQVKNHVWKEKLSDVNDD
FDMLKYRSFQDLKKLFFSAHFHKMTFD
MDWRQFPALCDWKRCFCRDAFHNINCE
LDLQRVPDLCRGKDFLLKNKFVECCVD
VDIDRVDQFENIRKWLMRKKVKEFACE
FDFTKFQTLCELKTCVLRSNLMGVCCE
FDVMKVDQMHSIKWCLCLPSIREFHCA
LDLYKAEEIHRGGGCICPYHLKDLTCG
FQFDKNERFCDSSWCMCPRPIKGCTCR
LRFDEMEPCEQVDCIVCPRGLHRCKCH
LKFREVKALHNAEMHFVNEHFDNAQCK
FKYKDMKAFTQFEDVIFDEALASHGVK
LRIDDMTMLDGHDNCICDKWLVAYNCN
FRLLTVRWLCNCNDCLWYAHVWDHNCK
LKFEEAGDLDTQDDMFVEKHLSHIKFR
FRFASMRNLDSIEGCLIQVQFEELRCN
LKLSELPGLHPMNNCFVNRQFAKVECD
FKFTDLKGFCDMEYFIWQQPLERNGGR
FKFTQCKFLRKYEEIFLSPECTKIHVK
LKICDHRKICQLDSCLFWCELDRVTCE
LRLTEIKTLEPQDSCLWDDGIGRIRCR
FRFCEFEYVPRIEVCFFACSFKTFECG
FRYEEFSGMCEAEPCICEKCLHEIQCQ
FEYKNFRCICSCSKCMIREDVARVPWE
CEYNKVKYIPHCRKCFIRHTLVGAECE
VDVFKLDPYWKFRGCLIRQTLKDQKCD
LHFGRCDTLDECDRLMFKAQLRKPKIE
FDLPKNDDIEDPTRIMLHCNLREEKVE
FDFMRGNDFWKIKRILIPWSFNDINAE
LYFCKVKRFMSLKRFMIKCDFGRIEWE
FDLCKANQLQTQRNCILRCGFNQLTCN
CEFMKLEAICKIRKCCLRYALKKMKCE
MEYDKVRKFCECEKCWMRSAFFNWPCE
LEFAKMKSLRDMKKVLAWGNFDEWNGE
LDIHRIKGLQGFRTILLQDHLINIELE
LEWDKCEALSNVKKVFYRKDIAKWSME
FDYIKFKRVTDNKKNLIKAKFEKVSRD
LDFARLSYIRDWKKMIFKREITRVQHE
FDIENCSELNKRKRDLFKRSFADFQCD
LEFRRFQELRKLKDLILTDYFCDAELR
LELAKMEEFGHFKRLLCWSEFKSMKIE
FEFEKMEGLPTVRQVLRHKYLRGEQYE
FGFCKIQPLEKHHHHLYRCELYKRKPE
LKFQEIKKMDDDEQKFIQKNFTKCREP
IKFRNINRCGDYDDGLCETGFTSCNNK
IKIWEVGCCDAEEDRVYQSEFGKCKDK
LKLYEADSFDRPEQYVCTPHIRDAKDQ
IRLMELDQFDSMEPWLYQYSFHKVKSS
IKLMDLPEIDKGEVCIFEDDLIKFKCK
LGFAPVEALCSMNQCFMDANLDQWGCK
FGFCDMERIDEAEDPLVPSRFNDVKQK
FDFDKVDRMKEGRDPLCSKGIKQCETR
LDFFKIDKLAEIKNMIFWSPLRSIKGD
LSLESMKSLHDVERFLMDKDFVKYTMN
LNFEKIRPFYRADKVLCRKNIPDHSCE
LKIEEIGMFCHWDDCLLPKLLLSIPPK
LKMNDLKQIERVERHLVGRTIQKVKHD
FKLAEFGSCEEHEVELCSSDVDKCKKD
LKLKDIGEFPRANEIFCLETLMQCRSK
MRLRDWKRICEADDVLFLEEFDRAQVR
FRVKDDKEIQSFEGFIIPENWDKLPAG
LRFADVSHFCDCEMCLCMGSLWNCNCK
FKFFEMKAIAKSEPCLMNKRFPPMTCR
LRISDMPWLDSTDEIIVEATFCTIKQR
MKFMEFGYIDSNEWKLKKPDFPREREP
LKIWECDGYEGQDPKLVEKGLHTAKDH
FDFSPFEYLQPQKCRLYGSKIKDCNEG
LSFAGFNAVEPQPRKIWHPHVTEIKEE
LGLHHCDKFEEKGRYLWYCRFRDTKPD
LDLERREKLDSTQSRITHKKWRETRDP
INWKKVNKVDEMKRRFLHTNLSSIRYP
FEIFKMGAVNECKVCLVASSIVEPECS
MEMERHDVICKYRKCFVKRKMHDKGCE
FDFCRIDNICQMKRLMVSNPIRSVPFE
FDLPKLDEYEQHHSRIITTKLKEPKDP
FNITQLECFEADPARFYAGSIKENKEP
LKFSECAWLEGCENYLYRTKFVECRDN
LKFIEAGWFEKPESYIFGVRLTKFKPA
FRFIELNGCDKMETWMITRDLSNCRMS
IKFDEVKSFHQCNALVLQKTLEDVDCG
FKMREYKTWGTIEECFCWDNIEECDDR
FRFMDVKTLGPAEECVIDTRIINVHCK
FKIPECERVEDCDACFVYTCMRNFRCK
LRFEDIEKICKWDWCLMDKQLVRLPKR
LRLEDVGCMKNMEYYLMYRYLQAWDFP
IKLGDVKGLPALEFFLMEQGLQNPQMK
FKLCETKQLGQKDYLLFYCKLENIQWK
MKIPEMKACKNHEENLVNTAFCGCENR
IRLPTQEEITKCDEFFVYSSFKEVTFR
FRFVEAETLHHSEGCFMDATFNQAHCK
FKFFQMEWLSPMENCLLECSIREFNCK
LKFCDIKQLWQLDNYFYNPELQKVREK
LRFKDCQPLTKTDDHLFPQKISELRCK
IKFPQVGRLDRAEERILEHRFGNVRNK
LKFCEVKSFRRFEYWFMHGQISDITFK
FRFREPKYVKEMDDFFPMENLERWDWR
LRWAEINDFPKVDEVVICGTLQDWDLR
IKLQEIGYLGHMDEWICYETLYNCACK
LKFKDIRCFNSSEEYLHNERIPEPQDK
FTFHGAGPFGGGDEGMEEDKLADRAKK
IQLKQLGKFSECKELIIEDRIWSMNGK
LDMCKLDHFGQAKECLCWAKIREHKCS
FEIAKVEDFRNMKDLLCTGALRRADFK
IELVKVKTFSSAKSCMIRSYIEKLNCN
FSLKSMERLHEYHECLLTEKFSDKDPK
LQLKEVGCFEHIKGYLLNDRLMEHRIS
LEFMKVDRMNEWRCFVFKKELKRADHD
LDYVRIRTMCAMKKCFIKHEIRKMSCD
FDLPKMRRFWELKKVMVKAPLEKFECD
FDLEKMDNFCRLDRCLFGKSIKPFNLD
LDMEQIRSLCKCKSCFMRKRVSDITCE
LKFEEWKGLCGLQHILIKKRFLDLGSD
LKFPEVRKLVDKESWLCNWDLDKLTES
LRLWEMKAICKYDEFIIERTFDNCCLR
FKWKKCRAFCRLDSLFYPEKFCEMPVR
FEYKKCQWFQQFRDFIMEDYLPQQPFK
LDFKRHEDIPKARGCFCSTPLKPMACG
LGFTSIEDVEDAPRRLCGAHLKEWKCD
FEFSKWEAIDGCKDTFVQGHLKEARTP
FEIDKWDDLGTEKDGLVDHKLRDIENR
LTFPQYDYFVKMNDIFMWSTMKEIGWK
FGLPGVEQLAKWAEIWIDPKLKEIQVK
IKIHECEPIEHDDDYLFEEPCKPMKFK
FKLKSWEEICKLDACIVWEYLRKMKCS
LKIKQVNGMQSFDPCWFEEELPRWRCR
FDYSKYSSCVNFKKIMMRDNICSCGLD
FQFNKMAKVQDPNKRFHSHQFAKMKDD
LRLTDIAAFERPEKRFMHDNLCKCKYE
LRFGEINELDQVDKIIIMGCLWRFRVE
LDFHRVEAFQGAKKIFVKHALWKFRCE
LNFKPYKIICGNDKMVFPDDLERLTFE
LEFRRLKWMPSCKRWLMWSGLEPFNKE
FELCKVKRFPECNKWFRSPELTNSEPE
LDFCKLKYFPNNKHIFESCKINDPGRE
FEMCKLEEINRLSEFFLDCGFKKFEYN
LDFCHRTSFKKFKDLLFPCCINSWEFK
LEIAKMNNFKEYRSDLNPDNITESENS
IDLRSFPHLKDKRDELHQEQIGPNDRK
WRIEDPGPCKRNDEDFWETQICPCEAK
LQIVPWEKCDEPADHICEAQLHHCGHK
FDFPRMDCIDGHKKHMLSTRFREGKID
LEFYRMNSCSDRKNDIWWKGFCTCDKE
FELCSYDCIEQHRQRLLYPQVRDVKEE
LDFAKMDELGRLHQVVLPMSLKQVSAG
FELCKMEQFEQPKARLDCQKVSDARDQ
LDLWHLASMDNMKSRLCKPAIVGWKDE
VELKRCEKIQEEKRRLCKDGLKHANEE
LELCRIGKITTCKRTLMRHTLAAWRED
FDFTRLERLDDTRKIFLYQHFKGTKCE
FELDQPNWIEPYKKWFLARSFAGCKPE
FQLHKFAGLDGQDKRFMPHTFVEWREQ
FKLHDFDSLETYDERLVGGGFKTYRTQ
IKFAEWSQIDASDMRFMSDKLEEMRYP
LKLCDAKGIHSVDERLIPCTLENPTDK
FHFCNFNKLEEDDQRILGTELYKIPET
LQFKALCCFGHEEKRFWRDEIIRFAEE
LELKDCPKVEEWKIRLWHDPCGSQRDA
FKFPENDGLQGYDDRLCEWRMSECRDS
IKFYEFAGVNQQDPRLQHSKLADKNDR
LRIGDIPAFSQSEEHIRDQKMWEVNDR
FKIQECDDIDGMDERIMDAKIREVTEK
LKFSDVQWITALDDQLFDGEFEKVPNR
LKINEFPRLKDAEEMIIECALSNMDCR
FRFKEGGDIEHYEEHLMDEDFCRIKSK
IRLKECSYFEKAEEHFYDEQFMKIQDK
FKLKECRPFHPGDQCLLADTFYGLNCK
FKIGEFEDIWEFEDMIIDPSVNEVPMK
LRLWDGKKLANMGDVICDCTFENFSCR
LKIHDASRCDRLREYIFVEKFCECKCK
FKLVEMTCWESVQARFAAAKFHNMKDG
LKLADARTVEKVKRRIMKTNLWDIRHE
MKIIDLEECWKIDECICLQTLRRCGTK
ISFRDIEAFGKLSQGLCAECLQQCTPK
LKMAELDGFDDLEDLLLECPIRDIRLR
FKYPNLEWIDPKEERLVGTHVKDVKDR
LRFGEGRPLERVDKWICKCPFEQWKED
FKVREIEKWEDINAKIHWQKIKTHRDP
IKLRSVTSWEKWGRRFLWEMLGKIKDP
IKLKPMKSLEPTQVRLLKEKWEPVKDG
MKLMECPEVEKYDYRIIGQRWWEAKDK
IKLQEMPRMDDSDERFLQERLQEWKDK
LTITNIDVLEANSRKLMHNKLREWKDD
FYWCECGIWDDLKNRFYRTECPKGKED
MRMGDCHNFESYEFKLYPQDCQKMKEA
FRVCECDFFESFEYFIIDNRCFEIKFT
LKICELDLLEKPNDRFFPYRLKDYKDR
LKLCECGGMDNMEWRLITSQFFDQREP
IKFHQLAVLERSDRWLWTDDFVKRKHG
IKWPQHKEMVSVERVILRGAWEEMAVD
FDFYNPKFLCPFQKCLLPPDFERVCVE
FRLAEWKDLPRMEHLWIRGSMEKTHID
LKFDETEYIWRGECLVFPKGIKGVPES
LKLVDMTWLAPIEDILVPAEIIQVGVS
LKFGEFNEINKVERFIYGKDLQRPEFD
LRIHEVKGFEQLERLCFSWNLEKCKQE
IEFMRMPEMERVKRWLMHQAFMEHKFD
MNLSGCDEVDRETRRLFRTNFKPLKHD
LKFCECKAINKKENIMVNSECNKAKAK
LKLQDVECFAHFEWFMLQKGLVGVSIR
IKLWELKDINKWESLVVQPQFDQIGIN
IKFREIRYFWRFDAVFAPEKLENPHCG
FKLKDVKDFVGCETCFISDRFEEINVQ
FKMHEVQIFCPWEQCLWDHKVIDLDCR
IDIYSLRSIWNCTDCICYERVEEIPCN
LDWMSMDQLPEARECLLEAQLQEMGCK
LDLVPIDKWREVKEYLWTPTVRSPDNK
LEICKAHSLKPIRCLLIDCRFEELDSN
LELCKCNAITDQREVLIEQKCQEFEVK
LEIRKIKMLAEPRDMMLEGGLYGVGFR
FDFARVKRMNDHNGCMIRAHIEDFKCG
LEICSREYFKEIKDVLLHCELSRVEHR
FKICSGSRWRDTDELIIDCKMSNMEWR
FRFTDVGRFRDFDSFIVEKLLCKDDYK
FNFEQFKDLKGWDWFFIYKDMSRVEMP
MKWDEMGHFTTMEEVCIDRVIGELEVK
LKLKEFKEITRVDGILMGDPLWDTKHG
IKLRTYKELAKMESLMVWEVFYQCSFN
FKIREMGCLDHGQQYIIDDEFVHIKPK
LKFEDPRHFRRLDDLICCRNIDDCDCR
LKFAESERLCNMQECIWEGHLKPVHMK
FKLQEIDQIPRMEEIVMYASLKDYNDK
LKIQDGKELQKWEELIVPDPIEHQNLK
LTFRGTKGFHNLAQLIFADDIEKIHLN
LTFAGMRQIRRYNRLFCRCEFEQWDWE
LNFRKVKDIRNAGKWLCKSNLYKVQTE
FELQNCKNLCSCSTLVFRMEFEKIQLD
LEIEKCSKIKDCKCIMFYRPFCQFDTD
LEFSKIRRISEIRGLLIGNGFYGMEIG
FDLERCEQIKQMRMYVVCRGLHPGEQA
LELARVPSFNELKNCLWCARITDHKCQ
LEFVRHTNFANCKPCLISVKFKDVSCG
FELDTCERLSDLKGFIVWRSLTNFQMG
FEMVRFKMLAEHRECLFGAKLYEIGCD
FELTKMPNLEDATACLLHDQLVSIKCE
FDLCGLGSITEFRRFLMRCQLQNMKFE
FELCKLKRLEEIRYYIVRDAFYDFKVD
FDIQNLKRWHDWRTCFWFNWIDEFDCP
FELMKPPKFGDMRKCLVREKFDELPCE
FEFLKYDEWDTLKKCLWKAELHDRQCE
LQFCRVKVLDKIRPCFVKVRIEEFRCD
LDLIKCKHMYDIGGLFFTVNLEEYDPD
IDCEKRKWLRPAQWCLLSKDYEKCECP
LDFDNFKAIKCCKHELFSKQITPVERP
FDFVKVPKLAEKRREFIYPPFPNVQRD
MDFMKFDPMTQHKHEFDQPRLPDGKKE
FELGKAKKWREGKRYLMTSSFQSGDSE
INVTKMTKIREFKEDLLDKKICEWERK
FDFASMPVLRNKKNSLMKTEFYRLDKQ
IEINKVDQFKEKRMELWTHDLSKHERQ
LELCKYDWLRKLKRICIKCSLSGQECE
IEWEKWDEIYRLKRCFCKRGFGEFDCE
FEIQKFSSFRTHKKHLARKDLLKCDMD
FDLYKYHEIGKAKRVLFKGRFWESGID
IDLRRLKKFRDWGGMLFSEEIAKWQIG
LEMRKVPHLGEPKWTLFEDTFCNHNTK
IPYRQMPAFASFKEILCEDYFMEWGVK
FDVHKLEWFCGCRGCFLKWKIKDINCN
LDFSKMDAFGTVRHMCIRGQFKPVSRE
LDLHRIKELWKWRRMFMKSALPEIPAD
MDVKKENMICQVKCCFFREMWSKFGCG
FDFWKMESWNKVRMCLWLKGLRDESCP
LKLEEAEEMCKLGWCVCGRHFTDWTCG
LWLFRIEEFCKYPNCLWANKLKEHECG
FALDGPEKICNREMCFWERDYKRMCCR
LEFGRPEALHEMRDCLIAGELHNVSCN
LEIEKVTKFWDLRNFVIGRYLARLPKT
IELCKMEPMEGGRGSLIGKRLREMKSK
LDFRDMERLDEIKGIFRPTEWKKDRSD
LDLKQGEGFEGQKERMITDKLRPVKDK
IDFYNCDEFANIKEMFHYPHLRDCGHK
FRFCDMDELWKIQRLFFCCWMKNAPWS
LRFDDQEEFMKIGACLWVKNLRDIRHS
LRLKEFNRFNDHEDWLYGERLWDMESK
LKYKDVPMICKSDELCLEDRILEVACK
LKLKEPGHFCHCDDILFCEKIGEMSCK
FKYGDLPHFVSVDDIFVDGPVFKVAAK
LKFREVEHWKPLQDVIIDDVLKTPEVK
LRFGQTNRFNDPDERLHQPDFGKPDDK
MKFREHKALHGANDHFWQDPFVPVHPK
LKLKPIKGFRNCDCHFLNEKLDELEYK
CKMEESKAWKPCEEICLEKNCEPGEIK
MRYDDLGCVKHWDDFVMDRKICELEWR
FRIVECRSFKEMEVLLMGAPLDEFEFK
FRLIDMQCIGNLEEILVLSKISELGWR
IKFCEFEVWWQLDDMLYSAGCRDPPEK
FKFHELEYLDEFNYILVYDDLSRVRLK
LRFWDFGMIDEEDEYIVDPPLIGLKFK
LKFCECKYLSRCENCVWETELAKPKCK
LRFNGVSALENIESFFWENEFFKIKTK
INLTNIGTMESPQARLHSSSFQKPKDG
VDFKNWKALDNEKHRMMREKLCEWSED
IEMRKFPKLDEAKWGFLPDRFVDVNYP
MELEKVKAFKPYKKQIMRSCLHSMDKE
LEIERLKHCHQMRKLILKKELGKCPTE
IEFERIDWCPPMSKVLSRKDLHNGKME
LEFWNVDFFQAMRPLMLNSYLKRFNIG
LDVEKIEVLYDQSCFLVGREFRKLGFG
LEFQKFDGFGDFKWALLTEHMGDVGCN
FEFYKCDSFTSFKWHVVGGKLSEASNP
FELTKVNTFRNSKPEMYERDISKPERD
FELVKLEYYESMKATFWAAGCKNLKRN
LEWMKFPYFKEIKRIMMHHGLHGISFD
LEVDKVERLRDPKRWLYNNCITGVDKD
MEITRVKYLPPCKRYFCRGTLVRLEHE
LQLRKLKSIKSASRMLMKEYLEHASQD
IELHKIGYLTGKKHNLWKSELPNVSNE
LELEKVDHITQVKPLLISRYIPELDID
LELDDIEGIWPVKRILFARELVSIEME
IDYQKAACIPKVKRWLVKKALMGIGRE
LEYCKCKCFKSIKRAMHKAQIQKFEPE
FELVRYKMLKQLKYCFIKHYLWNADCD
LEFDRVEVFENTKKTFMKRHFKRFPME
FEVDKIEGIKGVKKVLMNKNFKNCDVD
LEFDKINTICTVRRMLFPRELKPLQIE
FEIAKYEWFGGPEWCLCPKDFRKCGCE
IGLEPPEQLGNVTICFCKRDWKEAGCE
FQIRNIKKFTEMNQIMCRQEFEKLNCE
FGWKPLRKCPEMGNLCLRDRLEDCNLE
FDMNPMKKVKECPHDFWRHDLERPERE
FKFVDMNEFMRQSLCFCIPCLNGCTCA
IRLFDWKMICKMDLCLCLRILEQCPCQ
LKFHDHRDCYKCDMMFCLETFDNCKCP
FKICEMKKYCNIEVLLLCCPFDQMPGS
IKFGEFKEICTFEKCFMKCNIENISFD
FNLMRIAQICKLGKCFYKADIVRQSCE
IDLHKCRIFQPVRKCLIKEDWMKHKCE
FELCKIDCFEQKRWYFFMQMFHEHKGP
FDFGKVSRLKDMNRWLIAMHFGSINWD
FGLGQLSHFWDFDKFLIHSEFMKLPEE
FDWRRWSVLRDFRKMVCKDSFVKMECE
LDLIKCQRFSERKGVLFGMKMGEMESG
LELDRMPSFSDVKGIILSYKFCDCPCQ
FEFARFDSLPEMRAMIYTVKLTERDCG
FDFMSIKHIKDCRRWLLLATFNSVDRD
FEFGRCNKFKEHTCEIMPGRLQDCDRH
LEVHKYKSIRSWKPYLLSHDMERVEES
LEIARHSALKGARTELSSGDICKEEKP
FEMVKMSLIKKRREEFYNTSFKGLEKR
LEFKRAGGFKTTKDELMQEDIYRGNRR
FDFRKINTFKAWRDEFFPDTLSEMDSR
IQLKRLKAFKAVPREFLKDHVDKFSKE
INFCRCPALPNAKRWLYHTSCMKLGKE
FSFCKGDSLDSQTKIFFWCTLKSMKCE
VGICGIERYEELNKVLRKGYCKNEKWE
MDMHNCGPVEGAKKRLTHDDCAKAKYE
CEIKRCEGFDGEKKKWWRESCSRQNPE
FEWDRVEPIHQCKKCLVRRCIAPIDCE
FEFDKVKQFKDCRKWFLMRQFSKFGFE
FKFCDQDSISDYDDFILDCELTSWGVR
FAFCTMKALAEQDDWFIECRLEDIPYK
LKFCDVDRFGEFQCVLMYQNIHKYGVR
LGFSGFSRFKNVREWLFDTSMDRLEPK
IDIHRCSKLRDCHEGILQPQLTPMENK
LDLPKIPRFRDGPTYFQYNKLAEHEPD
LQFAQINRFKDVREAIYQAHIQHAQKK
FEFQRFSDIKKRNLEFIPRYFKKIERT
WRLAEAKELRRRNTEFYCGEIFKCDKS
FKLEQMKWIKGKENEFWDADLERGDRR
LKFEDIKPMKTFDQELHAGELEKPERG
LDFDHLNAFKQTRWEFFGRGIPGIENP
IDFARWKWLKEHRSDFWHNGLIKIERG
FEFAKVPYMRDFKPYFYSQKFYSLDNK
LEFEKVDNIPDMKHWVQASEVHKPDRD
FEWAKLTCIPCVKGWLEKERVVEKQWD
FEFDKQGQLGTSKHGFFRKHFSEISTE
MEMLKLEYLCRLKRCFINHHLKKHKCD
FEFGRIKCLPPMKAWMFKGDMEDADMD
FEYCPCKYLHEATRFFIRAKCEELDFD
IDYCKQEMIPPWKRMLLRCKCSELRVD
FELVKWQCIWPHKRHFHRSKLWEFPDD
FEFQKMGGVDGWKGRLARENIATRKDN
LEFKKLDELDKMPNRIMKEVFIDVHDE
FELTQHPHLDDFKQYLAKDDICRPRRE
IEMAKIEALGPEKHNFQSKEFRRAGSD
LELRKINGFKKLKAVVWPERLGNSDMP
FEFYKLQAFADPKRVFLYNELHRMSVE
LDFERVQALAASHRCICCKHLKKTSCE
LKIKELKGFANEDNCICQEYIEKVGCN
LKIHEVGEFRRIDTCLREPNFMSHNEK
LKVQDMDKLDQIEMRFCCKDLKKARGR
FRLVEAKEFLKLEGFFFRATLIQHELD
LKLSQVKEIQRCEKCCCQDGIEKHTAE
IRFEEISYIPGPEDCFCTKWFTPLKCN
LKFPECQMIHTHEKHFVKRTCFKAKRE
LSLQRMKGFEDFSWLMWRREFYKCKME
LKLHDEKDLKNMGRLIMSPKFENWEFD
FHFCDWRMFREASHVICRCDLDKFDVD
IKWKDLQAIDPEEKRFTQDHIYSCRNE
IRLEEMPQFEGCENRIWERTFCGAKER
FRFGDMDNFEKVRYKFFTGGLRPIKNK
LHICDFPYFKKADDYLLPCYLHQVELK
FSLCKAEDVRKMERMFIACEFRTVDFE
LNFCQFQNITNINRLIWNCKLYNWNAD
LKITKVKNCGDHDRCLCKPNLENCKPD
FEIIKQKSIQNWRRWLCRVELDDCNQE
LDFVKCQRLEEFRCFFIGCQLYDLRVD
LDLIKAKRITDVRKVFINGELLKRRLE
LEFCKHDGLHHWKHLLVECEIKNASHS
LRICDADQIDKFTSVLISCTIKEIRWS
LKFSEVEPLDKGDSNIMPTPLKSAKSD
LRIKEVGGFEGNDRRFLQDGLDSIKEN
IKFQDVAELSRWELRLYCEKLCDPHDA
IRFDECPTLDKEDRSIIRKDFCKWRRE
FRLEDTGYFDKAEKHLIRKDVAKRKRE
LKMRDIDTWDRIGQRFFPNEFKKMKDN
FKMKEVETIEQMEERFKVSDLRKYKDN
LPYCGCDHWEGHGERMWDPRCKDPREK
LEFCSTDAIEAIKAYLLCCHCKDLRDQ
LNFCELERFESANQWIMNCNISEIRYN
LKLWDMESICRPDVCLFTPYLRTISCG
LKWCQHEEIGRQEEGLFPGDCKKFDSK
FRFGEEEEFPSCEYCMCWHSFKDANCP
LRLDRVKEICKLERCVCVTRIQNWTCT
LKFTDAKEICHVEQCLWPDPLEEIPPR
LKFCEIEEFPRAEHWLMQMTINEIKAE
LKFEDIDELEKLDAMIFSEWFTEVQCD
FKLADYDKLPTEDGRFLPVGFKDFKDP
IKLKDFDQYEKVDERVCADGFKQHPDK
FGFYGIDMIEKDGARFHEEKFRDLKDK
LRLKDDKKFEECESFVIWERFSEVKCK
FKFVEIKGINGVDSLMMDCGMEDADIS
FKFVEIKSFWNFEKMLIATWLEDMRCE
LRFSEVKCLTGWDNFLVQERLDDFKFN
LRFAEVKKWRELEEFAFAAQLEGHDWK
LRIKELKSLSNYEWCLCEEVLEEGQCR
LRFIEMKILAQADECLCNKPLEDQGCK
LKFEPMQNICKVETCVCNKEIRNWNCG
LKLPQWKRWRDIDYIFCYGALESGECG
INLTSTKPLRPKSEDLLEGPFNKIERK
CQYDSCKCINSCNDFLLEKKWPEIELK
CKYGDFECWDGVEENIFEGAIREMHTK
CKYYDFNWWPPCEELVVESSFPNMEIK
CSYGKCKCFDPCKERFAEPRVAEVKEK
CPLTGCETYDQCPRRLKSKDIRSKKES
VGFQGFERVDDDDKKFCSNEFRSCKED
FNLCKMDRVDEHRTKLFGATIHSCKER
FKICDFRSLDAWAIRLYPCKLEDPRER
IKLDECKGFDACEKRLFKTRCNDNKPE
LPFAAIERLERWRNRLRHGDLKKVQED
FEICKHQKLKEQKPTLMSSKMVDMEDN
LYLCDANPMHKKKEELFETMIWKWDRK
INFQECSCVKDRNTDLYEDQLIKIDNK
LDLSSCSHCRDLKEYLHTEDCCKYDDK
MEYRKVHHLKEVKESIYKDQVMNMEEK
LEYKGLAKMEELKEIWLEEKIFDFGHK
FNWVEFDMFCTMNECLCEYQFNDIGCR
IKMQDAQCLCPADECVMDDKIVDWQCR
VKYKDLNGMSTFNECMCDDDFFKLSCR
FKWRDADTICTFDQCLCDDVWVKLCCK
FKLGDIDVFCNCEACLFIPGLKGFKCQ
LRFMEIKGLWKFETCLMPKGLEKCQCN
LRINDDDEIEKMQEVLLWAHLRDPKIN
FRLMDLDVWETREDYFFAAGLRSMKDK
LKFCGSDMFARVQEVLVWCHLRDAGIK
LRFCEFDGLESMGQWIVNCNLSDVKLR
LKICEWDQMPKSEDCFMECGLMTFHCK
LKWVDIEVFTGIDHCIFRKWLVNARCD
FKFAEANYFHPLEGLFCGVDLGKASLG
FRMIDFDWLWPVEDFIFETGLRNARAK
FSLGDMDHLTDSDWILLEASLREIEWK
FRLCEHTDFEKFDNMLHSVDCHNSKEE
IKWRQVPACEPIERTVMKDVLCGMKIE
FKFEEVEWIETYECWLGCRGLYETKPC
LKVRERKYLGHSECCICCSEIVKLRCC
FGFKPCHAFDNMDDCLMDEILCAHRCK
FEFNNAQWLEKMRSWLLGDKLFEFKPG
FKITESDKIEERDQKIRGSDVNKEKEA
LKFREFNPLHNCEDVIMEQMLCKVPHK
LKLVEIPAVKDRQEYIWECRVEEADKK
FHLGEYEDLKRWDEVVFEADFKRMEPK
LKICDIPNFPRPENYLFECTLWQFDQK
LKICEFKYIEQPEEWIFTEWFEDVKHD
LRICDLSSFGRLDHVFMRPEIVSYQID
LKFCDVQDLGKMDNVLWHHNIFSMRFD
FRLLDIDELPKCQEFLIYNSIKDIRMR
FGLDKEEQWPNMAKCFCIKPLKQMPCE
IEIPKCKCLRQCKRYLQCPELDKCDID
LQFCKVTPLKDWKRMVLHGTLDKLEYD
VEFAKLEKFCEVKYCIIYSRWKNANCG
LQLTKVEKMCEFTDCLIETPLKEWQCS
LRLEDMEYLYKQDSLVCDKQIKQTRWR
IRLCEMDDFCKLEGCVCQHHIMEYECN
IKWPELEKIWDVEEVLFEYAIKGFRIK
LRIEEVEKIVEIDDVLCDKWFRDMPWK
FRFEEHDKFCEFEGFLMMKDIKPMHLH
LRFVDAGEFYKLDWLLWTTNLMRMSLP
IRWTDCRDFEKWEKAFCKPPFMRAKGD
LKYHEMKAIGTGDKHFREDQFEKWKTD
MRFKQIKCIDAVEPRFFQEYVEKCKDN
IEFGKMPPIQPDKRRLCRSTMHECSDD
IDYDNMQYLEKCKKCLIKRKIIELKDE
FKWEKVKALKKCGRCLIKRWIFPLECE
FYLDECKDFCKVEICLMCRRCEEPSCQ
FRIFEIKALCTHEACLIDNALEGFNGN
IRFKDFRGLCNEDECMLWDVLEKGGCK
IEFRRLPGFYPHKRCIIHEALMSLQSE
LEFKKVGECCQIKRMWFHEEICTIGYD
FDFEKCPEFQKFNHMIINNKFMENNVE
LDFEKFDKITQLKHIIVYKKCTEFECE
FELCRLPSLGEMKEIIIHCQFPPCSVE
FEFCKLAYFDGVHHVLYKCKLMEEHAE
IRFTEFGSFDKVQKKLRRDEFAKPDED
FGLGSPTQLEKWSRYLHKSDCMKWKHE
FKWAEADEVDKWQKVFIRPDFRKCKVE
VKLADLDCFDTTNRHLHRTEFRRKKHE
FAWENIDHCDNWNRLLVPKLLCACKAD
LRYPSVQACENVDKILRKHNFCKWKYE
FHFAEIKKFSDFECCLFPACIEKPPCQ
LQFYDVDQWADQKECICQKGLRAMGCK
LELWSIDNFCNLQQCICKPQLQRVPCD
LELCKLDYLNDCKSLIFWCKIHEVDWG
LDIGRLENLKGFKGFVVYGRMRDFNIK
FEWCKSKHLATVKHVFDRCHLDTRGKD
LEITKIDEWPKWKHMLIGQPLRDVEFH
LELPKLEGLTKVKSFVCDSTLKSCPVR
FELTKFEPLEECSRCVIEHSFKNVPCD
LRYEEVDLFCGIQHCFCRRDIYECACD
LRLMDMRTFGDCEKCFLMKGIEGMGCE
LKIHEVNQFAPCDKCMMANNWGKFRCD
LKFREIARFVELEQMFFESELVKWGLN
IRMPEIKKFPEVPHCFCNQELEKCKSR
IKLNEPKACEQLEEMCFEGDYDKCEMK
FRLVEMRSCKDWEYYCFQACFDNCEPK
FKFCDMGDLRHSDFEFWSPEIAKGEKP
IKFDDVGGIKGIESYLYMKEIIRFDKN
INFHSLKALRKHKAEFYAHRFEKVERA
LKFCDVGTLRNRDSDIMECQLADMENK
LKFHEADQLGNMNEALMERDWTKWGIK
LKLEECGNIKDLTPMFIDRTFGNREFR
LRLPDFDNFRNFDFVLFQRDISKMESK
IKLKDGKTICGVDHMLFQEFFEPIGID
FRLYDVNTVKKKEPYLCEPPLRKLNQR
FRFGDYESLSRAEETLMWKKFRQANAK
FRFGDVEHIWDMDEFLSNGEIKNAQPR
IKLEEIEAFYSNEEKLLAKHIRGYGER
FRFTQMDKMEEQAERLVPGAFRSPKEK
VRYRQVGAWERMEHRLHKDDVPQHKED
FRIRELKKVESEDARLWMDPVGPPKDA
FRLVNFKCLHCMEMHLMGQELEKHDDG
FKLLEIQQFRRYDYWLFDCRLMNAQDK
LDISKVPGINDLKEMFWAQSLCETDPK
LELKRCQPLQGMRERMITDKFNEIKNK
MDLYKNKRLCDFKKCFCSKMLESCCTD
FDFKSASPLEEFRKLLCPDELIKCRCE
LDFPKVGNLESYKDKICHDEFANCKSD
FDFTKWPCVDGQQHRFIRDGIQDCRED
FEFWKNNALESPKRRIYGRRFNDGKNS
FKFMEHKRLVTLERLFMNHEWDKTPVD
LKLPDYKELNRNERLIFRQHLEPMQVD
LNFENCEALGQHNYDIYEKRISDGGDK
FRIAQVEDYCKADTCIFYKRWKERGLK
IDFKRLEEWYKLRCMIWSDKLKEMPTT
FEIRRWDGIKKIRCCFMADQIKPFDIA
FELEKLDTWKGMRRLFCKNPMRSCELE
FEFDKMEKLKGWHKWLRHNDFKNQEED
IEIMKVDKFSELRAVFMKYSFTECNTD
IEFSKFPPCKGCRMELLSHAICNCEKR
LECEKFQALRCHKCELVCKDFLKIEKT
FDFEKWNALRNSNPELIYRELRKMENG
FDLFKGKKFRGFGAFFLAHRLVELECG
FEWQSFHRFRESKEYICEKCVHGCDIK
FNIEQMQKCSEMDELLFQRKICESQCK
LRWNDIGMCDELDGLIMEREVCNCPIP
IRLEGLGTCDPLEQMIIQREWCKCKWN
LAFTSFDDCCSISHCFCISEIKQCPCT
FEYEKIECITHVKDCFLPRTFKGLKIK
FRLCENDMLSNFDELLIYCEWKKAHPK
FRWYELDQLDNHEEILLEAEMKSWHLK
LNIRDMEHFDHPEPKLCQDEFKKGRNA
FKLVEANNMDSAQGHLLEAGLTNLRYK
FRFPEMAWFKSTEDCMFDHKFFEMDAR
MRMEDISAFDNMEHGLCEKCLPGVSGR
FKFEDHDWFCPHEVCFIDQNLRGPAVT
FRFQDMDGLDKAQWLFWENRFRQGNPK
VRLCELDMFENEDQRFWQVECNKCRDK
FTLAPREGFDRASRILFRCWLKKHHAE
IKFIDIDGCDNVEHWLLPAWLTECKHD
LKFIEVNVFDAKDEFFWNGTFNEPRCK
MRLWEHNAFDKNNEKFHDPGFNSHKDK
FKFYDCEHFDHGEPGILENSLKQVRKK
FKLGDLEGFMKMDMWFMTNKVKEVQFK
LKIGDTDSLPGFEELVVENSVRDFNFR
FHIVTYEEMDKMNNWLCEAEVRKCHPK
LRFNDLESLHRCEWCFVPKTLKQCTGP
FHFRDRDNCTKFHFMLCEETIRNCSCK
FAFKPCGWIEKINEYLREEKLGEEKDK
FRLCDFNEIKKMDEIFCETGFYNVESK
IKICELKIMRPLDDLLIIPRVEKHEMK
MRLRDWKYIYSVDDFVFEDRFEEQNWK
FKLREVENFGQFEASLFGEDLSKHTDP
LRVTDIDGWEGTDCHLHVKALRSHKDA
LRISEIEWFANMDECFCTSEVKRHPCK
IKIEEWDRICEIEQCFCWKHIGSFGCN
FRYKDFKMLQRQRRCFMREKFFDIRCD
LSFKEYKSLHTAKNCMFMEKFEDLSCK
FKFKEFAAFWTVEYMFIWEWFANLPWR
FKIYERGGLCKCNDCLVAKEMVKFKCK
LKFKEWRRVGDNEHCFLQNEFFKARCK
VELWKFPRLHDAKSCLIPEAFAQMTCN
LDFCKLSKFHDARPVMLKCTLESLQKS
LGLMNVKALKQARCWIWNQRLYEMDPQ
LGIRGMKSLRSLGWWFISDKWIEVDIR
LEIKNFGRFPDFKDMLFQENLCNQSDK
WRLKEGRRYHDFEYMVFGDPMEQMDFK
FKIFEPKPYQNFDMFFICARLDEHGFA
LRLSEMRHWRDMDCLMLWTSFEDLDVA
LEMERIGSFWDCNWCFCERPFGDVACP
LDWSSIRTICDLSNCLLRPRVENACCE
IEMYKEDYLCKPRSCVCSQVWKQCCCD
FEYDKVKRLCNCRRCFFKRFFWRLPFD
LEWKSIKQIPPYRSFFIRDDIERAGMD
IRLQEIKKFCQGEECFCVQMIETFTCG
LKFKDINSFDSVDDFFVYQSLNQFKVR
FRFGETKGFPAMEELMIQDYFDNWPGK
LRIFEFEDYHEPEECLCEPCFEDFECK
LKLHQLDYLDEPEQCICQNDLRDAKCR
FDLWKLESFQKLKCILWYCQLKRIKLS
FELTKIECLPGLKVWMVSPKIKEIKNG
LDWKKMAVMANARRMIFREDFMRANCE
IEWKKVGKCNEMKKCLIRDDILRFQMD
FEWKRMAYLEKFKRMVWRENFWQRKTD
FELGRVKKMKEPNRYIHQAEFGRHEDD
LELMKWRNVKGINKYFCRSEIESFEND
LDLYKIKTIREPQRIMFKEQIDSVEND
FDFCRYKLCKSKRKELFNCGIEGWDWE
IELARCTRLRDNRDEFYGNKCLSFEKR
FELCRCEAMVKYRIVLLACRCNEFEVG
IELCRVNWFNKGKKNFFHCSLQNVDED
IEFPKPREVDKLRRLFFQPQFEECRCE
FEIIRCSAFHGWRKFIVKGVLPKLAAE
FEWCKWEHIQDCKKIILQCGLRQFNLE
FEWKKVKGINDRKKYMFRQGFEPVPVD
LDIKRLSNLKEMKKYLLPDQILQLERN
MEFSKYGKFSEFKMCIVGSKLCQFKCG
LDFPKISKIGDVNCFFVCRSISNWKIC
LELEHPDYFEEISCIVCCKELKSMRPC
FKFQDLHNFENFEWYFECKKITDYKKC
MRWPEIRGCENMERRFIQQCLEQCKEE
FNWMDMGACEKGNRYFCKEMFGNCKLD
ISVEGAPSCEGATKDLWSKNMCNCKRD
LDLETWGHCKPLEKLIIKKWLCRCDPE
IEFEKCDALPSYNQWLWIKGIKGCGPQ
LELEKMQWLTELRKVIWTRCLMDFGYD
LECEKIDQFPGVKGCCCGKHLYKVECG
LEVWKIDKFSEGKCNIICPQFKEWNPC
IELWKIEKFQECKPNFHGNSFKKQKGS
FELRKLNRFDDGRRHFAREEFAKTRWQ
LDIKKWEQLGQVKVCLCNEEFQKIPCT
LEFHNVRRFKDMRGCVCYSGLTKPDCS
LDFFKFKRICEHSGCLCRSPLNTMNCK
FEFTKMKLLTACKKMLVMNQIENVPFD
FELHRFREFCKIKACFLTEMLEGFQNG
FRWYDMDALCPFEDVFWDKGIRGCCMK
LRFAEIPSCCEKNQWLWIAALCSCKPK
FRYADVEHFEAADNYLCNSDVKKCRLK
LRFKQVDKCENNEPRFMEGRINECKGR
LSIKDFGQLENVGNHILADRFPEVKDS
FKFKDVKPFMNLDPWMVCEKLQDFRFG
LELCHMNWWRPTNYDLVKNGFHPCERE
LELARLSGLRAWKEELYRAPFGDGDRQ
LDLMKVDCFYPVRRIIMRSYFHGIKID
LKLRDMKRFMDMSDFVMTDELQRMQWK
LGFRGHNNLKDFGTCVIEDECEKMDCR
LGFRDFSRIAECGDCLPWEQFCKWNCK
LNIRNCKKLYEFKEVLIQEPIAKMPLK
FEWAPFPAMRGNREELIDDRLPELDHK
LDLKAIAPFWELKEILCHDRLVEHRFK
FEFAEFEAFDDMKPCIFSDCLHDIRCN
FEMRKMKYVCQCRNCVCAEHFSRINCE
LDIRHVKPLKPIQGMVFREEVERIELN
FELVRMKKFNPIRHMIIRVNFESMEME
LDLSKFQKLQPIKRFLFDNSLRDMKFE
CDYEKLTCLVCCKRVLFHKYFVRMASE
CDYQRCNTFCKSKKCFFKRAMLDIQCE
LELERFKVFPTEKTWMFKNEIEKMERE
LDFEKITKINEFKRVVMYKDVDKCELE
FDFRHWRYLCPCTKCMIPEYIDKVCCP
IEFHKWDEFCRWKECFIYEILNSMQCN
WELFRFEHFGNHSNCFCASNMKDHTCE
LEIDKYDRMKTFEMCLCVKPFKEFGCA
IDFAKVDYLQTYNYCLCPAGIRPFNCN
FNLDKMEKLVEFKRLLCIKGIRGVKVD
LEFDKMQRLKDYKAMIIHKKFCELNIG
LEFWKINGLCDTKFVLVPHSLIDANTP
FDMPKLKRIREQKRVFMNANFEKQDAE
FGLEDHDYLCRWGKLFLKRSIKEVSRE
LDIERMERVDSVKRWLLKKKFRGVKWE
IEYTKLKCICGWKKMMLRQWIYPIGSE
MEIERTSALGHCKKVFWRRMLIPLGVE
FDFMKWKPFSPIKRLLLRANFQNLQCD
IEWERFKKIHECRPCIIWHRVENFGCG
IDIAKQERIQEFHACLCEAPVRNDPCS
FDIPKMEWLGHCNACVWPRRWYDMGCS
FEIVKVDKLHELKSCLLDTGIKNWKFK
LDLARMEKFREVRSMFCAMTFKKAEHE
LEFCKAKDFCNVKKFMLRPEFEKQQPS
LELKKTDKFPSMKNWLMTNKIRDTPPT
LELDKVPWLSPLKWLLIVRCLCQADHP
LEIWKGEYLGHAKKCICQPNLRTRGCQ
LNFKEGKGIWNIKKIIIYESIEKVQYE
IDFHHVKSWRSYGKDFWKTNFDKPERE
FEFKRAPGFRGNRQQLYQERIPEGDKD
FGIEGINYMKKHSRCMLDKGFPGVDCD
LGLPGRRSMCEIRKCFCTSHMEKCCCE
FKLHEARTLSGWEHCLVGYQFDSVSCH
FKFPDFQSICNCQYCLVWSSFPSVGCR
FKFRECKQFCPFEHILLEDIFDAPCVP
FRLARIKMLCKIDYCILVKKLEEVNCK
LKFEEYPSLGKMDQCLCRTDLYHIPCN
LRIPDIEYFCPYEDCLVEYQLHKLPFH
LRLCDVKAIPGMTNWLTKCDIQNVPND
LSICDISALEGSNRRLFKQNICTIKPE
IGFGGINEMPKPKKVLQKTKLCEPRTE
LELDRGDPLKRMDPLIVWRNFREIEIG
LELEKIDHIRSCKCYIVYRKFKNLEAD
FDLYRMDKIKECKHFLMHQDLRSWECD
LDWPRIKGWSGLPKFMVPPQFESIDIE
LDFVKCKNFGEGRMDLYRADLERYDKE
CDYHRCRAMRDCRSNFMKETCDGIENE
LDFHKLKTLREPQSMLVGHRLDDADPK
IDFRKYSKLHDLSDWFIEEWLLKFGEK
FDFREMKKLKNMNSLIICEQIEKLQYG
FKIDDVGHLHKDEELMVDKTLGRIPTK
LKLCPLDTLMTLQILIFQCRLRGLQFK
LRFCDVDDFPKAEMFVFQCKLKSSPRQ
CKLNECKPLRPWEEMIIAPKLEECELK
CKMSETKCLMTCEFIFIYSGFYKLTLP
LRFKECKTFPNMDGLFSYDDIDRNPRP
LKLWEVRMLSQFECVLHCGELDRENPC
LKVAAVEWVDTDECRFYAGDVNKAKDC
LKIKECTHIEPIDNRLSQNEMGKHKEN
LNFYGVGKIEDYQTRLWRPDLTTCKET
FKWDDFHHVDNLEPRLIKKGFMDLKDD
LRLRKFKEMPKLEPVFVRDQLTRAGVN
LRFSDIKYINNKDMCIICNNFEPFKCC
IKLEEMKWIGPCDHALIRHNIEEFGME
FRFCEMKMICPVDNCFWCPRFEDIHCN
IKFLELKFMCECEDCFFAACLEAFQCR
IKLRDIKELRHYEDWINEDNFEDYDHR
FKFKEVKGFGTCEECFMADWLEKLGHK
LKVVDLTIFDKIDGCLCVNPIVNCHCG
LKIAEFSCFLKLDDLFVCDRISEPPLR
LKFQDAKCMEGHEPTWFRNRMEECKSE
LKINETEALESYERRLYTTALKRAKDT
LKIEDWAVLDHSDNHFFKRPLMQFKDD
FKLPQMDKIDEPDCHIFYKRLREVKHD
VKFCEFERIDEYEERFVGTEFNSARDK
IKLCDCTMFPKGDTDLLECACKDMKRR
LEFRKHKPFHNINSLILQDYFERIDAN
FDLIKLQELQKVNKFVLSEILVQISLE
FRFEEQEHFCKYTVIMFPRRFKNMGLK
FRMCDIEMIDGHEEHLIAGCFKACKRK
IDLPRLEDLWKLKYCLFNKEWRKCGCK
FNICNNDQLPTCEEVLIEAHFNSVPCR
FDLMPIEIFQGRKECLCEQCFKDAGCR
LEFDNWEHFPTIRCCLCGKSLKNMNCS
LKIDDVEKFETFKGCFCAKPLKHYRCA
LKMKEPKALSHEECCFLGDRFYEITCP
IDIESLPQLCPCSTCLLDKLFFALPCS
INWRRFQKICDQKECICAGKIVGIPCR
FEWFKLNQIKSCKDWIWEHALDDCEQK
LEIHKVKGLKSVKDYIFHMSFVDMEHK
WEWVKIPPFAGCSNCLIRVRIWEASCE
FKIKEMKDLVRWESLFMCEMLVRATIT
CRYKEWNCMQGCEEMLINDMLGPCSLK
LKIKECEDLQKCDQLLMQDDVKKTRPK
LRFNEIREIYRMDGFMWMDELENPKMG
LNLHQIRAFWGWPTFIWYDRFEDMPHK
VRLPDAKTVGNVDIMIFYGRCEEVSFP
LRFFDFKYFTSWDECLFERTMEDMTIK
FKLEDMKGLKKMDAIILDNKLFEFDVS
LKFQDVKYFKEVSKFVLHKILQKLEMD
IKISDLKGFNTVERWVMTAPIENWPPD
VKYPDFKGFCPAEKCLREGDMSKDQCE
LRISDIKELGKCETCLQKDRVADGPCS
FKFGDLKAINAMEHYLYDPDLEEPDVH
FKFGDIKQFKKHDYDLYAPEFEQPENN
FGFPRTRDIKPVGEFVLQCRIDDVEWK
FHLCPMKELRKIEEFILMCNIEKIDNK
FDFARWKDFKAFRRLFYRIKLEDFDNE
LDFEKQGGLHECNTCCWRKPFAQIDCD
LEFDKLQSMTTSKRCLCHNSLWDWSCD
LGFKKIQGLCGFGHLLFKEHFLDCEIE
FPFKPAASIEKHQHHLWKENLLDFKNE
LQFKDMEGVESMKTRFLSEKFQDIKNS
LKLGEMSALERIDSRFFRNKFQEMKSH
IKWCDMKWIDPPNSRLVPGKMEDIKEP
VKWHEMSTLEESERRFCKGQFKNCKDD
LRLADLEPFESMDHRFCHKQVSKCKPS
IKLADLQECEREELRLLQKEFPRMKEP
LKFMEWEQFEKAEDVFFPHPFTEWKIR
FKFSEWERCTEVDSIVYGKDFAKCQQS
LKWEEHDTWDDVEVRLWGKAFGKCKDA
LRFHDIPAFDKIEDMFITSNLYNMRMN
FRFEDQQDLDRMDVILIGKQMKKVHAG
LPLRPWHCLTRFTRIIVRDEMHKIKWE
LELVRFGILDQFKQYIFKYYLGEFKSE
FEFHDIEQLCDMKACLIATHFYDIGCD
FEYCKYKTMANVRRCIFKCRFEQLGME
FYLCPMKQFTDCPKVLVAVGFDNCDLE
LDIPSVKVLSNCKKQLIRQTFENVTKD
LEFHKQKKFKQLKSVLLRHNFYNVKIS
WDIAKPKGLANFKKFICVNCFEHCNIE
FEMMKMKWLKPIKEIVMTDKFVDIEFS
LEVVKIKGFHGMERWLFSYSLNDIPHD
FDLQKFEQFKRPRVTLMHKRFRDLDTG
FEINRFERLHNIRWFIWYKSLKSGDMR
LELYKYEGFTTIKHCLFEKELKNYDNS
IEIRKLRKVCEIRRMLMCDDLLKFAFE
LDLYKMQKLREVKTMFINRRFYQINFS
LELHKAKRLNEGKCKIWNHRFDEMTES
IDMMSVGAIETDKQRFYKTRVCDKDDE
LGLKPCTQIDAFNFRLCPEGIPDCRDH
IKIKEVKNFYSMEDLLCTEHFFKCRGK
FEIYRLKKLRDHKEVMLTPKLTTAEIK
LELPKPDGLWTFRGCFVGKKWNELHCD
FDMFKVDKFDECKECLWWHNIKQISCK
FQFDGVDKLCDIGYCLLMRAIRKCTCP
FRFEPYEKIADMEDCLIEKPLRSLQVK
LKMWDVDSFNDKEEVIIECDMNRLEMK
LRFPDIQALNGSEEELIEDHLSKVPEK
IKFADLKECSKVDYLICSGNLCECTVP
LKFVETDVLDAQESRIHENDLNRWTDR
LKLPERKRLREMSECLWDREFEKRDWR
FKFSEMKYLTEFETAIFAGAFERISGS
FTFCNAKRIQGCGRFLFTCSFENYNFD
LKFDQKKSMEDFDHLILYKEWEKFTFD
IDYDKLGHMAAVRRILFRSNFPSFSAD
LEFEKVESFRNVKECVVKTSLKKLDCE
FDITKTRRVNDHKRCIVPADIGRVPCE
IEFTRLKQIHEFRSMFCIRSLYQCDCE
FEFYKDDQFPSNKRCLAKKTLKTIHCD
FEFGKLDALPRAKDQLVSSSMRKLKKK
IEFTRSSYLCALKPCIIWNKFVDLPCH
FEFWKMERISDVSGCMFAKWFHSLDCD
FDIDTITDCQKVTRVIIRRTLCACHLD
IELHNIDKIGEFKAGVCPHQLAKCKCQ
LDLCKVEWLDKPKFCLCAVRLRDNKCE
LQFEPLEKLPSAKRMILSKGLRKLGME
LDFEKVEKLPNIRSFFMHRQIKNYRFD
LDFMKLDGFRGFNMILWQGHLKDHDEP
LEIKKIEDVRKHRFSLLAEALRGADNG
FELIKNEKYKNIKGMFLWPEMRRKDWG
LEFCKLEEVKKARTCFTNPQLKDSECN
LEFYKAEKFADLRHCLCNPEFGRFACN
FEISKFDHFGDRKTCICRKQLHKAPCE
LEIVKKERLSDGKCMLFTVAFRKLNFP
FDFPKLRDLCDWRRLLLHVALEPFGTD
LEWWKLDVWHKFKRIFCMHGIRSCQWE
LELRKMPEFAKIKKLIIAETIWSMNFE
LEFKNFNEFTKAKRWVMKERIGEPSEE
FEFKGMSRFCELRWCFMCQKIKNWQCG
LEIRKMNRLGDFKDMFIDEEFQKYEMK
IELCKKDTFTPVRDMLFNCWLYEFNHK
FDFCRFEEWWRIRYLFFELKLKEFGMK
LEFHRMEEMWKFKSMFISNRFKEHRWG
LELERIKALHSLKSCFICKWFYPWGCT
FSLGDPKHIFDFTWMLLKTKWEECQYQ
FKLCEAKMIRNYDSMFMNCKIEEMSPS
FRFCDANDFGKWQQMIWECEIPKHSAK
LRLRDLKELRKDEECILNDGMYGANCT
FRWVNAPTFNKWERCLIKPYLMKWKCD
IKFMDAEYYEKVDACLYSARIKHKKCT
LNFSNAEEICKCRDCLIPTDLKKIAFK
LRMDNTDNLCKVSSCLVCREYRKVACP
LRLREMGCLEACEECFLETSIGEMRCK
LSFADVKDFGRGDKVLCGEDLYRCKLD
IELEKVAKVREAKDDLMQQYLLGVDHR
IDICKYDWFHPLKTWLWTCNIRDQNSP
FELAKPEKLNDMKALFIDYGFSDLDQS
FEFDKAEAYDRMKVHLRVREFKSRQDA
LEFSKFENWEPTKSYFMRGNLKSAKPD
IEYMKTNKFDDWKRRFQKRRFCNARDE
LEFHALKWIQPSKSKFWSDKIYECPED
IEWSKVQQLKKCRDWFDESRFPEKEYK
LELAKISSLNGMKEHLVSSAITGVDHK
FEIPKIGWFKAMKAVFFNRRICQMEAG
LEIEKLEALKAWKKNLFQHPIKECDHE
FEIAKITHLKQSKQYFMCWRINDFDGP
FDMWKMKRFCDCKWVLIGHAFDTIPMG
IELKKCKKFKEFRCAFLNGKVEGMEEG
LRFCECKVINTIDDYLFTGECDRADFT
LKMCDPRRIWDTDDILMECMIEKFPFK
FKLVDVKHIADISEILIECAFEKISAR
LKLTDRRKIKEADDIFADNNLEKKEAK
LKVRDIKPWKGLEELFWYQVFEGFEER
IRFVDVDAMDKCEEHFIHAKLFEFRNK
LKFCDVGMIETHEWRLWGCSIKDRKDK
LSFCECDGMEGPENRFHEQRIREEKDR
LRFEDTEAFNTVDDYFVCKWFRPINRK
IKLRDWKRYQEIEDWLCFDNIERMSPR
FGLKKFKYLEPSSGRLYPTKVDEMKDS
LSLHPMKTIEEETQRLPREKLEEGKNP
LKFHDPRAFDSVSLGLWVEKFEEMKDA
LQLHECKYWDDWNKRFIKANCEKPKFE
LGFAKIEAWDKQKVRFHCDKMREHKTG
LDLTSYEYLKPVKEAFVNARMKRVECK
IQWGRADAFKACSDELFESSVKNWEKK
FEIAKMNSLRNYKCEIFESDINKVEKK
IEIKKFKMIRENRTDLWSEDIERYECQ
LELAKMGTLKPPKRWINRAKMAQREND
FEFWKMDRLRDWNYLFLWNPFCDLDVN
LEWRKLNSFRNLKKFLLNDVLHKMPWE
FEMRKFRNLTDVKDWFLIDVLVQLTCK
LEFSKVRQLKGAKEDLIDHKLKEFERK
LDIERMDYVDPFKCWVFTKHLRNARYD
INVEQLNDCKRIKDMIFPRRLKECEFR
LEIDHVDDCEKYKEMLCNRGIKGCNHK
LSIKTFNACDHESEKLCGPPFCECKDK
MNLCEFAWCEPTNDRFWENKFCECKQK
LHIGEVKPFEDKDARLRGTDVYKSKEK
FKFKELRKFGEVSNGLLTSELDKIKIH
IRLCEAKDMEKLEMFIFCQRIGQFRMG
LKFSEIEELERYEEALYARDLSSAKGR
LRLIDVKWLEGWEPMFWTPDFDNPKPK
FKLDNMQKLNECEDLVLQKQFMDCPSK
IRLFDIGCFNGCDEIFFVAQLTKLEFK
LKLADKEPFGKMNDCFIYTKFREQKCR
LRFVELEYYSDWEECWFQGNIEQPSCK
LKIEEIETFDSADECFVGRKLKDCRHP
LRFHDLDELWQFDDLLCSASLRNFKCR
LKWCEIEKLEEMDEVCFGQSCKSLRER
FKFCEPDQLTNMDEFLSEARFHESPQK
FKIAEYNEFRSIEEYIITHKITEFEIK
FKLIEPDTLQSMEIFLLTHVWRKFNMK
FKFYEWSGFDPSEIRFYHPPLHQSKEA
LRLGDMESLDECEQAFLESKLKDAKYP
LRLIDFDNFYGIECLLYHMRFHDFKLC
FRIEEAGHVHDKDDEFCEKALMQMNKK
LNFPRVERFKDTQGDFYGKALTKTEKG
LTLGNLETWKQVKEWFMQTCFKEFEYK
FDFCNYDQIDKAKWLFMQCPFKPISWD
FDFCKTEEFGQITRIFVGCDLHRIGVE
LNFHKCSGLVRMQKFLMRHKLVELKRD
IEFMKVRNLSGCKRFMFKCGLEKWNFE
LELTSLRQFCNWRKCFCVQKLIQWACE
FDLQRFGSFNKFKGCFVYRYFCEHECG
FDLYKYGNLKGVNSELVKKTFWKVERE
LDMVRCKRLNDPRTWICYPALEEVDNE
IELPRKKTFASLKPIIVRVGLEAIAFE
LEIWKLECFRNWKRFIFNPSLWELEWE
FELARMTAFPALRRRFFKKRFSNFSEE
FEMIKIPWLAGMRYVFFKSKLMSFSID
LELRKVKGIDGMKRIFRREDLERENKE
LEFCKFKTFGGPKQGIWKANLEQWSGE
IEFHKGKCIEPQKNKFCRETLDTMKNE
LEIRKVGRFENFKFHLDKTRLGEHKHD
FEIEKVSLFWHLKKMIIRNWFLPWGWD
FELGNLKPMRYVKCDFIGGQLETMDKC
IELKRVGAFKAHRCEFFHEDFATIDQC
LDLCKSDQLKENGCEFYGAEVRKMERK
LQFAQCKGFKARRKEFWADEFEKMEKQ
LQLYTNKKIREVNEVLLYAWIEEAEFK
LNFREIKRLSTVKMCLCDSHLEDAECK
LKFRDVRKVPDFNPCMMQDTLESFEWK
FKCKEVSNYNNMDCQLWAEPVGKIKPS
FRLREAKHFPQSEPNLMNETIGDAKQK
LRIVEVEEFAKPNGCLCDDGLLKWTCR
FKLIEFKRMQEIEDCFHEQALDGMDCK
FRLVDTNYLCKMRNCLLKGDFQRIPCD
FRFADFENFEDVECCLFEYEMSKWRCT
VDLLKIETLEELKRWMLTCPFRQQKFD
LSLPTCQRFEECNSRFYRPHCVPPRED
LELTRVPKCNSSKRRFCHPKIMSCNDE
LPFWPMNKVEDARKRLIKHKLTDIKEE
LEFCKEDSFPKSRPIMISCRFKQVKAN
IDLEKCETLDSAKMIFVWRKIKEMNRP
LELTKWNRLPELKEMFLARWFIELQFK
FKFFDWREITRLEDLMFHVSFDEIGVR
LRFMDYDELAKRDDLFVMGKFKEGTVK
FKLAEHDGLDNLEGIFITPKFHEIKLK
FKFRECNAFPQLDDFLIDEKMSDVSWK
LKFKEMPEMPKVEHFLSRSPIWSSKPD
IKIGECAELPKCQECFADQDLIKSRGR
IRLAEFESLDSPDECIPNRDLKKAKCK
FKLAEPKRLHPAEIMFLVGDLEKFRFP
LKVPDVQQIERIQSCIWEQRFVELKCK
LRVREASWLNHIEPCFITDEWAKMKCN
LSLKDMKWLCRVGGCLIQNTFSKPPCR
CKFKEVKGMGKVEDWWIQEGLGNVSAK
LRFRSLKSFDKVDRVLFQEWFWNHKWK
LKFREVNWFSPWKEFFFAEHIDKYGMK
FKLIEMRPLGRVETCFLGINLWNYKCD
FKFYDFRAIGSHDHCFCNNRMMDHGCN
FRIKECTHFNGVDEALLDEKLHDFGLR
FQFKDIQGCDDYKDPLFEEGIPTCKYK
IPFAQCEWFDEGGEGLMNTKFKEFRTK
LSFTPVEKVEDASTRICHKNFRECRGQ
FTLWGVQSWDKISLRFYGSKFKEKREG
FNFIRIEKWSEAKCCILCAPLKQKDCC
LGFHSLGMIDEEGCRFMCDAFREFKDC
ISLKHLNHWEETSCKFFCDKLENPREC
LGFKGCECWDSTGCRLITEQFRDITDP
IQLGNVECLDSDSTRLFYSTFKDFKEQ
FELRTHEDIDNQRRCCVRAQFKPIRCE
LNFSKFDEWERLPKWLYQHKFKPPKAE
FELYKVENLWQLRCMMLWKGIRTVPVP
IELEKPESMCGLKVFFMMRNIKEPGLG
FEWRKFSVFGGCKDCFVHEPMMGVNCE
LEWAKRDYFCTWKDCLFGRRLKRMPCR
FDLPRIEKFTDPKKCFMPGKLHDTECD
IEFKKLKRFGSIKMCLWRNKFWSASWH
IEFERMAKLRETKTCMVGKGLKDSDCP
LEIDKVEPFPPQKMCFCLKHWKEPHCA
LDLSKLEWVGAVRWCFMYRELRRVSCP
LDFQKLEQLSNANKVLCHSDVYKMPPD
IDWERLGTFRSVKKVICRRGFTPVDCE
IDLAKLSGLHGIKKVMVQTEFNRCPID
FDIVRCPALPGMKRYLYYVKWMDMHKE
FELRKFNGLDNHRGHLIQSALKAVKNK
LKMEEITHVKTAEEDIMDKKCSEWERK
LKCCDYSEIRKLGELIVHCNITPVEMR
LKLADVPDIKSRPDELWECQLWGMPKK
IKMEEMNCLHHCDEILLEKCLIPAHAR
LKIVEFDPYESCNETFVEKKIKEMRNR
LKLRELKYLDGMDQWLFQDPLMRMRGN
FKFDELSGLNNYEEWFREKGLASEDAK
IKLVEVDTMCNMEYCFCDTRLIDPQCP
FKMDEMKTISRWEPCFCERGMMTMNCR
FKIEEYSTLCTITQCIFRRWMRRMCCN
LKFLECEWLPKADKLLCDGNIYKCKWE
FEFTKSEELQKLKKALVKDSFTPLNTE
FHFEPLKWLKPQTRELLRPDLEQVQRE
LGIPNIKRWKDLRWYLFAQRFDEMDMK
IDFHKVKDLSRSKRSMFRPNFSQPSHD
FNLHNLREFDRPPCYMFKDQFWNCKKD
IQLRSVAPLYTYKRRLFHDGIISIRED
LEFPDVNKVEGIKKRLWHTPIAPLRED
IELKSVDDCEKFKRLIFWGTIHEWKME
LELYKMDPFYPCKNFIVRMQLRTVSCD
IEWCKLQNFQDIKKCCLGGRIMEIDCN
FEFLKMENLWNQRCCLVAYGLEELECG
FELARLKILPTMKRMLCSGRLIDFDQE
FEWWKVKPIRKIRKVMVRPHCEELEME
LEFQKVKYLRNTKMWLVKDGLESVQCE
MDFDKNKGMKGWSKYFMRQELENWDRE
FGFPDIRSLEDGEMYLCHQCLAECKHE
IRYDDCPCFEKMTKMVLKSCFWAIKFD
FDIDKPTSLEEISRLFFRKPLKPIRNE
LSLEQYEKCPEVHRICITREMQKCNFE
FEIEKWDHLGEVKCVFFHKHFPEPQGS
FEVMKPPRLHELRKLLCARCFVKGDCD
LELWSMSKFGESKHCVLGPKFHERSCD
FDLCKRKYIKNMERCFLPSELEKPDCE
FTLESVEGLNKMDKCIINKDLKKLNIE
LSFPDIDKLSDTRVCFCATEFKKLECA
FKLVEVDSFCHIEWCLMSKNFRKISCK
LKLDEIPKMCELEFFLMERSFCNWTWS
VKMESIGWCHPIEEFMFEKCICGINLK
LNWEDVGSCWDWEDFIIEKYLCKCDLN
LNLAQFKKCKEVKWWFLVQRMCECEER
LSLWRCKEFRKMDKYFLPHAFMGLDWD
MEWRKMSYLQKLKRCIFKDFLVSLNCD
FELNKMKTLYPPKRYMIKHRINEVAPE
LDLSRQREVCKCRTCLCRTQLYAHHCE
LELMRTEKVKPIKKWLCRRSLKTLEFE
FTWPPISKIEEASRLVFRGDLAKEKFD
FEIRRINRIHNCRGCMCRDDIKKFHCE
LEIKKIKYLHQLRMWLVWEELTRIGCR
FDIIKIPVFRELQVFLFGSQFWELELG
FELDKFKPFREFQGLLCAWHFERSDLG
LEIYKCKKLTEIKKMLLDWRCEDIQLN
FELCKFNSIRPVRQWLLTDRITEFELQ
FEIQKVNQFRDVKVYFFNRRFMEFDQG
LDFARWKALASIKRCFLAARVNEQSCD
FGIYGFDNFCKCSRCFMKAYFKKADCD
FELGPHNMLCPTKKCLCRNQFLKCHHE
LEFGKFDRLGEVKTVFLDGNFFKVTVE
IDFVKCTEIEKCKKFLFQTALWDVKSE
FDFCKARQIWPMRKWLLKWDLDRVNFE
LDFCRCPALQSITKMMIKCRLQEANME
LDLKKCQTFHEGKRWLVAEWLNPWTGD
FDFPGMEKICNMKELVLEQALVGIPIK
ISMEDINKLADFKELICWRPLAPVGIK
FDLFKWEALRQPRDCLCKNPIFDVDCD
LEVGKWRRFKSLKVEFLQAEFERWDNS
LDIYKLTKIWDIRWLLAMRELCKFGWG
LEFCKIDKVRDWKCFLPVARLKDASHT
LEMCKVQTFNEVKQYVLKCTLYEPDPD
LSFWKWSKLSELESCLFHPDLNKYDCQ
LELRKIEDFQTVNRCLCWESIKGNNCE
IDLGKMQVLCPAKFCICRRQWNSCCCE
IEINKIEHLNDIRCCIIHKRWKDVKCG
LEMEKEERFIEIKMLFMTKRCREPTAG
FELHKFESLRTYKAELVGPGFRRVSRD
FEFQRWNGVRGHKPEITCKELDKQERP
FELKKFNGIKGRKDELHEESMGDPDKK
IEINKHRTLKPERKNLVKAGFDQCDRE
LELKRYKIIWPCKRCFIPDQMERLAFD
LDFRRVKKITQVRSCVYMERLERVKGT
FDFRKVSNFKRARSLLYEDKFCEMECN
FELDKMDECRKRKPDLYTGQFPEAERP
LDFPKVDTFREAKWHICSNDITKCECG
LEFYPMAALDRTKHDLVTHKFPEIKKD
LDFWKAENFPHASNVLIKGGVREMKVD
LTIEDMDCYEGVNRRLWKKYLKDGRDE
LDLIKLSECEKRDKYIFHARINNCKHE
FRFNQMKDIVKMSKFVVKDCFYKLRIE
LRYQDVETFENVGKLMIKASIYKMKFE
FKVCELKHIHDCEHCVLDSWLFEFHCD
FKLIEVDDFNKWEEMLLGVGLHNVPNR
FRIRDLEHLSRIEDCLIEETLVELDAR
FRLRDCRCFWKEEQFIIEEIIDKLPCR
MRFREFSYFEKFDGIIAGDGFGDSKAG
LKLKEMSEFESSEASLLAQQFPSIRQP
INFNDAEVFDKLKWWLFQKYIKDFKPP
FDIRKYGKMEEWRDHIIDEHFGEFKDR
FRMADMPDVDKMDEFLLSCYFVKINVK
LKLAELGAFSTTEHRLREKNLYKMKDK
FKMWELKAYDEMEFCFVFPGMDNMRIS
LKLSEFAVLEKMENYLLGGWLVPFRKT
LEFATIDRLEEIRWMFLPSCVSNLRFG
LGLYGEDKLREFDELLFEWSFADFEIN
LDIERVDKFYEIRGMVWYNRMTECDWG
IDFYKWSSLRKLKRFLLWKDLWKADMN
IDFDKAKKFYGLKRIFMNMDFDKMKWE
LEMAKVKAFHGCKHCIIYGDVARWDHE
LDIAKIPQCTKAKRYLVRWQINRCSKD
LELQKMNAFKSFKAILLRSKWMEWNCD
LEFTKVTALRHSKRDFWRNAFCEAQRD
FDFTKMKGLKDFRGVLFSRHLESPETQ
LEFCRVERLRECRGYLIGERILQIEAG
LEFDRLEHFEATNKYLCPGSLRPCKVE
MEIGKFDRIQNWKVCLIQKNLKKMNCN
FEFDKYDDLRSMKPWVMASTFPEIECP
FELAKCNHIKQWKKEIVHKEVSKMKRD
FDFRRCKPFRKIKKGFMRNTIVEMDAE
MELPKCQTLQSYKKDICKRDIKRGKHE
FEIAKLSDLSKQKRLIFYNKFSELEAE
LNFYKCENVPSEDRLFVHREMKKVKWD
LTLWQYDRFEDISNIIIGPWFRNLKHD
LELMSLEIFEAARHCIMHNGLMGAKCD
LDIDNIDDLKKFKFMLITNHLGDYEFQ
LEFQKVKGLKERKCWLLPRDIEKIEMG
FDFNRVSALRSMREEFVHGKLKEWEKK
IEYSKISVFHELRDCLLERHFGPIQCR
IEFKNVHKFSEWKVGLVDEQLHRWNSR
LDFVKTKKMNEYKKWLFRYDVGKFKRE
LDFRKPKNLAALKTCICHQGLEDINCE
LNWENKERLCDLQKCLCMKTLRKWCCQ
FKLKDYEWFCRWQECFLHEEFPRVACH
LKFAEYEQLCNVDFCLCFTCIRGLACP
LRIEEVEEVHKCDSMLFKKNFKQLNMD
LRFCETRDFKRVDPLLVDHGIWNLEFS
LRLSDVGKFKEMRYILCWADILKQDCP
LEMCKIESFVDFKGLLVRMTMKSITVD
LELTKCPAIKDIRRWMLNPEFWRLDPE
FEMWKVRKIRERKHVMLKPCFGDMDIE
FDIENVKKMRDSRKVVVKRDINKCPGE
MNWEKIDEVPKVNRCCWHKHFKECPCD
CDWEKPEIFFHCSRCLCKRMVKNVPCD
FELDKWQGFKERKKWIWRKELLKVQFD
FEFCRIEPLRGHRGELWKPDLKRCEKE
LEFEKMETLRGMNMWLWSKTFRNGSPS
FDIIKFETVDDHKMCLIGGYVREIDCG
IEFPRMDQITDCRRCFMHGDFMKADCD
FDLRKGKEMNSFKKFLCQDNIENWDAE
FDFKRLDSLEKMNRFVLYEEFKRGRWQ
LELHRIDKLADIKLILIENPLTECGLP
LEMCKWSRLHEHRGCFCNCRIKDANCD
MDFDKMDKLCPPNFCLCKKIIRKVKCD
FEFYKMDYFPNCDNCMLWAPLKDNRCD
LKFYERESLDNHDDTLWDSNLRKCRDK
FRLPDLENFCGFEELLLTAPLKGMGQR
LKLHEISTLEGMEKYVYPDDIAKWDWE
LKLAECKPFDTHERYMIKGEIWSVRDE
FTLHSVKDMDRVNRAFMTSQFEPFKDD
IRFPDVKECYKMDKFLPRAYLQSHKWE
IDFIKLKNLWNLRRFFIHAQLDSVKGD
LDLIRIKSWKNFRKFIFVPHLGGMQFD
FEFVKWKMFCAIRKCFISCELLKKGIE
LELCKFSQLEDFKTIVLPCSLTTISLT
LEFWKLNYFCSLKWCLYGERFQERQIG
LEFWRISKIRTIRKWLIHQHLARVEPS
LEFAKVGRIDECKNIIVGHDLGRLRAG
FELCSFHDFKNCKKILFKCKVEEHDAD
LELSKVDQFDNRKNHFYCRRLRDTRSA
LEFVKIDYFHECNHYIVTQELSNWDWD
VEYTKWEWWNPVKKFLHKKYVRDVDCE
LDMCKWEGLGQIKEVLITCGFKDISVN
FYLCKGEALGNMQRFLVHCSCKKIKFE
FQLKNADQIDRLNRHLLYEDITSVKME
FEFRNVEGLESPERTFCHDEIHKMKEE
VKWVPAQQIDTREKRLCKAQVFKMKEE
LRFVQWQVMNTQEERFWDPCLMSFQER
FKFCDCKGFNGRDDFFLEAGLESASHK
IRLDDFGGLCKMDWIWWEKQFMKVSVK
WKIDGHDDLDNREECMWDKKFKDIGCK
FTIEDKERLADWKTCFPERKMKEMGCR
LRVVEVNDFNRIDDLVFEMSFQECSLR
LKFPELDILEGTDDHLLQRPFRDVKIN
FKFRDMKSLYRLNFMIMAEHFEDPKWP
LRLADIRQFSKLDKYLIKQALDGLGWE
FGLTSVNQFKHWGRYLIKYELEKCEQE
FPICSFKYFKEMQKLVVGCPVDKIEID
LDLCKMKKIADIKILLCIPHWDKCNCQ
FDLWRFKRCREHDKWLQHPGLDGCGNE
IELGRQKTFRENRHDIYGSAFEAMEKP
IDFNGWKRWKSARKIMLKGHVEPKEIE
FDLCKLQKLEDMGAWLFECKFGQWKCK
FDIIKMEKLKDWKAWFYTKRLYDINPS
IDLEKADPFCPCKKCLMIRNWKKVPWE
FQFDNWEEFPKCAKWMLRRNIKQMTPD
FQFDKSNDFGKMPKVFCTKTVGKCPCE
FRLEDLGRLWKLDYVIFTKRFADVPIK
FRFGEIGPLEDCDHKLWKERICDFKED
LKFPQVSNFDDWDRKFYCSELPRHREE
LKWGDVQAIEKCDAHLEQGKFAEAKNS
LKFSDMNKLPDWDPMIIERKFNECGWK
FKLHEAKPLCPIEYILMNEKIEEASDE
FKLGQMRDLWSFERVFVRCEVWKMTVE
LKIAELNCMQKVDKPLFRGHLQDLKQD
LKLEDWCAFPPIEKLFLEKEWCKKGID
FKWRDVPHFEEPEENFVESSIQRVKTK
IRWTDLSYIEPFDELIMNPKIADRKFK
MRFRETERFEDVDDVLPDDNFSDGKVK
LNIAPIECFDGTHEHIWRYKIKDMKDR
LQLYSVEVIDAWKGHLIGWPFKNLKWG
FNFHDVERWEKWKARFIGRNFKSVKCG
INWHKIEVLEGMTHYLLHHPLRQCKLD
LGFHASDRFERIQRVFFKPRFKDMKVD
LEFNRLPRLCPIKHCFIGPEFVKYAVD
FEYEKMGSIREIQDCFCKSTLLSMECD
ISIKEVDMLDNCRECVCEESIRSIGCK
FRLWDMEIWEKQDVYFWHPNFKHFNPA
LKFVEVTQLDKLDDVLFSGYFPPCSIK
FRFREIQDCSKISYALVPSTLCSCDVP
FDLAEVESLPNYKGCLCNPNIRKGKCG
LKLCEVEYLEKPEQWIHSCNFREQSRD
LDFCKVKDMYKVNRPFFHCRLQDHRHD
LDICSMKEFPRARKWLFNCRFLEWSPD
FEICKAKSLYGPEPLLYHCKLVDWRFD
FELCKFTNLGKQKNWLWKCEFKRVHCQ
LEFCRMNKLSQCKGIIIGCSFRPIPAD
FEFSKMPYLCPTNKCLLREAFMEFRCN
LELHKMPMIGQPKRCLIHRRFFRLHCE
IEFWKINDFRKDKRTLMKPALINMQFD
FDFWNPSEIYKYKKMLLKPTLVNCKFE
FELARTSAFRGMRPYVISDEIWRYEKE
MELCKCDAMETQKKTLLKGTCKKLSGE
LKLYEIKDFWKIERFLIAQSFENVQQD
FKLRPLPNLHTMEDFIITDSLCRKNLR
LHFKDISTWGDLDDVMWSDHLPDNKAK
IQIKNFKQLGAMEHGFLAEYLEDVGGD
LRLQQQKNFGKCHRVIMRNQLEKHGLE
FHLAPYRRVEESDRYICGGNVEKVKSG
LKFCDLDCIEKWEEHIVSCPFSEIKET
FAFRNMQELYKMKGWLMNENFINVKHD
LDFTKAREFVKWRSWIWLERLAQFPPN
FDWVKMKMIRDFRGILLGARLVDGELG
FELERLQCITAAKRGLLPRALVAADGE
LEIGEINHLCDIKRCLWENDLWKMECE
IEWERMENLGSWRKMMCKKTLTELSWE
LEWIRLDRLSEVRRMFINVHLRDARCE
FELNKMEGIDPWKCQLIGETFPDMKEG
FKLCDMNEINKVELFLVTPRLWELKAG
FRFRDVKDCPRMPEHIWGEALCGCKPK
LKLKNLDYCKPMDSYVLDDNICRCEHR
VGFWNLKTCRNISSEFCYKYMHKCEKK
LEIVKLNHCRPNRGGLYHGDICRCENG
LEFKKTQNLAEMSDLICDEHIYEFDHK
IDLHKCKGIRPVAGELFTDKFEKFEKG
FEFSKFKNFNNYNKILLREDIEKGGLE
LDLNRIKHMKEIKPIFVLEGLEEADMG
IDLKKMPSIGDCRKFFMIEDLYKLPME
LEWDKVPYICGVKPCVLKGHLWHAKCE
LEWSKCPWFCPIKKWFEKSAFWKRQKE
IDFWRIETMPDVKRWFYMNNLYDTTPE
FDLAEMTRLREMKELIVYGKLGDHDCK
FHFRKRSSLRDIKDIIFDEYLAKPEKK
LRFKDCGALQAIDPMIWDDNFCDKPWR
IRLREVDNLEDPDEWFCEQTFVEWKVK
LKFMEMKELKNIEWVFCDVELYRNDGK
FKICEFTGIEHMDERILDASLRDMKER
LKLADWRGLEQMETRICKPSIAPCKTE
LAFDDLKKCTDVPRMMWKKDICRCARE
FPIQPVSDCGQMQKMLIKRDFCSCGVE
FRFTQVPQCENVEKPCVRSECCKIKYD
FSFAEADSFERMEKHFLVNAFPNLKYD
MRWPEFKWVEKFERFLLRHQIQRLKVD
FPLCPVGHMNDKNKDFYPQEIVKMGRE
LRFTECKGFDSCDRHLMHSWFGECKHD
FRLYDAENLEAWDSRFFPEGFKDMKDT
LGFAGIECWDHFKHRLFYNRLKEFKDD
FDFYKVKRFEDGQRKLWHAKLWDCHED
LDFEQCNSFDTYKSKILHKKLKECKDD
FDFEKWEPLRQWHCDFFQRKFREATSC
FDFAKFESMDDHKFKFCHKKIREARSC
FELAKATHLEEYRDKIMRSKIVEGKDE
FEIPKCPDLEKMRAFFVKWQFVEYKGE
FEIEKMPQIDNLSRFMFTKGFASIDHD
LEIEKMEYFASAKAVIYCRDIKPPTKQ
LDFNKIDKLEDYRDMFPNRNLKNVRQG
LELCKGSRLQDPNHMFWKCKIAECEGE
FQFKSIQELGTDQRCFIKEDFIRVPCE
FELYKLKTLTGERTCICQGEIDKFNCD
IEIPKSKYVSDVRRCFFTWRFEDVSCD
FDYYKFPHLPDKKRCFCRGPMANVNCD
LEWQKVQILGECSNCFMRSHFRDLNCE
LNFTKWERLCNFQHCIVHRDLRHFKCN
FDFTRAESFCQCKQCLYHNDLRKMHGE
IELESMEKFGNCRKMLLKKSMRSYPWD
CDCHRVDCFVPCRHICIRKLLKSMKVD
LEFAKCKYFGHVKRLIFKMTLDKMGYD
LNLRGVHQLEKIEKMIMRDSLPSVKNE
LQISNLKELRKLEKYLMREEIDNFECE
LDFEKVNPLKGCNKVVLSKRLQDVEIE
LDFERMKNIKEVRYVFFHRTIVNNELP
LEFNKFESFWNPKTMICCNEFKEPSCE
FEFYKIDKFKDIKHMMIWPAFWNCDPD
LEFIKLGCFRPLNFYFLYPELNKADRQ
LSFCGVKGFRNMKDFFCNCYIVKHEPK
LSLDSFDNFNKITGWFIWKHLREWDHK
LKFQDYQYFPPIDDWVYSRKLKECHRK
IRLWDLDPFDNADHTLVEPNIKSFNNK
FRWSEEGKLCEHDNCIVDTDMWQIACK
FRMTDPDSLPNRDECFWETQLHEPNCK
IKFLETRALCGLDDCFWWGDMEKVTCR
LKFRDIRVLWQMDEMIFNDCLNNCGCR
LELLKVENFKQIKHLLVASPLSNHECR
LEISNMGHFRRVKEALIAGKLPDWDAK
MNHKDLEHVVDFNECCCDEGVMGAPCK
LRFKGIEILSKHEECFCHERFTDWACK
IRFKDFPQLMGVEDCILEEHLVDMGEK
LKIRENRQLENQDECLFGEKLPEIRGK
FKFKEMKHIEEHEQYVFAEQFCKLRDG
FTFKDLQNLWEFDDMLCQEVFYKCHWK
FGIKSLDRLHDWEEMICDESLSNCQGK
LEFYKMKEFPNFDPCFCAPTIENLNCS
LKLRENKKFCEVDRCLFKSRLSQLGCE
VKLRERSKFQEVNTMLFWEEWGKCGCR
FRLVDIEDLAQQEQCLCDPTFTRCPCR
FRLQDMKYLGDVDDVLEDPRFEENPHK
LRFWEMKTLQQCDQLIYDQNLEKLNWN
IKLAEVRTLSNTEYSILQPDIEKFNGR
LRLDELDEFETFDQMFLCHNFQAVKQG
LRIYEVQHVDPDEDRLADKGLLSLKDR
LKFHEVTGLERMENMLATEDLASARVS
FTLKDIARLEDPRDSLFWERLIDWKPR
FRWKDYAGLSPFEDCILEESLLPVEAK
IKCMEVKEVWKMDCCVFCSRVESIRMQ
LRFDEFNHLHGIEHWLVSKDLTKLKWN
LRFADMPEFEKIDSWLVNVNLQSWKME
IRFRELKGYDQDDVHIYLECFDPKKPA
LRLREVNDIEKEDCMIFPEHLPTAKYP
LRFQDFPYLEKRDTHLRKQEFWKSDDS
LGFIKYKWWKKDPKYFYHRELGKPERE
FQIAKIRQFRSHPQELRKPEVEKVDRE
LKIHDRKEIKKTDDILVQPAVDKHQMK
IRLKDCKTIAGIETMLAMDGLEGLGFE
FRVREWKNYVDFELILCCEWVEDPSCG
FEFQKWKRICEFKKCLFKGSMERLQKD
LSFAKMSSLHDWKTCICHKDIARLECE
LEWCKVEKIKQFKEMFLHCPIRPCDAR
LDIEKCCYCHQTNRDLYDKRLCEMTKR
LRLVEMQTIDQREDMIFEANLDEVKPK
LKLGEVADIRRWDEWVWDSKLIDLPNK
LRFAQFDRLANVDDIFLYQKLKDFPVK
FKLWEHSMFKPRNEDLLAKKFSPANKK
FNFEGVAQFKRHDYEITYKELGKPEKK
FRFDDVPCLKQKEGEFFGKPLYQFEIG
LKFDDCSCFRNIECFFFGKHLVSCDFH
LSFETIAGFKTEDECFCDRPLVEVEHR
IKIDGLPPCKQNENDLLDKHLCSCDRK
FKWHEYPGCKNQDEEFVHRCMCACTKR
LNYENMGHIREFQELLCDNNFMDVEIK
FELPKQDMLDGFKERLITSYLRDLKEK
LNMMKIESIQDGKECLCGSNLRDCNCK
LNLKDMDKIDEMGCCVMSEAFTNWRHK
LAFRGLKVLAPMSEWLFQENLVSIRKK
LEIIKCEKCRDIKVCLCDTKWRECECK
IEFYKIDGFRALSEYFFNPDFKKCDRN
LEFMKMERFEECKGMILKRGIRKVKRG
LEFCKVECLRGSKKYFLRCGLVDATIE
IDFTHLRAIPTYKKQLCQENIEQCPNE
FDWCNSKKFTEFRRLMFACQWWPMTFD
LELCKLEKLTAIRPIVIKCGFHKAPTD
FELGKCDPLCNPKKLMLRGTCTKVQLE
FELGNWDHLEDTKRELWSSEYRNMKKD
FDFHRAKPLRGKKPEFENHEFQKRETT
FELQRYTTIRNWKKELIRKGFLTLDKD
LELCRYKCLCPSKKIIIKGWCDKFPLD
IELKKADTIDEYKHKLLHEGIRDFRDD
LDLWRCETWQGQKRYIDGHKFKENSKD
FEFCKVDHFWDVKNIFFECKCKEFSPQ
FDLARYDVLEPSRCHFWSPRIREGRHG
LQFEKFGRVEDIDRCFLKRDFSKLKCQ
LDLENWDRFYEMTYFFCCKDIGKCHFP
FEFERGPSFKEFQRIFMKKQLVTFEHE
LRFDDCESLGEVEHFLVQRTFKKIKAR
FKFSEWDKLEQAEEVMWNKHFRGMRCK
MRMFDMEMLDRWDERLRDNDFKKARDR
CGFNSCECFEQCGKRLWKRPLKSPNPE
FNLRHCPGIEGREKRLLREYFISVKIE
IRLMEMSNLDDLEDMLYNYDLTQRKEK
LKFKEFSQFCEREDILYAEPLCNMTGR
FKFVDTHKFKEVEDIIIETNMGQCECR
LNLCNIRKLEQKNDPFFEPSFESIKHR
IRFPEKNSIEPQEKRLMQCKWSDAKEP
LRFSGIKRIEPVDRKIWPTGLDGMKEE
FKICEFTQFYPQDGVVFTCELSRMEMG
LSFCEYESVDNIAQHLWNCPLRDKKEN
FSLCSPEEVIKPERLLIKCDMKKMKVQ
FTFYEWKEYRRMGWLFFYHRFEEREIP
FDLCKWDYFRGIRTYIDIPKLHESEKR
FDIQKIKYLRKVRTVIVNNALMGIDVN
LSLLNAKRYSECGMCILGASIEEPNCS
LRIRDSKAISSYEGCLCVENYEKLKCA
FKFHQMKHMGEGDYCLVSESFESIQCR
LKLKDLKHLPDFNDIIICESVENMNCK
LRIKEFKTYGEWDEIMYDEPLDHPSDK
IRFKELKYFHRCEEIVHSEDLEKHEAK
LKFRECEALETWEYMFVQYSLRDCKWK
FKICEHGGFDRCDSRLMSAEFMKLPET
FSLQTIKWFDPRKCRFLHYRFDELKEG
LDLWRMEDIESSDNRLIKAAFRDIDDE
LKLPEPEHIDSYETRLHRYQFRNAHDD
LDFMAIDRLEPYGRRLRHGPFRQDKEE
LGLCSVDALEPPGDRFTDHHVKDVRDR
FKFEDHEALEQPEMRLWGRKLARVKDS
FKFLEMDYMDPLDDYLWPPTFKDIKEK
IKFNEVGGFDSLEEMVMEDKISEMRHH
IKWYDVDYLEKIDAWFCDQELKKIKMS
FKLYNCDPFRARDEEIVCKKLGEVNKK
LEFWKVTALRSKSMDFIPRGLTQFEKN
IELVKFTSFWQLKRMICNYCLYSDPCD
FEFQKMKHLKDYKRWFWGQDLEKSECD
FELCECTVFHGLKVFFYACECPKIETE
FEICKHNHFKNMKRLVVYCNFQQFEIH
FDFMKFDKLVDPKCLMLMQVFDQIEIG
LDWVKIEELPNLKMCFINIGFRDIDCN
LDFDKKDKFGDGRSCLLKQCFRQFPCE
LDLRHLDEWQKARTCMCAHEFKRWRCT
LKFQEIEELCKLEWCFCMKWLVKPSCR
ITLIDLDCFCPQSDCICEADMSKISCK
FYFVRVEWFWPLKNCFCLKALKNGKCE
FDLERFGKICGHRSCIIAKKMVDIACA
LDFEKIPKICNLTPCLMQRRLTDLRCS
LELWKINNFCNAKTCLFPCRMWEVACT
LDFLKFGRIRQKKKWMLKAPLGPVPMD
LDFTRLQALPTCKKYVLHQVFPRIQED
IEIVKLKKIHEVHYWLFPASFEEMDME
LPFDHWKRFKDAPVLFIGTKFDECELA
LDMAKHERFGDFKPCMCGCSFKEWNIP
FELWKFESITSMKKWLVRRHFVDLKCQ
FDLWRLDWLQKIRPCLLQWGFKDVRCK
FELEGKEVINGNKRCLMRKWFKGYKCD
FDFCHHDYIWEIKKMIIQADWGKVPAE
FNYRKLREFSKINRLLLKELWGKLNAE
FEYKKLQAMWNMKRFLWKDDFFNINMD
LDIVKVRAMKSCRKGLFHSSLYRFDVE
LEFEKVPHIQNQKMGLDLKKLKDRKHP
LEVCKMRCFKGKRKDLARPDFWKADNN
LEIHKFRKIKEIRYELLNHPFPQVESP
LEFHKMEALKHYKEQLVGHSFTGLNNK
FDFCKCRKLREMRQLLAGATLPENDLK
MDLVRFDEMAKWKKCLLQGNIHDSKCE
IDLYNWDGFCGSRPCLINGKIRDVSCQ
LDLAKWETLDDCDKCIVHVNLKELTCD
IDFCNVENFQECKEWLLECPFMSQKMK
LDLCRIESLGPTNELLVQHTLRDVNVK
FEFSRRDKLYEAKDVLCQCKLRDPKNK
FGLDSADNLDHHDDRLWEKRIKEAKFK
FRYPEVEPLEQVRDCLIGHHFREFKCK
IRFVEVQYIEKCESHLWREAFVNAKNE
FKFAKVEPWEDYEKKLLTSGLKGLKDH
LELPPLQPFESIKPRLVRQQIMKARDS
LEWRRVDGIDAMKCWMFGEELAKLRPP
LELRKLNPLKDITEMLIEECFPSIEPR
IDLHKCKSLKNYRSDILEQRLSDFESK
FEIARFEAFRPPRWDLHYQDMTRHDHP
LEFSKVRKMRNKKPEFYTGGFWDLERA
LEVCKIGHLKSVRNYLDPPKIADCDKK
FEFAKIDSFGKTRKHILKAGVRNIGIE
LDWMKCENYWNCKRLFITQKMKEAKID
LELPRWESLTRGKYIFIRWGFKDQTWP
IEISKVESIRTVRWHLDKRRLRECDND
FEICKHDHLETPKPYIFKCTIRRAKGE
FEFRHPPPLDQHKNRLVSEHIAEAKDQ
FRLVELKYLPPFERWFISANLEEISSE
LKFAEVPRFDNIDAVLWSKEIWKYKMP
FKFAEFQRLQEFDEFLHTADLPKLKQK
LKVCEMPSMDSIEEILNEAELHRWKQK
IKFYDLSYLCRADEVLVSNDLMRCAGR
FKFKDEGVFTAMEDCFWDDGLMGMSCR
IRIHEYNKFGEVTFCLFEHEMYKAGCR
LRMCEITRFREMDQLVIECEFTKSAWK
FDLTNFGKLKDWKEWFFDKRMPDAEIK
FDFEGVCSFKDFKDAMMEKGFCNWEAN
FEFGRWESIQNIKVIMMHKKFKELDYA
LEFPKVENLDQSKDTIRGGDIKEERDP
LELCQQNTFHGPREFFMECHFKNMPWK
ITICSLEWFGEVSEWLMDCHFSDFDAR
FNFQKFEHFDPQEERLIPRKLKELREK
FKWAELGVIDSESERFMEAQLGNCREK
IHWRDMNYMDEIDPRFIEECLVSLKEK
LRLADMDHFETVHARIFAGRFRQIKTG
LRFADKNKFDDIETCFISAQLQRVRCN
IRIYEFEHLFQHEECICEQCFLPIPCK
LELEKHDKLPDARRWFFANQLTKSQME
LEFCKCDRFDEFRQFFVTMSFRGCRFP
FEFVRMKCLTGCKKYIMPAPLVDLRMD
FRFHQLNVFNTFDGCLCTDKMHEYKCK
IKLADLNVFHTVNVCLCISWINKCKCP
IRFIEVRCFKPSDNYLFSAAIEQIDKR
LRFWNLKMFRPADDYLDQENLEDHEQK
FSIRHLNECVKLDELCCNDCFCPCGAK
LKIGEFNEFDKTQGRVCHDHLQDCREK
CEFTKCQSYEDCKARFFAPKCKDFKSS
CEISRCPNLFNCRRFLWTDDIIKFPKE
MEFCRIGNLDENRKRLFRPEFKKFKME
IEFHSAEPFEPQKKALCHESFRGHKVD
FELENLDGFCKVRRLLNKKKLRDSNGE
LPFEKIPALHGCQKMLLMKDLWSPKHE
LEMCKIPNFKQMSQYIRPGELPSNDDS
FDLSKIKTFSDQKRMLMRNGFLKVDMD
LQFDKMKDYRKFNRILEHRPLWNKEKD
FEFCKWSDFKDYPNELLSADISTYDRD
LEWGRLPCFNQNKEDFLEHKFGEVNRR
LNIKGIHACDDQNEPFVDERFCDCKRK
LDMGNVDQVEKVNEILVAGSLRDCKVK
FGFKGAKEFRKVAELIFDDELFSQEEK
FNLESFDRLQDAEQCCIERKFRDLECG
LKFENFERLWQVEMCLCHKTFKNMHCD
LRIADFETLQRMDNCLMYSHIKDLGCN
LSLKETDDWDNFTHCFCHDMLRGMKCD
LDYDKIDVMCARDKCFCKRDLHGPACE
IEFPKLEELCHFKSCLCNCGWKNLHCD
FDFTNFDTLDQFQTRIYKEEIAKHKDD
FPFTNCKWLEEMQHLLWKEELQNMKED
LRLGDWPSFEEIENRLMQAGLYKIKDN
IKLWELDNFEDSEEKIFPAQLPGYSER
FKFAEYEGIKGPEEILCHPKLKDMDDK
LRLKELRDFMQAEEVFFEECFWEMQGR
FRFQENDHFCEVDICMLEKDLSKAACR
LRLPNFDRFDEIEWRFFWTCLKNMNDP
FKFPECEAIDAPEFRFVPHPFKHAREH
LELQRSPALERAKKRLIRPRFTEVSRN
MDVCRCEGFEAPKRRLWKWRCTQMNDD
IDFHKAPQFDQAKAKLMTDGIHDCRDP
LDIAKLRDWQKFRQCLDRSKIRDREKE
LEIYKVKEFKKMKKFLCRHKLEQMSCS
FGFAAAKEYGKITRVLYKGQIDEDDTE
LRLGDMDKFCKITQILLAPEFHKFGAD
LKLTGIDECPKCDKMICQDEVHNCPHD
LSFCGWKWWEGNDKRLRTGPLYNDKED
IKFHEWDQIDPEEYRLRGPHFWDDREP
LELRSVQGLEGAPNRIFHDKLCDMKCP
IDIKTLNHVDQCKKKLLREWFHQIKNE
FEIKKHNGLDGEKHRIMKDRIYQIRED
IEIWKMKVLCKGKRCLQRRNFCNKGRD
LEFEKTETWSKCKRILLCKNLKHLKVD
LEWEKMTVFRTLNSLLCKRCITQLNID
LEIEDFNRCFDFTIIFCTKHFCDCNCA
IEFASLSTCNNLKKSLIHQRLCECNED
IEFGRIKYIPKIKRWLCNKFLEACHCE
LEIYKIKEVSKSKGLLYRMHLEDCERD
INFAKMKYMKDCSEDLCWSDIEKWEKR
FRWVEMDTIRAHEDEMLTGNFTKLEKK
WKYQEMHCCRGDPEDLWDNRFCDCENK
MRWEEPARCRPADEGFLEKSFCECDSK
FRWSEFGRCETYDPRFLREHICKCKQP
LRCNDCAKIENCPGWILCDEFLKIKVG
FKLAECHSFEHHEQLLVRAEFCKNRVN
FRFQEFDKLEEIEFFIFGAEFHKVKGP
FWFRPINGCRGSGNYLLGDRFDECEEK
FPYEQFAACESYSRFLMKKAFCSCRFD
FTFCEMKELERCSYLLMRPRWAEMKCD
LGIAPFNDIEKWKDILLTVKFAEFKVK
FPLYQAEELDKMNGWIVTHRLKELNVD
LEFERMQEMCKVRKMFGKKPFRKHGYD
FEMSKMPGFKAQKVELDQRRFHPHERP
IELGKMEAFRQIKAEFLCKWWSEMERG
FEIYKVSPFKRYKCDFACRGMPRRERA
FDVGRCYSLKNRRCELDCTSLPEHDRC
LECKNQKEYKRSTCEFICERFEGMDKC
FDMARHRCLKPKRWDFYCAKLHDIDRC
FECRKWTFMRTLRCLFFCDNFINYESC
FEFARFDMLRKCKPHLYAGELMKVDQG
FEFSKIDRCREMKCFMVNKQFPRCDMG
WDWEKCGSWRNRNKELIKKECPKFGKE
LEILKLDRLDDLNKIIFYGTIRNFNVE
LEICKCSMFRGIKMYFWAHECHRTDKQ
LEFQKMNYFRPMKRLLTRQEFHKYEDD
FEICKMECLKPRKNDLNADKFRDNERQ
IEIMKLRWFGEIRCIFIRNRLWDMDID
CEFHKIKAIATHKKDFAPRKFEEVKKD
FELVKYNAFQGMKRQLVKTSLYEWKKE
LELFKFDYFPGVKIVFYPHRFRDKDMP
LDFCSVKRIDDIHRFLVRCKLDGCKFT
LDLVKINRIQEMRRWIVNSKLEEWPGE
LPFDRLERLAPCTSVILPKRFREVPCK
FQFCGAECIGPPKEYCIEGKIKELPKK
IRFCDLEQFDQQGEKILECQLSDAKDK
VKFCDCNFFWQVDDFLLECRVEDAGVK
IRFHEIKEFQREEPVFVKWELEKVEVS
LKFTEIERFSEIDDLLCECQLKGIDMR
VKFMNLEAICDGDMCLLDRVIKRMPCR
LKLKDEKEVEKMNIILCAEKLDEPKSS
FKLKDPTDLDPVDSRFVPECWSEIREP
LKFSEVDEFETGEYRIYGKSLHSTKEP
FSIKKFKPLEGETCRLYKEKITEPKDD
IDIKRMGWLEQYSHRLIREKIVAVKDD
FELKNHETLDAMKRRLHKEPIRDWGDE
MDLNKFPELWKWSRMLIRDEFRKLKME
FDMEKGGPFRHLKRILARKRICNVQLD
LEVPKIEKFNDAKKIVWRSQLYKQNCD
LDLLKMDRLERLAVIFCTCGIKGLKCP
FGFSPEEQLERMGNCLCKCNLKDLRCS
LRFEEVEVFGPSDQGLFCKTIRSPNSK
LRWLDVDRCSDMENVFYERDIHKHTVK
LKLCECQWYTPMTEVMLAAECDKPDAK
FGMCSCTKVKDFRLFILYHGCAKIDMK
MDRCKCRPIKTCKEFIIERKCLDVEAK
LEFCRIEKLRGVRDYIYEPHFWDDEKK
LDVDRIEGITDFRDCLWKKRFWEMACE
LEFVKVEDIWHCKRCLCPENIIQLQCD
FGLKTWEKLCDCGLCLMEDSFFHTGCK
LKLKEGDDIESLDAVLAQTGFRPVKSP
IRLPEIEGLGSMDEFIVSHDLKQFGIK
FRLIDTEHISSIDDCFWNCRLKSLKPK
LKIEDCNKFCSAECILLERWLSNCPTK
IKIEELGWFEALEDYFMEKILCEMQCK
FRLKEPNHFNEQPEMIFEDTLPGCDYK
FKFREWKNWATAEYILIYETFDKASLK
FKLKNQKILCQCEEMLCDEQVERCCQK
FKFVDVKHWSEWDTLFCEVAVEKPNMK
FRFREFKKWNDAPEGFCWEGIEKCGSK
LEWHNVQKFGDIKECLFHDRIMNASAK
FQLCNINRFRELKDLLVCTKVCEMEAK
IHLKTIEECGKLPDALFDEKIWECGQK
LSCKDYKDCEKIQGILCCEPFTSCRAG
LNWKNIQSCVRLNKFVCRDGFCPCRFD
FEFAKFPWLSKWKHFWISQDLWKCTVD
LEFHKLDRMNEMRYCFFQDNFEKANCD
LEIANIGKYDEFKWHMYESKLPDQGHR
LPFAGLPHCDDAGTNFWSGRLCEVKDE
LNFDEVGWCEPADEHFCQKKLQDCKES
LDFHRVEIFDTQKSHLFYCRFKDMKDK
WEFVKVGCMEPGKRYLYHRDFCEFKDE
FTFWKVGFLESFNKHFFKCRFYEVKDD
LGIIKITYCEDYGRRFCRQYFSNCKSE
LEFCKLPHLEAYKGRLWKCPIQKPKSD
IQLCRARYLDDTNKWLWYCDLEKARME
LPLCGCTMFDHLGKYLLKKECHKIKIE
WDYDKCGRMAEKKRLFWRKKCTQIKLD
LEFQKIQRLGEIRHCMFWKKLGEFTME
IEFAKFEKVNDIRQLVFNGRLFDGNFK
FEFQKYDKLPEYKHGLLPKKIHEVDDD
FKIGEHSMIDRHDERFITGRMTEVKEN
FNFSDWEELEKFELFFCLGDIKQSKLA
LRFKEGRRLWDMENMLFPYTFGRVRCN
LRLGELDSFCEIEDFLCFSCLNNYSCK
FKFDEMGTMENYENCFCTKAFNGIKCG
LKWDEISWFCKCNECLIAKRFIEANMK
WRILEHNRLCDPEFCFWHPEFTRYACT
LRIYDVKECCKCTKCLIKNDVVRCNCD
LKLQDFQAMEKAERRFVAKGLRACKST
LKLYDIPWLEHYEDYLYHPDLPSKTPT
FRFGENEHLESVEDMFCAREWRSIKWK
FRLDEQEHLDESNCIILIKYLRKSRVG
LKFDDSEYLNKVDTLMISRHFKPLRTD
IHFCHVEVIESQDRRLICRQVKKLKDE
LRICEINVIEPYDFKLFQCHVASWKDE
FRLADFEMLEVHDGKLMDAKIREFKNG
LKFQELKCLAGVERHLWQEKLVEMNPE
VKICECEPLEAPDESLIEPDLRRDRDK
FKLTEMRAFRTSEEDLLEETIDKVTSK
FKLTQIRHLKTTTVELCHAELYKCEKH
FKFTEADDIKRVEPELCGDPLTNCENN
FRFEELQALKGHDMDLVPRRFYECDKK
FDLQNLNWCKNKSIELCANAMCSCDRR
FDIRQIKKFVELKKILARDDMASFSGD
FELKKYPMFGQADRCLIRDELCKIRID
WEFAKHSCLWCMKRWFFSGVFISIPAD
LELAKANYMEKERCRFYRPHIWECRSE
LDLHRVEVYDHSTYRFWGNRLREKKDP
LEWMKHEVYDPVKRRLWRTPFCDMKDD
FELYKMQALENFKWHFLNEPFTKIKAE
IEWHKVPPMKNKKGDLDRDDLVRWPKG
MDVNRWPACKHVDRELWKEEMCKVDKD
IDLPRYKSLKDKKQELFPHDIERGDKS
FDFDKAKCLKDYRGDLITRPIEQMDPS
LQFGKPKTIKDMKVELVGDEVDKFDKG
FELAKIQKMGEEKGRLHTQHFPPGSDQ
FELCKVEIFSPAKIVLHKGDIKSLSGE
LDICKVHQISKAKHHFFRCHLAPIQPE
LDIFKVGVFQGPKQYLFRATIHDVKLD
FKIWEVNVFDDWDDCLMDPRLTQFKWR
LKFMEMEYFERWNGMIYGHDLKDKKSG
LKFEEMPSLERAEPYFIHHNLHDIKWP
FKLVEPKAFHRIEWCFFQISLDDWEHK
LDLERADRIAELPHLFVCKVFRTLNVQ
LEMKELDKFCELKNCFICDKVHEVGCG
FQFMEVPYFCNAEDCLLYTRFWDMTCK
FKFHEVEEIEKFDGYLCGDHFHDIRQA
LHLKDMRRCPELHDRLCPECFDSCGDQ
LTFWQINRFEEQPRQLWHSELQKCRKD
LRFYDINELEKIDRRLLRNPLCTLKEE
LRFKDMKHFENYPKRLHKEQLAETRED
FKIPEMQQFDPSECRMCQQSLRKCREG
LKFTELAGLENKESRLHNRPFTKTKDP
LRFADQGHLEREERRFRHTSFTQRRDE
FKWPECKAFDQQDPKMCRPQCEPWGDE
IRIGEVNQLDNTDKRICPGALMGIKQE
LKLYEMTTLRNAERYVFPKELSKVNHQ
FRFKDVTNIEKWEAMFCSEMLEEVNCS
FEVRKYKWFRPMSPIMCTEGLEEIECG
LNFTKLQVLREFDELLWDSPIVPIEPK
FEFKKWSRCREMNDIVLDDKFCQCGLR
FEITKMKALRQMKAFMFRDWFVSAEMD
LEFCKCEALHQEKHFFLNPRCSEVNMS
FEFCKCKALKNFRILLMTNKCTDVELK
FDFLKRDHLVEFKVLLFPKKFIDLTFS
FDFCRCSEIWKVNGFIISCDFRKVESD
FDFCRCELFKSPRKWLLKCSCCEMDRE
FNICDLKELANMNLFLVTCDIERIDCE
FKWCDMKQFCKYDGWLLPCRFEEWNMN
VKYREGKTVHGVEENLFEEPVENCEPK
CRYKELNCLRSCEETLMEDVLLGADIR
CRWKECECFASADEYLVIENLSKAREK
CRYKDCPWWRPCEEWMFQDPFWPCDLR
CRYMDSDHFSNCDDVWFEAQFHKFQLK
LRWHEMEAFCSCEDCLLEHPLMNITVN
FHWDNLSPLCPIEECIIDKMILPVCCK
LKFDEYGSFKGPEEELYERPLNSPEDR
LRIVDIQECRRMDELIVAPALNDAEVK
FKIKEPEHFHTTDEYILYEECKRLPMK
LKIVERDQFGEVEEFIIDAHFRTQGGK
VKVKDVAGLPAAEEYLIEECLCAMDRK
IRFCDIARFNEAEYCLCNNELVRNTCR
LHMKDMAAIDGQDHRFLKEEFMKVRQQ
LKMHEAGGLDNVEDAWMENRFGDVRQK
VRIKEIAPLEMADDRLIDNTLVGKKER
LKIKDMGSIENEQMKFVKEELPRCKEP
FRISDLEHLEDWDTILWCRDFIKIKSP
FTFCPVDYFEKTRTCILQCDFRKIRCE
IQFERAQILPAFKRCLLRKQIKRVGGD
FRLCTHKPLNKFDKVFFQCNFGKYKIE
LRFCEFKWFEQVDPWVIAPECFKIKLS
LKFCEFDNMDDMDCFFHQCNFKQYRWG
LKFCEATYLEKLQEMIVECRIWDGTVK
LDIYNVRGWDNMKGRLYAEKMDDMKEG
MDWKKWPHFDNYRDRIWNEKFGEIKEN
LDFGRIDALCPVKKWIIKAKINNIRPE
FDWTKLRCFCSCRKCFLKETIENPPFE
LTLEEHKAFCQCQSCMVKPKMDDMTCE
LELSKVSTLHTFKRMWIKGRICDADLE
LELCKEEGINATRKLFNHCNLKDGQKD
FDLTKFGQLKAMRHYFNPNKLTDEEKG
LDIKSFPCFGAIKWVLFSDSIMDPKFP
LEWKKYAKLREAKEMFLDDPLINVGFR
FEIKKLRRLCEYKLCFWCEPFDEYPIH
LELDSWDKLEEIKDCMCGKNWYDFKCG
LKMWEMPKLDEHSEWFGDRGLCRVRRK
LKVVEVSYCEPMPEWVCEASLCSCRSK
VKFCEVPTCETADIRFLMDAICTCRDQ
LRLAEWKTIDRVDLILFKNHFAEYKLQ
FKFMDWQRFGPCEVCLCARPFYSCNCR
FRLCDFKMLTETDERFFSHKMYNFKER
IKLMEMKVMDGLENRIWAPNFPAPRDG
FKLSDLKPLDSYEGRLSGPGIQPCGDG
LKFPNFKQFPDGEKGLFHGQLDDMPPE
LRFCDCPLLMKAEHWIVKHECQKMGID
LKFAEVRSLCACDQCIFHGQLEGFGNH
FEIWEFKHLCECKDCIYGEWIEPVEHT
IEFWKLNKLVEMRRCLCMRQIENMACS
LEFVKVHYLPSVEKCLCRYRIHDVRCE
LELTKVSKLHTLKGCMCKKEMKKFNCD
LEFIKVRHLNDIRWFLCCQDVDKGNWP
LELHKCEKFTELRTVIIEERCSDGAVQ
FDLNRFQGLNGCRNMMFKEKFSECQCE
FELTRVKGLGQMRSWVLKEEFAKSSID
FDFHKWPHLPNTKKWIIKAALLQVPPE
LDIYKLESLHGMQGHIVRGQFKNVDCD
IELLKWEKLHEVHRCFCAAAIRDCQCN
LEFDRIDTFGHFKRFMLQKCLRKLSLN
IDFVKTDALDGPDRFLLRQGLRRVKME
INWQDVDDCERCKRWMMKKTIRKIKCE
INIKGWGWLEPVHKCLCKQNLSDMKCD
VELLKIRGFCDCRKVVLGAEFDKCNCD
FNLKDHRRIGDKKDCYWDEEFDKCGCK
FDWKKFPYFCECHEVLIPEGFMGFPAK
FDIKKMADFGNCKTIFFKESFIGDPVE
FELNKLKSLHHNKRDLICPPIENTDRE
FDMCKWKMMRQPTADFYDPDLENMERG
LEFPKLRGFRNRKDEFMSTEFCKCNKG
FELRKMDPVKACRQDLTAHEFRKWDRA
LEFGRIGQIRNYGKEIWPNELCKCENE
FELCKWNEIHNMRFFLFNCGLGKPDPQ
FEWAKLEMFKPMKDFIWEWRLTGFEFK
LDFHKMKKIKELKNTIWKNPFYQAENN
FEFCKLNNLTSNRKLLFDCQIKKVKID
IKFCQYKEFIKQDRLFFKCVLWTHKLD
FGLCRMKWLNKNDRHFLKCKIWNVTSD
FDFMKIDDLERLDRYIFKCALQNRKTE
FKLNGFKELPKMEKWFIRRLFWPLKRE
LKLTDLPCLYKIDKFFIRKVFFQFKQD
LRWADQKECMRTDKLIMRCEVEKCPCE
FDLHTCKKLPELKRLVIQNDFERLQPE
FRLGKFKKIHDWDRPLHRAEFEKINTD
LNLCQCKRIKEIPYYLIRGDCEGLDHD
FTLPRRKELMRMNYLILKDGWEGVPAD
FKLDDCKDIRKVGAYFCRREIEKCECQ
FEFTTVNAFKEKKFELWPQRLAECNKA
LEICKTPALKDVKDWLDNAKFCDPDRK
IDLSGWDTFKNVREFLLHATFRQLELE
LDLHNIKQMHNVRHILICSGFERAECP
FEFGKLTKLKELRTLIWDVEFCRPEQQ
LELWKVDVLPGCRKMIIRRKMRSMGWD
ITFPKAKALHPYRKCMCRYTFEDVTCE
FEWKKHKVLREQKPWLFRDSFVKPSWD
FDYVRVPMLHHSKKCIMKKTVGSYPCE
FEIENVERLPDYKRFLCVTTIKKCNVE
LDLMKAKLLVGFSHMFWRAPFENMPPD
LNFYKCPHVKHTSKELVQRDLCKPQKE
LRFEDYECLHSMENMLLDKSLKEWHGN
FKFIEVDEWRKMNYFMFGGNLRNHSFP
FKLVEEDRFDEVDYIFIRPALNDIRLD
LKLSELGWLDHCEGFIYNSEIVKPKSN
LKIYELTEFGRLEVLFFAEPLQQMSPG
FKFSEMSDLTKFEFLFISDDFFRTKIA
FKWKEVRDFVKYEEVFLHEMLGGIGFR
LEIKKMPNICSHKDCMVNEKIQDSNCR
LELSKYTKFCDHRNCICVGSFQKCQCN
FEIAKADEICRWKMCLLTSSIKNIACE
FKIKDPRECNRFNDVMCKEYFGNCKLR
FKFKDLREFHSQEPWLCKDCLDHAHCE
LKIHEFESVERWDGRLWHWPFRDPKEK
LRIWDINAMESCNDYFVTSNLQDFKEK
FKFHNMEKMEDPDTRLICPKFKNMRFP
LRLMEKDGFENIEKIFLTPEIRKIRMG
IKIVELTPVDNAECRFRPTRICDQRDH
LKIGEVDPWDGTEHKLCNSQLRSCQDT
FRFQEIENLGNCDHMFISRHLRSAKEK
IRIREINSLYSRDTVLVQDNLMKINFK
FRFTDWESLWRWDWMLMTKQFRRFKWK
FKWTEMKWLTKWEEILIPGDFENFQVQ
LRFPEMNGIESHDDHLFNGWLAPLKEK
LRFADAEYLMKMEEFFIGIELRKIGCR
LRFNDVRMLEALEWILIYDDLTDVRVP
FRLRTAPMIEAGDTRLWFDDLNKIKEA
IKLYEVNWLDPQEANLFHDEIQKMQDD
MRFKDWDWFDHWNDRFWSDRLQEAKET
FGIKQVDGMDQTDERLADEPLHQQKDK
LKIYEGDNIEKTETKLWHRGLRKFKET
LHVCEFDQLENVDCRLVSCRIQEVRSS
FRFYEVEDFGKYTWLLFNHPFKRPKVK
FRLAEPQQIRKWEGGMVEQKFRNAEGK
LKFAEWRFVRHMEECFCNGMFYQQDCK
FKIEDFKAFRPDEEHVCGRTLQSSDCR
FKMGELPHISDRDDVFCDKCLMGVGCR
FKVLEPTSMEKMEDFFCYVDLQNCKCR
LRFKEFDGICTCEDILWEDRFSDFENK
FKFREHPHLYDPDDILCEDHFWDIRQK
FKLVGIDRLVSPDELLYEGELRKWGER
LRLQDLERLEPPTPMLMNCEIKKKKWG
LEFKNYSRICDMRMCLHTEELFRCSWP
IGLSGWKCFRDCSEVVMQTHFEEVECK
IKLGNVKTLDRHSCDFWKGDLEKMKKQ
LRFAEVKPLREIDCEIIDKNLDKVEKH
FQLIKLNQVRDKRRDLFRCQFTKMRQD
IELCKMKKWCELKKMFYRPPFNTMAGD
FEVVKMDQWCNCKQCFWGARFKQCACN
FEWAQYPYFTPMKRCIIRGELLKKNCD
FELNKMPNLKQHKAFMCRQHFAEADCQ
IELCKPRKLTELKRCFWTVTVESKDCE
LEFQRIKRLKEIRRWMCHQEFEGFECN
LDFSQMDAFKGANENIYDDKFHDTEQK
LDFVNVKAMDPLKQHFWSRKFTEIKRT
FDLESIECLDQPKSRFICNTIRGAREG
FDLRQWDKWDEEKKKLLRSTLREWKGE
LDFCKFEYFRGTKEYLVTCELRTLNKE
LNFMDVDAIERAKMRLLHARIQDVKGH
FPIPNIDDWDRHPKHFLYHRLKDCRDE
LDLRRPKCLEGDRKRMIKEAFGSQKQE
FELSPSRTLNKDKKKFWKCGFRQVKDE
LEIEKVDTWCEFKACMQARNLHEEQCN
LDWGRCRGLRAMSKYLVKGRCVDMEGE
IEFTKARALRDMKMELPKEELEKRERE
FEIVRCPAMHNKKQEFYPPNLWKYEKE
WDCKKLHYWKSDKCDIWCNRLDDPERC
FEMAQAKGFKDRKCDFFCDHLDDLDRC
FDFDDVRGFKRHKCEFMPHTLQDPEKA
FDFSRVDYLADVKKWLVTGNLRKVDIE
IELEKWDGFPDLKMWFLVSWLHDIQKE
LEFGRVRPFQGAKKPLLKNTLYNMTVE
FEFCSMKHVPSIKKCLIPCDFESLGHE
IEFCRINYFKKWRREIFGCDLFNMEND
LDFCTVRDLCNVHRCFFKCRLDPAPDE
FKFCQWKWLVPLSRLFIKCKFNKLGVE
LTLCSMKIIEAQGKKILKCQFERKSDE
LNICSIEKFIELKHIFIQCKIRENELK
LNLCQCDKFLEIGRLLIKCQCTRWAVD
LKVCSVQPFWSMDKFLFRCDMFKMPVE
LEFCKLDNIKSIRVWVFKCTLREIDGE
FRLWKWKQLRKFERILCKRELEKSQCD
FRLMDLKDFWRIERFMFRHPFESFPMD
FRIEEYEQLCSVDCLFWYKQLKDFQPS
FKLDEVENLCSMEELLIERHYRPVGLK
FKISTFPMLERMEKMVISTTFWRVKIN
FKFGEMESLQRMEWLMLHGRFKQLTCK
LKLIDLEDFGKWEDMMLDQNIYKHQLK
FKLCDMRGLKSMEHFILQADFDRLDSR
FRLQEMKDFRRWDKDLVTSAFERIEKD
FKIYEMCPFKRPDQELWDNDFCKYNKK
LKLDSIKTCRRAEPDLLKSELEKCDRN
MRLREVKYIKSQGMDFITPDLEKLGRA
FDLPQMKCIKPNSWELVTGDLDRYEKS
FPICKIKVFKGPNCDIFRPDMDRMEHE
FEVCKVKLMRNLRRDFITGAFDRMDKD
LELEKLEEFRRLSHFFFARKLKEPGID
FDLWHPEYFCPNRKCLISGDMIKIPCE
LHLDNVKYFCKCQYCLCGKTIYEAKCG
LRFWEMKCIGAVDEGFYHGDIEKKNDS
FRMCDQKHWRHMEYIIVACALEQLELK
LRLCDMHRINDVRDHLLGCGLDRVNHK
FKLCGFHSLEKFEKVFLWCALNGLRTD
LQICKFDDIDKLSKILYHCKCTEIKPD
LELVKVNYIDTGKNKLLSPNFKQMKED
LNLPRVKRICENKKMILNAHFEDMPLE
LELMKWKKFHEFKMFLLNMTFEKVGYK
LEIYKMEEWKNNKCEFHGNHFPGHEHG
LEFCKAKRIRPYKRDLFPCGMQESEKD
IDVGRMQQLGRIRRCFIQTQFINLGCD
LEIEKIPGIGGVNAIFWHRKLWDHGLS
LELYKWPALRTIRYCFFRNQFWSIDRE
LEFYKINGFCTAKKCIFKTYFGDMHNE
FDFERIKKMWDFRKLFFKSPYDNFPLD
FDFQSWKTLRKMREWLMFEKFQELDCN
FSLRDMENMDKCNVCCVVDRWTDLKCK
LDIKKVSQVGNLNDCVLGDKLADLPCR
IKFTDMSLFYKCDECIIASRLCDFKCR
FDLRKFKELSDQKQIFLYEKLTEVTFK
IEFRKHKYLREARYHFIGERFYQWDHK
IEMKRMKWICHFRGLLIPESLLDMGLG
LDFKKAERLCGCTHCLCYEDFRHIQCD
FHIWDVENICGCDRCLYYPNIKDMKCE
LKFKETKKVPDITRCLMAPNLESFTCG
LKWCDFETLMEYEDIIVDCPMRPFAAK
IKFKEKTTLDPISCRFVNESFTSVKEQ
LKIREKKTMWPIEAFILSDNWESIPMK
FKLWNMKDLEKGETCFINGAFEQVKVG
FKLPDFRLLSKCDDCLIKKRWWDISCK
FRICDAECLGAGSYYILECDIKKVKEK
FTLWKMGCIDDKNPYLEEQRFCDCKKK
MEIAKTDEFRNYRTEIIPTKFREMDRG
LEFCKYEAFYDVSHVIMNCKCREWREN
FDLERLDSIDDFKPHFFWRKIREVRDE
FHFSEIEQLPNKKEYLVCNRVRELKPK
FELKKIRKMKEAKQCIVHQRFWNPDCK
INWPDIKPMCQCKCCVMDQRLWEFECN
MRWRDMRTLCNGEKCFVDDLWMKVHCS
LKLQDREMLCRPEFCLCEGHLYDWPWK
FKFADVRYIADCDDMIFDAHMDNMEVK
LRFTSYKQLKTGDMIFCDGGLEDLDCR
LKMCEMPELEQMDEVFLECAMYDAKGR
LRFREFTELNKWEWLFIWQELNKINLK
FKLIEWEPLASNEEVFMYPNLKEGHAR
IKLQEVERFENIEPMIFEKGIYPVKQR
FKMKEIKPFSGMEEGLFRDRLMKMGTK
LKLKEYQYFSKMDQYIFDEELNKMTMR
LKIQDWSMLKPIDMLLLMKRLCDSDIR
FRWKEVQSLGSFEQWMFDEALYSGSER
FKVKDMKDLGRCEWMFVQEPFERFDPR
FKIRDWKMVKPFEAVLMYDYMYRVDCG
IKYTEMKNVCGCDKCMCNTSFENSPCE
LRLTDVRRFGEMDVCIIRSSLENHSCP
LRFREISDIERIEALFIGSELPNMKRS
LRIQDIEQLETVEVMIWAPDMTKVKCP
LKFQDVERFTTVDHCFVPKDLRKFQWD
ITLGKLERFPDCKQMLTEKDIRKPPCK
FDWDKVETFAKMRDFVCRRHIKDCGGD
VELSKSDCITTGKRMLIRKWFRPLANE
CEFEKLECFGQDKRPFISKDIKQIGNE
CRYEECKCLWGCHKVCLRKPFDQLKIE
CNYTDCKCYLECDKLLWKSVLEGPAVE
IDLVKFRKFQQCKRLLVQVNFWQLSFE
FDLCKVKDLAEWRYFFFKCKFVDCKCE
LQLVSMRRVKDMPALILNAQFESVDKS
FNFRDIKKLGEMPKWLWKDYLDNIKGE
LNLSTINEVDKQTRHLFHGCFNSMRHE
LPFGNMNEMDRVPRRLFKARFVEMKEE
LHLHDYKELDKWHKIFLKCHFESIGGE
FNFPKVGHFNKHDKGLIRAEFSKVECD
LEFEKLNPFRQVKMIFIYHHFNPFNMQ
IEFPKADKFKRLKLVIICTELRKLECG
LELKKMETIDSMKTWILHNSFKNLRLE
IEFKRMNKFNEVKKCFMRTGFAGLPFE
LEIYKLGKFESFKGWLFSKWLCEMKWG
FELYKMTHFEPYRKRLVSPRLRPARPD
LELPKWNALTHCKKLVVATALKTLNIE
LEFNKANQFRRIRGDLYKPEIEKVDKG
LDLRKCQALGSHKRCVFKYELPKPTCD
FEFCKKDHFGHVKHILIPKPIKKLSCE
FEFARIEDIRRSKDWLWNNRVKEIGPN
LEFCRTDKLRDAKGVLLHVSLKNWDTP
IDLAKVELMETEKVYLYTSDLWKFKEA
IDFGKYETIYGCRWCLITRQFKRVKCD
FDFVKMNKMYDCRCLFCRPYFNKWKFS
LELKRFVGLDHEKHRICKEWFVPCKND
MDFHKWGALWALKRIFIEDRFVDAQLD
FELHEMRPLASYKKVLLKHWFDKLQCE
LRLWDCERIEPHDVRFIADSCRKMRDA
IKFGEIPAFEPFEKRLCTGSVRAAKNE
FTYAGMTECHKVKKFFFKYSFCGCDVD
ISLRGIKAVEKCKDHFDWDKLATKKHK
FGLKSHRAIEDGPVRLHCEHLAKTKEQ
LKFREFHTIDNPEHRFSRQNVCNRKDD
FRMNEIDPMEKLEPRLKWKQFRSEKDR
LRIDPPPAFDGTEYRLYGRRFMPMKDQ
FRLTDLKMIEPWGHRLCRSHIYDMKWE
FRFDEGKKFEQQEKRFLKTGLHPLKHE
LKFKTLEGIEGHEDRMCGGTIKDCRDR
LRLYEISPVEEEEARLFPQQIPGIKEG
FKLPEKDSFEKGEYRLLAYAFSQLKEH
IKFPEWKVMDTQDRCIISWDFYRFKCP
LRWGEMDWFGNIEECVYENRWPNWSCK
FNFLDMEVIAKANECLCMRAFKQWSCK
FKIREFKQFMKIDTLLLFEAFGSPEFK
LRLREWKGFTNMEGFFVAETVESMSLK
IKFKEMKWFYRLEDLMIHDTLQSFNAR
LKFRELKQLSNLDQCLLPMQFEKLNTS
LRIVDIKSFRDLPWMFCQMQLDRGDCR
LRFCEWDRYPEFEMFFMEHSLGKGGAR
LRLDEFRELPKNEKCICKHHIEPCSCD
LALKNLKRFCNCAVCLWLEKLDECGHR
LSICSVKRFSEVDRLIPAAEVEKWPPD
FKMKEKKCFRGMECILLHDNMEKPECH
LDLRNEKKLAECTKVFMKNKIEECGPE
IEIVKMKTIREIKHWMLRGPFQEVDNE
FRLHPATELTKIEKCICRFDFIKMACE
LELDRCDRLWQTNEMLMSRRLHELEWK
FELCKHEKIHQMRTMVMKPPFRNVDLN
FEWEKMERYNHCRRWFLKKELKKVKAD
IEVGKLRGLGQGKRLIVKNGFINWGIE
IDLLKFNYLSPCKKCLVKAMFKNLTAE
LELRHAGEIKSKKNYLFKDELGRIERE
MDICKLKWLNPWKRHFMKCDIDKREHE
IDMEKVKSFKDPKHYLIRRLLEPWPFD
LDWYRVKMVMRIKKFFMRRYLAKAPLD
LEFEKEDYIAAMKHIFCWKEIHTCDCE
LDLFKLNAFKPIKGMLYCKGLCDREGT
FEFPRVSNCRKSRAEFDNQDLPSCEKD
LEFKKWCWIEKKKRSLFKDQLCTVRDE
LEIPKMDELARLKRILIMDDLKDLGYE
FEMEKVEKFFEMKWLILGYEIRGIGFP
LELFKAEPISDFKPMLCCWRFKSCNWG
FELCKLDYFEDFRYWFVTCELKNLRFA
IDFCKWDAVSAEKPNLWRCSLRDPKND
VEFCKVDQLNDMRRFVFHCTFREMKVE
FELQKWDPLSACKKHFCTADFRQVKED
LELSKIDHFHPAKAMLYNTPFRQLEFT
FDLPKMSKFMEFKMLIFSTRLGDHQGS
LEFAKVEAFEPYASKIMHQRFKNVKDH
LELCQVQRLDEEKTKFIGAHLKDWGDS
IELRYIEPCDKLKRRICREPINTCKDE
VEFQQLQGIDAVKKRFWRKNFMPAGDE
LEFTKWSKIEETRNSFCNSQLAEWKDT
MEMCKPSRIDRTKRKILRCKCKEMKHD
LDMCKVEQWNRWRHCFWKCKFKEFPPT
LDFVKLDILNPMKAFIFDGKLREWDCT
LDLCRLGYCDSETCRFFRNKICDCKLD
LEWRNLPTCENFDRRLMRDCLCPFRYE
LPFCPFQYLDSGGQRLIHAHLSDFKEE
FELCKMPKCEEPKQWFWACTITDCKEE
FEFYKMDSLQQYKSLLLQVELRKMQID
FDCLKIEHWCPVKSFMFCSYLRRMSAD
LEFDKLPWLPPYKNWFWKKQVLECSPD
LNYYDINVFRSMDKWIVKREFMNFDVD
LDFCRVEHMKNIKYIFGFASLHDPENP
FEWCKPKDFRRLKGMFLKCYFNPWDNG
MEYMKLRELGKGSKGLIKHRFADLSWD
LDLRKVGDLPDTERLFVRWELAKLPME
LELHQWGQLAPMKRWICHTGFASCTCD
LEVEKMQGLEEIRAVICKKRFPDPRCS
LEFKKYKWLPPVKRIIISDKFQDWNTE
FSFCKVKKFPEQDKYMGKGPLERVKEE
FRWTEISHMDTTNRSFMKSGLWGFKHE
FRFCRCKWLPPFNKLIVKAQCVKLGVN
FNFEKCKKFPQCDHLFIRRKFDEEGAE
WDLEKPEHLWDMKKMFVGKCLKPGQIE
LEWEKLQVFASLKKLMMRKSLQSLKAE
FDLCKLEHLSDIKKKFFRQHLRDHSEG
FDIVKVSMMEELKRWLMQTHIAEYKVD
IDLKKQSVCEELRTVLLKDTICPCKWE
FEFIKLNGLEGCNTFFWQMRLEELRCE
FEFAKFGKLEDHKRILCSSDIKRWRIG
FDLVKMEQLGQMQQWIGDSRMRDGSGK
FDLMKIDRLRQFRRLLLTMKLRELDVP
LDMGRVEGIDDFRSWFMGHKFREAKLE
LELYRMQSISDQKKCIVKQSLGPMNCE
LDFSRVDHLWTLKRCLCEKNFREPPCD
FEIFKDECFPGMKKHFFRARFKDWNCE
LDFLRLPPFPGINRLICKAWFSSGSCD
LDFVRVPVFGKLKKLVMHQQLMSWGFE
FEFMKFKHLVPMRPLFLIGRLPEVDFS
LDWWKLSQFKQRKHDLVGCSLNDVEKP
CEMEKVKPIKSWNWELWANPIEQLERG
FDVAPMKGFKGKKGEIWAAEIEREEKA
INVVKAQCWRHKNGELYGREVPKYDRS
FDIESMPPLKRSRAEFIGTEFYRCEKT
LDLCKTKIIREKKLDFFTQHIDDMEKQ
LDLVKMQEIDRQDRFVMNACFRQWRCD
LPFKKMKFVGSLNRLLLREPFWTMGVE
IEINKSDDLERVKSMFYKGGFKKVKPE
IEFGKARKFCEPKRFLMRPQIHKLQSE
FEFPKMKQMGRIKQALNRQRFENAPNE
FDWCKHDILYPFKDVFMDCAFKNVEPR
FEFMQIEKIVEHKECLFESPLNKVACK
LRFFDLRYLWRPEYCIFDSYFEHFPCR
LRFAELSEMPRMDNCLLGGRLPRWTCT
IKISELKDWHKCDACLIQSQLQKEHCR
MRLKDQKRFGDQEWCMWGDEYGKMTCP
LRFKDPKHWARLEILFLCEQWSKCKCA
FKVKEQGAMDNAERCILDEELVKMRWD
IRLTDLKTLNSMERHLFRSQMSNFKGE
LKICDFPDIDKFEKIFVHCEIYRQKQD
LRLHEIDSLPQPDDRLWENPFWQPKDR
MKFAEHDELCRLEQCLVYTRFQEYACK
FRIQDMRVWQAFDAMFYADKMEERRLK
FRLQEFQPFTPIDELMVEKSFKQMDVR
LYLQTCHRLKELKNYFYWNGCWGVEKK
LTFCECPKIGECDPCLVEPSCEDVTCK
FKLQNCKKLAHTDDILLYPPCEDVGIK
IKLREVEGLANLEGLVLQDHFWSLSCS
FGLSNIDQISKHSRHFIRKQLRNVTHD
LEFCKCKGLWKEKRLVLRYNLYDCNLE
IDLEKWNALKTIKKYLVFKTINDVDRE
FELQKMDHFQDCKPWFYVTDFGSSDPQ
VEITKMEDVVKIKELFFGSRIREFECK
LELQKFEDISRITAGIFSDKFKEIEQG
MELERWDSVDQPKRQLIRKMLREVKCE
LEFSKPEVLEELKTWLLLKKVRDVKVG
LDFCKPDQLTTFSKMVISCELKRMHFE
LQFCKITSFYSLPRWILKCGLANIRAE
LDLCNINDFRNTRPFLYDCELMRGDNK
LNLCRLSMLDAHPEHLFECSLVDSKDK
FRLNETGTFHPGEDWFYEDKLCESTNK
LKFCDYKEYSRCNWLLIVAKMESPNFP
FKLWELKQLTKLDVVFMVRHLNNGNFA
FKMGEAKELQKLEGQFVASKLYDVRGG
VKLKEAKDVDRPEVRIIPNRWADCKEK
LKFCQLTELEKVDHWFIHVQINSMRSD
IKCKDFKTFRAMEDMCIDEKLMDVDYK
IRLSNIKDFHRIDWLLFIDQFDKVECK
IKIIELKALCQCEDCIDYEKLEDNPSK
LRFWEMKEFHKCDEDLVEPSLSEWPRK
LKFNDFKYLRPIEDALFECQFEKMESN
LDLRKLQGFNPYSNHMMNDEFMKFQHD
FEFEKVSGLCTHKSCFIKQELIPAHCE
LEFEKVGAFRQMKAYMYKKGLGDGDDE
IEIANMGRIRDFKPEFYRNEFCRGDKE
IGFEKVKCYKSHGEDIDDKHVANKERK
FEIGKMNRFKECKGMLTDQHLSQEETK
LTFGSYKNFEKISQLLLKAWIENVKID
FELDRPEECQKLNQLLFAEKICECDLD
FEWETWQDCNRFHKLFMGKWICPCSFD
LKVEDWSTCSKFEEYLCYKALCPCQHR
LKLDDPCSFKTENEFFFEKSFCTPDPR
LKFCQMGRLKTRTEDLLEHKLGSMNAR
LRFPEMGDFKRCDNDFEETEIPSKEKQ
LHLYNASGFKHTHGEIEERKVCDKEKK
LEIEHAHCLKPEKMELECRKFDDKEKC
LDVRRVKCMKQRKFEFACDTFESEGKP
IDIFKCKYIRGRRTELIAGYCIKIDKA
FDLERLKAFKASNGELLTRDLMKMNRG
LELEKLKGFKRNNIDFYTREIAKHEKQ
IEFMKTNTIKEVKRFLIMKKICNLDCE
FDLCKARSLGKDNRCLWRCSIAKFGCD
FNLKGLREFCKMSTCLCVSDLEPISCG
LTLYNIKELARFEHWLVRSKFEEWGPD
LQFWNIRRFPDCNSWLMRPTLEDYEWQ
MELGRFDRLQDWKRSLRRSHVRDAKDD
FELMRFAVIDAWKKIIMKKKFVEIKYE
FEFQKMPHIESEKPRLVNDKIVDRKDQ
LKLADMDAWGQTNCKLYANDLRKMDEA
FHITDQECLEPYEARLRANTLRNVREG
LDLNNFPTLDNRRKELIKDEFVDVKKE
LDIHNAKNLHDFKNFFWVPDFEGPECQ
LDMEKIERIGDSGRCFWWNKLWEVSCE
IELYKFDRLSDLRNCFCYTRFKQIGCE
FEITKSDMFCAEKKCLCKNDVHKWPCE
LQLGNMKNFRKGTQDICDAPFYRCERR
LKFNDIKQVRKHDNHLIYPKIEEADFK
IRFCPFKEFPGYERHFWKCDFEGVTED
IEFADVECLDCHRNRFMGTKIRDFNDG
VDFYKIEQIDSASWKFWHPKLKDCSDP
FELWKIECLNSKNGDLWENKIREIDRK
FKFKDVCCFGTKEDILYEENFCDGTVR
LKFMQLKELKQVDRCLCMPQIEKQDSH
IKLEGCKWFRPWDDVVLDKRCETVDLK
FDFTNANRVKEIKFYILNNQLAQIEEG
IDLYKLERICYCNGCLCGRGFKSCTHP
LDFKRAPTFKDRRMWFINDHIWAYEPN
FEFEKDDSLETFKWWMFQRSLKEPSMT
FEFSKMDRMEDPKAILLPSELKQFKIG
LEFYRINPFWRCKKIFMYQNMGKFPLE
IELRKMKKFPDDRKKLLREELEKFKLE
IDVMKVNYCDKRGRNLWRPRICNCKWD
LDLEKYPSLKDVDCVLFWKCLWDVEMH
LELTSNDELCRVKDVFWMARFKEMDAR
FELTRIDWFCGIKEWLAPANFRTCGNR
FEFPTMEKFVALKILFIWHKWKEWGVG
FDFEGVEPLYPQSRLMLGKKLKDIPLD
CDIYSCEGWVKCKRCCFRKMMRPMASD
CEFCRCEMLHSCKKMCVKHACKDADLQ
IEFGKCAALGSTKHFWIRDDCIKFGWD
IEFVKREGIERIHPCFIGVRFKDAKSG
FEFMKYERIERHQHRLLTVRFRDMKKG
LELYKFSRFRDGRQDLYHQKLSGGERR
FDLCKIKNLRSSRLYLIYHRIEEVEPQ
IEFNKCKYVHTYKKCLWHDGIEGVHCE
LEFHKYKAIGGCKKAFYRNQLEKFGKE
IGIGGIEEWERLQMYICMGTIKPCKPQ
FELWKFDHYDSVKALMFAPPMKDQKHD
FELWKLDKWDPPKRRIRRPALRGEKDD
LDFATNGHIEHMKKRIFKANLKEVKEE
IRFCELSDLDKWQKRLHKQHCADHNED
FRIKDCSPVEGMEVFWVVDECCKIRWA
IKYHEVQVLEKGEKGLWRHALCRVKPD
LKIMELRGISKVETFLFMYKFPDLKWH
LSFQELNRLWDVSSMLLVNRFMDVKFD
LDFLKYNWLQQASHCFLRAHLYDINVD
IECDKWPKFKDIKHMLCRSHFMSAEQD
IEIGKWKRMRDLKPCFIGPKMEDVECT
LEIARVKCFKQVKRWFLSDDIVNFQVE
LELNKFDKFADFNDICFEQRMRDCGVK
FELSKIEHLSDFKYWIVQTKFKELSLR
LDFQKVQAFRSKRAELYQHKLSDMPKN
LDLVKVKILCQCKRCFWMPNIMSRGCE
FRFRDWKELVQFDVFICTDKFDPCGCQ
IRIRQIRTLWPFDQILCYDHLVDIHCK
FRFRDVNVFDPCDTYLLDDRIFEMSVK
LKLEDLSYLIPSEEMLCPSCLSSCQCK
LGFAGISCFEGPSKRFLKCDIHRFRVD
IDFAKTRGFENLRKQFFGAALHQLKND
LDFCRFKLMKETNIELLHCRMESVEKQ
FELMKMRGIRNKTCDLYVATFEQREHC
LEMCRLSKFKETRFDFLSCEVRKGEKA
LELAKLETFKDFKPYIYRMDLHAVEKP
LDFERVSCMRHTRVDLEISKIQEREKV
FDMWKFQVIRALRKYLCRNWFANLERD
MNLYKAGDFAKPERMFLRKFLCGWSWE
IDFERCDVLNKLKRFVFRKHLRAIQSE
FHFRNMEFLCAHKSCLVEDCLKSPPAK
FDFKRFEMLTKMKECFCEERIITYHCK
WELVKHEWINPRKRCMWHANIKNMAHD
LEITRFRGMNQAKKEFLSKEFWKTQKE
LDLRTIETFKTCKELICEDYLKQLECK
FKLHTLQKFHQATQCLVEDNFLQMDCK
LKFFEHEEFARVDECLMEVPLSSWECK
FRLWNCDNMSKLEWMFCYGKIRDCGLK
LKWEDVDDICKIDPLICGSCLTQCACP
FKLANFKDCWRLECLFCTGWIDRCKWG
FKLPDAKSFPPMEPMITTMELDKGQGQ
FKLVESKGMHGNEDEFLETQIDRIPRR
LHIAEMPQMRKWDEELLDNPFCNTDKK
FDFCTIKHIKDKKEDLLYCALVHAEKK
FELCKCEMLDPRSHNLFPCRCQQIRRD
LELWKCKWLNPVKHWILPDKLSEMGCS
LEFEKLQRFREHKKYCCYSGWNGCERQ
LDFMKLPRMKNGKMNLYRPPLANCEDP
IEICKLNAFSSVKKSLLKAAIKRCNNE
FEFKKCDSIDAHRRRLISEGFKGQKPD
FNLASFDECEKHSYRFCKSELQNCRNE
FGVLGPGYMEDEGKRFCKTHIWECSEE
LGIPPIAALEPPNKRIWKQQLMSCKPE
FRVCEIPMVESYNKRIRRQNLCPDKDE
FKLSEFKHLESFDSRIFKATVTKMKDE
LNLADMKTFEDLDWRLFQSPIEDFNEP
LKICDLNRFEDQDMRFHVPRVRERKDA
LKIWDLDYFDRDEWNIWTPSLRGAKEP
LRFDDVEYFWKMDYCMVYHNIRSATCQ
LNLHTIQPFWKCDKIICHTCFMSCPCD
LELGRPHRLKEVKRLLFKSEVWRVNVE
LHIWRFPEIKKMDKIIMHPDMTKMECD
FEMWKFKNLCDMKWCFIKSEMEKFECS
LELRRGKEFKRLRKLMCVESMDKAEYE
LEVCRVRYFKQKKHELEPCGVAGKQKR
IEWMKCKSMWNKKRELWRHRCQEMNKD
FEFCKFDDIPKQQNWLVRCQIRSFPLD
FDFTRSESFWKLPWIFINSKIKEIPCP
FEICRCESFGNTQRMIWRCRFKDPPGD
LDWCKHDYISRTKKMVFRCRWRNLKPE
IELGKLKTIDSSKINLLRHKIPDVNEE
CEIMKMELLNGQKHTLWKHDFKKVDKD
LEFKKREAFESYRSLVVSEDMKNWKIG
FELTRFDNLAKWRAILVNGNIRELRCE
IEFMKVDDWDKFKRFLMYGTFKNMHHD
CEIDKQEFLMGCKRLVFHRELKKPTPD
ISFESVEKLNEMNDAFLHRHLRDFSSS
FELEKMDRIKQHQDELCERDLRACDKH
LDLSRWKKFPQWKKYFCRSDLNKCGHE
WEWVKCTPVSGHKRTFWKANLIKVPTE
FEFPKYEKVDEQKKFMLKPSFRKLKID
FDFCKQGQFDKWRTYFVNCGLYDFNHD
LNFWNTDWLENTNKLLFRCSIRNTKFD
FGFEGVEYLEQCHRCCFKQEIKKIRIE
FDFEQRDSLESFRRMFTKKPLRPCRHE
FEWCKMSWLAEIRKVLRKTELFKYGCE
LDFERFRLLSELKHLIIRKEIDKWTFD
FELRKVRQLWQHKKLMFQESLISCPID
VDFKRARDICSLKKCLCRTPFYSWNCD
IDLKKWKQFFNIHRLLIHEFLQQLKID
LDIKKFAEIPKIDKVLCCEGLMPVGCE
FEIRKYKKVHDCKHCLVRGKLVRMSCP
WEITKPEKINEMKDCLFPQKMRERTCK
FELTKMDRFREFKCMIIESKFWGWEQR
MEFMRCGYLRPYKAWLMTHKFMEMEPS
IELYRLSKLQDLQWCLLKQRFPEGKCE
LEVCKIEEYCKRKCCLCLPPIKQAQCP
LELHKCGNIEKTKRIIISTGFKPIKLE
FEFANMQKFQDWRRIFINMGFHGANAD
LDWAKFKKVRDMKNFLINGRLEDMGVD
MEVTKVKFVKGHKNELLPSCLGSFEKS
IDLDSLPPWKEGKVELLYRGFHGIEKS
MDWFRFSNCKEYKKELCGKCFMPCNRD
FEVVRMDHLRGKRSEFWCREFRKFEKG
LELNKWNCVKGKKQELWKWDLKKADKD
FELTKCPWLHPMREWLLTGAIHGCDSK
FEFVKIRTLRDAPQDLYPAEFSKQEKH
FQLPNPRSWRKHKTEFEGKKWEDGEKG
FEFCKMRYFRSTREELFGCKFYDNDNS
IDMDKQDKLFEWKWVLLNRRIKDMTIP
FEFAKWKKLHEFKCWFVATQLERITSD
IEFFKVSTFGGGKWWIDLKKLEERGRP
FDLVKAEHIRDLKLLFWNAKLQEIELQ
LGLQELKKFHEFSGCMIEKEISKMDTR
LKFMEWKFFDQVENFLCDQGLLEARCN
IELWDHDEVCKLKKCLCYTSFKNATCD
LKFEEWEQICKPDACVFSRNFKKWHCG
LYIERMKRYKEVEAVVFTKYWDKMEMG
FDLPKIDGMKQVSSDLMAEDVRKWEHT
LEFERVNGIRSCKHDLFHRTIWELEHR
LDFARCKVLRQLNGYLYMQKCDEGEEG
LEIVKPREWRKLKGFFVKCALYDFDAN
FDFAKVPAIKPTRNYFISSALCEIERE
LNMEKVKSIKDYKHWLIHKPFENVDVD
LDFEKFNECPKLSRILVKDRFCQWGVD
LDFENANELAKIRRMLLPKPLHDLEAE
FEVDKCNTVKSHKRYVLRRPFGGVEDD
IELANVKALKGPKKSLTKQPFDPREEE
FEFMKVKNFPDLKRWLWKGKCEDCSPE
LELRKWKKFNTAKRCIWKGSFCKYDCE
LELIRYKKIDEHNRYLFHPCLDGCKME
FNFGKCKYIRNMDRIIVATGLNRMECE
INFPPFKCLRTWQKYVLHCQLEKVDAE
FKVPDVEEINKFEWWLVTQKLTELTCR
LSFEGCEVFGAPSDRFQDKRFKEPSEK
INFDNLPGLVGADSCLWQNRFLDVRCD
IKIYQMQMFCQVDQCLWERPFIQRQCK
IRVIDIKTWGKFDYCFCIRTLWECGCK
IKFGEVKKVRDMSGMFFEARFEPLEPR
LNFAKAKTLRPVKTYLWRGPLEQCDRT
FDIHTYKELRKCKEGICEDEVYKCEPK
LRLRRIRYLIHADMLLCYDRLLECACK
LRFSDYKRLAEIEEIVFGGHLEKMGGK
LRWGEFKKIMELNDILMEGYLESFPCR
FNFDSIDKMAEMGQCILESKLWELQCR
FRFDQHGDLCKISRCMLYKTFVQVQCP
IDLDKIDCFCSMKTLLYRKKLRETNYQ
FEFEKPPHIWKIKPVIDGKKFCERHSQ
LELENMNKLRDLKKWIMRKKIQDVNMS
LELDKTDKWPPFNIWLFAKQFRRAQWA
IELRKAADLEKVKSVLFKDHFMDMPVD
IEIHRFSDCDSNKWLIFWDDMCQCGMP
FEIPRGDVCHGNRAFMMTQEWCKCDMS
LELGHIDHCRDMKAFLLSDNLCKCEVG
LDFQRWGRCRDIRAWIMGRHLTECEPT
IKFPDIGKCTELREIFFASIFCHCEMR
LDIFELGYCKPIEQYLWWSEFCKCESP
LGLVNLHTCKETKTYLWMRHLCNCERP
VKIVDIPECHRYDNDLCPRPICQCDKS
FDIEKLRNIKDFRCALWKREIVKFNKE
FEFMKIPWLTELRKVICNQDFVKSSIE
LDFNRCAQLEKERKRFCKSGVVPWRPE
FDLRRMHDCERIERMVWGEGICGLKGE
CEWSKCKTCCKVKRIFYKEKCIECGFE
FDFREIGMFDNVKRHICKETLCNCKRE
LEFAKIQHFEDWKHPLCCDPLPGCRGG
LDLQKVDKIMEMRTVLCPPDVRDPPCD
FDLFKMKSLHDMKRFLLGEQFDEIGAE
LNLCEAKDFKDVERVMMRCNIEEIDID
LGLCAIPNCDKCHRYIYTSDLCKPKKD
LDLEKGDMLTEMERLLMCKMLRQVKID
LGFEGVENFEHPGHIIITKTIKQVRVD
IHFAELERCEEQDHRLYFGRLCDFKEG
LKLSEAPQLDPFGKRLWNTEFGKCTEN
FRLRTAKQWEKYDPRLMGDRLNTHKYG
FGFRNMRHIYEISCFFYKDNFLKMKWS
FKLKEKRELPRVDTWMCWEGLDRGEWK
CKFWECRDFSRFEDLLFYPRIDEMECK
IKMADTRCMKGLEEWFFQSEFWKYEKK
FRFEDLPCLKTCDDCMFEHNLAQWECR
IRIKQMPKLCNYETCLVEEPFWGWACR
FRIKTIENLNRFESCFMGAEWRKVKCG
LKFRDFNNVERREGCFIADRIFDFTCG
LRMPTFEHICRMDDCFCPKTFKQLCCK
IRLQEGEKLCTGQECIVEQTFKKACCK
FRLTDHKEISKMEWMVMVSELEKCGIK
IKYKEIKDCVKEEGILCPDDFYRCQLT
LKFDDFEHLMNFEECLLCKEIRKWPCS
FDLQNFERFCDIPRCLPKNNLKDTGCE
LELDKYEDYNKEKKCIFHRTIRTWPCD
LEFHKVERLTELRLFFLHTGLKGYKMR
LEFCRLDILYGLRTIMFGRDFKSCQMG
FEFDKHNSWRNLNALMVIKRWTEPEFA
VEFHKVRYIRRRKHDLEPHKLPTKTRT
MELTKVGHVKSFKPELWSGRIVEFERK
LEWLKFDLFNSPKKYMVKAELKKVSRE
LDIKKVSDFDSENTHVWKEWFTGMKHE
LDFQRREDFVRAKDLIFMNKFKQGPAT
LDFEKFNDVEKFKHMLFKSKIKDVNTD
LEFSKIDPLCKLKHCMIRSYIHQYSCE
LPFMDIDDLERLKSMLVKHRFREYKFE
LGLCPIEQIDRCHPYLISCNFKSFKNH
FDLYRAEKLDSSKCKLYWPPFKERREH
FDLTKVDKYDEENARFYVSQIRGEKEV
LKFPGITAFDTCDMRFDTKKLRDRKEG
LRFCDPDAFEAQDWKIYHQKCRDPPEP
LGLQSMDSLERVTRWLYKKKMREVKMD
IELEKIECVARFRRWIVNRDIKRLNGD
FEFERMEHLNEMRGLMWQTGFKSITFN
FDLCKVQHLREWRKMIFKCQFMQYEVE
LELLKQKGITSRKRIFVRPCIDGVGWD
LDWTKIECLPTGKKYILKPPFKRAQKD
LEYGKIRNMKNVRKIFISPRCEEVDLD
LEFAKYKNLKKLKQLIYKGTFNSWEGE
LDLRKVKNIRNSKNMLFPDRLDSADTN
LELPRIKLFIKIKKFIVKQDLQNCGRE
LHLQNFKGIKGAPMWLFKYSLERFEME
FEVRRLPMINSMKRIICKDDFYKWKAE
IDWMKLPGLKPINRSIFKQTFVNVESE
IDFGKIRQFGDYKKVIISDELIKCDID
FNLKKWRDLRSHDKWIVCESIDNVDGE
LEFRKQKKFKEQRPWFGKNNLERGQRQ
LEFARIELLRAMKSFMLSHEIHKVEHD
FEIAKADHFNPYKDQLESRRIHDTGNK
LELHSVDSWETYKERLGQKSLRPPRDK
LKWQDIEKFDTYSCRVWPPRIKDCKDA
FRMEPAKSVDPPEKRLLTRTIVEIKED
FRITQPPNIEKAEYKLYYTDLGKRREP
LEMYKLKSCEQWKKHFVHTYFHKCKNE
MDFCKWKVLPTWKHVFMNCRFPEWNCE
VDMCKLKHLADAKYLLMRCRIMEHNLE
FTFCNHDKFVDWSFLLLHCGLRNVQIH
LDICRCDKIYDPRDWLLNCWCYDVQMK
LDFSKSDRLCDIREFFIYHNFKNTCMK
FDWCKWETLSKCRELLLKCPFKKISLQ
IDLNKMDTLCKVTQCVCKRRLKEFDCP
CDFVRADMLCKCKKCVIHATIKGMKID
FYFKRLERLCDVKFCILIEKIRSIPCK
IRIKDIKALTSEEEIFLDEYILSIPFK
LKFPDCRVLAKIEFCLWWERWEDMNVP
FRFQEFPCMEQMECYLHRDKFWNHKES
LKFYDWRELQKMEMIVLKNSFANLKCE
LGIPGGRRFHEVPRCLCRPEFHKTTCE
IQLEKCDDMMKVDRIMIRKGCHETQME
FDLDRVDNLQSHRTMIWKRTVRSCRKE
FDFEKMEDLHKTTDCIMSNPLRGIPCT
FKVRDMRILCALDQCLCPDKIVEVHCS
FRLAPAKGFCKWDVCFITTKLEDTTCA
IRLTDVNKFCELDDLIFWKELMSFTCR
FNFAKFKRLRDLRHCLVTAELEKIDKK
LDLKNLKKIADCKSCMLGEAFENVDGK
FEFRKINYLPHQKQNLLRPDIKKIPGE
FDFPRTDQFDKKSKYVVRSELRKFRKE
MEFWKQETCPRLKKFICSPGIRHCHMD
MNLERMDWFFKFQKIFCRKEITKCPAD
IPFEPLDQVKKMPRCFFSRRLKSLECD
LEIEKVDIIENCKNCFVTRKIKDTRCP
FELDRWDAFSKQKQCLCNRRLKSTHCP
IELGKRDKMPEVRFCLCWPMFKAPKCP
FELQKYDILCGFRKCLLTNRFKSPGCE
LKLWGVDPFCGLEVCLVNANIRETSCK
LNFEKIKHFVEIKTLIIRRHLDHLALD
LDLMRAERFMEVKVIIIAMRLKNHGLA
LQLCKHEKLTQFRALLITCHIRKMKGQ
FDFCNLESVDPWTKIIVKCPLKQCRID
FHFNQFEKITEYHQVVVGTKFKEVQVK
IKFCEGDQFTPLEDILFPCGFSSPKVR
FRFCELDSFQNYEKMFLNCEFGSVNWQ
LKFLEMPFFAPYDDLLFEREIWDMPLK
FKFEDFEEFQKLDDWCFDKYLRKIKLR
LKFADTKPLEHLEKFVLNQPVDKVKMD
LRFTESKRLEEKECDIIGGKLEEIKRP
LKICEKKNFPHCEQMMLQCPFERGRQR
IKFRDGRVFKAAEDLLFYSDWEKGSMR
FNFKDCKHFCEMGPIMFQETLEKEACG
FKFEDLKHLYQMDQCMFKKCIDAIPCD
FKLRNPKAMCQVEICMVADHIDRTGCA
LKMVEIQRIGDWEACLVGRELEKVGCG
FKLYDTKYFSKGDHCICDKGLQDSTCK
FRIPEIRSFGSIEKFLIHTQLVKCGIE
IRYADCKFFQSSEKCVCKGHLLKAKCE
LRLREVKGLNACDDCFIYQYLEKYKCK
FKFCESKRIRDCESCIWESKLEEHDCR
LRIEEMEDIARIESCIIMNEIWKPGCQ
LKFPQIEQWEECEDWIMSGNLRQCRPS
LKFREPQKLCEYEKCLLSDYFLKNHCS
FKLTELESIDEFEFWIFQKQLTKVRPP
LKFTEDKGFQPFEHMIWSEQLENHPCS
FRIGPCKILTAMEEVIVDTWCEKIEGK
FRLREMRTLHDIDCCCLPEDLEKLKHQ
FKLRNMKPIRKGDALMLNEYMDKIDFS
FKFKDLTTCDDSDWWFWDDPLFKCKDR
FTFRDCASMEKTGKKIRKDYFAQARDE
FELRKLDCFECFKKHLLSEWLMGAKKD
FEIGKVQQLCPLKRVVLKPRFKDPPAE
IELQKMARLKEDKQGLINKEFMKCQSG
LELPKMKGIKGMRTELDTRPLDGRDKD
LEFPRCTKFKNSKDECLTARCNPCNKK
LDLEKWGKFREVRAWLWDKNFINWEGP
LDWPKMRYLKESKEYLFEKKFWDQEKK
IQWCKCRTLKQSKSELDHKSCAKTERK
LEMAKVRCWRGKKFEFYSNDLDNQERG
LEIKKLSYMKGYRKLFISEYLEKFEIE
LEFRKLKRLYEFTHVMVTDRIEEPDAD
IECDKDDPLWTLKCFMMHKKIKEHPVQ
FEFIKMKMMWTMRRCFLKKHFFKIPCD
FEFQRFKKMNNAKQCLIKQGFWGVRCD
LEFARIQRLCDVRPCFCAKGIPGCCCQ
LGVWGFKMICGLKKCLFKPPMDEAAME
IRIREVKEWHKADGCVLGDHLTSPRWP
FDFQRWKWLCGTDKCLWSYPMSPICCE
LDFEKLQNFSPLRKILFSRGFYGVACD
IEWERLNTVTNKKRDLWRKFFAAFHHD
FDFVKSRGCKGSRRELFPGYFCKCDRE
LEFCKISKLQGWKSFIYRAGFINVNMD
MEYKKIKELCKVRRIILNDCIVNAHLD
FELRKCDQLQNMRVVFLIDKLSSMNIA
LELHKIKYIHNIKAFIIQETFWQVSPN
FDFKKFGDFCNYSKCFFVENFVRFRCT
IDMKKFDELVKCKKCLWTEHFIGAGCE
FDIAKINKIKEVKFILYWSDLMKSDHQ
LDVMKMSRIEEIKKCFIHWQFSPEKAD
LDLASWKNFEEMNKRLHKYEFSKWKDE
FTFAQLHQLDPQSRRLRSNDLAKDHED
MKIKEWREIEKFNAYCFTEEIYKMRQT
CKWKECGCLTQSDEYLLGDEVFKVQGK
FKMIEIDWFEPMDFYFIEEDLTDLRET
FRLDEIKHFRSCGCCFIAGSFEGVDCG
LELFSWKKFGDCRDCLIGMRLEGAGCG
FEFRPLHGLPPNRECMCEEEFWKVACR
IDFARLKWLCGCRNCFFNGFLDNAPCE
IEWRKMKWLCRKKRCMLKDQMSEFGCD
LEIKRMPKFQEIRAIICQDSFWKGPFS
LEIKKIDILTAIKHCLCAEGLNSMECS
LEFEKYGTLRNVKEWIMSSTFSAWEPQ
LEFAKIPRINEAKECLWSYKVYNLNQR
FDIKKAPPFRRRKDDVWDDHFVSNDRK
LDILKMPQFKQIKEILCARPFWPCESK
IEVRKCKTLRDRKTYMIYDGLASCEGG
FEIWKMGYCDEMKNVFVGPVFCRCNVD
LDLKSMPTCAEVNYILWCDDFCKCDFG
LDMEKIQQLRQGKEDLDNNNLVKRERK
LELGSFEKVKEMKEFVVEYNFAEFELK
LELVKYNELGNTKKCFFRNSISDFDVE
LELLKASTMCQTKRCLMRARVGEPATE
FKLEQHNYFGRMSRCMVRKNFPPAPWE
LELEDFDRWQELPTFLCMRDLRKCQYE
IDWARIPSIADIKDCVMETALVSFQCK
IEFERLEKFANLKHCIFQKIFRPLDCD
FDLDKVDSLAKIKGLFCWKHLKDWKAP
IDFKRLKWFCHVKSCMLRERLIEQQNE
IEIKKMGCFHPCKNVFFPERFVDCECD
LEFRKMAQLDRWKDYFCHEKFVTCSSD
IEMCKVDILDSMKKYLIHPWLMRLRAD
FEWTKYRMIRQFKNLFYRSGLFQPDAD
IDFPKAESWKRQKMELDMKPFRRGDRT
LEWCKSDGFRAWKEWMFDHHFSSREPK
FHFREFKNFCGYSQLFLSDKIEEWGWK
FDMMKMPMLNNMKEFVVEDCLLELDCR
FDLAKMPKFPEMKNLCFQGRFPDCRIN
IDFLKPDRLQELKCCLLPHNWHDIKCP
FEFARYENLCDCHNCIIHNDWKKLSCD
LEFWRVEQFYEWKNCMCARSLKSMRCG
FELRKWESFGKCKKMLMYTEFRKAPAD
FDMEKLECFNSAKKWLVNKDIKKLDWD
IDLDKVDKFAQDKRMLMWKYIRGLGID
LDFEKTENFNSWKGVFMSKDFKDAKAP
MELVKMKRYGECKKCFFTYPFEKADCQ
FEFQKPKKFVECKPLLFLRKLDEVGMN
LDLQRLEKFQDWKQFLVTKKLKDKNCG
IDIEKADKVREVKTIVLEKYITGCEPP
LDFDHFEKLWDARPFIFSKKLKGVPVK
LEFCKIDCWGAEKNRFLHCHLRECGGE
LELNKMEQFHDWRKMLICNCFSPLDVD
LEWQKIKWIKKYRHDFDPGNLDNTERP
LEFRKMKYIKKFRSLICVERLQSWQWS
IDWDKVPRFCTFRKMLVKDPIMEMSFE
FEYQKLGKCSGLRKCFWKPQFCDLHCD
FELIKLPWLSGWKYCLLWQELFKSGCP
FRLSNVDNFCNFDECLIYGNLKDESCQ
LKLREHDPLEKVEWILCCSGFHKNRCH
LKLADMDTLESFEACFWWGQFTDPRCA
CRIKPIDHFEHCEARFIFDWLKPIKEA
LSLKDVDSFDKLPTWFWTDDFQKMKRQ
FKMKELKVFPREDRRLCHDWLSKCGDK
LRFGDLEQYDSVEERLLEERIKECNQK
FKLRSCDSFESQDERFGDRELKKCSDK
FKFPEMNDMERWERKLIAPPFSSYKEN
LKYTEGDWFEHLEDIMVEHYLKKLKCR
FRFTPAGEWEKLESRLYTKSLRTRRDG
FTFKDAPHMDEWTHRIWSDGLCGLKDN
ISFTGLPDWEKAGFKFHNSRLPDHKDQ
WKLWEAKMFEAHERRLYTPRVDKLKDD
CRIPNCDCLEADDARFDRPKWSESRDG
LRIMEVDTYDKMDMRFMWAGIRGMKDA
LKFMELNTLEKPPSRLLEYKLHEGKES
LAFQRFRGVEPESKRFCKECFEGFKDE
IKFSSVPAFEGPETRIIRPALKGMKET
LKLANHPGFEPEEARIHTTDLYKHSDG
FKFKEYDTIDTLPFRLLCDEIRKTKDH
IRLQEVDKYDDVNSRLWYKDLRNGKDK
FKLCEGKEFEKADPLLAKCDITNSKLG
CKFENCKSICTCERCCFRKIVMEFGCD
VDVEKCAPLNQTKKDLMKKWIAKMHGE
FDIERCNCFTPMRRLVIRKTFHKVNCD
FDIGKQDPLDEPRRRLIRKEFHKYKQD
FEIGKMDVWDGFKKHFIYGTMHQVKWE
FELLKLEMIEKKKALFFSGRITETKFG
LDLIKVTACDKHKKHFCREGFGRCRQE
LEFAKYEKLDDSGDLLCECQFKDCRFK
IEFPNVEWFWPMTNFLMMGKIKDQPFE
LEFGKVNAFPQWKRIIWKGEIWEMSVE
LELYRMKCIEHCKRRLLKKSFREARSD
LDFKKPKKFDNIRCHFFGEGLSDPKHP
FDIKSCPEVDKMSRRFFKDNFIQYKHE
LQFRQHSNIEKIQKRIIRNEIPKIKDE
LEFRKVAYLEDLKWYIFRDVLANVNPE
IKMIDIKPWRGVDHYFYSASIENNEED
FRFCEQKNLKQQDEVLFKCELEQYEIR
FRLMQMQHMKDTDEYICYAQIYPWDPK
FRLKNWRSVSGTDECICGEAIEPMPCK
LRLQEFNVFCQCEECVMAPRIQEWPIK
LKWRETKMFQPFEEFICSDCLDPIPGR
LRLNEWKIFGACEDFIFEQDFESLNMK
FKLCELKWLAAWEDFLNSCRLENTPWK
LKYDDVAYFRTFEDMFFEREIVDCEWR
LKFASIEYISAATHSFRHQDIKRPKDH
LKIADMKHYEAMDCRIWAQDVERQRES
LRFGDVKWCRNVPIYFCLNWVEKCEWA
MKLNEFKPLIGWEMLFFVDDWEKVAFQ
FRFQELDEMDRCEGSFIAGEMRKMTDT
IKFYECQTIDQDENKLCRPEIDKINED
LKFREFSTFEADEHKLIVSPIHNFKEG
VKICEIDAFEGLDEYLRWCDIGKNKER
IRLDECEAFNTMEAYLMYKWIRDAGPK
LRFRQFKKWRDAHECLFMDCLEKKDCR
VTLENIEKLHNCSECIIYRSLKTTDCR
FKLAEMEQLQEQECTFFGGDLRKINAG
FNFGNMDALLQFSEFFLDQKWKEIEMR
LKLCDYKQIESTDTFLFDCRIDEAEFP
IRIVEVKRWTDGDEMLVDQVLDNPDGK
LRLEDFDEIQNHENILCEHELRKYPWK
LKLEEFEEICNVEQFIFWKNFRKMGVD
IRLWEWEGFCGVDSVLCTGEMKKPPAN
FRIGEMNCFSPIEDCMVDQMFVRVSCR
LKFVEVPVFCSVEDCIWDKTLWRQNCQ
FKFHEEKHFADCEELMCFNCFDDCGCR
FKMLDQKTWMSFDILLWWQRIEEPSIP
FRLAECKVIRTFDQYLFWDGLEDMPAK
LDIARVKLLHGFDRFLFKHDLEKVELD
CDYCKCKVLNKVKRIIIRCCCENMTTD
LDLEGVEPFEPAHHCFVYQRLQEVKID
IDFGKFKEWCKVRACFYKSEYGKHPCD
FEFEKMPNIRTMRNVLVKKPFWPATAQ
LKIMEIQGCEQDDDRLRGPELTRWKEN
LRIKEMKTIESIEYRLWMDPWVNLKEP
FPLTSMKNYEEANAKLYAAKFEQHKEA
LKLAEINPLCQHEQCICTCDLTQLHCP
FKFQEMKIICSLEKCLFHAPFERLRCS
LDVMSIDNLDTCHRCICRGDLKNLKCE
LKFHNAKMFPNAECCMMTGEFEKLGCA
IRMRDFKEIVSIEHCLCEDEFDRLDCN
FRFAEFDSFLDMDEVLMYKEFHQMAIR
LKFKEFNRFEEMPFYLITENFSRCKEG
IKIWEMSGFEKPETYLHKQSFSDHKDQ
FKFVNLHHIDGSEYRLWHKDLCRMREE
LEFSKCEGVEQFSPYLFGYRLKEVKDN
FEIYKFENYEHQKWKLCPRKIKEAKDA
FEIDDVERCDDFKAGLCAKVVPECKGG
LPLRTVQKLAECKRIVCSEMFVTCQCD
LEFMKLPNLRECKRILVCPVFGKVEAQ
LYIKQADAFHSFKEHLVVERWHEMNAK
LEICGLDVVSGKKEDFISCGCKPVAKK
ITICDIQQFHNLSEFVMYCGLSGYEFR
FKFTEWDAVKPREEDLLESQCRKIQNR
FKICEWEELNNMDDFIYGCRLKTGTRR
FKLVESKDFAKNEPLVLTVKLDEFSVH
FEFEHVDKIPDFRECFCHTKMTEFPCD
LEIPRVRPFLQLTRCLCQGCFEPCPCD
FDIKQFHHLCRCKECLLAENFMNAPMR
LEVKRIKYYCKLKKCLWKEHVNGIPPD
LEWKKINKLGENDKCFFREAFTTYRCE
INISRMAKLENQSRCVMRGEFVKWRCE
FEFVKFKRFKRMKICFWHPGFERFECT
LEMKKLSQMKPLKHMFMAEYLSKCDGD
FELGKLDGFSGCKPFLLAQDLREMNIN
FECVKLDRFHEFKNLLECPEIRKPDKN
IEIQKAEELKRDKQELYEGDLWRPEKR
WEVGKVGACKNDRQEFWKNEICNGERD
LDLGKVRQIKGHRKTLVSGRLDEIDTE
LDFCKIHNFGDCKRVILNCDLHTVGND
LDWCKYRKFSEANGFMLDCTFTDASFG
FEFCKMDAIHSISRLFFHCHFKNETVE
LEICRINMFYPIKRVILDGEIKRIKFE
LDFKRVKVICPYKQCIWRSRISDYGPS
LEFMKFDLLYGLKQVLLTQYFRDVHAE
IELCKGDTLDGGKKEIFACRLTEMRKP
FDLAKDKAMKPQGKELLSTHFWPWDKE
LDFWKIKNVRRARRDLWHPEFSKKPRG
FDWVKLQSFKNYKKVLQRPRLANNEKE
IEIWKLNRFREESKHLWSARFNDQEDD
FELQKIDCFDECRRWLLAPEFYKAKFD
IEWGKIGSFCRLKRICFRRDFGRFTLD
LELTKMNKIEDINRCIIKDDICPLKCE
IECIRVEKVCEMKNCLCWATFRNACCR
LEWTKLQIVWSWKKMLCRHTIRSCPVE
FEIGKLDMFKHVKKWFCLNPFKQCEPE
FEIGKLKAMKDQKNELCWRHMWECDKG
FDFRKMKVIKPPKQELCYDDWEKLGTG
LSFHSPKWICPASSCVIHDTWEKATID
FEFCNLKKFKEWKHYLVGPQLEDCTHD
FEICKMKSLSELDKILIWPSLEEVQQE
LDFCNEKHLGEVKWVFLGCDIDQIDIE
LDFCHVNRLNDMEGLIFRCDLIEFECD
LSFGDMDRFRELQWILIWNEFTSMEIP
IDLAKANRIKDMSVMLIMGEITKTDHP
FDLDQVAYFKQYRCDLVWKYFPPMDSC
IDFVRAKAWRKFKCELYAGDLPRPSRP
LELARWDCMRPPKNELIAAAIQDYDKN
LEFCKMRTLASFRAIFMQCGFSRWDMN
FEYIKVNDYQRMKRMFWRASLRDAKLD
LEFQRIERFEKWRRMFFSNGLKKMKWD
IEFIKASAFCSAKWILFKAILHSFNPE
LEFPKMSELKTCKKSLLRSGFFKVEND
VDILKCRAMKTNKKEFDTPECEKLERD
FDLKKMSYMKPPKREIIGDEIPKHDKS
FEFLKHQRLREARDWLFEVSLFSGEGK
FELKKVEQFKNFKCVFWVEPFHTCEAG
LDFGKMKAFRDVNPWLWSQQFWKIEFQ
FDIFKLTNLRQMRGVIIWAPISSVEIP
LEFQRLKKWKDIHRWFWVCPIEQPDKT
LDLKRWKYMKDFRCVLCPTPMEPCECS
FDWDRIQHFRPSKYELWDRAIWGCEKK
FEFANLGRLRGCKMYLCRTQLLDCEPQ
VEFAKCSKIDDYKPNLMKGNICDWRHE
FDFIKLDKIPDFKSLLLGARIHKMKLD
IDFCKLEDLNQGRYVFCNCNLREHPCE
LELWKIKKLHQHRAWLQYAKLQEYPKG
FEFTKVDPMKGMKYTIIKPTIHRWDKE
VEMAKVDTLEEMKWRLFRYHLCDMRWE
IEWHKVKDFGDFKKWMCRNWLEEMGCE
FNVCSAKILKAMGKWFIKCDCDRIGRE
IDIHRLEELCRIKKCMINDPFWDVPMD
IELMSKKLFCPLEKCLFKADMERIQCE
LQIINLSWLGNIKRCLCKTNIIKNKCE
IDVARVEWWRPMKQCFCVDDVINHECP
LEFQRLSSLSPPKKWVWSNSITQLNPE
LEWEKVDIICAWNTMLCAKALRRCGCS
LDFFKISRLNESKRFVCKGHLWNCQCE
LEICKVEHFTRINCCLWGGEVKKHTCQ
LELAKMEQIPDLKHLLMQSYFRRWNCK
VDIGRVKNFDEAKRYFEKQDLDKHRHE
ISVHRFGVCEGWDKRLCPEEFCKHKED
FKIKEVAHFDHHDTCMMEEPIWPAKCK
LKFHDFEWLCPTDDCLVDDCFEGANCR
IEVHRLNKLCDCRICFFVHKFGEWQCG
FDLSKVKRMCEWKLCMLRYRVDETTCT
LDLVKIKYFHNLRHYVCKQHFYRCDPD
LGFWGVKLFKDIKGYFCNGKLEDCEDK
IRLHEMSTLGNCDDCLMGEALANMKFR
LNFENFEKFWEMNMCLWCKRFHDVQFG
VEFCKHPKISNMRRFLVRCGIKSWQHE
MELIKVDNFPDWKKWLITCTLNGFNCD
IEVWKCETFTQIKDILLQYNWKSMSLK
CELYKCDTFYKCNKFLVWNVFKQLRVE
FEWEKYTQFKAWRKALWRKAMVSMNTE
CEIEKMDNWWPCRKMFVVKWFREIQGE
LDWHKLEKWGDPRKGFRRHQLKREPED
LEIAKTKKFAEIKRFLVNCDFDKEGCD
LCICRMKQLKSMGRYFIKPEMERVDYD
LDFIRFKQIRSLRKFFIRDYLEQVELE
FEIKRYRVIRPKKTDLWQEDLEKHDGH
IEIQKCKAIRARKIELEHGNCESKDRP
IDFQKMKSFKTAKEEFIHQAIAKFDRK
FELPKYGELKGNKGEFMPPGVAPMDKG
FEIYKMQYVHENKEDIVNKRLPTVDKK
FDIDRHENFAEVRCVILTRPIKKIPVP
LQFWNVDYFDSCDHCFVFKTLKEVKCP
IEMLKWNIFKPFKPCFCWTHIYDIECQ
ITWNNLKNFCSCRYCFYREKVDDFACE
LEYLKIPGFPGAKKCIHRTKICDQQCD
LELIKFQSINSFKRTFFKCKIQEWNKD
FELSKMENIESERTRLPNQRLKDQRNQ
IDFGNIGKYEEGKHKLWHSPLGGPKDP
IEIHKLPCIDRHHKRLWRHPLWQLRED
FSFCRMKALEDWEKNLFRCTVQSVKSE
INLCQHKYIPRAQKMLVKCTMESLGME
MRFLEYKEMHRVEECFMSCEIEKFSCD
LRLEDFDKLEGTPNCLLQRDVRKISCP
LELESLDKFCDYKPCICKRRFQGTCCA
FDLERVDSIVKPRQLLFCRRIREVPCT
LDFFKCNEIGKVKKFLFRVNLNNFHKD
LELPRQKDLPKVPKCFIHCNFEELPQE
LEFNRLRVVKEMGKIVCKGCLECCDTE
FDIWRFKCIKTIKNYFLKSGLESLEEE
FNFRKFRWLTECDAVLMPDNIDRIELK
FGLKNCRHFQHWQKLIVNEDCERVTLE
LSFDKCRELPKMSKWCLRANCEDWNGD
LDLERFGDIENIRKVVFKKGFAQMQWE
LRLFDVEWLQKMDKWFIYNEIRKFGPE
LAFCAHREFEKIQRLLCKCDFHNYKRE
IDYYRLPDCKRTRKFMVKKVLCAWDID
LRYKDFPNIWKAEKLFLREILCDVPWD
LHIKTYGELERMETCMVKEDFGNIRCE
LRWKELKAFGTMDYCWCPEQFPSIKCR
FPMKEMGWVPPDEECIVEDHLMELDCK
FRLVDTKEIGSCTNCLCRASFENSACQ
IRFQEVQELCRCDQCIVGRNFVPIRGN
FKFWEMRAFAALQDCLCDPNMEKVDCR
FKWPDMTFICSWEECIIEGPFMACCNK
IKFMSMKTLKKVEPIFCETKFEDCEHR
LKFKDVKSFEECEGKMCTNSIQRCRCK
LKFRDFQQLCSMQACICDDNLYTFKCR
IKFEEPPMIKGANELLFYRGFAPAELR
LKLLEFKNLGKVERFLFPAHITEFKMT
FKLCDMEQLRKFDNWIVGVNIRGLEYN
FKIGDVEEFLRIDALLITSMLKEVKTQ
FGLTKFEDYEKIKDFFWEGHFRNRKPR
FELEKIDGLRNIRWPFWCKKWREMERP
FELNKIDEFKPIKVWLHEGDLRKADHH
LELGKFPVLGGWKHFLFREPLVEMKFD
LEFQKIQWLDPIKHFILRPKIHQVKLG
FEIQKISWFKDTKEGLFYRAISDMDKR
FKINEIDRITDCEDIFLQKNLRKMSAR
LKLDDMDWLAECTDCIVWRDLKRVSCR
LRMKELGYLDPFEEVFLDHGFFGVRAK
FKLASITMLRKWDKYLMQATLAKCDPD
LEWPKLRVLHQMKHFVCKQNLYKFDCD
FELETMGEFRENKRDVFNREWAKLQHD
LEFTKLKCFHPRKRWMMANWLDRWDHD
FEYWKRDHFYDEKKRLLRPWMHNFGDE
LRFQDVRTWEQREQHLAQPKLEEPKDE
IKLTELKMVDGMDPHLSNDRIDDFKDP
WRFRYMAWVEKEDHRLHKDYVVKFKDD
IKLTQIQCFGAGERRLRTSNVPKWTDS
LSLRKANRMPDVEERFLTEGLAGFNYK
IEISKMDALEQEQERLCEETLCDLKQK
FDFSKVGPLESQKERFMGKSLCDFKCK
LQLGKYDDLEKDQMRLVGSKVREKKDA
FDLAEVAQVRNHKEELMECHLVDCDTK
LELPKMHSFKQEKMEFCEYSLWGCDKA
LRIVGFPGLRNKEEELFNVGIISMDRR
LRLKDTKWLKEGEDNIWDQAIESPDEK
FNLKKMTDLCKYDGCFMRDKFAEHTGN
LEFHKFQALDNANGHFWSHRFKEPKES
LDLKRINYLCGMNYVIIYEYLQKMSWN
LEFSKNKRLEDFKMFVMWGKLEDVKVG
FTFYRLKRFRECEAWFCSHALPNCECD
LDIEKLERFNEVSTMLCPKQLRDCSGD
FDFDHFERFTDMRQMMWYNKLKECDPQ
LSIHPFEKFNEAKEGIFEHDFKKIDDR
LEFMKVQRLPDIKDMLVYQTFIDPSPN
FEISKMGILTAMKRFLFKRGFVPHKFD
LDWQKVQALGGCQRCMMRQAIYDLRIE
LDIDRIEGLCKVRKVICKATLTKCCFD
FEFGKCRSFANCKRVLWWSECERAGNE
CDWQPFKGLGNCKRCIMRPHFESWSWE
CEWQRVQCLNGCKRLLVHEQMFDFNMD
LDLEKCQVISPVKRVLLTKSLSKFGFE
LKFTEIKPLPEPEKCIFKVKFEKCQCE
LDLARAKNFGPYKRPLTKQTLEKYGHE
LDFYNITGLGGLRHWFETERVANKGKE
LELWKLKNFDDVKQYIFKGKIHEASEE
LDIFNMEVICGARKCLIFPCFTTWPCE
LRLDPIGDLNKCEKCIIRNEFMDGTCE
LRFGDLENIEDVECLCMPTHMKDWRFA
FNLGQWETLEEHPAFVVEGQFKEVKWK
LDLPKVKQMSKCRKCILRHEFQKFKHE
LKLVDFKWLHHCDDCMFWKKLIELTCK
LRFGEQRQLVTIEDCLCMGEFEPAACR
FRFIQLDTLTNMEEMLCDPWLAPCDFR
IHLDDAEKFGDADEAIVEKYLKPMQQK
IKLDEIEDFVSFDIILFVKTLKGINGP
LKWGELDVVEAVDPKLWSGQLPNMREN
IKFNEIPQLEGEQYRLFSGHFWHLKYP
FKFYDCNKWEEYELRFCHRTINHCRDH
LQLWKWDIFEKTRTRFIAAKFREMKAT
IEIWKMSILEGVRKYFLRCRIVDFKPD
FELVKVAMFRPHKQYFVKPELIRWENE
FQLENVDTLCSMNRCIFPKGLRRAQVE
LHFTHIRWVKETQWCILPEELEKLDCR
FKLKQWRHFQDMDPCLCADGIYRFHCQ
LEWQKLEPINAMQPCFCHKVIKPCNCD
FECIKCQVLDQRKCHLFGVRFNEMKMP
IELEKIGCIRAHKPDFYAKKMGEQNRS
CEVVKLKCCGPSRRDFIRRKLHDCGRE
FDFAKLDSCEERGVELFNQNLRDCKKG
LDFPKSDWIMPIKWLIIWHKVKEVSFP
FNLCKRESLKDVPVLFLPCEFRKMEQG
LDFARVNKLREFRMFIIGIQFTTLEKG
FEIVRFNHCNSFKKIIFHAKICECDMQ
FEYDKMQVCGKIKKWLWRRAFCDCKSE
FDLQKINRMQQLKRPLIKKELTKLNCE
IKYYDCQWLDTQEKYLRRAEFPKWKEE
IRLKDAKTIDNVDWFCMRDRFETFKYN
LRFNEVKKWWELDHVIFTHRIEGMKFN
IKMKEMKDLPEFDTFFIDEMWEKCQLK
IKFRECKPVEQEEMRLVYEEWDKAQDP
FKFREMSKVEEMDYYFWGESFVEMRGR
FRFCDVDMLEPADSNFISPRLRQLKPA
MRMTEMEQVDNEECRFYAGCFKDVREN
FRFTEIDYIEEEEMRFTHGALKQTKDP
FKFAEIKPMEKCESWIISGKIFEWKVN
LGFHGMEALESEAWKFEVPKMPERKEP
LSFREVECFDPCKHRLYEDKIKDPKNE
FKIHGFEGYEKYEARFMCNGMRKSKEQ
IRLREVEYWGKAENCIFENTLRDMGFK
LTLMPFEEFDKGNDCLVEQGFQNWDCK
FELERYERFHTMKGCMYPKGFKRPDCP
LDVDDVDRIAELREVVFCKNFCECNFK
LEIKQVAALGGNRDTFMEERIVECPGR
LDIRQCAAFGKMRYFLVEERFCEAGLK
LDYQPFDIFCNVNECFCESKLRDLACK
LELMKLRGFADPKNCMYKGKFYEEECD
IEINKLENLCEDKKCIMQRGFRKFGLE
LEIDKCPNFKTISRIFLKREFCKWSWE
LEVEKIPQIPKCNRWLMKKAIQGFGIE
VEWGKVPKIIDCKDIIMPGYIMDVGFN
LDISSVERLVDLRHLLIWGKVREIGMD
FEIAKVSRIGDCRLCLFKARFVDCDPN
IDFRKINLVKPTKMYLFHDDLLSIDPT
FEFCKVDAFPDHKKVLRYAEFRRPQGD
FELKKLKALEQQKHMLFREWLFEIKLD
LNFEDFESIEEIDTRLHCRTMKETKEH
FNIEDMENLIPMNWMLITRKFKEAAAK
FNLTPTRQLRNMDEFMFDSKFEDMDCK
LPFKTVPAFNKMPVYILVERLWECSPA
FELMKVDGLQQLRAMMLPNKIADCDIG
FELCKLEPLIKVRILFMAPHMKEIPCG
LELIKIDGLTNTKHFLLPNALRECKPE
CEWKKIECLWRCKRILFRDPIKTCSAD
CELVKCQYVPDCKYYLMYATLIDCEKP
MEWGKFDLFCNLRKFMCRPYWKQCPCD
LDVEKMDWMRPCKWHFFQKNFRDMEAE
FDFDNRERLAEWSKMVCNKSFKQPPCE
FQLQNLERLQEWKRWFLTKRLRQFKID
LDIVKLDDYTKMKTILCTAQLRGKQCP
LDLASCDPIEDWSRRFVAGNCHDIKSD
FKFPECNEIPKVEQVCLNWNCPKIRIR
FRLCECEEIGKPEEGFLHQRCKEIRGH
LRLQEVAPLDGGDDRLESKEIGKKGDH
LKICDTEAFDPSEWWFWSCDLHKMRRG
FKFKDKKALCAFEQCFWNEDIENKQWT
LRFHDWKEVHKCRSCMLMPIMEKIECG
LKIKDVKNFCDHNICLLCQRLESIKCG
FKFFEMKEFCTCQCFFIAATLEELPAG
IKLVDFKILKQYDGWLISEGLESMDMR
LKFPECKEIRKFEWPIFAATWQKIETA
LKFCECQQLENPEFYFIMGPCKSLKDA
LRFYDINWIDETEPRVFPQPLGGLKDN
FRFMDMGCLETDDCRFYHADIRESKDT
LNWCNLGILESHQRRLLKCTFKTIKED
LRFCDFPELKKPEEFIWPCRFQNHECR
LRMCEFRHFGGVDPLLIWCKIEECKLR
FKFCDMKPMETMDHRIITCTLGGMNED
LEIWKCERLDPFKTRLIDPRFNETKDG
FKFVELDEFDSWEMRFFQRRIADLKTQ
VKLGEVRACSEHEERFCQRALGSCRDR
IKLCEVDVWDPSDEYLQYRKIKDKREK
LKLGQIQPLPRCEDCLDIQSLPQRKCK
FNIMEIDECEKFQDILCYCHVRRCKGK
VEFPNLDGCDPLKSRLWNGNWRECKYD
IEFMRLECFNGLKVYLLGSNMKNMSAG
LEFTRFNMIRSPRYYFCHQPLKQCEPE
IELAKMKSFRNIKRYVYTNDFARVSMD
LEFVSLERWWDVKRILFSADIRKWNLE
IEFDRSNYFCHAHNCLFTRRFGEFPCS
LELFKIKSFCQYKWCLWPHPFVEVSCP
FDFCKIPSFIGLKKVLIKACLTRVTME
FELVRVSTLRQAKVWIFKRTIISVEMQ
LELRRIEQFRACKYGLVEYGLHGRDPK
VEIPKMKCMRACGRDLFHNEMEKIDKE
LELVRMAAFSGRKKVLLRRELIRASID
LELWKAKRLPDVKSWIFGPNIEPFDHG
LELGKFDYIHPLKYCLRFREVKNDDCS
LDIWKLDCIPALKKWFHNPPVKNQSPD
LDWEKLENFTTMKDGLCCKYIKPVGCR
LEFDSMDSVNTTKKSLCKKGISAMKNE
FELARMEWFTACKRTFIRANFRRASFE
FELWTVSRVDDYKRYLHNDRLCECTDE
FNLKQCTPWDRDSRRVMRQNLPAHKED
LPLMEISACDSWEKRIWKRQICSCRPD
FRFPEFGCLEKWQQRFHKSDFGSEKDS
MKVHDINGIETCENRFWSDYIMPMKDN
LRMCEMKCLEPYEWRLYYATFDSPKDE
FKLVEAKCMEHLECHLFAASLDEYKPG
FRLDDQDGVDGYEDRLVPRDMKKVADQ
FRFMEFDLFDQDDEHFFEGYFKDMTSR
LKFPELETIDRYEFRLFPVGIRQMTNP
FKLEELEKLDTYNALWFEKTLRSQSLS
LDLYKRENLTPRKECLFYPHVREMQCK
LELAKMEPLGNIRCCLKYADLKRAGTP
LDFCSMDNFMKITWILLHCHFRDAGID
FHLCQQKELVRIQKLILQCALEDMSDE
LDFCRWNDMNKATRFFISCPFQRGKFE
LDLCGYDKFDDHSRYFFTCQLKKNRGE
FDFYRIDKFTEWRWYFCPAHLSNCQCD
FQFVQVEKLCEFKHCFFGGWLKRCCCR
IEIDKPDYFQPMKNCLLDGRFKDMKLN
LELQKIEKFNEKNKPLMGKRLRTHKGG
IELHKVEGVDPYKMDFYQTRVKEVKHK
FRMDDAEQLDKLEKVIWHRDLRDYKSE
LEFDNMDQLYNIKMMLCYKSLRDFQVE
LDFVRAERLCDCRKCLCRTCLWGCSCD
LEIEKMNRLYEPKKYILTRNLHKVAAN
LEFEKFKKLDEVRVAFFHSSMEELAIP
FHFERMHSIKKFDWYLLSKKFWNINFP
LDLCKPKKFSDMRSFFCGCQLMKHDCD
LDLKSMREMCRVKRIILKEGLFPLRID
FDLRKKRDLGKWQRCIMNEHFEPQACD
FDLLRPRVLGNHKRMIVKADMYKVPKE
IDWRKCKQMKDIKPIFKRDDWARPDAD
FGFWSPRWLTPMQRFLIHPAFEKIQAE
LRFRENKSFPHIDKCLLHEEFQKHDCD
LKLSEMKLIKAVEDFFHDPSFEGDQHR
LRLWEISMFPPFEEWFMNPEFVKENPK
LGLCPVRYLEREANKLIKQKLQDIKED
LRLADMNPMEQMQYRILGSSLQSWKEP
FDFRNFPQLENHKRHFLKDKLWDVSKD
FNFVQLQKLEEFDNMLFHPKLVEMKED
LRFSDCGEFEKIEIKIWESRLAEMKNR
IRFPEIKCMSPLEEYIFQGQLEEIDQK
LEWRKVKNICEVRWLFVGDRLEQVGGN
LEFKKVNAMRDFKAMFCCETIQRIEIP
LDLPKLNNCRDGKMWFGNQDLCRCEPE
LEFKKVTHIQNTKRFFCWEDLGSTNMP
LDLDRCENFTQVKKMVVPKKLSEVQWE
LDIDRYEPVQPAKRCLARYQLKKTNCE
LKFYSLKGLASIEKMLFRNYLTKMNCE
FEFCKADYLHKGKRYMVHSQLRKADCE
MELIKYDWICEESRCLVRNYFRAANCD
FDVSKMEKLRDFTSWLLDCQFRRFEPK
VEIEKLSKLMEGKKCFFRRCFAGVRMD
FGFESYQRICEVPKCMCQRNMKGVSCE
FEFRQLKHLWDMKDFVFPDKLWDCKMK
FGFRNLKPIEKWSQLLVGDKLWDIKFT
FDLGKMQTLHPQKKMFGKGNFNEVPSD
LDFCRLDTFGDVQRILIPCTFHQFNTE
FEICKISKFREFRWILIRCSFGHPDIS
FDFGKIRKIGDYRGILLCPTFDGIKWP
FPLCKFRPIAGCPKCLYKCGIERVTPD
LELPSYEQLGNHKRGFCQGGFHKCPGE
LNFESCKKMKEWKSDLDKKRFTNSEKE
LQFMNIKVIRARSDDLCSKGLASCERR
LDLCRMTVWKAKRQDFFSCPLKNPDRD
LELYKVDWFKGARNYLCMESIKNWDPN
IALGTLKTFRKLRNMLIAWRLYDMDFK
LEFWKTNGFKGCKSCMIRHNFYKHDCQ
LSYDKFENWFKLTKFLCKKSLRPPRCN
IEFIRMNTFGHPKVCLMAPKISDWGCA
FDLENVPKLPDCQECFLWKKLINVACN
IDFDRPQSFAEHNKVMLHKEFPKIGVD
FELTRVGKIEDIKKMIRKNEFSKKRYE
FDWCKCNKFEDIKRYCIKHNCNKAKWE
FDFVKVEDFCSINWLFFSAALTDINAD
FEFGKLNHLYDSKSVLMHYDFANGPCD
LEFMKLEKFASFKAVFCVPQFKPVGCQ
IEFEKLEKLREIKCLLCAKSFREANIN
LEWAKMKKWDELKHFFLWSWLDNDRFP
IKLQELKPWGNVEYMLMMPVLEKCDWK
IRLSDLKKMWEFDPFFAGASIERCPIQ
FRFTDCKQWKNLDYLLFWDTVDKTEIK
LKLCEAEEWTKAEDAFLWGSIRPCPDK
IGIYNCEVLKPCDEYFLTPPFKNLDMK
LRFVELENLSNREYLFCDADFRKWEPK
FKWMDHPILVGSDEVMLEQQFFRRAVK
LKLQEMEPLCDCEELVVEQTFHDIDAK
FKFVECQVLCAFEDVLWGTRLYDIPNR
LKLSTLDWLDQADDYMCYSALRSVKPR
IKLEECEHLERASCKFMPNQLRQYKEA
FQFGNSDAFNKAKRFFARKEMRKRKIE
LRFCTISEIGKMDKFFCSTCLTGCKWE
LRISKMKRMCEWDHCFVRNWLEDMQCE
LDLKKWRLFRQLKKLLFSDDFEKQNIE
LELQKIEKFEQWKPHLFKNQLKNINEE
LDFYKVKKLPDTKGYICPPRFPDTSPK
FEFFKFQRLQECRHYFLSAGFKDCNMD
LDFVRVNKIDEMRPFFFDMPLTHFKHQ
LEFKKFDKFAQASQLFLGGRMKDLGVN
LELFKIKNLKERRRDIVRQQFNGYESD
FDICKLGYLKNKKKSLFQCGIDKWERD
FEFGKWKHIRDHNELVIQGNLYDASLR
LECCRISKLRDLKNLILQCRFQDWDLS
FDICKISMLQQGRRLILKCNLGEMNQE
FDFIKWDELARARWLLWSCRLRDLALD
LDFQKFKDLFKIRKLFVSRYFKKVQFN
LELTRLKTLRPYKPDFLRRDLCKMNKD
FEYCKMQRLREDKRDLKPSEVMKEESG
LDIDKKPRFRDAKVVIMDKRLSGLEFK
LEFMKATGLKDTKGYFWQPEFARVDSD
FEFSQMEKFSDFKHILINGMFRPQKIE
LEIDRHEKIKPMRRFICAKEIKRIGLD
LDLEHCEPYRSWNGELLYKYLTPQDKP
FEIEKTESMRGSSCYILCKYLQPWEKC
LEFMKMRQIKKVKHLIFHTVFFGCEID
LEFEKFEPLRSEKRDLVRKDLCNPPKE
FELIRMDKLRSTKTWLVRCGFGQAEAD
IEIAKFKAMRGARHYIDQSKIHEHPRE
FEFGRLNTLGECKWCFLADKLPEINGP
FEFGKIKDIVDYKQILFHDKVQDMAFP
FDFERMESWDRVKAIMLHRKFRDVKYS
LDLDNIDPFSGGKNVVMHNCIRELPVD
LDLKRVRPFPTCSRCLFKDLFWKVNMD
LDIMRCRDMKGVKRFLFAMKFEEWEMD
FQLIRMQRVEDPDRWMIKAAFCTVRVD
LELIKWDMLRKCKRLFLKARFHNYNME
FEFKRQRALKQRKKEFFGEEINKASKG
LDFCKLRQIRNLRPILLHMKLADFERH
FDFDRIEEIRKGKGFVFHKTLKGCDED
LSFEKVNEMGKFRRVICKRGLVSPGLE
LKLVDLHYFDQGEKWILRARLYRMRGD
LEISKIPQLTNVHCVVFKTSFWDGQVE
MEFARMKYMRAGRKDFMKKPLTKMQNE
LDFYRCEGINSVKYLFYKKPFRDMPME
IEFVKIKRIHQMKYYLWHCRLIEIDHG
LKFCNFGDIYRVQCFIITCRLTEAPCG
LKFTDLGCLDPTEPRIFDNRIWELRDN
FKITEMRGIESMEQYMCGHGFDGAKQQ
LRFDDIDRFEDIGERLMGRSLKHYKEK
LRFLDIECIDTMEHRFCHNTLKECTDD
LDFKELNQFDEYEERMCQDTFPECDDK
LHITDVKRVDEWEERLWYSNLVKCKYR
FKWAEVEPIDPIDRCLISWTIVGLKCE
IRVAECDQWETLEKRFWAGSLNKWRES
IKFSETGNFERLERKFIHEGFGAWKED
FKLEEVDSYEKQEDKFFGKRFRQGKDH
IKMVELDEWDKMDGRLFPKKLRTTKWP
FRIAEITACERDDWHFYHNKLADCKNP
IRVRDVRAMCNPEGCFFSEGLWTFSCT
LRLRDADKFEDWSPTILTSKLYEWKDK
FKWYNMEKVNEQEPCMCPPGLKSVGCK
FKFESLPGFCQFDECIMDKRIYDQECR
LKLADMNAICGPDECLVSHCLRKIPLK
FKICDMEAIDGCDYHMRVPTFKKPSDK
FKIAEFPAMDGEETKLLESKFWDVSER
FKFKDMKALHPIENMFQTEKLDENREG
LKLGDFRYFQKYDVCLFNGRIEEIQCK
FRLKECRNIRKPDELVLSERLAGITMR
IPLRPINKFGEIRDCLFQELLEALGHK
LKYSNIDCICPIEECFGETWIYPVGCK
LKMIEVEWLCPCDTCILDEDLVKYGCN
LRFFDVQQICKCDECIVKAEFCSIQCE
IRMHEISALCQVGQCFMEREMRSVGCK
CRFEEFRDLAKCENVIMRNALIAWSLD
LKICEVREFSKMDKLFMRGMLPAFDLD
LKLKEVNSLEEMDCWMMIQALTPWKLA
IRFHECKAMEREETKFICDAFWPVKDA
FNLGKFDKIEDYAGRLIVSCFKTAKDN
FELAKMERLPSDKECIMPYHLRGAGPK
LRIDPFDAIRKIDCVIFTRSFKKMQLH
FRMCDVDEMNKMDAFMLSMSFRKWRVK
IKLKDLPELCKCEWFLFVNDLIKHRSK
MKMRDIRPISHFETFICCECLENIDGR
FKIADFKECQRYQYTFCYGQVEKCQGA
FDFSHVEMIDQWKKPLIGKEVKKVKGD
LEVRKLEMWINWKSLLCWENYRQCTCE
IELYNLKWLGESKYGICNQSLEECKSD
FEFGRFEKFTEIKECFMGTSICEIQGK
LDYTKFKRYREFNECLAYQGVEDMNCK
LEWRKLGHLPDCKPIIMKDAIVTWSAD
LEFFKLSVCERSRKRFINRRLCECKQQ
IEFEHLEMFIAVKDILFRKVFKTFPAD
FELEKADSLSSMGAMLLSRRLKEMKMG
LDIPKAETIQKVQRWLCIQSLRSVNCE
LTLRNFEKFCDVQQCVLAQEFKKFKCR
FNFHDCERIDDFDDMLWDTCFWECKPR
FKFYEMEDFCRIEVCLMHPKFKQMAQS
LRLWDFKDIFKWEKILWHRMINQCPCD
MRFRDFPPFEQIEHKLLVDPLWQVKDT
LPLQELECFDSAPQHLVGERLHDMKSK
LGLGRAEAIESVQRHLICSQFKKIKHD
IEFEKHEGFSKFERVMISRDFKEMNVE
LEFCHWKKIVNIKRVIIYGYLERFGCE
FDLKQIQGFKPINECMCEEQFFKAECK
FNIKQFQKFADMKEIIMTQDLFKMSGR
FKFGEHNQLDTIEDALLETRMPEAKLK
FRFWEIDSLWKVECFLYAREFGNGKAQ
FKIMEMKMIDHPEWWLCYPHMYDCKCP
LKFTEIKTFHPLEGCLWYTDLDKWPCG
LKLDELDHLGNCENIVIAKEFKKIKEN
LRLEEFKNLNNFERVLMHKNIEKFEHE
LTLDKFDEIMKSDKIFIRKSFKNLPVD
IEMKKFQTISPARRCLVREPFGRISCE
LEWHKAAVIVGLDKLIMKPEFIKARVE
IEWHDCPCMEDCKRQIMRDHFWTFKEE
IDYNDCGEIEKDRRKIVKGSCIELRNE
FELVSWRDWTKFKRIFWKCGINDHSEE
IEICKCGVWHALRQYVFCARCPDMRNN
FDWCKMRGVKSMRKEFLKNHFMDVDTD
FEIIKLNYLNEAKRCLMRYKFDDFHIE
IDMDRCPAIRSIKHFFMSRHLMPVEFE
LEFKKISAFHKFTRCFMHDKLAELECE
LEWETLGQICGAGRCMWKKEFVRATCE
LYFESFESLCSCKRCMWKKDLRKVAGE
FSIEKQSMFCNLQKCLFRKSLTNLPCE
IEIPKSSDLMSMKNCLCHWGLAKCQCE
IDLMKLPALCGLRRCLWKSEWWNFTCE
FYLHKIKDLCKVQFCLCRDRVEDGPCE
LDLWKAEELPRFQHFMLHYNLKECTFD
FEWCRMEGYDGVKRRFLNGQMKDPRYE
FEFVRVPPLEECRRFLMSDNLAELKID
FDFRKVRNFKSIKALMFHNKIENVDWD
LDFPKFKGFKSIKNWFEKMKIDSTENS
LELTKVEEFCRAHWCLCWNRFSEVTCS
FEWMKQEYFDGHDKCFCKCSITDQRCE
LELEKIQRITGMKKCICASDLSRYNCQ
INMEQFGDCNNEKKRFCRRHMGTCQDE
IRFVDYKECEKMPPFVIPTRFSDCKCK
IRLCDLPELPKLEPYLMGCYLFKLTYG
LKLLDFREIQKCETCLFMAFISHLPCA
LRFKEANEFPRWEVCMIEENLTDQSCK
IKIKEHKIFFQCETCLFVDAWDKFSCQ
VRLTDFSEVKKMEEVVCCTHFHDCECK
LRLKEVKIWKQVPEALMDDPIERGDQK
FHFARMKKWKEVPCYIHWTGIEKEDHP
IKWGEMKHVKSVEQMLHEGSFERWEYK
IKFCEWSALRKIEQYVLYCAFNEFEEK
LRFCDHKQIYTFELVFLTCRFEEIPEN
FKLRDAKNLIKRDPLLFCDKLENQPMG
FRFCECREFGRIERLFFHCEFFKWTGD
LRLHDFQEVEKIDPLFYFEKFAEPKHQ
LRWKEVRDLYNCESCFIGDRLMDLDLS
FRFKEVKSIDTSGWIMVDENIDDLKDK
FKIKELRPFCPMERIFPEEELSKPPPS
LRFKEIRWFGHCEGCIVNGAFAKIKWK
LKFWELDNFCKWEMWFIHYTISNLTCH
FRMHDFKFMCRAEEVLCFEAFERCHCK
IKFKDLGQLSRLDSCFWDDHLNNRNPK
FRIKEMNNLEPVPDILFEEWLNRFRGK
FKLKEFSHLEDPQTWLGEEDFQKAKPR
FKFMELSLLCDFDDCFLYNIFQKLNCK
FRFVEFDDLAKLETCFFPQPFKQAHCG
LQFTNQKMVCPLQKCICNQKFEECSCD
FNLYRIRPWCDVTWCLCWPDLDKPSCP
FALKSPKTMWDVNYCFCSEEVIRMPCK
LDLRAFGSFKDVSDIICQDTFYRIDCK
LDFSRLQRLDDIRDCVFEDKFKSASVK
LDLPTVSGFRPIKEDIFYNEIHKFDNK
LRFQDMQRLKDIQEILGQRHFTGTDSK
FKLMEMERWCEVEEVLMEPNMHRPCWK
FNYRNMTTFGSCGECLCREKIVQLDCR
LKLKDTNNLEECEDILCSDMVIPCKCK
LKWKDVRCVDCIDEHIYGECLDNVRDK
IKIRECTAFDDSEEGLADEGIPGMKQK
LKIIEIDCIETWDARFCGPNFRKCRED
MQLGSIEPCEKESAKICTNALTDCKDD
FKFWEIQEINKDERRLCGPYIYECSDD
FKFWEWKMINPFDALLHYEEMEKDDLR
FEVKRICACRDEKEDLIVETFCNCEGK
IEFEKWAGCEGLKNYLMRNGLCQCRAD
LQLMKVGSCKDEKKEIFAAPFCDCSKE
MEYKKFSMCVSIKKLLCREGLTNCASE
LEFCKCEGLTSLKKILLNGEITKFEWE
FEFDKTDKFRNLPLIFLVRKFKSHEMA
FDFWRWSKLKEYKAHFICRALSACEGA
LDFDRMTKFYKCKRLFIHKDFSKAQFD
LEWEKMDTIKECKHWFPPKEIKTTESP
LDFTKVKKFHEVKKMICSMDCDKAEID
LDLFSVDVFKPFKDFIFEYYFHDMEMK
LELDRIDRFKDWKGEVVGKCLTQMEWK
FEFWKPEKFGSLRQVLWSHKLKDLHVK
LEILKWNRFHDVRGWICFRKFRDLHCG
LELKKVENVDSLKAILSDEKLRETKEG
FELKNLAPLEEMKAHLMKEYFVQVKWS
FQLCKIEYWEKQTAYLYNANFRKEKPA
IEIEPMDGFEPDHTRFDKRKIGEHKEE
LSLRKVPAIEHGGFRLFMEKFAEWKEQ
LELRPVGGCNSIKQRLCCEKLHSCKDS
LEFRKINSIDQAKPTLMPEQLPNCKVE
IELRKMPCLEPVKRWFWKDKLPKDKFE
LELYKTKHLDSIRHYLIRWKLQDIKRD
LELDSMGAFDGVRKHIFRKDLGHRRPE
LDLARMEALNGNNKNFVKSEIRKAELE
LDFCREDSLTDLPWLILRCPVRELKMD
IELFKIEMLWHWKKLLMRGTLKDCPCD
LEFQAIESWCTLKHCLMRCRLKDIHVD
LDFERLESIDDFRTLFYKNAFKEKKMD
INFEGAEVFPSIDKFLCWRHLWDVQCE
LDLDKEDRFKDYSAMLMPKQFMNLEWG
IELSKAEHFHNIKPYLMATYLKPFNPN
LDFDKEERMDDWPPKFIQRKFRDWRDN
FDFAETDNIDKFKGRFYSCRIKDKKEG
LKLWQVNWFEAINSRLLGHAIQKMKEG
MKFVEYECFEAPDHRICSASIKDHKDG
LEFCKVERFEEDKKHFWWPALGGPQHE
VDLPKIRALDSAKKHFFRNRLIEISWE
FDFEKIAMFSQPKKCLFRRRILEYNHE
MDLWRADWLDPWNKCFVWHTLKNGGCE
IELYKFKSFSACKLCFFKWRFDDVDCE
LELAKPEHLEDLRWCFMENHLSDFHCR
LDLGRLSEFRKPRECVMKSYVSEFDCK
LDFMKVNNLEDIRDMLLRCQLSDFDME
FEFRKMGCIKGYRNYMVKEHFATMETE
FELQKMHYFKGLKNWLWANTIYNWEGD
IDIPRVEHFGDFKKCLFMNSFISMSVE
LEIVRISPLQKFKTFLWRAGIFKVEPD
IELIKSSRLYDMRKCLFKMDFFKLDYE
IDLMKMTKLREDKRRFIKAEFSDTDDE
LKYKSPNPCDQIDKRMIKEEWSRCKYE
FRIPQLAGIDPWEKRLWKWPFFGCKEE
FKIREMAHLDKYDKRFCRDHLCNCGEE
LKYPEWTGIEGVERKFIRTDLCSFSEE
FRFEQYSPIERWECKLCGKNIGQCKET
FKFHDNRVIEATEEMLVGHKLEDCKCK
IRLWDCKQFHGIDDYIWCAGFESCEPK
FTLGGVRPLREWNKYFLKTDFEKLDQD
LTLLKLRKLCEFDRLIIKAEFERWNLD
IEFYKLKALYDVKRIMWKDGICKMKLE
LELCRWRHLKGDRRHVLRAELESVQHD
FELYKEKKLHDMKSIMLTPHLQSLTCG
FEMYKFDRLRDFRAWLRTQEIGRTEPD
FDFNKLKPLWDIKHLLLWEQFEPWEFD
LDFKTYRTLKSQGKDFCKDRFEEADNE
LDFCRFRGLKQYRKYMIRSSFESKNGE
LDFYRPKNIPDIKRWIWWDEFEKMGAD
IDFRKKKDFCNLKCCFLNDEMVKMPCN
LHWFDIECLSTWRGCLLRMELRKIKCD
FDFSNVPNLDQGGDRLWRHQFYEAKDE
FKFADLSKFDEHERRLLTGCVQPVREN
LSIKSMNCFESCKENLWEEKIMDMRHK
LKLRDFNEIDRLQEVLLGVKLYDMRFK
FKFREMKTCDKHNKKICHEGWSKCKPQ
FEFANANGCHAEKYKIWHGRICDCHEE
FEFKTAGRVEDDKPRMIPDTIVDAKTG
LQFKPVQYLEHIKYRLWTEGLKGFKDE
LQLPPAKRMSQLPKVLMKAGLENFEIE
LRFCEWKNISSVEVFIFHARCEEIELR
LKFADIQQIKRIEHQLWHNQLLKLENP
LKFPDVSELNNGDEGLVEPTFTRQSGR
FKLCEFNMLSKPEHTLWKCPLHHMKPE
FRLAGMAALDRMERCVYRQKLCERKGE
FTLAHCPYLEQMDKHLLGTHLWDIRDE
LKLKEFRAIESVDKRFICEAMNHVRDG
LKFYNVNNMEDAEGHLFCDPLTDFKDP
LDLYKPDEIWKVDKLLHHGKIRDPNCE
FRIMKLGAIPQCDKCLHSREVIKYKCD
LRWWELSACDNYQERFHKNTFCGVKDD
LSFHHIPKYEETNERFYQDKIWDKTEK
LKFKGLKHMEPRNCKLHHDNLENSRDS
LKIRDCKSIDRYSDRMLDDRFEEASDT
FRLRDFKQMEDFEHWVLREVIDEWKCD
LRLQNITGIEKMDRRFLASHLCECREE
FKLGEPEALDGYTNRFIDRKLKRIKEQ
LKLSEIEGIEGPQIRLISPNLHPAKDP
LKWEEMHPFDSPQNRFYDRKFCDIKDK
FKMHEMDRLEETDERLFHGRFVELKVH
FKYKEVPTFEPVEDIFIDQAFIEMKAK
FEFCRVQKFHAEKKWLMQCEFYQVTKE
FDFEKCNNLQKWKKMIVRPAIKGAPMD
LEFWKVEKFRDFNSWLMAMPIHEYDWT
FDFDRFDSFHKVRVWIVARSLRDWNPA
IDISKMERLMTMRRLVMKKQLKNWQRD
LEVHKLSPFRQMKEYMLDHRLKDMDIK
MDLSKFKGMKPGKEELLVKRLHEADKK
LEWYKIPCLNHPKRGFIKHAFCNIDAE
IELTKIDQFESRRKCLIKGEMSRMKPE
MDICRYEPLDSCKKLVFTCQLRKKKID
LELCRPPWLRSMRKWLFRGPIRNANPE
CSYYDCKCMKCCPKYLMKTPLERFDLE
CDYKKNKCFKQSSRVFLRDILQRMEVE
LDYKKESSWQPMKKLMLREEWSKYQVE
LDLNEAKNICELKRVLIRDPIERVQFD
INIRSLRAIDCMQKRLFTDYLANLRDD
LRFSEAKNVEGRDSRFIHQDFHKCKDE
LKLKDNTALEAIERRLRGQAFNGEKED
FKLADQDCFENPEGRFFAYTLKSAKEP
IRFWDPDVCEKYDPRFCVKRFKTCKQK
LTMREFRPLCGCRKCLCAHDLDKFKCD
LKFKDGKNLCDREDCILAERFENVSIR
LKFGEFKHFSSLESCVINPRLWEYECQ
LDIKQIDRMKDIRICIMIEGFHNFQCG
FPFEEPNHLCDCQKCLANKTLREAPCE
IEFAKLEVLHACRGCIYQWDLRKWSCT
IEFCRYTELVKTKHILIHCKLQQLAKD
FEMVKVEVLHDMKRFFYADRIVEVDHD
LDIRKVSQVRRRRCDLYADPLAPIERG
LDLCKLNVWRTTNKELCRCNFHQCGRD
LELSKNGTCDDLTDRLIKEVFCNCRDE
FGMRNVPEMYRVDKIFIFDDLMKWNVE
FEMKKMGHMDPMKYRFSRDEIYKNREE
MEFKKFGGIEDGKKKFLKDDFANCTGD
LDFRRVKSFAKLGSCLLSELINQMACD
LEFPKLERLPQLKPCLIAQAILDLSCD
FEFDKGERLWPGKRMFLAKEIKNMPID
LEFENIEMIRSIKKILIQKHMREVQVD
LDIDNVENFDGLKACIWAKKLKEANHN
IEFCRFEMIEGCNSMLVGCSMKDGKPE
LELCKFRHLNEMKRLLLQCPLVKPQYD
VEWGKLQCLHGINKVLLPGDIMNYELD
FDFHRFPEVGKPKRVIWKHNLPQPTRE
LRLVQWKALVQSDKCLCREQLERVGCD
FRFSDTGELEKIPYMLWPQDFWRYKPP
IKLGEVRAFEQCEVHLDMDKIEESKGA
LGLFDLSFVDREGCRLYCEKITEFKDC
LGFGALGGMENGPHRFYADRLCEMKDT
VSFVSFEGIEGPDRRFRHTDFKEAKED
FPFTNVESLEAPPSRFRNHNIKKWKEK
LHLMDVKAIERHPQRLHNPKLTDCKDN
FNLGDFDAMEPWDVRLTMTRYKDSRDA
LGFHGCGPMEPETHRLLHNRMPEFKDD
LRIHELNQLESTDCMLLCKGLQQGKTC
LKFMDKENIDRNDCVFLCPCLKAFKFC
LKCDNWHYLKEFNCLVFCRYIMNIDIC
LECDKVRPLKPYKCDVMCSTITPIDKC
FDLNKIDYIKEKKEEFCCEAIADCECP
LELAKVDGMKQGKEDFMYYNIGEYERR
FTFCDMKWMRQRSVDFISCAWEGADRK
IDWCKLNYLKGNQHEIYTCEIYKPERN
FELCNGSPLEGVKRWILRGECAKAKKE
FEFIKLDRFYEFKNLVFQHTLKNNSLQ
LEFWKLERLITCNICLFMHRMREITCG
FELDKYDAIHKFKGCLMLKRLRECQCP
FDLGRVEAIKPMKRVFINKNLKNADCE
FDFRRPRSLADLKKAFFREDYDKVGME
LEWMKVNKMKDIKPYFLHVSLQERDDG
LELYRFKELKQANCLFLNGRFEEADWD
IDLKKIREVHKSSGCLVKESLVSGKCD
FELRRIGVLEAQKRNIMYPKIGGIKEE
FDLDRIKRFYEGKRFLVKYPLEPHPYE
LKLMDIPWFERFDRWLWRADWWKGRNE
FRFGDLKNWDDWDGCFYAANIDEEQCA
LRIKEVKEIGKIDWMIVPNRLEEAQVK
LKIREFSVFIKVDDFLWYEPFMQLSCR
IKFDEPDTLVRCDICLIEKDYKQLPCK
LSFGKMDDFHRIKHCLMDGTLHNMECK
LELTKFDKLKECKQCICKKFLQNVKCN
IDLVRINKLKQFKKCLWRGKLTTYECD
FDWEKVPALRAWSGYLMESDLVRFEQK
IELRRLRRLCDPKSCMFMDPLEQMPCK
LDWKKLRAIQGCDKCLVKEGIYKIQAE
IDWQKLSWFDGIDKLLIKNHLSPLRAE
LEFVKIDYIKGGNKELFGRYLNSMEKE
LEFPSLRGMRNVKSDFIKGQIYKHEKE
FDFARMECWEAYDQRIFTAHIREFKDE
LDIPRFECFEQLRAIVFKYPFHNSRLE
FEIWKANMFPRMRTCICRSHLREMNCE
IDFNKFEHLTNMSKCIVSGQFRNLDIE
IEFIKIETWVGVKKFICRPSLKHPSPD
FEFMHYERLWDIKRLLFSCPLRSWSFD
FDWYKVSRCENTNRRIVRPKLNSCKAD
FRVEDLPKCGEMNPILVTKALCQCSMN
FDFERMDGMSGIKALFCARSIKECNFP
LECLKVEKFHDRKTLMMCRHIKKFRVG
IEIEKYETLQGHKRIIGRKEFKKLPRD
FDLIKIPIMPEMNRWLIRTEFWKLSYE
LDLKSIKEMGKPNRGFHRETLEPHDHE
LDWFKVEAVESCRKCIVRPNLRKFKLE
LELSKVDKFGNQKDCCLHRRFRSFGCK
IEWGKCDQFAPFSEMLIENACRSMGTK
FELQKAEPINTSQRCFMKRDMKKWRCE
IEWPRWQAFPEVKKCICHGAMPEWPCD
FELLKFKFCKQFKRYLWKCRLSHCQFD
IEFQKVESLATARKLVFYRRLKSMKQE
LEFEKFETFCKSRHYFCRQGFRNCQKE
FELDRVDDLVKLNHLLCVEWLNPCPCE
LELMKMDVISPGKKVIIKYSISKMKWE
FRLKEMSDMMKFDRVLRTDDVCKWPDD
FKLQDLPQFECNDWRLLGNEVYRCKDG
FRLSDCKSLETYDIRLLQDALYKLKDG
MRLKDMKEFHKYPTHICEENLENCNDR
IRFREWKDVTRFDDIFMSDKLYGMDLN
LKFPEMKELGTMENCIGRGEIEKAGCQ
FKLWDIAGICKAEKCLCKTCIFKVACE
LRFMDYKWFSPQDNCLCTCTLYDGDCS
IKFQDWRGFQDLEHCLIWHTIDAIQCP
LNFWNVEDICRCDECLNNHPLKQGGGK
LKLNPLERFANNEECIITKHLKGLQCK
IELAKMEVLAPMRYMFWVGKFIDPDFE
FELRKMEKIEPCRHMIVRARFKDARGE
LELPKWECFNTFKTYFVPKKMRECDYS
IEFNKVDGFSPYKENIFETGFRDVDNR
IDIKRMPAFCPVKAVIVREELMKHPCG
FDLRKMNILFPMKKCFMRDWFVKTKGE
FEFCKLDILGSCDRMILHCAWKRVSFE
LELVKWDYISAWRRFIIKWQLKKLTKD
LEIVNLEWLERFRRWLFHTGVKSMKYD
FDVCKANSIHSNKRDLIQCDLHKFQRE
LSFASCRDWRSPGKEFWKPGFEPIEKE
IDIHRFRHFSDVQKCMVKPTFEDANAE
LDLWKCKEFPKYGKMFWKYDCDSCQIE
LGFQNMPCVKTKKKEFYPRDFGRIQKE
LKLWDLKPWKGSDMEMRSGDLEREDDK
LKFKEMKEVEKADDCFIKERMFDAKLN
FKIYNWKAWMDMEVFIYIPKMEDKQPG
FKLKSHKAFADYEEMMIWEGFWDMGCK
LKIRDVRVLVKFNDLLLWQSFDDCNVK
LKICECEDWQRIEWKLMSPKVREFKEK
LRLGELRQIEQVEHWLCKKDVAKQKPE
FKIRQIKEFNKVEKFFCDESLADPGVN
LNIIDIKVIKSLDDYFLTRRIDDIEPN
FHLHTYKCIKSFPELMLQDDFERGELK
IKFTEFPGLGNLEECMFSGPLWDIGDK
LKFLDCDAFGPCEWCFCWNVWKKCTCR
IRLYDMEDLCRMEGMFCQGQLKECPCR
LRMFDMDDFERIQEIFLEIPFKKDKIK
IRFTDVRELCKTDTCIWSDSLWKFSCE
LKFEEAGSMTDVDAVFCMKEMYKADCG
LKIDDWRKLEDIDCWLIEYDFPKVKMG
FKLKDIGVLHKLDTCFWPERLGDVHCH
LRLHTVKVLWAIEKFFCKATFESVPHE
LRVKDFRILCPHEFCLLPNCIEHIGCT
FNFPNMKEIIKCQRCLISPRVEDVSWE
ISLATAKYFSSHDKCLCKADLDQWPCE
LQFCPMDEIPKFRQFFMHCKLRDNGGE
IEFEKLEQISPIRTLMFPRDLKNPEGD
LEFSKFEDLSGHKMMFCKDEFKNMTCE
FEFPKMGPFDGFKDRFLQAKFTEARPP
IEFVKISRLDDDKPKIWHKKLCEHKQQ
LRLIECEQLDKPDYWIIPVHLKDINIK
FNFAQLETLNKCKDRFLYKRLKDCRQR
LSIGSMDKIDDPTDKLWQGGFRPRKEK
LEFKPVDWLPHCKDCLLWTRLKQIQVK
MELCKWEIFENRRVYLLCCRVKPIKRP
FNFYRLDQFNSFQRWIMKHELRTWEWE
FELVKVKGFKNHSRYLYRCNLYTFQEE
IECCKCKVFREVKKWCMGGDCMPWDRE
LELIKIEELEKVNQIFFRYHLHEWKWD
FRFAEMPRFDNENANFVGQELAKLKNP
FKIVDLTAFEEYDCRLYTKRVMTMKDD
FRFCELGHLDTESGRLEKTKVADKQEG
FKLTEQEYIEKWEDTMFTGRLTDVKEK
FKFCEWGALHTMNEFLLWGRIAEIGYR
FKLTEKDDIGSFEACFLWDKFKDVSCP
FKWFDAEELGQLEDCLCEEQFSEGNCR
FKFKQPNHMEDHDDRLKYEGVGKAKDR
FRFMDVSYFEKPESYIFYEYIAKFKHG
IKWREFPIFGAFSEILIDEKIWNFSQK
FKWQEMDAFYGSDEQLLERDFKKFKNK
FRLCDRKHLGDHEEWFVDTELSKAGFK
LKLAEAKRMGEIESCFYRQPMEKISSE
FKFWEVKPLYPHEDMFCMPPLDPMNCR
LKLPDADEVHKWEDMVLEQNLRSKDIK
LKLKEMDEMSKVPVCLMADRIKRGKCA
LKLRDVDRFEGINCVMVAQHLREIRLG
FNLVNPEEMYKPDDILIIAKLQDCPIK
LHLRHMNDMSKIHEILVEDKFRDCNVK
LEMKHVPGCKGRKSEIVDDRFWPCDRK
LEIKRVRSFKPLPKFIWSEDLDPHEDD
LEIRKMKSFRSCKRVMLRDTFTKMEHP
LELSKINGFRGLKPWLCQDDFARLERD
LEFARVQKLRGVKAFIIQPHLNNADWQ
LDIKRLKSLHDYKKMIITEGIWGWNFE
FQFKEVEQWDNWPLRFHIEKVGDPKDA
FRFREIPHLENADAYFFAQTLAKAKRG
IKMYEMPAVDACEQRFWGEQLCRCKDG
LKMYEVGQWEKVSPKFCNQEIRKCKDD
IKLAELHEIENADLYLLWPGITPYKRP
IKFHEFERVDEFEFRILGSPFRAIKDG
FSLADIEWIEEFDTYLFWDALQDLKPQ
FGLDGWDHLEKIGAILMNKELRDLKAE
FKFCEIDKLEECNELLKHSTIRKGKDK
LRFGDGEGIENKSQRVIETKIRELRDK
LRFVDVDCIEGEEYRLLHNQIRSLKDH
LKFNDIAGIDPDEPKLVWDRLCEAKEP
IKIFDMTMWETCDQHLRPPSLMDDKDK
LHIGEIDHFDDWTDFMVQPKVREFKIK
IRFEEMNSLCTGEEMLFNKGFDPLPEK
LKLSEVKCLANIDEMLLMDTLAEFKVR
LEWCKCNKFKEFQWFIMDTKLYDWDLR
FDLCKGDELCRLNACLFCEEFRKIDFG
LDFHRGDHLWNCKQCFLTRDFRRAPCQ
IDLKKLHYFEKYKRRLFRDGFCGCDDE
IEFEKARTLRNVRTVVLRKALCTIEAE
IEIEKYDWFMPPRKLLCDKPLHDVPLE
VEWEKLAPIQHLRRMFFRKAFMNIDAE
FEFMKFKHLSSLRKIIIGGHFDSFDCE
IEFGRISCLGCCRKYLIKTHIYSFGRE
LELLRVKWFKDIPRIICKAQFESCDCE
LDLMKVRPFASVKKVFISSHVMEMPLE
LDLTKFERWTQWKVCFCHPNLKKPDCN
FEWLKFPIFGDCKCWLIHADFWKLEMD
FEFQKAKTLREMKQWLCNGKLIECEIN
FEFTKWPGLKTFKYFFFHPKLYDFECS
MELCKYHYMPRKRRWFLKCNCHKITVE
IEWYKMDCVTPARRAIVHQTIYQVNID
FEIWKLNSLGHMQSWLMKPRMTDYQID
IEFCRCGNFRTNSREFFKSECNKFEKE
LELHKVSYFDPAKRYLIRWAIYPFSKD
LDLHNMNMVEQWRRKFLKDCIDSLRSD
LKFCQLSCVDKYERRLYQPGLQSHKEQ
MRLKEFAPIEQFDGYLHCEEIWRNRDG
FKMNDLPNLEDFETFIIEHDIVRLRMS
FRFQELREMEKADKRFTKEDFWKGKTQ
FRIVEMNDIDTMDEHLLQAPIYNMSPK
LKLIEIHPWEGHDCTLRWPQLCEYRDP
LKLYDVETLDSADPHLKPDQFRHERDP
LRLAEASKLDQNESHLRRGDLCKDKNQ
LKIGDVKYFDEWDLRFLAGEMDRIQQA
IKLCDVEQLEAEDTKFLDKKLREVKNK
IKLYDFGELEKVDRKFIRGSLSRMRDE
LKIKECEHIEQKERRFREQEIKKSKDA
FKLWDWTYFEQWEPYLRIPDFCKERET
LSLHQFKTLDSMSRGLMRHTIYEVRGE
LEIANWKKLGENKRDLFRCPIEPCARE
LEFKKWKCWWDFKRIFIRERFDDVALE
LDFRPIQHLDPHKKHVFSETVRTVKME
FELDKIQSIREVKSMLVCRHFQDPDCD
IDMSKLSKFKEVRCWIWERRFVEMEHK
LDLPKLDEMEKAKTVVLGTTFRDLRVE
IDFMKASGIQECKRCLWCAQFTEVKCD
FELDTFPNFGPDKRAMFKHKFPEVTGE
LEIAKVPKISECKPVFRKHSIPTDKHD
FELCRMNRIKDCKVMLMRCKVTEFDYP
LNFVRVPVLRPHEKWLWHARLCNIDPE
FDFATMQVITAMRRCVFHGEMNKFSCE
FSLQKSKMFPPQDKCIMRDTLDQMQCD
FRFRDWEYLCDYEMCFIEEGFEDLACT
LELAKFERLEEMTWLICGYHLRQARCD
LSLMEMNKIREMKEFFCQVGLGECDMR
LELHKCGSCPETKEDFFDDRFCTCERR
FEFQNAQHLREHRDYIWDRGLIAVDRK
FDVRKFKELKKKRGELLRAEMTKLEKE
WDVCSPPYLRAKKYELIDCRLWNVDRK
LEFCKVSELSRLKNYIYMGHLGDSSPQ
FDFARVDWFGPFKQWFLTAGIKDLKPR
LELKRIDKFCEVRTCLTKQKLHEAHHS
FELAKFDTLDEHNCTLWCPNIRQVTQC
IEWKQLPCIEQIRCMLWHDEICRLKAP
LDIESIQRVRDMRPMFIDKELAKVDHQ
LELRKTNILHSIKMLLCAADIKKCDVP
LEFRRIGVFGSIKNWLLGEHFNNVGPN
CEWDKAERLWKCKKIVFQKSIKPVPSE
CQMTKCECIMNCKKFCFRKCCRNIPRD
LELQRVEKLHNPRGFIMTKNIRGIHWG
LKLMELQAFSGQDACMCTATLHDFKCS
MKLGDIKWMCGGDHCIIMDKLDEMPCN
LKIKEPKCFHCSEDLFFEPHWDEHDEK
LKLKDVNGFNRGEWGFCQDHLVRMACK
FRWKDVSWMSKMEEFLWDEGLPPMSLK
IHLEDLKCFPSMDEFFEEKKLDDRQSK
LKFPECNQLKGKEWEICEKSFTGCDEK
LDMWSIGACRDKQTDFWNPEICKPEEE
LEVTKFKTIRTCSCDLWGEPIESEERG
MHFTDAKRLKEPADCFVGGGLENAECK
LRFPDWKTVRSVDDDLCPNDIEKCDPG
LDLVKQKRWNEWKKWLCDAPLEPCKHQ
IDIMHLGKIEEVKWMLFNYKLAEDNMP
LELRRPKNLGNLRKFLIHGHFWEVNVD
LELVKYNQFTTCNKHLVRARFKDMGCE
LEFMKIDCFRSLRSFFVEAPFRDMDRK
LDLMKCDNLREWQGFILSQTFKEWEMS
LEFCKFEGIRGIKALFHAPDFRRCDRA
FEVEKLDRFGEAKPWMRGKEFTKESSE
IEFAKVEKFDNVKHRLISTGVRGLRID
FEIARMSDIEHLKRWFMKPKIAEWRFE
IEIERVEHLATLKRLLCRRDIKKIKHD
LDFGRVEKLREFKMICFHKNLHDLDSP
LEFCKCHPLESFKKILFRPTLCQLKPE
FDIARWDCFEPAHRRICRTGFRPCRGE
LTLAPVECFEQPSKYLHRYNIHKHKHE
IRFADVDVFETAEKKFFNGPVNNQKDE
LKFGTVKQLEPVERKLIAAYIDRIKQE
FKFGEIKQLDPGEARLFHTNVWKAKSN
FKFTDLDQCERWDHRFWWDHFGECGDP
MKYFELPVCEKEGPRFCKDSLWSCKEQ
LKLNEVQECDKAERGLCRRSLKTCRVD
LKIIDVNSFPKIEDLIFEMNLGECKPR
LKIHEATEFGKFEELVIETGLWQQGLK
LKLCQMKGIHGAEHMVLNCKLEKVHCP
IRFPDAKQFGEFEMCILHGDVDNLNCH
IRFREAQDLCKWESCMFTEEWSKLNGG
FKFQDHARLCQWDNCFCTKPFLKCGCK
LKFGDINRIHEAEDLIIMNDLIRLQLK
LKLQDTERFGDIENVCIDKELWKATCR
LKFSDLQRIHDMQPMFCSKDIMKVDMK
FDLPDIEPIDSRKDHLMEGQLKPWKER
MKLGEMPNCDSGDQRLIRDGLCGTKEN
LKIWEYDPLDPLEQRFCSAGFKERRDN
LKLSEQDYLDRFEWWVLCKGFKDLRVP
LGLDGQEWLNRTHKFLFKRDIKKGNLE
FDIEKVSYLRTVRHVWWKKRFCECERE
LKLMGCQEIDRVEKRLWYEKCCDPNPE
LRLDDMPPLQTMDYYLLANWLWPINFG
FKLCEFDKITEWEQLLMTWHLEELGWN
LKFEEWGSLRSQDEDFCDHGFYSAEPK
LRFYEMSAVKPSDTEFREREWCRGERK
LRLLSVGWCRKMDEFLCWYSFPSCDWR
IKLNECKCIPQMDDWIFETWVDRITMR
LRICETKHIYTCDEFVIDCDLSKMPYR
LHLCDMSQLYNWETFILECRMFDFGFK
LDMCRVATIKEFEEWIMEHCLVTGECK
LDITRVQSFKGCRKDFFHQHLFNMEKD
FELEKCHDMRGSQKELWRHECERFPKE
LEFWQFQMLKSMRREFIPHEMIKIQKE
FNLWKLRPFRSSNGDLWTPGIEGMQKA
LELCRIRGIRDKKGDFWAGYFEPVEHG
LEFCRCETFKNPKDLVVEPLCHTIELK
IDMRKIKVFRAFKSYLHEEGLCQTEEK
IEFRRIRWCRALKMWCISDYFCKCEVT
LGIDSHERVCECKRCVCQKIMKECQCN
FELWRADWICRMKCCFWNRTLKNYGCD
IDFARCNRFGEIKKVINKWKLKESTGE
FEIAKVDKLESQKKRLCKASCRSVKYN
FDLERAGRLEEHNWKFLCKKLCDVKKP
CDYSRCPCFQTPKKWMIKGWFWHVTLE
CPWRSCRCLSPCKRMFAREQFTKGKLD
MEIKRLKGMDQRKKKLMPEPIEPAKYE
LELKRCTNIDQPRNRVHREDFTRTKPD
LEFKKCQCLPQLRRFIYADEIQKGGPE
FEFMSLEQYGEVKRCLHMGDLKNDSCE
MDIVRVDMLEQFKKWIFQGCVRNLRHD
CEFPKCDGLEGWKRRCFHPSIKSTKNE
CEIVKCDWFEGWNKRLCLAAFHGMKEE
FELWKFDILTPLKKIVWGHPFNSVSPE
LEFHKISRVKDLRQWIMPHGLVRLQHG
FEMCKGPKFKEQRKVFWKCKCADMEVT
LELCKLKRIHEVRILFVPMTMDKVDWD
FRFVPFKKLRECDDLLLYANLSSWELR
LRFDECSAIRNMDDILINKGFMKPDGK
MKICDFPEFKRGEEYLLDAMLMNIDRK
MGFCPWNEIKKLDALFYECEFTKKERK
FELTSMDALRTCKEPVMWKHFKRWEGK
FRLPEADRFKDIGEVIIGRHLKPLDCK
LQIIEIPKIQDLRDCILEPRLVEAKCK
MEYLKPEMIVTGRRCILRVGWRDLPCD
FDLYKMEEIPSHRECFFYQNVKQVPCR
FEIRNLEVLPQHRECFLEDGVRQMECK
LEWGKVNGFRQLKDIMFHMHITDLEWK
IELCKFPMIKHTRRQLLPCSLWQIEPE
LELHKWRRLNRGKGGFCGGQFEKCQAG
FELDKLERWDSMKGIVIGRAFKEVRSG
FEWIKVDTWATMKKCMCQPPLRQHTCE
FTLEGMDYLNRRRKEFWESEFKRMGKD
LKLYEIDEFGKVNRFLYSMEFPKKNMD
LRLSEVNTLCNCGRCFCHREFKRVKIE
LRFAELPEMEKFEQIVCKGNLFEYKVD
LEFKRYKGCDAEKRRVMSDQLTPCGED
FELMKMSVMDKFRRYIMRWHFQNWRCD
LELAKWKLLKSHKKCLWHPDVWKENCE
LEFAKISYFGGLKQCIVKAGLFDADTD
FEFGKIKNLNDFKTSFFHGPFEDLELP
IDWYKVKWMRHKHKDFLPDRIEEVESE
IEIRKFGEICKAKKCLFMSGFGPIHHE
FELVKYQPICHSKRCLYSPNIADSGCD
VEIFKSEAWEKVRRFILYMYLRNPKLE
FDFWKDDQIQKYKGMLFNVRLKDINWG
FTLPRWENFSRIGEFLFAHRIKEANMK
LPFRPCDCIDTTQPRFIQSDFRKVKET
LTMCGGDNLEQDGNRLFSCHLKEVKED
LNLCEVKPFEHYKDKFINCDLNNMKDN
FQFCKVSCFDDGQKRLLHCQVNRFKSE
IELARMKKCKTESKRMWRKELSKCDEE
LKFPDLNSLENCDKHLWHPGLTKCKEE
FKIPELECLENFDNWFCVQHFSDCKGK
FNLAQLDQFDTYDNHLLQWTLREYREE
LKLKECDSLDKFEYHLYCNNIKKLKPR
FKWDSPECFRGMEELMIERTIMDRELK
IAFYAKEQFCRPGYCLFEKTLKGMACK
LKLYQPEHFTPSEEVFFESPLREMGMK
LPFEHLEKFGQVQELVLQKKFKPLGMR
LRFENFDKLGNPDECLVGKHMKPMKCK
LRMRGVGQLEKLDQYLFEERLFDMRLK
LKMKELRDMEKMEGYFHAEQLSKGKQA
LKWVQAEGCDKLEDWFWDQDLCKAREK
FRLFEVDFIDKMEEFFCEKKWREFSAK
MRMMELDQVENCDEHFLQYQFNDLKDK
LRFYDLEAVSQADEHLTEPNIRGGSDK
LRFTELEKICRCDSCFWTQDLYKFPCK
LKFADFDGFCKCDQCIWHCKLRDHQCP
FKLHDFKYLRKCQCCFYPDELEKQEPG
LRLMEVNALTQWERCFWRTELWDLGCD
LKLCDQQPLCPMEECLIGGAIMTYQCR
LKFNNIKWLGGIEACVFSNKLDDFDCG
LRLIDTKWLTPWDWCFLKTYFIKANCE
FRLYEKRHFGDCETCLCVAEFMKAACT
FRFTDLSRLQNTDELLVENCICGFKYK
LRFCDFKAFHGADDIIVYPGLEDFELR
LKLHEVANFNENDDVMREHDMAKPDPK
LKLDQVKPFKKYDNQLCSHSIWDCECK
LKFIGVPTFTNMEDFIFEVEVQKLTLR
FGYRQLQAVESSSDRLWDDRFADMRNR
FRFRHFPHLEKYSDKLLCEKIWEIKEH
LKIWEINQICKIECCFCCRDFWKAPCQ
IKFHEFDVFWNIEVCLMEEYFHDIGCK
LKLFEGNAFHQLECCLLHSSLESMDCR
LRWEDLGQLMTFEELFFDKTLYAVAWR
FEFPKLTYFWDHRNCFVQRQLAEFACD
FKLTNMEPLDKANKCFWIQEIRKRKCP
LKLEDLTNLESNERMICDKHFVTWNCD
LKLTEVGSLEPCEACLLMRNLGKLRPG
LKLGEYSDFHRVDQCLLYGVFNPISFK
CKYHEINGMHKCEDCLIESMIFRFQLR
IKICEHDTLCRVEDVIWACPFRDFAMR
FKLPELDTLGQADEIFLWYAFKPIRVR
LKFREMKAIPHWEDMFMWEMLEQVRYR
FRFRDLEMFTEPDEILMEEQIPSFTYK
FKWRELPTCSSGDQSFREENWCKCSEK
IRFEDINWCNEAEEALFDRQICSCNMK
FPFCKFSGFKKKGYDFYSCQMWNVDKR
FGLEPVKRIKDGSAELYEKTLQRPEKK
FKWEDVEYIHDEDEMFMEKILVSWDFK
LRLQECEDFADYDYMIMEQEFKKCAHK
LMLEGPSDLDKITKVFVKKKWADWKLE
IEIEKADCFEQGRWLIWKKPFKSHHGE
MEFDKNEAFEEVRGLFCIHTFRECKVD
LDLYRMKHLTNCKTCVCKASLAAVECD
LEFKRPNKLNECKQCLCNEGFLTAPCT
LEIYRMSCFCSCERCLYRQKFVDPDPD
LDIMKMQKLCQIKVCLCRATFFNWGCR
IEFEKISELTKAKSIFWKSWLCEPSYE
LELWKIENFPSERTYLFTAELKDWQPE
VELAKEDALWSCSRLVLRKSVKNVPVD
LDLWRWECLCKFKKLVLGRGMTNCPAD
FDFMRWDWLPGQKHCLLRMRMKDIACE
FDFAKFGQLDKQKRIICKVTFPNMRVE
FSFADAGAIEGGQDRFRDPKLAERKEK
MELDRNDCMKNRKQELVVKEWRKVNRS
FELERVGCLRGHKRELLPSKLTEQQRQ
LEIQKVPHMKELKHELFHRKLPDMDNQ
LDLEKMKDFRRWPCFVMGNKIGDLDWG
LGFYGARKFKDKSYLILECWFQNFEIR
LELERVRRLQEQRPCLTVKSIQDPEGP
LEFEKFENWRPMNHRLCAKPVKTCEDP
FDLPKAQSWKSFHWYLCVSALPKCEEP
LELDRVQEFGKIKKYLLPSSFMPVDQD
LGFCGFDEVERCSQFILPCKFREIKMD
LSLEDIEGIETVRRYCFTRDWKKLKKD
ISLASFDDWCRFQVCLCMRHFREINCK
LEIEQSEKFAEGKEMLWEQTFHNFGHK
FDLCNIEKFWEIKNIVIDHQFQKSECN
FELCSLEMLCKLKQCLMDCSIKGSNHK
IELVKAPSICQARSCLLKAKVHSFGCD
FDIWKAKGFRGAKKCLFKCGFEEKDHE
FNLKRAKEFCKVQWCLMPETWEDMQCG
FRFHDAKYFPSGEWCMCWENIEKFQCK
MRFVDVGACEKKDQHFWYAPLCGCHDK
VKIFDVGICEKEQERLCEEPFCQHKEK
LPFCHADEFERDGKRLLKGKLTDIREE
ISFKHLKVIDSETHRLCRECFYCCSED
FDFKTLPTFGDDTKSLCREAFWSCPDD
LEFTKMHTLKNWKRIVMKSDIHKPNME
IELQKVSRMEECKKWLCQRCLFNFKCD
FEWIKFDKWQQARSIMCHARLRNSKLE
FDLARLNKFDEYKMRICTQGIRSCKGH
LEFHRCKRWDDANWHLLAHRCEDPKGP
LGIATMEVMDTSTKKLWKTGLTDHREE
IELPKCSAVDGLRARLFHQHWKDVRDN
IEWVKFSAWRGYSKDLWKARITQCERE
MNFPRFKAIGGTNKDFCKYEFPRVKRE
FQLANCESWNNKKRDFIKRQIKRLKRD
VELMKCKTLSQATRDFYKPEFARPNRD
MELWKFDCIESNRRDIFQGEIRKMTKE
LEFHKFPRFKEVKKCFVWDEFGDVTCE
FDFVDMKRMCDMPWCFFRAEIESCGRD
CEMVKGDCFMACKHWLWGTHLADVPPD
LDLCKFERFASIKAIWFKAQFKDPRAE
FDFYNMERVHEARKLFMGREVKKCPLD
LGLEQHEAFCRIKRMLLRKKMRDYGYE
LELDKREGIHRWRRMLWTKDIKNPTPE
IELEKIGALAGYKKFVDYKRINDYPKE
FDFPKMERFADINKMIAKCKFKDQSWD
IELSRCERLADVKTLMMGRYFMKVNLN
FELCKMRKFRDVKSVLINCAIWGVEGE
IDIHRLAHLKEDRADLYGDEWGDIEKG
FDLRKFPNFRDIKPELWCDPIEAPERA
FDITKIKAIRKQKPDFDASDFDKASRP
IEFYKVKTIKNKRAEFVRSEVEKVDKA
LELARISSCRQVKRSIMRQHICECDQE
LELCNWEVIEDIQHHLFSCRLYDIRRD
IGICGINYIEETPKRVYKTRFMDYRDD
IDLASVNVIEGGKQKFLKGGFQACKEE
FGFVQLDGMDDENARLWMQPMREVKDQ
IEFPKMPHFEDERRKIIQGRVCEIKEG
FEFKKMGGIEPCKNQLWTEKVNDMRPD
FDFTKRERFQDLRFCLLDHEFRKIEQP
LDFVRVDNLMDLSMFFVMKWLREVTLD
FDFAKPDRFTDDQGCLCGWNFKQLKCG
FKISDASTLKPYDDLLIETSVCKMEQR
LRWRDLKFFTHVDEPFWEDSIQSAGYR
IRFRDINEISKYEEHLMSECLAQWRWN
LEWRRFSCCCKIKLVLISDRYCDCTVR
FDLAKWPQFKSHKGWFNVGQLAGQEDK
FEFGKAQTFYQGKKLLQKSRVPEMECE
FDFGNVENIDEYKKGLMRAPLRTMKDE
LEFVKIGVIDTEKTRFFNGELAQCKDE
IEFWKHDKFEEEKCVFHGNKFKEHRCG
FEFPKQEVFWKFKVMMVCQQFKDIRFD
LEFEKKEYMSPKECCIVCKSLKQGGCC
FEFYKKECFDPIKQCLCRRCLKPWHCP
IEFEDADYLQPMEMCLCCRRVKEFPCG
FEFATVESLRTHKMCMCADCFRKVDCG
LDFHRVRALESTKLHFLRHNFYQVKQE
LEFTKLPTLEEIDHLMMRDDLWKPQWD
LDFWKLNNIKNTRHVLVHPNLKGLQFP
FEFLKIEMLCNDKYCLLKYSIQNISHE
LSIERLDELWKAKRMVCKKHFKGVGCQ
FEFEHMEDVPNNNKCLFGKIFKTVGMD
FEIQRSEMFWGFRRFLLTKELKQIPSE
IEFLKLDAFHPFKDCLCPPALTGLDCK
INFKNLSRFDDLKKCICRPNLAGYKCN
FDLKNLEQLCGVKECMVEDNLASMDCK
IDIKKMTELPTIKTCIFSSKLPEVGCS
FEFTKAGDLCKMSWCFFNPRITDMPCP
FDFVKFDYICSMKYCIYQGPLRNQEPQ
FDFEKFDTIRSVKEWMYQKQLRNGEQK
IDIARVEKWNDIKPVLTGGQIKNHGPN
FDLQKAERLGEYTAFFIEPGIKGAGHS
LGLHDMETLEQMKYPLIADRWKQCKHR
FRFESASEIQKFDGCLFFKVIKSWDCG
IRFNETKQFYQTEQCLMAGQLEKISCG
LEFSPVAALQEVRNCLWKSNFVKIKCD
LELPKQPALSSCSWCILYTHFMDAECE
FEVGKMDPIRTMRAYFNRGEVSKDEKE
LEIGKIQAFNALRKCMLKNRIYKWKHE
CEWAKAEHLDNCRRQIFHKRLRNIKYD
FEFGNMECYEQPKVYFDWGRIRDRRWA
FSFTEAEAYDSQGWKFYTHKVRDSREP
INFADLSNIDTAGFRLFNARLKDWKEP
FDFCELEQLDDERDRILSWEIKKVKWS
LKLKDIGYFEDEEDRFWKNHLWAFKNN
MKFYEATCMENLEARLIAPRIAEFREA
FRMADFPWIDPHDWRLWSAPLKGMKDG
IKLSDIDALEAYQQRLLAGHLHSFKTG
LKIMDLAGMDSWEPRFYDPPFMTPRDS
MKWADYGPCEKHEEKFYPTRLHDKKDR
LKLAEAEYCHKLEDWIFCSTITQCPMR
FKMMEMDVCWNLDERFCYHAFQPCEDK
VRWRDLDTLCTAEQCICPRAFKGCKCR
LKFRQLPIFHACDHCLHDDEVMPHTCR
FKIADWRDIGKKEACLWKVECERITCQ
FRFLEMKEIGKQDACLVSASLDNWKCG
LRLRDMKEFWKWEFILCVDSFYTCHMP
CRYQDINCLEAGEETFLDEYFEEIKVR
FKWDDWQWIEDMDEMFVEHKIYELRWK
FKLSDWPPLSEMEDVFVPEKLIEMECR
FRFAELNWFRRHEEWMIESELSKVDEK
FRFKDWTQFDKWEEWFYIEDFTSHRER
CKMKDGKCFVCCEEFFIAQRMEQFSVK
CRVREMKCWKSCDANLVPSELEKPESP
CEYVNARWMRNCKEYFMEAKIDDMEMR
LKFTGISCINGREDTIFDRSLARINQR
LSFGKVKAMREPKHEIWHSGIESQDRE
LDINRCRGIRRYKAEFEINKFGQPDRA
LDLVKLGRLRGKKHEIENQRFGERRKH
FEYGKITHCREYPNEFFDSKIGECDRR
LKFTEVGSCKTRQEECMEEELAKCEWR
LGFDGIKEFTKRGQDLFKKKLVELERN
LEFQTWARLKPEKDEFMEKKIWQIEKK
LDLANADPFKQRRAELFWQYLCQCEKP
LEFWKVNYIKNVKWYLDCRRLTDRSRR
FEFDKWDEMKKAKTLLLFRPFRDTEIK
FEIDRMKSIRDCSNWIICRDINKLECG
LPLPSFKLFHPKEKEFHKREWERADKE
LKFMQFEEFTRLEKCFCSAWFRPANCE
FRLKEIKDLKSCEGVLFRGHIEETDVG
FRMSNVKDWGNMDEMFFYGSMENMNLK
FKFEDVNMWNTIEDCFCAKKVRENNCK
CKLKDHKCLKQCDYIFMYDFYEKMGAG
LKFNDMNTLEKMEKYIWQEDLGKVKFE
IKLHEVKPWDQVECHLHCEDLPNHRTG
LRCAEVPTMDRQECRIRCQQFQKDHQC
LRCKEIQTLERGQCSFYCEEFTKARSC
LELRKFPNLENTNCYILCDEFWRYRAC
LEIRKCDWFMPLRSLILSDPWDGLQFD
LDFMKIKTWYKTKKMMCRHGFEDPKCE
LEFDKLRRIDDLNPCLMYKRFNQFHCP
LELVRFDRMNDANPIFIGPSIRDFEWG
MDFDNQDKLSEFNRCICSKGLKGFRCD
LDVDKITQFHNLRWCLCCRRLQEPHCP
FDLQKLDYMCKMDNCFCYYKFVECGCD
FDWDRFDYICKPKQCICRRMMKNVPWD
FDFEKIDDLMKCPPCFCRTALKEPNCD
MDLERMKCLKPQNPEIIRKSIAPMDKE
IELCKCRAIKDRRSEIMAGGLEGIGKH
FEICRCDMWKGYRAELWFSKCREFSKS
IEMCPLEVINAKKDELIHCCVKQSRKR
FDLCRYPVWKPKRSDFLPCKLYDVERS
FEFTKVEQWRTASQDLMCSNFREVEHP
FDFGSCKNMKNKSTEFITGDLWKFERP
LEWQKCKCMKEPKGDFMPRELEKMPHD
LHLPKWRPFEQCDRCLIKARMWDLKQE
IDFVKFKWLCPLKPCLMNKYFPKLQSD
FELLKFDWCCRVKKVLVYSIICRCDFD
FEFKKLRDITNLKRVFIMDELDNFSPE
IDIHKTEELLKIKKFLLCREFKNPQIE
IDLVRYEYFCQCKNLLFKAFLRRVAHD
LEWFRVRKIVELKKFIFRPNFNKFGLD
FDLRRFDRIGQCKHCLIFDKLRPFSCH
LEMMKMKKLCELKQCFFEGKWDDISMD
LEFCRASQIKDPSGYFIQCKIEDCETD
FEFHKVKQITPPKSGIVRNGLEEARNE
WDWWKPENFCQYRRCLFRNGILTMCCD
FDLCKDERLSEMNKGLITGRIKEANQE
LELNKANRFCEVRGIMWCDKLASPPIG
LDFPKFEYLPTYNRILLTYTLRSPQVD
FEWGRMQAIHGMKHHLGRSKFKESEHE
IEITKISTLKGMRKVLFKCWFQKFGFE
LELDKFKGLRDCKHYLIPRRLDDHEHG
FELRKFKDVPDHRMWIWCERLEEVNNP
IDFKNQGEIDKFRRCLWRDMIPAHKCE
FELARFPHFDEDKKYLWGGWIFPMKED
LELLKWQSFDGLQHFFMKWQLMGVRCE
LDLKQCTTFDNCRQHMFKEKLCEFKDN
FEIWKMKRFSEPPCSLYRGRLEESNKE
INFPKMPGLNGHKRDLLRHNFCKVHRE
MEFHKFNHLHPHRHELWNKEIQKCSKE
FNFVSLKEFRKSDHELYAAPIDQPDKD
FGLGTIKQYRQSPVEFDVNRLEQREKA
IEFGKWKRWDDIKHQFLTNRIEDFKEE
FELMKIKRIGEYNRFIFKDCLEQCGHE
FRFRDRKYIVDWDMFFVEEDFEKTKMH
FRFADYSEFENPDWCLIPGALCAQKCP
LRFHEAESIDQQDCCVMDDRITDLKCK
FRICEFERLEHQGNRFIGHEMKKCKDG
LRLKEVHKIDEEDTRICCEKITTAQDP
FKVHDIKSCDRLDRGICPDGVMKCKGD
LKLCEFRKVPDAELLIISCCLDSAPAP
FKFTDIGQLSKLERCMCKQGLRSVPCN
IKFPEWKELYKYDNVLMQYDMEKIDLD
FEIDEIERFCQIKQCLCGRGFTPHGCT
VDFRKFRVLCPVRFCLVSDRWDDLTCR
LKLKDIKSFHEAEGVIPDDNIEDYDGG
IKLREAKHWKNVTMVLAEEYLEKHETK
LKFHDLKCLCPQEACLCEHRLPDYGCR
FKFQEVNVLGQLEHCLCQDCLQDCQCN
INFDDAEWFCNIDGCVCQRVLRQCPCS
MKFNEPKTIDNHDCCIISSDWQRLKCP
FKLEDYSKFGSSNVCMCAKGMKKCGCA
FKINQIREFWKPERVFCRQPLTQMPSE
FRFGEMTYFGRADKCIWRDSFMQVGCE
LKFREFEVLHPIKSCFVPHEMRKLTCK
LPLRSFKKVEDVRWCIWVENIGQIKHP
LELGRFERFDDMKKDLCKDCLMEMRCE
FELCKHGALDNPKRRFVRCNCTNWEGE
MEYCRCAKLYESKRQFIKCCCGNTRTE
LDLDNTQCFWQCKRVIFRRAFTQCPFE
FKFDDTEPFQSNDKAMCKRDVRKMPSE
LKFKDINDFEKLDQFLLKDDVNKPKID
FSFYNLPHLWDYKRMLVKTTIWGLKGD
LCLSALPCMETCQRTFYREDIWNWKKD
LDFANWKDFHKVNRVIIRWRLQEMGWD
IKLPDLKYFQKCEMFLTDGRFMECGHK
LRLHDGKELRRFDNIFANMDFDKMETT
LRYHELAAIETCEPYMLRDEFVKVKID
FKFKEVPPFWAAESVLCYEDVWKFRIS
LRFKDLEHIDDVDAALKGEDFRSQKDP
WKMKDLPTFEKIDARLRWDDICKQTEN
CKLIQCDVFEAGDRRFVRAELIRPKDD
LKFAESDQFEKVEKLLCTFDLHSVKNE
LKFEEKKCFHKIDLLFLCRCYDPLDIA
IKIEEIQNFDKCDWCFFGKEITTMRNP
IKMREPAKIENTEVRLMHDPLAGAKDT
LTFAQMNHCDNEGRRMLHAHFHPCGED
LKFVDIRGLDNEQPRLFKCGLFNSRDE
FKMCDCENFLKFESILLNHQCTNMELD
MEIVKPRYCGDFKRMVVMPKIDECDIE
LKLWEVSHFDPIDAWVLCPEFQKFKGT
FKWEEMTNLCQSDPCFVERELAKLGIN
LKITDYRKICGIEACMVGAWFEPACCG
LRLIEARDLCRSEFCFCLAQIEKASCA
IKFKDCKYIKKRNDEFYETEFVRMDKR
LNLENFKDIKKRKHELIQKGLDGIETQ
FEWFKVTMLKTIKKIMMKTGLMNPEFD
LELEKLDALHSMRAMLQGKHFTEQDPG
FGLGGADCIDSWRAYLCAKKLKECRPA
IRVEEVEDLYKVEEIVVEKKIKEAELK
LKLFDFNDVPSLEEWLIEHSINSIGMR
CKYVDCKCMDTVEEHIFRGTVYNFRFN
CKFAEVQHWEKCDWTCYEQKLPDHKTR
IRFKECGKLDEQDGKIFPESVPNTKEK
IKFREVKKVEGDQSRVCKERFEQCKMP
MRIPNMDAMEGYDRKLHNPDLNKYKDE
FEIPNFPTCDDSKRTIFRDNMWKCNND
LDFRHFPNCTKHKKMIFKPNLCQCRHE
FDLERLEYLPQIKRVMVVKGFKGIRVE
FDFNRMDNLGPVKHMLINTNFGKVKWE
LNFEKLDRLAQENRVILHSPLSGIGVE
LELCPAENIGNYKHMIVNCSIREVQPE
LEFCTYDRLTEWRPILLGCQMRKASGG
FKLCQVREFDKIEKMLYTWEIGRQKNE
VKIREAKKLEPYNKRLFTDSLMGLKED
IKLPEIKDFQKLDAMIVTCTLSSFKRT
LKLCERKGWDNFQQMLFSPEVEKHKCK
LKLVELDVFETEDPHFWVSSIRNPRHG
LKFHSLDGFEQGDGWLYPHSFKEAKKP
FKLTDWEPLERCDNFIVECRMKDPKFR
LRLHESPAIEKQEDMFIDEGFMGCRAK
LKLRDWPQIENVQAHLHCDEFHPCKDA
FSFMQPKQCEKMDRILMPPRFCECKAD
IGFKDQDAFEQEQHKFIYEEIHSASEE
IRFAQIKEIDKVDHGLLYQAVQKLKAE
FKWCNCSYIESFENKLMNQKCADYKEK
LRWREAQTLEPCEESMFEDYFVKWKNR
LKFEDCKRWNELDTVLIQRTWEKCKVE
LKLMEMKCFVKLDPILCTQCFYNCKAK
LKIPEVELLEPCQEYFCYQGISKCRGK
LRYCQCGWFKDRDEWLAERSCCKLDPR
LQLCECDVIKTRPEEIVEASCKDVEKK
FKLPECGNFEKQDWYLDCVKFAPHRKA
LKLIEVQDVDRMEDCLMECKLNEAKSQ
FDLANYKSFNKFKRCIVRAKFIELKCD
IELHNMNKLPECRSCLVREKLNDYPCD
MEIMKAQKVCDIRGCLLEKMFLQVSCK
FELKKFNRLCNTRMCICAENFANCGCN
FDLYTIKYLCKMNRCIMKPWFSDFHIE
FRFPSAREICKMECCIVSGGFEGIPCN
IDFQHCRGLEGLRKMFIVTNIEKIKVE
LSLESIKKIKESDKDLIKKPLDTCEDD
LGFERADRFNESSKIVINKELHRAEMD
CEFERCSCLYSWKKIMFRRKWVGVEAE
WEYEKREPLIGVNKVLFEKLIRSMKID
IEIWKIKKLPDCKGVIVRHPINSVKCD
FDLDNYDRFEEMKNKILNRRFPPCKDK
FDFEKINGMDPHRQRLVNRRFKDVKDQ
LEIQSMEWLDPEKDRFIAVALRSMRED
LQLVKMDKLDEFNVHIFAATLRTMRHP
LKLKDLKAYETISLKIWPEPLDGMKYP
FKVGEYPHCDHYEHRFFGAPLPSCKDG
FKLGDLTSLDKCQKRFFKDTLAKARDD
LKLNEWGRIEDYESRFYDQAFADWRET
IRIVETDQCENMEGRLCCAWITGCKEG
IKLKNCNSIDKQEPRFRWSELKQYREP
LDLEKIKQLRDTQKQMLTKEIEKVEVE
VELLKCPVLRTPRKYLFRAGFPSVPYE
LDLCKIKQLRDEKWQIVTTGLDTWENP
VDVWRHKRIKELNRVFMQPDFEKVNFD
LDFMRVSVIRSYKRYFFNYKMYDMDMD
LRVPDPDELEKFPTRLWGCRVRDIKEN
FKIYDVEHFEHEDTRLPGKNLKDCSNA
FHFPAMENFEKHNRMLCRWALKPCKWE
FGFERLEPFCRCNPCIFPRQLKKWSMK
FKFDEPEIFCSFDELCLDRTIKDMQAK
FRLYDMDDLCKFDWFFMTTSFKNMSIN
LKFADITELQSCEHCLPGQGLNSPSCS
LRFGEFEQLCDFNNCIFGSEIWRLACH
FPFEDIRTLWGCGACMMTNKLEELPCS
LSFMSCRSICTWNKCFWKADCWRYNCE
FNVGQMKFLDGHKRYLMRGEVWKCKKD
FEIRKMAHFDRWKGALFEEKIMDGKVR
LHFNEIGRMPELGDCLLDNTIGSIPCK
LNLKNAKNFPDQGRCLCEESIEKLRCR
FGLKGYKTLRERTDYVLSEAFEQLDVK
IKFDEIKHCMDAEELCCQKGLDTCGVR
FKFRDMNYFCECDTCIMMEEFGSLPCN
LKLCEIEPLQPAEGFFFDSYIQKVPMN
FKITEMQEFNKMDDMLFESHLRDMDMR
FRLMDKEYISKIDEIMMEASFRDLRIR
FRLCDWRPIKHGQEQFITPALDSIEPK
LKFGELKNFPGLEYLLWHPRLVEPKEK
LKLKEFKWLSHFDGVLEDQKLEEWPKS
FRIADMKVLGGFEYWLYQNQIDNWSPK
LKLDDIGTFTHMELWLVSKDLARFECT
LKIFDINEIGKCQTCLCKRSLTNWHCQ
LKIKNQRWIMARDDFLVAERMDDYQVK
LRFYDMKDWANVEQVICYPNFDNPSCK
LRCRDFRDLQNVDCLIICPYLEKLGCC
FRCIDKRDMGKMECIFLCAEIYKVHPC
LKWEEMPRIDEFNSCLCVKGLYKLKCT
FTLPKMKRLKEIPPCFCFNSFDPCECP
LPWESMEKYNDCNRILFYKEFRKFNID
LDLERADKLRDARFTLFEKNVKEYEKG
CEWLKCKPMKEIKKEFVRNQVEKLDKD
FDLVRVDHFKGHKICLCRETFNELECD
IEICKIRRWCSLKKVIFTCNIEPNPNE
LELTNMKFMKHNKKEFIRRDIEKIEHE
LDFCRIKYIRKRSKELMGCELGKFERD
LELPRAPKIDDCRKFISYWELAKEKQE
VEICRPGKLRDFTKFFRTCDLAEEQDE
IDFCRGRELHKLKKVIFHCALQGVQHE
IDIEKGETLWQYSGCLFSRPFKEFPWG
LDFEKFEYLCPVSRALCVKRFKECKAT
MEFYKMKHFGQVKKVFWSKNLQQMSIE
IELRRWRCLPSVKHILPKDDFEKCTWD
FEFWKWDQLRQAKHIFIRIKLGDINAD
LEIEKWGQIKKQKPCLATNKIAEGECG
LEWVKFNGVKGIKDYFLEAGFLGLEIR
FEWKKMGVCGSLKRMCLREKWHEITYD
LELSKIDNLCDLRRMMVNARFKEAGFD
LEMHKVKEFPNIDRLWMWDAFPGCNME
LSFRTAPNLDSITHYIFNEELWRFKLN
LKLTDCRAVHTWDERLHYDRVGDPDDR
VRYDDCPSFRSGEEDLYEKRIQEFDNR
FKLVDGECFRGRKGEFIDTSLKRCDKK
LHFKNFKRMEEFEDWFLNDMLEKMRAK
LRFMEIPECQKLEYWIMSHVLCECKMD
FNLKDVQSCDKDNYRFRNDRFCPCKEK
FRMVGMGYCDGMDDMLMEGYFCECQIK
IDLAKLEKCPEFKSLFAKSDVHKCTKE
LDIWKVSKIKEVKRVVLRCNLHNANWE
LDFMRIDWFQQFKSLVLCQGLCDVNLD
FDFGKCKHLRDAKDFLAQNDCPKRDNK
LEMCRCDRFHNSKWFIWQCNCSNPSHR
LEIMKAKRLDEEKHHLWKGGLVNVPHE
LEIAKIPVIRKIKNFIWKAHFWQADKE
IEIPKMKTFRPQSRQILKARFADMPKE
FEICRMRWLRRHKKELLKWEIDRSEME
FDLLKAKRWPEYKRWVVRGGVEGVHVE
LDIIKCPPLKGMRTFLINAPLMRVEPR
WGIWPMRMMKSHNEDLYEHSLEDMEKK
FKLCDITALDGVEIWLMDCTIEDFRFA
FPLKPLKDLHKMGNWLIREMLIGIRVD
IRFKRMDKVEEMSHRLCADHLRRCPDT
LELPNLESLEDIKSIVSWKDIKKNKTE
IEILKFKKFCEVKKIMFQMPFQTMTAD
LGFMGISQFRRNSKDFWHAELMKQGRD
LKLANIDHLRCRPEELYTNELTKMDKK
FRLYDGKHIEDNDEMLLYQQFDELKVK
LHIHEVKMFGPNPTYLEGERLEEYGRT
LHLKDMKALKGPGWSLEWEKLEDRSKP
LKLREMKSLGTNEDGFLPDHLEGVPGQ
LKFNELKEVHRGDHLICHDDIENPDCS
LKFCDRKGLCAGEWFVFHCQLEGIHMP
FRLREMKGFSTHETTLMGEPFESHTEP
FRFPELTELDSMDCRFLCKPLVKARQC
LRFWQIENFEKLETYIMGRKLRDARSN
FRLSEVPDFPRMESFVFKDDLVKAGYQ
FKIDEMPPFYRADQLIMDRKFCGCEMR
FRFPDLSALKDCDNCMMDWSIVRFECR
FKLPEMAHLEPMDIMFHEMDFVRERMK
LRLTEWGQCDRYDVKFMTSNFPGCRTA
FKFRENPGLDTMEDYMVSDAFVALTRR
IKLADASRLERVDQRLFDQDLIKLKDK
FRWREMKQIYRHGKKFIKEELVKIREE
LTLPPWNDFDRIDKLFFRWHFDNCRYD
LDLCKYQWLEKFKEYLCKCGFYDCKPD
FQLRDFSYIENCPDCLVEYQLLDLKGK
LRFHQIREFERVDHIFWHCAIQNVKKD
FKIQDLKDFTTWEEMMCTPKIPECGAR
LKIWEVGECQKIDDWFFDNTICEWGHK
VKIDEAGNCRRLETDLFQRAFCNCEEK
MKLEELKPFRTSEEDWFEKQIGQYEKK
FRMCEMELLRNANEVFCECKLFECECK
FKFPDPGMFQKHDYCLLPHEWPKFSCK
LRIRDTKTYCQIDLCLLQYALEQTGCK
FRLKSTRRIGDCEECIWNDEIDKIDAK
FRFCRMRRIEEMSRMILKCALVKWKED
LYLYSIDEFSKVRKFLCSPHIRDCSME
FDFPNFDRIEESKNRLVTWKMQETKYN
IEFCNWSGIESARKWLFKCAFEGVKFE
FSFCEVKTVPDMNKMLLNCPLNTAKWE
LEFCKRKRLSDCPHCLMSCKLENVGYT
LEFDSAKRLRDLKTWLWHNELYQWENN
LDLGNPQKLEEVKRVFISITLPDFRQD
IDWVKLRWMCPVSKCLLNGRIEECGIN
FKLTNKKTLCSFNDCLHEQRLEDFQPK
LNWHECKKFDDFKDIFVDHTLEELECK
LEFYNAEQLRSYKEWLLWPVLRNLDRR
FDMCKWKIVKAHKHDLIDEKCEDVNKR
LELGRARVIHAKKKEFFAGYFEHADKD
CDIGKWDCLPQAKRLLARQTLRKVPRE
LDFHNLENLGRVKECMLEEAISDVACR
FEYNKCPVLGDVKEIMCEEGFVTLSCR
LEFDALEKFSDAKECIMHQKFREHACQ
LSFRRVRTFKGCHMCLMEDYILKWECK
LELGQAKHLWSCSRCFIHYKLEEVECE
FDLGRCKEFKELRRILFRPSIGSIDAE
FKLCAMKEFAKPDRVFITCEVESYGVD
LGLCDFGPLKETKDFFWECKFWEKEQR
LPFCSVQRFEDLQGMIITCDFTRLRFD
LRLCEGKYVETMEIFLITCKLLEAKWK
LRFTDCEYLENNDEYIMQPKCREVKLR
LKFGEIRRIEEWEKFLFRCPLFSLKPE
LKLAEHKQFEPVDRVLLRTGIIQLKMD
LPWRDVAAVERFNRRICKHGFAPCKYE
LSICKLKDCDKLGKMIMWGELNKCKME
LDLKRLKSLMKTKSWLLRDELCKMEMD
LEFDKLDDIGKMDPCIFPKQIKDMDYE
LQFEGIEGFEGITAFFFGKCFKSMKMS
LEWARLRSMHGFRRCFCHARLLEWPCE
IDWKKLNWFCRIRNALIKEKFPNVGCE
LDMHKVSRLKPCSNCLMKHDLIKLSCE
LDLGKLKAFHTFKKHLWKDNLWGFNPE
LDIMTLTELDKCKYCLYRQHLLSFNCE
FDFEKIDVLCKMGRCIMHSQLSNISCD
LRVSDLKSFEDCEICLCTAAIEELKCD
LGFCDWKLIHPHNYCLLTCDLENVECK
LKICDIENLGNTEGVLMSCGFKNWGPK
LKLHEIGRIDRSQQRILEDKIANMKER
IRFREMSDCENYNYKFHPETFAACKDN
FKLKEIKNFNDWEEFLIDECLDSCKQK
LRWKDLNAIAPADDMLMDEDIPRTNFK
LKICEIKEINRKDGFLISQKLDDVEIR
FRIMDCGPLNQADDLMLYERFCDLNIK
FRMTELRAMDGLDECFCEDRIHDWKCK
FKLYEMNHFEPVDGCVFAECFGQLKCR
LKLMEIERIEPDEMRLLPVEIVKPKDG
FKMEEMSHFEKCQAVLVGREVCKSKIP
FRFVDMDMLAKIEFLLMGCQLARWDFK
FKLVDLPELGKLEECLVRCPLSRVNQR
VRMGEYDWIDNIETKLIPGHMKDVKDN
LKICEVQMLQKWEHMFLRCTFRKIKCD
IKFMDWKQFTKLDNLFLKKEIQRFRIE
IKFTEAKRLGGCDDCVVESRLDQWPLK
FKFKDHRPVARMDACLCMKEMYKITCT
WRWKECPEVCNLDECLLDSMLIPLACK
WGLHPPDELVKMNKVMLRHEWRKAKVE
LDFGKTKEMNRMSHCFVIGTIEDLDCE
MDFCNLKKFCHCRKCLWKCQIEEFACD
LELCRFAMFRTIKVLLYQCSLLGYEFP
FEFCRMSNISHMKPLLITCKFKKFTIT
IEFVKAEYVCRIRWCFYRCTIKKQSCE
LEFRKFDKICEIKCCLTMNPIKSVHCQ
FDLTKLSKFHEWQNCLRKGNISNEQGE
FQFTKWNKFCEMKACVCPSHLMDCACN
FAWKDFAGFTNVGDCLCDERLLDMKCR
LNMRDKSRLHNVKQCICPDDIVKVHCG
IDYKDLEWMCDRKECLAEEGICNEDCK
LSFDKIDKLIDMDECLMWKKFRTITCK
IRFEQLNKLHEEDYCLCVKIIRKADCK
FRFGEMKMLDRCEKYFFTARLVPAKPE
FRVADVDCMEAPEKRFFWSPVRRFSDD
FKLFEFDWFQKMDEILVVCAIRSFRVR
FKLLEFDGFWGIEELFFAYTIHNFPLR
LKFADVDDFWGLEDLILTCGFKGMDAK
LKLKEVHQFNPLEWLIMMECLHGWKMP
IRLCDDKQIKPIDCFCLKCPIEKADMP
LRMFEVKFICQCDYFLFPSGLERMGLD
LGITGVKEWEKIPHFLYAEMIDPPKND
MDLKKYREWYKFNRLFWREEICKPRTE
LGLNGCQQFENMSKMLFHNELIKQKLD
FRLCNHENFEDFEWLIFDPQLREIKIK
LTFDTIDRFWEVSEIVFDNEFADFPVK
IALAGCEKFNEWADQLWYQRIKDMNEK
FNFRKYKKLKETPDDLVQEPFMGIDKK
LELCRAEALRQWRAEFLHKPLRKVDKH
IDFYRAEKLDEWKVYLIHHTIKRIRIQ
LDLEKIDSVFKFRCVIFNKKLREKTYC
LDIVKDDCFCGVKKCIWYKPITDMSCE
LEIQKLEAICQCKTCFAKKMFRKLKLD
LELWKFDVLRALKKVLCPNTFRGMQVP
FDIKRYTALRGLKIYLHTEHFATCEKQ
LEFHRLQAFKAMKHYLGHHSFDKCEKN
MEFYKCNQLKRPKREFAPKDWGKLQRD
LQIEKINALKAKKKDICKRPFPSCQRD
IELEHCTAFKAQKVELQISKLPNPDKA
LEFRRTKYLKGRRMEFCMQYFDPCNKC
LDFCPIPQFDSVKKHFLRHDLWKQQRE
LDFRKVSAMNDDKKDFYKDQLCRFRRE
FPWKQLRECAKFPKLLLHEDLDKCKFE
IKFKDLGGLCGSEDCLLNTWLRMLCCR
LRLLEMDHCGPMDDCILAYEMCKVNCK
IKLDDMENFCGKEECLCDHELQHMCCR
IRWEEVNTFGPVEKMLCNRHLYHIGCK
LKFAKLPAFEKIERYLGHAPLWETKGD
LRIAEFKEYTNIEGLFVAASLEEEKVG
FKIIEVKMLCPSDCCFMHATLDELEWN
FKLAEYKDCCKLDTCICVPWLEPQPCR
IDFVKIKQFWSCSTCFWKAYLIEQGCE
FEFWKYNDLEKPEYCLFQPKMGEVRCP
IEFAKLRDFCNVRSCFWTAPLTTATCD
LEYKKMTLMCAARICFVKETFQKVPCE
CEMQKCPHFRDCRQYIFHKSLMTIEDE
LELQRLPRMKDQKPFFFASKIFGYEPG
FDFWKMKGFGDHKGILFRHHLEQWGID
FDFPKVNPLPSWKKWVMRREIKKFSFD
LDFHRAAPLCQWKRFFFRDEFLTPCVE
IEFLKIKWIMQRKKWMFHAGLEGMNLE
LEIWKLQNLPDRKKYVLKPGFMNHGWE
IEFYKLNAFWRVKKVFLKHWLGPFNLE
VEFDKADKFHDLKKVILKKCFRNFKEE
LEFCKMAALSGTKHDFFQCNFADLQKK
VEWCKSEAFQDLRRPLITCKCREVNAE
FELNKVRKICNWRKMLMSNYIDQACWE
VEIDRKEAFPGKKKMLISKNIKKAALD
LTLWKIEHFANFKKLILPKSLRNMDIE
LEFRKMEWLVEFKPLICWEELHRWAGG
FEYNRVKKCSDEKKRMVKTDFCRCDGE
LGLTTINYCEKPSRRIVYESLCDCRIE
LRMKEYPYLGRLEDVIVEDAFCNCAVR
IRFPEADEIPRLDECLCPEALSKPDCK
FKYKEHAGIYDWEELLIEEDIMDLANK
IKLVEGKEFCELERLLLHIGLDPLCVD
LRFVQCKDFKRLQHVLLHPQISKFDID
FRIRNVGQLEGCDEWILDESVCNAKHR
LRLREVPRLEHNTDSLYEQRLCSHKKK
CKLKDCDRFEQWEGRFIEEQVHPLKEK
LKLRECKYFDSVEDKFLGEDMGQVKER
IKFKECGTIEGLEMRIMCDHCAKFKGA
FKFYDYDNFDPCEQRFIASAFKPWREN
LKIHECRTLDHSEMRFVQDRMESLKDP
IKLNEVEWMDKCDCWLLPSHLYDFRFR
IKFRDVPWFEPCGCCMCEDSIYNLKCR
LDLYNCPAFPPCNRWIINPDLMRLDVD
LELPKVTPLAGIRKIIMKYGLSNNGVE
MEFCKFSNFGDFRRVLLSPQIDNPDVE
FEFCKLESLCPCKWCMIPCKIKETKCG
FEFDRFDGFCQARCCVMRKGFKPFNCH
LDFARLEMWYTERKRFCHNSFRNCEWE
LDLQGYDRLQEIKEFVVYPKFHEWPIK
FRFLELDFFGHPDSWLYWCPIKKMKGK
LRFGDYEQCNKYETSLFQGRLKDCEQK
FRFVDAEQLQRCDECMCQYGFIEFPCK
FRIADLDDLPSCETLIFGVEIRNFKCR
MKVSEPDHIEKWDARLIGGSLRPLKEG
IRCLEFDWMDPGDCHFMCAHIHGFSHC
FRITDMNSWDKANCAFFCKGFKDRNWC
LRFMDLDIYRQVECNFWCKDFKQEEPC
FKVGEMEDFEKAALRFFNPKFREYRDG
LRLTEMESLMGWDEILCPSPLKQCGDK
IRWNEIEGLEAINEYILDPQLKNVRCK
LKLCDLNSFDKCENWFMNYTLSSHRHK
FRLIEMKLIPRMESWLGRPGFDDSRGD
FRLPEMKEVTKWEVCILEMNFQKANCK
LRFCDVNPLNQMNEWFWNCRLQEASIK
ISLEDVEPLESASEFMMERSLKGMKAK
LKIVEQEILYGKGEELFEAPIKQIDRK
FYFKELSRIGDVREMLMQERLGDFDPK
FKLGDIERLKESEDWVFEPCLKRVDER
LKLFELEDLWKIQWLLFDYRFNDFPLR
FKLMDQSMLKPLEVLLFHWTFTGFELP
LDICKLNRIHQVSFILFKCHFQSVDMQ
MDMARYDHLQDLKKFIYKVKIHNVRSD
LEFAKFEAFEAYKAHFHSPGFTNWRDE
FEIRKIQKLEESSWKLWKEYLCEGRED
IEFLKVDVIPEDKHRLLSASLADCEDD
FEFHKVDGLRKRRYELVASKLRSVNRK
FHLCDMDDLGKLDEVFYDCNIYNAPMR
IHICEFEEFSKLPEIFLPCHFKGVKIK
LKWCEVQELEKPECLIMHCNVTECRFH
LSFNSVSPLHQSEEMLIEETLCGCDCK
FDFCKPRGLNGPKCYFLHCELEKEKAD
FELCRIKFFKGSTTELFCGKLEEFKRA
LDVEKLRRFGGPKKSLLRKYMDEMGTD
LEIQTLKECAKVKRFVVKAGFCDCPME
MDYCKYKAIQKHKKMLFRQVLLKRNFE
IEITKTSDICKVRKCFLRPKFVNGCCE
LELKRFRYFCAFKQCFWSDEIMRLDTG
LKYIQMDMFCACDECMMEEVLKTMPCK
LNFHQMQGIDGCDVCLVNPKFKDMKCP
IKLQEFGELEKAEWFFCTKNVSSVRCG
FKFYECKEIPRIEKMMISKRCCDFKVD
LKIGECEGYEHVPKRCMAGQCKPQRDD
LRWYDLAALESKDHRLYKGKLAESKDD
FTLQPMTSFEEYKHRLYKDRFIEAKED
FGLRNIRHWEGWPRRLIAETIEDPKDE
IGMANLKEWERWNKRFCCQHMGECRDE
FRIFDLERCDDMNERLIGTKFADCRDK
LRIKEFEQLEPMDKRFFWDPFRNCRQE
LKMTELGVLEQEEYYFMKQCFAGLRWD
MKVAEWKYIGKGEQVICRDPLEQCGCN
FKLRNVKICSQWEEYLCWDHLEGCSMK
LKLKDVTGLHGWEKHFCENELYKISPQ
LGFHEIDSMEDADGYLRQDDLQKFKDQ
WKLKQCSKVEQPEARFRSDDMARSKER
FKLPEWDQCDNMEVHVCTKDFRRCNDH
LKVDEVGGLTDWTKIIIRKELPKWPLD
IKWEEMGRVPEVERWMMKKGMAKFQCD
LRLIEFKCFENADQIFLRHPIASWKFD
LKLATVTTFEPTEKRFWKGDIAQKKSE
FKFHDMDGIERPDMRLITPRMREYKYQ
FEMFKCSGIDGVKKWFWHGCFAQFRVD
FELKKINGIGSLKRCVWKEECNKLGPD
IEFWKTKGIENWKKYLFRPNFISAKFD
FEFIKPKCFKPTTHYLLKVNLDQLEPN
IEFCKTEVVGNMREYIMEPYFKECDHK
LDLAKLDHFAHLREFIVYHWLKRVRCK
IEFCKMQEFGSAKSFLMKCPFPQWGAE
FEICKMRWLRQSSKWLWVCPIDKVDKE
LQFCTVRHIGDPSKILFTCELWKTKVE
LRLCDPNKVREVQAFIMDCDIDKIDMP
FRFNEMKRIGEFDPCLRSKDLTKTNEG
FRFHDLKDFHKLDDIMMDDEIDRFDFR
LRFIEMDEYEKTEAWLYAGNFHNRKPG
FPFSTMEKCEQENFKICGKPFKGCKTP
LRLQEFERVDDGSNKFCSAKIKHCKDK
LDFRKLDMFQKYDDGLVGEKLKEINGK
FDWYRMDYWMKIKRFVIKNKLKEMSLD
FAVRNMSDICKMRKCIVKEWLFKPSCD
LRFHEVDPFEKLDVYFCDDHFKQFSCK
LKWMEMEVIDAAEDAIVEHAFKNMKGR
LRLPDCEYVDKQDSRFSKKRVSDARDQ
LRLPDPRKVEETDDRFMNPCFQGIKDK
FKLVEFNRFEDIDELLFQVGLCDFTYN
LKIYNVNCMEKDDGRLLTKKLTNVKEP
INFSEMGGCDKYEQRLIYTQFCGCEDP
FKFLEFQACKDLDYYFCANPFGRCDLK
IRVKDHSALDNIDEILCDEYFIGFKGK
LSLFEIEWFQRVRDLMIFPKLKECRIK
FRIGEPEMMNRGEECLLEGRLNECEGK
LPIDGFSKMREWEHCLCQKGLAGFDCD
IGIMGLETIHEMDDCLVAPKVKEADCT
LDIMGRDALCGPSECFCDPAFKDCCCR
LELVKMKIFAGCRKCIWRHYFGELSHD
IALKPMRAFGAASKCFMREEFDRHKQD
FRFKRAREIHRMESCLFSDPLDRYNCD
FKLWEINDYHSFDMCLIVPGLQQFSCA
LKFKQFKMIQPDEMRLVNDTFDTINEA
LKMIDITWVDGEEFRLYWADFPKPKDP
MRLKDFGGLEDEDLRFLYTRMHDLKDP
FKLVEIKMFRHHEDRLYDAGFNKAHDK
FEFIKWDALKAFRWHLCKKPINKFECE
IELFKVDQWRQARFELCKQPLRRCDRD
LELEKMDRWRHEKVEVCMKHLKQCDKA
LGFDKCREFIKWGRIIFKKDCYKSSFE
IRFCEISAVDGSDMRFRWKEVGNEHDA
LKIHDMPSLDKYEYRMRSPDFSKPGDG
LRWKDIPWIDALEDRIYNNGFMGMHEK
FRYDDVEIIEGNEDRLCERTLRGCPDK
LKFAEMEDYNKVECRMLSPEIKKPGES
FKLDEMDNLMDLENFLLERRWKDNPLK
IKFKEQKSICTRNECFFYESFEGLPCK
FKFRQFKYLLQVELLFCAEHYEKCKCK
LKFAECKDFNQLDGWIWSPHLEKFDLP
MKWKDGGEFVKVEDCFTEEKIAEMAIR
MKFREFRAVSSFEECLCPEVLNAYDCR
LSLMHVKECHKMENCLCIPPFETCACR
IKFCECEEVEKLEEVCYDGDCTKKTDR
FKICSHKGLCPSEDCVLGCAMERISVR
LKFRELSCLGPMEQCICSDHLGHCRGR
LKWMEIECISCTEEDLLDAGFKKYPRR
FRVAEAEFLHKFDEWLWMTKILDIHPK
FKFMQMDEFDKFDMIFIHMGIKRWRIP
FKWKDGPEIYKVDDMMCDENLAKCRHR
LRYQDLAAFYPVNEAFHDDHLVDFKGK
FKIMEFNSLKAMDEHLIAPWFTKIEIK
FKFTEMPDLHRLDWVFVNTDFVKWEGK
FRFQGAKMIDPIEDHFMPDTLEQMRDR
FRFWEMDYMEEMDAHFYLEEFQKERRG
FKFKEPKAMEEAECRFGPEAFPQGKDP
LKFVDVPDLEHFECYFQCTKLFDYKDC
LRLREVDWIEGGECKLLCHEWHRLKDC
FKFPDCDPLESYECIIMCCSLRRYRVC
FKINDNDGVIPLECIIFCKEWRSIAVC
LKLKDMEAIDKQECHICCEVVRPCACC
LKISEINRIDDCECTILCAAIQALKGC
FKFIEMKTYRHWECMLICVSLDDMDMC
LNLKDFQTLDEKNCSLMCQQFRKMRPC
FNFKNVHTFDDQRCRIFCDVLNGYKQC
LRFKYMNGLDPEECRLIWEPLENLHEC
LDLSAIEKLETQSCRLLCGPFREYREC
IDFQTLEKYEEGKIRLYYGTFKNGREE
FDFIGLDPFGGQKDVLLDRRLKEMKVK
LEFPQWEKLKERRHDIVHSALKGVDRT
LHICPVERLKECEHWLRDGDVRKQEET
FEFAKFQHLRPHRTVVVTGQFYKIELE
LDFPDREEFDKIRYVFLKWSLRNVRVE
LKFNEFEEWGKCEEFFYCQYFRGPAPH
LNFADAEYICTVKECLMSRRLREMACK
IRVPEWNRFYDLDKCFCARYMYQFKCD
FKLKEFQPLMGLDDFLFASELEKLPMG
LKFHEWRGLCNAENCIIQSRLTQVPCK
LKFPEVKEIPKADNFFGLGEFERWKWG
LRLADAEAIWQCDFMLMAYHIRGIKYK
LKLQEHSSLEGWEWRILPTDFCKFQWP
LKVKEVARMDEGDSTLLEETIVKCRDK
LAIKSFEYFERDGERLFEEWLQGMKDR
IEFKKCGSVEQSRRRLRQEECPKWRED
FEFQKLNHVEEIRDCICARALTGLKCG
LEFRKMTHFETKKGHLVPDWLMDVKNG
LEIRRMGNFRKEKIYLMGESLGSMDQG
LDLVKLACLHHSRRCVITAGLQSLQCD
FEFMKQRQLGTFKKMLLKITLDTWGCE
FELTKIEQYSSWKCLLFPRDVKKKSAP
LELDKINEFGTTKQVFFRRYFGDCDGE
WEIDKMTNITPWKRCIWKRKFAEINCE
FEFDKVDEVRKWRKCFIFKCLKSLNAE
FELGRGQMLCHLKKCFYYNDLVKWAHE
FRFHGVSGLWGVEKMVFYSEFTKIPLE
LNFKEWKYISKCRNCLCMETMESIGCR
LELQKFNMFCAITRCLWKYEIDEWSCE
IEFCRVKQFHDYKRMFWKCPIDEQNRE
LELAKIKNMKEWKHPLVHEKIEEIQYP
FNFIQMKRICDHSACLLNAHLEHIGPG
LEFYRISTVCRTRYCFVQKRLTEFGCP
FDLFKWSRFAELKKLLFRRNLAQWNAE
LEFNKVGPLKHVKCAILKNELPKHDCQ
LDLENYEQIKSGRKELLRKRFKDYNRE
FDLEKLEPWDKMRQFFWSKEFRRHKPP
LKLEQLEWFNRTDVMLCNRPLKGCEIP
LKICDKDEIPRGDTVLLECRIRPMTMR
LKIMEMPKMQEIQECLYECKIAEPKHK
LKLADIEWLEPFEECFWQTKFIEFHPK
FKLDELRSIRGWEEHFFTNTFEKIDHK
FDFREMKHFGGFKDCMFSDTLENQACK
FELVKLKDWRDCKVCIWNERLESWDCA
IELPKKKQFNEAKAVLFGQEIEKHDFG
LDIPKIERFYSGKKMMIRPHISSPKWE
LEFLKLSDFYRLRCLLLHAHIHDHDLH
LEIMKLDQLRSCKGILFNAPFNEMEMD
FEFEKMRRIRDQKYELCRRAFGSMEDQ
FDIGKVRSLREIKPFLVYPYLYTLEPN
LNFPNIPPYKGTHEELFEHSIGDVERK
LEFRKCKRFKDNKEELLGDACLKLDYK
LELCKYKRYPEVRRFMMRCKFEEVQMT
FEFVKVPPCDQDRFRLCYAQLCECKRD
IQFLKFGAFYQAKRCFIKYEMAKFRWE
FKIDNFSNFCAMDHCFCKKSMFKMACD
IKLQDLEWFCPVEFCILPRALGKFDCN
LDWERFEYFAATRECMCDKWIRDRGCS
MEWEKMPCICQMKKCIMRKCIASPHCE
CEFSQCEAIGQCKRCCCNGDCRRVTCE
FEWERFQGLSNSKKCIIKKAMWDVTGE
LEVHKCKKFKEATKWVFTCKIEQPEMN
FEMERWNQFPNVRWCLCCKCIKEPHCG
IRFEQGEAFVKCNQCLVCKGIKPFACK
LRLMRLEYINSCNECFMRQKFRELRCR
LKIYEFDCFECCNEYLLSGKLSTMKVR
IKFADVEGIETGNHYVLGAALKGTKNP
FKFQDLESWENVEVRFICQTFRDVPDA
LKLRDLEILEPEDDRLYATPFKPQRDG
IKMTDTDAVEAIDGRLCGRNFKKMKES
LKFIEYDVIDAFDIRLVHGAINNCKEH
FELAQMPVCDKQTKRLFRGDFCDCRED
FRYRDVDEFDRNDKNICKENIVQCKGE
LKLQECPYLGKHEKGIFHKHCYRAGGE
LKFTSFKWLGPNEHHVMKQGFERVGHD
FRFCNGRSLCGRDGVFIHCNFEKVPAG
FDICKLREIDKHSRHFLACSLWDIRFE
LDFVRLNVFTGCNKMLLHCNFPKMNIE
LEFAKQDQIKSGKRIFCNVQLKGWSCD
MDFPKIRRFGDCRRALIKRRLYDSSVD
LEIIKFESLEGVKWWLFHMHLIDIRMQ
FSICKADKFWDFKSIIFRCRFKNVPCN
FEFCKQRTFVNMKYFMLHCALHPIARP
VEIEKYDHFPTARRCIIRKAIRQWNPE
FDLNKMRDITELSKFIVIGHLDEVDIE
FDWKRCAALDGVRECFLREWIAEVKCE
LPFGQVKPFCSFGKCICRNCFIKHSCE
VKWRDVRPLCSADQCILKDQLWNWSCD
IEFDKWEKICQRSFCLLHKRLRTLCCT
LDLERENAFHQFKRCVCNKEIYKWSCD
LDFTRCKSIEPIKKYLLKNYIDSFKQE
LEFVKFECFKGMHHILYGVKIREYEVD
LHIRSIKEIKKCPNGLFTECIEEIDGD
FEFSRADAFRKMKAWFVCNEIWKFEPQ
FEFAQLDNFYEIKKLFRVVDLRNEREE
LELGKLNHFPTFKHVFWSTEFYRCEWD
FEVIKMKDLRTWKKMFLKPDLEGWELD
CEFAKCKCMRSWKFDLVTAQLMDFEKN
CDMKRMDPWRQCKEYCVAPAIRNMDRR
LEIQKIEYLYNQTGGFLAKRFRDLNIG
IELERVQDVRKFHRYIIAKSFRPLEFD
IEFRRFSRFRDVKYVMMPDGFYNTDCP
FEIDKIKRMGEVKRIIARNRVEDVDGD
FEICKWQTIKRRKLDLWWGQLMNRERP
FEFQKIKELKKFKAYLLMTTCEEIELA
IEWGKLKSFKHKKWEFFYQGLERVEKP
LEYHKVKVLHTPKRWLCKAWMGKCDHD
LKIRQMKGICEVQKCVIREFIEHMGCE
IDIWPLPALGQVKICLWKSKVLELGCE
LNIEDNSRFCECNECVLAKHLGDISAK
LNFNDMEPLCPLTDCMLEKSFRQVGVK
FQLIEMETFCNFNTCLLDPNFKDAPCR
CEWEKCEPLIDCSWLCFDKHCREVALH
LDIEKFGRLRGIKHLFIHREMANIGLH
LSYEDMNRCRELNEVLFDRHFCDCSVK
LRWRELCSCRTVKEVICEEHLCGCERK
LKIYEINDFSRQEECFPDRKFYDNSCK
IRICEFNRLCDCDICLVLKSMYDLSCR
LNLRKAEDFCNVKECLMEEHLLHMHCR
FDLGNLEKIGEMKDAFVTRWVRKWGIK
FHFWDAEALRGCPDCFVDQSLTSLECK
LDLCTHKQINQIKRVLLQCEFESLDVD
LKICEFDHLDNHEWYLFWCNVNKTKDP
FKFCDCDHLERPDMHLFYQALRHVKDP
FRLCDAPPLPGEEQRLLQCYIYSFPEK
LHVRHIPRLETDDKKLYKDDLVKPKEE
FRLEEYKAFDACERNLFGRQFENFRKD
LKIDEFKQLHRYDKDLHRRSIVKMESD
LDMGKMPAFKTRKWEFHQAELWKWETE
FDLYKLNKWREVRALLRSLDLPKDEDS
LEFCKVSILWPAKRILVSPDLIHVPWD
FDFGKLDEFFRVREILWFGRLKEKTGK
IQIIRMEKIAELRDCLCKKGIKKVKCN
IYLAKIEDFSRVPRCLFITEFKKWQCD
FEMQRVNMLGGLNRIFIWNEITKVGID
LDLYDLKTFCTLNKCFCNDCFEPAHCE
FDLPKFNCFHDTKKCLIRYHIQRMDCD
LHYDKVTRIKEAKRCLCRRGVTKLPCD
IDFEKLQYMPSLNRCFCRRPFFPIKCD
FDLEDYDMFTQGKYIILRKDLRNFALE
LNFRNVSKFDPLKGKFCHEGLADCKDD
LRLCEISHLEDKDARFFNHSLTQWKNG
CKYKDCRCFNQCNLWFITEVLYKMKQK
IRIKELKQLCKIEYFLCQDHIYKPSPP
LKFVDVQWFVPLEDMFLSWRIQEMEIK
LKFMEFDKFCELESCLCDHDLSKCGNK
VKYRELPCLAGRENYVWEDEYWKAGEK
LKLCEQKGLRGMPFFFFGCDLDKPEIK
FKLNEAPALAKYDEVFWPDGFWPFACK
FELDKCEHFKPCKQVFVETALKNFDCK
FEFYKMDHLYEVKEFILEKVIYNVDRK
LEFRKPEKLGEMSEFVVSQRWRDWSDK
LKLGQIDNLCPCEDCLCDAQLKTKKGK
LGFDDLEYFCSLSECFFEKSIHGLTLK
LKFAAIDRYEDWDEWLVMKYLRDWKHK
LRICDLGTFENLEKFFVWNDIPEAKLE
LGIERVEYLTPVQRVIIKKSFKSIPIE
LDLEKVSTFQGLKKPLFHKKLSDVSHE
FDLGAIQPLKGPKDELIDHNLTEIEHR
LDLAKIPPLRPRDTELMEHKIMEIEGR
FRMCQHPWFTKIEDILIECHCHDIKMK
LRFIDIRGFPDFDDFFFDCRLERVAWK
LRLWEVKRIAPLDRFLCTYPIDGCGYE
FRIPDMEYLGQKEWDLIERDLMNIKRR
FRLIEVKEFKKHHWYFWYPSLYSLDPR
FKIAECGHFHGADEELFEANFGRVDKK
LRLSDVDKFCNLDDIFFAPAFRTFAIN
LRWMEWEVLTACPECLYDWQLKKMKTK
LKLTSIECLPPWDESLLPHPLKQVNER
LTLKQMPRLEGWQEKIWEEHFFKHKEK
VPFKQVSGCENAKDRLMEERVCTCRDR
MHWREIDACDNWDPRFLPEPICPCNEK
LNLARFPNCDENNSRIIRSVMCGCRDD
FKMEEFQYCDPMDQHFRHRNYCSCKDE
IKFDNVGDCKRTEPEILERGFCHCEPN
FDLRRMQWCRRHRKDMCADEWCKCEHN
FEWEKVGKMDEWRVGFCKHRLGDCKTN
LDFNRIPELDRMRNILCNNYLVQKKCD
LDFRGMNEFIKLDKLLCHDFFPQCGIE
LDFSKIDALQSYKKMFIRKSFRRATIE
MDFAKVEAFDNVKRQLMRDQIRKCRSE
LELLKWPWLCAKKRCLVKYDMPKQSGE
IDFRKMTRMSECKNCLFPENFWGWSCD
LDLQGIKRIREIRYVLMGKHIDNYESN
FELTRVRSFRDMSTWIVPDRFEEVTPG
LEFWKIKRVWEASHMLVHQYFEDVGAE
LEWKNMGKVWDMKRMLFPDTWGSVHWE
FNFVTFSTFDKTSKILFRCEMAKIKIE
LEFVTADGLEDIKRFIMQCQLRNMRCE
FDIWKFRPINRYKKWLVRRSFVEVSVE
IEFAKITGFPGMKDYFWPAHLMDMNER
LDFGKMRHLKDPKDLVMDTRLWGLDFR
FELRKESNIPPFKAWLIVEYFCNLKPG
FEFDRFRELGNCSNCICGRKLEDYGTG
FELAKISRFRELKYVFFHQKLLEQEGN
IEIIKVNRFHEVKHALWRCRIADNNQD
LDLRKISTFRSLKKILLCNKFGDLNCD
LDICKFKDLDKWDQLVLKEPLESAKFE
LEFSKMDSFEQIKHCIMWSYIKEPKGD
FELCKFSSLNAYKKMILRCDVGSIHVD
FELCKYKVLTSCKRILFNCKLIGYNIQ
FNLWKFQCMDPVDKRIIKHELMRAKDD
FWLSPVKSCEDWQRMLFKNEIQKCKHE
INMKRYKPIVPFDKVFITDDMERVGIE
LNLASIRRWGEISKIIFSTYFDKPKVD
IELHKWDRFCDMKVCLWGTGFREAACA
FEFRKMSNLGTMKNMIARENIHEPRAE
LDLHKISWIKPWKKLILYDNLTDMQVP
FEIKSIKMFINIKWMLVAERLESAQFP
FDIKGMEHLEDMKEMFIQDKFHEMRWN
LDFWKFKHFCEPRYCFCISTLESHACK
LGLESIKRVPELPTLFCYNKLEELNCE
IKFHECQRFEEINYMVFNEKCPEMKLN
FELRRVGRCETYRLKFFSEKIGECRGH
LDVMKINDCEKSKWMFFKWQITSCKIE
LDWDKIPAFIKIKKFMFRRKFVDMKAE
LELDKIPGFDKVNKPLLKRPLPKINWE
LEMCQLQQLDNWKPRFFKCRVVEWDDE
FELCKIPMLDKDRFRFLKCRLTEYKTP
IDICRAKYWKRQKRYMFKCGFETMEMD
LEMSNFPALQTVKKFFAHDEMWKCNSE
VEWNKCPHIEECKRICARKDIQKVRWE
FGYESFGWVKKKSREFQRKDWCKAQKE
WRWATLPPCRRREDEMLEGWFCRCNKK
LKWQDFQTCNRFEEVICYKHFCECACK
LKFKEISECKRVSQGFFDDQFQNCSPK
LKFTECNSIWKHDECLCQHPLINLDCK
FNIDQIEGFCTIDDCVIERKLRQFPCG
LKFVEGNMLCKCEECFCAKSMKTCHCR
LRLKQPKGLCSIEVCMMPEDYTKLQCS
LKFRNERVYDGIDWFIIRDEYDKWNCP
FRFKDRGAFQRVEVCFMDEEWANINCR
FSFKHVKYLGPGDRCFAKEGLQNATCE
VDFWKIQAWDSFRKRLMRHSLNKHKQD
FEMCKFRTLSQVKRVLWRCGIEDLPKE
FNITKFDHIDTAKRCLLRNGFKPLKVE
IDLHKLPDIGKCKRFLDWERFCDTGQP
CEVESIECLCCCKKCIIKRILRPVGHE
LDLSKANEIGQVNKMLMTDKLPDIDWE
LEIMKLDGLGQCKEIFWTWPFKSPKFK
MEMARCPHLEEEKKRLRKQECGKGTDE
LKFWEIKGFETYDGYLMRVEFERTKQD
LKIKEFACLNSNDEGLVEDPMFSMNTR
LKFREKKRLCEKNEIIFWDNIDGICPR
LGIRGMGTFEQPDKHILKDEFCTLKTD
LRVMDYPMLNQGDKCLIRAEIPKYKCE
LTLGNWQDFDKASTFFHKAELYKCKHE
CDYWKCAGFPRLKKLFIRPRLFEHKWE
FDIVKWKVWKENKKTIFRPKIENAEHD
LDFQRFKRVKDIKCYCLTRTFAKVERG
LELMRLKKIKEYKNMIWHNSVDSFDPR
IEWWQWRKLGDFKHCIVREWFENFGQD
FDWWKVDELEKMERFFIRMQMSELKFD
LEMWKVESIDDINTYLETMKFKNHNRS
LHLPNIDDVHKMDAMLHCSEWKKGDHS
IDFMKLEKIRDWKKMFMSHTFRKCDCQ
IEIVKHDRLEELSVCFIQCRMSDMRCG
CDYYKCGQFGNCRNCLFKHHVVDLQAD
IEMRRVPDMAKCRRCLWREKFMEIAAD
FDLHRMKALSHQRKRLARDDFEKYSDD
LEFKKCSCIDSNKWKLICETLTSMRDG
LEMKKVGAWDEVKFYFWYENLANCRDD
MELTNMGHCKDGKPELYRQEICGYDRD
IEFGQMEMLHASREELLSGYLHQIDRN
LEWMKITAIKEWKDDILPHPLPSCDTR
LELYKYDRFKDIREMLFDDSMKHVDTR
LEFAKINTFGSLKFYLWQCELQKWDKD
FEWPKMQKLREIKGFMEGRKLPKKERP
IDLVKINKFRECKCDLDGKQFPDKDKS
IDIYHFQKVRDSRYDLVTRALPGAEKG
LKITAVNCFKCRDYEFLDKEVQGVERR
LPFEDLHQCRKKGTELFVKIFCAMDKG
ITFEPFPQCQKINKYLFTKGMCPCQKD
LNFEQAQELGKVDNGLWHKALCQLDAE
LKFPDAKELQKVDGFVGSGELPKAPAG
LRFAEVDEFQKHEPPFVGARVHSIKCG
FKLSDCDMLEHCDIHLITNRLRQVKLS
FAMASVGVCEETNWRFWHNKFCEGKEP
LEYKEMPQCEKEKRRICHEGLCSHKHD
LELPKVGQIHSWRRFLLRDEFPKWNCD
LDFFKFPPLKDGRKYLIKATLYNIDQE
FEIDKWPMIDQFKKVLMTSEVMKFKYE
LNLDHVEWLGPMKWMLFMRRIKDIEWK
LGLHKCPYLREETERFIDTKCVEAEER
FKIHEQRYLTPFEGIMYCERFEDFSLS
LKLKNMRDLTRCEVCVLNEDFEHHNCP
LKLHEMDNMDKVDAWICVRQFKEHRMG
LKIVEWDRLCDFQEVFIEVHFREHHVK
VKVEDVEALGGGDWGFMDKYFRKWKGK
LKFDEPEKIWKVEWLFVPRKFKNVRVP
FNLGRMDDLAKINKVIVVGQFRECKPE
IRVFDMKEFYRIEKLLLKYDIEKATMD
IRWQDVPAFEKVDKIMINDMLWKAKLD
FGLANFPYLEEKGPRLLRECLVKIKDD
LQFRPAEPIEKMRHRFYPESVKTARDH
FNFTQINECDRGQARFEQPKFGECKDS
FKLKEPERLERQSQRFPDERFKPGKEK
LKIQDMEYLETEECRLMCDYIKGMRQA
IEFCKLNHLEQCKHRLRGCDIKHTRED
LEFAKFSELEHERTRLMKAGFCDFKEE
LNLHDYATLDAGNKNLCKRGIIGCRDD
LRLKEKKTLYPVDEALIEEQLDSCDLR
LRLKEAGTIEAIDWKFWEDEWGKCKEH
LNLEEVGKVEGQNGRIWSHHLAECKEG
LEFYGIQKCETKSEKLVQKKFCECKER
FDFSRPEYWEETSKKLCTDKFKACKDE
MEIGRMTPCRRHKKDFCHSNFCSCEND
VDMAKFANCRQKKPDIYAGPICEQDRG
IELCKHEVLKASNYEFFQCECKKYERQ
LDMPKWRELKRARGEFYDNKLNEMDKG
LDLGKMKQLRQSRAEICRNNFGHWDRE
LRFSDFKHIREGGKRFYNDELEKADDD
LEVRKLSHCRNGTKDICHERICQCDRD
LDLGKVACMKHPRTDLYKDEICNHEHE
IEILKLSWMNPVKRYIYHAKLVDFDRE
FEIWKMNYLHQVKKCLIKTELSSANWE
LEFGRMESFRESKKQLFKAEFKSWSND
LDFWKHSSFENGKRRFFKVDFKKVRSE
LDFQKCQCLAQAKQVLCKECLIECHCE
LDIEKLGQLWNAQRCLAKRTFCKCPCE
FEMAKFKTIRDCKGWLMTGTFESGEFT
LDIHRQKMFRQQKAEFMAKRFGDCPKA
FELCKWKVLTARKKELITCPIQTIHRS
LEICKSNHFYDVRQFIDDCRFSENPRS
LELCKVHYLNQFRTFLFKCHLHNMEQD
LDWNKYKKFCEVKSCMWPSQFLDIACQ
FEMHRMAQFCNSKRCMMRDMFFQMGCE
LDLMKIEGFSGWKKFMISMPFKNATVD
FEFAKIEHMNPCKKCLGKSGFKQANGE
LEFMKMNEIHNRKRHMCRAGIRNWQNE
FEFGKCEHIANWKVIFWAQRCKDVEMP
LELDKFDKLGEMKRIIPHASLREFNWE
MEFCKAEHVESWKKRLVCGWWTPMKDD
LELCRLEAFEPFKMYFHACDWRGHRKD
FDLCKMEWMKPMRCILLVQNLRKNSLA
FELEKFDPLQKAKRPLLDRELSGIQWD
LDYEDTGMFAQVKKWLVKKTMHQIGCE
LDFYKVRQFPPCRKCMLPHNIEDMTVN
LDFEKTKRIQQAKRFILKTEIEHMGIE
LELWKLKFLCTVPKCFCHSYIEDMTCN
LDLDNIGGFCDQRWCLCKHALVPMCCE
LQLQTRKMICHVKKCLVKSWFYQLTCE
FKFAQFHALDPFEKPLLKAHLDSMKSE
FTLKSWSQCDNASTHVCWDHIGKCRHP
INLANFSDCERWERCVCHPSIDKCKCE
LRFENLPHFRNVEHLVLEKEIMQFQLP
CPYDGCSVLRPVGELVMEKRCGEFDQR
FKFEECPHLIDYEPILYDKKCWEMPTR
FRFEDWNMLCKWDHCLCNKCISGMQAD
IRFYRINPFCPVEYCLCLKYFFDTQCK
LKWWDWKWLCPYEPCIMDAKMNDIGFK
LKMKEFKFLTHIEHILVEDQFYKLRIH
LKFKDFREFDSLDQLLMTDRFMDWSFP
LKLAEVKDLPQLECCILHDTLEDWECP
FKLNEGKQLREHEMFVLDPYLEKWEVP
LRLRQMKIFWGLDEMIISESFFELRMK
FRLGDCKFFGAPDEYVLYPPLERIGFR
LKIWSKDEMMKWEEFLMEAELRKFSER
LKFHDVEFIEHCEDCLWDPEWKKVQPR
FRLKPTKTLYNSDKIMLQEEIERIQVN
LHLKHIRNLCSIDQIIVYEALEPWAMK
IEMKKYRKLCDANQCFWAEKIVDMGWK
FEFRKIGAFNEMKYYLVSETLVSFECN
IDYAKFPLFANLKKILFKAHVCRHDVE
FELRKYKNLCKWKGCFFGERLPQMDQG
FDIMRMKRFHDQKKIFCEGRLVDCSAQ
LEFCRVDSLWDYKEMLFEGGMCGFEFK
FDFKKTDSLKDFKETFCDERLAQCEHK
LDLRRIQRLNNLNEIILQETLMTIKVK
LEIIKMEKIDNVNYIFWKCPLKNPNPE
LEIRKYETFDAVRKIVVNEPIKNIKVD
LDFDKVEDCCKGRRCCFRRILKSCAYD
LDMARVDDCKRFTTFFLVAALNDCEVT
LEINKFSPIGPLKRCLCKKHFGELNAE
LDFSKVKCFGAARHPMMRDPFEDFNGE
LELPKCDPMAGMKKHFFKRVCREFPAE
LELVKVDELASNKWVLCSNDLRSCPLP
LEFLKIDCFCQPKHIFFRVALHGFNAN
MEYIKWNGLMKCKKCLCKRWLIQVQCE
WDYERIKRINEIKRCLGKKNLVKSNCE
IDLAKVKGLCSWKYIIDRTNISERHRE
VEFTRLANLYDHKSCVYRKEFIKPQCE
LEFKKVPCLRTAKRVLLRQEFLRAPTE
YDIQKMSRCTDANRNFFRRELCKCKND
LELQSEEAIERMEKFFCESGFKGCKFE
LEIGKWGPFEKVSRVLTHGKLVEDKND
LDLFKLQVFWPFKRFLWYEAFCDSRMD
LDWGKVPYFRHAKRCLCKTNLQKLSCD
FDLKNFNSCAEMNKMCCGESLDECQCD
LELGRNDELDRMKKCFFKPWFKKMTSD
IEFHKFGIMHKIKSCFIKHQMGNFTCN
LEFAKFEEFEKCRKLLFNVALRSMKMD
LEFPKCNDIKKLKNFFFNWTFYEFDIN
LELRQWPYFDRPRRKLLRDPLCEMKED
LDFGKCDPFGPIKSLMINSNIRDADAE
LELPRIDSMETLKHRFWKHQCNDFKEE
LEFAKLKSIHKWKTRLYGPKFPECEED
LELKKGPAFSRTKRSFCKEEFYSCQNE
FDLKRCKSFQEVKVVFWIDKFWEVTFP
LEFRTAPGMNGCRSCLRKEEFMREDDD
INVKSLKKFEGNQKKLFKENLEKMRNE
FKFRQMKDCLKISMMFCRDSFWDCNGE
FDMQTLDECKKFQEFLLLGRIHECELK
FDFYSIGQCHKSRQIFLYEGLCDCDLE
LDFRRFSVCEEITAMFIEEQLCECRLQ
LDLQKLSKLEDPRRLLMNDNLGNLKCD
FELEGTDKMDDIKRGLFRKSFKKFKCD
VDFHKYETLWTIRRLMVHRVFRQLKCE
LDFEKFESFYTMRKFMVRCGLRKLKFD
FDWAKLDRIEDFNRFICKQQFREMKCD
LDLGKFQHLDTFRQIMWRGRLHEMKME
FTLKNFRDIEKPNKYICHDYLIGCRGE
LKLGEPRTFEQLESRLCNGNFDPCNHD
LRLWDVPHLDDRSDHLIQNKFGEIRCK
FKLSDSQELDKIQCRFFTSDFQKIKDP
FKFKDQRNFTRCDDIMIEEDFERFECR
LKFDDAEHMGDMEMLLMWKEIHKIGLS
IKLEEIDDLASYDDLVIDKWLHPWSER
IKWEELTNISGLEPCFCTKDWVKVDCG
FSYEDCGALVALEEVFAEKGMPGVTMK
CRYVSCQCFNPCEEHIFEPVLMSAKYK
MRIVEFRHVPHFDEILMDARVEDFDFK
FKLADCKQIKPNDQDFWNNSCERVEDK
FRFCDMKWLRPRDWDIISAKLTDMERK
LDLHSQKNLKDVDQVLVYEGLENCDAP
LEFRNMGNFWAIKNMLLADKFHDYEWS
LELGRWRRMDEPKAFIMASKLEEVKFA
LEFWKWEIISHMRNCIFRMQIKDYGID
LEWCRYKVLKSCKEYVMHCSLEQMDYK
IDLCPTEKWSECHEVIFECHFRHMEYK
FKFCTVDWFGKPEEWVMCHHIKKLKEK
FRLTPRDHFEELDTRLVTKKLKEKKEP
LRLIDVRGFSTIEHLILQYKLSEWKME
IKWAEINHLDKVEKHMMRNTICPIKHE
FSFEELCALEEEQKRLMRKYICRVRDE
IRFVEIDSIEREDTHLMHAPLTHCKDE
VRIAELQPLDGEDRTLMKGEFRRMKDE
LEFVRVPKCEEVKLFIWRKNLCQFKPE
LDFFKLDPYEPTRGRLWWHPFKTRKGP
VELTKFPRIDEMKARLYQAPIWNRNDN
FELMKFPALDSMKGRFLRKKINDIKER
IDFKKIPPWDQGKYHFFQDTIWSIKDD
FRCKEIAFLEQIDHWLRSNDIFREREP
LRYKECKRLVECDHVLVDEMLESCSFR
FKFQDVKTFCKMQEWLVQNGLESCCCR
LKFRDIKILHTAEWFFWEDQFLKMDIR
FKFVDAEPFEKYETHLFPQEFNKFRWQ
CRLHECQHIDECESRLVAHSCGKAKEK
FKFAEIQEYERFELKFHVPDWPDRKDA
FRLPDWEEFEKLDGYLAGTRMTEPKVP
LRFHEVQKFEEWEGRLFDSKICEMAES
LRLTDLDVFCKIEDVIWAGKLHEPSIN
LKLHDIQDLEKMDNMIVKWGIRDLKND
IRLKEISPLESYECKFVNDPLEEIKDD
LKLRECSSLEGRDRRIVSQGFHGFKEP
FKIGEVEQFEDMECHFRTRRVREWKDK
FRLVEFDCFAQVDDYLMDGTFHQMPDK
LKYCQMREMEKCEKLIFNCDCHRMRMD
FGILQTKPLRRMPKFLLKYALESCDFD
FSIWNVKNWKDQERYLWKPELNKIEQD
LDFVRVSPMKRASHYLFRVPLYDWEKD
FELAKVDDYKRFRVYFVVGCVKNIEKD
FTFTDLKPFQQFESWLYGDGLEDFEGD
LRFRPVRQFNQDDKYIWHEGLESMQPD
IKFPQVEDLEKIQWIICGGSLRSPKRG
LKISEMEHLEKIGSALCTAGFKKCKCD
LKFRENRHFSRLEDCLCQPTLDDIPCK
LKLKEVKPLGELEGFFIVETLYKTKGK
LKLSESKDIHRFEWMFVTAALENLNAP
LKFEELDVFDTIQNHMFHSPFRDMRDD
LKFKDWRSLQKREGRICPSALGTCKDK
FKLIEMHCFDAADMYILDARLWDQKDQ
LKWCETDAFERADIRFIAARFKDSKWA
LSFASVEQVDKTPMRLWPAGIKDYREQ
LRFREAHALEAIEPRLMGEGVYPIKER
FGFKTTPWLDPECSKLLKEYFYSLKEQ
IKLKDVRWCDHRPNRILKEGLGTARDD
FDLARVDTVDTEDGKFCSGEFKKPKEP
FRLTDFEGVEREPGRFTGPEFRKAKRG
LRFVELSAWDQWETRFHQPELSNGNDS
IKLGEGNTFDKPDSRLHNPDIPRAKEN
LKFAQVTYIDKTEHRLHTQEIGKKKDE
LKIEEFPPIEGFSSAFFKKALWSVRNE
LKWTDLDSWGDVEECLHSCDIREMGCN
FKFKEAPGFCPMEFCFWEQEMSKPCCR
LKFQEPKYLPDYEAWICDECLTSCHCS
IKINDDDALEECECCLCGRMIRSPKCP
LRFEEWDKLCDHDPCFWTTELKKYSCG
FRFKNIREIYRIDSCLCWEKLSEMNCR
LNLKHIDKFRDLKECLMGDRFCDLDCR
LDIDKYQHLRTANAWLFSKKFFELECS
LDLERADEFWKLGRLLYDRRLRESPDG
LEIRPCHECDRWTRYLVTESLCGCRVE
FDIINKPTCDYMKKRLLRTAICQCNEE
IEYAKFKNCDDQNKRLLRCTIQNCKNE
FEFCRMKGLPGWKMVFAKAYFENLGTE
FEIKKCKGINQMKAMAVREELERVGWD
LEFKKMSNLMDVRPWIFWERLCDYELP
LEFKRFKDLWSHKYMFIAEQLQRVPID
FNLQDLSQLERLKNWFWKDGLANVRGD
LGLYKAKGMDDAQKNLWRDKFGDIKEE
IKFPDLPCCDNFEHHLCYKNLCSCKDA
LNLKQVRMLEGNQKRICAECLGPCKDH
LKFKDVPKCESEETRMFSDELWKVKDA
FRLVEWRTLNGEEDHLIPAEFDKCDTN
LKLAEIKRVDDMQKCVVRYKLESIKCE
IKITDFRRWWGGDRCLCWEGIEKYACE
FKLKDLKYICRTDCCFMADEISHIQCC
LELRNIKVYKQHKCYFWMERFDSMEKC
LEIEKFQQFPQAHHFLLKRRLRDESAE
FEYDKLRHLCPIKKMMMKKKYYESCWE
LEFIKMSELYKVKKIFMHEMLCEIDYD
LDFGNMQRMKEIKEEVIEKQICKIDTR
LDMGKVERFREGKRWMMNKQFMKHDCQ
IHLENFAALDPCPRCVLRKYLAQFKCE
FEFKRQKQFCEMKRCFLKNDLWRVHCD
FEFKRAKELSRIKKCFIVEALEKWECE
MEFMRQKKIRDIKKIFCGCNFEEIDPD
IEFKKVKQIGPHNSNFMKDELEKMGTD
LDFGSMRYLCNWNRCFVLSQLEKIPCD
FEFRKLQNLNDMKGIFFHDEFARISED
FEICKFRHFKGCKPTLLKPEIEEFDPE
LEWRNCKGLWDMKTLILKDALESVPSD
FDLKTCRDICTVPRFLLKETLEKVHAD
IDFSKCKRFRQYPKMLVRNTLWQCDFD
LDFAKLDALKKWKTLLAHWSFAEAEVD
MDINRFEQLRCHRDDFEEREFKSRERK
FELDKMENLTQTKTVMWKGPFHNGQCE
FDFEKPDQFNGLNSIMFSKSFHEFTRD
WELVKFERFANPRCVFFWPHLKEYPVG
FDFPRVEYFAPFRQVVVKGGLRNQQLN
LDLGRCKKIAEQKKLVFKSEMKKIPCD
FELAKQRKLKEWKKFLPCPNFEKTARD
FEFLKCNSIKGVRRLLLTANLPDAEVE
FEFHKVGHIDSEKRKMLKSGITTPNQE
LHFADIKYVDKMPRRICKTPLHNMKDD
FGFHGCAMLEAENKRLIKEKCIEFKQE
LSFVSFNEFDKFERRLFKHQVFKLKDE
LKLPDIAGFERIDCRFRMGDLVKYQEQ
IKMAELSSFDSFEYRLRYAEFGPWRDT
MNLGNCKYFDRWDFRLWYSRIYEAKEK
LKFIETEIFDQADEIMIDMKLTDVKIR
IRFHEPDDFCNVDSCFFYSKWRQAACK
IKFDEYSRFCQWDICLCSKTFHKMRCK
FKLPDMKNLWSNEWCLCAGRFYDMGCK
LHIKDLKWFCNCDQCLYLDPLVSESCQ
ISYKKLKEVGRYDRCVIREPVVKWSCD
LDFWKFPTIDDEDCRFYKPKFVDHRES
LDMHKFGCFEGWKWIIIQDRLSDMKWP
LKIGNFDAFDKIERTLLCNDFHRYKSD
IEMTKCEEYDKIKWILSWPNFKTPHCP
LDIIKIERFHPPKCMLVHTQLKQFPRP
LHLNDVENLCKWTNCIYYKNLRTIGCK
LDFCKVEKFRDARGMLTYANLKSNRNK
IDFVRLDKMGEIPNYLISVDLHKWDED
LELEKKENLPDQRSYIFYKPFKNMGQP
LDLEKPDGLKTMSGEFFCKWLNPWDHT
LEIGKFKCLRAKKDHLFPETLEPLDHQ
LEWCQLGFIDSIKRLLVKAECTKQKFE
IDLHNYKKLQEWQRCLCHHTFYNWKCD
FRVCDQKWFTPLNQLFLECHFEDMEVS
FRLIERRIFRTTEGFFIAPRFEDLEPK
FKLHDIKKIAQVEGCVLNYGFEGITCG
LKFRELRQIDNTENCLWTDPFEAFDCE
LKFKNAKTYCEAQMCLISDDVEENSCA
FRLKEIKEFMKLECLFMTEPLESWHIT
IKIEELKALDPCQCCIFWKDWEKLKGP
FKLTDMKWCPKIEVMCLGRALDSCEFS
LKLVEVNKMCESDKCFMQGDIPKFDCN
IKFCEMRKIQDIDLILVHCAFEGCPNP
LEICKTGKFRDIRQCILDCNLSKADSK
LQFGKHKKFKEWKSVVLDGKLEKHDKK
FKLPSFKHIKNLDVVLCPKTFENCNVG
LKLREYKKISEFNPCLLGWTFEKVQCR
LALCQIRKFMEIGEFLFDCPFDKHHLK
IKFMEIKEMPSLDMFLFTCQLEKFRVK
LKICELHKLERFECMFMACEFQKGKYN
IDMVNWDALEGQKHYLMKAPIKQFKPD
FDLQTVKTFGDMKAFLCKTHLEEISMD
FDFDKLDSIAPFKYIMLANYFHDINIE
LRFQDVDWLDKIDAFFFKCQIRGLKLE
FRFPSVGHFEQPDRNFFRNDISNMKKD
LKWGDISQLEQFEKHLCRTCLTRFKTE
LRFHHCACIEHIDKYLWKDSILNFKIE
LKVHELDYLEPIEPTLMKDELGNFKQD
IKFQEAGDLEKMSKCVCRQQVGPRRCD
LKLHDLRNLKNCQTCVCNDDFYKRPCD
LKIGEVKIFSQIEWLCFEPSFDKLNFK
LTWCPMEMIDPIEEYFIEPCLRGVKCK
LEFCTKNALSGIKYMLLYCKLREISMK
FEIHKMRWFKDPNKALCRSTFVQCQCE
FEFAKRKGFRGIRKWLLQVSFEKIEVD
FDIAHCEYIKHYKEELIGCTFKHADKR
FNFAKIERLKHHQSEFVHTNIKRVEKP
IELGQIDQLKEWKPYFFASELIRLEHG
WELEKIPACKRRNREFVYKKMCNLSKS
LDLSKWKAMNKCKSDLFPEQLDKMDHE
VDFQKIPTMKHVKHEFEHKRIPQWEKH
LEIPKLNWIKKEKKSLRKPEVKKMDGE
LDMNKAPVFKPPNSYIRTDELMKHDED
FDLNKIDCFCSCRRVFLIRSFKQMKTE
FDYGKLDLLVQFEKLLVKPVFKQITIE
LDFLKIQWLNPVKKMLCAVKLTQANCD
LDINNMKALCSYRRCFWRDELIKVNME
LDFIRLDHMPDVKKWLCVGHIREYGCE
LDVHKYAPLNQLRRWIFKSHFIDITCE
LELDKVPNFGSQKRIIDNTKLPDESSE
IEFTKVKYFEGRKRWMFRSHLVEMRPE
VEYKKAAAMDAPRKALMKEGFFTWKTE
FDIRDMGGFAGCKDIIVPERFGEPKIR
FDIGRWQKLFEVRKVFCRGTMTGCHIE
LDLYKFSTLTNFKKVFLKPDFSRCTFD
LEWKKVPGFSTAKKAFRREELHKCTSQ
LGFETAPDWKKKKKDLLHKYICDLSKE
IDFEQVKAIKETNKEICHTALEDCEHE
FDITKAGELKTHKRYFATNDLGKSEDE
MEYYKCTYIRGIKHWFWKRCLVAGDRD
LEFRKFKHIPEARGMMPKEEFERMPYD
LDWCKVQKWSELREIMFGQRFMEEDAK
FDIVNMERWKESKDFCWDKPFRDPDCR
IRFCEWEEFIKWEEFFLSCSLNSMALR
LNLEGCEHLMAPEEFLFEKSCKGFPVR
LRMCDCEMFLSIDIIIWEQKCKDPHMK
IKWCNCTKFKDMEEWIWECSCANHEPR
LRFCEMQRWYESEDFIMPCQVPKHKYK
LRFCDWSSIGPAEQVFLECCLAGVHTR
LKLCEQDAFYGIEEYVFESEMRKVEVR
LRLDRTSRFPEYDRCLLKRYLQRMPCE
LRYIQFAVIEGLDKWLWRKVVIPMRHD
FRLENIGGIDGMDTNLWKKPMAGCKHD
LRFQGFGEFEKDERRILRPEICKMHDE
VEFIKCQACDPVKHYFHKTKVCEHKRE
FDLGKLERMDDFKRHFLACKVIDFKYD
FELWNHKLLREHKAFFCNGVLEEVDCQ
FRFKDLGTFAAMEYVMLQEDIIRVGLK
LRWKDFGVIEGFPNYLREEDLVGEPDQ
LKLKDLSHIDEGDARLKREDLTRSGDS
ISVVSLPVCDKLDKHLYNAQFCECRDD
LPLAPVPDCDRIPNYIWRNNFCECSRD
LELGKVDDCTRFDKMFWTEKICECNLE
LEFCKRDALASVKKVLLHCNFRGVARE
FEITKLDQLYKYKCMFVHTTFRKISFS
LEFCHMSHLDNDRRHILNCRFADLQGE
FGFCSPDEIERPGNWLLKCNLHQFRED
LNFCDTEEYPKMKEVLIECGLKGMTVS
FQFCKFSRLYEANKFLLTCYLNKLRME
FDFCRGKALAPMRKFFLQCNFEEMKCE
LGLNGVKIMEAKSRRLMKDHVEHPRDD
LTFRNLKEFEGLSRHIFKPMIDPMKHE
IDFCEAKLLRGPRKYFCKAQIESIDND
FDFYRMEHLCQKRNCLIRWTFKDLCMD
LTFMSIENVEKLSSMFMQKCFKRLRYK
FDLAKMDDYEKMQALLYVSPFREWRLA
LGIMGIEDMEKMTQIILYCTLRDCKAK
FPLATVEYIERNKESFIEGKLKDKKDK
LDLASAEKFKECDEFVMETGLNQFDFR
LEMSQWTPFKPCKEYFLYTKLMEIDQK
FEFYRMKPLRDNKKELMKTRLTEWQRE
IEWHKVPRFHEVKRYLYRNALFGCPEE
FDWIKVRKLCDYNRILIPMRLDDVPHT
LEMEKIKTMRNLQWFICSKSLEGCDTD
CEFNKTPPLCCCKKIILKRYFLKVGLE
FEYTKISKIQNWKKIIIKPVLTKCKIE
FELKRFDVFGAFKPCICKDDIKSMGGE
LDFPQVTRLSEKKKGFCHQGLSPMGGE
FEIKNMKQFANLKGFFMRDPIERWALS
IEIRKYDELGKARWCFCGDIFRKSPCG
FDFKKMRKMAQLTACLLWDEFWKFECG
IGLKPMKTLSEVEECLCEEGFTGVGCR
IKFKEIGELHRSEYFIIEDLFIAIDVK
FKLGDVRGLSPWEDLIMDATFEKIEPK
LKLVEIRVLCPVEQIIIPDWLEEIPLN
LRIFEVKTMHSNEEWFIDVRFESLPMK
LRICDHKLLWAVDELVLEVTWEKLDIK
LKFVNVKRLHEHEWFLVQAGIASLHIK
FHFGDLKSIKSAQELLCWAGLEKWEIK
FKLKEPRYFFKNNYLLCMERWDECGGR
LKYEEMETVDDLEDCLCEKEIPRGPCS
FKFQRWKELRRSDNELLGGYFIKLDRG
FELYKCESLKPCNKELWQNEIKKFDKN
LDLMKMQAVKTKNQEFFRQHIEQVDKD
WEFAKNNPIKECKQELIGAQLTEWDKR
LDLRKAGRFHDMSFFLHKDELVKQDSQ
LDLWKYDSFCDVRKILFGHGLKSMNSD
LEMMRVEYFTHFKWLLCGHGIKDHDCP
FDLDNLPCLHGIRKFIIAKDLTKIEWE
IELHKWASLWEFQRLLFQHDFIRMPGD
FELMRQGWLRQSRSHLYKKHFCELEDE
IELGKLNNWEKAKRRFCKDKITEMKDD
LDICQIQALDNWRSHLWRCGICQVKED
LDFHTVEGFYRVRGIFFGDDLYRFDLG
LGLESVQQFTRASKHIMKKNLPKWGPE
LDWEKVNGCRSAKKLAINKPIQKCEMD
IDLCKVSDIRHVKRYCFSSDIAKCEHE
FDFDKLTYFRSWRRLLVHRRLCEAQYE
FEFGEVKKIAEMKEWFMQCGLEDAEEK
IEIWKIEKLRNCKEWFFEAWVYRLDYK
LEFCKLKQMESPRRSFFKCRLDGWQRE
LEFRKAKKLSEIRWMFCHPKLHDVSGP
FTIPTWKKLREHGAWLIGWRLEDMDMK
LELEKMPYFRNFKCYLCPSRFYSQDQG
LEFTKAKKLRQVKRWIMGWGLSKWEPN
LDFSKAGQIRKVKRFFIKPGLLSADIE
LEFTKVDNLKRPRKELCDSGIKDCEHD
LEVCRCRRMKDTRCEIIGTECPKLQTS
IDVFKFRVWRPVKRYFWTGSMDRMDRD
LEFCKISCIAPCRKVVFQSEIHKLGVD
LELDKWQKVREFKTDMFGKHLGTMDHQ
FEFWKISKIVEPKELFCSPGFYHCTPR
FDIKKASDCRSPKWDLIEEQFCGVDKK
LELDRAPPIRPTRDEFFDERIWGMEKR
FKLWDIKMCRRHEFEFVCKAMAPCERR
FKFAEARVLKSSEQELWGSSVDDMERQ
FSLGQLKPYKNYPYDLLCTPVEPVEKG
LGLTSIKSFKEIPQYLWCANLERHEHE
VKYQDIAMVSKLDDFLMERGIVSYDMK
VKYGQIESCLQIEEIICDGKLSECQIR
IKLCENKNFWDYEDMFLEAVLEKANFK
FRLKDMKKMRNYSCLLFGQRLESFDLT
LRLPNNKEISRMESFLYYAKMDEPDMK
FRFKERKWFHAVTDFIVSDAFEKVDPR
FKLKEIKNMRKMDQYFCTDYIYKCEGK
LKMKERRDIQRLEHLFFSEDLDRLQLR
LKFRSRPGCEDIECRLLAECFCSVKYS
FRIRQIQGLEGLEDWFVESWLIKIKCR
FRLCEPNSYDDWDCRLLAAPFEEIKDA
LRLCDWKMLHHLEGMILECQCEGVDMG
LKFCQCKPYRKMQDFFLAAECEKKDFR
LPLWDCKKYKEVPNVIFEPKCEKGECK
FKLWDIRNFKNHECILLPPHIESNNVC
LKLIEVKQYRPMAFWIICAEIERHEPC
LTFQNLKEVKKMDHDLVMGEVERAEKA
LQLRKYKRFRDLRPCIMGEHFDTVDCG
LEWRKLQAFQRVRCCLCQEHMKDYRCK
LELSKIKIIKEVKQCLIPDCIEPVSCK
LELEPREKIEEMKVCICMRDFKSMRCG
IEFARWERFGELKAMMLSSDIKKCNQD
IELERVNPFCKMRRLFLSRTIKQHKLE
LELASLNVFHGGRKDFFYSEIDRPPNE
FDIYKLRRIKDFNKFFMRCQIENCEWE
CEYMRCGCLRNCKHWILKDTIVKFDQN
VDFTKCSPFDGGRRRLIRNECCKLKEE
VEYIKVNTCCELSRMVFRQHLDNCSYD
LDLIKVEECWKLRRLFIAVKFRDCGKG
LEFETVEWMRGHKPYLFERDFKKIDHS
LEFYKGEAITQWKGILEGMRFRESHKG
LELCKVESFCECKHFLWFPDIHRFPLN
LDLSKIKPFKTIKKIIWREALQKSDMD
LDLCGFNQLHDAKRWVLRADFSKVDHD
LELHRIGGINGIKRVLINHDFGSLQQD
LEFWKSDQIRPVKRILWPANFKKMELQ
LEICRMDRVTNIREYILTCGLNDVDKK
LNFCQVERLEESQDCFVEVTLRGGRHK
FNIQQIGKVRDKNDDLMDPPLAPADTK
LKLAEIAHLREKDEEVCEVTFNQCESK
FRLIGMPDFKKYEELVFATDLWRHEVK
LRFCNEEKFTECGDCVFEMKLREMTCK
LRFTNCDILCQVDNCMMERRFHDIPCK
LRWTDAGCMDPVEERLTEHKIFEAKGK
LRLWDVRALDPEDQKFLEPKVQNMREK
LRFKDMNYLERAENRFIGEQLKKKKDG
FKFKEMAEFQRFEQCMIHSEFCNLDCT
LKFQDIDDFSKCEMCWCGKPLPNLDCG
LRFIDIQNCDEPDEIIVEAGLCSSRIK
IKIEECAQCDDFEEWLFDKRMCDHHPK
VKIEQVDPWEGEEEKFCEKSFKDHHEK
FNFADIRHFTEIDMILFKENFEDMSVQ
FELDKLKKIHQMKICFVAHGFEEAPCE
LELYKSRKFREIRRILIRWNFQNMEME
VQFKKFKPCDKKRHRFLKEYFAKCKGD
IEIGKYDRLPDIKPMLFTCHIRRFGHD
LKFEEMERLPETDQYVMDKQFRQTGTK
LRFEEFPKLHNSNTFFLDKQLCKLDLK
LGFRPIDRVDDCGGRLADETIQNGRDG
FEFWRCSNFDSQQHRLYRAGLSTKKDE
IEVSKFPCLEPIRKILYRSRFIERRLE
LDIRRIRHFCEMRFCLMHEKLQDFPCQ
IEIKKINTFIKFKGIFWPEEIMKWKCG
LDLERIEEFYKCNKCLIQPPLKTVKGE
LDMMKMNGIKGMKKLICYSEMRKLECD
IEFRKFGKMYEVRWVLLKDHFGSIKPD
FEFCKHNKVEEVSRMLCYCGITQCRSE
FNLCEMNYIGQMDECLLYCPLEELDLK
FELGKMEKFQEPRPIILPGPLKSIRVS
FDFEKAGRIWDMRYLLAYKRVAEIKLP
FEFEKNESLKHWRGWLCVSEFRPVDCG
LDIHRADTFCELHDCFCEHKMYDMCCK
MEVCKFEKWKDFKEFILYPTVRSIECK
LRLAQWKEFKKTDEHILCPYLSSPEWK
FDIFKHPMFEGMNEILLEMKFREVNVK
LEFPKVGKFKEQKNYMRNSRFAPEEDP
FDWTKTPCFRQRSDEFVEYGVWGVDRK
ISLESMHEIKRKSEEIDHKKIHEGGKN
FELWKLNHLRESKNEILCHAITGIERQ
FDMCRCNTYKNKKEDLLIQYCVDIERK
FEFQKVHSLKDRKEVLEDHNFCEQERK
LGIHNMNSFREFEGVMIEESFGNMEIK
LGFEQLEAFENVSDLFIKKHFKEIRIS
FSIEKMPPIRPPSCELVHREFDKADKG
LRLDDLPTLEDWESWLVNRQFYPFNGP
LRFRDIKNFTAWETCIMPDKFPDMPCS
LRILEAKMMAHCEECVCDSHLVNFGCK
VKWRERKGLEPVEYCICNYGFEKVKAK
LCFKGPPKVEDPNDHLCEDNLFDCRDK
WNFKSIERIPDEKERLCEECFKCFPDK
IRFKEMAACHGLSQVLLWEPFCPCQVK
LKWKDAGPLTQVEEVFIDEQICPPNVR
LRFLEKDAICAPEDCLVSGEIWKWHCK
FRFHDLKDFPNWDKCLYYEDMDKVQCE
IDFCKSDRFTECRRVLFKSKCIDMPLE
CGWCNCKTYERFDRLCIGASCEDTKWD
IKLCDCEEVYRTDVWLLPCECQKVGMG
LGICACEIMEQSSDYFVSCECKQFKPK
LRLAEVDNWDEPEHRIWKADLCEPKEN
FRIKEAPALEGFEACVMRNELPKMKQP
IKCKEVKTMDNVDRRFYHEAINKIKQD
LRMQEVKSLDNTNHNLLRDSLENVKGP
LPFVPVKRYDETDKDLVVAALEGINRE
FEFCKLGGFSPYRSELYCQKICEHRHS
LEFNKCSVFWPNRRFFFRKPFAQMKME
LEFWRFKAFKKVKPLLYRPRLWQGEQN
IDIRKLKEFASQEKMLCRERLVEFKCD
LRWRDTKGLHGANDMFIHEKIVEVHLK
FKFREWRPLNQMEDILEEERMVDWDFK
LRFWDMGSLRNLDEVVVEGMIGGIDQK
FKLVELPYFRTIEDLFFFNRIVDGDLK
IKFSQFKTWRDVDQEFWHGTLDKPEHH
LEFDRLDRFRDTKNDFYGDHLSRMDKG
FEMCKCESFRDLKCFIFGCAFFKLDFN
LEFPKHERLCNLKCCLLYKYFHDISCP
MDWIKYGFFGPVKSCFIKSTMYNMGCE
FDLHRLQIFCPARKCMLKHDITDIDCD
FDFVRVPKLVDSRKCLCTNGIGPITCE
LGIHKCNVICGAKKCLMRHNFMKWNHE
FSLEGWEEIGNITRCLFGKVIRDLGMD
LELENLEALCAIGSCILQKEFKDINCP
LELVRCDWCDEMSSTLCKEQLHDCQDD
LEMWKIEMLCSPKGCMLPGYLKKITCG
LELQDVERLCELKCCIFVKELRKVPWP
FRFDDLEVIGSLEVVFCCRQFKDMPVC
LRLSDSEVINPYDCFIFCPEIKKLAAC
IRIIDIEWLERCDAWIYCSSLKTWKRG
LRLCEFKCFESLEAIFECHKISSYKKG
LRLCETEPLEGNEKRLFRNDCKNHRGD
LKLVELNGFESGEHYIIKYHIVDTKQE
LKIHEIDKVEAMDRRLCSNSIKTMKDD
LKLKDLKSMHNIERWFVCDRIYNFHIS
LRLYNMKRLPECDPCLTSPEMEKIACK
LKIRDTKTCADFDDLLIWDGVEQCNWR
LKLTESKMMTACDECFLMARMEELSHK
LKLNERKDFKPSEALLLADEFEKPDAG
LKLWDQKYLCTFEMCILDMKFYDMPCR
LDIVKLDRFREVTYLFFDWNITNMELK
FDFVKAPRWDDRKAHFLGYRLCQMKNN
LDLQKMDEFKRCQICLVTYPLHNMNCE
LEFTRFKVIDGIRQCIMRAKIDEFSCS
FDFHGMKRLHDPKSMFLNDDLDRFNPN
LEWSRIPPIKDKREELYEPALCSQEEK
LDIQNLGRIQECKYIMIYKKLAEVQMK
MDYTRCSTFKGYDDDLWENRCVDMEEK
FDLGDMQKIWDHRIMLIIGKFNDFKIA
FKIAEVELFEQIDPWFFEGTLMNMKGK
IKFRDLDGFDTSEDDMFEESIPDEKGK
LKLEDIEDFQQWEDPFIERDLKRAPTK
FKFDDMEPLGKWEHVMIARSLKNAKCK
LRFHELGQLEKLEMMIREEEFARWKLG
FRFTQLQTFEHQDSRLRNYEVPKAKDN
VRMVECSCFDSGEWRLYDASFKSNRER
FKVCEIEGLDTIQDRLFQVGIKGVRWK
FRFAQIDNIEQIDFCLLEVEIKNIRCK
LRLNEMKHLNDIDNAWCEGEFEKVQCK
FKLIEFKAIGAMEDWICHASLDTTSCH
FKFPDMDNYEKFEPRMITPPFRRAKTS
LTLQEPEAFPKLKEIICERWFKPLHCR
FTWERMDPLCHYQGCFCPKALKDANCG
MKFESRDKMCTHDMCFIQRDYKKLHCP
FKWGEFSSMWDLEECFLEGRFEDVGFR
LKLQDLKPIDGLERHIFAHALYKIRCD
LRLAEFKVLEKVQRHIFTCNLTRMKDD
IDITKADEWEKMRKPLWKGDFKKSKKD
FRWTDMKMLCNMDRMLFQHYVIKAKME
LRIKEARYWEPWDGHCFAEPIEGWKSA
LRLHEVKQFEDPDPHIYKHRLESVKDS
LKIQDVKKWEPNDKRFMREQIEGFKYE
FKFAEVDKFERMEPFMMQSHLKGIKFK
FGFCGKESLHHPKPFIFDCEVKKISHK
LTLVGWKYLKEPKEYFINNHIQDAEKR
LEVCKLRMFRGIRKYLVKHTICEFDVD
IDLDKLSYFHDIKRILVRNQLLNLSLD
LKLEEIKRFCSIDWCFFWKYFMEYSWP
LKFPELKAINPAEKRLYHNQLAGLNED
VKYYEIPVFYKGEKRLIKGGLHQIRDE
FKLQSIKQFNRAEKNFLKNHIPKIRDE
LRFETLQTLRGRDEDLVWKSICAAGKK
LRICEYGPWKTTDDELMDCDIMTPDNK
CRFGECKTIRDSEQEILTNQCDRVEHK
FKLEDLKHIDPHDWELDCKKLDEDDKC
LRLGDMNAFEKLEPFIDEHKFPEHSTK
LKFGDQETLGECENCLCDGALFTIDCR
FKLKDLGHFETIEDWFISDHFCHQKMN
LKLCEWKALRGVDDWIYDHDLYNFDAR
FKIYDPNNWRDMEEEFLEKALPKCSHK
FKIKEFPRFCEAEDWLAEEGMYSATVK
LGFKEIRSWEKIGSRFLPEYLCKVRER
IKMVDIEAIEATDPRLVHPKFRDLKNR
VRFPELNKISDVEERFWQGKVPDMKDK
LTLKSKSRFAEAKEIIVQDDWMRFPAK
IKLREVPGIPPEEGRIKGENLPKTAEK
FKLKELPRFPNLEVCIWSEEIVRHRHP
FKLREWSPISKQEDPICYEHFEPCDGK
FKLCDMEYFWSPEAILLEGQFKQMKIQ
FKFYDLTAIDAWEDCMMYKEFSKIDCS
FKFGELDEFGKFDECLLIRSLKPQQCK
LKFCDLQQLRKMDHIFIDCYIIECELR
FRFWEPKEIKKCDILLFGMQIDDIELK
LDFCGIGEMDKITRYLWRCKLANHRKE
LRLKACQALDTQGKRLVKNEVQRIKDE
IQLANCTGFEGASRMLKKGELAKEKNE
LDLQKVHTLDNEKPRLCRAGLPSCKGQ
FDFEKWCVINPMNKYLRHRDVCREKEE
LDFDSRDGLGNCKKMMLRHQLRKFRFE
IDIDKVDALNKVKIAFIRKTLRKIEGD
IEFMKVETLKDPKHWLFHQDLHKYNPD
LEFCKPENFREFKMWIIQNDCSKFERP
LEMCKLRCLRGCRHYICSDHIDNCDVD
LQLNKMRALKPERKQLLAGKFEEVENE
LDFRKHRHLPSCRSLFCKECFMTCSCE
FEYKRVKWMCSVKKCLTKEEIPRFPHD
LEYKKVRMMTHIRRYFLKDKLFDVDWE
IEFPNVDKFQSWKRCMCKRDWRKWDCE
LDIWKYDPFAKGRKCCCSPKISDMSCD
LELYHFRRLSDIKYCIFTEKLWNLNCK
FELERCPKFCDYKVLIFPKHICELPFA
LEFWKCESFRNVKELILHAPCRDADKR
LDFVRFDAFWRCRYWLVKAYFKPIAPE
LDLAKMKKLKSGRRCIMQSEFNRLDCD
LELPKCQVFKTLKKMLLKRDCCDKDCD
FDLHKMNSIEEMKKFMHKEEFPRCHME
FDLHKMKSFKDFKKWFLTTPFCKWDRE
LEMKKVRGIKGCKYWLAEEKLTPLEAK
LEVVKWGCFRCRKEWMWDAKIMDKQPR
FELCKQDKLRGFKPLFDSCKFRDDHRT
LDFMKINTMEDVKCYFMAWTLCDIRHS
LEFDRLTEFWRARKFFCYYQLSDAQCE
LDLFKCECLEPCKHYFMGHGFKQYKHE
FDWTHITWLDHFKKRLWKQKLAQAREE
ISLCNWPCMEKGDKRFRTTDMCKIKEE
LNLVKLKVLDPQQKRFFKCQIWECKHE
FPLGRMEKIDDPHNRFAGKRFREVKDS
LHLAHMEKVEEFAERFVSAGFKGFKDK
LQIKECKMLHTMKDMVIKDKLVDCRFK
LDICGNQYFRDPSEMLLDCKIPDWEPK
LRLCECSDFTRYEELCMDAGCMNVELR
FKLCDCPHMRHMKDLFFECLCVGMEFK
LKLCDVKKMPSVNDFLLQCCIEHIPMK
LRWCEVRRIQELSGYFFHCTIENFDMS
LRLTEWNCFPAVDDYMCEEQLGRVKAK
LRIGDMGYLDDIEECICYTGFGTVQCR
IKVGEMDEWEKCTPCFLEANLKKVKCK
LRFKEVKKMPDIPPCMCADSLNNTKCK
LKIKDIKYYGRLDVCLCREALDTFSCQ
FRLPEWKHFHDVEVCLYSTEYDKMNCT
ISFREIREFCKFSQCIFGETFEPMHCG
FKLAAYDEIGKCEECILPSEIKKAGCQ
FQLYNMEEMHRREYCICVRNFRKLECK
IKFNEAKDMKKIEEFFICDPINNIDMK
LKLEEFTQLMTLEPFICYRCLKPWPYG
LRFQDLTAFRPFEYMILVNDFERMEWK
FRLNDFNCLAPYEEVIMPRSFKKMSLK
FKLHEPKQLCSMSLCLMPEHFERMACR
LKCNEIASLRTMEDCWCDHHMASFDCR
LKLREWPKFVNTETIIWCENLWKPTCK
FRFKEIPGLAPKEDHMFDQQLGKMPPR
IKFWDWEDFPKIDFWFLIGYLKKYQIT
IKFCEVDWLCKCEQCLRNSYLRGGSWK
IKFNNIKPFGPPEDCVITGHLDDFDCK
LRIADVARLQECEDCWWERKIADHNCK
LDFMHVARFCQIRDCLMGAGLWDWDCK
FWFRPRQNLGGMKEFLCAESIERCGCK
FRFREPGAFPPQENLMCPEEWIKLALK
LRFDEVEPFARYEQVICPRHFKSVTCG
IRWEEINSLCKCDQCFVEKEWYNIGCR
FEIVKIDVLIKWKHMLLKKLLRKLQVD
LDFAKFDSVNDFKWLLCMPTLKACRSP
FDFDRCDQMEEHKTRICTNRFRQCKDT
FEWARADKLEGEKSKLIDCKLKELKDP
LELPKIDKFTQLRNIWVEAKMKENGMR
FELDKFEGVYDCKVMVCCKRIRDCKLE
FELDRWKAIRKTKHEIYRHSLEKSERE
FDLLKYKRIKELRRILITVQFEKTNLE
LDLCKSKHFGDSKKIIMAAQLESPSLE
LDFCKWNEIKKGHRYIYHCRIRDMTMD
FKLCESEEFAKIDILLLCQWIRPLRAP
LKLCSFQEIDKVDYIILECELSRGNMK
LSLCPFEKIHDWNEHIFECKFQGMNRK
FKLGDIRRIEDCNEVFFEGPLIDIRVK
LRFSEMPAMDSMEDYFDDDSLWSGGKK
IRYKDFSMMCQFDEMLFEDGLGGMDFK
FKIQEMGGFKSGEEVFWEAHFVQMNMK
IKLYELKDVGKVDHCLCENQLSSFNCR
LDLHKMKLICRWHTCLCRDSFMQVGCP
IEFESWDKWNEMKGCLIQKWLKKLDCP
LEIEHMEVIREIKTYLFMRCFKEAEVN
FDFEKIAALRAWRKGLFRRCIVAIDAD
MEFEKLEALIKFRQCIIAKKFKDWECD
FEFRKMEGWNGWTSCFCSEPFRRGRCG
LELPRVDNFSKAKGILMQFKLRKHTAG
FNLADYDKWDEIKPKLVRPCLPGLKDD
LKLGEVKKLDELNGRLIQNTFNQLKTR
FSLASVPKIDEHTKRLRSTRLRETRDD
WEFCNPEHLNENKKNFLRCSLRTVRQE
LEFVKDDNLCSIKRILFPGRIQDIGLQ
LEFKRMTRIMDFKHLFAGEELLKMRAS
FDLEKIDKFRNTKHYIFKKVLRKVPMD
LCFESIEPLMGVSKLFYKKELKKINFE
LDLPKMEKFKEGRCSLWPREIKKKDPT
LDFDKWEKLGELKRPIVSNPFRKIESE
MEFERLESMKPMKAELECKRFRRSEKG
IDMARVEWCKKYRTEICQPPLKDCDKP
LSFWKFKSLKKKSMEVIPPDFERVERP
VQFCKEKVIKPNRMDLFNCNCDNFEHQ
IELCKVETMQQRKIDFFAGGFKGCRKR
FDMIKVSKMDDMRWCLFQARLAEPKND
FQYWKIAMIPKLKKCFMRKHLIDVKCE
FDWKKCAALGKSRKCLIRYSLVPAPCE
FEFEKAERWPDVRGCIIWSDIRKMQCH
LDLGPMECIGSTRKMLVNREFKKLNFD
LEFKKLQKFKDLKFFLGTEKLMQYDHG
LEFYKIKSFKGKRWVFCQWDFSNCQVG
IDLRRFEELYSFKILLCSEEFKRLKPT
LELLKIEKFPHLRNWLFPATIRRMPMN
LELQKFPNLRRPKNELLHTAINNVDKS
LEVWKFENIKKFKAFFVKNKLKELDKS
IEFMKLKKLREAKYDLCDKPVPKIDRK
IEIPKFKDIKKRNMELLNMDIESVGRP
FEFGKLEGFKCGKNELFCGPFQPWERH
LELEKLSPIKPSKDDLMDKRLQEVESR
FDWGSIAHLREQEDEIMEGNLVEAEKK
MDICRWEAIKARKVDLAYHKCKELKRP
FEFYKVDCIKTHKWDFRMPDIKQTDPP
FDFAKIDRFKDGTNDLEDGNLHKSDRN
IEFVKCGCFSKMKNWLIKEKLMEIEIE
LEFTKVPTLRPVRRWLFVPTFYGVEMG
MDLPKFKGLRGIKVEVFPQPFANIDHR
LDLYKLRPIKTRRVDLMQQTLDTGNQA
IDLVKVRKLREVRHCLMECGLWDRDCT
FEFVRFQALDQCKECILSIRLMGVKCK
FEFYKIEKIGECREVVLDGSFCKVSKR
LDFWDLEAMGGIKECLIERQLKDMTCR
LKRQDFDKYCEGEDCLCDKGVPSKDCK
IKWSEFKVIPKCEECIMEKAFDEFNCK
IKMDEVDQFCRLDQCIFGKDLVKSGCD
LTFDNIKALCHHDCCILWKRVEEYPCP
FPFPEFKELARLGKVIMRGKMDEYTIE
LEICKLRWFQGVKHMLMRPKISDMEWD
LEIVKLKMFCEGNKCLVGARFYDLGCS
FEWKRLHKFCNFRECMLDDKMANLECR
IDFWNLNKFEDAKYWFLCHNFKNVKNE
LRFGEMSGIDSVDMKLLKNPLGTLKNE
FKLAEPETLEGEDVYLHPVDFYTDRDS
FKIYEMPPIERIEDLMCTQPIAGCKYK
IKFSEINQLEHAEWRLWAGRVPEWKEG
IKFIDCQWFEKLEHLFIQGTLYGYKVD
FKFAEFSSIDDMEHVLLGNELIQLKWH
IKLKEGKTFCNIDGCFCENCYEKYCCS
LRLTEIGTLNNADCCIWAGEFVKAPCG
MKFQQFEYFCKLDECLAFNELKKCSCK
LKMNEGEKLCNCDGCIIQTWVKKIACK
LKFGEVEYFVKVGVIMIGGRFKNCRVN
LKLSDVDHFEDCDACLMTTELTNYKHS
LKFAEFTELEKTDSLIYHYDLCNTRPS
FGIAGCDGFDATGRPLRKPELKENKDE
FELRRFKGMRTIKKCIFRDNFQNFEAE
FELKRGRYCKSLRKVCIRDYVDKCELD
FEFPKVSHIETHKPYLIPWKLDNFKEG
LELNRLNPLWSCKNCLLGGNFWDIGCN
IEFQKVGGIGNVKKGLTAKRFGEASDQ
LDLEKWEKFLELKIFFCPRGFRTVNTP
FEFGKMDNFVQFRPVLVCADWHNAPVP
IDFFKLDNLRDGKRMLIKAGLRRAQID
FEFHRVQCLDSFKKYLVTDYMGKVRLE
FDFPKMHHFGDDKKIVIHQTFHKMQVE
LEVEKIGKLCDSRRCIFHKSLVSSGGE
LEFCKKQQFCKCKNCLINHHIRRWGCN
FDLAKVKGLCQCGRCIFSGTLWNAGCE
FDLGKMEEIANIKTCLCPVNFKKHPCG
LEVDNLELICGMKICFHTKRYKDMPCT
LSLKRVKTLTDMNPCIMRETLYSMKCD
LKLTDLPCFVGVEEIIVDDCFMSVGMR
LTLMEQEILCSCGVCMIEPKFRDLPCR
LNFVSIEYFESYEVHLWSARVKDMRDS
FKWWDFSGLEGQDGRFWPPGLRGCREG
IKIRDCKCVDPMDSRLRPDSINEPKDS
IHFCEMEAWDGNECRFRWPDLRQERDG
IALWSVEDWPKCNKMLMKYGFRDWKWE
LGFYGLSPWDNVGKWLFKKPIKNFREE
LEFFKINFIHPCKRCLLQPSLRPLDVD
LDIDKYEAFPGIKGLLCANHFKECRVN
LELDKVASFRNSKRWLARRWFAPCDVE
CGIPAMKPLKDCDRVCIRDTWEKCEFE
FNLCRLKMLRKPKKYMCSSDCEKWDDE
IRLERCPGCQTYDRYCYKRDCCKCNTD
LEVEKIHDLGDWDKCMVRKTFMEFGCE
FEFNDWGELQRFRECFCHENLADIECR
LEFKKYKKFHEVKSMFVPNRLMGHNTN
LELFKLDTIASPRTCLCIPALRTISCS
FDFAKMDQFMPMRRMMFRASFKDCPTE
LEFPRAGVFETEKRWIYKHDLAKMNKE
IDFPKLEALNAYTRRFMKHDFRKCSGD
FEFEKQDNIRKLKAFFAIHTFRDIEGQ
FDMYRIEHLAPAKSCLCERALKEYRCT
FQLLRIPGCKGARKYFLNTELMKCNRD
IEIAKYKTCRDERPYFCSCKLDQCDED
FDFCDVRGFVSCKSLLLKCRIQQFKLN
FEFHRWPKFKERKSYFYEHRMFEMAPK
LEFRSNKEFRKVKTCIFRDALDQMDWG
LPFCAIKPIQGLSKLLHHCKLDNENSD
IEWCRFKVLREADRIMFECDIEKYDWE
LEFMSIKAMCDVRKCVLKGEIEKYGVE
LDIAPAKEIWKVRKFFWKAHIEEGPID
LYLDRFKYCNKFKRFLCGKRITECQAD
LHFPPLSACDPYSKRLLKQSLCDCGEE
LDLKKVPVCGPLSAMLCQEHFCDCNIP
IEVCKLEYVPKLKIWLGCGSIRQCGPG
IELARADSVDAMKPHLTPPKIRDVKDN
IELKKMESMDGFKGKLIGGNLHGIKEG
MNLTNYETVEGPGARFKATNIRDEKEG
VGLKNCDSYDKCDARLRQEDWHKTKED
CRLYDCDQFENCEDWFIDDELKKMKLR
CRYYDVPCIASCEDICIEKRFWDVKVK
CRYEECEILWACDDCIIFKWLWPLNAK
LRFEEAENWDQRHYCFMVKHIRSIKCA
IGWESYEEICKFNRCVCRKSYKQMKTE
LEFCRINWFKKMKKWVMRPQIARWDAD
LELVKDDILCRCKSCMFRWEIKRFQCS
LELNREDKIHTPRQCICYRSLKSWRCP
LEVGKWNTWKSVKGWLVTGRWMDFDPG
LEFEPIDRFRDLKGQLLSKHISSWECS
LEFRKMPSLDEHNACFCNTSLWQLKCN
LELDKVENLHTAKKIIFRRHFKDASHE
IDLFKMDKFHEHNYCLLDTNLKNIPCD
IEFEKPGQCSKQKKLMVNKNWCACRFD
IEYAKINCFWSFKKLFCKKNIMKAEFE
FEFHKMACIIHQKKVFFRDTFLKMQCD
LEFPKSDKLPGIKRIFCTHEFTKCTSE
LEFKKTHEFDNEKKRFIKEMFHQIQGE
FDLRKGPGLDKMRVMFFSERLADIKIE
FDLPKMESLGQVRDGFVACQFREVGTK
FDLGKVKTICPFRKCLMRQMLEGKPDE
IDIRKANWLYPCKNFLCREGICKIKCN
FDFRKFDQLGRISDCIFEDHLNGIDMR
MKWENFERLKDGDDVLCDKKMAEAELK
LKFEDFACFAGFDQLLMDKKIAEGQWR
LDFMNGSPLGELKELFFEWKFCDPDMK
IKIKDAGGLHGFEDWFCADRLVTISCR
FGFIGLKTLCQHERCLFIQNIEKVPCE
FRIGEVGGFESGEMYFWRCPIAPPKPE
FDLMKLHPLESFSKYIMPAKLCDCKWE
LEFAKMEELYNFRQLFFGTKFREAGLD
LDLQSIEGIYGIRKVLFANPFKPIHMD
IDIDQTEGFYGLRRLVMPSWIKPFKLD
FDFENFEHLSDAKYMIVWKKFSDVKFE
IDFEKLERLCDLKKLLPQKEINKHGYE
FDFDKIDKIQQMRPFMLSRYLRALNKG
FDIPKFEWFCHCKPCLIAARWRDLGLK
LDLCTHDVFFGPKEFIIPARCKELTLK
FEWWKYDYLCPAKDCIMKPEMNRMSCS
IEVRKKPEIQRLKGCLCNDNWVKLNCP
IDLRRMRWLREIQMCLCNEAIEPAECH
CDLVKCKDLHNCTRLIIKCSFYGQDME
IDLERCKTFRNDNKYLVKKKIQSCEKE
WEVWKQKRFPDIDKLFLKPEMEKAQVE
IEFCKVPRWKDMKKFIFACQCCKADLP
LELCKWDVFPTRKMWMWPCNFKEWNMT
LELCKFENLKEMSTIMLSAGLNDLDMD
LEFFKVNYFCNIRRMVMKHGFMDRNFE
FDIEKFDSFPTCSHCVFSKNLRNWPCD
FDFEQVDAFKGNKEDLMDKGFNGWSRR
LRFEQIGEWRKMTMELCWKCFPCIDRG
LKLGGLKVFKSWDLYFFCGGIMKYEFS
FKFANKKTFCQFEQVLFYTKFWDISAK
LRFEDIRNLKSIDSIIMPRKISDLDWD
LHIDPVGNLRTANDVIIDRRFADMECK
FRLEEFGAFSSCDTCLFRYEFIKYECE
FKITDFPDFEKFPMCLCATEFARCRCG
FGFSDHGRLEDMDCMLFWTDFWRVRWP
LSIQDFKYCEQIERKLCNADLENCRED
LDLCSHRGFCGVRQLLLTPTFEEFPVE
FELCRGEKFSEMRWLLFQCNLYPRHLP
FELAKPEHFGQDKNSIFRGELHTVGSE
LEFGKGNWLTQIRRLMIRNRMNEVEAE
LDFCKIKRIGDVNYCLVPGTLYDQECG
LDLERMESLTGLNDCLVWKDFRNYQCD
IDLERIENLDPCRYCLWNHNFKQVRCG
FEIMKLEKYTDPRICFYYGRLRDNPCA
LDFCKTERIAEQKWCILSVSLREIHCK
FEIKRMDGLGKMKECVCEDALHPCQCR
IEFKKINTLVRCKHIFVREEIPRPPID
LELCKADLLNPCKRLFYSHDIKKDEPD
LDIPNCDRFVDVKEILFEPECYKNRFR
FDICHVEVFKPVREWFMDCSIPPCEIR
FEFVKIKGIKNPSCWLCPHNIETCERA
IELEKLQTLKEKPPELFARTFNTMERG
FDLEKREGLKGARFFILRHNLKDAEFQ
LELARYKDFKSLKVLIWNGEFYKAEFS
FDLASLPRLKDMSEYLFANWFWPCDIK
FELSEHCRLPDSKEWFEENKFCEYPNK
IDISKCDKFKEWSERFFENRFRNCEDK
IEFNNCETLKNEKMDLCDRHLRDVEGK
LKLTQFGKISDAEECVMSRWLMKFGCR
LRLPDFPRIWEADMCLKQRDLCNEPCG
IPFDRVEFICSMTMCLCWKKWKEAPCP
LKLEQIEPWDKVQKLLHRKTFKQPSME
CDWEKCECLMPIKRFIAKKACREVTVE
LDFRKCERFCNCKSCFIKDAFRAWSCE
FDMLKGNHFGEMKHWFVKKKINEIAME
LDLKHIPKMKEIRHCLLTDYIYKADCS
LDISRLEGFHSVRECVCDKHLKQMPCP
FELAKMDCFCGHKICFLRSHLFKLSCE
FEFARINNFEQNKWNFFHATLKEMRPE
LEWFKWPFFEPIKRCLFKCDLWPMKVE
CDYYRCPCCDTQKKTLCKGQLFSCRQE
FNLGELKEVDSWSTRLVKYRIEDARDE
VEWMRIKVVSNMKRCLCKEHVEKANCD
MDLNKHAPFHETKKCLCKSEFVRAGCE
MEFVKFDCFPSFKKCVWRTPLSKLHCE
FEWEKCGMVDNPRRVVIKKRCNDIRVE
MEYSKFRKFTEFRKLVLKPNCMDLSLE
FDMSKCKRITECKTLMLRRGLERLEME
LDLHRVKQWKQKKKYFLRPNFYNFEKD
IEICKLKCWRQHKTEIYYGTLEGMNKK
FDICQIEAYKPEKWELYTGDIKKRDKR
LELGRAPEFKNTKYDFWPYKFMEAERD
LEFQRFKGIRDFKTYMLATPIAQIDKG
LEFPKNKKFVEARSIFLCDKFDEYGAP
FDVAKCPQFPEPKKCFCRPKVTEVQCE
FDFGKFEGFCAMRYCMIHKKLRDMNCE
FEIDKLDYICRCRYCIWRKWLREMPEE
IDLEKIDRMKDLRCFLIAKTVREFNFP
LDFVSIRKFKEAKYILLTDRLWELEAG
LELVKVNSVDQPKKYIMRANFQQWRWE
FEFMKFKGLASIKRMMCGVSLWNASCE
LEICKMQTLKEPRWAVIKQRLNDADAN
WDLVKNGRFQEFRKVMFNCGIPSMKAD
LEFPKFSPCKPIRTFVVRQKLCDCELE
FEWKRFRHCKDAKCICIDEELCKCETE
LELVKFGSLRQPRCTILCQTFWSVESC
LDLPKLKAIKARKVDLCRHKIQECSNG
LPLSQCDELGKWPRWIIRPECRKVGVE
IGLCSCHRYEELGKMLFKMHFDKDKFE
LDFVKCPGMKDIKHIIWRCRCADHEME
FEFWRVGMFCPMKRWLFKNHIQDFSCE
IEMAKLRKWYEAKYVFFHAYIEPHGPE
FEFIRPDMLRPFRKCLLHMQLQPLDCE
LDFYKLKAVKKWKRYLCCSSIYDCGTD
FEFSRIKWVPKYKKWMIKKQIIKLTFE
LEFMRVSRLCSCKKCFLKWSFLSPALD
LEFCKFDQMPDMRTMLIGCSIHDWDWE
LDFIKFDKLARMRDIFFSQVLREIGLK
LELPRMDGLASYKRFLVGWNWKDLPPD
LELWKCDRLHEIKVWIWSYRCGEHEHA
LEIWKGEKIKEVQRFIFHGRLKQWDMD
VEIRRIEDLWEWKTCICKDKFKELHCS
IEVYRVPKFQEVRGCIFYKKIKDKPCG
LDLARIEHFCSCNKCLYYHHFRDEECE
FTFKHRRRICELQKCLFSEHLETMCCE
FSWGSMSTICDCKRCILYQQLCKLKCE
FKLQEPDDIDRMDVCLMPAHVRKVSHG
FRLCNYEILFPMERLFIYCEIRKVQIK
FKLYDVDEIEKADVWFFFKWFSHYRWG
LKCKTKEYVEKLNCKFICEMLRRVKDC
FDLKNMDQWEKIRCRLICEAMGDIKYC
MKIRTLNPLERYNCRILCNELKKVRDC
FKLSEARKYEEWECKLRCEKIGGDKEC
IRLAQLKPWENWDMRFHYGNIEQPKEA
IKIIDFEMFDPGDDTFMDNPLRDFKQK
CKITECEPLDELEFTFLDKPLKDLKEK
IGLKGVENFEPDDNRFSDECIRPCKEK
FKLRDCEHLEHEQKRFVGGNCKHMKES
FKFPQWDDFEKMDSLILSAQMKNRRCS
MRISEMEHICSVEICLMEPQLKTFPCR
FKMCNAEKFDEIEEFLMTVKFKQPKEK
LRFADAHVFCAAEECLFDCRLEPMPWK
LNMPEINAFKSRDEEFMDHALVDIDDK
LNLVNCPEFKKLDEMLFEPDFPRAEQK
FKLCDMTQMNQHQEEFYQAECPKWNRR
IDIHRPKQIKERRVELHTPDFDRTEKG
LELAKLDSFKNVKLDIIESPLNDADRQ
LELYKLERVSETKMHLFCPALSPSDDQ
LDLTKLSDFKDITVVLCWRCLHGCELK
FDFKKVHRCKSIKCCVMQSNLCKCDCS
FELAKMDYLWPVTYLLCRVKIREMPWD
FDLTKLESLGTKRRCIMHKDIKRFHCP
FDIYNMEWWCKYRQCLVYHRMKDISCG
FDWETTEQWCKWRDCVFNKKWRDFGCR
LELVKIEILMNMKVCLCSNRIIDATCG
VEFNKCEAFDPWKHALLQGALRKYKGD
FEFCRIEMLTQKHKDLWGCEVKRFKRT
FEFKRMNGFCEIRSCILGEKFAEVNCD
LDFTHCKRFCEGRNCILKWKLNNMSCG
LEFQRVPKLRDMKTCFMDKTLMEMDCN
FDIMKMKAFKDCKTVLWKANIDKMEFS
LDLPKLKHIKDWSAAICHDRLEDYDGP
LDWSKLKKWNELRKMIMIKKLEENQFE
IEFDKINRITEFKGLLLYRYFHDCNWD
LELMKVDKFVEYKCIFVWHEWRKTPWC
FEFQKVNKLKDDKYYLFDNSIGSWEEK
IEFMRVRKICEFKRCFISCRFEKASCD
VEFDKLKKMWKCSKMICRRMFEPCPCD
FELPNVDHFENTKARLCTQRLHECQTT
FEIDKLPRIRQIKKQLFGRHLWDIDHN
FELDKLKSLTPMRRMCMRREWNKINND
FEFGRMSKFHEPRKWFMTCNLRRMNKE
LEFPKLRELRRFKNLLIRPTLIDCQVD
FEFEKVKKFVEPKPLLWGRRVMEPQVG
FYIEKCEHFARVPKWLIQKQIKNVAIE
LDIEKRDKFKEWKHIFVTKDFKNVQWS
FECDKADCFAGLRCIIMGKYWRPFTLT
LEYQKMDKFCDLKTLVLPRALRGIPAS
FEICKMGKVRELRRLIHKCKLAQSPNE
FDFATIDYVERWRKTLVHAYLRQARPD
LDFKKIGTFPRHKRPFFKDDMCNLRTE
LYFDDLKLFCATEHCFVRHGFESFCCD
LKWEQIKIFCRWERCMLHRVLGGMSCD
LKLEEIEYFPGVEQMILEKMLTEMGMR
FKFGEWEQLPKVDEYLLEGTIKEFQWR
LKIREWETFDRINELFCNEAFRKFKKK
LKLQDFKGLPKLDQILLSYEFEKFPTS
FKWGNWPAFCPIDKCLLKSSMWNFSCD
FRFPDVKWLDHIENWILRECLNSMKCE
FRFTELKTLHDTEEVLLDTKIESIECR
LRLRDHDRLGEIGELCLEWELNKMDVK
MKLTECGPIAPYDQVFAEKDCAKVTVK
FKVRECAYLEHIEGYLWGEECFKDKKK
LKFKDVNHWDSAEKAMATQDIHRYKGE
LKFWEVDDMEDCECMLSKPDLKNQKEQ
LRLHTAKYVEPSEKNICTGPFERCKPE
FRLREHNNFEKPEVCFCQEYLPKRKCK
LKVPDMEWFNKVEQVMFDDEWHKLKIN
FKIEDMSELQRIERTLLHSQIAEFKHE
LKLDDMDDFWRTEFIFLPRPLKGWHCS
LKMEQFPAFKRVEEVFLQRVFCEPEVR
FKFGTFKACKSRAEDLFDSRVDEQERK
LHFENVSTMRDNSSELYERSLADPERR
LPFWSFSAIRQWDSELCARSIANCENS
LELHTVDHIKDPKENLCDPPLQTCDRR
FEYRRVPCVRAPKEDFIPETICTAERR
IEVIKMSCFRAHKHDLENNKFADKEKN
LEWAKVSVFHAKKEEIFEKKFRDFKKR
FGYESMPQCKQPDEVMLQKNICNCEIR
LNLEDAGWCHELNGMMIEKWICPCDKK
VRWPDMPEIESIDEILAETSFWSVNWK
LKWQDMPVLGGFEEMLYDDAFWESDFK
LRFADFKIFRPFEHWLHPADLENHAHD
LDFGSIKYMSSARKCLMTAKLEEWNCD
FDLVKWGALWKCSKCMMKSPLGPMRCE
FDIQKMTYIGQAKKCVLSQKLGNIPCE
FGFRGMPPFCNCSGCLLDEAFWGINCN
FNLHPVERIRESNGELWDSQIRECERK
IELKRFRCMRPVKARFWKDPFPGCDEN
LEWDRRDRFWEFKHMLIGKFFKQANWN
LELEPLERMDELRRCIISKPLKPFNFD
FEFDKCDRWRNFSKIILSKQLKNLEVE
FEFDKLSMLVNTKHMLVSKTLCTLAVD
LEITRIKIIKPMKRMLFRGSLPRIQID
IDWLKIKDFCRCKKCFIKHHFISFGCD
FELGKLQQIPNHKKYITQNEFPRCKKE
FTFSQFEGLPRFDRLLVHHYFKKVQIE
FEFEKIGWLRPFKRIIIAKQLPGIEDE
LDLGEIDHCEEPKEKFWENQWRNCKNK
LDIRQLNGLHNGREDFFEDPFMQMNRK
LEFYKAQILRSIKDYLIVPPLYGVDHK
LELHKVEKFRQAKDDFWDGSLHPIGKK
LSFKSFKQLRRLPGYMFKEHLDEMDQN
FEISKWKEIHRVSRFIMKDHFDRLPIE
IDIVRVKAIRPKKNELLHASIGGMDRS
LDLDNVSAIKKFKHIFMKKNLTNMDAD
LYLERMDALKKLTSWLMGKNFKKFEPS
FELETFERIEEMKIIIVKSGLRKQRCE
FDMGKVEALCQFRIMLWHPDIRKMQME
FEFQKNDYLWKIKMILMTKNIRQIPGG
LEFMKVGGFEPRKKRFWSCRLKEIRYG
LDLCKFEALGAPRRHFFKCPFKQIHSE
FNICQFRQFEKCNKVFYQCEFEKMPLE
LSFCEYKSLEGCPRWFIRCELAKFRKD
LRLMDQNEVEKFNVYFMCHYIQPFKLG
FPYIGLPECGKMSRWICKTGVHKCGME
LPFEKLGACPKWNRIVWRRTFCQCEAE
MDYLKVDWCVQVKKFLMKTVICPFPFD
LHFDKPEEIFKVSKILFKRRFKEFHCD
LELQKIEMLCTFRKVFWRKGLMNMGKD
FEINKVEHFAPVKKVCWTGAFKKMPCE
FEIQKPERFESFKNWVFRAHWKDIRME
FTLPNTRRVEDHKKHMLRGTLPRLKHD
FGLDGGDCFEQLARYLLKKTFHDMKRD
LGLDSVEYIERQARILLKRHFKPFKSE
LDFLKCENIVTIRKVLMSAWVKEMSWE
LELMRIKTLKGMKSLLFAYHLWEEEPG
LEIVKHGRFKDPRFILCNATLSQCECG
LEFRKIKAMWSCKKCLMCPELEKWKLE
IELKRVRCLHCWNKHLIKDGFFNMHDE
MEFTKLSRCREAKWHFWPSPLCSHDPG
LPLDPLPECKRGPKTFFGKELCKIDND
LTFHSVSDCVRVQKLILSEDLCKCTAE
LRIYDYRKCDKFPRWICTPGLPTCKHE
LKFPDVDACDKVETRLMRRTICNCRNT
FDLAPCNAFDKDKIRFIKCHFGEMKDE
FDWRNCAKLEDRKRRFMNEHVASLKEG
LDFHKPGTLEGINTVIFKADFPKLRME
LDFSKVPKLDEPKTHIINGKLPDYTHG
FDIAKMRELDRYKRELYKDGFYKGDKE
LELMKLHPCEHDSRRLPKENICGVKEE
FEVCKFKVLHAHKNDFWKNEINKCERD
LEFGKIKGFRQVKCILHQQSLEEHNFP
FPIGQVRRYDDIEKRLFGGGIEEMKES
FSICEFKDFWKFGACLFSCPLDKLECK
LKLCEFDNFDKLDDIWLHCNLQKMSCS
FKIVDLQEIHQHEHMLVGCEIEKLPWS
FRICELNDFAKIEEVLYSVEFDKHQIK
LRLCDHRQFCKIDKMLIKIEFMKSPLD
FKFCELKFLIRLEWVLMGSYCEKLQAK
FDLCSCRKFRSFDRLLVRVELDKISME
LSFYNFKQLDGANSILLSATFEKFKMD
LELARFKNVCTCQKCIAKSEVEKFSPE
LEYGNVRVMRSCRKCLLKWPFYRMECE
LEYKRITAFRRTNKMLLKECFVSVDAE
LELWKFKMLCQWDGCFLSEHIYEFQID
LDFGRMDGLSSVKKIVHRHDLRRNNSD
LDLDSAAALCSLRRMVMKKDVMKIQKE
LDLSSLKMLPPPRKYLYKQGIENMNRD
FDLEKGKYFNEKRGDLLCRWLYPFERS
FDITRGKNIREHNQEFCKAHFDDCEKE
FDLLSIDWIRPFKKYFLWAPFDNVDVE
LDIPKIRYFKNINRYLVKSCLDSVDKE
FELCKNRTFGRIKRCFLRPECERKGWE
LGFVKTDIFWKVPGCFWKRNFRDLPCD
LELNKMDEIKKKRRCVCSTRLRRTHCD
FDFNPVQQCDKVNHRIMHHKVCDCRDD
LKFGEMQWCRPMEEQFFQTPLCNCREK
MKVAEMNHCRKIEDVLLSPDVCRCEVK
FKLENMSQFMNAEELMILKRIREIGCK
LKLAECDRICEWEPCIFIKFLVRLGFR
LELAKIKYLHKAKGYMWKDGLTDCDGN
LEFERRDYLSKFKPILACKWFRAVSKG
LDLDRLDVLPPGNYFFVRKWLRPPRCE
FDIQNIEPFSPAKWVLFWKPFHNVTLP
FDWEKVPCIQAMNRIILNRDLTKMKID
LDIDRIERLGDLTCWLMRKHLYDIPIP
FELQKIDWIRGIKTWLLANCIRQVDMN
LDIKKFEPFASVRKLIIWEQVKPVTVE
LEFHKFKNFGNGKKIVFRENLVKVSRE
LEIRKINTFNNPKRQLYRERFPEYTKE
FDFEKFERIRDCRPCFAYKMLKQGEGK
LELCNIDYFHQMREWLLTASFHKWSLR
LEMMKVPECKKIRHMFFHHAMCTCDFP
IDLWQASWCRPMKLYLISSKICECDQS
IEFPKIEKCKQMKWICCDKDIRKCEIP
LELPKLRQFKKHKRELCHSNVQDCSQE
LEFMKVEPCGGVKALFCFTKVKDCKIE
LEFCKLNYMNKTKDYFLHADLHTLDKD
FDLTQMDMFEPFKKWLIPQALHTFKME
IEIVKVDRWHDFKYCMCSAHMRECSCS
LDMARLKKFAELRACMLQSKIWEMTCK
LEFHRCKKWYEFNSIVMTERLEEMNLT
IDLWRLKVICEVRKWFLQMNLDDWPME
FDIWQVKHLHDSKRMWLKPALESLPWE
FDFERYDGIKKGRRNLMQRGFRNWDHE
LQFSNYEYVEGFRNCLMTRDFKKLKCE
FELENRSKLGDWKKCFCHRYIRGYKCN
FELERLQSLKGSRVCFMFRNFGEQDCP
FELHNLNTFGPMRICLCAHDFYRLTCA
FDLRKLGKLCECKVCLCEDGFWDYACK
FDWYNLKELQKMRRVICREQFVSWDCE
FDFENMPGFSGVKKMVIKKDLWSLGFE
LEFRKMSPLHQFKPCMVHEEITKYTPD
LDFINAKMWDGASHYFFHADLEKLRED
LRFVRVSHVDNIDRRIIKKAFTGLRDE
LEICRLNTITDMRMLLFNCKLYDISAE
LEIGRMDCIEGAKTIIFGWDFKQVRWG
LDLEKIEAMDRRKCWLDIKRFKDEKNC
FSLCRGDELENMGNWFIKCRFKEWKPQ
FNLWNPEDLPKFDHILVAGPLKTVNWD
INLVNLSEMKKFQTWLWKCRLADFERD
FKLNNFKDICQLEKVLVQSEFYRVPVE
FRFTEMRNFAKLNEVLMSTKFEGTSFR
LKFAEVDDMDKANSCIVPANINPVKCG
LKLQEPNHLEKTDRAVLNKGLKKAKDE
LKLYEVSQLDNANSHVFNNKLCEFRND
FKLGEVEPLDTIDQCFAYGQFKNWKCS
IKLEEREPLCDCEFCILFKPIKNLNCP
LKMFEVNQICRVEECLAHHYLTKVGCS
FDLPKMDMFCKMSKCIMTDGFTKINCD
FEIWKFEYLNEMKTYLMAPQLRDVSYG
FDLEKLETFGQFDGMLFVKTLRSISAS
FELRKFDKLGDCKCCVGPGEIRRAPCP
IEIERCEALKNKKEDLMAKGIMGFEPK
LELERPEALAQMKNVMFRKTLRDLSHE
IDWERFPYCVNIRRVIWRKSLCSIGIE
VEWEKIRCFCDVKHMLLKKTIWEMPIE
VDLRKVNCFFACKRCLCRNPIQGSQCE
VDLKKANQIDKMKRRLIRSMLPNCRHD
FEFSKVGCVDRDNMRLMQEKLMDIQEP
LDLKRVKEWDETKKEFFVDPIEPMKGE
LEICRMRRLGEHRKVFRYCELQRYGDE
FDIGSMDNLWELSMIIVVGELRRLPIT
FELCDCDNFWKAKDMLFRHYIKRFPID
FDLKTMPTFWAMRYCFWKEEWTRWRCD
FNFNSIKHWEELGACVFQEELEKVKCN
FKLAEFRHWCDMEECYLEPTIEDHPCR
LELWSAQVLCAMKKCLCIPSFRAAACG
IEIHKMDEICKYRKCILKQEIRNMSCE
LEIRKVDKIQSRKTYVCPESLRPLKGS
LPFAGIKYLDDINKMICQDVLEGIKHE
LAFCACKHIRDIGGILIESKCEDVDSR
LRIHQCKRLGETDEALFWHWCEKMSFK
FRFCECRSYEEFEMIVVCTTVDNFRVQ
IDFDRIKKFEELNNWLVNNAFEEIKFQ
FDFYKFDRISDVHFCLLNAKFQERDCS
LEICRYEHVKEMKPFLLTCKLHDVELS
LEWCKAQKFNDYRPLVMACDFKKFPIS
FELKRFRRFPEMRGCVWREGFDPLGCD
WDLSKMKAMCEVKKCFLQERFEDVNCD
LDICKYNMFQQFKKFLWRTDVHKMGPE
LNFATHKRLAEVKRIFVKKKWEEVGWD
IDYKNVGDFKDLPPCLCKDDLVKEDCG
LEMTKINQIRDFREWFCTQSVWSCECN
LEMKRMKRWCDFNKILISEKFENMGMD
LEIKKLGKFGNMKTCIFKDYILKWKIS
FELGKPKSLWHMRQFLIKDTFNQVGVE
MTLDDWDPFETDDNRFVVKCFSCAKEE
FKYTEFEMIHNIEEAFCDHTMKSCRCK
LSLGGEKRIKDCDEWMLYAQLESQDPR
LRIFEAGVFRALEEIFLSCQLSRPDER
FKIFDVPEFNKMDNFLLDCNLYTARCK
LKLPDMDEFYKIEAMVCAPAFASARVD
FRLVDWDGLDRQEDCVIEHSLKSIKPK
IRLAELRDMHNRDYWFCCTHIYEWQCG
LRFRQTKAIDTVDACLMMERFETFNCP
IRVKECNEMDKWQCFIIGGHFHEMKAG
MKVIDLQEFDKHDRHLIKTEVNKVDDE
FTLEEANDFERMTQYLCKRELYTCRNE
FGLKQASHLENMGKMFMYEDFARIKLE
FTLMPATYIEPHGKVILKCCLDGVKVE
IELCRAQPFGQIKKMLANCDIPSTSAE
FDFKKIQDFPKMRPWFVTEDLCPCGGD
LDFKSVECFHCFPNHILQEELRRIQDQ
LDIRKCGGFQGLKKWILKEELMRFPAE
IEVVQMRGLKGTRNDLYREDLVKMEKE
FDWYKVKFCRQVRRYFWSKDIPKWDRE
IDFNKFETLRHTRYELLEQDLCKADKK
LEIKRLKRCQEWRPFICHDHLSTCNQG
FNLRNVSCCPSMEEYLCFDPFCQCDTR
VHIKNWQKCQNLPDILIEETICECNAK
LQISNLDQCDKIDKALWYREICKCDLD
LHFRSVKIISTWDSCFCNENIVKCKCG
LKFREWKMFHGCDQCLWANDIFKLNCK
FKLPECRKFCDQEYCLWFPSCDSMPCK
LNLRENKWFCDTTACLWNEEWGNMPCN
LKFKELRDLKRMEECMIQWQFERPSCK
FRLFDMNPFWAADYCFWEGKFGDKKCK
IRIVEVKYWGECEWCIDDTHFEERSCR
FRLHEVDWLWAMEQMFYQNDFHKPKFK
LQLRPLKWIHDMPNILFEDRMEDLEIK
LKFRDFNEIEQFNDILFAEKLSDVKQK
LRFSELKVLCAIDECMMDHRFEDKAPR
LKLPDMQYWKKFEELMLNRGLMSHDIK
FKLHEWKNIGRHEEMILWPELENVSQR
LKLKDLKEFKHCNNCIMPDELQKFEGN
LKFREWKSLPTTDNMICPEPIEKLSWS
FKFKEAKGVMSMDMWLTSENLEEVKER
FKIQDPQAFDTWEEMFQEKRFVDPKTR
FKFRSMKTLGNVQKVLMTECFEKMTID
FKLANLPALERLEMVLFKDRLYEAKIN
LKFKDMKALYTCEMMFCCDPMERMGIK
VRFLELRCWKNCDWILYESKFEEEEAK
LKIEEVSQLCKIETVFWYKRFVPVPLK
LKFSNHDKFDGIESHLRMREFKDDKDP
FKLANPDHMEDAEEKFCYGKWPQCKSR
LRLPEDEYIERGEELLVEPGLKSCRGK
FRMKEQSQFEGCEKLIMHEGLDGCKFE
LKLIDAQHLDDDEPRLHGRELCKCNEG
FDLKKFGKMDEWNKHLMCDPFGPMKYQ
FDLRKFDKLEDTQKRLLKDTFSRVRED
IEVLKLDKIPGFKKCLHRPGLRPPRGE
LEIPRVRKLDEHKRDLCRGNLYSCTTE
LDLLKCDWLPRFKPMLVTTNLKKLSME
LEFWRFELIPEMKKYFCQEEMAKCGLD
FEFVKLPPLDHNTHRLYKKELAKRKTE
LDFEKCPKITQPKKAFFRKEMTKVNLD
VEFCKFDVLATCKKIFMKHTFKQISFE
LDFEKWKDLWNLKHLIFHKKLWQIPHS
FDLNSCHAFKGEKRHVWRKEFPKGDDE
FEMRRMAEFNRVKRMLFKENFADANWE
LDLVKLPRLPEIKQIFQRCKINDGSKE
FDMCKMKKLKNGRLFFFNCSFISSQMQ
LTLCGIRHIRRIDKFLVTCTLEKFNLD
IELDKCKELCKCTKFVYKRRFNNQSYE
FDFCKPKNLTPCQVMILKCELERMEIE
LKLCEGKHLDQVACIIMKCEFEKWRAN
FRFCDFKELGKVNCLVWGPRFEELEVN
LRIMDFKFLAQFDWLLIKCDFESMQCG
LRLGDVKAVRELELLLLQGCFEPAEMP
MRLSEPKKMSDCEACVCGQGFEKWEIK
FKIHEIRMLCELEQCLIVPPFEKAPGN
LRFIDVDEFENCDVCVFYAALGHMKCE
IKIKDVETFQDVDETLFWDHLSHFKMR
IRLVSQDLICKCEDCLFPKEFKNMQCR
LKIPQFDGFCNNESCIMDERLADFRCK
VKYREMPEWQKLEDCMMDEPIGDNPCR
LKVKEVSMVSQVDPCVCYEWLGRMKCK
FRFRELERFGDLDEFFWIEHLQDFGAK
FKFKGYSHIWKYDDVVIQERFTNMHLK
LKVNEMSSVDKGEVTLWGDDFNKIKPA
LKFTEIKRVDSRDHHFAKKDVQKVKCE
LKLHENGTLESCETRIYDNRLCDHRDR
LRLREMKKFKEFEDLMVEPTFARFGIK
LAFKKIKKIVELKGIFIMENLMKMKAR
LRFYELSNFEDCDMYMMANQFHEWKEA
FKIKDFHEFDKYEGIMFGESFHRHKIG
FKFMEIDYLDKCEMCMWGRNLPRRRCA
LKLQEIKEFQRMEPFVYWHDLQKCKYS
LRFCELPALDDLERFLFRTCFIKARLE
FDFEPVPRFYDMKSIMMDKSLWDHDLS
LEFVKCPTLGDVNDVIIEQRLFEHQVK
FQIEKAEGLKAAKDELVDNTIKKCDNK
FDIERMDRWVDMSCCLWVKDVANMECP
LTLEQEEKFCEQDDCLFTKTFKDFCCQ
FHFEQHKKLCDTHNCMCTKEMWKIACN
FRLTNIKKFEEFQKCVCSGWLYHFKCN
LRVWEFEAVENEDQKLYRRQMKGCKEN
FKLQNYEDWPKFETWFLTKGFRNGKRK
LKIVEFETMEKFDGFIWCCQLKKVRHP
FRITDVDDLAKMDGWLHCSDLKKHKAS
FHFVDMDDIHKFDWMFCCAAFKSANCK
LRIEDCGSLQGMDGFIIEKELRRLNPK
FRFDDWEDFARCPQIMFSRNFKNMAEN
CRFYECDCMAKVDIFIYTRRCRDFNIK
IRLCECDILCPFDDFIYEGQCRDHPGK
FKLCDPESFDDMDCFFYDCKLKDANRH
LNLCKFEGFPGCKQWLVNCDFHNFSFK
LEMCKCETIWDMPMFFWECRCRDVPHD
FDLCKLHQLGKMTKVLFKCHFANNNCE
IEICRVTTFDQIRHVVLKCPLKNMRRD
IDMASLDTWGGIKHWMLQCELHKMGSD
IEFRRCPALEEGKHWICSDQLLRCRGD
FEFQTLEWFDPPKHTFCTDCIRDLKSD
MEFGKEDKIEDLKRHFCNGSMKKCKHN
LTITKIDGFDNKPTRLCGRKFKDCKDH
LDLPRMDRLEERRGHFFKTEIKKVKCG
LEFWRVNGWCSVKKILYHSKLRDESRD
FEFNKMNCLKGFKMIFVRSTFKSCEAA
FKIADIKPFKSADFDLFGSHFDRIEHQ
LELCKEDNFKNRRTVLVDCSFRPWNIG
LTFAELEELEKMSHLLFSCHVKRFRAG
LKFQQIEDLTNIEYFVWNKNFKRPKMK
FKIDDCTPLNPQEEFLVDRDCHKVTIK
LKFCEPQQLTPHQDCLIDAQWKDLQCK
FQLKKLKRIVDFDPFFCIEPLDPCGPK
LKLREIPKFGDWEQFIYDEYLYQWSWK
LKIKEAKSFCTFDEWLLDYCFEPLAVK
LRLAEFTEIEKIDVQLYHSKVGDRKPQ
LKLQDIRHFEDIEIWLCVQNFETRRCA
FKFWDGRTLCGLEKFFIWDWIEKCGWE
FRFMDFEDFSKLESFLIYHEIMQISCD
LRFYDWERYCDVDYCLWMSEFRNPGCN
LDIMKLERFAPCRNCLMAWPFRSTQCK
IGFCGTDRLPEGSEWVIDCKIYEMGIK
LEFTKIGAFDTCRHCMPNEKLGDDRCT
FELFRQRDFHGFSRCLFRCRFIEMNCD
IDMIKNEVWCACRQCFCRQGMKSMACD
LDLDKVEYIHNYKDCMVNKNFRDVNCR
FNFPDPRQCKEPDEVCCAARLENCECK
FEFANLEGVGTLRECLCEGAFKEVPGK
IELPRVETFGDEKGCFIKHPIQDMKCD
LKFKPIPDFTRVEDCMCQEQLYPYTCD
LKLTSVGMVRQMDEWLHIPDIGKFSDK
LRFWEFEFLDGPDEHLWGPDIKKYKGN
LKLYEKETLGSCNDGLVAKEFRKFNSK
LRIRDLGAFYNCEWLLFEEMFMHFRCR
LNLKQMNEFARFDDCIIPERLVDCDCR
LELDHFDAFPSMRECFLGRQLHDLPCN
LDLNRVDDLMKPNPCFCPDTFKPMECP
VELDKYPYCDRLRKMIVHKMICQIKAE
LRLAEPRGIDPYDWNFCPAGFENGKPP
IKFTEKKCIGSWDEVLLDDRFDNCDMK
IKMTEIAKFRDCDGIFVEKEVFRFECK
LKLREMKEFGSLDLVMLPDDFESFTAT
FNFDDIPRLADCNDCVMEKVFTQLACK
FKFTELSPLCQANECLFEQWIEGLPVK
LKFYELDKLCQMEWCLMDNPLRNTSAK
FQLEKWDMLTKMDHLLIGKTICDLQVD
FPLYKLNIIGRCEKCFCNSEFWRMGCE
IHLVDLSCLGTMDRCLIKPDIMRIKCE
LRMREMGGIKKFDRVLVKDYLIKWDGD
IRWAELRELDRCERCLLKSFFQNIKWE
MKFGNVPDIEKIERHFYKGGMWNMKDE
LELIKFGAFHGFRKWLFKCNLQDADWD
LKLKNCKAFEGEDRRLCKPQCEHIKDD
FGICGLSPCEPVKRRLWKEMICGCRHD
LELCRFQRLDDHKKHLGRPAVRTIKHE
IEFEKFPCLDAEKKKFFSKQLMTFNSD
FEWYKLTGFWGFRSMLCRRSITNMPCE
LDLCRCPNFGPCRKVILEVRCPEVNAE
FNLCTCDYMEPLRRFIVHGRCNDFKIE
LELCNCEFFAQDKQLLLPGECKKCGAE
FAFTSMDSLCDVPICLVSNEFRKLSCE
LCFERCDYICKISKCLWMKELKKLGME
LHLDHMEQFAKCDRAFWSRPLKKPKKD
IDLARVEYLCHPKTCIIWKMIKDWGCD
FEFWKLEHMDEITSCIIHARFKDIRCG
FEFRKWGNLWHMKDFIFDDQLADLGQK
LRFDQMGPLRQCENDICAKCIMKCENK
LKVEDYAACKGKDWELYPKQICGHEEP
LHIHEQRVLKARHQEFYQSPMDRVEKK
LEIQKYKCLKQFNHYLLYKGLEGIEHD
LELRKIGQFCRQKRCVWKYKFWNPCND
FEFRKLKKLGKMKGFFWGDDIFKEGIG
IDIKKMSGLDNCKKHMFKQQFHRHRCE
FEYGKMPQISNWKHSLVKNYICRVTDE
LEMVKMPRLVDVKEFFCSQCFWQFTCD
IDIFRFDKFQDMRKIILCHQLRQFKID
MEFLNYDKLFEFKHLLCSAWVRQAPLD
MEFDKVEFLCQHKPCIFDKKIKKIGCG
LDLWKFSGLQRVRKIVFKMGLRGCPVE
LDFFKVDKMKGYRRYFCKKQLHRQEKE
FDFYKGEKFNEFNTCFCTKYFKDGKCQ
LTIMGFNKCDDFDELVFEYKFCDWKLR
IDWYKLNRCDEMRHILFKAGLCGCSWE
LDFFKAEWIDNANKCIVRWAFKGIKCE
FDLPKMDCFYPCKFVFVRGELRRCKAE
FDFIRFKRLREAKKTFLSAEIGRFDKE
LGLMSMKYLKKCKRCLFRCHFNDVECD
FNIENMNGFCHSKRCICRKTFNSWHCE
LEFGKVQKFREAKRLLVRAPFMPLEIE
LDIMKIKHVKEIKSWFYHPDICKHDRE
LELAKSDKFEEAKRPFFASQFRKTNQD
IEFCKVKHFKSMQRIVFKCEVQKMEVE
FELCKLNKMREMHRWFFRWTFQQFEMQ
FEICKAKRLTELKKYLYRWRFQEYQRD
FEFTKVGDIQKFKKVIWRPKVGEMSCE
LEICRVDQLEPPKRWFMRITLREAKVE
LEWNKIKSFVPCRHIFLKNPIDGIPIE
FDIIKMKKLAELKRIIIRVALENISKD
FEFVRWKKIQNWRRVFFNFGLENMKLD
LEFCKMSYLDQMRKIIVSPKLPDPHTD
LEFISCPWFDPNKKHLCTQAILDCSCD
FEFTKVNTFPDWKKIFIIEEINKMSLD
IEYQKLSKFHEVRRFFVKDVLFKYDVD
LQLGKCKCLAKYKKYMIRPEWPKVKPE
FELCRCSQFDSWKKILLKHRVCDFKFD
FEYTKMRYICKVKRLLIKERLIPFNFD
FELNKWEKFPDAKRLLIQQNFYNYNVD
LELDRIDTLMNQKQILVKRYLREVRAD
FDLDKLEDLKSMNNELLVKWFRNMETA
IEWEKLESFKPMKPQILPRTLHHVDMG
FEVARPRMIRQQKTELFRHKLQEYERD
LEFDRCHECKSSKREIFSSPFCPPEKD
MEWPRVKFCRAQKREFCRGPFAQCDPE
IDFVRMPSIDNENHKLMKAHFVAVNEE
LEFAGCNQVDEGKKRLWKTTLQKANEE
FELYKIDYWDDQKSRLMKHAVKSVRPD
LEFARVERLQQVKKCFVKGSLKGVHIE
VEMHKCKFLCACQKCIIRPECERGPCE
IEFQKAGKFVEARHFMMHNEFDRVPFD
IDFARWKDLHGLKKVMLDYRLEEPEAE
IDFAKVGTMTNLKRCLTKSEVWKFHCD
FKLVEIKMLAPFDSYIWKQNLEDMGPQ
FSFCEVRTIQPEQRRLMSAELPKLQED
IQVPACDAVENLERKLYRTEWRKSKDD
FQIRKPKCIDAYNRRFFRDQFFKARSE
LDFYNIQRWENYKKRFICKKVRNCKDS
LNLCKFESVETYNNRLYGAALRSAREG
IKFTNIDWCEKRDIRLCWRHIHDCKEP
LEFCKVEKIEEYEWRLITTGFKSIKEG
LEICNCEALDSYNSRLRPSHCKDMREN
LNFSQLKALDNDNWRFYNPKFEDTKDP
LDFLKVQCFDAIETRLVKDRLFEMKDD
LRFVNPKVLDPDEYRLFRAAFDPCKED
LRIMDMKECEKMQHIILKMGFCTVKTD
LKLKEVQKFSQCERMFCADSLYKVPCD
LKMRDVTCLMSPEWILWQEPLVTMHMK
FRIRDSRTFGNFEEALWCDGLWQMPGK
LKFYECSAFAGCEEFLIYRKCQEVDMR
IKFCQCRPFEQEEHRLLRWPCDAMQDD
LRWQDMEQVEKFEIRFIGPRFKEFKDS
FRLTDFRCLDCPEAYFVSSNFWKFKGA
FRLEPHQMLSPMEKHLAKKGMEGWSDE
LDWEKFQWLNPVKSVWIRREIKSLKLD
MEFYRVEEVGKMRRLLLQPSVKKMGME
IEFYRVEKLGEFKNWVCNRKFKNAKRN
FDIDKWTYLKPGRTWFYKRRISELDNQ
FELVKRDVFMNMRWCLCTVDLKQKTCP
FEFHKVRGFCDMRRCFNNDDLMDQNCD
FQLANFDHVGEHRRCIIRAYLTRMQCE
FEFEKFNGLCQMSHCLCKPTFVDPDCD
LPIGPQKRFKDVNRCLCKGAFDDCDCD
LEFCKSRRFHEIRDMFIQVRVEEIPAK
LEFCRWSHIKDYKALIMNCDIAKCDWA
FGIAPADHVREEGEKLLTNSIRKCEDK
LGLQPFEAFKANGEDICWKTLKDGEKR
IEFRKAKAIKNIKWSLLTQTVDQCDTP
IEIHKAPKIRDWKCMLMEHKVTQMDWK
IQLCRCTGLRSVKDYLFECWITPWEEK
LKILDIGSFMNPDELLFEVTLGNAAAK
FKLVEMSDIDRWECFFHEGDLPRTKHD
FKFGEIQNIEALEMRLWHTALWEHKEP
LKLCDTNNFEHPECYIFDCEINKMQMP
LKFVEWTGFQGIDVIIFKADLHKFNPQ
IKMEDIPQFARVDKLFCKKSFFDVALE
IGFDGMKTMREINKILLHRNLETWDFE
LDFMGIKKMCDLKKLMLRCQLNQLQCE
LALQAVPKCEEVNKFFPKNPLCNCRME
FEFERVDAFKDMDKIIMRKDLSEHDIE
IDLARLPKFKDIRPYLMEGYVLEWDKK
LGLCSHDKFREIRELLMMCTFRDRDQK
LDFMKIPGIKQMKDWLMCGAFVDVEHK
FDFQTAGSMKEPDEDLCDNCFPCCEKK
LKFTDFSKWKEMEEIVVESEMGRPEIK
FQFYNMPKCREQTYSFAEKDFCKCDTR
FQFDNVGSCRRQQNEFHDRDFCKCEDK
FRYEDMSHCTDVQEICFEKIFCDCGMK
LKYEEWQKCADVKDFWLEKDMCDASAR
LDMEEVAHFRDLKEGLCEQGIAGCQPK
MVYETLGWCKELQDLLIERGFCDCDVR
IKLVDAKAICGINPCLMTTPIERYNHS
FRLGGIDDLEKCDRCLLPADLERINCS
WEIEKMDKLCNYQHCFFGKCLRGVSCS
LDFRRIKGFCSYKKCMFKEGVVGASCQ
FDFARLTRLRPLRDFLCSAALMNVDKK
FKFEQIEYFGPRNDWIFDKKLRNQDIR
LRVWDIEEFSKPEVCFCMEHLHSCGCP
MRLYELKEVGKFDQCCWRHELETAGCD
LKFEEANILQRCERCLINKHIFTMGCD
LKFGEVQYIEPIEYIFYDQDFYRDKRK
IRFKDLAQVETTDEMLHDDNVVDNNEK
FRLKEMGRIDQYGKRLIADYFQRWREQ
LELRDLETVDEWKRRFCHDELWKCREA
VDLHRAPTLDTPKRNLFKEEISKFKQE
MNWGGPQHLRDHDDELVESTVYSCEKK
IRMYEISMFRPQEEDLVYDDFGKVDKR
FKLCEPKGIRPNEYDFLGPHFEKLNHP
FKIEDMDRVWDADQMLIWREFGRARLK
FDFKPVPWLEGNKAYIFRDKLVELSKD
FRLFDPPYFDKLDKFLCRNVMPKCRPD
FRFPELKNWDKVDRCVCSHNFEGLKCD
FSLAGEKKLNEWNWCLLDCKLEDADCP
IEFSKAPSFSDLQNCMLYDTLWEVDCE
LDIKKNRNLCEMHQCLLEDSFEDVGGK
LEIKKFQGLKRMRHLVFEENIVPFNLK
CERHKCSCLSACRDACLEDQIADMDMR
IELVKMPRMRECRPVFLETGLWRPEMK
FGLCKCSVIRTWRWELWGPGIAGFEKR
LELEKFSNFKKKKFELLRYHLGDTNKP
IEFCKVKMIKSARKELFKAYLDEYQND
LELCKPGYIEELKSLFMSCELGRFKVD
LEFCKRDKLPAMKHMLYDCEIKPHKKD
FELCKWDRLMSMHNLFIKCHLKSKRME
FEFGKEDHLPGMRHMFISARLRDVPAD
FEIAKCQPLPKEKKHICKDVLFKMPTD
FDFEKFKPMKEYKDLFLRRSLPDFERE
IEIAKVEPMRQQKGDFNAGKIHEWDQG
LELTKMECFRHKRCYLFGAHLKPVDPA
LDMCKVEAWPSFGRFFKHCDIRKEGDE
LDFDRVENFKTKRYEFMMSGVKNPEKA
IDMYKVKMIKNRKRDLCSNAFDKYDRD
FEMRKIAGFTPMKEIFPHEKFADMSWT
LEFRKIGDLKDGRRMVLRDNICECEFD
LDLLKCDHLCHVRKIFVKANFKDCSLE
FELDKVKKICKARKFFLWRDLDRVPAE
IDFMRFEKLIEFKIILVGGYFRKFQLA
FSFVSANCLRGRDDELYEGEVCKFERK
LDVPKVETFPPQKYLFCECRLKDCDRK
IDLHKMPKFKDHKDDVCENKFYDCDKK
LDITTIKPYKPPKADLEAKNLDQEDKT
LEMTRVRGLKTVRKELLHQPIPPMDKE
IDFPKLKNLRSVKKFFNHYQLEKWDKQ
FNLSGFRTIEELDRCLCYSALETIDCE
FNLAEFEPFPGVEECFLCNNIYEMQCK
LELTRFESFQDFKGCLWQAKFREETCE
LELDNMDMFCAMKNCLFESYLKKFPCR
IYLRDVKTVCKMKQCICDESLVEFPCK
LKYNDVTAFCALDECWLEEPLQELQCR
IKIMDEEVLCAFDTCICEMYFVRCCCK
FELRSMEAICKQKECICSEDFWPGCCN
FEYKKCNGLWNVKELMIDENLFQIPMR
LDLSNLEDLYKFKWCFCKAHFKKPECT
LDFDNVERFDPVKRFVMAKNVKDPKVE
LDFDNGGQLRPVQKYMFHKDLGNIDGD
LEFEKFECLSGQKQEIFKKTFTDVDHE
IEFNKMGALKSTRYDLYNNTFGSMENP
FEMVKMSRIKDYKQMLHGSHLASREKK
IDFKRLADLREADDYLYDERLLDADDK
FDIRQIPRLDEGKERFIAENVIEAKAK
LELAKLDMLCQIKYCFFHHYIRDFTMG
LELIKISSFPSTKTCLWHYQLSKASCP
IDLYRIKYVRDVRSCLCKRPFLKAPCD
IEFKKAGPLKKIRHLIWGEPLGKVESK
FEFMKPKPFKGSRSDFLQHSLNDIEKS
CEIVKLKYVKNCKKSFLRPQMEDIEGD
FEMCKYKSYKEFDCYLLWCGFESFERP
LEFGKFECIASCRPFLHAHELRRCRMD
FEICKHDRWKECRVLFMDPGLGDFDIS
LDFYSVDRFKEIREMLFEQLVGRCECK
IDWMRIGKLKQLKEIFCHPQVVPIDCK
MDYTKYTALATYRDCFWDERFVEVGCK
WEVDKHDKWKDYSCCLCVRPLKQFECA
IELQKLDTLKSAKWGLCVKRLKEMNWP
IDLSRLPPLKQTGREFITKELVKTEKD
LELAKLNEFKEVKGIIHPDPFGNCDCH
LEFCKLEKFHEPKTLLWHWSIRRMGAP
FELMKVEKCSEVEKVLWQWPFSRCNVE
LDLWGWDKIWDFKKCILKWDLRKAECD
LEFKRIGEFKNNHRCICRDRLNPPGCE
WEIAKMGPFPGYKKCFFPSELSKMPCE
IELAKPNQLPAVKRFFCRGQFKSCNLD
LEFEKVDGLGKYNRCLMNHRLKEQNGD
IEIPKCEEMRKIKNQIMAPSLRNCDPG
LEMCKMGNLRECKRDLEHPSLGKQNKE
LDIWRPKKLNQLKRCIFKPHLETIQME
LEIPRVSGFSTYKRSLVKPELMKFNRE
IEFCKCKRLVRFKKMLQRHHCTDIRAD
IEVWRVKYLCKCRRCFCRGGLFNCQCD
IELCKMEDISKMSKILLACGIRDAPME
IEFCKLEYYPQFKHLLFHCGCKEDGYD
FEWCKIEQMDKWKKRLSRGDCKKFSKE
IDWKKLSVIESWKNRLFKEGMKSCKND
LEMFKVACIKSGKKDLMQDKFVEVDNE
LELCRVNGLDDYRYMFFSCSFQDFRPE
IEWCKLDRMDEYKCRFLKCQVFSFKEE
FDFSKLNQFHGCKKLLMRDDIQKMHMD
LDWHKGEFLCPVRDMFLGHNMKQAAWD
LDFCKYEPIQPIKWMFIGKKLKDINLP
IEIAKCDTMRPYKVWVWGQRLRECDQG
LEFDRINSFKKIKWFMIRRQLMKHDMG
LDFMNQSSCHDLEELVIEAGFCSCDWR
FDLVNRGLCKEAKDLLLETGLCNCEWK
IRWKDLRECDRVEDGMFGEMLCNCKGK
FRIKEIPSCHNLEPLCLDEDICPCNQR
LKIADFPSFENFSTILLNADFWKTRYN
LRLRSWSDLERLEKFFFGDHFVEIRID
LKLYEIDEIRKLEVLFICANMRSMDLK
FKFHDYDNLDRLEYWLVMCCLRQGKKK
FKFWELPHLREPEDWILVKFLPGVQLK
LKFEEHPRLRDYEHYIFDKDFVGLEQH
FRFPEIKPFKGRENELLEKNICEVETK
FKFREVGQMEEKSHELMREEINKWKRS
VRMYEVNRWEDWDGHFKASDIPKDRDT
MKIIEVDAWDKEDKRFHRKAFMGHRDD
FKYSDLRACDRQERKFCKTPIDGFKEE
LKLADIEAFEGYEPYFSQGTIKDNKEQ
LKFMEWKNFWPADTILFKHSFEEHPMS
IRLCDIEPIPSVEEWLFQADLSKYQYK
IKVHELPEWQRCTKCVIKDGLPDIRCE
LEFERMDWFNPCKSCFFPRQLRKIPWD
FGFWGKDYVDKWKRRLCKPQLYECSDD
FDFASCDCWEDWSYRMFHAQIHDIRDE
LEFGKCESIENNKPSLMHQNLRECRGE
WDLARNDPFEKNRKKLISRRIREAKDE
LEFKRYGECERVKKILVYEAICTVRTQ
FRLMECPGLSGFEELFWEMHIHNGDVK
LKIDEVESFQKVDCIMVSKHLRSPKFS
FDIVNKENFESIKCMLMKASIRDHRIQ
FSFTNFEEIDKVNVWLCCGQFRRAKGG
IPIKRVCQIEKYRKKLCKDNIMKCRHE
LDFKTLGRVDRTKKKFIRDHLGPFRDE
LEWKRIRIFGQCKRCIFKEDFLKFTYQ
LEFRKIGHIEHCANCFIKDSLKSIKCE
LELTKARRFRELRVMFWQCRLDEPECT
IEIRKQRMFCNCKMCFFVDRMDECNHT
IEYHKAKPLWAHKRNLLRDYIEQMPRD
FEIGSHKPLKDMRAELLGGQMEKIARA
FELNRMEHCKDLKLYFAYPGFCGAEQE
FDFQRGSGCKGYRDEICEEPLCKCEST
FEFYKIPECDKVRNHLCKDSFGGCHYD
LKVEECGEMEKFEKYLPGRQFPPENRD
VKILDVPLCDQIEEYILVGWVCHCRFK
LKFWETEHFEEIEWMFCHCALKKTKGP
FKLKEAKKFQEFDWVILWSRLPKLRMP
FKIRELENIGNFEWMLHGEDLVSAGDS
FRFAEWDAFEKLEHWIWAPEFTKTKIS
FRIRESKAFKPPEAYFMGDGLEKVNEG
FRLRDFRRFEGMTCRFMRERLTEVRET
LDFKQPTKLEDWKMRIVYEHLSEWREP
IEFQKWQALSGWRHWMVHHTFKEINNE
FEICKMRYLRDQSRNLIKCGLEDCEQE
FDFMKMDWLRELKYWVCVTTLRQCEPQ
LDIMKIGVLHSTKAFILRHKIGDADCD
LDLHKLPRINEIKQELINDHLCKCKHR
VELAKRKSFKSTKKQLCKATIQEMERE
LELGKSDEFKKHKPLIIKGQLREIEIQ
LDLYKAERISSAKKILLKMHIKKFKAE
FDLENHEIFCTVKKLILIRDLKNVRIE
IDFERLPPVGPHKHTIDRKKLAEYKRE
LELEKFDLLGACKQFFVKKTLHNAGSD
FDLPRGDCLGAYNKLLYKYDIRKPNRE
LNFTGLDEWLKIRGMMFVKKFREMQHS
LEFMKVSQFKPITTVFCHWRFPDQESG
LDLCRINRIRSTRGHLIRCRLYECSWG
LDWKKMGKFKDCNEVLVMAWLHPVEIK
LDYKKADMLANVNELLIEDLLLEVGMK
LQLKKIKECDKLKNFVMQEKVGELKYD
LKLRDCSQFDKRETTMIPEGFKSMKDA
IDYNKINKFWECKRFVLHKYIRKMPFT
LDWMKVKKFEGVKRVFCQHTLQNLKCD
LDFLKVEPLQHEKHYLWHPEVREIGHD
LDLSKCDRMKEVKMAFFPHAIRKHDAG
LEIRKYKTFCEWNKCLWGDEFWKCGWD
FELCKAKKICECKNCLIIEFLDRWQCE
FEFPKCEHLNNPKNKFFKGKLRDASHD
IDFARMGPCRRNNNELICATLCPCDKA
MEYGKIRYCKHIKKEIWRADLNKCDRE
LDLCKVRGMRKHKKGFIKSPLEKFPAE
FNLMDMECICSHNCCIIYQEWKKLKCG
FKLNEYQGLEAHQRKFMKDQFAKFREE
FDFCKVEALGATQRRLCHPGFKTAPYE
LEFGNIDNLCQVRRAFVPGPLKGFPAD
FEFMRFDKFVDWKHLLVGYALNQIACD
FDLGKYEHLVDWRTLIWQPDMRKMACE
IELCKFSDLWKYQHFIIRCSFNRWNFD
LEFAKIHSLDTCRRYLCNGELWRQRHD
LSFRGLKGLEKCNCRFFCESLATFKWP
FDIKKMEHFETCNSKLWREHLMNMKDD
FDYCKCGWVDQNRRRFAKQQCCKMRDE
ITFRSVAAIDHDDRRLISEKIAEINED
LDIRKMDGFEKYNGRLIVEKFAEIKDP
LEFPKVDWCDTYKDRFLTQKVKEARDE
LEWWKMSACDQGKFHIFKPRFCDQKDE
FEYNKVNSCGDIKEVLCNEQLPDCDVD
FDIKKMGKLHDAKGHIFRDALPDLKPS
FDFNKHKCLHEMEHCLVMDEVERVDCP
FELRRLTSFRGMKYWICADCIDQCDRG
IDFAKIPRLCDIKDCLMPTPFYQAGGN
IEFKRLPEVCDIKSCLVPDWFFEVRCN
FELERMPKFHELKHMLVIKKWQEYGWQ
FEFDTHDRVKDVSPILLVKEMKGLEVP
FDLKKMRSFKQSHTEILPDELDKIDTP
LNLGAVEKFKDVDQEFYEADVHKADKR
LKLCEITGLDSWDDFIYEWEFVKINGK
FRLCELDYLEGPEPIILEQDFGKIKLP
LRLVDIEPFQRCEDMLCGTVIRSCPCR
LKIKDIKGFDGVDGYLCLDCIDSVKYK
LKCKEWPYMEHLDCFCFDEKLYELRWK
IKLDDSEWLTRVEGCFCQKYFKQAACK
FDFRDMDKIENFSRTFISEALRTVKCE
FELKTMPRMDDMKALLLNESLMEHRAD
FGYKDMRDCAKMGRFMIKEQFIDCPVE
IDYRKFGPCDPWKRIMLRERMCSMRME
FDICRAPVFKQNKKYFIKVDLQRLAKE
LDLEREDEFSPADRDLCWKGLPHCEKD
VEFHKMESIHNTKTDLLKRPFRQMPRE
LEIKKCRAFHTDKTMIFRERMTDMSHD
LDLRKIPQLWDMRWMILQDRLVNIKPP
IPLRNFKVIRSCSHEFWPEQLEKCDRG
FNLAKCATFKGRPGEFEEEDLCKHDKK
INIKNFKRFCQRDQFLGDETFEKIGYK
LNFKDLKELDKRKNHLCKDHIDSMRHD
LKLAELDGCDQVESHVIREHLGNCKED
LKLEEMKEIQHIDVFIFYAPLDNKNMG
LKLVEMDDICKIDEMLLPARLGQYQVN
IKLQEADGLDGFDEHFYYKNLRNISNK
IRFKEVKELHKVECTLIRERLENISRS
LRFRDLKQFKNWDDFIMHTQIQELDPR
LEFSQVNRLWDCRQCLYDCKLSEEPYK
IELPRTDKLADVRRCWMHRRLKDVGCH
LDVRNVEEMGTARDCLCCQQFKDFSCD
FDIFKWEGICHVDKCFFKAGWKSFSCE
FELKRFNQIHGYKRMLMKEGLAPCDKD
LDFIRYKTLHDVPMFFIKAHLESVDFE
FELIKFRKWRDWTALLCNAMLEALECG
LKFEDMEKCKEVQHVFCGKPIYQCEMP
FKLPEFPGFHSSEDDLLDTQLGPMEKR
LKICEWNVLGKEEEKLLDCHFRRMQEK
LKLAELEFMAPWEDCLYEQDFNSWTCK
LKIVDLDTFNGTDETLFGYQLCKMSHK
MKWKGCDTMENCEEKIVENNVRNARDK
LRIADCDQFHNMEDYLYDPDLCRNDNK
FGLKQVDKFWSVTEMLFGDNLNEMPLK
IKFYDVRKFCECESCFWNRRLREFSCN
VKFVDVNFLCAIGECLIYYDFPKFTCK
FRFKEFDKIDETEGCFTDPEMAKSRGR
WKLTEMKKLDTDDWRIFAAWIEKMKDA
FKFNDHKDIDRWDDWILTGPLESYNMK
FKLKNVKMFHGLEDFIFWYEFEKFSLK
MKVKEVKFWMPHDGCLCTDCFEPPECG
LRIREVKEMPNANRCFCTQGIENIHCD
LEFGKWKKVCDCNRCLTKPNLEEIKCE
LGLYPCKSIGPGNKCFWNREMNKMSCE
MKFEEPQYLAPWEECLGDKRWKEVGCR
LEFKRQKLLRQVRYLLCAECFCSLDCK
FDIEPCAKIGSFDEILFEKHLIDFGVR
CRIRDMKELHKCDDFILQDEILEIEMK
FKLREVDDFDSNEPWMMGDQLNDMKCP
FRLRECDAFEPAEVRLMGEGMHDMKDP
FKFQSLRSFEKMENYLFVPKLYDMKRG
FRIYDANNLEKFENLVLRIELTKMKVN
LDLCNLDYFGKAGTVFLHCELKKMTFE
FKLGECCMIDQPEKRFRREECMKQSED
IGIRAASQWEDWPKHLRFEDFGRHKDE
MKFREISNVTQYEQKLMDEHIANVNDK
LKIREFGDFCPAEDCLYSQKLMEQSPR
FKFQECEPLCTMETLVFQPDLRRWAPK
FNLKEMEDIQKMSEIVVDDPLKGFAIK
MDIENFDCMSGKKWELIEKTLKDADRK
IRLYQWTAVKGVDHELCHKPFAKCEKT
LNFRKSRDLKTKKDEFFHEEMEKIERN
LDFCRYKKFKDCKQTFWNNPFEPMENK
IDFDQNEYVRGIKQDLWQKDLRKCEHE
FEMDEMDWLGPMKGIMCWRDIKEIGCG
IDFWRFENLKEVKKCLCPNGLPTINCE
FDWPKAERIEEIKKCMFKQKVRDHRAE
FDFGRVRDMCKIRSCIMHMKLNELSCH
LKFYNVEGLDKCERCVCKGEFTPMRCE
FKLHDMTALMKMEVMLYKNKFMQVKED
FKLPEIEDYDKVEAIVMGTNFRTNKLK
LKVADLDQLCGLEYCFCWHTVKGASCP
FRLEECEEFPKLEYVLWGKHFKEATVG
LRLMDFDFLMQQNLFIVEGKMRNIPMK
LKICDMSTLCKCDDVLMTCRIGEMGFK
LKYCQCKAVSGFDDLIIEAWCEKRNVK
FKVCEVRRFCQFDKLLMGCNFEKMALN
FRLTDIKKFCQVDVVIIQGSIEKVNLQ
LKINEIKEICNAEECLIAKGFEHLSCR
LKFEELNSLQRIEGVMLHKEINKFAVG
LRLYGVKTWRKVDEMMMFKMLSGRDLK
LALKGCKQFCNIGMCIWQDRLQDMQCK
FKMIESNRFEDHQLCFMDAQLPPFKCK
IKLKELTGFDHLEGVLMTDTLTDFKFN
LRFYEVKQFRKTEDCMLWENIDKLQCR
IKWRETKAINGFEEWMWEDHLFKYQMK
LRIAEVEKFGSPDDWMFKCQLRNHKPK
LKLMEIKIFRPREYYIVPPTIENIEEP
IRLKDVNRFLDMDYWFCVEQMEKAGCK
LRLKNAKEFNKVEFVLWAEKIQEFDPR
FKLRTAGTFESKNFFFIEDRLMDMRLR
FKICEVETFERMEPLFDERKVMDNKPR
FTLWEVPHLEDNEEALVEPRIEDLKDK
LRFAGVEDFDQCEECLITHEIRKTNCK
VRFPEIDDFWKLKECMCWASLRGCGCK
FKFVDFEWFERYELWFIMTAIKNFNFA
FRFTDYERLEDWSQCILASCLKRLKCS
MRLDDFEEMPRFEDCFCMSCLKPIPCK
VKFCECEEIRKLEEYIFQPSCCDVEPR
IKLMEITCLKCMDREFMENAFVNGERR
LGFCGIKIFKPITDYLLWHGVDDIDKR
FNIATCPHMKHQKEDLIYAGLWGVDHR
IEFARIRCVKDQRYELLCNNIPSLERR
FDFCKMSHFKHIRCMILHAEFCNMEWN
FNLCDQKYLYKMEKILLRCYIGDVQID
LDFFRAKSFRGQRKLLLRCGIQTWEWE
FEFEKVEPVPKQRRCLIHDWIKQVNCD
IRLTDADEFEKMPTYLMCADMHKMKEG
FKLGEYRTMEGMEMRFDIGNLENNREQ
FRIQEYDPVEPYEHRVIPEDMHNVKDN
FRCCDCREIEKFEKYFLHHVCTKFKTD
LKLQEVDEIDRYDWWVWQNGLSPARPP
LKFWEIGYICPGEECIIERQLIDASGK
ISFHTWDMLCHHSDCFMEKKMRNYGWR
IDLKEVDRFPECQEVLLEDELHRFQER
LRMCNCEILGGVDEVIIECKCKDFGMN
IKICECSNVQDCEQIILECNCEEGGLN
FDFCKVKHFQNIHKYLYRCEIAKVKRE
FEIGKLKSFGTVKKMMMKPEFGRPGFD
LEFTKGKPLMPARKMFIRPELERLPNE
FDVLKMDWMCQGKKCFVKKIIWTLHCE
IDYERFKAVCSIRRCFFGRRYGEVPCE
FDITKGKMLCPADRCLMSSEIVKLETE
MEWAEIKYIADCRCCILGGRLEDIGCE
LDLYRFNRLSQCKECLFGAYIRKMRCR
LRLVDLEWIPRVEVCFCYNSFTDTRCK
LRLTSMNTFDPADQNLIESHFQDMKWK
WRWHDHKCFVNVDECLVDPKFEDFAWK
LRLGDAKIFRAASGYMLGPSFDKVDPK
FRLREFRHIKTIDGLMFRENICSCDIK
LRLPELSQIREIDDVLIQKRFGDTDTR
LNFCDFDCFEPMSHYIYQGRFWDFKER
LRLVEVPYLSGMDYHLWSRKIWDHSDK
FKLGDFKCMRTIDDILFGTYVEKSDCK
LRICEPDEIEKIENVLLYAEIAGMRLE
LRVCDGDEFEKLDGIWLEVNVHNFKCN
FRFDELEALESSQARLMGKRIKPARWG
IKFVEMREMHRFDQCFVYPALNQFHVR
FRLGDFKHFDPLEQMIWVQPIEQIKFK
FKIREYGSFHQSEEHIWEDELSKYHDK
LHCKNVKLFPNQECMILCEHLEEIGFS
LRLPDIEEMCKCNNCFCEGQLKKCAYR
FKLDECEPLSKLDYFLCESRFKQCTIK
FKLKDVTNLDKGEYMLCEYQFFKCKPK
FKFADVPAMDAYDYHFYETEIGRPHEK
LRFDEVEHIWQGDQLFVERNVKRAHIK
LRMFEVNTIANIDEMVFDHCIAGLGFK
LHFESVDNLWKSDECLVPKKVHDIQIK
IKVAEVGEWERVEQCICRNTFVNGKCS
FRLQPVKEFCKQEHCLVARPFPNQGCN
LKFQEVRKFHDVDDCILDQFLWQLHCK
LRIDEAGKCNDQPDCFCDRGLARCPCR
FRMWNMPDCNSFDEWCCEEELCKCDMR
FKIWEFEVFAQCDDCLFDPELMRLDQK
LRLRDFGLFEAIDEWLWQQIFMGGKPK
LKFKEIDKFYEIDQFICMDNLPKCPYR
LDFGGFPECEKFNHLMCAEEFCKCKWD
LGLRAWKECDKSNRLFLRDNVCSHKCE
LEISKIRRFGEMKPYLYGRELGRCQKE
LELCKMRQLKPHSNYILKCSLGEVEYE
LDMPKARKIAEWKRIILRWSIERTGKE
FKMKEIKRFGDFNRVFIKDDFVGVGRD
LRFCEAKDFHRLQSMIFSCELQRLDFP
LRFSECEDFYKIDCMFWIGDWKRMAWT
LKIEEWGSFENIEHVFMQKFFGGCRIP
LRLEDIDKLADCEYCFLSRWLKPFNWT
LKLEECPKLDDSDEIICDQEFVSASCK
LRLVDMRPLKGWEGVFCGATFVRCNCK
LNFYKVHKIKDIDDDLIWKILMRIEHK
FEIGKFRALRGQKRDFFPSALEDMHHE
FEFWKPSCLAGMKKFLLMTPLFKADWE
LELMKCAAFEPVKGRLTRTKCHDNRDE
LEFCKMEYWNRMKCLMWHCEIRRMKWG
IELCRMENLRTLKAWLYGCSIHRIEGN
FEIVKWDWYDSFRRHIFCKNLRDLKCE
LDLPKFPKFEECGTCFLKHRFRESKCA
FDLCKFPTFGSYNRLILHWTLHKFNWD
LELFKVQALNAFRKWVFKQDLFKPGNE
MELVKLNQWWRCKRMIYKAQVRRSKFD
LEFERMDKCNDMKKFFHYKDFSKFPHD
FEIGRHKKVKEIRKILIVHCFNPLEQT
LRFAQIKACPQTDEYILEADLEKCDWK
MRMVDVETFPKLDECLCDQMLYTCHCK
LRIEEFPSFCKVQKCLMQKEMYPMSCQ
LKLPEHDTLCGLEAIIFEAHIREMSWK
LKFKEIPYIEKMNTMLVHDYVRSFKYG
IKLDEQECFDQTEERFMTHPFRQMKEQ
LKIPELDQLEGHEPRILEWGFPNIKEG
LRWCEFEGLDKAEEYFYNCRITELNMR
FTLPEEEELTKFGQCFCDQRIKEPPCK
FPFNHMESFTDMQECMWYAALKSPGCK
IDFDRVESFYKISSIFVTRTLRGIPAD
LDFEKVDCLWGIKYLLFSKPLNPLDGD
VELEKCSGFRGLKGYIFMKWLTPIDDS
FEWKKCKGWRRYKNEMVTDKLERPDKG
FEFMRLRFWKETRKDLFKAAFESHSKD
FELCRCRRMKDKKVEIWCCHFEPPEKC
LEFMKVAVFKGLRYLFYSCSIADKERS
LDFRGIQRMREYKAPFMRDNLGDPEEE
LPFNPIRPFKNAGHLCIRGELWKCEIE
LEIPKRKSVRGAKRYLMRCSLEKVGRE
FDLPKLKPFRPPTKWLPKEQIENFDYD
LEVIKFNKLCDWKRFFLSYQLYNISID
FEINKIENLRGPKGYLINQQFRNAETG
FEFNKMDGLHTTKPMLLTNKLKEIHFG
FEVGKMDYLKEKKIEFVSGNFSSVERT
LEVDKIESMRGIKWIVADKKLREHDSG
LDLCKMKAYNKLKWEFDCGTIESRERE
FRFQGCKTFKPFDKEFIRAEVEKPPRD
FSFPSAKRIRQWRCELERPEIEKKEKS
FDFDNFSCIRAHGVEFWCRNLANPDKC
FELWKLDKWTSAKLRLYCGSFKGHPDT
FELQRMEGLNPMKKRLIHKQIKKAGQS
LEILKLEQFKGLRTWLVPGRVHDFDCD
LEFWRIESVRNIKHILKGPDLRRDEDD
LELRRAHSFPPLKGWMYVEDFGRPPPA
LNFGPIPRCMDINHFLFVKGLCRCQMS
IEWRKCEIFFTVRDFFMNECCRPLPLN
FAICGFEHFDPIDDIFFEHELKDYNVR
WSLDGCEEIRNKGDELFERKFRGYEKK
LRCHDVEKLDDYHPRLLESRFKEMKEK
LRFHDIEYFEKWDCMIIPPQFKQARYQ
LKFPDQEYLDEKEDPLCDTEMKKVRGK
FHFRDMEVLVKMDSVLCRDCVKGIPCD
FRYNDIKDVVKAEKCCCRTHMEQIQCE
LSFKDTKRWVEQEDCLFHEGLDGRSCR
LKLKAAKKISDYSEFIFGDAIERLPIK
FRMKKIPVLCQMEECFCEEKLIDWHCR
FKIRDMNHINHGEDQLLSDQICPFGPR
FKFREIDALPHMQLWLIDDQFCNVTFR
FQFPEMEKCDEFPFCFFEGEFTKCRPS
LEFNKLREMPRIKMLIMCDRLQDANMQ
WEFKKLGNFNECKRHLYREHFVSLKCD
WELRKYRKLGEPSKCCMKDQFEPAHWE
IQLKPMKSFPQFKHCVCKDQLERGTCE
IQFKKIEYLGPLNTCFMREQLVNMDCE
FKFYELKELCKHTECLCTVPFNPVCCK
FKLEELRHFCTWESCMFQKKFWGFNCS
LKFNEVKEFDTQDMAMMGQRLEDTRGA
LRLNEAGRFSERETCFCEKDLPKQGGR
IKFNNVKVMCGWEHCFHEDMLETMQCR
LRCCEVQEFGRMEQMICSCDLQRMSCG
LRWPEVETWDKIERHLMPQEVKKPKHQ
FKFLDYDHIDHIESYLWHARIKQCREP
LNWDDPPKFGEAKECLFDKRVHEFNCK
WKWSNTEKICDMNECICERMLKHLSCK
IDFLRSDKFADCGECFMEYYIKQFGCK
IDIYRWEYLPQLKSTLIARKLKDLHPS
FEIGKAEMIDETKYHLVRTRCRELRFE
IDFWKLQPYDSCKCRFECKKLPQKNEH
MEFRKWEPVEGVKWRFMGERFHDVKGG
LDFTKHDQVENPRYRLIKPQLKGVKGD
IDLKKMEGLDPARERFRGENLKTHPEN
LGFCPYEGIDRDCHRLFHCRLKQIKEN
IGFEAAEVIDAAQSRLCRKQFRNCADD
LQFYKLECLDHMPHRLLSVKLKDVNDG
LRLVEMNSLCKIEECLLEGGLLNPPCK
FRMVESDQIDNMEQCMCDPGLYQCRCR
FSLNRMKQLCEWDRCIYKDYFVKRECD
IEFFKFKDWCGVRRCIMRRHLNRQGCD
LDLKNWKMLPGHRHCICRNRMERIACD
LKLRNRKIFCQYEDCIICESLETLRCT
LRLSEVKPFYSAEKWLFKCEVEKLKRE
IEFCKVKEIWEAKNPFFKPHVDDLKHD
LDLYKLAALRPWKRYLPKNYLAKVEDD
LEFDKASKFNDVKTSLLAKGLTDCDCQ
IDLGKFDHFHPQKGCMVQGKMGEMECD
FEVEKQPNFCQGKACLERKRFVERRCT
LDFERVQHLRSYKKVLCRKFFPECDCE
LRFEEMAPLKKADWLFIGRAFCKLDSR
FKFVELHDFEAAEIFMCAACLEDDNCA
LRFADFNRFDKVNNCILATYLYRVRCP
LKWCELERIGDWEEIMMEMNMRDCKCK
IKIRESKELCKVEFCLVAQFYEKMACN
LNIGDLDYFCRFNGCIFQRRMKEPDCK
MDFEKMDYIVAFNACFIKKWLKRVPCG
LDLYRLKGLPTPRKIIIKGPLSGFRME
LSICSCRQFAKMSKVLYKCECEKCTKD
LELTKCREFCTYRHVFVKGSLEEPNCD
LKLRDYKFFWGVERVFLKEDFEKRKLE
FKFRDWKEMFSLDLLILCENIETIQQS
FKLRKVQDFDKHEKRFMKEVFPECHEE
LDVRRFPEMNKAKRVFFKDGLIRHKCE
IDFAKCQAIWKCKRLLIKAHFKRARPE
FEFNKCAQLEKCSRCFITNRFIDANCE
IDIGKLDTLWQFRRLLMTGTVKDYKMS
LELWKVEQLYPMKCFLIGPFFKALKLD
IDLNRMNRFEEPKKKLWRGHFQHWKDS
FKFRDVSPMDHVDPKFFPDNITTMKES
LKYKEVRICQAREEEFCEERIMECKLR
LKWKNPKPFNDVEELLCEEPFDSYDWK
FRIKGARTFWSMEECLCYEWFPQVTCK
FRIHESDFISSVEDCICENKFREVGCR
LSFKSIEAIEPCTPHLISEDLYKIKYT
LKLKSWTVFESTEKRLIRDAFYSMRTE
FKMCDFDWLEKADERLCEPRFVDVKPR
FKFKEYPWFDGFDDYLLMEELHQLHWK
LRLRDAKELAKWDMILFMDSIMSMSWP
LDFTNAKECTKYSRFFCRAEISKCNAD
FRFCQVEDMDKCDRCLCTGDISNFKCD
LRLYEMKDFKKSDTGFCPDSFEQQEGS
LRYKDVKMCINIERCMCHEGFEGCKGD
LKIEDLKGFHTPEQWLLKSELDRAELD
LKFAQYKGFDGSQRKIVRNRITDIKEE
IELSRCEAFEPDSNKVINGKIKDIKDN
LGFESYDGFETWDAKLMRRTFHDLKED
MPLTGLEGMDNSQRKFMKNRFRDLKEE
LDFPDIDQINPCRKHLLYSELYKWDCE
LELENVDKINDIRRHILKKTVRRFKHE
LDLMRIQAFTEMKVMLWCPKVHEMEYP
LELAKYREIRKMKMFFLSISLERWEAG
LEIPKIRPIRKGKNDFLCKNMHKAERG
LRIMTFERLRDRSEDIVEKGLHGMEGK
FRFWELKTMKDREEEFWQHTLTTMDKR
IKLMDYPTIRNRDEELVEPNFINADQK
IKFPEVGSLKSCDDVFIEGWLSEMDFK
LKFTNIKNFKRKEPIVMWPYLEKRDIP
LHIKHLKHLGHLKKVVLKETLERPGLE
LSLHNMRELCSAERFLMKDEIVKMKHE
LRFKECGELEKIEEVLVVDEVSKAKNP
FKFREFNKITEHEDLIISDWFDKGDAK
LKMTEMGKVDEMDWHFREHSICKQKDK
FRFRDFPTIESMEWWLHQEHLGENREK
FRFDDITRFNNMPELICCRTLKNAKCK
LKIKAVTVLWSPDWCLFEERLQEYRCR
IRIPEFEPFWRGEEMFIDKPLKKMPTK
FRLEEFEALCSMDGCFAERKMRDMAGG
FRLEEVERLKEHEGGLWEKPFMRVDEK
IRFKEVKKIKEVQGMMFEESIDDVEYR
FKFQEMKDVKKVEGYLLHDGFTSVNDD
VKIAEIKGLNRKDDELCHTEIYRCRHR
IKIKKLEMFDKCQVCLVEERLRDWKTR
FRWDEQAAICSTEECCVESRWVDFPCK
FKINDPDYLCRGEECFCQHNFTNIQCK
FKLTETPYFCAAEQCFVEEGFDQVPCK
LRLFEMKYFSNVDGCFCYHQLLDCSCK
LKFEDAGQLMKDEKCLCTRDIMRIKCD
LKLKDMGVVEKCERCILTEKIFELKWQ
WKFNEPDDMVRCEYIFYWNDWWNLRMP
FSLCSVEEIQKMPTFLVQGEFKKGNIK
IRCCDAREIKRVDTLCLSCPCQQMDAG
ISYCEAEEFNRAEDILWDCWIYPMDIR
LKWWNYSELKKMEGFLIEPAISKWDMK
LRFHEIPWLPPAEDWIYEGEFCKMQRK
LKLCDAKRYKDFQYGLLECHCDKIDPK
FKFAEFDKIKNPEQCLTEPELARPDCK
WNIENFEKLCDMNECLVAKPFKEWSCN
FEFYKSTTFCRGRRCFCPIKFREMCCG
LELPRATPLNNYKKQIWKHHLVEMQRE
LEIIKQNSFVDYKYCLWRYSFSSGPCE
VEIPKVKMCRNYKKTICTQNMDKCQHE
LEFWKMERFKNCKFYFVGPNFKNFEGS
FGLKKLSVIASCSRCLCHQGLVKVRCD
FEFQKFKNLWDLKLCIVMRRLEDVAAP
FELEKIDWFGDHKEGLCYKQLTQCGAE
LDWEKMSKWGDVKDVIVHKELGEGNAE
FELSKFDRWKEMKAVIRDTPFRGQERQ
LELCKFKRWGEIRGCIWQQHFEDPDHP
LEFMKCRVLREMRLIFISWAFPDIDFG
LELNKMGVLPGHKYCFVQNWFIEVPCK
IRFGNWDEVCRVEECIIMSEFRKADCR
MKWKECKELSRIEPMVVNDQFMKVPVS
LKMKDFGQLESMEWHFLTAEIAKMRMP
IKFPEFKEVRKVDCQLIQGDVQKIEHG
LKYKEISGLWAGEDSLCEDTMFKCRCR
LKFNDADALCPFEMCFVDADLRRCGPR
LRFRDIRCLSHREEVFLDDQILPFTIR
LRICDSEQIESFDEMLMAWNIKDMKHR
LRLNDLHRLKDIEEFLVEPPFFGGDRK
FRLKDLRPCDQMNVILCGDHYEPCKWP
FKLKDMKQIAGFQQGFMQESLEEVGGP
FRLKDMKCLGHTGVALITERFEEIGNA
FKFKDMKSFESLNMVLFPGRLESHKAS
FRFVSMKGIWSFENFLIHATFEHVEIQ
LKLWDQRDLVNMERVFLYMGLEAVATD
LRFAEVSKMGDGEKGLLNMELEKLSGE
FKFEELGGLDNWDKMFWHNYIVKITGE
LEWENIACLPNLKKFLVRRDVCKLGWD
LEVEKIAPFRTYKIELLVKPFNELDHA
FEVAKIKQIKPARDNLYGSNFDNHEKG
MEIFKLDWIKPPKKELWGAKFCDEERG
FDLCKLKWIRDMRSELWRSPFDSLDRE
FDLERMPVLKEMRGWFFAKWFLAIDMG
FDFKKWQKLRDHKWFMLSSTFPDCDHP
FEFVKVEWIGPFKMLLVIGSFKTVDLA
LDIDNFEYLENWGWMVFHKGFRTMKFP
LEFEKIDPFWNIKQLLLWKPLRKFRKD
IEIMKVPNMKEVRSILYHYSLWRGETD
IDFNRMEAIGGVRRGFCHNPFARCQGD
MDMDRFDKLMQPKMFFVCRKIKEMTCP
FEFYKHDKFHEHKQCMITMKLRGIACK
LEIRKIKMICECRECLVTEEMTKMSCN
IEIARVTKCSEWSQFLVGREICKCPMG
FDIWKMDHCDNMKAICIGHQIHDCSIN
LDYRKVQGCKDGRKLMFEETLCGCEMQ
LEFRKVGVCKGYKQFLWPEVLCAVDPQ
LDFGNINCFRPTKEDLAEKDLKRPDNK
LNFERLKNWKKFRCWLFCKRVDPHEGC
FEFPKVKPMKKYKHDFFNKHLHQFEKN
LELHTLGECRRFRTYILEDWIGPCEPQ
LELCKHGNFRPLRPFFMACQFKKWEFN
FDICKVDHFSDTKGIFMGCSIHDIKIK
LELCKIKDFGNFRNIFYEAKLYDHDMN
FEWCKNQNLGSLRRFMLKCRINNTGFD
FEFGKVDRFNEIKKMCWASSLKDGKQQ
LELGKIESVDDVKNHLLSRKIKQIKRT
FEIAKIPHFEDKRCYLYTAHLWPQRCT
FELQKVSKFGDWKRCLVMRKFMEVHCS
LEFEPIQKFCNLKSCFCCRRIYECDHP
LDFGKMQQIGKLKKCIVRGPLMSMACD
FELAKINHFAHCKTCFFWERLHEFSAE
LEFRKMKKVFDVKCILLLDHLETVKFN
FKFGEVRYLMKPECWLVCNGMDQVHCC
FRLIRPDPWENNECRLICAAFNQFKEC
LKLKETHHLDDMEARLHPDALAGWKEG
FKLDEFSGMDGPEIRLQGRNIGNSKDG
FRLPDIKSFGRLDICLIAHQLAGFGCP
FRIVELQGICGCDSCLCNSQIYDMKCN
FRLKEHETVENEDSKLMTTTLKECKES
LKFWEADGFNACEDLFSDYDLRSPKDR
LKFVDYEEIQKIQQIFLYAYVKKTKWN
FRFAQIDTYPKMDCYFYCSNLRDIRPP
LRFHDNEKIVNIEEVLCVHCFKKPACK
FRFPPFERFTEFDNFFCDGEIRKCSVK
FNFCGVENLTQFDEIIIEADMKKYDVK
FKVSEMTKLRTCEEWLMETHFIKVDPK
LEICKCRVLKAIRKYLIVPYCWKIQAN
LEFDKLGALRAPKTWIFKKSLCGVDID
LNLMGIKYVRKFQRCIFRNELVKPDHE
FKFDDCAQFDKSERDFFPRGCGTCSRE
FDFDKVGGFKPVKRLIIQKYFQPIEID
FEWKKMNTFCNTKRLIFKEDLPGVNLD
LEIKRFATLKDVKIVICSENIVDVECP
FDIKKVKNMENVKKMLMREYINKLRME
IDIWKVNRIDDIKRHIFKKSICPVKME
FEWEKLKQCRNINKLCIKRSVCRVDAE
IELPKKNECSKLKRAFCRWGFCGCPGE
VDIKRIGGCPRWKRHVCKEGMPKCSHE
FDIKNCHSMDPPRRKLCRNPLNPCRDD
LDLPACDKMDNTRRNFIKNDCRKFKGD
LKLVDPEVWDKVDYRLRSPDIKTEHED
FKLAECDNLDRATKHLIDAQLRSVREN
IKLEEMNTICRLERCLIAKYFCTWGLG
FKYDEMSALFGHEKCIFKRPIWGMKCE
FKFGDCTEFDRAERRLCRQVVAPVKEE
LKLDDIPALDGIEGYICYRSIHKVNDE
FGFYDIEMFCGMGDCLCDGSMTKMDCR
LHLETIEVFWHAPECLCDRPLKGMPCS
LNLHKVRDMRKIKRYFCRDDFPQLNSD
LELGKMKKFGPCRICLCTTKFNDCNCE
IDLWKLPMLDQHKRHLYREAIVSVRHD
LDFPRFQNIHTVKKMFVKNDLHRVHGE
LEFRDWDRFSELRHCLLRQNLRKQGCD
LDMESFKYFVDIKKLLFKRHMMEIGLE
IEFCKWRKLRPIRRILLYAGMENMDLE
LEFPKMKKIPDIRAFLLAGKWEDMEWA
LEYEKTDMLQGFKELLCEKFMRDCEAK
LNFESIGQLRKCNDVFQDKDLGRRESK
LEFEKCGAMKECKMILVQRKLFDIEVS
LDLCNIDKFWELKTMLFAGGFHDFQFQ
LEFQKADRFEEVKWMFLTNALYEVRLG
FELAKVSHISECKNCFWNESLWTLDCN
LELEKKEQLHQMNIMLIIRHLKEAEYA
FEFARVPALETERTEIYSQRFREEKKP
FDLAKACKFDSHKMHLTGHRLCEQKDG
LDMKKVPWFDGVKKCLCRDGIMQMKVD
IEFPKMQVLEQEKSRLMNDYVCEFKED
LDLCKLEILDEEKNRLVRAMIVEIKQD
LEFGNMGQIDTCKERLFAAHFGEPRER
FEFYKYDGVENCKRMMCCETFANCKTD
LDLNTLDPLGKLRKCVCKKQLKRCRMD
IEMEKAKHFTDVTHLFLRRDFYSINLD
LEFCKIQRLEDGKKRILKWNLVGVREE
LEFQKIDGWEAHKHNLWNKNMKEPKTE
IDLGRWPELERSKRKLFKPTLPRMKNE
FDLVKFKDLQGETRRLIKGGLCDMGDE
LELPRMDMIHQTKKDLVKQSFQTVPRD
LDLDRFDQFLNVKKVILWAGFRDLAFE
FELEKFDDLYRCKKLMVSKAIRSCKME
LDFYKMQKIEEVNKMLFQPKIYDIQPE
VDLERTRKICNMSKCICRAGFESPCCD
FEFARISQLGPWKKFFWHADLADPPSD
FEINKSDPIDTEKKRLCHDWLDKCKDD
LELAKAERMDEDKHKFRAAELHDDGED
LKLADCGYYEKIDAKLRTQKCKEYRDG
CRYRDVAQLESEEPRCIKEKLVEIKEE
FRLTEFPPIDRADQRLYANTFTDGKES
LKIYELKCFDSFDNKLWRDQLDQMKGD
FRFCEYKCFVQVDDYLVSCAIESLPAN
FYFCQSKQLRNVQDWIFQCHIDEFEPT
IELCKVKKIQNMKKWILKGILWTFRHE
LELPRLKWIAHLKRFLWGTGVEELGPD
LDLKRMNDFERMQAVLLRDRLPDIRAG
FHIWSMRELERMDCYFETDRFEDHKNG
LRFRSFKSICSPEWWIFSENFLKVSPP
LKWKDVAWLAPAEPMFVNEKLVKVNWS
IKFPDGSELDNLDEFLLDWPITGYKIK
FNFRRMKNICRFKQCFFKNSFVSAKWE
LGFHKCRVMCPPNHCFFRDGCESWPCE
FELEKAKKFDDCRKCLCGQSLDDWQCD
FEFYKFEEIKHVKKCFWHQRFTDPDVE
LELCKCTGIKPEKAYIRAQYCVKEEDG
LDINRVDQLKSWKAVIRADEVKREETN
LEILKITRIKDPKCILFASNLVRLDFC
LEFWKVDHLDPIKGCILTYRFRDIHPG
LDLWRFDKWDEHRVRIWGRPFRNTKTG
VEICRCGAVDNPRTRLPKHNCRKIKDN
VDLRKINGIEAWKNRICKDPIMTCKSE
FELAEAGAVENHSRKLRRDDLCKTRED
LDLHSMNHVEEQSRNLYKHPLCDMKDE
FDFKSADKLEELRQFCFRESLNEAKHE
FGIKPFHSFSDHRSCLCKDDLWKAECE
FDIRKCKKFDEGKRILDRDEWCKRKYE
LSVKAFPAIETDTKKFRRDECHKERDE
LEFCKIATIPAIKHWFHYCHIAHTGDE
LELGKAEPIAAVKKLFPRNEWKKWRPD
LEFDKIDGLYNFKCLFVQHDLTRAKCG
LDLDKCEKLCEWRRIIFDSSIRGCGAD
FEFHKAKYLTESKRQILKWEFDKTDRE
LEMCKAKIIRDIRWIFWGTEIEKLERD
FNFIKVKDLRKYKMLLLKCRLDEADVE
FRFGEAEDLDDVEAFIWEGSIVQVKFK
FRFVDMREFHKVDCCMLRGDFEHWDLA
LRLKEIRQIEPAEVWILSDYIDGCKQT
LRFHEMRDVKHREPEVLEDELDRCDKP
LNLSRVQAFKEIQTELFERDFPKVDHR
LELTRRDKLKECHEWLLQRSLKEVERK
FELKRIQKFCDIRWCFVDHELMKAACR
LEWCKTKWFKDLKQVLYKCEMLKMTID
FELMKMDSFREGKVYFCPYRIAPMDCA
IELYKIDHFWEVKDLLVHRSLHTPECN
IDFYKVGDLCHMKKLFLHPYLAGFGCE
FEFEKGDEFRKLKRFVFTRRLRPYQAG
FGYEQFEHLDEMQECFWDRRFKEIKFK
FNLPDLKDFERMQCVLYRERLADMKAG
LKFSELAAFERYDTYIYHADIARYRKG
LKFVDVDEMEKVEGIMWHANLKKYKQG
FRLRESPTLDQREGCLLCEEFWRVHCK
LKLGEVQDMCREESCFLENQLMSVCCK
FNFKDKRKVCDMSTCLFETDFERACCK
LKVHDAKRFGPIEDCLCTTMFDQQPCK
LKVDDICSCKKQDPYLIPKVLCQCDGQ
LEFEKVAEMREAKVDIMTKHFYDFEHG
WEVEKWNPLRNPKQLMFARKFTDTDIG
LEFRELGCFYGIKDYFFNENIADMPNR
LDFGDMGCIKAYKEDLMYSAMAGMDRR
LEFEKVGNLRTIKHLIFGKNIGGFDLN
LDWPRYTKFKEPREDLVDQSLQGVEKK
FDFPRIAQFKNMSYYVIHQSLASFEES
LDFVKLENFKNIRSVIYNGRINECETN
FEFEKMEDMEKVKKRLDMKKVREKKQE
LDLIKLEYVEPISHRLWMPNIRERKDD
LDLTKLEQWEGVKCRVWKTPLKQPRSG
LPLCECATLDSWKNYIERGRCIDRSRE
LDFIKFEEFYKNDHLLCKWALKNHPCE
FEVEKIDHFAPEKSIIIRRRIREKGVD
LDFWKADRFYTMRKMMIYPDLKKPGVD
INFGGLEKLAEFNDWLMEGYFKDITPR
IDMPDVEDYEKWKQFFLPGWVKDWKMG
LRLHEFEAFEPAEVCFLQHDFKSLKHK
FRLREPNKLCEFSDCILVDYFDKFPWR
VEIERGDNLWHARECFCEKKWRNFPMK
FSLMDRDQCVKSDELLLSAYFKDCKAK
FEWFKMDRFGEVKECLWTGALHEIQCK
FEMCKPDRIWELKGILCECNFWDLEVK
FEFCKKDHLGDHKKCVINCDIARCQTD
FEITRMRKLKEWRKCLYNMKIDEMETD
FEWKKLPTIGDAKRWLYKDPLVGCGPE
FELCKMKWFRAIKKVMMSMEFQKIPIE
IEFTKLKNCHDLNKCILQEECEKVTCD
FHFRHIKYIGKKDDFICNESVEECACK
IELDKEKTLCGVKKVFCKYPFEDTACD
FDLKKRRHLKHVSLILFGDWLFPMEMA
IEFRKVNGFKSIKGVLLPEEFHQKELG
LELCKTKRFRNCKLYMFTGDFNRIEYT
LELTRLNAIKQCKCYFYPKDITKIEMG
LDFDKVERIKDIKTIIVNKALVDPDFP
FELWKSKKFRNYSCWFWCPDVDGFEPG
FDIHKMGCLRGWKTWFMREQFVSIEMS
IELPKWKTFKEGRKELWRARFVECERE
LELLKLPSIGDVRKWLFSATLYNVPMD
FEFGDIDRITDCKECFFESHWREASCK
LDLARSEWLNEFKMCLCPANLRKENCP
LELSKCTRFNDARSCMLTYRLHDFPCE
FELKRLAPLHATKKGLLRDGINNVNGE
FDWDKMQRLTTIKRILIKGDFHKFNAD
IDLPKLGAFTRHKNSIFRTEMCKMDHD
LDIHKVKSLSNWKGCLCHTNLEKLECS
LELLRISTMSSLRKFIMRVHLANHGPE
CEWNKCKTCGGHKKVCMKERFNRCGVE
CEWHKCDRFIDIKKVCLKDACLKLAFD
LEFDKIANMDKVRKIWFKKHLWTWRYD
FEIDHCGWITPLKKILVKKRVCDYSIE
FELCRFPPFTTVRKWLITCKMYDTGFE
MDLCRFRYFENNSRMFMKCPLDTINFE
IEFCKEKELKKIKRWMLHCTVDGIQMD
FEFWKIEKFFDWSEMLIWPTFSNISIR
LGLNRIDHIRNNGKYFFKKDLCRCERE
LNLENFPTCRHMKRELCNREICNCDKE
FEMDRIQTLRKRKHDLWHKKLCKFERS
FEFMKVQCLKTAKRELIPGNLQDQEQE
IELYKAKGIATFKRMFMRRELAKPKPD
IEFRKEKKLHEMRNFLFGDTLEQMECD
LDLVRIQRFPEFKTCFLEMRLSENTCS
LEIEKFERLCEIKILVFAKMIRQWGVN
FEICKIDPFKKMKDWFWYPTFHKWDPK
FEIHNMNHLREAKDTLGEEAFAKPQSK
LDISKVKGFRQIKQAFWEHTCSKMEGK
LDICRKKYLDHTKWRLFRCPFVKARDE
FEVIKSNSFEGVKNRFWKVKIGEMRDD
FELRKMTRIRDWRINLMGDPLANQEQG
LKIDDMPRCQEWEEYLYEKDLCHWNRK
LKFIEMTTIRPADPDFMPADIPKLEKP
WKIAEAKMLRHKGHELCKSELEKCRKN
IRFKEFQEIQKMDGVICGEDFCKVSHG
FRFEDCDKFDELDEILCWKGIKSPKTS
LNFVEADALPGGEECMIEPTLREQQCR
IRFWDYDALCKCQCCLWNRSFKDFTCK
MKWREWEYFTQMNKCFCEESLRNFRCK
LRLMTVKELCRCDKCFLYAKIDEIKCE
FNIKEPKGIEQMECRLWGEGFEGCKDT
LRLWEIENLEDHEETLFEGNFKSMRER
FQLRPVKTFCNNPQCLLNDRLLEVPVK
LKVREMKNLCKLDLCVVQDKLNEPGCK
LKLKEVSWITGVDEIVLFDMFEQINCK
FNLKDVKGFDAVRERFIAEQIENMKPK
FKFTEFKKLTEPNCCILNPEFDRVHIN
LHLWHIKTLRGANQILFGPEVEKTDAK
FNLCAAKRIRDWEEWLLQCSLEGTDPK
FKWWDLKDFRKLDYVFFREGMDSPELD
LEMGKFPVWKKAKKLFFRDCLCQPDTE
WEVRSVEPFEDGKKRLMREWLMKSKGD
FELCKQDGFRDMRVIMFQMTLKSLDFN
LELWKWNNLHPKKGFMFRCDINKVSMS
LELCKFPTLNSQKMYLQVSKIWEKEEA
FEFMKWKNLPQHNTFFIYVHFDDLAPE
LRFDNIPKMYDIEEFFWEYRFWELDMK
LDFCKYDQLIDVTEIFLQCTLTGFKIK
LKFAEFEYVCPISMLIMHQDLKKLNLP
IRIHNLEEMNKIETLLLDPDMRKVKVN
LRIWECDVIEPRDETLMHKRLRDMKAK
LAFRGMEYICRVSYCLCFDEFRNCHCQ
IRFQELNCICQIDDCFYDPDISKTTCK
LNFCGVKDFEHQDHHLFKCGFEGPREE
LSYCNVQMLTTVNKLFVRCSLYRVQMD
MELRKMRWCCKQKRCLCLEGLHGGRCE
LDLARCKDVRRHSRWMYRCRFDQAERD
FDLPRLGDFRHMKKLFSWNNIADEEVE
LNYEQIEVLLSCKRCLFKKCFWPVSCD
FRFGDATYFCRCDKCLCYKYMSKPRCE
LDFDHISHLAEAKRCLCSQTLWEIACD
LELTRLKQLCGCKKCFCAKGLGGISWE
LDIKKWSSICDRRCCIFKEEIARTPCE
FDWMRLPSMENMKKCLCPAPIYGLNCD
LDFKQVKYFCPVRCCFLSEEIFKMRCT
FKFLNVKWFNKCDNCLWEPAFMGPKCK
IRLMELGELKKYDDELIEPDVGKPNKN
LKLEQFQSVKQKDEEFWDKGFNGPERK
LRINDFDPIRPFDDLVVSTKFQDWDVK
FKIKECKWFNAWDEMFGEDRIEDHPPR
FKLLEFKGYGGFEFCFVPATIEEPDFK
FKLYNAKEIGKMQEVLCIQRLEDVPIK
LKITSIKDLYNMESCLVSEDIENMNCD
IKFMEMKFICATGCCFIQMEFDKLQCK
LRLKDVKRLCQYDWLVIGWTLENLHSG
LRLVDVKEYKNVECMILNANIDNKDYP
FKLCGWKQLWQWERLLLTCKVYESKCS
LDICKWQEFHKWKYFILQCRMHEVDCK
FDICSVQGFGDMREFFFHCRFLEYNMR
FEWCRLKKFPGCKKWIFRCKMYELSLD
LEFGKIRQIKRMKLQLLKSGLQTVEEE
LEFVKWEKFRDVQSLLFWKSFKSIDAP
FEFRHIAALRSPRRYFWSERLVTPNAD
FEYGRLKYLKGYRECLFDGRLFGMECK
LDFGKLEWFHPLRTCLCWTGFKKNKCE
FDFDNLDYLCSLRVCLLWKNLRNIPMQ
LDLDKIEYLTPLNRCIMYKCLRPWGWD
FDFVKEDCFPPWKRIFCKKKFNDWPVE
FDFDKGEPVPQFDRIVISKELRKCKCD
LEFERCSSLSGFNKFIMTKEFCKEDID
LDLYRVERFKHIKTFIFCRNIRSLERK
FEMCKMKTWKRNKMEFWAATCDNPEKT
FEFAKRSQLRTNKSDFYQGELNKYEKE
LDWRKQRQIKDHKKELVPADFEKIGKE
LDIVKCQAFRARKKDLWKKQITNLSKS
LDFARIECIQGYRTELLGAEFREIDKG
FDFSKWDTFKGWNYEIWQKTIRKSERP
LSLEKMGAFKEKEYEFCKKDFGKANRD
FDLPTPKILKATNRELFKAEWQKGEKE
IPFKKVKWIRNSRRDLPKQDFEKQDRE
LELMKMSVIKAARRGLFRADFGTADSE
FELCKMNKLNECQNMLFGWPFTNFDGD
FEFMKVESLCSWRRMIWRKKLKEWTYN
LDFGKLKYFREMRRCLIHTDMHKLDIE
LSFDTVNVFCRIGKFLFSRDLKKLNIE
LSLEKWKPFFPLEKILIKKEWVKLDFE
LDFCKFGMLKNQRRWLFRKELQKFERE
LEFVKVGRLRDSRYYMWYASLCTYDKK
LELARHDYLHKQKRCLLCPHFKSVRCG
LDLLKMETIKDWKVCFFAKWFHPMECN
LEFESFEYFPTWSNCLFEKALKGWPCD
LEFETFDELCRHQDCVWYKKLNEWACN
WEFWKYENIMKWRKCFMNPAFKNFPCD
LDFRKIRHFHHHQHCLCWEGLMACQCE
VDWHRLKLLAPCKNCLLPDAMVDIACD
LEWTRYRYMQKIKNCICRGHFEKWSCE
FNLGGQDKLGEAEECFIEMAFRSVGCR
FKLGDMDKMNEIDELVLGVRFSRFPVK
LRLWPWDCFIKAEDVIFWQGFRDMKLK
LRWRDLQWIQGNDECFVEESFMKIGGR
FKIREWEEMPRAEDCMLQEPFYDRSCR
LRWCEVKNYRNMQECLLECALKDLDCK
LKLMEIEEITRIPMCLLPKELRRASCN
FDIGKIQNFKGGNAELESAELPKREKG
FDLYKFGAMKPVRVYFYTYDFQKLEKP
LELPKVDGCKSQRGEICAHNFAECETG
LELSKTSRFHSQKKEMVKRELHKIEKD
IDMGKMRSFRPKNKELLKPDIDKLPKE
FDFTKYKAITPHSCELDVSDIEKKRKC
FDCPRHRNIRQKKCEVFCPWWEPAERC
FEFAKIKCWRDNKLDLWGNPIEKEERD
FDLVKMKNLRSVKQWLMRAWLCQVEPH
LDIAKVKYWRQVKRWILGQTLMKFEPE
LKLAEVKKIGDAQKFLYRIDFEKFKHD
LRFRQLKLWNTFEMWFCYEGMEGIDPK
FHLQNFGHLADLEYFFVVKRFVDVSIK
LSFGTATRFRQVSEFIFGNRFAEIEFK
FRLTDFKKVKEPTEYLCMQHFEGCDCK
LALRNMRRYADYGQCMCQEAFENPSCK
IELKSTKTFCEQKCCIIPESIEQVPCA
LDLMKFRKIKDVKPAFMNQTLDKHDSG
FDIWSEKHLPDVNWLLWGPRLEELQMP
FPFRKVNKCRDCGKFFLTEQLCNCDFE
FDYIKVDVCVSLKKVLYKQSLTKCPVE
LGFKSFSQICNQGNCIIKERVCDLSCE
FPLPQIKEMYKFNKFLVKEEFESFPCE
FPLAGAKDFDKFDKMFVRGGLEPLKAD
LRLHDFKDFEKCEFLLFNWDIYNVKPQ
LKLKQLKDMEKVEELLYCNKIEEHQSK
LNLCSIKWFHPFQYFVVECRLDDHHWK
FKLCHIKALRSHPQWLMDCRFEPFDMK
FRLGEQKSFHNWEAMLPKGDLEKEDWQ
LRWYDLKRYMDWEPLFFPAHVEDANFQ
LRFCDIKDWQKWEACLMSPKMENHDCK
FQFKNVRRICDHKSCIIMEKIEQMSGN
LGFWSAKPICRQRKCFLKYGIYKVHCE
LDIMNLKMIGKLRHCIIKWGLEQLTCE
LTFTKVSKFRDVKVILCRSNFQRMQCT
FKFKDVREMEKWDMALHYEELERKSEG
LKLEEVRHIEDVNGCFVRRRIWDTKCQ
LRLPDLDELCKIEEMLVFKQLREVPGN
IKFCEEEGLIKMNHFLFHCYIKEIARD
IKFKSAKEMQKGEHRLRKERIEDWRDS
LSFANMPPLDGTERSLWHPEFVKCDAD
IRFAEVKEVEKLDKQLCPGQLARVKGN
IHIQDCETIEKCDCWIIQADIRKLRPG
LKWEEFAPFNAMDEDIWEKPLQSYEKK
LKLGDIKVWRQIDEYFLATTVDEGECR
FRFSDLKPITQIEVEFCAEQLDPCNNG
FRYVELPVIEKCDRRLDRKTMGDNKSE
FRLDNLTALDAMDKTLFRKRLPDVKQE
FKLDECNMLERKDGYMLERKLQEVKMK
IRFWNAEALNSGDERLIYPGLKGLRSK
FRFPEGDEFERLDDVLCTVSLKNLKGK
LRFDEWQPLENLQDIIVHRALSGIRPK
FRLADFKEVRKKDSELFSPGIVGFDHN
LRLSHAKSMRNFDIDLICNQFEKLEKA
FHIMDFKCCKEFDDHLVEGNIEDCDAK
LKLCDPRPLGSTEGFFFGCEFERLNIR
LDYQKMKKFFEARRLFVKKSFEGMCVE
IMLRQMKSYWQLHRCLCKDILERWPCE
LELNNVPMFTSFRKYIYKQRLWDGNRE
LDLWSIEGLCGHKKCFIREDFFKIAMD
LEIEKMDAWKKVKCVMVAKHYHEVEVN
LELQKLPTLREIKLVFIQMKFCEAELK
LELDKIDRFQEYKGVMCKKTFTGMSID
MDIMRMKRCADFKKVCIHAAFCKGEID
FELWSHEQFAQHRKVMVRPDFKRIACE
LDISDIEELCRMSKCLCDTTIKGHSCT
FKFKDFKDLPKIEVFFSDDRMQDAKCR
FDWLKIGMLSAFKGWMIRPDLGKFDGD
IEWGKWETFGELRKMVWTGKFHEMAWD
LKFIDVNDFAKLDRFFCRCAFGAVTSD
LDLANMRVICPAPKCVMRCTIEKWSCD
IKFKEVKYMSRCSACFYNQRLEDRNHK
FRLREYKQFQDGNCVLVGEELDRFPCS
LRLQEANKWKEAQCHLRGKDLPGEDDC
FKICEIKCLKPMDGILSDPKLGKDECR
IRFCDLKCIRNGDCYLIGPQVEDVEIP
LRICEIKYMRDWDPLLICCPLESDEIQ
VKIHDIKWLEAEETRIFRDNVYDHNDD
LKIQDINMCSEIEGFLCANEFARCDHG
FRLGEQKEICKLDTFLCKDTLERCPWE
MEFRKCPGLSGLKKMFYRDRWIDRRTD
FDFRKIGHMDDTKMIFIWDGIPRIRAP
FDFTNWSPLDDHKHHMCKNGIRQCKCP
LNFADEDGFDDMDDCLCQVDFSDIKCG
FKFQDPENFFKPEEIFICPQFRRVHLR
LKLCNAEEFHKPEEFIIDCGVKPITFK
LRLAEMDYFGKCETCILEHHFPEAKYK
LRICEASEIDKSEDSLFTCSFTNVTYR
IKFTETEYLEKHEFRFISRKCNEVKDS
FRFAEHEEIGKADSILVNGRVRELGVD
FKWRDGKEMCRMEDCFIYDPLTPLTMR
FKFCEIETLDRVESYLWDTSLISYKEN
IKMCNIEVFDAIDQRLINGHLKEVKDE
FKLKDDRTVEESECKLIGDEYGKCREP
FRFKSLAPVDKVDGRLRQEELAEEKEN
LQFKKIEAFDNNQPRLVPEGLRPGRNQ
FKLADVNGINRNETYFFNAKISEVKEK
LKFHEFRPFSRLEEILSNPRFQDFTGK
LKLIDLQKFHNCDMCLCHASLWSCNCK
FKLIDLKNFHQHDWCMCEPGFMSADCR
FKIKEIKNMGDIEGAIWEENIASWPMR
IDFARYETCCNQQECLCQGPLYQCGCK
LDLKDWEALCTLGDCVWTEKFKEPSCR
FERKKMDLWPQWKECLDEDRYPEHNCK
LEIWRFEMFCQYKDLMVGPSLKEMTIN
LELPKIEVMPKCKDCVVERQLKQFQCR
LGFGDIEDIENCDGCVFDHEFQRFECN
FRFWDFKMWPEIDACFYQGEMSKPNCN
FRLTEGRHMDDCEYCFLYGGFEKVNCK
FKLPEMDDICSVEVCLWGKKFSDQSCS
FRIGECDQIDEGDAKLCGGSFTKCKIN
IDLFKVDCLRHLKEVLCIPKLRHCDAK
LKLHEMQAFPHCEDCVWEDNFFDPSCN
LKLVEFQTLGKVRQCLCSPNLMKCSCD
MKFREMRRLCEWQTCMCDDCFVPVGCK
LNWSDVEDLDRLNECLMEPHWKDIRVK
FKLSDQEHWCDTQDCLCEVNFKKCPCR
IDYDKSEHVCKWRKCFLNKEFRKLSFE
VEINKVEAIGNLSSCLCNNHFRDTGCD
FELCNLRCLMSKKKYFFKHSILDLPYE
FEILKVEYFVKGKKLFFYVHLKPFRAE
LEFFKIEPIPPMRNIIMRAQLKDAHVD
IEIDKMGMLKGLRKIFIYRGLAGYDVD
IDFCRMDRLVDVRSILWWCQFHDVDIN
IDLWRLDRFYDWKSVFMSCKLKDPPLE
LDFKRWRGFDSVRNILCREQLHRCKFD
INLRKIDKFDEDDWKLITDKIKEGSDP
FSFADIDCFDPDQHRLLDGNLHDIKEQ
FEFGTERQFCNCKSCMMGARFEESTCA
FEFQKLRDLKQVPKIIICQRFEDAQLE
MDIPKFRNLRGHKKRLCSNGIVGCDHD
LEFAKLPCCKQPKEDLLHTGFCSYERK
FDITKFPHCKETNTEIMEDNFCNCEKR
CEWAKFDRCRECKRLCFPRMVHTMEFS
CDWKRVRRFKQCRKYFLNDTFLKYDKD
FDFVKVDKIKDNRMNLWKPRIADYDKP
FEFIKCQHYRSARQELEWQRFCSRDRP
LEFWKLDRMDEFKASFFPRGITDWKSS
FEFAKYEKLGPVRTIFFHKHFKRFKVE
LDIRKLDNICKCKYCVMHDEMKKWQIP
FDLCKNDRFEEVKRLMMPCDFNNRKLA
LEICKFEDLWKVNVVFFQCYLKTIGMT
LEFIKLELVEEFKKYFINMYLKNLKAD
LEFARLEAYESLKQYFRHANMKGERDQ
IEFEKCDKLGGAKHCLGHKQWKKSRCP
LELAKPDNMSRMKHCICPQKFRECKCD
IDWWSMSDFCRYKRCLCNGEVMKWDCE
FRWDTLKYCPKMSRFCVRKTLDGCGVE
LDWAKLSRCDDPKKKLRRHEVGKAPEE
LQLWNCERLWEYNGFIFHHRFKQVRMQ
LDLDRAEALSGCKKCLLNRAWKDMPVE
FEWAKLDTMNGMKKYLYKGDIYKHTPD
LEFVKSDVLPEVTKWLWGVRLRDATPD
LEFCSCHVFQATKKWFMKCHCRELSAE
LDWCKMSQIWRFNRMLMRCWLIQWHYD
LQLCRFKWIKRNTRTFFSCNFTKMDDE
LEISRASVFRGQKKYFYRDYFPGIDKE
LEWKKWKVFSALRKCFIKSFFMKLNFE
LDLKKVDSLPRPKKWFHCEALRNSGHD
LEFNRFNRFTSSKPCFCRDPLMQLRCQ
LNIDEMKRIGEVNVCFLSRKVEDVQCG
IKIREYKRLCDKNEIMCSENVEKTPCR
LKILEVKYFWNPDSYLCMQDVYRCPGK
LKINEVPQFQSMEEFLAENTLHSVNLK
FRFYDPEALYSWDGMMLNQGFREVKCK
LKWSEVGDCEKTDHYLFSNTLCTWKYS
FKMINMKFCKNKDEQLIEAELCKCNDR
FEFEHLGMFRSRSEDFCWKGFVGCDKR
FELHKVKMLNKNKRDFWHHPFCKIDPD
IEFKKCTKLGELKKLFMLNEFQKMPIE
FELAKWEGFHQWKHIMCRVKIRDGDYN
IELPKASKIDQCRKIVLKMGLPNQRVE
LELRRAKYMHRVRKAFFKDKIQDWTSD
IGFKTVRPFYNLGHHLIRDEIEKLNQD
FDVCSARQFATISKCLMNCEIDRMQFE
IEWCPMRKFSDGSKCFLGCDFDKFECE
IDFENIDHFYDVKMVMIRKYIRPPQVE
LDFPKVESFASMKKMMFEQNLQDADWD
VEYTKLQFFCSCRHCLYHKDIFNFQCD
MDMTRLEEYCKVNGCLICGMIKEFACD
LEMDKIEKFPGTRAVICHKPIKDSHCA
LQLYRFETLMSWKKLLCAKHFRPCTCQ
IELDKAKDLPRCKYCVCSNSLNDVRCE
FNLQKVKKIEERKTRLCKNELWKCKSS
IRLQDADEYERWELKLLCGGLKRPKET
FGFAGIPTMEEEDNKFDENKLSETKDS
LKLTECDGMEAEDSKLMAQPLKNLKDH
CEIASCGCLGCCKRRLYRTPVWEISDD
IELWKARWIREHRVELYNETFEQPEKN
IDFHKLKEVKKVRKLVLSEWLMKCNFD
CEWRKCRCLDQCKNALFKETLWTPKSN
FDMKRLRTVCDVKRCLCKEPIAGCAGD
LELDKFDNFSQLSKLMLEKNIKEFALE
LPIDPMPYLRQVTKMIVRRDFWKSDFE
LELDKFHALKPATKIVLKKHFFEIECE
FELWKMGGFTGGKKLIVRMGFAPQEYD
LEFAKMNCLKPLRHILIPTCFAKCDLH
LELAGAQRLDEWKDHLFQGWLPESNHN
LDVDKIERYYEIKKCFFPKDLKKKKCE
MEFPRVKRCDEVKYKLIRHDVDRCKDQ
LDFVKVNYFDHWKRRLHKPEFPRTRED
LDFMKIKNLKEKASEFMHGQLENYDKD
LELNKLKKFTQFKRWMWHQEFYRFKMD
FELDKMQRFKEIQAFICYRGFNPGECG
MEMQKQKRIKPWKKELMTNELVKCDRD
VELYRIKQIKQPKKDVLKAELYKCPRD
FDFAEMRTVRGRRADFYPDEFERPDRP
IEFPKVDMLCGAKWVFLNAELRKCDMP
LELHKVPTLSGFKKCIDFDKFQEKPGE
FEFSRLRDFSKARRCVFKTTLQDMQPD
CEYCKCSYFKPPKRYMYRHECYRIESD
FTLDKMENICKCRYCVLSRTFKDMECP
LKLEDKETFARIDNLIISKKWKDHGIK
FRLCECQQLDHYEFHLRWDPCVKEKDD
WKLAEIKAFDNHETRMWPPTLYKMKEQ
LKFCELDNYDPYEGRFYTPSCKKMRET
LKMCEVRVLSAEDNRIWYCPIEGMDDD
LPFPNPERLEEWGPRIRRSEVRKGRED
FTFNSIPAIEAGQKRIRKTDFAKIKDE
LTLCSVKCFEKDSKKFWRTGIAQPKED
LKFWEVEVVSGYERRLCRSGFRHCEDE
IKLREWGAIETEDCRLYVERMSGRKEA
MKIGEMPGFENMDKKFLDPAFMDCRDD
LKIHDFKQLSREDRKFVTDRFWDCKEE
LKFKECGQLEHNENKFTYETLGNSKDK
IHFKDVDEWEKMECQLRKEDFCREKDE
FRMHDGGDYDNCEGQIRWEEFPKEKEG
LKLTSMGCLEDTERRFRYNDLATQKDE
MKMCDAEYVEDPEDRFRNHDCKDERDK
FKIKDYDALDSDQCRLKWTEFRKERDW
LKCEDYDEWEKTGCALFCKNIKSVKRC
FKCPELEWIDKSECHVLCDTLRNQRQC
LKFHEVDALDGRDDILFSQRVRDRRVK
MKIRQFGCCRKLEDQLFDDKICNCDEK
FKVYEFNECNRIEDYVFTKSFCECKLH
LRIRDFEDLPKCQDCCCTETLKQCQCK
FRMKEVGHIDSMGCLFMPEEIPKCKFP
LKLGEARDLGRIESLMMRASIYQCQGD
IKFANIKMIREFDKMLYRNDFEKQDFD
LELMKLGPLEGMKRALDKPHLAKHKNE
FELHKMKGLRNPRYDLLATGFYDVEGA
LELCKFDMIEQARSRFINCDLRKPRDS
IRFREFERWDPVEPRMFQEKLPNVKEN
MRIASIGCLESFEPRFHYSHLPRHREG
LKICDTDWLEDDQPRLRTSELTRPKED
LEIHKIDAWDAGKTRLHVTSFKEHKDP
IELLDFGVVEGQKRRFFKNDMPKARDE
IRFVTVSVLDQYDRRLCRSDFVKCNED
FNFKTPKGFDTHKHRFSREQLHKGKDE
LEICKISSFEDVKVWLWWGDWAEWRPP
IDLAKCDHFTHWRYLFWEIRFKNCDMK
FDLVNQQKFRDVHDLLIDKRLIEIEVK
LEFDKMEPFTPLGRCMLYPQFKDISID
FDLLKVRAFENHKKMFLTTNFYDVRFD
WEYDKHEPFWRVRKVIIRRTMKKIQTE
IELAKFDNIQSPKKWMLRCQFRNIGPE
FDYIKFDMFANSRKCFWTAEIHRWNCE
FDFWKKGSFREYKGLFMNYAFGRMEIN
FELIKLKRLREHKICLIDTGFEKADHS
LEFAKCKDFKNPKTMFCDWKLGNCECK
IELVKFNAMESLKFTFCSGHIKECKHP
ISLWQVEKFEEYDEYLHSKQLKSHKSK
LELQNFSRFDDIRYRLLQERLGDMDEP
LEFSDADYCDKLRHRLFKDPLGGMKDE
IRLYHFNQLEKADRMLIKQVLPPLKLE
FKLRAIPEFDKVQAKFIKNKIYELKDE
LKLGEKKAFDHVEMCLVEAKIEDMKPR
LKFREMSRIDDWEDWLIENKIGDYREK
LRFKEFPRWDDTEDYIFSEKVPEHKFR
LRFMDLPVFDNEETRLCNAEFVSCRRG
LNLAKTEKLEDPDSRLIRCTIYGVKEN
LRLAEFEPLETHGCRLISATLKQPKDS
LDIRQAKIMEARQMRLCCDPLEPCEDA
FKFENVPHIEEWDDRIVDKAFQGVKDN
FDFTSAPHFEDQKWKIWWSKVQEMREP
VSFWTIDRFDDLHCRFYPGKFKECRDP
FQLIPIQAIEGVDRMFVRQELMKVSWE
FEIGKLQCIYSFKKFLITHELVRMKFD
LDISRIKRFGDLRGPLMHNKLNEIPAK
LDFTAIPKMPDFKWVFVHNRLWEKGLP
FELPKFKWFRNVRPILMRYRILDMDLQ
LELEKFDELRNYRQLFVKRGIKGIGFE
LDFMRIQKMWEIRHVILTHYLLKINID
FNLVKISKVEEPKRYLWYYKLTEHKDH
WEMAKIKKFRQCKKVLFSCYLEDMEVE
FEIRKVEQWKNIRAVILCTRIRDMEVN
FEMCKIEAWRPCKYWFRHPRLKKEEWG
LELGKPQCFNSIRAFLIGSKLMEFDFG
FEFIKMETIDDTKMIMMRAGMKNPKYE
FEIKNPEQWDPLRMHFICEKWKELRNP
FELGKAEKFAEVKRLFLHKDVWNMRMD
LGWEKIEECWRISMMFCAREVKKCRWE
FTFERWERFCECTTCFCAKRLSDCPCS
FDFWKFASLQEFKKMLCKQNMLKMQCE
VDIEKVDEIVKVDKIICKKSVAPMPCD
CNYEKHPSISNCQKTLLRKYFCPINSE
FDWERLESFSSFKKCLCRRQVKSVHVE
FDIERCEDLAKIKGVMLVKHFHELSVT
LELERVETFNPTRRYFFTKTIKGQGKN
LEFAKINAFKASKRYLWKKELSDQEFE
LELHKHNELAKLRRLMVHTCFPGPPLE
LQFCKCDRLWDLPPLIVDAHCHEVPVN
FELERVEHICKCRACIMPAPLRDLGAP
IDIERLDSIFNHRCFLFQRKIRDVAIG
LEIDKDDKLGPFRCVLCRKKFRECEMT
IYLRKIDSFSPAKVCICRDRVKNMKCD
FELKRKKNVCQMKKCLFKQDISNVGCD
IELMKEKYFWGCRKCLVQEGFMQLPCE
IEIEKFERIHDRRICLWDKQLRQHDGG
LNLANCERYQEIQEYLHCAEIKSEEDN
LECDRVEKYQEIKCFFGCNGLKDYNYC
FELARVEDFKRSNCVLLCCSIKRHDAC
LECPKIEIIAEVKCLIVCSNYKNVSVP
IDLIKCDAFEGVKCYILEASFREMREN
LEMSKIDQMEQIKSIFCNDNFKKCNCE
IDLDKVKPIRPEHKEIIRRNFEQTTKD
IDMCKIGCVKPQKHDLYYGQFPNFDKR
IELVKVSQIKNRRRDLIHSSFPKIERQ
IEFPKFNAIKDPKNHLIHPAIADLDWQ
LELTRADKFSNIKAILFWKPIKHMSSR
IPIVRVEVMESMSKHFCHACLVDLRHD
LKLDKLKDVRKYDMDFCTTDIEKWEKP
IKFKQMAECARWEQIVCHETLCNCSLR
FSIKRASECSRLTKAFFREDLCRCDHD
IYYKGIHDCEQAKRIFIREFICGCKID
FQFPPFPTCDNLKQRLYSPRWCDQKEE
INFQNCARVEEDKRRFYRPGCIKRKEE
FHLNPIGAVEPSQRRLVKSEIHKLKEE
FNLVGFNMVEPMEKRLRKSDLGQDEED
FNLAKCSGFEGMNRRIIRSRLSECKEQ
FELAQCKHLEDYKSRFHSTRLAEMRET
IKFHDVETVEPAEYRLNHSDLKSNNDK
LKFGDCDPFESPEEILHEQTIHNIKTK
LRFIECDEIFNVDEFFWEGNCHNAAVK
FKFEEWGRLQEQEEFMMDKELGSANCK
IRFREADYFNHCREFLLEDDIKKIDIR
FKWKQVAPVPHWEEIMVQEGLADLGAK
FTFKDYQDFCSCEDCFMEESFSGITCR
LRLREAKELGRKDNMICRDPLANTRMD
LKLCEMRDLPSADDLVFSCPIETLEMR
LRLYDVRHFCDCDRIVLKPNIENTKPE
LRIVDLPAFEAMEARLMCSTLWSYKEA
FKFQEMAALENIEDRLFAKDIIRAKDS
LRFGTVERIENPEHRFLSGHIRKSKDK
LTLPNMDHFEDVKYRLLPPSFKQIKDN
LTICQFEYYETDGPRLRDPNFKDQKEQ
IKWIDWECFEGEDDRFRDQSLGEQKEK
FKFAGIDSMESQESRIHMSEIKKHREA
FKLGDWDELPRWENFLLNAEVHKQEVD
FRFCEMEELDKCQDMMLPCAFQSAKWT
FKICEMRPFENLQPRIFTGSFEEVKDP
CKIAECESFESVEWRIVANDCHRLDQP
LKLKEVNRFCDVSHCFMKEPFSRVRCQ
LDFRKVPAFCRFKRCFLKRRLYEIPVE
LEWHKLQSLDNWKKFLCRDHIFDCRKE
FEFKKFEYFCGMRRCMCKNPLKTYPCD
FHFEDRDPLCTIGKCFITRDFNRIQCE
LEFWRFDNLWDIRDCFCPPKMKDARCT
LKLQELKDFNRVEACIIRRDFQRWEGD
LPFGTIKRWKECPWFLFFTEFESTDMP
IGLWKAKKWKEVTPFLWKHDMERGEFD
LKFEDINRFENLSDILIEKEISKAEWR
FRFDDVSHFWEMNEWVCERCIYDLGCK
LKIREITRLGDCAGCVICDELIKAGCT
IRFREDKEIEKADGFLLPDGLCNFKCN
LRLREMKYLWRFDPLFINEAIEEMPVS
FKLKGFKNICSMHQCICTEHIQRLSCR
LKFYEQKQFKKIEEALCFSHFESCDCR
IKLMDLKFFCPCDMCLCKDNLENCPPQ
LRINDINKFMDLDCLLVCTELENMPIN
LKFCDVNEIERFDGLLFQCKLLPDKMP
IKLKELRDVRRVDNLVFEEHIPRSDVK
LKIREVKEIAKIEWLFVCELVPNCKYP
LRFREYKNFRNMQVFFFPDNIDNPEIA
LTFQNFDKLHDCETCFVETYIFKVECK
LKLFEVGTFGKCEQCLISHQLDKVGCR
FPLVEVDHFCDATSCLFEVDLKSVSCR
LPLRQQERLDEWPDCILEEYLLQFDCK
FELDRYDRLAGMKHCFCAQNIRPCACP
LDICKGDGFTGGKHFLIHCDVKKLQCD
LELCNQGEFNSVSTMLWRCEISKMGYS
LDVCKMTYLHQMRGYLQKCDLAKYEKE
IDVCRCKIWRKSRFDFFQCYCNKPDRS
LNICECNAMRTPEEEILDCTCQSMEAK
LRFAELKQYKTCEYMFYFGTIEPDEHK
LAFRTFKQFKGMGDWFWSEGFDPFDPR
LKWKDMTAIWGLEECFCNDAFGGWDVK
FKLYDMSAFDSSEWHLHQDKFKEHRTR
IGIGTHEAIDRTNGRLVQSKCKEIREP
LDIYKVSAIDEANPTFICEKFAECKIQ
LTLKDARKLVDVPYMLLIEQFWKVPIR
LKFYEMDSFIRVEVIIFWQDFNKYAVP
LKFKDIQQLQKANYMFIDDGLQGAQCK
FKLHEHRYLYPMETVFWDEECDKVEWG
MKLIECKQFHKWEMLILEQDLDKLDAQ
LPLPPCKECPKFNTLCMKRWCCKGRFE
LELHKQKFFCAQKKLLCRHEMDRGGQE
LELYKVKIFKKGRKFFLKHYIKKIDVD
LEFHNPENLPQFKKCMVRSWFKKFRCE
LYWGKLSVIENCQRILYRKEFCKKKFD
LELSKYDTISKFKRLFMPKKLKEMRCG
FEWCKMQKIYQMKHFLFCCNIKKMRQP
VDFDKLEGVWSWKSIIYHKELRKSKFD
FEIMKDDNLDDFKKMMFNMQFRSSKLD
LEIWKLDKLHEVKDMLIGKHLQDMHWQ
LELIKFPTLKDLKRYFFTQTLLDITDD
LEWDKCATMDSPKKNIMRRGIGPWKSE
FEIRKPGHLTYFKKFLLREVLWAVEME
LEFHKFETFCQKRQCIFQHRFRDPPKP
LEMKKAGGLHGVRTCLRTEELPRGNCN
LELHKTEKLCDFKQCLFHQELMRINCT
LDIPKMSRMDEWSRSLWKSDLTKDKND
LEFRQMKEVCKHRGCLVGERIVDFQIS
LKFHEAKAFPGIEPLFVTPPLQQMKLQ
FRLRDWSSLENFEGIVFWDHIKPVRIG
FKLREVDSMEEQTNRMFAGTLRSWKEG
FKFVEIDPIDSEECKLYSQAFSGWKEH
MKLRELPKMDDHEEGLWEENVINIKDK
FRIVEAPWLDPTEVYFCDGQIMKCKGS
FRFCEMPYVDKNQSKLLSGGIWSIKDN
FRFFDFKMCEQDPQKLYSGKFVECKDG
FKLVECRCFKAIDNYLYATQFVKGQDH
LKILERDWFHPVSEVLLESYIRRMGPK
LKIQDCPYFKKPDEQILDPRVWEFEPR
FRLEEVQQFEKPDAPFCAKNFKDCPHG
FKFANVNEFKKFDCYFIPTCLEQAEQG
LRFAELRNFSGMEGIILSDNLEDYNTD
LKFAEIKAFWGVESWILSECLEELHVD
LKISEMKYLCQYDDVLMSGHLEDGQWK
FKISDVPQIDNLDDILFETCLWGLSVK
FEFRDFPMIAEFKEILMGERFYEFQWK
FEWPKMDVCQELKDICIEQRFCQIDLK
FEIPSFDKCKDFRYLCCGTDLCTCDCD
LRLCQLPACRGFEDYLWYKRWCDCDEK
LKIQDWTKCREFDDLWFCKRLANCEPK
FRFEELKTCSRKEGDLWIKWIARCNRG
LHFIDVEPFRPKREELLDYTLHKADKK
VEFHKIRHCRDVKRELFSHTLCGCERS
FDLRKLKVIYQMKGFILHEALYNPKLG
LDFKKINQLCPCSHWMIHENLCKVPCD
FEFKNPKAFVSFRYCFWWDRLCEYGCP
IRIRETGQIYRFEIWLCLEYIGKCRHG
IRFKTAGYIDKLDYVFVEEQIANCKGK
LDWKKICSCTEFNPILIREELCKGPVD
INFKNVPGCKDKGAEFWHEEICKPEHT
LEIKKFKGIRKYRCEFMQDQIARIDKK
FELAKVKSLPSARKYLMVTGLDNWKGD
FELCKMRKLMENKILVLHCSIDGCEVD
IDWCKCDSYAAYRRVIVRQWCRPENFE
MQFRNISYFEKWNKRFFKDFFLKMKFE
IEWKSIGCFNSDKKRLCKENLFSCKQE
VELFKMEALEGMKYYIMKSRFKDWKKN
LEIEKIEQYGKVQKAILSKYLRGPKCD
LEFWKVDQFKKVKSYLLPKPLKKVEMD
LEFARFGCMRGKREEFYEKTLCKCEKK
IDIGNMKGIKKTNCEIMQNPLEQAEKG
CEMYKFKCIRAGRHEIVKAPIDSIQKD
LEYEKYEMFEPMRNYLCSSTIRSCKME
IGLADFSDCEKMGGRICHEAVCQCKEE
LRWADFPTIDHIDDRLWPGRMYEMKDN
LRFWDLKWLRAPQDELLYPQVDNVDLK
FRLSNTSMFPPVEDCMFDDKLGDFPCK
LRMEEVDELCKIEGCFWPQKIYEMAGK
FELARYDNWDTVHNRFWKVKIKEASEE
CGLYSCPTVEECDLRLYWSKVVEKKDS
LELENLGPVEPFKHHLYREKFPENKDE
MDFGNFNAIEQWKKRFHKPHLDEARDD
ITIRNIAWIDPMDRYLRQDEFCHEREE
LRVPDWQCVDQADRRLWNPCFFSIKDE
IKFCEIKTMEPMEHRFVDCQLEGIKEK
LKFVTWDWLENWEFRFHHKHLHDGKDS
FRFNEAEGVDSNDHRIFPTQFKNMDEQ
ISFSGLEKLDHAGPRLLHHPIKQFREH
FEWWNMRKCCDIKRLICPPPFVQCSSD
LQITKWKRFNDIKRWFIKPEMQKYSFD
FEIEKFKGFPNLKRCFFHHNLQSLSSD
FEFGKVEGYEGFRKVFHLPKLKERKKD
FELVKEEELCTLSSFLVKMRFREVPMD
LDIDRLPYLKAFSKWIYKKDIKKEDQE
FPLEQMPQLSNHQQELYDREFAKWKKK
FEIERVTAFRQGREDFYWKRIGEYERK
FDLHKHNRLKDPRDCLMEANWHQYDCK
LEIEKLAKCHECRGPLLEREICKCSTK
FKFKGICRCKERGEDLQEEDFVRCDRR
FRLIDAGWIKGHDHELYESNLAKREKQ
IKICQIRQFRNRNEDLFWCPFDRVEKK
FGLCQCEAWKACTEEFFEGECRKPDVK
FDVWKCKELKNHKKLLIHPDCQSLDTE
FDFVRCPYFRKLNAFFLARKCHEFEMS
LEFNRIKNFRKARHMMLNPKLTDIEIS
LEWEKLPEFAQVRYCLINKKFMELGCQ
IDIFKYKAIMGARRWLWTATLYDLAKD
LDLVSWNKIQELRRMVCSACITPCTFE
LEFTRCRKFKDFKNLFIRWRFDDCSFN
IEFTKIRVCSPHKREMIRPELDRINRD
LELDKAGKLEQRKKWFTRRRFCEGKSD
IKFQEIKGIETINCRLGYAKIEEVKEP
CKFREIDCMDNGEDNLFDEDLCNLSEK
LKVTEVTELERVDKKLWAEGIGKGKDE
IRMVEVKCFDHPDRYILKSRLMQFKYE
FKIDDIQDFWRHERLFMKHPIMKMRFD
FQFGNFEPLDQWENCMWGHEFKKIRCD
MDLRSYKVVCNIKRCFVASEFIKLSCG
LEFCKLRWFSKCKNCLIKAYIDPINCD
IELEKAQAFGQYKKFMNRRRFSEKSPD
LSLKPMKDLDRIKNFLVRENLAQYKFD
FDFKGTKPLHDVKRFVLQDELVKINYD
VEWCRLTRIHDVRKLVMRCHVSRLDCE
IELVKMEKFNQAKRCLLRVAIQEFSCD
FDVLKVKYICRCNRCLIKNPVGKATCD
LELKRLNPFGPIKHCMFRNRIYECGCD
LEFDKLDMISQCRGCIIPKPIRNLNCQ
LELHKFDDFDTPKRCILQNGFKGMQCD
IEFEKIDVFEAVQKVLMWHEFRDPTCE
IELWKWEWFWRVNCILLDPKFKDIPAQ
FDLQDPNKFEDWREHMVEPRFSDAPDR
FEVTKFNKIEDCKTCLFPQKFVQFKCG
IDIPKFTRFQELKKVIVNRNFNRMKGE
FEFFKCERIEPQTKRLIPHDFRRVREE
LDFRSCEPIEPPRNHLMRPKMRELKDE
LKIEDLEAIEAQTGHLLTRGLKPWKPP
FEFGKFGAMESTKKKIWRNRWREYKEE
FEIYRVGTWESPKCKLLAKTLGECKEA
MDFYKLDGIEGNQFKLMASKIKDYKEG
LTLAKVHGLPRLTRMICRGKLMQCQTE
MEFANQKRWCDCKHCFLRGWFEKIPCE
FELVKLQELDQHKSRLHNEKINECKED
FKFREVPTMDKSESRLRHNDLPKMPDG
LKWKQFKKCDEYDQRFHKDELWKCKDK
FDYRDPSMCDTVTERLHDDTLCEHRDK
FRFRGLSACDAVDEHLCPDGMANCHHK
LRLTTYEDFPKVEEFLCDPKMRDCTSK
LKFYEINKLPRLDYLLVPKTLKNCGPK
LRFKDFRWLTGIESFILDDYIQQVSWK
LKFMEVSCFHSLQQFLVIHRFGDSDAK
LKLCEFKFFGQIERILYRTDVFKPKMD
IKLQDMRCLAGVDVVFISKKFANCKFK
LRIKEIEKFDDLEMCLMYQPLNNWKVK
LGFKGTPTIDEINQWMFHEEMCKCRMP
LKCKERRAILNLQALLCCERYERCACK
LKIKEVRNIGQFEVCLCMNYIESCCCP
LKLAETKGCESSEGRLYSTPIAECKEN
FKLEECSGVKPSNEEVIDTDLATVEKR
FKIAEVGPFKQGDEELYEVAFGGPDKK
MKFKDCKWFGPPDHAFMQDRIQDYSKK
LRLCELDNLHTQDEYLIQCGISGIDFR
FRWVQLEMYENPDERFMGPKLRGFRTK
LRIKEMKSVCNADTIFLDEHFETLCVP
LRLKDIKHWGSLEDILIAQDLERLKCR
LKFQEINDIDRWDTCLCGEGLMGLSCS
FKIRDIKPFEKTEAKFWADQLVPMKDS
IKFKEVTALEKWEVYLFYDPLIQMKNP
FKLKTVKIVDKEECKLMCEQFNRFRNC
LKLAEANRFDEATARLMAKHLERCKNG
LDLRRLSSMEQRKCHLHYESLPTNKEC
LEFWKSKQLHPIKKFLFTPHIEDWKLQ
LDFGRMRRIHDCRWMFIPNRIEDANLN
FDFKKVAAFPGFGMFFIHEKLVDVPVP
VEICKAEEVGKCSELLIDAKCRDIPWK
LEFCKHDEMRQVKRLLMQCRCYKLDAD
MDYCKFESLWQWRDVIVDCACKGVPPK
MDWSKFDKFRDCHEELLDSQFSKQDKK
FELRKLEHLRTKKDDLYGEGLNPWDRK
IYLVKHEDCPRLKRFIIYGEIKRCGWE
LDWLKLGECKRVSPLLMKTCLCHCDQE
LSLQDFRAIRRFKKYLYKSAIWQCDYE
FEWRKCNALDNLKKYFVREQLKGWRYE
FEFMRFRDICEGKRCIVMGGVDSAQCD
IVLETWDSLCPCNKCLWHKPMRSYPCD
LGFENWEEWCRVQACMLTKPIKDVCCE
IRMEDKEKLFKVDMCFCMKAWRGIRCG
LDFQRCNEIPKLKKCIVQPSVTKLRCE
FEFHRLAQLTQMKKILHKDTMINWRAE
LDFCKAKDLGKVKRMLFHQGVNETGWE
LTLEEIKDLPRANKWICRDHLEEYSPE
LDLSKIQNCKEPDRYIIVNEVCKCEWS
LKLLNVKKCREADEWLCAHCIVHCEYK
LELWRFAKCRNIKDYFCVAKFISCEEK
MEFIKIDKLVDLKKVFLAPGIQGVKQD
LELAKFDAYDTFKHSLMHTQVRGFKHD
IEFGKLEYLPNVSRCICRGQFKQVRVE
MELTKLDMFWTWKKHFLRTWIRNAGCD
LDWKKLAMLLQIKKIFIRDIFLGMRCD
MEYKKMKQMVNNKKLFLRESIERVCFD
LDIKRFRRLADARAVLWTEELLRDAPS
LELRSAPEIRRYRRVIAREEIYNCEGE
FEMCKMSRLREKKHEIWPCECTRYQKP
IEFYKVKNCRRRKQEVWSNAFSPCEKE
WEFAKLQKCKDFKYEIWRGPLTHCDKS
FELDKFKTIKDHSPDLWQSKLTEVERG
FEIAKLPHWKESKQDLIQEDLPKPESN
LELYRMRTWRPSKKEFMHEGLPSGDHE
FEFDKYGHFTNWSRLICRRGLCGFNGD
FNLETLEHFESLGRFFFWKELKRCRYE
LDFERVDWFNSLGGFLMGKSIREMTMD
IDFIKFEMFKAWKEYFLDRGFKDFELK
VEFHRWEPFKQLTELFLDMPLKEFDAK
IEFPNMEVIRPQRSDLMEGDFRGVEKR
WKLSEMKNWKDYEFEFCWDSLEPCEMK
LKIDETKALGGLEDLVIENGLVPVGVR
LKFQEMEQFGRLEQYFWGTEVSKFGMN
FKIIEFTPFDQCSTCIIYSDFNRYKCK
FKFEEVGQFCTKEDILMDRDFTKYQLR
LRINDIECLVTMEEWLFDHPLLRCGPR
LSIAGFEMFWPYDEWLLETELKKWDPK
LRFGELSKFRDVTGFMVERQLQKLEVR
LDFPRPKSLHPMKKFFCPYHWTECPLE
LEFCTAEIFVSGKKFFWQCGCRDMGFE
IELCKMGLFPSPPRYFLRCRIGDHQKD
IRWCEYQRIQDWDEFLLGCSLMQVQFR
LKWCNCPMIRASEDTFFEPHCANLDQK
MKICECDQWPKQEYYFVIANCRDIQDK
LKFCRCRNVKKLDNLLLKCRCESWDAK
LKFPDCQGIESDEERLLSARFRNLKDK
LRFCDVRSLSNEDERLENSKCYDKPEK
VKIRDIQKWEQWDERLTNEPFPQCSDK
FKLTEHNRIEGPENRFWEGDWCKFKEK
FRLTDFEPLEECEEKIVEKNIKRVKPK
LKVCEIQDFEKIETIVYHADLGKKKFD
LRFVEFDQFENFDNWLLDAYLPEGKIK
LRFVEVKHMRSIQEWLIQACFERWPMK
IKFHDWKEWCKLDWIFMYDWFEEIPER
CRFMDCKCYTHCDMYFSWANLEDEQNA
CRFMECRCYKECDIYLVAQMFEAFDVR
CRYWDCDGFMDCDEFIIERCFLQLNFK
FKFADVKCLKPSDRYFLDRTLAKVEPQ
LDFATIDKCGEISYLLFEGHLNRCGIK
LRIGDFKQIVNADLCFCVPPIEKCNCK
WRIKEHKVVHGVEEILLEDGIESLPIK
LKFRDFKKLPDPSWILIHDPLESLGPP
LRLRESKALRGYEHILWHEDIERAGDS
LKMREASQLAPCEDCIWEDGVEKVGGK
IRFPQWDQICEIESCVWSNEFKRIPCN
LEFVSAEEYDKIKPCLVMAWIKQPKCE
LEIDKIENVRHFKHIVCWRQLRNCDCG
FELSKMDMWRQMKWWLLISCLRSMEKE
IEFEKVPKFDEVKKILATWDLHKATVE
FNLPDLKKICDLPRWLWTWTLENMSPD
FEFKSFEKFTDAKRVMIYDTLKPLGLD
LDFKRIPAFKDSRGDFNDEDFQTTENN
LGLQTMGTLKKSGYEFREKEFSRYDKR
LDIHRPRCIRQHRKEVIRKDWDRGDRD
FQICPVGWLRAKEDELYNCEFGSEDKK
VRICDWKTFRQPTYDLYESPLYKCDRK
IQLCPCKMMKNRPDELYEGQMIKQEKK
FEFTRAKECKPPRHDLCPEPIQPCEKN
LEFNKLKIMRTRRPELMHNHFESYDKS
FELGKVTPMKSYRKEFMRNRVLDWDKD
WDFTKHKPLKQKRGELLVPPLQPIDKP
FKLCSVSYLKQWGQEIFECPIYQLSKK
LKFCDPRYIKTEDESILECGIEPVAKK
FKIDDLASLRDHDDWFCEHCFITSELK
LRLWNIPRIKETEEELLDKNMGNVDKK
VKFPDVKSYKSAEEEIMAAQWEKGEQK
LKLPGIGYFRRTESDLWTCPIQGMDRK
LKLCDMKYIRKWEYELIVRCFDGMDKK
FKMKDLKPIMDGDMVFMEEQIERLQIK
FGFKEVKVFGRSSDFVCEEPLDGCGMR
LRFSEVGDFKRIEQVVLENQLMKVDFK
FRFCECKIIKKIENVLFRTQCQKVDLN
LKICEVRMFPRIEQMFINCQLMNMQFR
LRLCQLNTVRGMEWFLYWHDIAHRDEP
LKFAECKTLHHMELFLVNGKLEDITFP
FKLPDMKMFNSMDKVMINQTLDGWPCE
LQLCEVEKLENLPRIFVSGNLKEMRYD
FDFCNSDYIESCNAVFFSCTIRECKQD
FELWNLDMINNCRKDLFKHDIRKIPKE
LELMKLSPFTGWKGIIFRDHFCDFQWD
LELNKWNRLEECKPTLICDKIQDDRSG
LEFSKAQRLGEIKSSLWSQNLWKTNDS
LELCNTNKLHDVKVMLFPCNIDKGPFE
LDFKKRRKINEQKKRIVKNQLERVKNS
WELGKRPQFEEPKHCIFRRLFHSMKCD
FQWKKLSMIWQWKKMLWRELLLKVHLE
MEFHKCGQFEDEKRYFSREDCMQMKHE
FEFEKIEKIKGCRHIFCFKELRKHERP
FELMRMDQMWDHKVFFYCCEFRRHGRA
FEFYKMDKFQNWKHVMCCGNLKNPDCS
INFPPLDMYDRVKRHFFKSKLKDMRHD
FHLMTLQYIEKQDRFLCRDDVMKCKIE
LRIAEMDWMEPWEPKLIRNEIAKIRDE
IKIRERDQLEKVDGLMFTQSWRGLRVS
FKFTEVEKINEQDDRLWHKSLKSMRDK
LRIVDIAWFEHEDNRFWAAKFPDCRDA
LKFPECDKFENMQYRFTTPECRKHRDG
LRIYPFQYLDRLEKRFLKRCMNNVRQE
FRLRDFKYFEPDDRRLIQDEFEEINEP
IKWAEIRDFETTQCRFYCGTIENMREC
LKFYNIRELCKNEYCICCPSFEQCTCK
IKLIELEFIISLEMFLIMADIKSLPLH
FKLAEMDDIEKVEGVLMEAEIPKIKHT
FKFMDFEWLQPCDWFFLAWRWKDATVP
FKIEDYDNMDKCEQCMVEKELKQLSMR
ITLQQVNRMGELSECLCNKHLYECGCK
LKLWEFKYLTEIDECLCEPAFGQFHCK
FRFMDLQKVCECEQCLVEHWLVNIPHK
LRLPEASNLGDIDEVVIPQAFAQLGFK
LKFHENKRFCEINDCIFSMAWYKWSCK
LKIKEARSWDTCDACLGSDDLYKPKCH
FQLCNLKCLRTRSHEIYRNEFEKDERS
FEWEKVSTLRAVRHCVFRKSFIQIDHD
FEIEKYPNVKNCKRPLCTKGFADCDGE
FEFHKFGYCHRRQDDFIDDDMCNCHNR
FDLVQIEKMKDARDFVLDRQFRPLEMR
LDIEKYPYVREFRWLILMKVFSTIDVP
FELTKIEAIGQARDCIFDRRIKEFDCR
IEIWKLQAFGDGKDGLVKQAFGEIDSD
FELIKAKRFRELKQLFVDTSFFDADAR
FQFYKISKFRDAKEEIIERPLRHVDRK
LGIRGFKILKKLGEIFWFECFVSTEFR
LDFQEGSRLGEANECFCDEWVVEADCK
FELDKPNYLQGFKIMLIASKLAECDFE
LEFDKIKKFKEIKSMFCMSTVGEVDGN
IELHKPNALHPMKHCICRDNIVECNCD
LDIHNVDEFDKYKVLLMRTRFKEWNIE
LNLEKVDEIIKIPNFLMARWIRPWAMT
LRIGDRDGFEAIDDFFIECPFHNWKTK
FRLAEMEYIEPQNARFMGATFKGQNPS
FRFCDCAHFHQSDAHFRRPRCIERKEG
CRYQECKVMSPRDDYMVEKKCEELEMR
LKLQELEYLPKADQIIINDNFYDANMK
IRLDQISELRKWEQVISNHDLAKGEGK
IKFSEVPDFEHFEPCLTTEEIWKTKGS
FKLTNKKDMDKMDKACWRQRCQEYKGE
FTFVRLKDMERCEKWFYKPRLLEAKHE
WGIHGCKEVDKPGKFINKHRLEETRQE
FELCRIKKFKESKKMIMHVGCDNMEVE
LELMKMKRLREIKRLLMQDEFVNPEVE
FDIAKFKMFRGLRGLLCCQYMEEVDIG
FEWCKIKSVKDYKPWIICSEILKIECG
LEFCKPKVLRSMKVLFFTCTFEDFDKA
IELMKFQTWKANKWDFYWNDCPRREKP
IDIFKFNGMKTAKCYFCCSSFTKNEPC
WDLKKMEYLKRRSCEFLCESIQTIEQC
LELTKMRTLKEMRCWFPCPDIDNTEHC
FDCEKYGKFKDIRCVMVCKQWGDPTIC
FNFEKWSSFVKMKCLVFCRRFREPNFH
FDFEKCEKLPELKMFIFHKGFYDLSID
LDLMEVRKMYELRKFFCVVEFDPCQSE
MDFCRFTGIRPRKYDLFGCTLQQLQRG
IELCKIPCWSGKKQELVKCQCPNLDRE
FELVRQRDLKSARKVIWKAELVGCEVD
FDIMNIQQCWNYKKICWKNGLCGCPVD
LSFDKIEGMRDFPGCLCRKDFRRIDCD
FELTRFEVFHPIKRCWCTADIRSADCE
FDFGDMDQIDDWKEYFVYGCFHTIKPK
FEFVKIDSLNDRRHYIWHCNIRRARRP
FEWCKLNKVQESKRLLARCTFSSVHWD
LDFQKMEQFDPIKKYLKSPDFKHNKAE
FELQSRDKWDEMKRVILRGDVHKDRGE
LEMCRLKVFMPARRFLMHMKIEDLPME
LELHTPKNLWKWKRMLIKGTFPELAFE
LDYRRITRLHELRRFMIKEQIPGVSFE
MEYGKMKHFMRWKKVFFKGWIFRFDKE
FEWKKIRDLAKHKRVLKREPLTRQEAD
LELDRCKMVRRVRKLLMRKHMIECDCE
FELKKLDHFRDMREYFYDDPFQNVDQK
LELNKIQRIREWKWHFFTNCFYNLEPS
LELERCENLWPVRPIFMTKGIKECKME
LDLEKMDKISGMRCVLITRNIKEASLD
IEYERMQVIPALNKWLCKKSVYDVGGD
CEIEKCPRCFGCKKICFKRGCMGYSVE
MDYEKYGILCTPKRCLVKKVFATWELE
FEIEKVKVIRSMRKCFLRRGLMHVDVE
FDFIRMSRLKEFNKFIFTWEIDKVELD
FELRKPKRLCDMKGAIFADELYKMGRD
FKLRNSGSMCGCDDCFIGDKFADLPVK
IKFKNLPCFGGTDDWMMDDWFCHFPNK
IKLRDCKDFGNVDPMVGGEQLEKVGGN
LKVQDLKYYTKFEFCIMPPKCDDPGCA
LKFAEYKEIEKADNAFCATRLTECRPD
LRFVEVNDVDKVDCIFCQAEITKRRGG
FRFPETKSFDGFETWLRHYEIVKPKGN
IRLCEVESLENIDNYLVQMEFIKLKPN
FRLVQLNCFESMDWYLYCGRLCEKKGP
IRFNPCDSIEGNDQKLRDQRLREYHEK
LEFANQEKWEEQPGRLSGPDLRTHKDG
FRLPELEHIDPMDIYLLGKGLRSVRGA
IKLPEADEMDSAETRIMGPHLGNPKDG
LKMEEFNKCDQDDPRIMAKAMCDCDEA
LRFFELPSCSECEEFVFEVELGRCGMR
IRWEEMGFFCSVEEVLVDKYFWKFHCR
FKLVNIENICREDECVLEKSFKGIACK
FRLIDMQVICKMDYCLCEQALFQHSCK
LYVTERERLCDMDSCFFDKELKKMPCK
LEFERLQPLSDWKKCLFGKPLIQINMG
VDWDQIECLCPCKHCMIKRTVREVNCE
FEILRFDHICPAKKFLLRTDFRGVPHE
FEMWKYESFMGCRTIFVKPGMKEFPLQ
LDIEKLSECGKMRKFCMKQRIHEGKYD
IEFHRVQDLHRAKKWFWKPSLNKFNPE
LEWHRCTALVSLKKLMIKHGIAGLPFE
FDITKMDRIRENKQVIWESWLAPRECK
FSLADPRHFRDKSDEIFEDPLDNCEYK
LDISNVEKLRDPNEFIMESHVSGFEMK
FRIEPMETFEKWDDWMLDHRFKEHREK
FKMIEISMFDTHEVRFIWQGLSDAREP
FRLSDMQGLDGCDRRFVRHGLQGVRED
LKIYQLRSWDDYECHLRCQDMKQERDC
LKIPEFEHIDHADCTLGCPDLRDSRNC
FKFIEYRPHDQMECHLWCPNLDSHREC
LKLKEADPVEKMEVYICDESIASCRPH
LRIRDMRNIEKVEWRIFKHNMSNLKEE
LRLKPFPTFDTGEKKMMKESLARHKPE
LKFQEMGEIGRFDHVFLSNRLMDTKWN
VQYQNIPYCERFDHLVLRRVICPCKVD
LDLEKMPPLRDHSRCIIKRYFPPLPCE
LEIKKFGVLCKCRTCVWRQNFGKLACE
FEIEKLSCLSPQRRCICIRHMKDNACE
IEFMKMKAISEVKRLVIRQQFTPVECD
IEIVKVGRFNDFKRFLYHAELVSMEFE
FEFKKMKEIPHFKLLLCQEGFENIKLE
CEFNKLPCIPPCRHLLCKEDLFKIQLD
FDFWKASGLEQNKKTFVSPHLKNYKTE
LEFWRCDKLSPEKGLLYRPECSKLSKD
FEFREFRPLHSMKKHIFHDVFDNVDCD
MDIKRMKKLKETKTQLWTNGFGSVDKK
LEWCKLRKLHELKPMFMEISIEKVSCR
LDWIKLRPLTPIKRVFVPQQIHKINAD
LELVKKDVLVAFRKLVFHGWIRPMAMD
LNFVDLESMYRVDCILWQCELKRFDLE
FKLCTISHVEGFDDYLLQCRFYEMKKK
LSLQDLDHYEKQNMKLYPRTLKDPKEQ
FRYYDCDTIEKMETKFWGKSVKNCKDK
FRLEQMPNFDPMENRFVNRHFNPCREQ
IKLKEVQNMDTQEQRIIGETLAGWSDG
LKFCNKKPMEQTDSRFRSPQFAPPKDN
LKLRDHNGIDSMDTYVFEESFGGFRSR
IKLWEYDPFCQMDICLIIKHFHDLKCR
FRLIEFRTFERMDECIINARVSDMNCR
LKFADNKDFKTCSEVIFGACLASMEWK
LKLCEVGAVDSMDGMIIGCEFGRWNPS
MKFQEVGHFESYEHRLWRKDLMKWKED
IRYVEANCWEPWERRLFKETFFEVKDE
IKLCEMDCLQAHETRILREPFHDMKED
FKLDDMQRLDNREKYISSKTICSPKEE
LKCEEADTMWSVESILIHRFYHKFPLT
FKWEEVAGFNKNEECLCDRQLMQAPGR
LKFEDAENLDQVEWLLAHKSLKQMRNP
LRFCEVRYFGGRDMWIMKCHIEHLKYE
IKFHDMNDLDQMESAFMKQQFTQLKCD
LKFCDARDFERLDHCLLPDGFYTVKAE
LCFESGEAVCKLTRCIISKDYKKIPCS
LQFDKMEELGKFKKFFCPKHLKQWGCE
FEICKINSIASIRRIVMKCRMREVNID
FQLQNLDRWCEINCCMCRRPLRRGQCS
FDFEKPEKLREPHPCLHYKSLKEFDCK
VELERADGFGSYKKMLMSKYIKKVDFD
IEFNRVDYIKALKHYLCQTCFKSVDES
LDFMKVDALGPHKEYFLDHHIKEWSRK
FEIEKIEDLKRKKRDIVERTLKPANKE
IEFKRTKCINDGKHNLMRETIYRWKYE
FEWRPLRDCSKLKNYIWRECICPCSRE
LQIKSYGQCKRLHEVLFWEQLCQCDCK
FKLHEMSPCKNWDNEFWTQPLCTCDNK
FEVRTVPQCRRVKEWCCENKCCECEHK
LGLPTLKEWRKFEQWLCNQRIEHCDCR
FDWCRFKDLCRWHDLLMECRMYELDIR
FDLMRLRRCKECRGWFCAACFVNCDPG
FDFERVGGLEKCKHWFVWKSVGDFRYE
FEWEKFSKIVDHPRCFCKRIFPGPACD
FEILRIPSLRAINKFLFRAPMPQIDME
FEWTRCPKLRDMKRCVCPPPIGSLECN
FGLHQLPYVCKMRSCICKDDFWKRPCE
FTMIQTDSICGMKECLCQAGLRGCKCR
LEIYNFPKLAQHKDCFCDSNFYSMDCK
IEWKQFTAVGECSKCLCKETLVPWPCE
LRFEDLKEIIKYENFLVKTRFDPIGLD
LHFMNASEIDKIDKFLFHQDVVRMRGD
FKLAEIEIMEKPERRLVNAELWSFSDD
LKLRDLGQFEQENGRLRHERIGEVKDE
LEFCRVHHLDEKRGYLFHCSIPDVKDS
IDLCKWEDWMNMNFFLFWCGVKNPNLE
LEYARFEMCGQLKKYFLTEYLHKCQME
LDIRKFPCFEPQKKVIMKEPMGNARVE
LEFAKFAQLSPGRRYLYRPRFFDPGQD
FDIMRLKEIKKMRRYLFRKEMLKINRE
FELRRMKKITEFRCFFCAYGFEECGSG
FDYDKAPRLEELKKVIFKRAFIKVNME
IEVYKMPLLCDHKQCLCREQFWHICCD
FDLKKVDRFETMKRRLFPEPLYDMKRP
FNLGSMECIEQGKGRILNGPLKPMKEN
LKMWECEMLDNTETRLRYGNLSSTRDR
IHLVHVRVMDKIEKRFWKPNLSKPKEE
MNFGNFKTCDELGSRILRGNLPDVREE
FGLCQCAQIEQHDSRLYKPNLIKPKDE
LRLSELKEIPEFDCLLVPESLEDLDCR
LRFHEVKRIEDTEERLVAGALETFKYH
LKIHEVEDYRNLEEWVFDCHFRETDPK
LRLADFKKLRDANGHLFQGSLEKMTHS
FRFKELKKVESMDMWMCWDAFEECKHP
IKLQEFSELIKMDSVLVIKWLHKLALG
MKWVEFEEIWKFEWILIPGEIHKVRAP
LKLCEFEYLDSGELGLMQTEFHKLKWK
FKFQDVGPLEGRETRLTQEEFTKSKDA
FRISEMSDIEKYEPIVIGHDFKEWRGG
LRCHDAPAYSKIECLIYCQKLHEPKEC
FRVQDMEGLENHEHRLYGANIKTVKES
FKLSEIEELEKYDDCMLGAAFRQQKVN
FKLMDIELFEKNEDYLCHPRLKECGGR
FRFRGLRMFGSMEDCFFDEGIWGMSIK
FRLREHREFCRMECCLIPDDFEGQSCE
FRLNEEDDIEKYELWLCLDKFYDCHCA
FRMCEMGYFDKMEYYFHGCSIMPHKRD
FDLCKCTGLQNFRGIILKCNLRDLDYD
IEMCKMKNITNMKWLFIHCYIEKAPCE
FEFKSCPKCEQSKHRFYRERFCSCNQE
FEFHRCKKIEESKKWFLKPNFEQIEPE
FEFRKVDEFGRQKFCVVTEKLNDNGCN
IDLPKYKTLCNARLCIIRQYFQDVACD
FDLAKMKSFRNITPYICAGCFEGTEHA
LEFSRVRQLPQLRRFVLRENLEDYEPE
FELDQLRYFRECKRAVFKGEFEKIDSE
LDFDRNGQIKNGNRCFCKNQFAKIQCE
LEWYKVDVFCAITHCMMNPEFKSPNCS
FNIGKMRGVQKHQKCFCKNWLFRLQCE
LRLTDVEGFDAYDRHLKGMDLHPDQDE
IRLPQVSKFEQCDVRFRWNELHRHRDP
ISLRGMKDWAEIAWMLWHEKIEEMDPH
LQFSRAKRFREFDPLMIHSKFEEHDWT
LDFFKIKKFEEASRFFVRMNFDKISIE
IEVYKFGKVRDLKQLLLKHHIGGADFN
LEFCKYHRLEEAKHWICKCGIEQVRGE
MEYFKYKTICKAKHCLVKDCFVNIPCE
MDFKRVGYFTTKKRCLLKEFFVSMKAD
FDLQKGKALCKDKNCFIKDPFVKLNCD
FEIIRFDWFCGIRWCMMKNRVKDMQCG
LDIKGVTNICDTKSCLCKEPLISIACT
LEWEKYEPLEQVKAWMMARQIKEVKWG
FEIDKIDKLYEVKTLLVKNELRKYRAN
WEMLKHEHLASAKRVLINTCFKKVAAD
LDLMKIEPLPRSKKLMITRWLKDVGLE
FELAKIEGIDDGSKEFYSNEIHKYKRE
LDLEKASTMKGDRKYLGRKSICRGEKE
LDFMKVRNMHNISVCLVAKNFENFECP
LDFDKWEPINDMRKMLIERNIRDLDWD
IELCRLEHWNTCKCCFAKTGIRKGDCD
LEFSKWERLCGFRGCLIWNLLRHAGCG
VEIKRVPALGSCKTCIYKDHFVTKNCD
FELKKVRNLGDFKKGLLNDNLEKAEMQ
FELCKMRRFDEAKNWVLGATFEELKEE
IDICQNDAFEKIHKLVMTCEFSSWKVE
LTFCAVRAFDGLNNYFWKCKIYDDRHE
FPLCGFGEIDKMKYFLYRPRFPEDNFE
FGLMGVQAFEDYKRRLYKGWLANPREE
FDFHKAQAVDEEDPRLRRDDLGNYKED
FELQKCDRLEDQSTKLWGMNLRSCRDN
LELGKLDELTKLKSAFHPGKLRDPDEQ
LELTKVNYMKELKSLLCRSSLPSFDPD
IDLHKMEHLEDGKKRVFHHHLCQCRDE
LKLCEADMLGRMDYFILPCGFKKFTEK
FRICDFDKLPELKELVFPCSLKRVRMK
IKICQRDDFNKVQEVIVRCKLKPMTMR
LGLADINNMRKPKEEFWAGDLGKMEKK
IRLGELQCFKTIDPYFWGGELYKREFR
MKFVEWEHFCAYDEWLLWKEIHKFGIK
LKFTEMDRLEEMDAFFQYPDFAKHKTG
VKFREFGHVEREEERFPYEHIPNPKEK
FRFAELDAIETVEPYLTGKDLARVKEG
CSMTDCEPLEGCNYRFYMKAMKDIREP
VDFVRCDPIDNEPMRFWTPGLKGCKDE
IEFHKLSDFQRPRKMLFHPPIGQMKKE
VEWWKFNGLDGKKKNLCKPAFAEYKWE
FEFCRVQRFKDRKKWFFNCNMVDCNKD
FELCKDKYITKIRRLLCHCGFTNWKLE
VDVCKCGNINKCKKDLYYTGCVKLKRE
LQFRRIKGWKGRKMELTHPTLENPNRH
LELQRFKWLKPYKIDFYTNDFSKVERT
LKYEEVTCIKAIGQDLLEKYMANLERN
IRLEDCPPVKDREYELMEQHIANLESK
FKLFEMPPIRASEEELYEHKFGDVDDK
IKLCDCNKFGEVDIIMLEMEFNKLGFR
IHFCEVQALEQEDSRLWRANLYNIKPD
IKFCDYSELLKTENIFIPCKMGDVKMK
LKLHEFRGLQSCDPCIFGADLKKMKCR
FRFNEMKWLWPVEEILIGCKFEDAPYR
CKWRENKIFPGCSDCIWEETVEGFTCK
LRFRDFKSLQKVEMILVPSHLCDLTLK
LRFREIKDFATCQYVLVYPKLEDHNKK
LDFRRQSNVGDMRDMIISETMVELGYK
LEIKKCSKLPDLKWVLWWEIFYNASIP
IDFRKINALPSLKALFFYEEWVKMKLP
MEFRRMRFVPKRKKDFIPDEFQKLPRD
FELMKIKYIGKVRRYLIHQHLVDTKMD
LEFYNFDCFDNGKSWIMYPELHRFSPD
FDLTEVDRLCEIKICVLYEQIHDITCK
MEFQKPDAICSRKSGFVRKEWRKIACE
FRINDHDNFCKVEECIWEQSLRDFACN
FRFCEFRDLGKMEMCFLWSHFENLGWQ
FRFTEQKMLEAWDQMLLSDHFVDIKLT
LNFANRKNFRECERFLCTGDLDKHEWE
IKMKETKIFCRIEKCFCYDWFVRMKCD
IKFKDVKYLCPAENCFIVDVVDSLQCS
LRFWEHKELHKINNCLCGRNFTKFECN
FKFPEIPHLGDWDNIFCQKCLWTCKCE
IEFPKMKRFRDFKMLIVQQRLVKWELG
FEMRKLKKIWDFKKMFMSADFEKIDRE
LEIIKLECFEAVRHFIIRYTFRNWKLE
IDLEKVSHFRSVSRVWCKKQLHSFEVE
FELDRHPYLEDPRKWFCGRWIMPCTCE
FELAKMESLEASHEKFYQAKMKPTRER
MELTKISIFDTHKRWFMKDTFAGLRPE
LEWMKYKHFCDIKHIIFNNHWDDFGLD
LEFDKLNALSSVKYIIFHSNFVDVHVD
LEFLKVGPCDNATRRILKSNVCRCKEE
FELNKMGAIESSKVRLLNEKIWECREG
LDFWKVNRLRDEKTRIYPPKIKELNEP
IEFHKWDSLDQMKHRLFSYGITDVKHD
FKIGDCAAVDRTGRRFKKNECPRWKDD
FKFADCSTWEKWPGRFKGADFPDDKDT
LSFPGHDNLEEFGKRFLYQRLYECKEE
LELKKFRTIENCRGCVITEKFVDFKCP
FEMYRLRPFCHLNRCILRSKLVDLQCD
CRINECKKVCDCERCIITNWFDPVGAD
FGFRARSECCKLNNVMLKDNFCTCPAN
FKFPQMNGCENPEHQFCQDRLCDCKDD
MKVAEIRAFDAQNPRFVPTRLMEMREP
FGLWEWDCLDQRDCRFYCHDLRQKKEC
LKFRDAEGLDPSDCRIFCETFHSADWC
LKFHEIEEVESMDQTLAQNTLKDTRTP
LRFTDIKEVEKIESLLHHPGLSNERMN
LDFPDVESMEDYDPRFLYEQLPECKDN
MRLGDFEFLEEDERRLIACSIKEMKDN
FDFCKLETLEDNHERLLQAKIKQCSVK
FEFVNAEPLEDMNNFFCSSRLKECNMD
LEFLKWEHISECKNFLCQCGIRKCQWE
LDIWKVNKLRENKWWILTPKFKQLTPA
FNFADAKRIKNQNNEILQVEIDKIERN
IELRKCRMLRDNKKDLIREEIMRLEKE
IDFNKMHPLGPVKKFIFSRKFCELRSE
VDFEKVPSLEPVNKWLFKKGLGEVRNE
FELGKPRGLTGCSKMLFTPPLEDIPAE
FELTKCNTLKNIKTYLPDSKIKEADDK
VDICKCGALRARNNDLVACRCTDKERG
LEWKKIDCLKQVKPMLFHENICEIEHD
LELDNEDNFCNFRTVLLQKDLRNMGWQ
FDIVSLEDFCNLHMCLYAAELKKMGAP
VDFWKVDHLCDLRPCFCQHQVKKFGCG
LELIKMKRFQELKKCLVGAGFENKPPE
FEFPRLKCLGDMKNYLMRNWLDTFGAE
IEFSKVQTFTGFKKMIMNHPLPKPGWE
LCFPGIDCLESLGRLFMRADVRKAKKE
LKFWDLRQLRQKEDDLYYPECFKIDKG
FKFFEWKCWRCHESDFYTAGLEQPERP
FKLYEMKAWRGTETDIMNEDLYKWEGS
FKFCELKQFTPKEDHFMSQYFEECNDR
LKFKQIGWFTSVDEIIYEEELQRENQK
LEFQTVHRFSEWKNCVCYKYLGNMNCE
LDFGKFEKLQPARDAMLDHRLQEIEAR
IEFVRIEVWDKAPHTLFHAELKRPHGD
LELGRLQMLCQCNHCIFASCIKNMDCD
IDLYRFRMFHPFKWCLMKGGFPRLDCE
LALVSINEFKKQNKLVFKWDLGRCQID
IDLCKFDSLEPWKNVFIRCNFRGKKVE
FDLVKARDLPRMNKMFMKVRFDEPNWD
LGLQQVKRWPEAPRVMFVECLDSMNFE
IDFKHFKALCGMNPCLFIENFDSLTCQ
FDLPNMSDIENMRECLCHHGLREIKCD
FDVMKTNPFCDWNICLVNHRIVDFDCS
INLDTWDRWGPCQKCICEKYLRSPGCE
IEFEKVDEFKRCRRCCMQKNLSQVSCE
LEIAKVESMRKVKNLLWMSNLRDHNHG
LEIWKVESFGGERRCFLTGRIRESGCE
LEIGKFKDVKKCHKILIKTQFQHADLE
LELKRVRQFKGPSKEFNGEELEKAEND
IELWRIKSFHGSKQCLWRPGLEGHTCE
IEFPKVETFDSAKLFFYHQDFKKGGME
LEFIRVDCLEGFNTMLISCALKNQKEE
FELARVDQFNPWKYFLCENSVRDMKIK
IEFDRCEWFMPLKRVLWDRELKDHEIE
FEFHKAEYLDAFKHYLFQHHFKRHKGP
CELVKCKAFSAHNRKFYKSTMDNPPEE
FELVKGKTFGSWKRWFIRCSFENHGAD
IDFDKMPPICELKKCVFKRAITDLCCE
FEVMKYDRIFESKPCLCIPMLKEYSCP
FDLEKIDSLDRCKVCLMWKPMKEHKFP
LDFKRVKYFRPLKNLFLYTKVEDIDVD
FDFQTVGCFDAIKKHFWRKRIKDMTHE
CEYDKCAPLTPMKRILAKRKFMETSSE
LEFNSYEPFDGVRRIFANCNFKDVRID
FQLEHIEQMNKVKKVLLNKKIRDMPLE
LELAKVEAWDGSQQHVWWTRFRELKDP
LGLCGYQEFEKIGKWMMRAKCYEQKME
LNIKGAKTCDKVKKNFLKDGINPCRDE
FDFNKAGEWDKITKYFCKESIAECKDE
VDFMKVAEFYKCRKCLFRERLVDRQCE
LDLQKWKLLCSCKSCFYNNNFFNLSCD
FEFERLGQICRFRKCVWKRRIPERSPE
LEFEKEKPLTSKDRDLCPRTIDECDHE
FEFSKMNQIDASKKGICRGALAHCHGD
VEMGKLRMCRGYKNDLMEKSVCGCERR
LPLCKLDHMRNKRPELEAKKFREHERG
LELMKMKHYRQRRVDFDQQPFESKTRP
WDFVKLSPLDNPKRRLYRPKVVDTKND
FDFKKPGQFDRCKRCFWKDSFWNAKND
FELIKMGDLRKHKLFLIRCKIWNIDPP
LELRRLSRFRELRAFFNYPNLTDDDGG
IDFQKVERFHDVKRMFKRKELRNISPN
FDLGNLNEIAKMRYCFCDRALKNIPCK
FELCKCNHFRDMKVFFCLNDWWRCDLA
FELAKFKAICDLRYCLLHSMLMSINCD
FDLVKLSTFEAARRWLCTVRLNESKPD
IDLPKIDYLCKKNACFFCSDFKHVACA
FEICKFDKIVEISEFLMTMQMKDIEIR
LEVGKPEQFHPARKCLLKGKWPECHCE
LDIEKGTKLNDMPRCLIKRSLPTIDCE
LDLGKLKNIRDANKYLVAGYLENCGPE
VEYFRVNCFCSLRRIICQRTLHEMTCE
LELMKITALKGPRTCLCPHKWMERDCP
LEVEKFPWFRDNKNQLLAKNMMKMEPG
LELCKLKRFKDMTNLIFAAAFHGIDFS
LDIHKFRGLGGVKKMFIKHKFTRIGMS
IDLRRLRMLHTFRKFFVKDQLYESDLE
LGLGNIRFFCQIKRCLWRTRVVEFHCD
FQLPNPEDFEKMNHVLFDCALKSMRLD
FRFSDLDALERNDLRLMHRKMSNVKDR
LKIKEIGKYESTECRFVGDPLPKFKEG
LKIPEISTFDGYDHKFRKDDLPRRRDG
LKFRDIDAMDNVDVRFFQNPLRKVKDR
FKVCDIEEWEKREELFMDVYIRSWKYK
LRIDDIDQIAKQEAVIIGRDIAKMSGN
WRYIDINRCWDAEDCFCEEELEKCRCR
FKFTESQGLAPIQNCFCYTEFYKANCK
FKLAEMNWFCKVEYCLCTNYIPPMACN
LRFSEVDNLWKQDGCFCGKTMRQYPCG
FRFHDVNNFDNDDCKLNGPDLQKGKDG
LKICDCQRLDSVSARLMGCTIGNWKET
LKFCDLRRFSNREWVFLDCKMEEGDVK
LTLCEFNKLEDASEWLMECGFMAWRNR
FKLMEMEPYKNVEEIFVWAAFRRQNEK
FRFEEVQSCRNREEECCPKDLSQGESQ
LKFNEADNFCHHEQCVFSPKLKEHGCR
FKIVDMEYLDKMDEQLCQNALRETKCK
IKWHESPELEKMEHKLWHHRMVEARDE
LKLTEIETFESSDDRVRYSDLRDPQER
IKFPDQKDLERGEMRLLSGQLQEINDE
FRFNDFKWFNHCEMFLYDERLEEAQWQ
FKFNEHKWICPWDWCLVHNYVEEVACP
LRLRDPRHLPSPEDFIIYDRFWPVRFK
LKIQELRTFGQVDDWMIEAAIDKAQCR
FKYKETKVIGQMEDIILEERLEEVNLR
LKFKEMNTFGRIENVLMGDDFMKFRGS
LRFADARSIDEMEKILMTSDIDQCSWE
FRFKDLKYLSNHEWCIIQDRLVQMGMG
IKLKEPRKIENIDGRLFADDWQNFKDA
FNIRDLRKLDERGGNLLGEEIEKISEG
LRLKEEKTFCNLDCCIICEPLENHHCS
VKIREFKDFWQLEDFLVTEHLDDWPIK
LKLREAKSFDGGERALVGEDFDRMRWP
IRMRDVAAFEQWEHKLWYEPIMNFKDD
LKFKDFDSLEGGEDVLMANCLNSFRIK
FKFWSFDWLVGCEDFLLQPPFKNAPPK
LPFKDWKKINDFQEWLVEEPIEQFHMR
FRLRSHKNVREMDRLFFGEEIDRCQIQ
LKFKNVQDFQKLEREFMKEGFYRWKHD
LRFIELRNIGDWDPVLCAAHLQDCKCQ
FKLIEIGSFGNYEECLCNKGLMNFSCK
VHLQDYEKVCNFHACLCERPFKKIKCK
LRLNDFEFICNEEPCLLESMFYAVSCK
LRLKEYDPIHPCQGCFCADEFKRIKCG
FKFNEVNTIRTFQECLMDAHFDNADCK
FKMKEVPSFQRAEPMIFCERFPNIRFA
FRIKEMRPLGPFEQFMLDEAIDPIGHN
FKIDDGQAFGGKEDIILDKGFMPVGMR
LRFDDPERFAQIDEIMMNRKCKEMKFK
LKFADAKRIKNINDLLVEAAIQNWDMK
IRMFELKDWRRYEEYIFQATIDKCEVK
LGLMSVRKIMECGQMIWGGHFEDVSWK
LQYKRIKVLKTFEKYLLNEALLGLDCD
LKISEVKKLGELECALVGRGFEKVQNS
FKFYECKKIHECDEFMVMKYFMKVSLR
LDFPTVDWLQRFKECFLYRKFTEVEVK
LEFYKLDCIEDIKHYLFRRNIKDCRGN
IDLCRASAVDPVRNRFCRPSISDCHDD
LDFTNMECVTGQKSRIFRNQVKKLKDD
FEFHNFQYLRPFKHWIVKHEIQKGGME
FDFRRFSGFASLKKCVMKKPIGSLQCE
LELWKMEWFHPMKPCFFYQHLWDNDCK
LELCKVEPIESLRGWVWDCRIRPLKPP
FDMCKWEKFGDCKHLLWECSIRQMGNK
LDIFRLEYLEQFHMMLFHVRIKNMKWE
LYFCRLSGLESRPKHLIHCELGKYRDE
LTLCSHQDFENYKKRLFRCMIPQFKSE
FTLRPVKAIDNQGKKLYNDSLEKPKED
LNFKKCKEIDKSERRLMHETVSKFRED
FKLSECSYLAEAEEVLMDDDFPKHTLK
IKFKDVGAFHGSDEFLREDHLCQHDSK
LKFEDCDEFMNIEPLLVVKMIRPLTAK
LRLQPIDEFDKLERFFLATEFNKANMD
IELTKFEDFCRFKRCFVSKNFRKVSLD
IEYVRFRACCDFKKMFWKPSFCNCDFE
LELFKLTYFDPIGSWLWKGRIQECSPD
LELWKVPKCYEMQKFICVPCFYHCRPN
FNYRGLDGCENYKWRLFKDALGSCKGE
FNFKDIPWIERRNDHICNEKLWECRHR
LRWSEQDGLEALDDCFCGEKFADCRCK
FKICDIEDMERMEYYMIRHRFKELKDD
FKFTDAERIDQPDCRFMGAKLRTCRYC
LKIEECDQFEREDNRFYERPLMEKSDK
MRFTQIDYIEGTEARFCQANVRKCKDK
MKIPEFDRIDDGEVKLLSREFYRVKNN
LKLCDWPPFEPVEFYLCRGCLFHCKDD
MRLAEWTHMEKVEIRLYPTGVANQKDG
LKFGEGPAFEAEERHFRKADLLKGQDE
LKLAEMDYFDKGDKGFFATNIHKMKPD
FKIKEHSNIDPCEYRFRPDEFVKYSEN
MKLKEAGPWDKYEARLISDDVPKAKES
LTLKQMKEMDQGPRKIVHERLEDCREE
LDLGNFDHFDRWKYRLSKGKIHTHRDD
LEIGKFKGFASGKKCFHRNNMEKVDGE
IDYCRVSIFQQMKKHFMRSKLHEAKHE
FSLTGMEHFEPIARMMIHQKFKEQKCE
LELPRVNEMDKFRRCLCRYDLWGTSCE
LEFKKLQCFGDGRTCFCRDPFAQCSCE
FDYGKFELIHQMREWIFPGALKPLPIK
LEFIKYDNLKQYRWLLCQAPFRSLDGG
IELDKLDSLREWHSMLYGKDIKRFDQG
LSIMKFKKLRELRECLCRHVLDQMDCR
FELTKLDGICPCRWCIWYAKFRDMHCQ
LDLEGFDQLCKRGTCLCNHDIRDLCCQ
LQFTKWDWFCQTKECLLYSRIKNFKCR
MYWREFSTMCQAQNCFCPEDFAKCPCN
LRFKPMKSFNTVEACFCQEGMMKWRCD
YEFKKKRKFCEVKDCMCDEWIWTCCCR
FHIREMQPFNRWKTCFCHDDFAKMDCN
FRLKEQHPLSRYPSCICEDGLVGVPCK
MRYVDIEWICETDEIICEQGVIGCGLK
LKWCEFEDWSKPDEIMVDAHLRDHGVK
LKLAEIDIMEKPEVLFFGVNFKKVRCG
LKLPEGDSVEKIDCILLPVNLRKAKEP
LQWQGFPRCEEYNRFLCRDDFHKCKVE
FELCRCEKINEYKAWIYAAQISNNNHG
LELKRIPAFKHHKPDLLQQGLMRVSRP
FEIKKLKRFMDERICFCWQDFEKWTCA
LRLNTFKVLCAHDKCFCMSHMEGPPCK
LGFRSLRKIWEISSCFCEPQVEKWNCK
LNFQRIKYWCDWNHCIICAELEKHGCD
LKFYDVDTLPKIDKCIIKEPVRNFQCE
LKLADWDKIDECNTCMWAHELAKAKCD
LKMGDCGPIEAHEKRLIWPMFIGLKDE
FRLQEFEHLEQQDATLMPNHFRRAKCN
FSFDTDEQFCTLKQCFLKKYFKPLACN
FDIWKEDRLNNMKHCMIAPNIKDVECG
FDLGRFDDLCNWTRCLILKRIRDRSCT
FDIRKKERLPEAQWCLIPEQLKTYTCP
FDLCKIKKLRTGKKDFFTCDFHHMETD
FEIGKMKALKKHKKVLVRVDITHPERE
FELDKIEELKKMKRMFHVPTLKKWEHD
LDFCKVEDLGQFKRCILPCELTHVSVE
MDLCKFKGISTQKKELWKCNMEKPAPE
FELNRMNSFKDVHRVILKADFDNMQVD
IELRQFQQFANVQRVILGEELMKYDCE
LHLRKCKEFGKDSKMFIKDELERMPFE
VEVDRCKSVKEQKKDFIKKELYPCERD
FEFNRMQPLGSMKRVLFNNPFIPVPVE
MELGRYNAVRKWKKYFYWNSMASFDKE
LDFEKEDPFNELKKYLIHKGLYGLSVD
IEYKKFNGCVRYKRLIIKYEVSKCGCE
CEIMSIPIIGPCKKCIFKYGFWSVGCE
CERQKCTCFRHCKEWLMDDNCVRLEKR
VEFAKWATFKSNNYDLVEQKVVEFEKK
FEFCKDETMKSAKSEFVYARLKQCDRG
IDILKVRPFKQKRIEFHGKNMGKHEHR
FEMCKCKSMKNHKNEFYPQTLESMEKK
FDFGDMQYFKPQRDDFLEGCWCQVDKK
LNLGSISGMNSKEYDIMETEVCKFNKK
FDIKRMPKFEEGGECICEDSFWNSYCK
FDLANLKKLRQYKYDLWKDRLDEMEGE
FEFGQQKKLKETKSDFIPPNLAKMEKS
LKFCQFRMLKNKDEDLVTPYVCRAEKK
FDFPKCPHLKRTNNDFLGSEFANVEKG
FELDKCPKIHDIKKLVFKKDFKKIRVE
LELARAEYYEQTRKWVCASQFKNDRCD
FQIKDMPPLNDPNECLCEDDFMKPNCQ
FKLKDLNCLSPCDGCIWWDGIVKHSCK
FRLYDIDYICKFPQCLCVSALKECSCN
LTFYEWNAFQGNRECICENGLAPIKCK
LDFERVRPFKGYKWQLMCKGLHPGENG
LDLGKWQNFKRYKKIFFTSNLMKGEVD
FDLAKMGKVKDLKPVILCQVLCPMEPG
LELAKIREIRDSRHELMHSEFEKVECP
LDFVKMNNLKEVKKILMYQRFCEFDFD
IEIKRFKDFCTIKMCLFKERLLEVGGQ
LEFTKVPGWNGQKVCLCWRALAGPECP
IELMKVPRIHEHKKWFWNPCFASCDPE
LEFQKVGRCRDIRLMLVQNIFCKADLK
LKFREIPQCDRSSTRLCHEHLCGCRQK
LKFHECGRIEGMEERLCDHHLAACKSK
LNLCSYSQFENDSWRFFRCKMSEMKEQ
LRLEEVPSFDEVDARLCGRSLASCKEP
FRLEELHNFKTLDCLFFTKQLNGMEIG
FRLEELERLCDDELCILDKALRGMPWN
IRIQDIQAMDDMEVKLWPQRVHDPREP
LKWPDKDYCERQEEKLFEHKLGDVKYR
LRFSEQDSMEKVGSVLCWANLRSFKCG
FKFVDVGDFENGEQWLWNACLSGIKPP
LRFGDIPEWDRMEDIICMTSLWPCNFK
FRFGEFDPIKDFDDWIIEPTMRSLDCR
IRFSEVQAFQSLDDIWLETSLMKPKFK
FRLKDYNWLIPWDDYLWVEKLSDCEPK
LSIWGFTCIEAIDERLWENDLASRKDK
IRLVEFDDLPKMNWWLCEHQIRNCHPR
CKLDDRDGISNCDECVFVRKIRELPFK
MRVDDLDIFDAFEEFIIEKGIHDAKYK
LNFMGQDCFDGRQDCIFNCKFRDMRCK
LGFEGIEVLDSESMHLYNKKVRDPRYD
LELQSIDTIEQFNAYFRYPDLREEKDS
LEFDKFDMFGALRMIIIPRCFREMHVG
LEIVKQEWLPKSKHCFLNPQLRNVKCD
LDYDKIKVFMDLKRMLCRKEFVQCGWD
LGFCRYETFWSVSSILVRCRWMELPLE
LELPKLDAFGNCRKCMCQRQIQECPGE
LNWRKFSGFEPLQRCMCKDELPRSSCE
LQFCKLNTFNQQNRTLLKCKIQEIEGE
LQFEKIQMLHPHKHCLCGKRWMECNCK
LDFRKISDCESITACFCHDWLHPIKCT
LSFRHICGMGKFNDIIFEEKLCQWSSK
LDLGNFERFNTVKDVMFQGNIRDVSQK
LDFERVSVFTTPNRCLLRKRLKDTQCE
FSLYRMKKISDVSKNLVKKEIERIGPE
LELMRINSIRDMNIILCRQGLEHAECE
LEFPRFKKLNDIRCCLIKWNIQPVDCH
FEICKVQPLRKVKAFLAVCRIYEFENA
FELCRWDHLGDMKNWVFKMQIGEPNID
LEVRKIKELKQPDCQLHGEDLENHETA
LDFPRMREIKSRKSDFWNQPFGSMEGT
LPLGRFRPFKEMDEELCAQEVTKCEKK
LRFYECSEIRKRREDFVERTFGGCESK
LALCGWDVIKSFNEELIEWHCTDVEKR
LNFEDFPELSKPTDFFFEKRLMDMDLR
FDLEKYRGIRGSREEMWGRRFAQVEKK
LELTKVNSCKNKKKELVQEEICKCDKN
IEMKKVSSCRGRKQDFWKEPIGECHRN
LDLKRIPAIDAQKNRLCREQLRRTKQG
FDVKDFTHCEDNRTRICAEHMGPCKTS
LEIAKYQQCDPMNKWIWGKELCKCKPD
LRFGEVEAIDPADSNICPSKIRDCRDP
INLKEVRYCEEVNSHFFAEGLEQCKHQ
IKLVEFEMFDNYDPHFVPANLKKERDG
FKLEEAERFDAHNEKFIGKRIKTWKER
LELQRLGKCNELKERLWRKKIWQCHER
FELGHLPHLDAQKTRLMKDKFWEWNET
FELHKSGAIDCHSKRIMRPELKKYKDE
IKYAGIEMCDNIEKKLHRNEFCKPSEE
LDYKRLNVCDQQTKRLYRDDFCQFNEE
FEFYRMNRMRDYKNRLIHQSFHSVSEG
IEFGKLGRMEDWRHWIWDNELGKCRPD
VEFTRVKKFIPIKKVIIKNVLYRCPCE
LEFARVDKFTECAQCFCKYQFHEFTCE
LEWTRFQTLCDLRPCMWRDRILDFPLG
LDWDKIKYLKNTRRELLGKQFEDFDND
LDMAKVGYVKKHKPEIMQSHVGNPDRN
FEFIKIEWFKNYDVYLWAPPLHSVERG
FEFPKCKAWHDWKRMCFMERCEDLDME
FELVRVKMFCNFKQFIWKVEVYDMSHD
LELNRVTTFSRIKRWVFRRKFADFTYE
FELSKIPHIHNIKKCIIKWRFSDVECE
IDFYNISHIHTLKKCLAYRTFRKIKCE
IELKKISRLPPWKECIMQEHLMSMHCK
IDFCKVNAFNNRKRPFLRCGFHSENPE
LELGKLQKIQEPKRVIMHRDLNRAPSD
LEFHRVNGIDSYKRYMFNDGLVGLNCD
FEFVKFNALNKEKHCMCRHHLKPFRCE
FDICKIEEIPRIKCFIVPCTFKKATLG
FEIKKMRKMCEMRSLFMHEDFPKNQVR
FDLTPMRKLRENKDIIIGSKFTEADIK
FELKKMGALSNFRNGFFKECFPGVSGN
WEYKKFPRFDEMRKGIMKETIYRFRGD
IEIQKHGAFGQGDRCLIRKHFHDWKCE
LDFEKVTALRGWDHIIYMKQLADHENP
LPFCKCNKIKDVRPYILSANLTKLDER
LEFCKWSNLRQCKWMILDCRLLDIEVQ
FDIGKLKRFHEMKQCWIRGTVYSFDGE
LELCRIRYVCSFKRWMLKNGLEQLGWE
IGLRRIKWFREQNKMICKEQLDRCQAE
LDFPRFDWFSEFRHLMVRPEFHKAQVD
FEFDKKEHLVKPKQFIMTKDYKRLPLE
IEMDTYDALFSQRRCFCRKSFKNYQCD
LNLEKMAYLYKCKGCLCRKMFIGANCD
LKLPEIERLGEVQQIFRYHEFRKLGHR
FKLCDFEQFAKCECIFFDCGFRELEAK
LKITNFKEIYKCDRIFMKSDLWRWQLD
MRYVEINWWAPFEEAFLEWGITTMGIK
VRIDQGTVFCAIDDCLCENHWGELPCK
IKMQEIKILCALETCIMETTLGPWHCK
LRYSDMQLMQPMDDFFIEKNLLEVNVR
FRICDAGIFKQIEEVILECGFAKFNFK
LRICELDRFHSGEDHFYECELYKNDDR
LRFMDIQCLSSIEEFLGEYKLEDVNPK
LRFREMKYLRSVEDHLCCSNLESCEHH
LRFSEASHFCNWDDCLISTRFTEQQLK
IRIWDVKRMADCPECFVYPNFENCSTR
FKWEECKTLRGWETDLIERGCEDVEHR
CKFAEVKGWKGCEHELVVNEIEKGDAN
CRYKDVKCVDDCEEHFHEDPVVPCKNK
LTFKDVKGIMNNNSLLFSDRLVDCKIK
FSITQMKSFKPPDDVLFDKKFEDFEVR
LRFEDHRRLCDLEEVVLEKILQEVGTR
LKFEEMKKLPDHSDAVLHKWFYPVNVR
LKFPDVDQLQRWSMMLIMKRLRDCPMK
FKLEDMDALQQAEWIILDKEWRKWRLH
LKVCDIDAFEKWEAYISNPECKKPRDS
MKMREFAHLDWQETRFMGDDFVSVREG
CRFKECSSMEQTPMRILAEPLAKVKEK
FRFAELPEIETQEKKLWSYPLAPTKDD
LKFKEWDYWERAEWRLITSKFGELKDA
FSFKEMRHLESQEMKFLTEALWRMREG
FKWREIPCFEPDDQRIIDDSLWEVTDQ
VKIHEQGPLTPVEELIMEDRFFDPQFR
FRIHDCKGLCAKDYCFMKYRFEDYPCS
FRLRNIKKVQDQEAFMLNDSIEKLKLK
FHLRSVAAMEKHKYKFYREPFCQPKDE
LKLTECDPLDQCEKHMCCKPFRQCKRE
LNFKGANGLPGYKKCFCQESFWSIPCE
FELVKINNMTDLDKCFLHCSLANWSCE
FELHKYKILRSVKRWLCKHDMVKWPPE
FDFAKFKHFKDMPAWLINGRLYEFELD
FDFSRMQTLCPLNRIMMHSPFVSMNVD
FDFIKAEDLEKGQHIIFHCHLIEMKMD
FELKKMEQFDDWQVMLVGTRFTDFRFP
FEFKKIDSFDKNNHHLFYDHLRNMRCA
FEIAKPSPFENRKWLIFTAHLHQHKCP
FELCKNDALKAFKNIFWTPHFADFEPD
LDLKRLKCYESYRRRLVREQFDKPRPD
FGFRPMGGFEPVSKALFSETMGELRGE
FDIRGLTKIDDHRHCFWKEGLIGVRCE
FSLQEFGYLEPADRRIVRQSIGEVRED
FRFGSPSHLESPEWRFHKNKIPECKEE
IDFWRVPQLDEEEKKFWNDRLADPTED
LRLMPWGYFDHEEKRLWAPCFIGMKEE
LRLCEMKGCDKIHRYLFKHAFPDCKQE
FKLCNHGRFGDFEIIILECRCQDFDMR
FKFGDQKTIKGCDYIMINPEFEKVNGK
LKLGDMKQLDGPENHLTKGDIENVEWE
FEWKKTKGIKSKSRHMIKDSFETCDCE
WELSKYKPIWRMKKFLLAEAFLQVNLE
LGLCTYEDFDNLNAFIIKCTFYDRKFE
LDLCRPNWVEADPHRIIRPSLGKFKDE
FDICKWEHLEQFKKVFLTGNFTKITLD
IEFVRMGGIEAVRKRLLKETFARQKPE
LDLAKWENVGSHSKCVCHPRWKEYQCE
FRLERWEHLGPVTTCILTKEFKDIKCG
LEFSKVDALAGYSCCLIDKGFRGVSCE
FDICKQRKLNEHNKLFIDCQFLKFKID
IELCRVRMLKEWKFYLFGCGIITIEMT
FEIGKLGRLREVKYDLDDPSIVKSENK
LELVKQETLPSMKTVFLPASFKEFDIG
VEFKKARAICSCQKFVCKEALEGCSVE
LDLCKIRLFHKLKHLLFKVNLTDGNLE
FNIYKIEKLGECQDCIMQHRIKEFHCK
IEFHNLEEIPKFKRWFCHSQLRSMQCE
FEMKKFKEICKWKICIVTEEVEKFTCS
FELYNSGELCKEKHCIITEKFAEYNCD
LELSKSDRLKDHKKCVCERDIRACDCG
FEIPSHEHFEEISRVFCSGEMRRCKPE
LRVMSYEWIEKVSRFLVYWDFKKLKWE
IDLRRLRDFPRWQRLFIKESLGSINRD
IEFKRYTQCDTFKQRICREGLGNCHED
FEFWKIDLFLGLKYIFLYPKWKDIKCG
LNLESLETWHKWRGCICQKGVKNPTCN
LKIVEVDDWPRCEECLWQGCLRNYKCK
FKLKDVTEFCKKQVCLIVSDIWRMACA
LKFPETKPLPGAEECLCDQPVEDCDCK
VKIYDCKKWCDLNQCFCTPCLEGWRCK
FGFKTAKNMSDFNWCFWTEGFEKFTCR
LEWRPINMFCPCRDCIWEDPLCEYPCR
FELQSMEKFTDPKNCLVDEKFNQFPCN
FEWDKLKSLKDCKGCALRRHVNDVSCD
IYLSRIQKIVDMRKCLCRSCLMNFGCE
LKFGDMPSLYNEDKKFLHNELWKANDD
FRFCEMPHLETMEFHLFQPELQKIKHA
LKFREAKQFNKFENAFKVEDFHKDRDQ
FKWKEAAAFHRMDDMLFDEEFLRMHER
LKIKDVKRFPDCNRFLFTDGFLKCDID
LPLCQASGFKPLGKYFMQCNLTSYDED
FDICECDKLGEWKELCWGHECPKMSIK
INFNNCDKFPEINELIFDRECNKIQFK
IQFAKCERLKDFQYYLYWRKCKDVEPK
LKLCDCTQFYGREEIWFECHCPDMRKK
LRFSELECYGSVDEGFHMGHIKDRSSK
LRIWEFEWIDKMDQYIWYAHIKPCKRK
IRFCQTDGFPELDDLFWDCGLHEFGPK
LRFDDVGSIDSMDKVVLRGELWRLKPE
LRLVDVRQFETVEVFIWRWPIDKMKGD
LKLHEWKPFAGIEYMFAIDDMERLSCK
FPFKDMKECARWQVLLFWERFCDCNWK
IDVRRMGQCMKVKEWLVNELLCNCQWK
IEFTKCGGCKGGKWSFWYKPFCQCEEK
LHFPEWAKCRDNEQDFCGREFLKCDDK
IRLGDLTAFQRCDEFFMTNPIVDFKWK
FKIREVEWLGGVEEVLLYYGLQQIKLR
IKCCDIEVLQGAEGILMHCPCKNLRYK
LRFCEWNNIEGINEVMWECEIQNQKFK
LRMTDPECLERGEEILFENRIREVKWR
VKIDEYDPIEQYEESFNDRPFKGAKDK
FRFFELDEFEKMDGWFVEHGFYDCTPN
FKFEEMPNLRQGDNTIIQRYIVKIENK
LNFASIGKFTDAKYCIMDVPLMHFECK
FDFTNAPKLRDMKHYLFWTSIVSMEPP
LELPNIPRLRDLKCHLMPNPLYKREHQ
LEIAKVKRLYEWKWFFFWARLADPAMP
LDFANFRGYENIKHRLDMSKLQTRKRP
LELAKWTRCDDWKLRLYPGSLDNCKEA
FDLCKMPSLDGHRWILMRCKFMNCNLP
IEFARCEDIPRPKRLLSKAPFRSANAD
FDFEQFEHLYKMRKILVPRCFKNLEAQ
LELTKCEALTGERVNLWYGKCKDKPHP
LEMTKFGGFEEQKCKLYGNRLPEHNDA
LNLRNMGSLEAPDQKLIGEYLSNMKEG
LRLSDVGNLEKEEDTLWPNRLWDMKGK
LRIEDVNGLCEIEVLFIHREVAKLQIE
LRIDDLRGFQGLERWMLAHDIEKCGMD
VRLKERKTFWELTPIICVEPIEGCECK
FRLEDMGSLRAPDADLLTKALWRPDKP
LRLEQVTGMRAYDWDIIEKVFCGVDKK
LKYKQLDWVQGIEDRFCEEKISDIGDK
LKWKDPTSFVDIEDCMVDEPFADMTCK
LKIKELKDLGSREDGLQEEKVAQPSGK
MKLKDEKCLWAFEDVLADEEYEKWPNR
FEIADIKSFADVEDCLCADNFEEPGCG
INIWGWDRVCECNDCLCNDTMAKCACK
LKFKDLPDMANVDEILCEDGWWNCPCR
FKLSEMKDFCKAEHLFFINCFEQFECK
FKWEDWDSFIGLDNMVVEKMLKEFTCK
LKFREMDPLDRVESWFVNGQVRNVKMN
LKLKEAHPLHSIDVMICMDQFAGADCR
LRFREDKVMWEIEQIFVWDNYDKLPAK
LKFSEGGCFNGREDQFLDDDFVKPNNR
LKLEELEDFPSIEEILLYRHFHNLAGS
LKFVETDGFGPVDEILLDARFSQYQIK
LKFYDVGAIRTKEEYVFEPQFGTVEWK
FRLCDASDFKRHEEIIAPCPLPGAEDK
LKYTEMRALPDYDDCICDDHVEKWPCK
LKFWEMRTLTPWDWFMCEAHFESVSCK
LRFPRFKCLRAWDEHFLPGFMERIEDK
LKFAEQKGWKNPDNWMFGTRFDDFECK
LRLEELKKLWDMEPLVFERYFEELDIQ
LRIMEFESCEGIEEYCYSKRVWEQKDK
IKVWELDCWDPSETRLMSNEIREVKES
IGLANAEMLDPQGSRFYAGDLRSIKDS
FDFRNFEPLDYERHRFTGEGFRSNSEC
LEFHRVHKIENQKHRIYRNKFMEVRDQ
IDFRRPGAFEKAKWRLYKNPFPPMRDE
FGLKGWKEFESTDKRLARESLCSCRDE
LGLRKYKYIFKIDRIIIREWIERMQPD
LQIKRFPMLHPANETLLEDRVWDIRSK
FELKQPGRFPDSKRCLFRDGFVDFPWE
MEIRKICMFAYFRRMFFREEFCTMALE
FQLKKERYFCNINKCMMKESMDGFHME
IEVPKCQHLRPMKRLLLQQEFKKIDWD
IELLKVNKLTEPNHILCNPCLMDFECN
VEFDKQDKIHNIKHCFCPKAFAKCHCE
LEFDKMDLLKYCAPCIFRGEFRRMECQ
IEFMKVGTIRNNKMHLWCQHFGDMDNG
IQFRNVKGMCSLEDCFCYERLVDLNCK
LNLHDWKNMCNPDKCIIYENFDSVACD
IDWFNLDLLPPGKRCLFKKDLHKIGCE
MEFFKPKHLPDLRKIFLNHYFTKIKLE
VEFPKFKRVKNIKKVFLHTNLVKLNVE
LEFPKVEGFCHFKHFLLDKWLKGINHD
LDICRLEILTALKQCFMKCHVREYGCD
LDFERVDRVCDLKRCICCRQIGKMNCD
IHWKGAKLFCGIKECFCRETIEKVACD
LGLKPEKQLSQCQKCLCHDGIEDSGCE
LRYREVKPLCHCEHCICSDDCLKMNCP
FNIDNMGEFDRGSRTIVKRYFPRCKCE
FEFCKMTTVEPYQSSLLRAKFCEYKDD
FELTRMSACNPWKNELFHHQFGGCRKD
WEFVRMDRCREMKTELCDTTFNTCDKR
LDIMKVGKCRDFNTYFYKAHFWDCDDN
IDFHKPPKFGELKEWLITPIFLQYGPK
FDFKKCDKLADMRDFLIDYEIARVTVK
LDFSKFNNLWQLKDCFLHRNLWEVECN
VDFCRFDTFRNCNPYLFYCALRDFDER
FDIPKLEGIRGHGDDLKENNIRKDDNK
IDIKKLDTLPDPKECLTEDRVRELPEK
LEYKKWAQVQDCKEVFIEEFMVAADCK
FELRKINSFDTPKEHFMDQGFKEWKWK
LSLCNIERFDPYNWKLFRCHIREHRYP
FDLDRISKFPEKRKCFWKRRLTTVNCD
LDLKSFDTFSDIKYCLVEQSVHKINTK
FEIKRVSYFLNIKEMFWQEPLVPLHWK
FELHRCENFQKMRELMWERKFRDPKCK
IEFHKAKDFPGYRKMIIGAKLEEMGWE
FEVMKFEKITEMKQCLWNHKVREIQCN
IDFFRRDKVTDCQKCLVNTRMRDIGCE
LEICDTDPIEGLKAVLFGAKWKELKCG
FPFCPFDPLETLGNFLMKCDFKNIKAQ
YELCKCNNWENPKNRLISPTCPEMKNE
WDWKKWPPCDSEKRRFLRDYFTQIRND
LEFCKWKKIPDYKKMLVCSGIAGIGGN
LDLGKLKQLKDLRNCIIYEKLEQTECD
ITLCHWKRIRDVQRFLIRCPIEPAEPE
IDLCNLRSLPEAKGWFITSKIEEMSPD
IEFPKIPRFTDYKPPLCNHRFVDCHGD
LELPKYGSLHDYKEHFLAARLGDLEEK
LEMSKCEKLNDFKWLLLQTPFRGLRIK
FDFGRWEMFQPQKKLMLTQDFKRCQIE
FDFEKHQSIEDLPWIFCLKCFKPCKIP
IDIEKVDKFKEIKWFVLPEHIHSWELN
FEFKKMNGVRKIKMWFLADKIGGLDHA
FEFYKIETLASCRKCFQKRKFKNAKCK
LDIDKLKPIGTIRMCLIIDRIDEMPCP
IDVRKFRRCEDMRKVLCPDDFTKCRAE
IELEKLSWLRNVKPIMVKRWFTEVERD
VDLNKCEGLSAGRHTIIRKPMRQINHD
LEYMKCKQLWSMKKIFIRGMCLKVPRD
FEILKLKVLPEMKHLLFYQKIYDFRCE
LHIEHVPVVTKQNKHLVRKALCPIGWE
LKFADIRMITKFERLLRKQDIMKTKLE
LRLDDIDEWEKIEAVLFAAEIREMRIP
LKFTEAPHVEDYNQTLHKEDIVKTKDE
IEYYKVNALHGVKRWMFKPRFAEISLD
MEWPKWDAIEAHKYKFGEPQFREVKDK
IELARFEMFEVWKHKLLKGELKSVKDE
FRICEMKRLEDYEARLMCGHLARLSEG
LKLSQVKKFDEHEARFVPSHLYSVSDS
FRFKEIEAWDPADERMMGKSLRDCRNK
LHYREVGGCDGPSPRLINDRLCDCRIK
FKLMEWTDCEKHEEILCHYRFCPCKVK
LEIRKYGTCEAIKQRFIMEKICQCNPQ
IYFVPVEACENVEKRLYRNNLSPLRDE
FKIPPPGGIEQYDKRFHKHHIAEGREE
LGLCGVTQMDNVKRKFIKSSCFKLKEE
LDFNRFKSIKSWKGYLVGQHIEDMDKS
FEIKRIKCLAPPRRFLMREKFPEWDVE
FDIRKMRVFCQLHKCLFKDCLHKMSIE
LELKSHNTLPSFKMCLVDECFEPIGCN
LKLRHPNDLCKVQECICLDALATLPCK
IRFRDIQAIENLEECIWTERFFDKRCK
IKLYDCKRLGSADELILTQRFIEWGIK
LRFRDLEGFKPHEDKLHEDDLGKPDDR
LKLCEGKAFEGADPRLRCNDFQKIRDS
FKFKEINTFEHAEHRIWCEAFKKWKEA
LKLCEFKALDQFERNFLNGTMDEMKGD
LRLSDVNVFEKCEICFFYAGIHRWKCQ
LRFRDQTEFGKMECMVFDEGFPNFKYH
IKFQDIKELTKVDWWFWHETLESCGMR
FDLTQVGVLERMRKWLLHDRFADIKRD
LKLPDVQEIHRVEDILYTGPIYGTEPS
LKFGDGDMFGHVDDFLLQHKVKDVGRK
LRFKECPAFDNIDQIFRDESFVEEREN
LRFKDVGYLDKCDRHLRHEEIAKFRED
LDFKRVKALKHIGRYILHEQLEKFDSD
LDFKRCKPLWGPDHLIFREVLESWGFD
LDLTRVNEMKSSKGEFVTSKLQKFDKG
FEFARFKKFNDMKNCMWNPRLQNIKPK
FELKKMPQLDDSKWRLLADRIFNVRRG
LDIWRVGMCDRWKTRLFKQTFVECDDD
LEFDKITTFREIKHSICTKHLPACDCS
LELPRVQALRQTKHDLVRPDIDRSDKD
FELGKMNRIKETKREFWPKYFGKAEKT
IEMIKAPVLRQIKDWLFHWSVCGAEMR
FEVRKKPALEGFRKRLYKEKWCNKRHE
FELKRPQYLEPYHRFIIREGLNGLKVD
FDIKRMRTLDPIRRWFCREQLEKIKME
FDFDRWTELWNFPRLLIPTVFNTIPLE
FDWGKFDELAKINPILPEDKLRETSIK
FEFEKPEDLCSKRQCFWRKQLKNEGPP
LEWVKVKQFHSIRRIVIRPTLERMGWD
LDLKSNKSFCDMKRCLFQDEFAKVSCT
LRLAELKILGATQSCICRSKIYDMSCP
FKLGQVKNMCNPDVCFCFNRVYDCKCK
LAFRPLKVFRTHKDWLFWDMLDRWEKK
LRFPEVKTYRDRDMELRTSDFQRDEEP
LKLWDCHPIDTIEYYLKGTDMMKEDEK
FRLADMDKMDDYDPRLIGKRINSANDS
IKLTHVQVFDTGDRRLFRDCVMGVKEE
FNICDMPYLENHDRHLIAAGIGSMKDE
LDFAGYEYLEEGKHKICKGGLRKTKDE
MKIPDFEHLESLDMFLFDGEWKKGKLP
IELCQNERFTDLQQLMIDCKCREFDYN
FRFVDMKDINQLPVMLFGASFDEEKIG
FKITDVKDLDDMDQLMLANKIFEMKVK
LKFKEASDLCKFEKCIFNEDLMQFRWD
LKFQDRDILEPQSRMIFQDDFRKLKPD
FKLAECQHLDPPNCRLLGHQIAKMRYG
LKFMERDQLEKYDWMIFQPSWKKFKCP
FGMCGWEVIDTGKYHLWKGKMKDMKDQ
MDIARCDNIEPPKCKLGKNRLKDAKTP
LNLCHFTAYDGVKRRLLAPKLHELKDD
FSFPKYSEFCKLSHCFIKGRFGDWQCE
FDFWRYENIMQSRRCLLTHEMKKLTCE
FELAKVESFCNQKRCLCLPTIQDHNCE
LDFMKAEMLVPLKNFLCHEAIRDFACE
IDLFKLNDWCKWKKIMLRPEFKKHGLD
LQYTKIQACYQVKKIFFRNQLCNPKVD
LDYTKCNMCVKFRRVCIKDQCDRCGVE
IRLCRFSYLEKFDRLLLYANVTDVKLE
FRFPELDYIERVEQYLMPCKIKDVHFR
LQLYDWENYESYKVKLIHPPLKERKDG
LELWKKSKLAELKAMFYCPTFAERSKA
LDLRKLPPFRGIQHCLITEPLGRSECN
LRLETIEYLCDCQPCFLHRVLKPVSCN
LEFDPQDTFKNVRCCLCRRCFHGLDCG
MDLAKLKRVREWRPEFYRANFDDCSKD
LGLENYGGFKPAGEEFCDKQFMDVERK
MKFENAGWLRGKEEELWYKPIIPHDNR
IRFWEIKDWRKAEWVLLNCEIDKFDQR
CRFKECKCVPQCDYGLWHDYCEKIPFK
CEYERCSPMAPCKICFFKKNWFKVDSE
FDVAKMPPFTPLRGCLVKARLGDFRCD
FEFEKFGLFMGFRKLLFKKEFARHTQD
LEVEKMPQLKKGKVIFFKKRILDSESE
LELTKMEYFGDVKRCCFPPDWKSYSCP
LELDRLEKIGEVKKMVCHKRFRTVQIP
IDFTSLKKIRDLRWVLWHEKIVEFECP
LEFVKWKKFWNCSKCFLAARLSTFKWD
LGFENIREFGNLPRLLFKKPLHKVQFD
LKIEELPVISGIETVFFTKSLVNMGHN
LRFDEVKKIWEIEEILLSRCLESFGGK
LRLGDVTRLKEMDRLVIKQDLVRQDFD
IRMRTLKVMNPVDEGILEDWVERLSGK
LRLSGPKRIHECDYCVLEHTFERRECK
FRLPEVKHVGDLEECCLQTQMENYGVK
LKFTECKHFPNNDPWVCEDGIEKCSHR
FKFQETEAFRKVEQICCSRNVWKCDCK
LKFFEMKECHRVESWLLQIPFEKCDGP
LKFHDLQRFPEDDHWLLKEEFPKLGND
LRIRGFDRLSDDEPRLKTDEFAKENEQ
IEFEKIGKFRDIGRLFHPKEFGTHEYD
FSLEKFPRCSEMNHFCWGKRIWECSPD
VEYERMNYCIDCSKCIVPRGICGCPCE
LDLVRVNHCYDYNRHFYNKYLCKCKDE
LDLEKKKQIVGFKKLLFHRYVEPAAMD
FDLWRCKHISERKTIVFKGSFEDETCE
FDLCRIKMLAPWKRMLLNHRLWDITAE
IEWWKCKTFHNHKHHIYKPRVEDMHHD
IDFPKFKVLKPTSNELIQTTFYKWDKD
MELYRMGWVKNTRGELFDQRFNEIDKG
FEFRRKQPLKPMRCCLMSDNINNPECP
FDLTKFEQICPCKPCVLNQKMRRLHCE
VRLAEVEEMGSCEECFCGPYFPELKCN
FSFQDQGKLCDFEMCFCDADFVKIGCQ
FDLIKFGWFHPSKKCFFRGWIHRAKCD
LDLRKVPPFEAYKRWMCKDNFQNHKCE
IDFPKAETFDGKSSKILRQRLRDCKDD
LELWKNRGIDNMKRRLMKPPWTSWKDE
IEWVKFERLSDCKKCLLRAAFVSVRHE
FELMKLDELCQPRKCLMVHGFRDVPFE
IELAKWEALNSIKKCILVNVFKSYGCG
LEIHKFRCFGQYKKVFRKEDFWKMDKE
FEFGKSQYLGPYRRCLCKSTIQHIACE
FDLDGIESFHGMPEIFCSRELKTCDCN
LDIYRYEKLGEWRDYLVAYTLKSMQGK
LEFKRVDDFNRFRDFICQSTLKNCGGK
IGFEAVETFTQCGHLILHRKMKEPNWE
LDLDKLEPLPRGKKCVLRKAFRDFDFE
FEILKLEMLATINKLIMGRHLRDVPVD
LELVKCPKWEEVKAHIMSRKIHDEKGS
LEWDKIEHLRTLRMILWKSDIKNLECE
FNLEKCDSVSKMQWCVINRRIRDCSCN
FKLEEAETMIKMDWLLCPRGIRACACR
LRIPDVEDLEKCTACFRGPELKSWRYG
IKLGDYNEFSKFEIVLMNGCFSDPKIQ
LKIDEFEQLCAAENALIAKWIRNCGDK
FKFDEFEKLPSREDYIFHRHLKKCNQR
FRMVEMEELPSHDEWIFEAWWKKYGLK
LKFHEFEPFDQVDGRMVPGKFKEHRGT
LRLIEFDRLPDPDEWFFMDELIKWSYK
FRWCQIPAVESHQDELFECGVVPVRKR
FKINNMCQIEPNDDRLFEGPLLQIKDK
IKFVSINWFEPENNRLRPQDLGDEKEG
VEFQRLDCFEPWGSRLRPNQIKDEKED
FKINDMGRFEEEDPRCRRQELGKDQES
FCLRPVEPLDDMQETLLDESLRDWKDR
LKLPDVENIERLECLMIPPPLRPMNLP
LKIADMNGLRGFDDWVFEGDICNFTWR
LRIHPAAEVKKFDDYFLTSKFGEIEWK
FRIDQLEYFGKHDEMFFENSFREMGSR
FNFMQFDTFCDFGGILIQWRIKEWPVG
LELAKAARFEEWRQYIDNAKFAERSSN
IEIAKVKKWHQARRCVISAPIEDCTCE
IEFKKLKKFAERKHIWIQEALTKFNVD
FEIIKISKFTETKCMICAAPFEGCEWN
LDICKVQRLDEFRHFMMPCKIEDWNWN
LKVCENKDFRRPETLLLECRCEDFPLQ
FRFREMKGVRQFTEMLLIEAFEPVDLK
LKFADNKTFREGEAIVIDGAIEGYEIR
FKLPDMPEIRRWEEYMVGCPLANRDRK
FRLREVPCFDTLEEYFLVDDIKKAKSK
FKICECAMLKTKEEDLYGPYCCNADHK
IKFPEVKFFRPFQDFIIYGAFDNLDFR
LKFSDPKWFAEMEEILLIENFENWQYK
MRFRDYKHFAQLEYVFYEEEFQKIPCK
LKFKSPTIFWHVEYCLCQDEWMKFPCR
IKFKEIKYYHRCEMCVMKENVDKHKCN
LDFDKLNTFDENKKNLLKRNLHDIDCE
LEIGKMPELKKEKRFLTRSYFMPQEGD
LEFEKYNPLCHVKVCLWRKRFYNPGHY
LEFEAIPQFMDLKRWLVRKELMRIGPD
IELQRIEWINKEKNHFIKTEVKKFNHD
LEFTKAPMLGTWSSHLWKKEIWRPSED
LKIHECNTIENGECRLWHGQLTTMKEQ
LKFCNVHAIEREERKLIHGNILRFRND
IKLQEFDTFDKFDPRFWETKFKDVRER
LRFDEIDDLEEVDNRLCSKHFHETKEE
IRIEELGKWDQFEMCIMDREMGNHRWP
LDFENINSLADLRSCVMCKYLSELDCN
LELNKLERFHECRCALMGKCFRSFKLQ
IDLGNMDKLEEDRTKLVPCRITEGKQS
FELMRFETICKHKACIWMPRLRDYKHP
LEFPKMHALHTVKHFIAKNKIHECEHD
LEFEKWNALRGFRKLIFRKTIFGVSFD
LDLENMSYFEQLKKCLMSKRLAQWKLD
LSFAGCEQWEQGDRRLMNGHIRDCKEE
FRFTEIDEMEKPEWYMICQAITGFRAA
LRIMDYKMLNGCDYCLFTHNFNKIKFK
LSIKDIRTIESFEKMIMQECLEDARFD
LDFERWQNFHDWRGMIIARKLAECGCG
IEIEKIPKFHDLRQMMWGRHLASHPPQ
LDCGKMEYLCQFKCICIGGSLRDMALN
LDFCRFKDLGTVQKFFCTCGFAPAALE
LEIEKFNAIRAMKTEFLPTQMWDSEKT
LDFTRMSKMKETKSEFYAPPFEKAEKQ
LELCKFDRITENQAVLLQCDFRRAKGD
LDICKFKCFRPQKCEFMQCEFDDLDKQ
LPLAGVRMWRSSGIDLLPAEIDRMDRG
IDLNRMRSFRSLRYEFLKEDFDRVDRN
LKLGEMNPLKSFECFVMETDMGRCDMR
IRITDYNTFKGQEEVLEEKRIDDKDGK
LRLSDMEQFDSEEKRLQNPNIKQERDD
IGWSEVDAYDKVDGRFRRSHIKEEKEQ
IKLEEASHLQQEDKRLCPKCIKTCPDN
MKFYNFNALDSEDKRFCSQNIQSCKDE
FKLPEMGGCETYDMRMIGSKWRDCKTA
IKLCEFPAMDQLSFRFYAAKFPEFRGA
FRLTDWKWWDPPQMWIWADRLEDFKIA
LTFSELKVLHELDDCFIAHKLYDFECK
LRLHELQKIEEVDGIVMGQWLHQFRIG
FRFVEIPPIERDENKFYTCKVVDRREQ
LRLDNISHFCDFEWFIYWKYFAKAGMP
IKFSDAKHFKDVDCLIFTNQLCKGEVK
FHFADVKHWKEQDQMLRDGDIETPEHK
IRFWDFKQIWDAERFLWHAPIEGAEMD
IRIFDAEPFCRFEDVLFNMEIYKHSLN
LRFKDMKLIMGIEDFMVDESFDPIHFR
FKFRELRHISDYSMVLCSPTLEDCRCA
LKFVELRWFRHCEPWWMQAHIEDAETK
LSFIKIKEYRKIENLIWGGELENKEVN
IDLYKYKIFCHCKRCLFNDVLPRMGCD
FEFNKVAGLCDMRRCLLMQQLVNACLE
WEFIKADKFCECKKCFYKRLIRRFSVD
LDISRVQPFDNNKKRLMRPPFKRCRGD
LDFPNIDHLERVNSRIIHAQFYKVKDD
FDLGKITPFDKWRRFILRVKLHSMKFD
IEYKKVGAFGNGKKMFIKDDIFRFPTE
VDIKKFKYFTTAKRGFMKENIDKVGTD
MELAKFKRLCTGKKLFCKASMQGCHCD
LKFCDIKSFMKLDKMIIQADLEKWPME
FSFAEMRKLGEMTSCFWKTPFESFGCE
LEMKKVRAMGDVKHVLRKETIEEPDND
LEWHKMGTLRATRDDFWKDEFWKITKD
FEFVKLEWFKACKGEFWQGEMMRCERD
FELYKINQFKRSRNYLYSHSMTSMEKD
FEITKTPALKGTKRLIWRASFWPRELD
LEFWKAQSLTDGKSMFIRNDLFEISLE
LEFLKFQVLSALRKHFWSPYLKDVSPD
IDWEKVATFCGVRKLIFRRRLFAWCLD
FDIQKMGCFSGFRRLFISRRFPDFGID
MEFHKHRYFRPYKRWFCKSSFMPRDND
FECFKIDHCRHPKCEFVGPPLCRCTRE
IELYKVSGFHAKKNELCHTGFEGCQRG
CELHKCPHLHNCKKYMFRRGLCNIPQE
MDWEKLPHLKEGNRWIMKKYLQRIQIE
FDIVKLHRIAEARKFLMRAEFERCDVD
FDFCKVDKIRDFKEWMYGPDITNADEK
LEFVKLDRLRDYKSWMFHCRFGPMDHN
LDFKKIKPIYSIKKFFFREDIERHRTE
IELEKCDHFAGLKKLILHRDCKNMKAD
LEFHQLGTFGELKKMMIHTCFPKCGTE
FELNKVEQFASVKKMCFNRTFKRWKHD
FDIDRLPHFKDIRYFFLVKRIWGMDVP
LDLAKLRTIHDGKPALIGAKLYDMDCN
LDFCKFRSFHPIKSMIVTHGIYPLDLD
FEFCKPKNIKEIKGLFINHCIERAEIK
FDLHRCTKFKEVKEMFVWKDLFKIEVK
FRIEDIQGFRKFDECLGWRKFPDGECK
FGFEGWERIIDSNELLCEKEMRKCYLK
LDFEKWDSIWDCRRCLFNKHFSEVPWD
IEFAKMENFTNCRGCWMGQELKKMACD
LEFWKIDSVVPIKYMLFPREMKRLKLD
LELWTVQWFDGHKKHVIKPPFRQCRDE
IDFARCHEMDKFHKRLYQDKCCDPKDD
VRFYEVDTCEKRDARLCQVGISSCKDS
LKLSEIKYFDKMNTKLVKTGFYPVKTD
FRIGEMKEVEKREYMMIEPDIEKISIK
LKLSDYKNFPEVEEVVMNNDFEKCPWR
LRLKEKKPFCGIDDCIINQHYEDFGWK
LRLGEVEQLCSYDYCLVMTDIWKIQCS
FKFTDSKQFKKTDDMLIWPPIENLEER
LRMKTLKPIGNVEWMILNEHIERVAFP
LKFKEAKTIRPINMLLCEQQWEKWDCK
FDFFKREVIHQCRGCLIAGWFRPLNAT
LDLQQAEGLDGWKEDIMEKSLKKYHHK
LSIEGFERLHRYRDIICDKKLKDIDAK
FRIGELRPFSRHEECLFESVLGSCECK
IKWEEIHPFDGLDNCMCERAITQIQCK
FSIWGFKRLCGHKDCICEPVMVKCACK
WDMRKCPWFGSCKHCILHEEVVKMECD
IEIEKNGSLPKRKRCLIKKLFVQMQCE
LQFLKFKEYCQMRKCIVKGRLQESSCE
FDFVKLEEWHAVKLCFCYGAIKNDDCD
FDLWRMDTIKSCKNFFWSMDFRKGDCN
LEIWRVSKWNEWNTWILQPDFGKPDIG
LDIWKLERWREINGFFFVPDMRRLELN
FKLCDVQKFREAEEILMPMSLTKKEPR
FGLCDMQYVDDMSDHLYECPIGNVREK
FKFDEIKTLSAMEEYFCEKGFYSFPPR
MKMHDFQWLCRCEKCLLNNAMGRVPCE
LTFQNVKRLIECNRCICGSMIDGVPCD
IEFIKKRPFCQCTKCFFRADIEKTTCD
FKIYDMRKFYDVEKCLCWGQFEQIPCD
FKLLSFKVWDKCDICFYYNEFEKKKCS
LKFPEPKPFPSMEEWLMQPMWDKFQCK
IRLADVKWFYPIDCLLYAGNLEKKSMG
LKLMELEYFEGVNYYLFVKKVKDQKMS
LKFIEIQMICQFNPCLFEMPLVGAACR
LEFKNVNRFCDFRQCICQEGLTNQHCS
FRFHEHKRIGDMENVFTEPTFEPMTAN
IRIPEWKYLPQMESCIIKQTMEDMSDE
LKFVEFKAVEPEESRLYVGTIDSLKDA
LRLWDCRALDTEDHKIMKPCLRACKEE
FEICKWKWFRDCGKWLFNQRLYDIEKE
FDIDKISKFKDIRTLLFEREFMNMGAR
FSLEDVERIFDFNEMICEKHVINCGLK
FKFVKFAYCEKAENYICTADLGKCRKE
FEFCKGEPIDACNRRLFRTNFMEVRDD
LGFKPYGSLEQVAPHLVKEKLGDAREE
LEWEKIQVLSAIRHLFLHRGLSNYSFD
FEIIKQKFFHERKHWLLKQDLDKFACD
LDLQRLHRIKDIRKCLCRRCIHSGRCD
FELQKYKPVCDHKRCLLRASMDTVHQE
FEIENIKPIWDMRQCICTRHYEDMSCP
FDFRQMRRLGECKDAFVQENFEDGGQK
LHLKGIPRLEEKNELLCEEKLADNRVK
LSIKNFAYFDQATERFIYEKLPDINDK
LGIKNMDTIEKPPEHLCGEHFHHCKTK
FRLGQQPRFCELDDCVFESPFYKWCCK
LRLQDMSTFDNVDTYLWTKEFMRVTPE
LRFEEVGPFCSMDDMLLWRPIPNFDLK
LKITEIDCFCCLDEFLFTPRFRGLSFR
LDFPNMKKLAEINKVFISSAFYDFACD
LDLPTLKAWCGMKRCIVWAKLEDMNCE
FRISQIQDFDRVEKMMIKRWLSHARWE
LRVCDARTFHRIEALLTGCDIEKFNTP
WKLCECKRMKDWEGVLFDCKFEEFEWR
FKFCEFRDITGLEFLILDCRMENMNVA
LKLMDNKVLPGLEQILFKGPFEKCGCN
LRMCEFKALGTVECLLPTCNFENPGEP
LRLRDTKTLPSHDELIITDYLMQVQMK
IKLQEVKEFGRWDGCIMANELEQMECS
FTLPQFKKFCDCSRCICPGQLSKCAWE
IEFSKIPYCKDDRKYLGYKELCKCESE
FELCRCSYLIPCRKYLWKAPCYDIQEE
FEIMNVKVLCTCKRCILHTTFYNIQCE
FEIYKTEEIAKMNRIMMGGPLKQMGVD
LRIADSKYICRIERCLMRGAFTRFNCE
FKIVEMRVICQLDKCIIQAGFQQVGCE
IAFNEIKEFMRLTRCLCPDEIVKMQCD
FGIEGFKEVDKFGRYLCSKNLIQADCE
LTFVQYRHLKEIGHLLFNCDLDKFEGS
FRFADFRNFAPVSQCFCQPGLDRLACK
FKLKDMPDMDKPEMCLLFPILYRVKCP
LRLHEVRNFCELEPCLGHDSIPKIGCP
LRLRDHPRMCDMEWCFMIDWFWQLCCA
IRLRDMNPFDPCEKRLMHEYLGTMKEQ
LKIKEVGKVENNEKKFRNEEMCKWSDD
LKLRSYNHLESIDRKFLTEQFENVKDD
IRWYDIDWMDRDDKRFYGHQLGKCSEE
LKMCECPKIDTEDYRIFHTNCCEMRER
IKLAEISSLSDEEKRFRQPEIPRSNED
IKVHEMACLDCPESRLYHTEFYKTREE
LDFYKLCACDDRQHRLFKRNICNERDE
FRVEDVEWLEQMEPTLYSKHLRDYKRK
FRFQEFESLDAPDQRLLEYEFKSVNDK
FHFHEIEQVEKQNTKLINTRLKEAKGQ
LDVARIEHLEDYKDRLVTARVKEPTTK
LPFEQIEKCDEAKHSLCTRAFKGCKGN
LDLENVESWEAIPWRFVMKTLREPRDA
LKFEEVERFDSIKMYLIPKEIKNQKCK
LQWCGFPYLNRVKEVLLDCQFVNCDIK
FELCRHQALRGGKAWLWDCKMHECERR
LELCKISGFKGFPPYLYPASLDSMEEG
LEFMKLNVFRQARMMLYHSDINSREFP
LEFRRMNHLDNCSKCFFREDFWGFSEE
LDIWKLQSFFSLRRIFWRKHLMSRSHE
ISFYSMEKLKELTSWLHIADFKKWDHK
IELMKMEKICERKWCLVPKEFYSINCS
LEIEKVEKWEEQRSYIYGKVLRGQKKN
FEIQKFQKLKEWRQMVWCSKLPDYEFK
LEFLKVDKVYELQQMLIAAGIGDIQMD
LEFNKVDSIMQMKKIFVHQALHEVGPD
FEIRKFRQLHKVKKMFFTEGLGKFQGD
IEFVRVSCIECLRKWLWPTHLKDSKKE
LDFSKLDGLASHKKFVFKEHLIPCRFE
MDMCKFNELHEINKFFISCELEKVRYE
LPLPQIKVIRGLSRILCKYEVERFDVE
LDFEKWKNFRNMTHYLIGKSLNKMESG
LEFIKLDRWKDFKCIFVGEGLNKWEQG
FEFIKCEMFPSLKWFFLNYPLRKFEQN
FDMCKINRFSEPKWVFLDHPLADLECK
LDMDKVNGLKDLTYLLVRHKLQELEID
LEFRKIKYLHDVRRMLLKTPFEGMDLQ
ISLRSHRNFNGCTRCFCHDSLENMQCE
FSLRKIAVFCTWDRCVCWDPLVGCKCE
IKLPEMDDICKQEACIIVHEWRSFCCA
FRFGECERLVQIQYLLLSAKCKDMKLK
FKLHDCDHIDDYEDHLCPRHFKECSTK
LPFKGLDYFERWGSRFFGETLQKMKQS
LKFKSVKCMDQVDCRLFCEPLYDPKYC
FRCKDMSQLENPDCVVMCELLTQWKAC
FKFTEYKRYEGWDCRLACTELESGTTC
FSFQRFEEIERQEKFLIPWGFKRARAE
LDLCKFEDIGRLRKFLLNCDLNQDPFE
LEFNKMNEMRKVQCLILCSKLKKIDVC
FECDKCDSFRQVKCLCVCQDWHKLEWG
IDFERAQSLTNFKRFFIKREWTKMNVD
LGIESVPQIKTHPRCLCKRGLWTAECE
FEFERIGEFCKWTRCLYKKRLVRGKFE
LELEKIGHLKRCKGPLFKKRIGDCSPE
IPIMPYEWFNPPQKCLCYWDFKRCACE
CYFLRAEPFENCPKCFCRKLIKPMKCD
FEFAKREKLGEWRAMFMSMGLKKAKRS
LDIAKIEKFYEFKMWMWAGDLTRHDPP
FSFCAVRKLQDMTKFFLTCRLEDQKQN
FDLCKNDRFWSHKAMLFKCCFKNVPRA
FDLCKMGHLDGHKWRFLHCGINNTKPP
FQFPRADKFKEHKDHMVNTGLASCEGR
FDLVRHDFFAAMRKIFFKWNFRPVSLE
LDIYKMSGFNEVKELIFDEHLSNYKFK
FEICKFQKLRERKEICFDGTFTRCDAR
LELARIKQLHEYRGFIIKVDFEKYHSG
LEFERMGGLMAIRRLLIKKDIMKQKTD
LDIDRVERLNDFRQILFTNHFHEPQFQ
LEIHKYECFEPIKRYLFADEFRKMKRP
FEWKNMPIVDQPKKYFMQEQICKWRYE
FEFDKMEWFKGFNNFFWRGDFKRWDCD
LDFNKTKNLHKDNRCIFTENLEEMPCE
FELGKMGSFHCWKRMIYRDDLWKPNHE
IDWIKLGFCRSIKRYIAKGGLCPCDDE
IDWMKVPTCQNWKKMLYPKRFCECSVD
VKIEEMDCCEHYESRFYAKQICKCKDT
FKFSEIDAIDEGECHIWPTTLRSGKER
VKLRETKYLTKVEVFIFMEGFEDVDFK
LRIVDMKELYKEDPMFLTQKLWEIELG
LKFWDFECIVKYEDILIVRRLRQLNVR
FRIQDAEDFESWDDILFSMKLREMEAS
MKIKDCQHIDKFEKYMIKDQLVKMKSD
IKCNDIPTMDQLDCHLLSTRIWEVRDG
VRLCECKALKAIDEHIVDCSCEEFDAR
FRLCDWNTFRGGEVWLMDCYFDDMDCK
IRLCNVKPIGRHEEWLIECYLYKCGGK
FKFGEIPHFRSVEQIMWSARLWEPQDK
FDFVSIPQFREWKEIFMQGHLVEHELK
IELCKVETFHSIKLFLLQCGFQKCDVE
LEFVKFEPFRRCKQWFMTASLKEFEYK
LDFCKCDHFVDYKVIMLASGCKSLPLT
FELCKWNKLWECRHIFVKCGMHPVKWD
LEFDKIAPLRPVKHIFLRKDWCKQEVE
LDFYRMKHLPGAKSFIIKGRIEELQIE
FELCKLSCFQPPKKYLWYHNFADPPEE
VDWCKTERFPGIRRFIINCACRQLSHD
LEIWKWKGFHQLSKFLITGYLEDMEWD
IELTKADKFEEIKDYVMRHYLKGWRMD
FEFENLENFCDIKGCLHPKRFRGDACN
FDMYRVDRLFEMRGMFCQPALKATQCD
LELSHVDRLDDWRAYLLNHSLKRFKKD
LDFPKIDSLDDYRKKFFKGGLRRIKTE
LGFEPWDELDKFTHIFLPKVFFKFKLE
LSFDGFQDLERIRRIFMSRYLKGMRVE
FEIIKLNPLEGMKKFFVKLRLKEWRSD
LEFRKFAYFDTCRKCFVNENFYTMKCD
LELPKVNHLRSCKSWLYKYQLMDNDRD
LEFARLDRFAEVKKWLLNMGFKTIKSE
LDLVSYEHLCKWKRCFVKPKIKDAPCE
MELVRIRHIVEHTKCLCAGRLEPANCD
FELKRTRILCSYKACLCSEGLLKWHCK
FDFTQVKYFSSLKSCVLKPSIEEMSCE
LEFYKVNTFREMKIYMYGRKFQENQPG
LDFSKIRAIKPAKAEFVGKKIDEVDKG
FDLANYPDLRDHNLELLDGAIWGIEKK
FELQSMQSIKEWKWEILGPTLPSADRG
LDFVSIDQLTGIKCLLMSSKFKDLNWG
LDLSSYEKIKKIKNLVFPVSLKSVEIQ
FELGRMEKIETVKGFCFQGSFKQFRVN
LELIRCEALSTWKNMIIRAAMREIRFE
LEFEKVEELVKLKDFVIRRFIKPVTFP
LDFDSPDRFNEVRHLIVERTIRELKVD
LQLHKANHFEDIKRLCFHDQFQKLKAE
FQLFKCDLISQLSKFIFKSDCRKFDME
IEVDKQEALWEVKECLIKKSYIDLPCE
CEWEKFNVFVPVKKFLIKKMFLGMNSD
FDLWKWDRIGEQRRDFYKKHFCNVQKQ
FELDKCERFHDFRHFIWTRHLCDCEGD
LEFGKVDRLPDFKTLFEPHNFPKYQKT
LELCKIPHLPECKCHITRTGLCKTDDD
LEIWKFKCIRTTKNELFQMGIVSLDKK
MDCCKWKPWRSFKCYFNWRDMWKEEKP
LEFEKLQKFGPLKGLVCSKGLVKVECG
FDYDKFDGLCKVKKCVVKRIVRNFRCE
LELHRCKEIGKFAKYILPDCFEPWGKE
LEFARARIFCALRRVIMKNPLDGFARE
MDLYRHDPCDGMKKCFCVPMFTKCRCE
IEIIRLPYCKGAKCDLFAPPLVGCDRD
FELVKWSPYKPPKYELWGHQIRKPDRK
FEWAKIGAWKPKKDDFFNPRVFEMDCK
LEYERIDWVKPVDEEFIDNHLSDFEDR
LELANPQALKARREELWESKFKGPGRK
LDLSRCAAMKPENEDFLDTTLCQWDRK
LEMWKIPSLRDIKEYLCWEMMEQCDCK
LELDKFSGLRRPKHDICKKHMWECERD
LDFPKAKACKTGKRNFFKYEIGRCEED
IKWEETENLCKLQKCLFKKPLRNAHQE
LELDRAETFVSLRHVICYKDLWGMQCE
LEFGRMERFMEMKPLICHPNLHQCNHH
LDFTKLETCNNRNSGICRQDLRRCKND
FHFYQFDACDQVPARLCVPNLHQCKDS
FKIADSNRFEDDQVKLLEGRFQELKDN
FKMFEMGHLDDMDEFFFDRQLKDFRFK
LKLDDMKAICGADQLIVARRFEDGKVP
LKLQTFKRLKEMDTGLWAETFEDMEPK
VQIANMGSFSDRKDELEAGKIMEKSRK
FDFDSGQHFKPVKPDLWPKRLNEVERG
LEFAKVNCMKTVRCYLLCGEIPDFDVC
IELWKVESLTDGKKNLVSPALKGARGE
FEFGKMEHFDDMKGALIQREFKEVNHQ
IEFSKPESLGHTKRCFVKGSLKNVGLE
LELVRWEKYDQIKIWLMFRVFKPESFP
LKFEQIDAWDQVENRVHAKEFKTHTDP
LKIEDMDAISKFEYHLCARNFKPPGDP
LKYGEISRFDEAEDFFFDCDMSKPKYK
MRLPQFDQFDGNEDKFRTSDFAKHKDK
LKFNEAGPIERCEQRLWCKRLGKYKDG
FKIVELGPFDNQDDWLLDHWLLNQRVK
IKINEVAWFGAAEECLMDTYFYRGSCR
LHIQGAGKWCETDECLCIKALPHHQCR
LRFWEKPELGKFDSCLCYEELYKCWCP
FRIVDFEDIHKVEEFLIPATFSEQDMN
FKFENPDVFGKFEYVIIWRWIKEMSAR
IKICECDYFPASEELFRDASCNEPQYK
LKIRDFKTMEGLDNFFCADKMWECKHK
FKLDECGKCSEMEEIFMTPKFCEIDLR
WKIDECPRFTDGEDFIVDKGWWDIALK
IKLDELDPLKRGEEDLMPREIKEADNK
VALENVDNFKQPEEDFCIKCFRGCENK
MKFDDYHYFKQKEVEFWVKEMMSGDKA
FKLTECCELKKYEAEFRNKDCCTEDNA
LKLWEIDDFERVDAYMFDPSFKSAKPK
LRFEDLNHFEDFEMILCPRELAEGKAG
LKLCDWQTMDTTEGRFGNQRIYDGKDS
LRVCECKEINKFSYWMVEGKCDEPQMK
MRIDECKPVMQFDEWLFGRRCIDVGMK
FKMCDTKRWRSVEVVLLYCSIEKWDLK
LNMCKIQYIRKCDEEFIECPIAALDRK
FKFTNAKCFKPIDGEFYADEFDKDDEG
FKLGEMKVIRAMSNEFIRNELNKFDHE
VELCKIKQMNNTKRDLYSREMYKLEHE
IEIERWNVLCACKKCFCRSGFGNLGAE
IDFYKVKTLPRWKKCLWRPSLITVPWD
IEIWKKEWIGPAKRVIFKHTMKQLTGE
IEFEKWPCFSQFKRFILKKEWRKPRIE
IEFRKWKGFVNWSKVLCKQWFHGIACD
LEVYKVNRISDWKKCLVKRHVPDMEME
IELGNLEPLADCRMFLFQGWIYEISME
LEFCSVGTFDDMKKYLYKCYFCPVNPE
IELHKMKALHPGRKEFLNESFATVHKN
IEICKPEMLGEGKRFFVRHTWSDVQIE
FELHKVEGLKSFRFIMLKCHFRDFEIG
IELIKWKGLKGKRYELWGSYFGNPDKP
LELYKLSDVRRWRKEFMSETLVKLDHE
FNFMEAKIWNADNHHLCHPGIENPEDE
LNVKELKYWKKQEVYLRLPDVEKHEEA
FKFRNPKPFTQCDQYFIYETYEKCQMK
FRLRDCGGLSKVEPFVWYDSFTNVDPK
IKLNDHDELCKCEEILMYNWLPGPPLK
LKWMDITEYEKFEKCLWKCGIASGKCE
MDWPKWGPFWKCTKCCLKRNFMKIRCE
FTLGEMRSLCNHTYCLCEGKFNDVSCK
WEISKQEDLDNLKLCFCKSSFRNINCE
FDLQKTEYFCQPNRCILKPHLKKYKCE
FEFQSFEMLHGCRHCICGEHLKEAGCK
VEFLRLDYMHRMKKCFCRAELRRFGCD
IELQKMEVLMGLKKCFFKGTFHSIPCD
LEFMKIEVFAPLKHMFCQQRLTQCELD
FDIHKCESFPTMQVWFYTERMKDDGGA
FEFWKLGSFRPFKMLFEHHHLPKRERT
LEWCKFQRFREQKECLFHGGLTGLEWK
IDFPRVRDFRQYKMDLIAPQLDPMDKQ
LNIAKMPYLKKAKYDLINGDIWKMEKS
IEFGKFDRFKEARGGLVHKQLKDCDYT
FEFERVERIAHSRKGLFPKSMRSMGAE
FEFDKIDCFNTANKIFVKRGFMNVSVE
FKIEDMDEYEKFEMVLIHKMIRDWKVH
LKFQDVDPFDNVEPFIVARRIQQIKVS
LKFREQKDMTKPDDLIINDGMEKWQMR
LKIIENKLFCQWEDCFFDTIFEGMPCR
FRLNDWKNIWGFEEIFCNGHFEELGCR
LRFKDLKQIYQLDCFLRGETFENEHGG
IRLKEMPAFEDLEIWLIQEEIMRMKTG
LKLTDAEKFDNIEELIFSNLLKQMHMK
LRFYDYESLERCEELCIDQKFREVRAK
LRLEDYDPFYKIEGIMLCKYFNGMPCP
LEIERKPAIGGARWCFCTRQFWSFNCP
FDFPNWKKIAECRTCICQTHMDDQPCS
MDYNRTTTLANHKKFMCKRCFAACPME
MDFWSVKIFCAIKRCLFRHYLQDLKCE
FDLVKYRKFCWMKKCFFKRELHRLWCE
FDLGKSEGFDSLKKRFLKHTLKGWRDE
LEFSKIGGFYGCNYCLLEPHLTDMHCK
FEWRRMQRLPDCRDFCIEDPLIPINFK
FEIKRHGKLMEENELLFDDNVANAPFK
FKFRERKKFTECDAIIRCENFQKQKIK
LGFARFKRLREGQERLINSRIEEIEDK
FSFRKVKQFRDVRYLFMAWKFEDVEVK
LELAKFSPITQPKEGLYDGKFCEFPRN
IEFKKMAKLKDRRWEFLPGRLQPYDRP
LDFAKWNKFKDKSCEFFHCDLHRVEHH
IEFCRPKMLKPARRDLMSQGLQKAHKD
FELSRWEHLSEWKKIFVNHALKSLSLD
LEFDRWAYIKEFKWYFWYHYIIDIEKD
LEFQKAKRLGDVKYCLEATTLQGRDHD
LEFTKADRFCELKFCIIFKVIKKGECQ
LGLSPVKTFKKIDTEFEAGRIDQKEKG
IGIPGWHPFKNCKEELEEQRFTNSQRK
LEIQRVKWFKDARDVIWECDIEDIEAK
IELCKLEVLAPIKSIIMNCWLKNKEHN
LDFVKVDDFYKRKTWLFKGNIGKVKRE
FGFVSFKRIRNYSKFFIKAEMNRVDIE
LDLQSWNYLRDVRDLLVNTAFGQLELK
LEIKKFPQFRECRDFIGEEPVATADNK
FRYTDIQPVTTMEEWLIDTRIWPWSMK
IRICDVSTLKDEDDELLDCGVDQVDNK
LKMCECGMFHSVEDWLIQCQCYSLDPS
IKFPELKHIHTVEYIIWNNNLEPFSMK
IKLCECSYIWSGEVMLVQYECEKMPGK
FKLMESDSFWPWEVILIESGLRKLRLK
LRLCDWGKFKNLDQWLMTHCLKNWECK
FRFADIQAFKPLGEVLLECEVNKIDCK
FRLCEFEHLAKSDFIFVGCSLKQGKVP
FKICEQECIDQPDKRLFRMNLKKMKDD
LRLSDFRRLEGHERKICPQHIHGCKEE
FRLREFSQWEREACRLGEENLNSHKDA
FPLHPAPTCDGDPPKFYKEGFCGHKDE
LELREGDHYENWKGRLYAEPLKGHRDG
LRIYEFTPFHSCNCCICVKEIAKWECS
LNFRNVRRFKDGDWWVWSGELQKMEMP
LQLNQFDRLKEMKCVFVHKGFHRMELR
FTFAGVNRFRDCGQLFHDREVTKYELK
LNFDRVQKLRELDGYVWDKGIANPDAR
VKWQELDACCGVEDLFAEEEYCRCPGR
FKWREFANCKGHDETCCEQEFIKCNQR
LRFGEPEDIGKAEEFLFSPHLKPCNHK
LRLWDVEECTKAEECLFHCQLKKGNHH
LRMQEVEDIERFDGWFWGRQLTECKGD
IDLARLKCISAMDRGIFKEHIEPCPSE
LEFMKVEQIGDVKNCFCFPTITELSCE
LEIWKVDPFASGKHCIVQPDIRNWSCD
FELVKLNWFPRAKYCLITAKFREISCD
LSFRQHKNLSSCRQCFIHDKFDNVGCN
MRFADLKKWIDAQACLCAGAFEKWRCN
LRFEEFKKMWEPDHCFCVKWFGTHPCN
LKFTDMKCIEPWDNHFITKSFAGMKTN
LHFIDLGRFDDCPDCIIEPKLWQANCK
LGFDGWEPIERAPYLLCDKKIKQGKCR
FRLYELDEVEKMDGMVVGGDLKQVKCA
MKMEELEHFCDCEWCVFSKGMIKWTCP
LKFKDEKELADNDGCLVPDNYEKMPCG
FRICECRNMCTMDHCLMNPECEKWPCS
LKIDDQPRMGDVQKCLCKRHWVGFPCE
LRIRTQKEFPQLDKCLRKDEFQKSPPE
FGFCDVKQFTELGSILMYPEIVKLDME
FELCRYKHLRPWPKYLFNCPIDPIEHD
IEFAKEKSLRPVSKTLLHSGLENLEHE
FQYIKLKMCKPANRVCCRSPIERCDAE
IEFWRMNMCNTYKKDFLPSTLGACSRE
FELSNRKVFKNVKRVFYRRDMEKMNAE
FDIWKFRCFCSVKKCLFKKGMISFHME
IELLKVDLFGRSKNPLCKQTFHPCAWD
LEFEKLKHLTEHKHYMLNKQFQGADDD
IDLGKMDNLEPLKKLLLHGHIKDFTME
IELWKMDPYDPAKFTFMKRGLKSIKKE
IELGNIEKISSQKKFICNTEIKRCKFE
IELARIKVLEACKKYIFRYALDSHTGE
LEFCKYKKFGEYKTVLIYCRLDSATGN
LELNKMAYFYTQKKFFMNGELMKIKHE
LEWDKVDYIHPIKKVIMNSCIKGWHLD
LDFLKIKLFKSVKRIFIKPRLLDEETD
FDFNSVEEFDKERMRFAAARLKDYTDG
FGFCQMEQIEKTSMHLFGPYLREVRSS
LDFCKLDKLDGQKHNLWRCKLKEGKDN
FEIAKPSEFDKPSKRICKSCLQDCRCE
MEYEKFEGIKNWNRFIMRPRLKEADVD
MEFHKTKTLRSERRWWLKHDFQGFERE
FEFVKWRRFESPKKYLVTIPFNQPKKD
IELHKYRKCHERKTFFCKPNFDNCACE
LDLQRIKNIHRVRRWLCTPHFADCGCD
FEFGKMPSLASFKKALMRNDFCKAQDE
LRLHPMGRIEEEDQKICTDAFNGCKEQ
FQLRKVRKIRDVNWWMFWQKLEEISMK
CEYARPRWLPTCSKCFFKSAFYGLSLE
FELLKMSMLKAAKKLMFEAAFKDLELD
MELERFKPIKAWRGELFKRSIQEYEKE
FDLERCNYLKQMQCFFYNKELCKYERP
LDLERFAAFRALHRVLCKRNLVKFENE
MEFYRMNCLRTERTDLWGNKFKEVERG
LEVKRVKPLHEAKNHIFCEGVESAEQQ
LDIRSMKNIHRIRKMLLKDNFPRMHHE
INLKKIKDMNRMKRMIIKDQFWKHKSE
LELPTLQYIEDSKAKLRKSDIPKDKED
FKFQEHEAIEADNKKIFPKSLKNAKDD
IRIADCSGFEGPQLRLMRSRCGDFKDE
IRFVDNKCFECYDGKLFNPRLGDCKEG
FKVGDISDIEQMQSRLKKSELYKDRDS
IKICECEYFEPADSRFWAGDCSSGHEP
LKLGEAQQLEDEEQKLLHNKIPDLKVG
LNLCNMNRIDEANWRFFPCQFAPVSDG
IDICGCAMLENIRHYFMTGYCIELKKD
FELCSFKTFARCKKMLLRCGFSPFKCE
LGLCPNKELAKVGRFFHKGDMEKGKAE
LQIKKFPPIYQVKKLMIKEYMWKVRCE
IELGKADALEPCKRHLISRHFRSVKTN
LELPKCEKLHEFQEKFVNQRCKEVNDK
LNFGGIDKLKNCKNWMMDGRMKELEWK
IKWESIPCIPGQDDHLVDKGIMDLGYR
FRFMDLGSLQPCDDWLMEQVFADIPHK
FRIREISRFMEIDGILCADYLCRLQCG
FYLEQMKYLCPRPKCLCVRHFANCCCQ
IEIYKIEALHACKQCVWRSKLRSVHCR
FDLGKHEYLEKYKRRLWGADFKKKSNH
LSLCSLEWWEPWSKYIWYPRCKEVKLQ
LDLIKVETFSEYRKYLFRMGLKSPHRE
FELYKHEKFEEQKRVLLWPDFKNYSLE
LEFYRCDFLAPLQRVLLWRRLREIQCN
FELNKLRVFCGLHHCICIDNIEEWPCG
LEVGRIERWNEIRRCLCCCNLRRPECE
LDLERIGTFPRENKPLWKKPLASATWD
LDLDKMEKLYTVSAWLCGSDFKKLDND
IEWQKFQSLCGLKNCFLRDLFGEIECE
IDLLKLDQLEGMPNCLWGPRIKEEKCP
LDMHKIDKLWDCRPIFLYSRLRDMSAQ
FEFWKINVICTLRWCLLWQYLWSIGCP
FEFTKVSMLCATKQCFLKDKMIDVSCE
LGFNNFADFHRWGRCLCRRPFLEFSCD
IDFMRLKGIASPKRIFCHAPIEDWACD
LEFKGMKRIPDEKECFCRESLLGIPCD
LELNKLKNLTSCKTIIWYDRLENFEAG
FEFTKIKWLKGRKDELWKNQLQQFQKN
FDISRFKGVKRFKREFYAGRFNEGRRD
FEFMKMDNMKTMKKMFLYAAFNRWEPE
FDFCRSEVWRPERAYMLSCPWKPIDGG
LEFCKNQRLRDFRELFQPCKLAEGDPK
LEFLKCDRWTGIKNMLFSGTCREMPLE
LDIMNLEVFTKAKDVLFQCHFYDMKFK
IDFQRFDVWCNMKYCMCMPPMKDCQCD
FEIPKSDEFCRMQACLMQTHFKDQCWQ
LKYLKFDHFDKCDRHICRRQFRNCKCE
LRFEEIKSCEGRDHYFCRKNFEACKNQ
FRLGDLGHIKSQERCLMRNDMVKLQCE
FCFVGISCFEQTDKMLMKAELTRWKFE
LEFAHEDQIEKCSKFLMNPGIKKIKWE
LELEKEEVCYPGKRFCINKDWSKAKIE
IEILKLPAIREVKTWFWHTEIMKVDMS
IELGKIEPFDGIKGYIVANGLQKFNRE
LELWHFEKWEEGKELLIRPTFKNGKFE
FNFETWNKLGEVKNTFESKKMQDRGNN
LDFENVETLCNLSPCLCPRNLTECEHQ
FDFERVSDLTRWRGCVFKKKFADMPCE
LRWESVGAFSSFERLVLKKHLPHHDLE
LDLDRSEKLPEVRSWLRTKGLQGYDDD
LEFGKVEPLVGAKKFLLHKMLRGWKPD
FELEKIEQLIKFRKMICYQTVRSPTCE
FDLTNMDPIEKYRSFIFDSCLKGMKMK
FELDDLDHWKKMKGCLLAHDIHDLDCG
FDLDGIKDFFKPKKIFCRRSFYSGHHD
LDFAKMQKLGDMRGWFIRSKLEEWDHD
WELVRIDRWQEMKRWLFASYLPTINHD
IDLVKVERMDESRRSLMSGHLMHCDTD
FDLQKADPWDQAKKKIMADRLREQKDE
FEFVNFQPFNPWKKCLCNEALYNFGCE
LEFERLTQLKNWHVCFCMRDFKKHNCA
IQLDPMNKMGSLARCLCRRDFKKGPCE
FELWKFKRFNDANYWFWSVNFQEMKCE
LEFTKCSKWDEIRRLVFHGSFNQWKVD
WEYSKWKNWHDVNRLIFRDGFENMSFD
FELDSARNLCPCKTCVFRRPLTEIDCD
FDFAKVEKLSNQKRMMFQQALKQFKFD
LELWQQNKLEDAKKWFISCAFNDITKE
FDLCKIGRFDDVKYCFMTSKFMEINCK
LDYVKVDDCKKLKYVMCDPHLRECEAK
LEFWKMDYLHRQRICFCHHGFRNVHCP
LPFEQMASFWNCGKCFWKREIGRMNCD
LDLGTWTNMDEMKKFFISGYFHDFRHD
LDLTNMPTVEGYKNKLCKTRLTDCRNQ
LEIAKTDNFHGMRDMFAEYRLKDQGMK
LELYKVECVDGTKRNLIPKPLRQCKGN
FDYRKFHDFARPKKFLIKDVFFALRLD
MEICKLNDFRSLKRMFLRCVLMPCECE
LELDKCPEIYRINRLVCKNNFRDWPPE
FEFVKVRMISHCRRDFVKAPLARVKRD
WELHRWPHFKSHKKNFWKNSFFKFDHE
MEMARLKSLKGPRRQLYRGEIMKAEKE
LDFARLPAIKKAKELLFTHNLCDFDRK
LEIPKVGYLRQDKDEFCCQRLWDCNKK
VDFHKIETVDKARQRFLGKTFKQLKEQ
FDLETAGIFHAHRNCFCDKGLMHCDCQ
FTFEELKPWCTCGRCVCHEKFEEISCD
FNFDRVKHFGDQGPCVCPRRLEDHPCP
LKFEDQEGFQKWQHCFCKKWFRPFRCD
INFTELEMLCHCNECFIPDRIMSMSCK
LGLDREQKLCEPPNCVLKRALMSLACE
LRLAELGWLHDFEPCFYISELCKAECP
IKLLEVRELRRANNCIFQAKLENPQCR
FKFAPLKTFVEIQTCLCKGGLEGCGCE
FKLPELKNIADTETIIIQYHLESLPVR
FKLCEFNTFPDHDEWLLPCEVGRMKAR
LKCWEPEVFERMETMILEARVKDMKMN
FRMDEIEEFFKCDWIILMKYIYDMGLG
FSIEPQPHLSRIDRLFMKKQIMNFQIE
LRFEEANVLEGCEHHICKRCLQHVKHD
LRFPEVQYLEPDEEHICETDCKNARDK
MRWREFARCSEIDEFWMEEWIAECPVK
WKYKDHDNCWQMGDVFMEEEWCRCRIR
LKLKEIRDWEKWNTMWCADPLEGPDWS
FRIKDIRYIGEHDACFFGEPMEQMGVK
FRFSDCEGFCDLEWIFWYRCLRQMKAK
LKISEIESLNSADPNLFGKELKKVPHQ
LEFCKFEVFGSFKFWLFQHDLKDMTCK
IEFKKITKFQDMKKHMLKENLFNVRWD
FEIKKFKPFEQTKQKLYKEHIQNAKSE
FDFRNIKGIWGCKRMLVDDSLESCPPE
LDYIKWKIIKGIDKLLCRQRMDEWETE
LDLERVDWMRHTRNDLCARCFKECEKH
IEFHKAESFKEWSWELWEPDLHKMERS
IEVEKWTALRSYKNELESKRLRDDDRE
LDLSNMENMPNVKNCMLYDHLWDIGCD
FEFEPFDMLENSKKFLCKKAVHGWKCD
LEICKMELIVSIRRVFCKCQIKSMALD
LDICRFEQMANVKGMFLTCEFKSLAWD
FEYCKHRYVWKSKKVLMKCWCINPPRD
FEYPKAETLGKMRKLLCKQCLRGRPCE
LELVKFGRLAEWKNCLYTPKFAEINWD
LEFCKVEWLGHERKHLYQCHFAQADGE
FDMCKMTALGPENKKLFRSKFLEVGDD
FDLTKFKPMCKCKHCIWRDNIWNWKID
LDYKKCPDFMKAKKFLCKERLFDCAYD
IQLRDCNILEAFKKRLFRDGCPRLKRD
FSLPKTPKFENMEKILLQPEFMKCKVD
FKIVEYEEVDKHNQYILEAPLKGIHFP
IEIVRASKFRENKACLIQADLNRMDCG
LDFKKWNALRSIRGYLQSEKFSDYDPR
FDFIKLRMLREYKHWLFGNKLSEFEVS
LDWDKYDWFDPFKPCICEHQLKDQSCS
LNMENLKRLCEWRHCFLRKEIYTMSQD
FELIKVTVFCSPRRCMCRQQIITTQCD
IEWKKVNLLQSMKHIFIRESLGSFEFE
FDLGRMGALHEVRHELLRNPFPQVRKD
LKFNGLKAIKQREYELMWRTIYKMEKP
LELNNMGNFKNVSQELFESPLPGMDRN
FEMCKLEMLRNKKQEFVHPRIRHVSRT
FEFEKFNKIREPKLELMTKEFFKVPRS
IEVTKMNWLKPKKVELDASRLPTHDRK
LDLCKVKPIKDKKSDIIPCQLFKYNGG
LEFRKNKKLGEPDRCFMLDGFEGIGCE
FEMSKCRWIREINVLFFWSHFDEMEIP
IEIASLKSWDGIRWWLWYCEFEKYKPP
FDIWKCKHLRKTKKYLCKDNIEDFDQD
IDLAKFRHFKPWKPEFHPKDLSKHNKN
IEVRRCKVFAGVNRFVITDDCYKMKFE
LELHKHQTICTFKKMLAKDDFMNACQE
MEFRRWKEFCSEKKCFIRDCFDDMGKE
INFRHFKKFAEANKCIFKDQFFKFGVE
LEFRKMESFANFRQCIMEEGFFPCGCK
MDFIRLGELEKCKKWFYSRCLCSMRCE
IDLFKLKLLHNWNRVILRQWILPFSLD
LDLASLKEMHKPRMCFLRGYLHGFPCQ
LELIKIRMFKHIRKYIMRAEIRRCGSD
WELNKMEELQKMKRMVVQSALKNVRMD
LDFAKVGTLKTYKSWLRHYKLANDEGP
LEMIKLRRWKDCRVWLLACRIEEIDMG
MEVCKWKYLGTAKKRFFRPTCESVNDE
LHIAKFKAIKGVNTELLGGTVERVDKQ
FDLAKFQPMKRGKFDLESDHLPPREKN
FDWQKIQWLRPMKEDFCPKCLYDFEGR
LEFVRMPKLGECKHFMFAAALGSVQGD
FELDRFDRFPESKFFIIKHYIKELGFQ
FELNKYQGFCRMKKCIFREELNPQRSE
IDFEKMQLLAGLKRFFIKKAFCSLTVE
LDLEKLTGFKGVRNPFIKKQIRQVQTD
FEFAQFGYLRECKHYLWPATMAGIERN
FEFERMEHIKKTKGDLHHKKFKDNDRR
LDIANIEGFDGLKCFIIWGKIREAECP
LDFIKMDVICEIDHCIVNYHLQNCQCD
IEFRNLECFVGVRRIIMHSMFKGLSLD
IELGRCSRVDDYKRRFWKTTCAQMRQD
FEICRCPPIEAVNRIIINPKCCEHKFE
LQWCNMKELPKRKRVIFRCHLHDWGVE
LDLCKFKGLKGTKRYLFRMRLEEEEPD
LEFEKQTKFHDIRKFMVKKELTGRRHE
FNFEKMGELKKMNSQFWGKRFMERDKD
LRFGPVDEFDNCSKRLFQGWLRKAKRE
LELFKVGVWCSWKHCLWRGHLGNEGCE
LELDKAEEFTRFKMFVCCNEIKKFPIP
FEWHKYDKIVEMKSILLNREMQKLGFQ
MELEKIDKYKEYKCEIGGKHVRKPKRG
IDLHKMTTCKKLRGNLFGDRFCQMENP
LEFDKVKEFKTLKWYFIKQGFGDHDYD
FELDKCKIFPAWNRMFLHHNCDDMQID
FTLDRIEPLGQMTKVILGKNFKNVGGE
FELEKNGKIWEMKGCIIRKDLVSTACP
LQLMKGKVLHNMKKILIRPWLFKLDVD
IQFGNAKSFHDPKKHIRYGDIEKWGEE
LNFEDMKDWHNFDNCFLQKEFERPNCE
LRIKDMKYVNKCEGCLCVSNVERQSCG
VKLRDLKEIGPTESCLCNDGLENVGCK
FKLEEWGRFKTCQEIMMEKEFAGREYK
LKLGEKKEMRKVEMTFCPKQFDKCDCK
LEIGKIPYCNKANKSICSSAFQNCKHE
FDLAGPDKFDELRQCLLGDGVRKIKCP
FEYCKHEAMDNANKAMFAPHCKEIKVE
ISICSREDFYNCSRLLVKCDIHKPTYE
FEINKISAFCTNKRYMLKDPLWGCPRD
LEIKKVARFGDLKKCLWHDNLYAHSHT
IDMCKPELFPEWKQCFWYCDLRKPPCN
LDFVRLDYLCRFANLLMHCPLRQWEYD
CEFDRCRNFCGCDRVMFKKVFEALQLE
IEWNKLNTLGSFKHCVVRSGFMNMDCE
FSIHEHKQLEEMGACFCPDNFWKIRCN
LRLDGFHTLYNCTKCLCRRKMRELRCE
LRFEEMPTIPQLGHCIFSSRLVELSCD
FDLTKNRKFGEVRKCLCTNGFTTAGCQ
FEFMKPETFCETRGCLLTYPINNFGCN
LEFARFEKMKDMQQMIVDGRIKDFERR
FDFYRVPAINDIKQCFCEDKVADAPCQ
FDLPRCRQFSHYKVCICKQKLEDLQCG
FEFCKVDQLAQVKHLMLKHYLGKCGLD
LDFQKLKALTSSQKLMFRQDLWKFTVE
LTFSNYKEFRKVERVLCQNGLEDCEWN
FYFCPHKHVRDMHSLLLCCNVEELDIS
LDLCKGNAFMGVRRFIVRCRLQEMKRD
FEICRMEMLDPCKGWIWPCNFRSCSDS
LDFCKWPPFSSISKVLYKAKLWEQTSE
FDLRNMPRFWGYKACIICEKLHSLPCT
FDLWNISELCKLKECICGPKLREMSCK
LEIYKIKRLRSIKTFLITQSIWPLDIN
FEFIKLGPLRTYRHYLIRADLGNFRKD
LELIKLPPLHELNVMFMREGILSYEFE
LELCNCESINNNKRMFVPCRMKDAKFE
LEILKVEVFDSMKIWFITKRMKDVKMA
FEIWKMEGLHTRRDELVDQRFRDWNRN
FDFGKMSHLNDTKRQLIQASLSNWKVE
FDLPRIDSLGTMKYCIHPTELKKWDGE
LPIERIDHCDDPKQHLLRKEFCKCKSD
LNFEGLKVIRGSQGDLLHKSIEAVDHN
LHLEHLGEIRKQDIDLCPKEIHKCDRS
FKLDEHRTLKEEDDDIIDRYLDGWDHK
VGFDTVPWVKHHAEELYEKHFAHAEKK
FHLDEVNQWKQWEEDFYEKRLCDPDKK
LTLWKLNQCKQYNSEIYPADMCKHEKE
IEWNRTKGCKSSREDIIDSKFCEIEKK
LNLCSHPCLRPRKEELEEPYFANRERK
IDISSRPWLKECNEDFVESDFWKMEKK
FQFEQVGCFKQKDVEFHSRDMGKWQKG
LKFESLPGCKRRGDEICNRNLHNCNSR
LKLGEIKAFRQRENDIFQGQLWNMDEQ
FRLDDHKSFHPMEAFLDNRNFDNQEHG
LRFNEFSYLQKHEDMLYEGKFYEYNWK
FRFYNPPHLGEIEDMILDKKLWELGFR
FHFVSFNKFEEYDEMLFQAHVEDMKVK
FQFSPMEIICTVNECLLQKRFKDLGHR
LKIKDFRSIQKQEEMVLVEPIGGIPFR
FRWKDVNDCNKYDEPFVDEMLASCEWK
IKFREVKPMKSVDEHMFNDALQRADYK
FGLRGFKPLCEMNECLIFECFPTMSCK
MKMRGWKELMNYEECFCMDRLLDMPCK
FRLRDVKAFPGQEAYIVWETFERLKEP
FTLCGMKGIKQVHKHLLKGEMEKVQCE
FDFCNMKDIPKRTHYILRCALWPLNDD
LDWCKVSTLREMRIFFMKCQLSEFEFD
LEFFKVPYLQGFKKCLMRNQLVKLGYD
FNFKDVRKIPEYDVCMIGGEWERVPCG
LKIPEAKTFGSCEGPFFANQLDKLGWG
FKFCDCKRFFDPEYFLLENALEGCSFR
FKFHDMKPFNGTENGLVDDGLPSVSCK
LRLYEMKMLGECDTCFAARHFERANCN
FKFHDMPKFKTQDQFMIDHPFPRMEMR
LEFPKVKEIRKTGCFLWWNHFDQADPP
FKWCGCDEVDRFEKYLIKTRCSDVNFD
FRYCNCKMFPSIERYLCKKCCYRMPCD
IRMHDIPAVEKSERSLIRHNFGQMKED
FRFTDFHEFDEAECRLFCQELHKFDTC
FRCNEANTFEQGDCKLLCSAWDEYKGC
VECTSTRKLETNKCRLMCPDIEKYKQC
FSFKALQHLDSPTCHFLCDYLYQVKDC
IKCKDLKILDKYDCHLFCDDWEKINLC
IRWSDMKRLGNCDNIVHEGEFEKCSTK
FRFCENKKYPELDYMFLECSFENGNWR
FRLHDYKYIQGVEELMFQWEFEKLGVK
IRFTDLKNFAAYEDMLCDATLESNDYK
FRIEEQDQLQNIDEVILGHKIREIDDK
FGFKTINRIKECSEILYDEQVAKLEMR
LHWKNIKRCQEMDGFLCEDDMEKCKCR
LKLRQPKVWCKLQYCICMDWYEKLPCP
FKLWELKWVGGMDKWFCWPKFEEETCN
FRLLDMRYLCSCDICLMAPRVYDFNCS
LGIGSIKAFGAVERWLMYADFEKMGME
MPFGPTEQLEEDGKRLRMGELQSEKEE
FDIWRIDKIEELRPWILGVSIPDLKCN
IEFARLEPLHSSKWHLRCTDFRDCDDP
LEIWRIEYVCKAKCWLWYHPFKEMSPD
IELNKCDHICNLKWILFMDRCGDLRFG
FECPKMDGYHGFRWYLECREIRKRRKP
LEFVKVGTIRQEKMYLCTADLGRGGHH
FEICRWGKFREKKEFFLSAGCCGIEYK
FELCKTHRFRQWKRFLHRCEFEKSDGG
LDFCKAGKLNEISCVFWRCRLYDKNKP
FDLNKAESLCPIQLVIIGKRLKDIPCN
FEFCRHETFMDLKKMLLGAPFKEFGFE
LELEKMGGWHNIKRTIIYKPLHNMDRP
FEIQKIKHIKPQKKIILKTTLDKVQME
WDYCKIKRVVDCKRMFYKCPCVPISAE
FEFAKWNTFGPFKQCFLRGDLADIGCD
INFCDVQDLSRCDRCLCKCQLMPAGCE
FKFKTLKELVRYQWCFIMEMFENISCG
IKFQECKDFTRLDCMLWVQELERYNPG
IKFEQLTGIEKFEYCMIGHKIGDGKCG
FRFRDVKHFCEYDVCMCIESVVKGKCA
LKFRDFGEVERREQKIWEEHFTGPKEN
LEFYNVEALDPPRDRLNGARFKNTREK
FAFTRFEKYDEMSWRLYMNRVKERKQP
LGFPQGEALEPERSRIHHQKWKEIKES
ITICKMAKIEDMGHHLHKCEVAKGRDE
LEWPRADTCQEVKRIIMYSSIHKCKFE
LELKQAGNFGDIRRFMMHERFAEYSHE
LDFAKINNITDTKHILMKGELLNLQVD
FEMCKVRHFRSWKCWIYSPDLYRYHKG
IELLKVPAVEGHRRRLERTSLCPKKSE
FEWKRMPALDATKSRLVRDAFYGMRRD
IEFHKMKSLKQCRKLMMRTTLGNFDNE
FEFQKMKQIVNQRCIIIPTDLEKLPLH
LEFSKVRRIPETQTMLGHESFEDGGGS
FDLRHIPHFPDVREWMWPDKLWDVSHK
FDLGKVKALKANKAEFIEHDLSKFERK
LKFCNVRGFRGLNWLLFNCEVEKFELS
FYLQPIKSVKSLEAYLLRQEFEKMDQD
FDFAKLPPIKQAKPDFIQAGLWKLERS
LDLYQIKSLRDVNGVLLHENIEDVEPS
LKLGTIKAFKQVDAELWPRRLSELERG
LKWCECKEFVRVDHWFIPGSCDSIAYN
LDFCKLQEFQRVQGILWSCQFIEVELS
LDFWRVNNIKQVRGFFLRCCIENLEPD
LDIKRVDKIQDPRKMLIKQELKKCACD
IDIKRINALCNASKCLHDDELNKMGTE
LSLWDMKEWCKVETCIWPYDFEKNSCH
FDWERVAALGNWRNCWCRNCLASGGCE
FSIQKIDKVGSFDRCLWSKEFIKFSCD
FDMRHLTRLCECSKCLCFDEIVKLACQ
FSLGSLKELASWEKCLFKGDLDRFQGE
FKFRDFKDINKVEPCFCHDGVIKSRCD
IKFRDMRPWKDCNCCFHWDDFDKMENK
IRLRDCDTIDDMEWNLLYDDWASMQDP
FSLKGFRHIMDFNDFLVRDKLYQVQLR
FDFQRRKKFRDHRDCFCYNHIKPCECK
FEWQQMPWLRQQKEEFWPENFWDVDHK
FEIAKFPRIKESKVGLVHKKMQDIEGS
LKFYSFQGLRTCNEDFIEKAFKGCPKK
LNLDRFEDWRHWNEDLWEKQMKPIDRK
FRMQDIKGIQQFEETLIWKRIEEWPAK
LKLSDQKDLCQANECLWIGRLEEGSCK
LEIHRISRFCDMHECLFEDKFDPFPCR
LEFRRCSYIRHRKEEIWGDTFVNREKR
FEFMKIESLRHYRAVFVAHELKKQDLG
IDFMKVDRFVSLRSWLCHATFRDQPPN
LDLLRWPAFTKWKKFFFKYEVGKMRLD
LRFWQVHKLSNLDKVLIHGEFMKGRAE
FTLMNRKEFCKLKRILLTVEFEKLQCD
FELCKCNYFTPCRKLVLSVHCENVQTD
FDYDKCTYLKRWREVFVGKKCVEAEFK
FKFTDINKFKDVEELVVSSKLSTIEWR
LKIFEVKNWKKIEVVFMASTLERMECK
LRIREGKSCGKMEVFLCVTVLQKCKHA
LRLSDMREFPDVRWFIIKPELEKCGIN
IKLCDCRTLTKAEHLILRWRCGKWNAD
WGICSCSELGRHSREILKHECGRVGRE
LDIWGIDEWDKLGGILFAMALRDCKWD
FRLQSLDEWNKMENCFCSHSLRKPRVG
LKFEDAEVLWGCEPWLLMKNFHPIPPA
LKLYEGERVEDLEGWFIGKVLRKMKKG
FDFERLEDMEKCRKLCMNKALKPVKLD
FEFYRHKHCTDVKKYICGREMQKCNNE
LEMWKAKAWNKFKHDLEWPRLPQPKRN
FNFKNLENFDRTNRRCRRNDIKKDREE
FGLVPMQWFDGPSKRLCKAGIEDCSQD
FDLQSCAPLKQHKRELTETDLARTEKD
FDFVRLSSCKERKTDFWGTRICGCQRP
LDFHKLETFEGMKNRLWRGGIKQMKQD
MEIVKIGQCESEKRKIIKPPLCPFKGE
FEWDKYPQCIGLRKILFRSYFCTCAID
FKFREVKYFGKIDCWICPDQIYKQSCS
FKFKDEQYLENDEENLFPERYYDCKNK
LKCCEIEPFETKECNFRESNLREDKER
LKFGDFDEFDRTEANLYTNHFKTCKDQ
LRFGDFTVVEGAEFCLCTQRLMEWKCT
LRMCDVKCFWAMDELFFNPHVEDPKMK
FKIREMKAVHQCEEHVLQHQWQDLEEK
MRIKDIQDIDRCEDIMLEEKFCDFKGK
LHLCEMEFFEPGPEKFLDCRIKDCTNK
LHFGDCEHFEGRDYRIIEGSCKECKEK
LKFQELDRVDNPDNRLMCPHLHDCREG
IRLRETNWIDPVEDRFWTDRYWDMRDK
LTMSEVQAFDEVDETFFDDHLWDVKQR
FRWREVNDFDASNEKFCDDGLWGVKDK
FDLRRWGRIEPGKDSFCNEPLGKIKSK
LELAKMDRIDDGRTDLFKGTLRKLKKE
IEIPRFATFNPARRRLCKQKLWDCNDD
FEWDRAGVCDPQKNYVLNRDICRCTRD
FEFHKFNTIGSGRNWLIKCNFKKLQKD
FDFDRVETWRDFKCLLMTTQLRKCDCG
IYLEKTEEIQKMEKCLFWREIKKVNME
FELCRTNPFDEWEKRLFNCKLMDFRYE
FDFFKIGYLEKERHRFWTGKLCGCKDG
VDLAKFRCLEDPKKKFWKGEMQSMKDE
LEFTKCNSLNRWKKMMIRDPLKPVKVE
FEWEKWKGLSDVKNGLLKKCFGQIDGE
FDFLKFEHLAKYKYFFVGARVKDFSMK
FDFARTEWFPPHKGFFYVGRIKEIKHP
FDFERINKLRELRPLMMPKYLTSWDDG
IEFCRVKMLNADHRKLYRCDIWKSQNE
WELAKMEKFGEWKRHFHRSTFRGHSND
LDFYKQDAFGSLKHGFCHPHFHEMQND
LEFHNFDYMRSVKEGFISHQFKKLDPS
LELERTDQLGTFKFVLFNKQIKTIGMN
FDFHNVDDLANVKRLMCHENFKDLTCD
FRFTQKDQVCKQDLCFCEPKIRNCCCT
LRIYEIKAMNAIDRYIIKDNLEQFSPE
LRIRDLSEFCKAEAFIFPDHFYRVGVP
FQFRNLKDFVKIDSVLMPENIQGLPCN
LTLRECKEFLRLEDLFVFEKFSQCNCR
LKLKDFNYIWKLECIFWCENWWKMGMH
FKFYGHEALDSFEEILVEVGFQGIKMK
FNFIKFEWLPPHKKWIMAYEFKRAQPD
FEFPRANQLNNLKRWVFAATLNDMDME
LELCRLPYLGELKEFFFSCNFTEVDMK
FDFCKMEKLGNPKPCFMPITVRDLGWP
FDLKKLRQIPKVKRLFHKECLWAHQHE
LDLRHYNSFAETKRAFKKEDLAKEAGE
LEFMKYETFKNAKVYILAASLKKPDGS
FEFNKLPELKKAKYVILHNGLWKVQKD
FEWHRISPFANWKRCICRNIFIAVPCE
LDFMKITKLCEVKFCFLNNGLGTINCQ
IELHKIPKVEDLNTCVWADKLAEERCG
FDWFKLKHFRNMKDCLITPNVVNADCK
FDWDKYDRIRDMKNVMCHKALAPTECK
FDIDKLPRCREVKDPFCMKSLAGCEPR
VDRPKVCKMKEWKEELDEAKLWDTDKR
WDWKRMPPCHQIKEMIIEEIFCPCEAK
LGLRGVCTCDDWRARFFWQKWCEHKDP
VTFNKWQGCEQAKSRFWRNYMCKCKEE
LKLADCEEFDSVDKKFFGKTIKKSKDK
LEFPKVERFGEVRDMIMSAYVRDYSAN
LELQKHEAFRGMKKLLMVNPFRKHKWP
FDFVRVNHIEDAKHRLMKAHLKGYKSD
FDLCKMGTMENYNKRMVRCEFSKCKED
IEFCKQRDIEKYDKLLIKCRLWECNFE
LDICRWNEVQRHKKFLVGCQFNGAGVE
LEVHKHKRYWDFKRMFVRHDFEKIPID
LEFCRIRHLMDFSQIFLKAPLENAKLE
FDLCKFRKVKELKFFLWGCRFSPGDLG
FEICKGDAIDRERVKLFTCRVKNVRMG
FELCRFDTLDSNKHYLYPCAFQKIKRE
IDFCKCKHIDTQPKRLINCTITACKEE
LEWSKIPTLENGKRHLPKDTLWPYRYD
LEFYRMDPLSNCRRCWCSRAFKEWPCE
LELTKIDNFHRVKDMFVKNMLRQMPAG
IDLCHLPYLAAMRTCLWSCGFVNEGCE
FDLCRLGHIHDWSKLLITCGLGQWDCD
IDLETCREIRPKRYELLRKCLPNIDRE
FDLARAKCWHAQKKEFQRRRLDEPERE
LRFIGFRSWGNFEKLIIKSGLENPGIE
LDLPKVPDLHRIKRVIFKWSIPDIHAE
FDFNSMGNITEMRMLFLPDKLGEFDLP
FDMRKHTEFRRVRWVLIWDRLCELDKP
IDLHQANRLQDQKQCLCSEEFTKVECE
LDFMKVNYICECKNCLMKNGIDRFTSD
IEIRKIRHWCHLRWCLHCDNLIKESCP
LEFEKFGAIEPPNKELLKHNIPDARHD
IEIRKGGRVDPWKKRVFKQHLPNLNDE
IEFRKWGQIDRAKKNLERDPIGKYKNE
FRFHDCETIEEWDVYFYWSDFWKGKER
FKLVDLEHCGEPEWGLCTASLTKCRDH
ISLEKVKTFWEIKKAICKRPLQTCGSD
LELLKMERMHESKYLFCKMKIRDCHFE
FEIYKIDRFKDVKSDLIEPSVGDLDRK
FEFARMPSIKGLKPYLCYGGFYEVEPQ
LEFMRVGIFRAWKYMLCDEPIVDMEWK
IDWCKVPIFTALKKWFYRCDLRDVAPE
VDWCKCKMFYNLKKLFHRSDFQKLKCE
LSLYNVKALCGAKKIVFTAYFEKFDLE
FRLKDCKNIGSMDEHIMYDWIEPWGPR
IKIPDKKVMVGVDWVFFVSKWENIPIP
FKFVDTKDFRRADEILVDDEIDNMEVK
FKFEDLPAFDNWDCLMICKKICSTKLP
LRLESVHNLQQIEWCICVRELWKLQCN
LKFKEWDPFDDFEECVLEDEVYKSSNK
IKLHDVPKVEERDCRLMDPGLSNMKQR
FKLEDHNEVDPWDFKLMGKQFGDIREG
LSLCDFGPFEDVPDRLYNCKVWDMRED
FNLCKIDALDSMDKMFCKCGFASVKCD
IDFAKPETIFKMRQLLCHSCLRDFHLE
LNLASMEKLGQWQEILWECDFKRCQVR
FKLMESQDFRKANEMILEHCFNEIECR
IKFHEFKRFGDAEPGFVETSFQNVGGK
FKLPQFGCLHCYDEWMMERSLVPIHDK
LKFTEIKMLRQKESDLYTPSINSHEHT
LRLAEIKTVKGFEGYFLTNDIEKCEID
FRLGDCKSIKGMDRLLINQALEKLEQG
LRFTDIKTFFNYDGFLLGHYIEKVECK
FRICDYKQYKDFEDCLATAQIDNWDCK
IRFRDVKKFCNVEIMFFWEKLSQFSFP
FKWSDVKMLHNHNPWLLKDQLVKINGQ
LRIHECECLYGGEDYFAESYFKKPPKK
FRLAPWENLCGWEEVLFTRKIKDATLR
FRFPDPNKIGEPEEGLIQKDWHKVAPK
FKLGDVKYFHQVEYFLVIGRIEEAPIR
LKLPEYKYVNQLEVMIMMGWFEKFEFA
IKLQELNNLGHCDQCLCMDRIGSAGCG
FKFVELDDYWKLSVCFCGKPIRQDPCT
FKFKESKNLEPCDGCMVAEQFARLRHS
FKVHEVGVMESHDKRLWKQSFWSIKQE
FKFYEFPCIEQNESHFYARRFCRSKTT
FKLQEAGDFPRNEFMFFKRDFMRMGPP
FKFWDVKEIWKPEHVLLNPELQHIQLN
FKLRSCKPFERETRRFFKDKCEDMKTD
FGFRPCGSLESESSRFFKEWIGPVRDE
FYLCPMKDFPKCGRMLVNYELEKHKPD
FKFCKFAYFEPFERFFRNCDVCKDRED
FRFCDMKRLYEMNYLFLKCDFIKLKTK
LRFMDINRLQDVDWCFIIDELEKLQCP
FRFKEMGQLTNCDFMFIEDSLVQLGEK
LKLCECEELAKCESIFFTQNFWDLNWD
VKLDECKTICKIEEWLFFRPFFDFPMK
LKFCEVTCFSQFEDMMFASKIDDCSWR
LKLSEMRDVDRCSKCLCSTHIEELNCE
FKFMQFSGLCRQERCFVHRIFCSIPCD
FNLLRLKYFCRFKKCFMKAYFVRHGHE
IGLDAVESLDDGKRCVFGRNIKEFKCE
LAMSKVERIHKLKNCICPRDFKKVKCK
LKFDTLGWFCQGEWCFFEKDVVKLACP
LNFHRFQAFCSIEECFCWYSFWDFSCR
FRYREAKFWINWEDFMCEPMFDECACK
FPLMQVEVLCRHSECFMYKGFREAGCK
LEFVKIDPFHQAKWCVLWQKMREVECQ
FDLKKAKDLENHNRWVYKETFESVSND
FGLCSAKHIKEYKELFVNCTWDGVEVK
FKLMDFDEIRKFEDIICTHDLYKFDAK
FKFGNIRDFRDNEHLVMQPHIDEMEIK
IKIQESKAVKNMEDELFAERLAELDFK
LKLHEFDEIERWESYMLNRALKNMRNS
FKLYDSKQLETCERIFVSQTFPDVRCD
IRLIDLPDFEKCENFIWHAYLPGPRMD
LRWWDMEAWDKIENHFVGRSMKNIKEN
FRFVNTEHLGRFEDVFIQGELKKLRLQ
IKYTELHAFKGAEEFLADPQFCNPQVK
FDFGQWDKFRDCKEWFIMQYMQSLECK
FEFCKLRHFNEIKGLIFGCEFFDDEAG
LDLESIDQIHKPRYMILTKNLKSMDMD
FDVEKYEAVDAHKRRLLDKYFREMKEE
FELEKAKMLCEPKCCFTRKNIYNAQHE
LELCKPDQYDKVKSVFIKCRWRNWRCD
FELCKIDNWQPWKTIIMGAQLKEPNCN
LEFMKFEDIGDHKGCMINARFQDLKCG
FEWERLDDIWNLKTCFLPKALRDPGCD
IEFNKNDHLGHYRNCMINEGWRSFGCD
LEFDKVPYFTDTKWFICKRDIGRCSAE
FEIEKQERFPNPKSCLMGHYLRDFTPG
LDIMRVEDMRKVRAVLMKPQVKQMEIN
IDFLKLDRVCEVKWCFCFQKLREMACP
VEIDRVEGFCKPRACLWQRFFHDFGCD
FEIEKCDRLTDNRVVMCHRMFSTCNCA
FDFANPERINEMKHLIMDTNLRQFDWK
FDFHRFDKFKECKGCFITNEIHKFEVS
LEMMKVPKFNEVKHVLMHTGLWNWGYE
IDFIKFEKWGEVKPWVYCQHLKDGNPQ
FDIEKPDKIQEIKKLVVERNIKDGDKN
FSFKDMGAWEGLKEKFMYERFMGCRQK
LEFRKANAIETLQHWIMRDCFTSWKPE
LPWKNIKECHKYTRMMMREGIDRGKME
LNLAPCKELNKLDHFLYTADVEKYQMD
FRIAPLKNMEKRDVHLHAGGLQGAKDG
LKCKDYKHIEAWNCIFWCERVDKIKPC
LRWDEHKVLSEIEPMLLCNDYEKINFG
LRFRQISALDNIDVYIVCDPLAGVRLA
LKFADLRPLDRDELLFCNATLESCKCP
LKIDDMDGLDPPEPRICQRNLPKAKPR
MKFKQCGAVENMETKLYHDDCAKPHEH
VNIKEWGPWEQAECKLRCEEIPKRPEP
MNLRDWDNIERWKSKIFAEDFHKTKSS
ITFHEIDAIDGQRHKLFSDSLWDVKYE
ISFGDCSHFENWKSKFWPARIYDPKDQ
FQLNECDYLEQPQERLWARRFKEPKDR
LKLLEVDFLEKDDPMVFEGKIKESKMK
FRLCEWDSIEKCEEIMFSASIRELKTK
LRCCEFEYLTRWDRIICDCGCKKLKCR
LRLYDVGRLGECETWLHVRDLGKFQHS
LKLIEYNQWSKFNGCFWGPDFRNHECG
LTFKEWKELASWPVCLCPEEWEKIPCP
LDFHKFNEWEKASRILTRMKFQEDKHE
FDWMKFNCFRQYRKWMIHPNLPDWDCD
LEIKKFDTFISYKACFCIDGMYPGTCS
LEYKKVQLLCRFKSCICKDHLIGHSAE
LELTKDSQFSEAEKCLCKNKLPEMPCE
LRMKDVRDIRKCDYCLCTERLQEIECA
FRIREIRDWCNCECCVFFDMLDQMDAT
LRIEDWDSWCTINPCFWWKYFKQLPCG
FKLYDWETICSYEACMMSRDLKKYKCT
FKFCDFKYYCPFDFCLMQATVESKACK
IRLNRAKLLGHVDDVICSQHMEDCGCK
FRLREPKMLMNLEVFILQETFEKYGMR
LKFTDIREICQLDWCLCHEEMENIACH
FRWYECPTLQGMDEFIIPERLWDLDYK
FKICDWKYLKKVEEMFMTAKMYQIDIK
LKLYDAKQFKSLEDVFLAMKLETADLK
FKLPEIRRFGDAEQIIMGGWLEEYEWK
IKFHEFKAYEGVEMYLISDWIDPAKGQ
LKLDQHERLEPVQRLLFEKTLKKLRID
FNLPKLEKIGDQKRFICRPGFRKCRCD
MDLSKYTMFCGWRVCLCSKAFMQRSCG
FDFVKVKTFGQCRKFMWKEPIDEHGAD
FELARMKALKNTKKEIFGSPIWQHSRD
LEFEPITVCRSKKNELMKRTFCDMDKD
LDIWKWKGFPDPKRQFIRPEFEEQPQE
IEYCKTRCFRGLKRMIWKWAFEQLDHE
FDLQKLKHMREIKKEFMGEGMERAEHE
LDVWKIQWLTHCKKILFKVRLNEESWE
CDFYHLDCLWKCRKMCIKRCIKQLPFE
VDYEKFRDFCKNKKCVCRKCLVSLYCD
LRISDVKDIDKIDRIIISPHITPLKAE
LKWCDATNLYKMEGLIVECAIKPMKFK
LKFMERKILYSWEDMFLPCNFWNKKMK
LKLYDMNWFGPCEQCVVYAKLTDHRCK
FRLVDMNALNPMDECIVEMSFQNVHWK
FKIYDMGRVGHVNEGFLEQNFADVSSK
FKLKNPRRFGNFEDILLKEKMEEFAIK
FKFKQNKALWQIECMMFTEKWEEFPCP
LPFREVKSFAEFEVILCPDGLEKPPWP
LKFVEIKHFCDVESIFFWHSLEECGYR
FKLDESQAFDKIENCFFDRKFQDVDCR
IRIMDLKAWNAFDNCFCCGYFENGTCK
LRFTDVKYFMKVDHFWCMPRVQECHCP
FRLPNVNRFCEFDECCCENHIGSCPCR
FKLEELKPIYGCGRCVCKRNVYDMGCE
LQLKGIPGLPSAKRCLHKEGMWSMSCD
IEFRRMASICAVKHLLWHDKFFEPQMD
FELMKLSEFHDITGCFVPTAFDDLECG
LRIKDMSPFATAEPMLADEGFPPGSFK
FGIQSWSDVGKIRECLCDVKLKEVGCK
LKLMDFAMLNACDDCIYESKFADEGQR
LHFKDMQMLYDYEELFCPESLADQGCK
IKIQEAEWFCQVETCFFGQQLRRVSCN
FKFDEIDGIGTLNYCLWDKDLRRLQCR
LKLCEPQTIDGHEKMLVRCEFETISED
LAFPSVKGMRSIKRVLIRKKLYEFEKE
IELESHEEIPKTRDWLMDKHLKEIEKK
LEFEKMEEIWKVKSLCFPKPIKPMEFH
IEIWRVNPLKGTKHYIVRAALQKPDPD
IELVRAGTFREFNRLIVNMQLDDMETD
FEFMRFKRIQEVKTFFHKARVEDVKQN
FELVKYSKISDHKPWLHQADIIKVDHP
IEFCRCNKLEELKWFLIPPCFAQVKMG
FEIGREQDFEKAKRLVLKGRWYDMKCE
LEFQKVNPLHKYKKMIMSHPFNPFHCE
MELQKIDWIVKFQKWFLVRMLKTIAME
LEFCKVRYIHERNKDLYKAHLWDYNKE
FDFPNFSQLKEMRAVFFCGRFIEVDPG
FELAHIKYLKSKQDEICNGNIYEVERK
FDIGRYRHIKNKRWELTGQNMEKCEKG
LSLEPFGWLRGVSYYLYEKRICNIEWK
LNIWKMEKIKDMKEMFDDPKMHDPERK
LRFCDMEKWHELDEILYSCKFPEADIK
FEIAKVEALKPVKWYMFYKSFRTIECK
IDYKKFPQIKNPSDPFVDDRLWEVQSK
LHWHDVPSLKAMDEYMLNNDICKIEPK
FDLRKLNSLKNNRGYITPDEFQKYEAP
VDYGRLAILKSIRKFLWKQGFISGDFE
MDWDNVGQLVPCRKCFFRRNILNFKFE
LELQSVGCFRSCNYWIFRRKICDVDRD
LEIAKAQVFHRCNKCLCKTQLMQHSCE
IEYHRFSELWDTNKCFLREVMVQIPCE
LEIYRVKVLMGIKQCFLGPEMWKVGCD
MDLAKHDQLDEDKSRLLAAHFQDIQDE
FEISKVEKMTGSKKRMWKDELKKWKEE
IKFCECHLMEGMEKWVFKCDCHRFNQE
MKYCDGNSLAQFERLFLKWDCTKYKID
IKYCQVNSLYKGERWFIRCDLNKMKPE
FGVCSFKWLNEHGDEFIGCTFEECENK
IRLCDCREMRRSDQDLVTHGLWGFERK
LKFCDFDEWYKFEVFLVACSIHKREDP
FKIPDIDPLENIEECFYEPPLANTNHK
LRWWDLEVFCGVDRCVVKSHLIKLSCD
FEFKDMSYLCTMRNCMCHEPFYPYGCQ
FEFFKADHICECKNCFLEQSLQQLPCG
LELWKIEPVGHQKRCLCRPSIWQINCE
LDFAKFEKWESPKNPFVGAKIKEIKSN
FELCKYERLSDPKYCFFECSFYDVSQK
FDFCRCAALDPAQKMLYRCQFATAKME
FDFCNMDYLDSDGKHIWQCKCADMTEE
FRFAEGEYFDRMEKRLIKTCLGQCREE
IKFPDYEPFEKLDSILVQRAWHNLKAD
FRLPENDNFENWERHIFRPSWRSMKND
IRVTDVSSWEEDENKLCCDNLMDPKDQ
FKLCDVRPWDSYETRFRKPRIQDQKDG
LQIMPIAIIDKSNRRLYRHDLLKLGED
LSLYKVSCLPGGDRGFFKRHLPEVKPE
LEIHKCGMLESDKKRILKVHLTKMKQE
LEFCKVHALETVKHRLMACRCCEVKDG
LELRRINCLRGFKALLYHYRLNDIEQG
WEFYKPQPFKTRKFLILWDKFIDWDVA
FEFWNISCFHPFKPWLLYGKMFEMDQG
FEFWKFDHFRDVNPIMLWPNLREHDCP
FDFHKIEKIKELSEYLLYAHLKRFEKR
FQIWKYENLHKQQDFFFECKLRDIPLK
IEFQKWDDWKRAKVDITCKPLRRGDKG
LDLCKYDHLRARRVELMHCDLKKSSKP
FDLCQQKFLRQYKGDILECKISEVERK
LDLTRVGAFNNGKEELYDQTLCDYERK
LDFVNCNTLRAKKEDFFVAAIHQCDHR
LKLREWKVLRPMDCVLLVDQFEKHDVR
FKLEEYKSLGGMDWIILHNDIDKKGYP
FKWKEPKCFEGWDELFMYESFEKLTLK
LHFDDCKGLCGIDQCLWTRVIERFCCE
MRFHELKHVCEFKLCLFAGKFEEIGCA
FKLCDDKYIAPIDYLLLQCAFEEMNIP
FKFGDIKQFDHREEHMCTDSFQPVKCK
LKIPEVKEMCRFECFILLNWLEKFQWN
IKFDELKDIRRLEYIMWGRGLEDEEMS
FKFHEWTEICKLEALFYIQKMAEEHPA
FKLKELNTLTNIDCCMWKDKLQDWRGQ
FRLYEINDLEKIEKYFLYDMFVKVKLE
LTLEDAPRFDDPPKRIKKKDIQGEGDE
FKFWGMKPLNQQEKSLVKPDFQPISDD
LKLSQGKIWCNMDRCLIGDDVERPSCD
LDFMSMDPLCEPKDCLCRHMFKPLACD
LDFWRVSNIEPCKKWIMWPEFDKAEPE
IDLCRFGALHSFRRMLYRPTLADVEYE
LRLEDCDDLPKLDGLIMQKDLPPFQFE
LKLEKQDELPKVERLFARKPFRSWQNE
LELWKIEVLKKIKCFLFHGQLVEFELD
FDMCKMTSLSRMRKMIMKCPLGKIHKE
FEFAKVDRWDETRHLFAYSKIREMKVD
LEVYKQDKLWEMRCIVISHNVKDLPVN
FDFNRCDKFKGFKNIFVQRHLKRAEVK
IELGKLTDVQKARRAFYRSRLCEKPRE
FELAKITRFEPTKPKLYHANISDRREH
VDFCKWPAIDALKHRLWKCRCANTNED
LDFPQFGGLDNDKNRFNKEKVCDSRDE
FHFKEIEMCESASKRLHRSGMKGVKDE
FRFCEMENLDKDEDNIFESTFKPPRNR
FRFADMEWIIKVDYLLWMQPIKQYRWK
IRWLDIETISKVDECIMYERVKNMKCK
LKMREVPRFCDMEECLVEWPLCNGNCK
FKIWEVEAFPNMEETLVEPQLAKLGPR
FKIREMKTFPDHEDQVVEEGLDSPDTK
LKLHDFKNFEKPEWHMLPKKFYEMKPP
IKFRDPSDFEEIDTRFLKERLQEMKED
LDLKAMACLETEPERFFRDTLVGLKDE
IDLYRAQCLEPNRATLMGGHIVEFKHG
IELKKYDGLCNCQDCMVEDPFKPLDCK
FEFARLRHFSDIKQCIVDMKIEDANCE
FHFYRCGGIKRLKKWFVKRHFGRADME
FEWMRMKWINPHKCDFIKDEFVKFERD
FELMKFRTFTTWKCCFMRWTFEQAHCD
FDLYKIESLHTGKKCMFRCHLKPMHHE
FDLAKQKHLCSWKDCICHSHFTNCGCK
FQLEKGSSFCSLSHCLIQKRIMEVTCD
LDLHKMTNFCDHKPCIIADTIDRFGCA
FNIENIDDVCKYNICIIAKTLKELNCD
LAFRSLEDWDKVKWCLCWEWIKKDNCP
LSLRDIDEIEKVTDMLIADRLSEVKIN
WKLHEIGRWEEEEVRFRCSQMPSDREG
LKLKEFKCMEACENRIFTDRLEHWPDH
VEMPKVGAITGPKRKFIRAKVREASDE
IEFYKPHEFDKHKRHLSKDPFHPARED
IELNRIKEIVKIRKILWRNKFDEADYD
LDLMTLRSYCDVKKCMCMEQIDNLPCE
FDLASMEVFCPPKACLVLSTFKGISCP
IAIERKEKWCPLSVCLIEKKYREVGCG
FEFCKCDSFAQLKWFFYQSEIRKFGLK
LELSSMKKFRELKDILCFDILENMDWN
LDLRHCKRWVEISNLLYAQDCEKPGWN
FDLMKAEILNGLRMCLINVKLRDIKCH
LDFVKLDRWTEMKKCVFSACIRNPRCD
FRFEEGEKFEEAQRCFLEKWFRQFKCR
FDLHRLDELWKASKVICWQRIRDVGCP
FEFDKCDSLIGMRSILLCQGLKSVPTD
MEIMKHDWLTPMRDIICDQGIRGCKMK
FELYKFPNCDSKKIELCAPYMGPCSRS
LEIPKYRYISTDKRRFVRWPLHPVEDE
LEFAKIACWDDNKFRLWKNRIVENNGE
FELKKWGSMEKMKVRIHGDNFPTTKES
FELTKSKSLCGMKKVLCKKHVFEIKCD
CEMLKMKGIPPIKKWLIHAPLDSFQRD
LEFGKGDPFRDRRHEIYPPGLHRANKP
IEFAKIQSWRHKKIELFGGCIPQIERA
MEMAKVKWLRERRTEFWTEKFVEMGTK
CERRDCGGLRRHKEELMEEEFVKVDRK
FDIFKMNTLKRSKTDFWMARFQEKNKA
FDMARIARLRERKSELYDTAMVGKDKK
IDVEKGERMKDIPCLIWKKEFKKCDVQ
FNIEPCEHLCTSKQCFMAKKWRNMGCS
LKFTDLEVLWRLEDCFVESIFKQVMCK
LRLDEQEPLQATEECVFERHLRNAGCK
LDLPKLEPLRPYNVWLIEQGFRRCDHK
LELTKVDALRPAKMEFYHNEVKKIDQN
FDFFKINWLTPMKRVIIHAELRKAEMN
LEFCKMRKLKKHRCELFGSWFQEAERG
FEVQTLDWWKPMKEELWAPAIHQMERS
LECQKFHVFKPFKTWIWCHEFHRHEPQ
LEIHNIKKLRDIKDIVVDSKLPEWEWS
LELGKFTCFWANKRMLFSSWLMHMPEE
IDFCKYDKLVTIHHVLCSCGIRGWTPD
IEMGKAREFCNCERCMIRGELWRLPAD
FEFPRCEALGHMKYYLYYKEWKKPTKK
FELDRLPGMRAHKCDIFWKTFPSMERP
LELEQFPKFRDPRYELWGTAMANMERP
LEIAKQQHLKDTRMEIIRARFPDAEKP
LDLDHYEKLREEKDWFMQRNLRQWEDK
IELWKFDRFRELKVPFFDESLHDMDNQ
IDFQKLPDLTKFKKIICKEKFNEGPPE
CEYDKGKCLQACKRLCVKKNIIPLKLE
CEFDDPDCFTADKYLCFKKEYRKMGVE
LEIERVDKLRDLRPMILRKSIKGAECD
LNFRRVKEYKRTKKELCHETLDNGDYD
IKCGDLQTFDQLECWIYGGDFMKKPPP
IKLGEASALEGNDRYLPKPSCANVKRE
INFEKCGSIETEDRWVIKKDCGKPKRE
FKFPDCKHMEPYERKLIESRCSDIKDD
FRLKEVPWFERGEKGLCNDVIWPFRGD
LRLDEPDMFHHIDMCLIPRPFRQVHCS
IKMCELREVEKIDRHFWPAPLHDIKDD
LKIAEKKNFEPSEYHLINCGLNSCKDE
IRWPEFSPLEDPDGRLKRQGLVDVRED
FGLCSKDHLDESNFRLFHCQVREQKEH
LEITPIPSIDTFKNHLLKASLYEWDHE
LEIGNIGSFEEIKRLLFWDWLAKCSME
FEFGRCTGLDPVKPRILKGRIADLKND
LEFIKWQPWDPTKRRLIKDYLCQMRDD
LEFRKANQFYSMKMMIYSEDLHSDKQG
LELKEVGGFKGWKNELCREEFAKANSD
IEFHKMPGCYPGKTELWKDEFEKCKKE
LDLKKPGQFEPVNRCVFKTSLGGMRPD
LELDKPDSLCEVKVCIMKSTFTQMHCE
FELVKVNTICNCKICLYFNHLQDLNKQ
FELCKMDHMCPIRKCLYRAKIKQPTVD
LDLCKVRRLSEIKMFLDSTKISDREHE
FDMEKPEPFSNMKYGFCPREWRKIDKP
FDFWKFKHFREKKDELMRSTLADLDRR
LEFCKWGKLRTTKSEFEYASFPGRDKS
FDVQRVANIRQPKGDLTGEEIAKCDRG
IDFDKAKYFKEPRFFFLQNRLDEYEWA
FEFSRFESLITVKRVFFSSPFRQFALE
FEFVKGKTWRDMRHFMFVVSLEDCECD
LRFRDVKIIERWETVLMQEGLDTCKPN
LRFADCKSWEDWDTRLWRAEVEKHRES
FKFVSWKYWEPWDIYFYMGEFDRHKDA
LTFCSFEYFEDPKDYFMDCHIGDGKPR
LAFCTMSRMTEASEIFMACKFQQFEYR
IRFCSINRMQEMEDIFWGCAMGKFNVK
IRWDDVSVIDPFEDYLVNKCFCDFRFK
FKIQECHVLDHHEEWLFYPKIGDFKNK
FPLPGVEMLDHKPYRFIDSRFQDFRDK
FRLADPECLENEEPRLPGGKIKEYPQS
FRCAEHETLEADNCRIRCNPMREIKDP
INIHNMEAIEPHTGRLRPNKFKECREK
LDFYKKNKWENWNTRLYARHIREPKDP
LHFARPKCFERVKRRLIKPKLSECKMD
FDFVKYEELQKARRLMWSAPFKEHKVD
FDMCKMEALTQMKMLLIMHQFKDVDVP
LEFPRMDEVGKFRGLIIAQPFREYRVP
LDLWKVERWQEVKKVLIQNYLHRRKAE
IECAKAEEYLRWKCFLLHADLKKTQFP
IDLVKAELFWHMKVFLFCGHIKDFHPP
MDFCKVEQLVKLKSFLWQCKFWDCKKD
LPFAKWTHFKDAKDGFCSASMENCEGK
LMIVTVSKCCDTEDCICEAHIADCACK
LSFHAFDVLMPFSELLMECRFKDFAAK
IKLAEGDEFAKSEETFFESALRSQKDK
IPFVPCDHLEDDECRLLCKMLKAMKDC
LRVPEVEVIEGKDCMIRCSEMNKEKEC
FKCKELQDFGKSECFILWDEVPRAKVP
LKFDEPKAFCAYECLIMMDRLEDNQFS
FKVKDMKGVSNQDDLVLPDRIEDVQLR
INWCEFKLLMPCDEWIINAYCEEVPIK
IRLKEAPRLESMEETFLCERLPPCKLK
IKIYEFQSFEDQEDRLFPQVFATMKEP
LKFWEFKCFEKEDGRFRIPQLCQDREP
FKLAEAEKWEEKTCRIIAGDLRKRKEA
FKFCDMKYLWNCDQWFIHCTLYKWRMK
LKLSEWKTFHHHESCFVQEGFEQFACN
FKLFEMKPFSTLEEMLITATLDRWGVK
FKWVEIDPIVRMDDVLCEGQFRRPTCK
LKLYEMEVIPKTDEMCFYRTIRSLPMK
LQLDKFETFESANPFVIGKPLKNFRLS
LSLATEKEIERWGRLMMRCRIKECKIE
LGCKSVKEFKKLSCWLWYNRIEDLEIG
LEFRRGKELKKIRPLIMHTNMEPVEWS
LELHKLNKFKDMSQLLMCTGLSGPEVG
LGFTEYPKLKEMQHYLRSTEFMKEEPD
LNLYRIGAIRPMNKYFRLEDLCRSEEG
IEFAKMETVEPMKGKFMPEPFHPVKEE
IDICKMQVFETCRKRFFKQYFMRMRRE
FDLPKFRGFKKLKRIMFRSYFHTFTVD
FDFEKFDVIHSQKHCLFRRGVRGMEMD
LDLVKASSIWNCKKFLCAAWIKRQPCE
LDFWKCEHFRDGRKLLCWPELRSLECE
LDILKLEDMLKFKTFFCQGCIKGCPLE
IDLAGVHNCEHARNKLLRDRICECSEQ
FRLRDVSSCDEDGRRFLREKLCGMREE
LRVAEVSGFDQCDPHLMNQDIVKARGQ
IRLHDWKGMWGLERMLLSEDIYKISFS
LRIPDWQRFKELSECILEKAFIGWDPR
LRLPEVDELKRIEELVFEQWFGAADWK
ISIEDIPALKGGQEYIIQKSLMTLDQK
LEIHRIAAFTPYKCHFLGEEFMKVEDG
LELNKLTMLKGRKCDLNCPELDKQTKC
IEIERAKLMRKGKCYLFCKNFHKFESC
FDFWKLGPINECKRCLCYHCFVNVQCQ
LEFKKIGELERVGHIILTEDFNKVRWD
LELKNIAALDEWKWILCPEDLASHNCE
LTLRNWGEVSKSNECLGTEKICEPGCK
LRLSELKYFCKLDRCFVYDMMYKLACK
IKIDNIKTFPQLDMCLWMKKLCQFGCP
LELCKCDKFDDVRYLFLEAQCAKAQVK
FEFCRAERFRDWQMYIFACHFKSMDVK
FRMEDIARLDHQEECLIQKKFIEVRFK
FKIMDCGNLDGMDEAFMEHKLVDFHVR
FKLRERKGLTGCDNLLFSEELGRWKFK
LKLANWKGLRSVEELLVDARFYDPNLK
FKLQEWAQLKRCEEDIFESPIVNFNSK
FRLEEVGTFCEPDEMMCEKGLVPPDCK
LKLPEVKTLHGMDGLILTSFLEEANFG
LRFAEVKAITRTEDELFPTKFTQVGWR
LNFASVKTFHNLQELLFTCKIEEVEAR
LTFDQCGEIARVNWFLAKRKCAECGQE
IDFGDLKTIPNIKAWFWRGNLEDLQRD
FELGKSEWLCGMKKLILMKSLRKPPIE
LEFGPGPQMENYKKFLTRQDLWKSKQE
LEIKKVKQIGSVKQHLLHEPIEKVPHD
FDLTNMKDICNPKSIFLKNSFITVPTE
FDFAKAKQLHNIKGWIFGRHLADAEVP
LHIHDVGEIDKCDTHLIRDYLIDLNDD
LTFMKMSAMDSWNKRLWHQPFRDWKED
LDLCKCDAYEGDGCRIMCTHIKTPKDA
FALYGQEKCDEYQRGFCNNEMQRCNDE
FGFCGAEKFDEDDARFRNQSMRKQRDQ
IRLFDLDYCDKLEQFLIEEPFCRCKEK
LRICQIDRFKEAEEALMDGHFYNLDIK
FRLCEWKHFVDSEELLIECRVYQHDAK
VKFCDFSMFDTVERRLFDCKFHNIREK
LKMADAEEWDKLENYLFSFQLRKVKYD
IELHRIEPFMHVRRILVKHKMKNMGVD
LDLMKWPSLQTFKRFLLYGRICDLGMD
LEWVKVERMWDWKPILMPQPLRKFPVS
LEVAKKERCDDLKAMFIQRALKKCKPG
IDFMKIKLFCPLKQCLIAWGLYKLDID
LEFHKWKYLTGFNHLVVRQSIEKFQID
FELKSFPALETIRYILCHNGFWNMRCE
LDLCKVRWLDKYSRHLWKCKVQEATGE
LELVKHDQFSEYKRFLVGCQFQRFDCD
IELCKGKQFPPAKHWIYKGDYEKFEEE
LQFPQWANLEDVDKHFRWQELARGKDE
FRFMEMPMFESEDRKFLKPCIHNMKSE
FRFKEMRGLQNVDPFFCPEHIPNCKYH
LKITEADELNKVDELWIDCTFTQLNCR
FRWRDAKCFDAIEGYMMYEEWDRYKHS
FCFVGMKSLKDGHFLLLKAEITKVEIE
FKLGELKSMHPMDVMLVCARMENWEWG
LELGNCKHIRDIKSVLVPVELEKLSPG
LDFHKVKDMYKWRKMFLFEGLEQISAE
FDIYKVKHLKHYRDEIMTKNLCDLDQN
LELYRAPRLCDCKLCLFPTTLVDMQHG
FELHKMKHWHDAKIALETSRLENKTRD
FELQKMDDFQTFKRFLMAPMFHPIPQD
LDFQKVPAFRPMKRYFAKEKICDMDTD
FDIAKVDKCWDTKKFIVRAKLHNCPAD
LDFGKFKVFRGAKSGFFRRDLEKVEWD
LEFESVSMLCGCKKVIMHKQLKGCSIE
IEWEKMPICPAVKRWVCRKSFMDCTCE
FNWQKMDYCDKLQYYFCRKTFCDCRNE
FDFGRSEDWEKIDRVVLGAAFKGFKCG
FQLWKVKHWNECGRCLVNGEIEKIPCE
IKFVNCKDFHTWDRFMFSCDIERMPME
LKLPDRKHLGDCDHCVVQGWLEKIRCT
MQYDNWPWICHYKKIIVKNSFMSIAAE
FEILRADYLGGFRKMLFTVQVKKMPWE
FDLPSFGSLHECRHCMCRGWLVNWDCE
FKLGEPREWERPDHQLIQGALEGMKQD
LKLNDATELYKLEWFVLKEHLPDINHE
LRWGNAEWLDKASKRLLRGSLKDCRFE
FDFQRMGHFDDGKEGFWKPRFPDQKDS
IEFMKVEWLDPQQCRLSGGRFQEDREG
LKFTEVTKLDNFEDYFVYKKLRKLRPK
LKFEEVGPWKKCEHGLRTRELGSHEDD
FKLIELRMCKKIDVWLHFTDLCRCEAA
FDFKRYPDCTRNRDACCDESLGECPSK
WDYRKNKRCMSGKKFFVRDVFVACTMD
LDLRRWTVIVPMKRWFVKDHMVNFAME
FDFARMGHLQPQRSYFVKQVLAGLKKE
IDIRTLHGFDNQPKRVIKDELCKPREE
LHWNKIEHMSSVRKVLIRKDIHKFKLE
LNICKYEAIDKMNKHLIKQPIKKLKFN
LEFPKLEYVRKCPPELVKQGFRKVDKE
CELEKDETMPPCRGICFGRKWREPRVG
IDFDKFEGLCGLDHIMFEKGFRPWPVN
LDLWRHEKICDSNWVLLQRNFKELGVR
LDFNSADKFAETRDMMVQNKIQEVAMR
FTLHRMERLEELKEWMVSPRFKDGRYK
FEFWKVDNLESFRNMMLGKKFKDMTPN
LELMRPEFITGRKMIIIKPNWKDMSLE
FQIAKLPMLHKHKRHMRKKDIWKPKED
LDFVKIKNLRNRRKEFCHAGLTQPAWE
IDFTRPKAIKQQRRDLIKGTFEEFSRD
LEFVKIKTLHKLRWMFFTCRFEDITAE
LELAKHPHLREHRKELFKRHLMHMERE
LQFCKIKMLKTRGHDLLSCSFDEFEHS
FKFMDFAPLAQGDDMLYHHKFANRPPR
LRFSDMKEWESVDKFMIKSACDDLKID
FKFWEMKSLDSGEKGLLKPKFYSYRRD
FGLCNCGDLEKYGRLIYRCEFVKQSRE
LELSKWEGLRRLKRHIFSAGFKDIQPE
FDLGHVEVMEPWKRPLMTSHLKNYKME
LDLKKMENLYEVKSILCQDCFQQVRCN
FEIVKISRFDQMKKCLVKAAINSQRVE
IELTKLDHIWEFKKYLWHTDISRLKPE
FEIVKLDKWEDYKSYLLKQRLRKHRKD
FEFERVPRIDEFKRWFLHKNLLGCGVD
IDLPKMRNFKDLKMMIFPAHLEPMEFS
FDLQRMKNFKDVKIVMFHRNFYQRDTA
LEFVRVKCCWQFKKYIFKPDVDQCAHD
LDIKRFKNWKPKKKELYKPNIESLSKD
LDFDKFDKMKEYRSDFMTKPCKQFEKQ
IELAKWTDFRNRKNDLHSDELMRMDHD
LDLPRLKPFPDTGRCIIKGNFEKWTIE
VDWSKFKKWNEANRCIMRATLGKMRCE
FDIMKLKSWRDIDGYLWYPSVEGMDPN
LRLSDMKRIAEPDSCCIHEDLEKFPCD
VEWWKPNKLFEVRRILCKPWLNEQGCD
LEWRKVATLCDFRPWLRPDDLVKECSQ
LNFCGIAVIDCPKKYLFRCDCIKARDE
FTFCRMQGLENRDRHVLRHNFYNVKEE
FNISKHQQVDKYEKKILKSAFPGVKAE
FKFIDMKWLERMESYMIDSRFLRIKEK
FKIKDADELYKFEEMILIGWLSPVPIK
IRIIEMSAIHAWDDHVWTAELGRPNDR
LKMREFRDFPHADEFLVLERLEDFGIK
FRLVDWGHFTTPEELLMEVKLMDWSAK
LKFMEVNCMDKLGDHFFERSFKEWGHK
LKIAEWDKWDEVDEWFCAAPFREMQVK
IKLHDFKPIPDCEEVVCIETLEACPGK
LSFKGYKNWRELEQWLIPDKVEDFDPK
LELFRIKNLGKVRRFILRITFEEMSWE
IDVYKISKFTDFKKVLWNRPLWQVRCD
LEFDKRDRFRDVKLFVFQHKFEDIDFK
LDFAKFEKMDDAKNCLIHNSFTPFKCE
FDLVKSRSITAWQRIFFRVSFDQIGFE
FDLQKFQKLGEQKRFFYPSDFYRPEHD
FNFAKMGAFAKNDKELNPGDFAKAGRE
LECHKVKRIKEWRGEFIKPDLQKCSKN
FEWKKEKKLYEFTRCLCSNEFWKIPCD
FRFCDKENFCQVSDIFLHCPIRSWHFK
FKFPDADDFAKCDALMVQCTLRKLAAR
MKYKDIRRLAEFEEFIVDEGWVNLNVK
FKWKEAKHFTGWEDMMFEEDLEKQDQR
LRIKEGKLLHPQDELLLDEQLMKIHLR
WKFREKKALVSGEEIFLSESYEQLAIR
FKFPEMGEFNNMEEVIVYPKFHDCRIK
LKLCDNREFKNAEDYLWGCPFEPQDEK
LKIKDMTVFWRFEAIIVTDHFPRIRCK
IRCKEIKYYCGLECCLYIDNWDRFGIG
LKILELKWLGRMDTLFVDRALETPGHK
LKFHEFKKMSDLDSILCFDDFEKRNLR
WHLYDFERVCDGDDCFIFRWLKNWPCK
LKVEEIEKVPDSNPTICERDVKKAKSR
FKIAECDVLMEYEPFFMENACGRFHFK
FRMWDCKVFVGAEDFFWNKRCAEVPIR
FKFHTMEQFDPMEEIMVYTRLTDIPTK
LKLCEREQFESGDELFIDPSFNNLRFK
LKILEINPFYGYDDMFVQRDISKIGWK
LKFCDLQPFQSIEWMLFNCRITDYDPR
FDFSDIAKMEDFKWRLYVTRLLEPREP
LEIVKTNALHDWKKCLVRMTIYNLKCE
LEFEKLDRLANWRKMLLWRAFKEMTAD
LYWEKIAWFDNAKRCIWKEYIVPMRCD
MEWFRLKGFCGYQKIFMRWYMEPIPID
LELRKCNTLREMSTLWMRDDFQKFQFE
IEFAKLEKIGNSKSWLHKHGLYPTTHE
LEWKSVGGMDGGKKNICHDGFVECKDE
FDLVKVDSFQPSKGMLLAASFHSMDFG
LEFCKLDALNTGKTWIVDCGIRSWDCK
LEIMKFEVLPNLKHMLMTQELKRLGFD
IEFGKCSWIRDFKWWFFRNRLAEWECE
LDFFRVECLEDDKKYFLKWHLKETRHE
LELTSVEEFCKCKKCIYKHHLKKNRCE
LEFARTEDWEGLRQWICHPCLKDDKCE
LDFYPMDRICDQKYCFCDPDFKNENCK
FDFYKFSVICSMKSCLLKKQLHKINRD
VHYQDIEVICPVSECFVEEVMKGVGMK
LELRKMDIMRTCKECLVFNWFWRFECK
LPFERVQKFAEIGWCICYDELNKCECP
LDIKNKQNLSERRECLMDEWFMPFNCK
FHLRDLRAFAGCHHCFLKDNFDGFQCN
ISFTGIRTLCSADKCIWRNVFYTLGCD
LRFRDWKPLCTLDACLVHEPWEKFACP
FKIGEQGGICSWEDCFCEKHFMNMGCK
CRIKDCNAFGGCEECFFDEKCFEIPYR
FKLCDMQRIRDFDEFMVQCTFSSPEDK
MKIAEFERLDSHDARFRQSEFPKVKDQ
FRIMDINGLDQEEDRFRCGEFWNETEG
IRLYEAENWEGQEIRMMAPKIREHRES
FRFWDIDCLEAHDPHLHSNGLRSFKHR
LKLYEFDPFDKDESRMFQCSFKDWKEK
LAIYEIEGCNNMSDHLCVKGLRDCSHK
LRYYEMEKICECEECLCECQIKPVTCH
FRIREMKRLCDLEPCFMGERFVNVDLR
IRIKNIKTFGQCDECFVPEFLQNMSCR
LDFRGAERLCDINTCLCTEDFHGPGCD
IDFNGARELCTARHCLMKSKCPEMCCD
LRIFPVKVFCNCDACMIETKLYDLSCR
LKFQSIEVFCNWQICLCEDTIRSCCCK
LKVVEFHDLCSCDTCFCAVTLYNCQCN
LKLCETKCWRPAEYIVMDGALEQWDVR
LKMEEHKSIATADEVFLDKYWDECACR
LRLTEYKCLWGCDDMFLMGGVDKIELK
LKITDVGIFVACEQCILDNDMGRFACR
LQLPKLDTLANCSMCLLRWKLKELKCN
LEVDRAERLLPCKGCLFWKPYRPLACP
FEWDRITGINKLKRYLCKRCIMPASGE
FELDKWAGIEQWKRWFFKRHLWSYKSD
LDLCNGSPLDEAKRILFHHTIVDMQLE
IDFKRFNAFTDFRKCVFKDGLSAMACE
LELPRNKKLNECKRSLYKPKLEDQSKE
FEFKKLKNFENWKWGIFHEGLGSSRPP
LDLDKTKTLKQLKGWLLTNKIPEQEMG
LDLAKGKELRKVSTFLCGNKLAEWEFS
FEFLKCPQLTEMKKLFIDMTIDNLGWE
LELEHVDTLYPMKRFLCAKMIRSQPWD
FDLPRIKHMRDVKEVFCKQRIEGFEID
FDIANFKSLTSFKRILVKHPLEKIPPD
FYFVRVNYLENMRKLFLSIELKKAKAE
FSFGNCNTMEDMEKWCLTPHCHKIKPE
FKFGSMDNIMKLRKILIPRDLKKWKCD
LEFEKFDELPRYPKILCRKTFRDSALE
LDFENVEVFVPWNYILMQRPLKKISLD
LEFTRWEHLGDFKDFIMESQMKKVSTK
FEWQKVPRFDDIKSVICRREMMEIKCG
LEFTKVPSLRGCKYVIRRRELCKEETR
LDWRKVNTWREINDWFVEENLDQVDTR
LEYMKVPKLWEAKEMIIKHALADYPFK
LELDKIKQIGSVKIYLIRRTIDKLNRE
FDLHRAKYISRLRRMVCNHGMEQCSAE
LDFFKLNKCHSLQKIFCWPPFERCDCE
MDIVKTDRWDEWKKKLLGHNLRKFKDN
LEFRTFGPFGPIKYALYKENLGKPGKD
IDFSKAEKFCDCKPCFCDEGFMGPCCP
VELYKMDNFCQMRTCFVSRYFKKYTCD
FEICKMDKWNEIKWCLIYYTFKQPDCK
LEINKYSRLTDLKTCFFAGQFKSLSCS
FDLKKMGNLIEFKHCLIPDDFFRVPCR
CRVYDVSWIPTCEECFCEECLVKVNCK
LKWEELDDICRFEPCIVDRSFRKSACP
LRINQLPGLDSFEERLFEQPLVPLRER
LKICDYDTLQAMDELLWDARFNEINYK
LNFSDFSNFSECEEFMWETDLYRMECK
LKFCEYDGITHVDEVFISCEIRRIGIK
FKLCDNKAFTHHEYFWLNCHFESFEMK
FRFSPMKPIRGAGQILHPDDLERWECK
LSLWTIKEIRKIDALFIQEGLDRMDWR
FKFWDYKNWTPAEVLLMDPTLEDKEIN
FKLVDLKPLNNWEWYFRQTDVEKVSDK
LQLTSLDSFDSQQPHIRSPELRKEREQ
LTFWDLDKFGECTPCIFQMDFAKVPCS
LSLAGSEILDSSDDCFCRVELKKLKCR
FDLESIDYLCPFNRCWCYRDIRRYGCE
LGLESVESMADCDTCFFRRSLMKFQCE
LEFKNVRNLSDPERCFMADRIQEFHCD
FEVVKIEAFCGLRQFLMGGRVKEMGCE
FELEKIAKFSNAKGWLWPKTLMGFEPD
LELCKMAYWNKIKRYLCRCCFPKPSQD
FEISRLSDFPRFPRCILSTNFMDIKCD
FDFEKTEQLGTDRDYVIEKKLKEFTGK
FEFKRLEKLEDAKDCVHQSDLKPAKHK
LDLWRKERFEDLNKIIIKPQMKEAKAE
FKLPQIEVLDSMDRRLISSALKRWKTE
LKIQEAEWMEQHEHRFWSHTIHSIKEG
LKFPEVDTLDQDEQRFRSDDWKKSSEK
FNIYQCDHLEHDEVKWIAPTLRGVKDA
LKFQEWDLLGQFDELFLDQDMHRANCR
LKFADWHEFDRVNRVIITATLHEARAE
LKITEWKEIKKCEDVFYTTNFTETELR
LRLVEVNDFQRWELIFFAHKFQEANCG
IRLQELKDIHNTDEFFVCGQFEGVHMK
LKFCDVKKLVEAEAIFMSAYIYKCAWN
LGLPGMEGLEPSRKRIWAHNLKQMKHE
LPWSQIECFDDLERYILNREFKKIKWE
LEFERFDEWPKVSNFMCSQCFRPMRID
LEFEKFSGFKQFKVVIIEKTFHPIDLS
LDIGKADDYKRVKVFVFQQDFRKQEWS
IEIEKYKYFKAGSRCIWKKDFTRHEPE
FELEKCATLATYKRGIYKRRMADMQSE
IEWGKLHCFRPGKRGLVKDSVFEIQSE
IEFDRVDHWKGSKKDICPKCLKPQEKE
FELCKIDSIGQKKRDLIKSCLCSLKRE
FEICKYKKIISMKRWLFKCTFVTSKSD
IDVCRDDYLWDFKKIFVRCEIRENPFE
VELAKMSPCDNVKRHVVKDKVGDCKHE
LDIKKIKDINSCKKQLIKQRLQKMKHE
FDIWNYDPFDKAKRLFLTCHLRNHKVE
LEFGRVEWIGKFRKVLFHQALKSQRLE
IDFSRADKFDDWSTRIYSSPIKQPNDP
FNLKEWDRIEDYKSRIYGGSLRACKEG
LGLGDMDGLEQMGDRLHEHQFKDCRDR
FKFKDVKYCDGENHKFHDNNLSPCREP
LRLWEGDALQGPENRLWDGQFKKCRER
FEFWKVDTIDNHKKLLLDTDLRKYKWE
IYIWKFGEWDKLNRGLVKPKMGDIKDE
FKWGEVEECDKLETHLLCGPVRKCREN
FRLNDSEIICHSDPCICTHEFKHCCCH
IRIADQDELETMEDHFLDTKMRDQKCR
FKIVEPNTLDKREENLLPNGFRGMKEK
LKLPEICCVRKNEYDLIATELCKLEEG
LDFYQVDEWRKWRWDLMQKELRNWERR
FELYKISTFKDKKRYLFCERFSDMEHD
LQFNTYPTCRQRKKEIWKTSFCACEKE
FNIDKAKACRKIGRYFCKNWFVRCDVD
LDFDRLEKCKDFNTVIITKTFCSAEIG
IDLERIGNFRAQKAELLGKKICDLDGP
LDFEKVGPCYQFRYMLVHKMLCQLEKE
FDLASAEKLKEMREYIAEGGLEPAGKR
FEFYKGSGIGQVKWCLIREPFAPLNCD
LEFVKFRSFCDVKSFLMKGKFYNWQYK
LDMQNCEPLHGGKEGFVWKWFKPMSGK
IDFHKLQPIKQAKEDLVDSGVMSVTKK
CTICKCDGYKQCKTDLFSPHCRRVEKK
LEICKYKRYKEMRMCVMAGYFERWDLG
FEWCKWKKMREVTAVIIRGPIEQCDLD
FELFKFERLWNSKRCLCTGKFRDAQCH
LEFPKCPRLRTSKQCLVHAKVMDVDCK
FDFKSQPKLCEWNECFCQSEWYPICCK
LRFKDIGAMDTIDDCFWHDALWPQRCR
FEITHFPKLGDTKEFLWEDGFVSYDLK
MDLVKIKWIKPHKDQLFQNRLTEGDSK
LELEKVDPMRTHRTDFIWKQLKAWQKP
FELTRCDQMRPYKPEICFKHIRPCERP
LEFDKLSNLRGIDWWILPTAISGIDPP
IEFENLQWLRPCKHYLWEKKFWEYDPE
IEFGRLHALPGPRSWLHKGDITRNPHE
IDICKVKYFKQLRKILFRQHLEDIDSE
FDFKKIPSIKEMKRLIFPDRLAEFEWS
LDIVKFQCLEGVKAFIVSTTLRDWRCD
LDFWKQDKLEQFRKFLCCPGLMSIQCE
IEFQKAERFGEFKKMICHNSLWGCELE
LEIHKCKALKDYRKALMKQNIDQCELE
LDFEHLATLGPIKKWLFGRRIIEWSHE
FEFHRMDDLGRFRKILFREKFREIRRE
LELDRVDTFKRTRGYMMGRTIKNMNPG
LEIWKLEQFCGFKFCLFACKVKDMTKA
FEFCRLDTLYGLKTFFLHCELRPCEFD
FDLDSLDRWKEHRSCIMYKEIHGFECG
LELVKFQHLGSHRCCIMSVPLQKWPCS
LDFWKPKRIQDLSHCLVQCRFDEWSVH
LELSKYEELHRIKKWFLGHHFKQLHRG
LEFWKMNRFGRAKRIIAKPAFKTVRVD
FDFVRFESLPTFKWFLFSCSLKRMPTP
FEICKWEALCAMKDLLYEADIYDPEIK
LDFPRAEGLHGHKQIVIDHELKKVDIK
LDLERYGTFHEMKKCLIKRGLPNQNFE
FELEKMEQLRCMKRIFFGRDFRKIEYE
LELGKLRTFRPFKGWVLGNNVDNMDQG
FELYKMKWLSKWKCMMLRKCLEGIDVQ
LEFYKVGNFREIKNFLYHHDFMQMEHP
LEFIRFDVITNLKSWMMRSYFRNIGPD
FELDRIGHFEHIRKILVARRLRDMQWE
FDFARFKELDDHQVHFVRPKLEDVGSE
LDFCKVTGFKPKKSELYASDVQEQEDT
LEWSKVNRVKNQKRELFRNDLVRYEKD
LELEKCKAFYDCKTWCFKWTCDEFPRE
LELCRQRTFNHIKKYFFKCRFPDMAME
FELSKTKPLGGHKKWLVREEIWKQGPE
FEFAQMEYLPEHRRWMCDTDFKKCSME
LDIIQASRLPDMKKFLIKCDIVRTQRE
FRLSEVESFEDMDHWFFPIELKRMRPE
LKFHEVSTLEAAEPYIMWPDFNKFNPP
FKFMEFRHWRPAEDVFATGAFEKRDES
FRFPELSEIKRSEGFFFRYYFAKAEMG
FRLWELEGVDTEEIRFLCKCFKNFRWP
LKFAEFNSFETGDMHLLEAGIQGFKCQ
IKLREIKTLIPMDILVINDQLDNVPLR
FKIKEPKQMPNWEEIVMEDHLQSASIK
FRLADPKSITNIDPLVFQGRFEEWKIK
LRFYDVKRWIEIDTVLMFEGLDSLQGS
LRFTEVDVLERVQMLLWDHTFREIKYK
LRWCEADDYQKVEDLMHHCGLKQGKIK
LHFMDLDPICTIEICLMEEPITKFSWN
LKMRECECFDTYEERFWHDDVNKPEDR
FKIKEFQTLDAQERKLFTDHLEEMKQQ
IKFMEIGCIENAEVYFVNHTLANVKAA
LKMTDMDALESEEKRIYHGPICPMHED
LRLAGMGQLDRGEDRIMAAGLGSCREN
FNLKSFPSIDESKERFCQEEIVKCNPP
FKLKKIPYLGKIDNSFCEEWLAGCGDK
LKFCEIKVLTKTDERLFHPGFTSCRWR
LKMCEVPPLNDQEQYLWEPYIVPASPK
LWFKPPACLYAARELFYEEKWCECKIK
FTYRNMAMIYQMDELIYDDPFFGLDFK
FKFTDMPMFKTKDEIILDEKFWDVELK
IRIKEFRIVPEVDELFIAERFEELDLK
MHFRGLKEIKKFAQVCLEERIEQIDVK
FGFNTMKAFRSCPTIVIKADFENFEVE
FPFDPLKFFMTYDKLICHKCFVHCGCD
IDWNRAKEFGRHKRCLCRGKLQQITCD
LRLTEFKPLCHVETCLMCKPLNQLGCG
LKIKDKKQMCKFDMCLIQSDIWKWQCP
FRLRDSRALRGYDAPIVDDGIERVPPK
LRFQDAKYFKPCDGEFLYEPFEKFEKD
FPFRNGRHLRDVGMVLCNEEWDKVEPQ
LEFCNWKTFSDMKKFFVKWQLPKLSPE
LEYGRCAVLDSCKKTFIHDECIRLSRE
CEWGKCSQCDKCKPWMWRDHLCDCKIE
IRLTDIKSIEEVDKMLFHHHIMDAKME
LKLHDMPPLDSNEDGIVNRSFRKCKNK
IKIDEMACIEPVEPYLFERWFVNCKPK
FKFCELEVVERMEDYIFSGAFKAIRGT
FKLEPSEQIDQLEQRFLCKQYRELKEQ
LSFHPFKGFDAYENRFIKTDMTDLKEE
FKLANIKVFEQPERRLCRGSISEMKGE
LKLKEQKWIDSPDERLYPDGFEDKKDT
LKLCEIKNWKKFDNMLFQCDLEARDWS
FRMRDLKEICKIEKCLCRAKIGQVPCE
LKLSEITMFDHCDSCIVATKIEPMKCT
LKFGPFGTVDKEDHKLHKAEFPRWKNE
LKLADMRAIEHVEKRLFYGKIEPAKSE
MKYPDMKQMDNVDRHLCKKCIENCRPE
LKLEDQESFDNTENHINRRGFSPHKED
LKITECDRFGEAEEIITTGNFRNGKDR
FKLVQMDEFWKHETMLMCKDLRKHGFK
LKFKEHTELDRCDENFMGEELAKMKTS
LHFHDTKGLCGCNYILLYEKWEEVPAK
LKFHEYKDMCKLTECMCYDHFEERKCK
FRWYDMERVQEAENCICDPPIMDVRCK
IRLKDLGQICNPPACIVPDRLVQWPCR
FRFCELDSLCSLDYCLFYGQLWHASCK
LGLHGHDKLEDFGELVLYHDFRKERVK
FRLYDAESLGPWDQGFCERPLRKCKTN
FRIGDLEQLGKTEDLIMPTPLKPQSLK
FKFADINRFHDFDEWFISKPLCNMPAK
LKIENMGCLPGLEFWILTKRIVDLKCG
FRLYDLTKVPERDTWLMAKRLAQAKHK
IKFASLDKFNECGTRFCEAPLKKPKDR
FELDNFEHLENHKGRFIPKCLRKAKSG
LKLIELKQFMKADHLLMREWIHKFQLD
FKFEEMEEMLRWDCILLNRSLKDFHVC
FELETLDFLAPFKKCFVEKTIRPASCE
FEFMSFDRWKEFKFILWSHNLREPEAD
LEIEKVDRLGSRKGGIVPRELKKYPTP
FDFAKAEGFSRIKHLFMRVGIKKFNME
FELSKMERLEDFDIMLWGCGFKTYRMP
LELVKIDYWPPFNSYIVSSPLRSASYD
MQLCKIDMVDAGNKKLMQHRIREVKYD
FEIAKTSRWDDHKKKFIKPRCREHKEE
LGLGGIQYFEEINNKFCTDHLWDCRDT
FRFNEMNYMEQPESHLCGQEVTKCKCS
FRLCDFDQFHPTEELVMDCNFSDREAR
FKFRETKDVSRLEAMLYQDDIAKAKWG
FKFKEFEHFTRMERLLFNACLRNMPVD
LKLKECDAFTAVEELIITDHIQHFHLK
FRLMEMDDLGPCEECLTEKGFADTDSR
IRLGDVEQIHKPDDMLIDQAIKKMHYR
IRLDDPDKICDCEPCFVNRGFKSFKCS
FSMQKVEDWWKVKWMIYWKEIKKKRGP
LDFEKEEMLGNIKRFLWRRIIRDCSGD
FELAKAERLREIKKIIIHGSFRQLQKD
FDFSKFEKINEQKGWFGTKRMRQGTPG
IDLAKWERFDDGRACLFNHDFVKYPCP
MEMKKFSWLKDKSQEFWDDPFGSPESK
LEFMKVGSLRKKKHYLCHQQIQKFEKD
FDIQKCEVLNPMKGLIFVKHLRNVDAG
LEICKIEKFKEVKDELYEAEMFKPPRN
FDIRKWGHFKPYSRVIMYEELGKFECQ
LEFAKVKWLRRPRRWINTASLEHQERE
IELFRLKEIKRLPKVIMKAAFEHCDLD
LELSKLERLRRFKRFLQNKTFKSTDRE
FELDKLEHLVDWKLIMLWKPFRELGLQ
LELGKVTDVKGKKKELWQPDLHQWDRD
FEFHKWQTLRGKKMEMIKQPFRPAEKT
FELEKQGSLETRKGELLGTRFCECNRG
FEIRKMKYLRQFKGYLIMETFDDMDRQ
LELQKHKNFKSFRNLFIHGRWDDFDCG
FEISKVKSLKPLSKWFQKGDFEKQDDD
FGIKNVKDLASHSKMIFAEDLDRWAVE
LDVWRLDTFPQMKGHLWKRKISEMGHD
LQFAKVEAIRTFTKMMIWGSLKKLDWE
LEFQKIKRLRNYRNYIVGPKLTQLQCG
IEWTKLKRWSGVKKALMKTEIVKFGHE
IDMRRVKLMHGVRKYFIYDALENASKE
LDFARMKVLFKLKRMFLKHGIGGVRPE
LDFMRFRWLQPCSSCVFHGNLESSRCD
LELQRMEKCKELKYCIVKKYFATCDCD
LDLEKFEKIREMQYCLCYPKIKDAGCE
FRLLDFEWLCDSEVCLMDAGIHSFQCK
LQMGEAKMLRQCDECFLDDKIVEVECK
FQLKRLTRICDLPDCIVMDRLADQQCR
FRLRELKHLDDPRTWLGDDNLIKFKPK
FKWRGVQYCMRMEEMLCPDPVHSCAWK
LRFHDLQVFPRLDEWLCQHKFQQLHCK
FPWETMSKIKDIPDCLCHKQFAQNECK
LRIPGFANFKQFDELLIYRRFADMQIR
FRLADIKYLCGCDQFLWEGGLEGLPMK
IRIRERKPCRGFEQMVFEDWFCHCDKK
FKWYEGGECWKFEDFMLEECIDECPFK
FKFGEGDQFCNVDYCMLEYDLYKVACH
FKFSDRENFEDYDNCLVPHTLRNFRCK
LSISDAGCVEDIKQRFFEDRFCEMKDK
LKIKSHDGLENMEWHILEETFCSVKDR
FKMKNMRPLDKHDARFMGDGWTKFKNK
LKLHKGKRFCECERCLFSTGFEKVPVS
LKFPDLKVIDNLEKCIMRKRMQQVKCD
FELARNECFEQQKKRLHKGCVKPMRSE
CEYKKWDCLCSCRRWIIFEAFYDIGYD
CEYKRCKSLHPCKGMLIRECFQSLHFQ
CDWRKCPGLQQCRKMLLEDDIVKCDYD
CDWERCGWFTACRRVIHRKNMFDQSFE
LEFERMESFGTCKMLFCHKALRDFNLD
LEFEKVRAFMQQKNCFCRKALWPVPCE
LDLYKTKKLCDLKACICGKMFDRICCA
LDFHKTKYVGDWKKCFFKEDFNKLKCD
LELCRVERLDDVRPFIIFNKFNDYKLA
LEFCRDETLEDYKHLFVECKIKEKKNE
LELYKWDWLRSIRRVIVKVHLRDCNCD
LEICRFDYLHPMSRFLFEAKLRDMGHE
LDLWKIDKLWQAKCILLFEQIHNVKAT
LDFYSVDRIQEFKEILCPGDFKGPNCS
FEFERVNPIRGMQKYLLPKDLVKVNKG
LRFADLEWLQKLDQLILNSPFRGIKLR
FRFANIDEMCKMEELLFSKSLRERAWK
FDLWKFQDIKKCDEWLIAPSLFDIEAK
LELFKIGGLNGHRRYLYRHALNKAGPD
LEFCKCDVLAHFKGMIMTATCRDIGCG
LEFCKLSPFKHFKHVIFASDFRRLDCS
MEIVKAGDFSPFKKMFGKGSICDKDGE
LDLTKFEGLDGARTRIWKGELKDHGHN
LEIGRADKFERQRYYIMWGHLKHARPP
IELWDLEGYDTMRIHLWVGSVKRDRHA
IRIYQMPTFEHAEGRLFGRCLRGMKDG
LRLNELDSFEGEDMKMITPELHDCKDP
FDVCKVDHMEGKNCRLRWPDVRKYREP
FEICKMSWMDQGKQRLFSCPVQPWKDN
FEFYRMDTIETHKGKFFGKTLKKAREP
FDFPRLDPLQGESYKFVYPGLRGLEEP
LEFIKLEQCEKVRKWLFMQKICDIKMG
LDFYKPEKFAQLNPVLVFPTFKPCGIQ
FDLIKFKQMRKIKGMFWCKKVWDKDWG
LDWWKMTPLRQFKRYFLRGCFLTSDRD
LDFTRMGKFKDFRYFILCPDMCKADSP
MDWSRFPYFKTENDDFLNSRFWNVDRS
FELTKMNVLKGYREELWGGEIQKWERQ
FDLDKMRRFSQIRCPLFCQKFEDKAGC
FELMKSDTFCSPRKCVLTWRFKEEACD
FHLKTLRYFKEWETCLLGESIPKADCK
LELTKMKQIRNPKTWFCSERLDDMECG
IEFIKGDHLKDIKPIFINIEFKNLEYQ
LEFNKFDSFKDLKPVIITGALCEVEAK
LELIKITGLEPRSGYFIRCRFKEVRMQ
FEFVKFKCIKQWRTLLFPARVADMELS
FEFNKFSSFKAMKYYFMPNHIKGFEEG
IDLGKYEPIRKRKHELYGVSLKEHEKG
FDFCKMNTFKGIKHIMEHCRFHQKGKE
LEICKGRAVQNVKHFLFRCHWEDLAME
FDLRKLDKLSEMKCHIAPDGLKRCNGS
FEFNRLGHCRESKCYLCVNCLCGCEPC
FDMEKCGKIREWKRHFYSRKCSDEEDP
FEFTKWKRLGEMKPWMGYPRLEDWNRN
LELVRWDALKATKGTLMNANLKNAEKQ
FDLYKFEQYCNNRRCVFRQTFKELGCD
FEIHHMKGLCKSRCCIVRDKLYEFNCD
IEFQKMSELTRYKRCFIKNMFAGVQLD
MELDRHEHIWHFRRFMCRREYRKCKME
LEIGKVEHLSEIKRFCMTYDLKNLDID
LELWKVEWLHPHRDHLRPEEVKKGTER
LDLKKVSTFTDFKVLFWDEKVSDCRHR
FDLNKMGDLKGNRNGLCERNLCNMENK
FQLHKMKGLRGHNLMLISHYFESLQWS
FELRKMKQITSQSKVICTNDFEGCGCD
FEMCKVKQFRQMKQWFGQDHLVQWEGN
FELYRCDDCRKMRVWLIAATITPIECA
IELEKVDAFNGFKCWFYRTDFRKMEGD
IDFNSCEHMETMKRRIMKKHLTPCKED
LEMRKLKCFDQNKSRLVRDCFQSMKRD
VELRRIAAVKTRKKDMIKPDLGKASRE
FEFCKCEPFYGCKSVFWDHKCRDIRVN
FAFDGCDHIGNMDEVMLEKRLRQVKIR
FSIWEMNKLGDFRECLFERFLFSLNCK
LYLESIDRIWDCKNCVFYRMLKHCPWN
LDIYKIEYLSKINCMVIGQGIKSISMG
IEFRKVHDLCSMNDCMIPEGLWAFSCN
IEYRKLKTLCSVKYCIMNDAFWNMGMK
LSWKEVRVIGAIPKLVCREQLEGLNAE
LKFKDCKAFKKVNTVMHSEDLGKHTPS
VKIKECKAFTGCDEHILEPKCENVAWK
FKIKDFKSMWGVDEWLWEEDVETWEMR
LRFSELKTMRSYDQWFLPRNIQEIDPR
LKLADTRTLNEVEELLEDDKFDDRDEK
IDLGGWQRLDDEKYRINSAKCKDKRDD
IDFQDVQRFTDVKVRLWPKKMSDCKDG
LEWKKLDALEAQKDRFCPDKVRECQGG
LEFMNVKVCEPHKKRLCKQMFEPCRND
VDYQDVTPCRRVKKPFFKKDICNCDWE
LNFIPIPQCPRISKWFCRRELCRCNIE
FDFWKVGWFKGGKKELLRKYFCKCEKE
LELARVQRLKTARGEIFQGAISDYEKT
FELDRIEMLAGVRAIMISKRLREKRMG
FDIAKMEDFTRFPTMIVDHKLKDLPAR
LEFMKMEKMTELRTLFFGHQFKGCAMD
LEFRDVNGILNLKPLIMPEYLTEMAFQ
LDFRNISQFNEVKHFWFGETLATCQIT
LELHQLDGIHGIRDMIVQQKFKDITWR
VEFHKWENFCEIKQCICQHGMRNTSCS
LEFENLEDWCKWRRCFVKRTMKDTHCE
CELNRPDKFWQCKQCILAGRWRDVEFN
FEFCKFDTLHGDKGYMFPGQLKTVSHG
VEFIKVEKMHEVKHFLFHRTLGKVEMS
LELQRINKVKEHKVTVWGKPFHKIDNG
LDFAHIDGLWDIKNFFVYGHLRNVPIK
FELMKYDNLISQKLVFLTCDFRKYAIP
FDITKVEYLNQNKSTLMRADIRKANRE
FEFIKQECLKAHRGFLMDADLRKFEMA
FDWAKMPSLRDCRGMCVDAALMECECK
LDFKNAGGLVKNRECICYECIPGLPCK
FDIKQLGHFRDVREVFFVEGIAGMGCK
VDYKKFEDFKHLKDIFLEERMKEPNWK
FDLCKVPYLKQLRAWIINAKFYEADLS
LELRKFKHLRHCRYDFISNDFEKGNRP
FNWRKFRCLDCHPRYLVKEGIDSIKNE
LDIKSIQTCDTYKDRFWLDDLCACKER
FRLIDEDDLQNWEHLLFPVDLRKLGLS
IKFDERKIMYEIEILLICREYEKVHFG
IRINEFKCVEPHEIRLGYDQIEKPKNA
LRYEEISCFEPMDEMFIESSIYEMRWK
FHFKDMKDLYKADNLMMYEPLEPIEVD
IKFGECKEIYDYDHLLCHSQLERVECH
IGFWSFKRIKDCRKFLMRPKMDDFDME
LEICRVEKMSEARRILMPCGLLRISME
MELWKRDRCDEIGVRFFGPRFHECSDS
LDIAKIEKVDSGRGGIFGATLKDSRRG
LEFPSYARIEGKKNRLFSTRFADWKDT
LDFGRMGSLESTKQRMESGKLADRNKR
FNIRNSRAVEAWEARLFYDRFYEVKEN
LRFNEIRCIDGFDQRLFAQKFDDIRES
LHIDDMDRLFDLPQMLVIKGFKDVNWK
IEFDSIEGLIPLSALFIGKELRQCQIG
FDFYKWQRLKDMRHALCPKTFYNAEMN
FEIIKIQSLNSCRRCFYACKLRDNTKD
FEWPKIEKIDDWKRWVNRAKCKESKPD
FEFPKAETFCQWRECLFNGMLSNMDCR
LEFGKVESIRQSKRLVPHPPLKSGQND
FELAKCKTFKECKKDFYRKECTDVETE
FDIIRIRRIGGGKKWFFKIPLTSVGNE
FDLYKWEGLRTPRRILCSACFKPCDLG
FEFGKLDKLSEIKQIFIQSGIREMDVN
LELCKWNNIADLNRIIINCSFKSLSYD
LDFPKVEKYDDVKACVVATTWKDLRID
LDFWRWDMLCSVKKLVWRKSMKDCSAD
LELPKPEHFGNCKSCLCHRELKKDRCQ
LDFWSIDRFMNVKSLLIWREFHRIKIE
LNLDKAPDFVQMKKIFFRKMFHKMGID
MGWDNMDKLVRMNKLLCNKCIRGCPCE
MDYDRFEPLCNCKECIVQKRWPEMNCK
MRWDDVDLMCGIQECFCDRRCKEFPCK
LKIPDFECLECWDDWLFWTMFPQVKMR
LRLAEVKTICRYDDCLCACALSNGGCR
LKVRECKELPKCEPCLLLDGVESWNCN
LKIVEINSFNTYEDCLWDVKLYEYPGR
LKIGEATGFCRWEECMMESRISELCCR
LKFWSFQTIRSLEEWILDNWILRFDCR
LHINEVKCLGGCHEMILEDWLEGLNYK
FRWRDMPGFGAFDEWLCKDGVWNCTCK
LKFREIGYIKNPDDFLIMDAIASLEFR
LRFREIKSIAKTECIFWSQPLEKHKPS
FKLNDFGSIHEHDGCLYQNELVKWECN
MRWRDTKIFSKVRKCFCEDAIIKYKCK
FNIRDVKMFCKMSCCLIWEMLVDFPCK
LNFDPASHLTDYKEVFDERRFAEGGHK
IKFTDLKQFKKTECTLMTTQLYTVDGQ
LKFKEYKLLCATDDIFFYEQFEDFNCR
LKFKEDKALWGIEECMIHEKWQDVAMR
FKMKECSSFLNVDEFIFEEGLGGYGFK
LRWREIRTCSDLEEVFWEDGLLSFEQK
FKLEEMGPFKRSDECVLEKGIANAEYK
LKIEELEPVDKFEEIFIQNDFRSPKLR
FRFYERECLESQEWRLWAPDVKRVHEA
LKICEPEAIEKIEVRFRSPQFKQDKDK
MSFTEIKQWDNWDSRLLHTYLYRIKED
FGLIKAKSCEEGSTRLYRQNICQMRDE
LDWKNMQAIESYRKKVFKQNFCRYRQE
IDLKPVQHCEEYRRKVIKDTVCDAKDD
LELKNWASLEPWKCRFWCEKLAQPKDG
LEFKKVTRIDPVKHCLWKDRLNKKRHP
LDLVKVSLLGTVRKYFFRDKLFECTME
IELRKINGCRDTRVYVVGETLWSCDQT
IEWKKCPDFSRMNRFVLKEMFWPLSQE
IEFQKINTLHSIRKLLLSQRIRDIPID
FDFVKVGPLHGHKWHLMRWRIVEFDHQ
IEWWKIDRYYSCKGCVVHPDVKKKKCS
LNLNDPNTLKDPNYYIIYKGFHSIEQK
LDIYRFEGLKTKRVELHTPDFRNTERS
IDFHRWKAMKAARIELDLPKLDDPEKA
IEIRKCKTFKGQRPDLYCDPLEPPEKG
IEFTKVKWIRSKKGELCAQAFENFEKG
FTLTECRDWKKQRTELWWNNFDKPDRP
WQFAKGKEYKKHKCEFDTNQFENKEKN
LEFARMQGMKPVKGEFARTNLCKYQKD
FDFVKLKCMRPFRKELLKKSFTSYNKD
LDYEGYPGCKTGRRELIHKELHKFEKE
LHFHNVSQMRKVQSEFMSDELPKWDYD
LELPKIKYFRKAKGLLISDTLPKWEAK
VDVKSMKAVRNIKYELYAERIADSDKR
FDFRSMECICPMKRCLYRPNLKNPPGE
LDICKEEGFPGHRRLLFKCTLKDHSSE
VEWDKIRHLSEIKRAMMRKAIQNISYD
FELAKMGNLEGNKAKLDPPKLGDHKRS
VEFEKPDALLGLSHILMRNWWKSIRHD
LPLKNFREVEKFPKIIITETLFELRFD
LELMKRELLYKLKRCLLQGTFKKFTCE
IKFADWQGLESMDSCLYKTDFPKIKWE
IRLCDMSSVERCEEPFVYSTFVQLKWR
FDFKNMGPCDRDRKRFLHYSMCAARED
FEFCKLGKFDSDKRRLLRQCLPNGRND
MEWMKMEYFGDVKKWLCAPGLRDASCE
MDLDKMKNMGDCKKCFLKNKLWELTSD
IDFGRIEGLHNCRQCVWSRRIRDVPCE
LDFGKFQYLCSCRHCVIWEDVPRWHCD
FDLDRVGDFCRFRKCLTRNRLHDSGCE
LDFVKMQTIWEMKKCLLKCAFADCGCE
LDLPKFPPLKTWNGWFVPWKFSDIECG
LELCKIECFRGFKCYLMASSLPKWNWG
LDLKRMTTFAPWRRLMFKEELNKNNCD
CDYNKCPGVKPGKRDMFRSRVAEVEKE
LEMSRMKRWKDTPHEFIKSGLENMNRD
LDIPKMRSFPEVDKVFMGWEFYRMDVD
LELSRISQLCPISKMLFRHDIAEVAHE
LELIKADWFEKQKKRFICKWIRPCRLD
MEWRKLHCLRCCKRVICKEGIHKCGHE
LEIKKADEFHKKKRLICRQQLRQWPMD
LDFAKVKQIDRLHRDLLRVKLDEVKRE
LDFHKLQALSAIDKTLWSDDLEKMGEE
LDISRCNEIKKSKPELLGKYMQKTEKG
IEFQRWGTIKGVKREIFNAHLCTMSKD
IDFKRVQNLKTGRGDLFTEAICAPERS
LDFMKWNIFKKFNEYFIECAISSMEKK
FKWTDLPIMRQADDDLFDNNLFKISKK
LQICNYDALKNYREEMWEPEFKRPEKK
FDLCRLPKFKQKREEFFEANCRDFEQK
FNLCSFKNYKEHHQEFMECPLENYSRK
ISMCDWEGIRPTPEEFFDCSLQGIEKR
LGLCGFDFMKHMTNEFFECEFHKIDKN
LKLKQPKGIRGVERILIKEMIEGFDED
FDFNRLKMIKDFKPFLMHTKFEQWEHP
LDCEKIQYMRSVKIWLYKKRLMDFDKE
IELCKLDAIKGWRTYFLGQTLRKWDQG
FEFPRLEELRKLKWYLYPQNVRSIDDG
FEVPKLKSLRDVKVHFMACGFENIDHA
FEFVKWNRFKDPRNHLVRPCIDSCDRS
LEFHKLEWIKGIKAYLWYDHLHKLEPK
CDLHRWKNVVNCRRLCLREDCGKIAVE
FEFPKWSRCKDARWLFVPGNFCSCDAQ
FDFCHMTGIKNHKRHIFRCPLGGPEPD
FEFCRIKRFKPLEALFCHADLEKHEVT
IELQKVETLHPLKWMIIDNSLNDWEAK
IEFRKFPRLHEIRHHLYHDKIMEASEP
IELSKMPKLTEFRHHLCNSGFGSCSDP
LEIARCDTWEPIKFRFWRNNMREMKES
FKLRDMKHLETSQKRFLKEYLEKIKES
MKIMEMDDCGKEEETFMAASLSNCSNK
FRIEEVSKCKPHDEDFCGKHIAPCDDK
LKLPNLKVMTGIDDYLLAYSMETCEMK
LKFPEVKNLRNVEALLTPCDLENWSGK
LKIKSMKDWMDMEAFFFGENLDECNIG
FKFTELKRCGEADGLLMEHPVDKCSIN
FRLCECEDIIKMETLLMRSNCMKWNQE
LRFCPWKWFSGWDHELLQAECDKMGRD
FQLCTCPVFHAPKEDLYYGCCWKMDKK
VKLCDCSALRTCKDDLMWSQCIKLERK
MRFQEEKGIKSWDMELIDPDVEKCERS
FKLNDWKQIKGHDTEFYNTDFENVENG
IEIRRIKHIRDTRCEFLCTTFDEWDRC
LDICRLSGIKKNKGELLAPSFTNLDKP
LEFDTITCLRQVKNYLYCRKICEYEKK
LEMEKIGQIRNRKWFIFEKHLGECEMK
FEISKVKRLEEMKKIVVKPHFTEVKLQ
LDLDRYQWIEPQRKMIIKRKLKDWKYE
LTFNRVSVCDEQPHRLCKKSMNDCRED
IDLYKVGGWDKYKFRLEPEKMPEKKKQ
LNLVKLTAWDGYQKKFRARDVRRPRED
IPFKPIHKCEPVPKKLFTEAVCSCRES
LDIHTCDKLEEWSGKLWPQRFRERREQ
LELKKYNDCDKPKVRMFAEKVHDCKDA
FTCTKIEKWEERNCRLFCGVVKQCREG
LDFNKLDPLYNPKKALCRDQIHKCPTD
LDFHKWKYLYDVKKVLWPESFENPPTE
WEYYKAPGIEHDKKKLLRDVICACKDE
MEVCKFSGFEGTKKRFRKGDIGKKTEE
LEIGTAAILESEKKWMFKGWIVPFNME
MEWMKITSWDGWRRHFIKGPFNSMSTE
WEIVKLTRLEEYKGRIHCPKYADTKEP
IELSKLDKMQEFKRLLLATDIHNCRCE
LELGHVDAFDGHNRHLMTQWLRKWKLD
LEVQRVDLFCPVKCCFYKKWMRKMACG
IELSRVEKLWNSKVCLCIGAFKHLPCG
FKLQDPKPIQKHETCLCNSPLETCSCG
IKICDLKDICRMENLIAPPSLEKVEPD
MKICEIKAMKAQESDFIGCSFEKHEDK
LRWMEVDNCEKTEEHICEPSIPECTNR
LKFEDMGALRGCEEWMMERTIYEYECR
IRLVDLQEYHRLQECLCWAHLKPNSCR
MKMMEIDPFCQIEECFCESSIMQSTCR
IKFMDEDRICTMDMCLCDATLKHCCCK
FKFSDVEYVERWEACLMPAEFRQWKCQ
FPLDNGESICNFSTCICQKCLRDLQCD
FHLADYDDCCKIDCCLVEGAFRTCPCN
FRIWEKDEIDKWEACMCWTTFKAVTCS
IRFVEFKRYNECDTCIWHCAFEKISCH
LSFAKEKKVCEVSQCLMSGPVEPMPCP
LRLYDWKEFCSLEVLIFVECLGTLPAT
LRMKDHKAWGAWDTCLFEEKWEKPKMK
LRIKDFRMLAPVEALLLHDFLDNFKGD
IHLMELRQISKIEEVLINYRIEEVGCK
LQFEKLKTWKSVARVMLRMRLEERDFD
LDFARRNQFWPCHKCFCSGKFFDFPCD
LGLNNFRDMCKMGKCIMKERFPSLPCE
LQLHTFGEIDRQNYCFIPDKFMEVKCP
LRFTDVEHFLEFDEFLWANRIFEPPVK
LRFEEFQDITKADDVIFWKRLWDCEIP
LRFSEVETICKMDDILVTAKIKNFSVK
LRLSELESFDRWEGCLFTKAIKKFRIN
LKFCEVNKWDNDEDHIFSCNLPKVKSK
LKFRDIGQIAKFEPCLQSDDMCKLECS
FKFLDFPFLRRVDYMLCMACLVKGECK
IKFLEKDQFCNFEYCLCPKILRRTGCQ
FKFAPIEWFCPMEDCILACQLKQMKCN
LRWDDIEWVCPCQECLIEKWFKPTGDK
LEIEKIEYFHEVSDCLMSKHLRDLNCH
FEVDKCEVFAAFKKFFMKKPLNQCPFE
IEFEKIEKFGGWSSWLPNKDLKSSGSG
FECHKFDGIVSMKCVIINHTLKEISAP
FELWKCRELKNVKTLIFPGNLWDAEMQ
LEIVNVSAIEGVKRILWKCELITLRLD
IKLNELKDLPHCDRILCKDDLEDCEVD
VDINNCKALFGLNMILIREKCDEAPFE
LTFGNAKEFHKVPKFLMNPRFAECTME
FTFCNLKEIGKFEKMLLRKTFVDLRVE
FGLRRMPNWEKFPRRLFKQPFCKQRDE
IRFKDADAYDTAPSHMWYQRFKNRKDH
MRFQDCACIDAEEERLIHNSLIDRREK
FRFIDLPCLTHPDEHLVNHKVLEINHK
LKICEIDKFGDCEEHLMDHEFPKPADR
FRLCDHEIFRHVEEVLLECRMNECEGK
LHLCDMSPFRKCDEYIDYCKFYNREKK
FHMDNCAVFRQQDDEFEENRCVDHSRK
FEFDRFPSWKGFRDELLWKKWKEFDKK
FDWSRLKEMKKLKPVFVNNPLWGWELQ
FEFGRNREYKRLHCVFWVPKFDDRDLC
LEMAKCKRLKNFKGLVLHPHFYSADVK
LEFWKMPRLEDVKWYLMAMRFVEWKLN
LDVWREEKIHEAKPCIIVPKFKELPHP
LNLGTWEYFAHQTDCIVDSKLREGTCR
FKFVEMNSFTNYDDCFMNAELQKVPGK
LKFQEGERWGNVEPCIYEKQIRKPRCK
CKYNECKHYRKCDDVIMENFCPPADFK
CKFMECENLGQCEEHILEHDLREVQTK
FRIYDLGWVTHHEENLWDKNFVQLNDK
FDIGKHDPIKNFKYFIFDACFREFEHR
LEIPKMDRLHDMPDLVFECQFKTASLK
LDLCKWDKFNQVKTVIMRCSITTVNID
LNFVQVNSFGGIEDLIFDVHLEEAEIK
LKLCDYKQLQPLHDWILECDLDKWKFR
FEYCKCRYLASMREFFWRCPCWPMGYR
FELCKLETLAQTKRHLMTCGLKPAAHD
FEYTKFKGLEGMNRFLFKQWIEKFELE
LDWKRLRLFIPCKKVIFHEWIHKVPID
FEWPKLGRINDAKRYFRKHDITKAGQD
LDFNKIPSFRQMKMLLMHTSLYSHNVQ
LDLCKTKCFKGATPYLYNNQFEKYDPK
MEFLKLKPIHQIKKWFCKGSISDAEIE
LDFCNLSGMDGLRRRLLRCALTTMQRE
FDFCSYEMLMPVKRVILDCPMRKISIN
FDLCRMEILTQMREILFDCHLKTYQGK
LEMFKMEYWTNARPIFWHCRFKDPGLS
FECDKFEEWDKLRDIFMGRWLREMRID
IDWHKMKGWRSVRKYLLKCKFDQIDMD
LEVCKADALEAVKKFLMRCGFHDMPFE
FKFCDNDELKRWDNLFYPCEVNKIEVT
FKICEYRHITEYDRLLLPIEIDKVHLD
FRLPQGKECERPDRQFCRGHIPKCKDD
FYFEGFAACETYKNRIFKRALCGCKSE
LEMDKYPKCDSKKRMFWKTDFCACKHD
LEILKLSRFMDVKQLIFRQKIFEMRVD
LEFQKLNKIRDVRGHLIYPQISELDTG
FEICKAPIFKERHEDLFACTFTPMDTK
FDLCRYNHFPQTRGFFFGCKFKQMGWS
LELQPCECIDACKKEIWNPPFKEPKNE
FELHKYGRLREFRPLVIASEFGKVEWP
LEFRKCHGFRDVKMFLWIDKITDPEPE
LELWKFEMMRPTKAVLCGRTLKPCECD
LDLVSAERLYEGKRLLCKATLKKHNQE
LDLTKLTTWSDLDRLIFQEGLCGMSME
FELENFQPFFEAKRCICPKCLPGCACN
FSLCGWDRIGDFRWCLLNAELKKVSCQ
LDFDNIEYFTPIRQCLFYKNLKTVHSP
LDYWKMEEWGKLQSCLWKPGFKDFSCG
LSFKEREGFGGAQGILRWEELRKDGAP
LKLREVKYFGQQESGLQSEGIEKYDPS
LKLTDLKKFPEVEEVFDWGDIDNKSNR
FKLAELKKWDEVNYCFGAPQLDEEKIP
FRLHDMKQFDPMELFMVCAKFDECRFP
LKLCEFTPLDNMEKCLCGPHFEQIRCN
LRFRDVRQVDGSDHKFIKDKIYGVKQE
FKFKDAETFDHEEWKLVSGAIRRIRGP
FKIPEHEGIDSVEYYLYTMNFKDKRPQ
FKLREMESFPAHDDGIHNPEFKRHQDK
LKFCEIRSFEHYETKLYKGKMEDIKDS
IKFCDQGNLSKINELIIHCPLTRANLK
LKFCDPHNLNGVDDVFYDCNFDNFTPR
FKIAQSPRMRDISELICDGCLQAFDAK
LEFTRMPRLKETRYYVVERAFAHADGK
LECEKMDGFTGAHCCVLGRRFRDMGVQ
FELDRMDKLKQMRQDLLPRTIKDMTTN
FEFPKMDKLPESRRVFIRYSFRKLGKE
LELSKVPKLYDMKPFIVRKYLMECNAE
FDIRRFTWFEQCKKWIFKDSFYRFKHE
VEFYRLAPFGRMKCCLSKEKLVESNCE
FDFNQFEKWSEMKTCVCEKSIRNVPCS
LEFCRIERYADVKLCFWTPQLKRFQCG
LEIKKSKRICSHKLCLCADQFDDMPCQ
LELKRQRPLRELRMYLCTEDFEKVDGS
FDLKRMGALRSHKNDFLGENFCQVTKG
LEVAKMQPCKRQRPDFLQTQFCRCEPN
LELGRAPPCKQQRVEIIAGPVSPCERK
MEVRKFPWFKPARRWFARNTLCGAECD
LKFCEEDYFDKGEEWMWPCRFTDFDVK
LRYFELPAFTDIDEFLFEPKLFESPFK
CRFFEAPQIQECDECFVEARLEDMTCR
IRLYEITGFDANEERVYPQKLPDHRDK
IRLREFKHLETGPHIILEEKFEDVKLK
FKFREMPTMESSNDHFIQESLGSVRDR
FKLDETGSIKSKSHEFMERDLPKMEYR
IKICECKTMRHVKPDFYPADCTKWDKG
FKICECGWLYKDEQRIYEHTCYDMNDK
FRLAEIQDLEKTGDRLIQCRFRDWQER
FKLPDMKKITKADALMLCSRFEDCGIN
MRIKDPKWFIPVDVWFFQEHWEDMTEK
FRLRPIKYFRPVSDWFCYEEFQTCEMK
IRLADYDKFYDVDGIMLGSEFHKSKIS
FGFSGLEYVVQAGECIWDSPLRKIACR
LDFYRIDVLGGMKSCICNVNLKPAKCQ
FEFCRNDEYDKCKKHLFRCDIKDHKWE
MDLERWDDFARFRAFLLKRVLKKMGLS
IDFMKWEYIWDCKPCVCPAAFKSFPCK
IEFAQAEELCKVKSCFCYNCFRNMCCR
FEFMKYDRFAPMKACLVPAELQRMDFG
FEIAKQEWFCNQRRCLCGTNLKECACG
LEIKKGQYLNESKQCFCGEAIVSIPCN
LEFRRIGSLAGCKHIILQDKLNTMPVN
LDFRRYKFICQNKMCLIHGSLDKQQCT
LEFDKFERLMECRVCFLMRGLTDIDCG
FEIQRFDEIAKMSKFALKRNIKDISLE
LEIEKYDMLPPFKGWLVGHKFKDANMT
IDIERMNELKKIKMFLLRKWLSNTEMG
LEYKRLRKIKEIRRMMIKDTILKINCE
LEFGKVGRLKDFKYCLCDWDVWKCECK
FKFRDSDDLPGPDELFFEEYLQSMGCK
CKWRNVKCFITCDYCLLEETWISVDCK
FKIKDLPWLVPADECLYEENITGVGCR
IRLKEIRKMHDKEEWMLYETLWKWEVK
LRFVDIKQWQNLELFMFEGHVEDAKFN
FKIGDCKRLQDVEEMIIDTSCYKIPFH
FTFCECNEFWKCDEIFVTCHCDDPPEK
LKFMEYDMLDPLDDHLFEVEMKKIDER
LRIIDINGWDGFEWCLFDAEVQKHSCH
LRFKDLRTFSDCEHCLCYKTFYKYGCN
LRFMEIDDMTKVEAVVLQKSFKSVKFK
FKIVDMEVIGNMEEAFYESKLADLSAK
FKLFTLDPLWGFEELLMEQEVRKIGIK
FKLLEVEEWDKMDWWLVWAVFRHTSNP
LEFFQLERWDEITAMLFSQSIKDFRMG
LDLCKLDKLIELHALILDCSIKPFSLD
IKLHNFKALRDFDWYLWCRPFGSLEFP
FKLDNCSTLKRCDSWMIWKPFCQIETP
LKIEEMGWLKPPEEFFFNRKWTSLEWK
IRFHDFAWLNEVDDLVIENRLLDMQVK
CKWRECSSFYRCDEMLWLEPLLNPPPK
FRLRECSGLKSYQEQLFEEHIGNADWK
FYFRQFDDICNQPEVLFEDDFSKMCLK
FELVNYDKLKDTKEIILEHRFCTLDWK
LEIEKFPAFRGLKEDLMQKPFAQADRR
FELAKAKWLRRNKHELYCGKIADRNRG
FEFYKFKVFKDSKSYVWRTPFDSIEKE
LDFVKVSRCKDAKPLIFGPELCYFEAG
IDYSNFPALGQIKKAIIREMLVPCDHE
VDLRRIGQVNKLKRRVFKEPLWPMSED
FELKRMSDIRKMRKLLLTEGLSNWQMD
FEFADVEPICHIRYCIVSAVLQGLSCE
MDMPKFENLCKQKWCFWRPVLKEIGCE
LEFEKQEQITKLKCALWNHGLKDMSCP
FELAKWEAISTTKTILMKWALKQMTVD
FDFANVEHFSDLKYCINGNDLRKEPKD
LEFGRLEKFVDAKFLMFAQMLKGMPAQ
FELRKVASFEGLKKFMFYPELKQMKPD
FEFMKIDKCHDMKPLLITRMFCDCNIK
FEFCKVDGFRRMKAFILGVHFPHVELG
LEMCKLNYFPGPKWWILTCHFASIDPP
FDIQRMKYLKNNKKDFMTCEFTKCEKD
LSLCEVKAIKSRQSDFLTCGIEEVERR
FKLHEMNQLTKCECGFFQGAFAKVEGS
FKLKDMPSLQNDNVYFLVDRFVAVREA
LRYKEMPWILKIDSVMLPDEWFKFALG
IKFREAKPFGQAEYCILPGNFETVTCP
IKLADMKYFPEWDQWFYYAPFENMPDR
LKFASLRNMRNQEHDLYPGNIWKPDNH
LDFEKMQTLKDWNNEFIRKGFPSVDNS
FGFESCRAFKEVSDEFFFKIFTPWDKH
FTIAQVDQVRKMQDELLEHTLRSIEKR
FEFPSMPHFKETHEEFYDPGFQDVEKR
LEFQKGKTFCERKRCLVKDNFEDTQCE
LRFARWREFMKMEHFLEHSRLYNRPHH
LGLRGCPRLDSCNEFLEAEKLYNHKRK
LKIKEWNQIEKIDWYFVGEKLGEFKQS
IRLHELKQFMNAEKCFCDEGFERCSPE
MRLREGKHVCSFDKCLCKDALWRIRCQ
LRLQENDHFGSAEEMLLEKWFRRAGIR
IRLYEVDPFDEDSDRLFTPCIRGMKEK
IRIMEINMIQKDDDRLVGTGFMNMNEK
FKFLDLGCCEGENIRLWNSRVCDIKDG
IKVYDVTDIEKWDVYLYTRGIARQKPG
FRFGEFKYFHNKESWLCYGTFEQFSCG
FRFDEFKQLCDMQRCMIWTDLEEWKCE
LSLGATKYMCSVSHCFLAAEIEKWGCE
IGFKDLKEFEKVNRCLVKEFLYNAKTD
FELKRAGCFDPYRRRLWQEGIAHFRPE
CEMRRCKCFTCIKHRFYKERFNDLPDD
LKIIDLNMWDRYDERLWVARLGEHKDK
LRFVEAGGWDKHEDRLVTTKVCEIKEK
LRFQDAKHFQTGDKTLWKRKITELKGE
FEICSWECLDVQRKRFFKCPMRDMKDD
LPICQVRVMDSPKDRLLKCKLQEIDED
LKLCNANMMEGEEWRLHGANLWDPKEP
IRFTDKKHCEREDGRFLPDEIFNCKEG
FKLREFEQCDGPEQRLLQRNIHRCKNK
FQFSDLSKCEETQLKLWGAEIGKCRDG
IKLTNVKRWGDVDCVFYGKQLYKPNQK
FRFGEYDSFPGAEDWLLETALHGFRLR
FKLREVKEISEMEACLCYEQLERYEHK
LRFRDFNYIRKCEYWLIEETLAGQEGK
FKIKEMNPLDDVQYCIIDEQFEKMGAK
FKFQELQNLDKSQSCFCDDELLKMKCP
LRIFDYEDLCTGEDCLFDASIKKHCYR
LRIYDYEGLGSFDWVFVENSFKDCGCK
LRIEDWEHFVSCEPLLLGKQLKHMRLN
LRYEDMDVFCKFESCVVNKMFRNINVK
IKLGEMKAISECDICILMKSWPKIKCQ
LKMDEIDKWMNFERCIFYRAMRQMQCK
IKFVQWDGFPRVDHCFLTTEIRRMTCN
LKIDDLKFLPKFDDFLFDKPIFRMEVK
IRWDDFEALPGWDPCVFEKGVMQWQCK
LKLGDPPHFNHVEECMLDTRWHELTCK
FSFRELDHFCQLKECIWEDGMGKMGAK
MRFKDWQHLRGQEEYILQDCFYGCGIK
LSLDGFKKFGEIRDVLCKRRFSECNFR
LEIVKVNQFHEIREFMCEVPVADCDWR
LRLMEMECIEQGSEMLVEYDFQKDKIK
FHFCDQDRFEDINDMLLPPSLKKIKVK
LSFCDIEILVNCKDFIFDCRLIDIPPK
FRLCDYKPIERVDDIFLYCPLGNNRVR
FKFAEIHDFEKAESHLFGASFCDFKDD
LKLCEVGPWEKYDHLLIKCSMPDVRWD
FKICQLRDVDRVENIIMECHFWPKRYK
LPLCPMDQIRQCQSILMNCKLREVDED
IDFCNYDRFDGAEKFMLNCRFREFREE
LELCSFQNFESVDRMFYRCDLMTSRKE
LKIRDYESLDSVERIVLYPEFHRLKTE
FRLCDMKTFDDSDWIFIRCGFMNYKLP
LKFHDAKRFCNIEWCFFDAYFMEPGCK
LKICEMKRLCEAQACIVYATFEHVHCN
FKFWELKHLCPANGCLFEDRLAEIPCK
FEWLKLKEFCTWRKCIMHGALDQWHCD
FDFMKFRRFCPCRNCILKAEMQKLACE
LDFQNVPWFGGFRICLVKRTIYKMSCE
LDFNRIEKFGTAQHCVFGRELKRISWE
FRFENWEDWCKMQICLCHKELKHMQCP
FKLWELNRFCDFEECVWARSLWEMHCN
LRYEDVPLCWGYDEMLLYRYLCSCNWR
FKLGSCPGFRPFEEFLMFKTFCQWEIK
FRMDSMPIFVAFEDCFMDREFFRFSCK
FKHNEIRAVCGLEDCLVDSYFQDIQCK
LKFMQWQPFEGADELLLDCSLPEWKCR
FDLCRCEALVQMKWLLYNCPCREAQVK
IEFGRIDKFPEFKWVLWHGTIKDFGPG
FHFYEFQKFDEFDGCLCWRGFCKQRCT
LDFYKIKCLCPWRKCFIRHTISNWSWD
FDLCKHEMMRRVSRILYRCRFHDFDQD
IDFVRMDTLSSYKKMLIQCDFSKCQFE
FDFAKYEDFMRVKTLIFHPWLRDIPMD
FEFLKVDMVTQCKKHLARQPLKPWSTE
LELTKSNPFDGIKVLILPGKIQESKIP
LELAKVDTISDFRGWFLPAQLGEFSMD
LEIRKVEGFKGMKIILMNDNFKETSFK
LEFRSLEFLPQHKDCILEEEIVRLNLK
LELKNVPGFMSWKTLLIPDKFMERPVS
FELRTVSNIEGCKNRLLHENFAKMKCN
LDFRRTPGLEGIRDVMIHEHIYNFKCD
LELFKYKIFHTLKRWLIKYKLCQPDPE
LEIVKCPSFDNMKKYLCRATVQKFRTD
LELATVPCMDSIRRRLFRANFINGKRE
LDWTKFEKCRDMKTEFFPKALKGCDRQ
FDIYKMKYCKERRAYLCACGLVTCERA
IEIWKVKYLDKWKKCIMRIGLAAISCE
LEFARVKYMHPWRKMFIKEGIEDMHYD
LDFFKIRRLRDQKMMLFMQDVDHCELP
FDFAKSKAFKTPRRECFRSSCEKYGKD
LDLDSVKNCKEPSGEMCASQIEKCERA
FDFGKMKELKTKHSELIMPAVEKLQKT
LGFAPIKAYRSSSIDFYAHSIERPERP
IPLKGWKGFRNCTGILWYEELEKCETK
FDLKRIRDFCNFNRWLCTECFLGAPCP
FQFKGMKCMEAPQPKFHKDKMEQYKEP
IGLPSPGPCDSNTKKLLKEQICQCKNE
LEICKISHWDDYKCRLRHDEFCQGKDE
FELWKLNGFPGIDRLLVKMPLKECHVD
LDIMKLKHLRELEAYLVRAGFQKLEED
FEFVKIENWRDLKTRLMRTPIRNCEEE
LEWCKLTRFRDVKRHLYRKSIVRVDRE
LDFDKVRGLKGISHYMMRRSLYKCEIE
LDFDTMENFPKLTKIVLHREFRSFPIE
LELPKMPGFDGYNYCLCKSEFGDMSCD
LNFSRWPVITTHKKHLFTSDIWKMQTE
VDWMRVDAMDTGKNRLLRHSLQSWREE
IELEKMKRIPDSKRWVCRRDIGKIQWD
IELKKMKCLTACKKFFANEGFERGSHD
IELEKVGCIGCLKKAFLKRCLYHWGNE
CEFQKASAIGPCKPSLWKRGIADINGD
LCLKKIGVCDQEPRRFFWEQLCRCGEE
LHFRQVDGIDNQEDRLMPEELQKTKDR
IEFMKMPGLEGLNHRLVRRSIVGMNED
FEICKWRDIWSMKKMFLRCRLFNYNRD
LELCKWNTLKGMSQELLDCGLENWSRN
LDMCKMQGLKGIRWLFYHCRLTKYDGP
LEFMKWDVLKRSKGDLFKWHLKPLDTG
FKWWELGHIRDFEEFIIDKWFVGCDIK
LKFNEMSCLKDMEDWIFDKLFGPLEMR
LRLEDHQAFRGLEDIMIDRSFHGLDLK
LRMWDWGGFRSKDDEFIEKQMCGVENK
FRLQDAEWLKGPEQQFLEKTLKPIDQK
LKLNEFKEFQKFEEIICAKDLNSWNYK
LKFMDCNEICKQEDILVQAQFYPIGCS
FKFGEREEFSPCEECFFPGELNRADAS
FRLREVDHLPRLEWCLIYDSIVNIQIK
LSFSSAEKWDEVQGCIFWENFKEGKCS
LDICRAEEIFKSSMVLFNCRIKELPLS
FEIWKFEGLAGVNDVIMYKKFRECQLK
LDIVKIEKLCEMRPVLVEPGFWGYDGK
FRIEELHRLCEMQDCLWEKKICSRAGK
FKLEDIGHLTHVDKIVLKKELCRFGFD
LKLMEFAEFERVEDVFLGEQFMDCKCS
FRWWEVKGYEAHDPKLWRGKLEELKES
ITFTQMPTCDSVSEIIVEEVLCTCKFK
LHLATWSRCSEPDERLCQDWFCECGEK
FKMADIEGMDSWEPKFHGADLGRPRDQ
FKYRDCKMFEKMDRRLVKSNIGKTKEE
MPFRGCDRLDDYGKKFRKDEMPTEKEE
LGIRPVSRVEEWTYKIFHDPLAQHKEN
LEFPSWDKFEDWRGRLAKGRMRDPKEE
FELHRWPPLDQYKGKLFRTTFPEYNEG
LDLCNQDFLEQCKPYLFACRFTEMKKP
FGLRSGGWFQPCPELIFVDKLMELNGK
CKLKDWQMFHSCDEVFLPDILVSYTLR
LRFVEHKVINHKENELMDQDIERARRK
LRFFEAKMFRSYDDWLVHQKIDELDWK
FKFRDHKMIYTMDFMMIPDRWDNLGFR
FKFKEMKDFCECDKMLIYEWFDRIPWS
FKFREEKDINPMPAFVMKDNFEKIDCG
LKFEDMEMFPKVEHVFINKRLRDIGET
LKFGEWERMEDNDSKFWSKKLKEFRDR
LKVQDTDYWEKSDRRFLTPCFRQPKDS
LRLMETKCLEPADDWLLYPRLEEWKVQ
IGLNEVKRLGDNGTKLCKEPLERCNDE
FRFYDCGVVQKDDKKFWKQRLGDMEDD
LRLCQMDTLDTDQVRLMKCRIADQKES
CKIYDCEGVEDCEPYCVQNGFWKLKKQ
CDIDKCEGFDQCTKMCMHKRMKDIKFE
LEWHKFNKFYEVNRMFIDTKFQEVGWT
LDLDKAEKFPHVSFCILAKKLREVTSG
LDLDKLDWLWPIKTFVMNAELRKYPHD
FELSKVKGLGKHKRFLINEGLYKTSQD
FELTKIKDFKDHKKTFRKEDLSKHDAE
LEFTKVPEFRTFRGWVFNSKLYDFERT
FDFDKVNKWGDLRSCVVWKKISDWNCD
FSFERVPPLHSANPCFCTKELVNAECN
FDIDRIEHLAACKKCLFRSTYRKIKCD
LELFKRNNLNEMRGLLFGMRFKEVDKG
FEVRKIQSWDETKTHICHEGLGNCRPE
IDFPRLNCCDPWKRRLLRGRLCDCGND
LNFEKMKILCACSKCICKYTFQGQPCE
FDFYRIKLLCPCNKCILKGDIENQPNE
VEMKKLRTWCDAKGCVLRETLERMPCE
FGFKSIKRLSDAQPCFLKDQLEKVKQN
LDLIKLKRLMELDLFLFSCRLEDQNTG
LELAKIQKIPEFKHIFIRHELMKTNME
IDWGKADVIETVGKMLCQAWFRECRCD
LEFPKAEYINPRKEQLWQWSFRSINKK
LELPKHDYINSMKDCIWHAELRKMNCR
FEFAKSDKLRGFKNFLVMTKLRDLSLK
FNFQDLKKLCDMNGCLANRRIMEWSCG
LKISECKGVRSWEEYLYVTNCNEIEER
FQLAQWKTLKKFKQWLLAVKLEDFEKD
IRFHTLKNWNKVEKIVWPDPFEKPKVE
IRFREVRGWDTVDWTIMNDPLEKGKQK
FKIHEHEPLDRYSDIICSRDFKGCRAN
LKWESLACMDSFDRYLHKKEIWTCKRE
FKYCDIGMIQKLEKIMIGHTCIKWKLD
LKFYECQIFYKFDAMFMHKGCRRIKFT
FRIYEHKELFKVDILLICPEFQNMRCQ
LDLATLETLVQLKELLCSADFRNIAFR
LEFPKGEQWHPMKCCMIAGKFRERECA
LELHRIDCFQGFKVLIVDYKIKEYKLK
IEVCKLKQLRRLKQFICKSNLMTCDHE
LEFPKCEPFKNFKCLMVHTALKRMEVP
IDFMKCDQFHPVKPFVVYRRLREIRWS
FDLMKEDPLGPPKFCFIDCSLKDMQWS
LDLCRYDYLNKAKNWLIKPRLREFQGE
LSIEDIEILAPAKAFLIAKDFKNLTLG
LDLASIDGLKPFNVLFLDWDIKKVQVP
FKFMDMEHFDNLEGILLPPELRNHHFG
FRFHDVKSICNLECLWITDDIEKADIG
LKLREVENFDAHEERIKTDDFHPQKDG
LRIKELPWIENNDKHFCNDKIMECRSD
LRIRDIPDFEDIDELCLDEDFWECKMK
LKFRDVDGFYGLELCLWMQNFRDERCP
LNFPDFKEWCKTSRCFVRTAFEDCACD
FRLMESKTICSINFCIWQVKFEEDPCP
IQLEKVDYICGINMCFWAKALKNIQCH
LGLEALSRVRGIGECFCARRIHDFDCK
IKLTELDYFCTVDWCFWIKHLKRAQCG
IHLMNLKLFCQGDECLLAEDLEKPPCK
LRICELKIICGAEECLLPQVLESVNCH
LKYKELQVFAPVQEVLLDDILMHFGVR
MDYSNIKWFCGWKECLLDNKVFEMPFK
CEYRKCGKFHDCRKCFCYDKFMDLPCG
FGYEKMGFLPQFRKCFCKYAFADFRCE
FELVKFDNMDECKRCIATPAFKELQCD
LEFNRVENWNTSNWCLIKGEIRKEPCE
FRMRDWEEVGKVQRCLLSNDLRKLSCD
FRLWECEEFPKHSSVFLPCQFKKFSVS
FDFWRCTHIWDHNKFMFKMELAKHGCE
VDFYKIETLMQIRRFIIRSCIRNTNID
LEFVKVDGLGRLRRILTGCGLRGSRTE
IELWKYKGWMKCRRLFDHRRMHDKKKD
IDFARMRQFAGIRKVLWKGTFEEDPRD
FEICRIDPFPGLKNVMCRCTLHSVGCE
LDLCKWEEFDKIRYIILGCQLRSHSQG
FSLCKSEHLAQLGRLLLQCRFKQMGVN
LNFCNGEALHQCKDFILECSCKNLRFR
IHLCEFEKIESDDDRIWECHFNEKKEK
LKLREASRLKSAQEGICMDDLGRCECK
LKLRPFNHFCDIQDCVLQDRFTDYGCK
IKFTDLKMIDPCNHCLVHKSLARYRCD
LKFRECSQLDKMGHRFYNQEITRVKDG
LGFEQFEEFENVAHWFEQKEMHNWKRE
LDFVNLGSFENYEKRLYKSQLCRVKED
FKLQPCEELERWERWLFKRECTSIKGD
FKFWEYGAFESWEMHFYCGDFSSNKEC
FKFKEFPVLDSEEDYMLEDYFADIAIK
LRFREAACFGPWEEYLWEERFNNVAPK
IKLPQFKLIRSFDDCIMEDWFDQYDCK
FKLVEGRSFDNLDECLVGMKINEMRCR
VKIKDLNEMQRFDMYIMYEPLQGYKWP
FKLKEYGDCDSIQGMMIAEEWCNCRGG
LRIKDLNPFDNFDGRLYNEALGGAKED
IRFAEYEAFESFDYYLLPTYIRSFKDG
FKLTQLEHLDRHNCRMYGGPLKGTKEA
LKFPDIRRCHDSDMYMFGGELERCEQG
LRLWEIEPIDQADGELYNGPFRQEKRN
CRIAECEAVDKCDQHLMPRGLKDAKLK
CSWSDCEYLWKCNELCFEKKWRDLTLK
CKYVPCGAIYPCDEIVIEEKCGEFPIK
CRWAECRAFNQCEDRFWESPLWDFQDR
CRYNEVACLCNLDEMIFDKSFFSIAHR
IRFKNIKDFRSGDEDFFSDNVEGMENK
LKFMDTKWLSTTEDYLCDVPLDPVDCR
LKIRELQYLNRMEDAFCEDDLQHCQQK
FNFHELKALNAHEEHLYEHKFVEADDK
LRFDEADIFHAYDEYILEKTIKSAPER
CKWMQCECVLSFEELLMDRMCKKINMR
CRLIECEDITKCDLVCFEGECRKTGIN
LDLRHCRRCWDNREFCWYDKCCTCRRK
FKFKNKKGMQGQEEFIIQERFEDCTMR
LKLKELKGMEGITRKFFAESFENISED
INIGDFKEIDKCDTCFYVDELEKPKPE
FRIMEVNEIDKWEEWLITHEFVRCKAS
LRFFDVEYILKIDMIMCPAGMKRCTCR
LRLADLEDCEKLDECCCGGDLHDCSCK
LDIPKGDKIGEFRACICIPHFHPCACQ
FDFCKCEDVKPINELMMDAQCTEIDAK
IEITNIGHFKSLKEFLCFKRLSEPDFK
IEFSKLPGLHTAKEDLFDKKFWNCDQK
IDMNKMKKCRDVRRVIIKPHFGKCDYQ
FELCKYDHICHYRHLFLDCKFKEMPLE
MEFDKADKFEEARALFVQRPFHEQRCD
LDLWRWERLPEFKEWLIDGQFRKQKVK
LEFHKVKSCTEARRILVHDDFERCGVD
LEITKWKSCPNLKKLFLRTRLHECGID
MDVKRLSICTQYRMFFWREVFCKCDME
LSLVEIETCEEHNGRFYCEKICECSEQ
FDICRLQTFSPMKKPLIRCGLQPVRRE
LDCCKVPKITDLGGLMVNCTFMEVELD
LELSKWDRMKEVKSMLHCSDIWKEEGS
IQIPKIKDCKRMKKTILRHQFCRVEKD
LEMKKIKSLKTWKHYMLHEPIESMAHD
LEMKKIPSVKTKKDELQSEKLVPANKK
MEFGKMQHLKKMKEEFLYGGCMGIERK
FDLANHDHLRPMKECVCDCECKKMECK
LRIEEVKHITKCNQCFCKRTLQEPNCE
IKLHDIKEMNKCDWCLWRGEWGKMKHD
LKFPDVRWFEETERRIIPGTLDKFRCE
VELGKIKYFHQASRWICTPWIEEFDCE
VEIRKCKIFMDVKKFVCKEHFEDSAAE
CEFGRCSIIDPFRRVCFKNDCARLHID
FDYCKCNVIASWKKFFYKWRCGKVGSE
CELDKCTGFSGCKVWCYRKHCDDMQPQ
LDFCKDEAFEGMKNCCMNPKCREMKCE
LDFCKCERLWERKQMFLHTELRKIGHQ
FEIYRLCHFRTSKDDLVQNEFCKLSKG
IEFQRLDRMNEVKGLLMGTDLKPVDTG
LEFCRIDIFEEIKHWLFEAGIRRFKPR
LDLKTRKPLGQDKKCLLWDKFEEVGPE
FELRRLKGMGNVRSGFMREGMERLGSD
IDLGRFQWLDELRKYLFQQDLGRMRPE
FELFKQERWDPFRKLMLPCHFRSPRWE
IDWRKVKGCKELKHFVLKHDVEKCDME
LTFIKIRVIKSQDKYLCRASIVRCDWD
FRLGDVQRLKQPEGLLIQCALTSLEAK
IKWCPVNALKPQEEYLWNCKCADIDPK
FRLCEVDLFDPAEEFVLECGLKKIPGK
IKIMEAEHLTNLEDVLMEGRWKNLHVR
LKFNDFPKLKEYAEWIVDKEFPTLERR
IKIADIGPLKQMEDWLVAAHICSLEPK
FKLCEVNILRQRTEDLFPCGLPPFEHQ
FEFCKFDDFDQFRHYMYKADFQRGKKD
INLQDIHSCKSEKEDLMERRLCDPDKK
LELAKISILKQTKEELCHSCLFSIDKK
IELMKWKVMKKFKWYLIWPTLSQMDKP
LEWEKCSNMAQIKRVVMKRKVDEFSHD
LELARCGAINGFKHWIWAKNIVDMDPE
LELIRFKNLTDTSNIICKQCLERWECD
IELAKIKGICRCTVCLIMNALDSLGCP
FDFVNFEFLPGVKEWIMEMTIKDFPDK
FPLKSFERFWEMREMMCNEQMKRVNCK
LELHKMDAVKKTKGNLLGKNLRNIEDG
LEIMKMKCCHPHKRHIRKHRLDECPDE
IELQKMSEVPRAKKMLLKPPLCEIAYD
FDLSRLNKLSEIRKMLLKGKIKNITFE
LEWFKISNLRDVRRWIIYSDVMRVDLD
LEFERMGELCKIKKFCCRKKLPSAGED
LDFDKASKLWQTREFFISRKLRNTPCK
FEFCKADHFEEVRQILLRMQLSKAKFP
FHFCEVNDMEKFDRLLFHVYIAQLKTD
FKYYDVKVMCNAEKVMFKKEAEKLPVD
LKFGEVKEYQKQETCFFRNDLEHMSCD
FKFGQIRPIRGGEYELCEGHMDNVERR
IKFKEARPFKGHDEMLMTDNVDKCGSK
CKLREIKCIGHCEDWMVYDPVENVKIK
LKWREIEQLGKCEEFIWQEGFLNLNPK
FRFTEVETLETPECRIFYKQIKRCRDH
MKFEDIDPFEHWDGRFISTKLQEIKDS
LRFNPFDSIDKIGCRLIGKKLKEVKPS
FKFCQWKRIDDRENRLMSANFDKCRDQ
FKLYEFDPMHSNEPRFIYKGFKKCKDR
FKIHEMTHLEEMNFILCMHCMDNCKCA
LKCRDIKVIEPWECHCYCERLTKDRDC
LKWYEIGTWDRADPHLICPHLGRLKCC
FKVKDLEQVDKKDCDLICEGFKNIKPC
LKLKEVDAWDKEQGRILVEKIHNMKDT
FRFNEVKEIERVEGMFCPNKFEDAKFA
FKFEELNDLWSLEQMFMHRGFYSVPND
FRFQELEYLQRVDYCFVLKPLKNLNCP
FRLTEMEHVKQGEDDFIEGRFHDLQDK
CKFLEAQCFTPCEEYLYMQNLCKQRDK
LHLHHHDPIDQFNAHLLPARFKELKHP
FDIPRVEPIEGQKAKLVTHKWKDMKQT
LRWTDQKHCEDMNRWMCRSNFWECKQD
LNFKEFPAWEDIDGMFCLEALAGCKPP
LKFCEIEKIDELESWICDMPLGSCNPS
LKFEEISDLAKLESLMFARNFCNLKCN
LKFCEVDKLCDRDECIFPCQLYPIQWK
FKFPEIECLGRRDSFLVWREMRKFNMK
FKFQECRRIKNHDDFFVHPAFEPCDVK
LKLYEMKAWRAGETDFWEEKLWDPDGK
LHLADYKTWNDIEELFLYECFEPHDFK
LKMAELDVVDGNEYRLFEGKFINLDDK
FKLAEIPVLDGAERRLIHAPLGQLSDD
FKWEEGSKLEEHEDRFIPRQFSPVKSG
LKFIEVECLGKTDDHLFDSPFKPWNCR
MKVREFDHVDGQEAQICGNQLKNCKPG
IKFGEADKYETCEGRFRCPSWRNTREP
LKWMEIEMWDKMEVIMMETKVKDHRFK
IRFCEAKQIDKYDEWFYQATLLSANMK
LKFCEISKFHENSEWLMYCYLSSLRHK
FSLCGMKSMGEFEDLMLQCKIERFGIK
IRFCDFKGFGGVDWIFLQCAFETWQIR
LRFADGGALEAADHRFRMNTLKDNREH
LNFMDFETIEGINSRLCYAGIKDIREE
LPFGQMENVDEMQPRFLGATMKGCKDR
LELAKMDYFDEAKQKFLTTKITDWKER
LEFTRLEGFPNAKSYLLPHTIKRFTFE
VDICKVERYAEWNAFLIMSDCKDLNME
FNLDDQETLETVDRLLMPKYFKSWRIE
LELSKCETFEADGKRLFCGQFKQCKYP
IKFTDLERFESIEQRLTVAQIKKRSEP
LKLGEIERIDEPDDRLLDDPFINADGK
LRFYDLPYLCKIDECMYDPEFCSNPKK
FKLREYGYMDSMEDHLMCDWFFPFRHT
LKVKELSVCDSFQAHLMDDDFDKCKNR
IRFQECKDFPKLETMFFNVPIDKPSID
FRLRDAKDMDKMDTRLCKEKFNRCKWQ
LKFHECKEMPKVEHMVISDQFGNVRYK
FSFASHEELDKADRVCVRAELKKLKCD
FDLPRMKELARFDRCLVKGGILKDSCE
LDLDQVEYIDNVKAFLFRKNLKECKLE
IGFCGQDAFEPEDKRLLRPWMQPIKGE
LKLADKENLEKRTPRVFTGKFKDSKDK
LRWIECEPWDQIDGLFIGAECRRMKWN
FRWWDLEHVEKPEIWFCPKGFKRCKVA
LRLCDYPDFESPECILLRCEIVRVKVD
LEFCKIGDIWRIKRIIYQCKLVDPNLE
LEFCKVSRLTDLKTIVWCSRFWEVGMT
LEFMKDETLDQPKCIFFTPKLKEMSLP
FELEKCEPLPNHKSLPIQKRIKEMPCN
LEIERAEDLARCKMVILTKKFRDCECS
LELVKADCFEPEKRKVFQAQIHQIQNE
LEFKRIRNLKQQKRPFVKEELWKFEIE
IELWKFSAMKQTKRVIARHDMGRSDKE
FELAKFDCFSHDKREIVENGLQPMQKD
LDFWKMKHLGQYKKALIKPDFYRVNKD
IEFGKVNGIRNSRSELFYRRLGDMERD
MEITKGTTLKNTKVDFVSDKWEDVERG
FELVKIQQLKPWKGYLLCQYIYKYEFS
FQVDKLKRLRECSRFIMRKYFGPLDFD
INLCERKRIDEVSKFLLSCDIEKVKRE
FGFCGARIFKQRRKELLRCTFETAESD
LDICKPDKLGQAKKMVHRCKVRNYGPE
LEFCKVSRIEDFRQIMFSCNLTSLPAD
IEIDKQEKLQEVKMVICPRPFYHCTCS
FEFWNDKAFGAPKHCMIRGEFSRYGCE
IEYRKIKTVVRPTKCLMRDHMYPIAWE
LEIMKQQIFEKSKRHLLKVGLKNIKMD
LELAKADKLEGMKKMFIKKGLSRVKCE
FDFCRPTYICKLKVVVLKCKWPDIAVE
LEFCKFRDFTEFSPLFITCRFYEAEYS
LYLCRVKALPDFDRIILHPELMKIQVD
LNFCSIEDFEKGDGMILGCTIRSRKIG
LNLAQLKEMTKIEKIFFRQQLWRFKVD
LRLADCNKIEDTENRLFMAQVANMRHE
FNFGQIEDIDRHDGRLWPCNFKDCQEG
IEFYNVEKCEEIDRKLFRGEIHQMKDD
IDLAKYDWLEPVKVKFFKGKLNDCKDE
IEFMKVKNVPNMKRFILNQDVMKVPME
VEWKKIKSIHECKPWFVRDHLAEVEKS
IEYKRISVWNACKRPFFRDAVPNMNYE
LELCKCEAFDDRKERFLGGPLCSMKEK
FQLEKLERIDDDPGRFFKSGFHGIKEE
FQLSEFPSCDKTPARLYRDYLCQCKDD
LKIADGSQCENYNARIIPNSFCKCREG
FRLKSFDHCDEDSVRLLTEKLCNCKTA
FNLYTLQWCDNHNIRLCIEVLCSCKDA
IKLKEVRTFETMDERLLYDVFERIRQP
IDLKSCSGMDGCQNRFRREDWQRGSDD
FALCNVKNLDNHPKRLMKNECVKCRYE
FSICNGQSLDNMDKRLLKCTLIGCREE
VKLYTCPTMDRIDRRLLKPSFGSVKEE
FKIPYMDSLEHWDDRLYESKFRNFKER
LTVWKFEEWDKVDGRLHRATIKDHRDD
CRYQDCECYENWPWRLRGKNMKKEKDP
FRLRECNGLESLEIRFHPEDCAKLRDP
FKLAQWAGIDGMEKHFCPGGLENCRND
IEFTHVTDIDRYRKRVLKDWLPPVRPE
FDLQKFTHVEAYRKKLFKSKISDMHEE
LDLAHAHAFHPVKKHFMKTKFPEWQHE
LELNKVRYFKKHRKNLWRKRFPDMSWE
LELKRISNIKGFRKYFWKDKLTEIQGE
LEMWKIKPMTNLKKSFFHPRLGDCETD
FDLANCDKMEQIKRFVFTAQLHKCRAD
FSLVKHEQFPRCKGCFFSVNLKNFPCS
FDIPNFKNFTDWRDCICAWNFYPLDCN
FDWKKAQSCDEQNKHMCRDCLGCCNPD
LDISKARKFGPVRLIFFHPTFDSMGLT
IELRKLNAFKGIKALLCCDTLLEFECG
LDLKRVKRMRDCRCPIFSENLEQGPST
FDLYRLERLKEMRYCFVTGDFQKIDGR
LEVARLEAFSGLRTCICPANIRPVKCN
FELMKNDMIPGHKHFLVKCRFRECNHD
LELPKGEGLEKPRYPLMHARFRDCKWE
LDFAKYKKLVDGKKFLLRATFGDMSLD
FDLRRMDKLEDMNAIFIPDNLIKWKCP
LDFQKCDHINGGRGELFRKQLRRMQRS
LEWEKSEMLCGFRRMVMERQMRDINCD
FGFEGRESLCECQGCVLQKHIKKVNAN
FNFVPMERIYDIKDVFWAYDFRKMPGS
LEFMKLEYFHECKNCFCRAPIWSADCD
LDLMKMSRLNEIRYMMIRASFPDYDFD
IELMKISRFPSFKTCLCQPRWDNMSCD
LDFCKVQQFYDARWMLIGSTFHSLDFQ
FDLERLASVKDYHGFLMGKCLVPIEYG
IELEKCGDWKSLKFEFLDKHCPDRERN
FDLYDLKYVHSFRKFLCPTTLERCDSE
FEFVRFGKWSEVKSCVCTRSLPDAECD
FELYRWDLLCTWRPCLCANIFRRCCCG
FELSRFRTFKRIRTYMIKKGFDSFDKD
FDIWRKRQFKPCNILFFGGNLENHDFA
LEITRIKRCRDVKRICVRPDVQRCEME
FEFYKYRSLTEPKKMFCRQDIPSCSHD
LELYRLNQIKQIRCELFVRNIYDFDHC
WEFTKCDRFDEPNPRFWWQGLRGCRWP
FDLTKFEPIDPERARVIGGEFRHGRGG
FEFWPWDSIEQQNSYILKWHFKDVKQE
FTIHNWDPLEGVQRVLIKHTIKELKIE
FQICGFEHVEGYSVRLFASQLKKKRDG
LRFCDLEALEGGEWRFLPPTFKGVTFG
LKLVEIDWIEPHQGWLCASEIRKVRLT
IRLCEQELIEPQSTRLWDSRFREPKER
LKLCECENFQDDEVKLLHASCSSAEDS
LRLREMKNVDPVDTRLLNNTLVPFRDN
LPIDNLKEFDKTPKRLCKDHVEDANEE
LHLVTVPCCEATPHRLWKTGLCGQRED
FELMRCNSLDTDKKRVVKTAFYGVNYD
WELCKMRNIEKWKARFWAGRCADMKET
LDIREFPTFESNRVKFLAQHFPDIKES
MDFCNYKSMCSWKRIFLHCKLEDFSYE
IDLCQIPAFDSTQRNLMRCALHGQKEE
LHIHQIEAFDHGERKLVREELGKVNEE
FRFRDMGEFEKPEGRLLPDEFHKFSQG
FKVYQMDCIDGDEKRLIGRQFRKFKQQ
LKISPVRTFDNQEKRFFRHNFDDFRDE
FKLKEMGNFEQTEGRIVTEDLPKDKDG
FKFSDATQFDTVDEHFLYERFPNLKGK
LRLTEIERFEKYDVCLFNDDVNNFKCS
FRMVDLQVWEGRESRLKWARIPEEKDK
LKFSEIRKWEPVDYLFLLEKFDGAKIQ
FKLRDVPYFEQMDYFVFNDILPAMKFK
FKLRDINMLGRSESAFFEEELGKHHCK
LKIVELNRIWDYNGMLVAAKLGDLPFS
LRWREFKRFPRHEDFFGEEGMEKGGAK
FKLVELKDWDRVEGFLVGWEMNKVSVD
FKFMERKQFNSIDEFLQDAEFEKHGWK
WRWAECKGLLSMDDMFFPNKMEEIPFK
VRWKDCKEIQKCDVMMIWEAWAKLNYK
LKLHGIAECRNSDDYFWEDTICGDDEK
FKLEEAGSFHGCEEIMFEKEICGIGEK
LNYYSFEVLCGWKECIFEKQLRDFPLK
LKVYDIKWFCPWDQCLCPKNLVKINCP
FKFEDPNQFGRCTQCMFNKDFPKSSCP
FRFYEWKVIHKSEMCIFREEMENIDCS
LKLCEWKEFNKLEEGLMSAPMEKPENK
FKFKEFHVLGPVEDILVESEMHRGNAR
FKLAEYRSLPRLEMWFCCPQFAKCKSA
LKIDEGKWLKHKENEIFEASWEKMGKK
FRFVDFDVIKGSDDDLWDTAISNCQHR
FSFGGFHRLKQYDDEFLEAHFVDLETK
LDLRKSKKFKEFKRLLTYHDIQKFQKP
FELQNCQHFNDARQEFFQETIDDCDKN
LELMKCKMLKAPKRLLVKFKLQDLPSD
LEFWKIPKLCETKRILIQCEFGSATLD
LEFTKAKNLKNMKTCLWGCTFTETECP
FNYEQGGALVPYRKCFCKKNMASLACE
FELEPAPGMCGSRKCFHQKNIHQHGCE
LELEKVDNIHAVKSCFCVTWLRAIDCG
FKLEEPPGICPYDKCLFVRKMFEFHCE
FNIEQMKNMCDASNCICASGIEEWPCR
FRWQEIQACKQWEEFWFDKSFCECEAK
FKFRDVKRWWDREPMFCTDQFDACGPG
FKLAPLNCIEPEDNRLTRGPVMGGKDE
IRFAECDGLDGAENKLIQNDMKSVKED
FRLRDYDKCEDYEWRLCVECLGTFKCA
FKFDEMDSLDSMQSYCLATELRKMRMS
LTFCGIQEIDRMSTHLVHCQIWDIKDE
FDWVKRENLDGIKRYMIGAGFRKLKRD
FEFVKLESLNKMKSMFTRNGLRELKTD
FELGRCKELCALHKFILHGALDDVPVD
FGLGSHSNLDDLKRCFLRHHFLPFKCD
LDFIKFRAINDINRCFFRMKFMEFNME
FEWSRFAVLCSHKRCMWRDNVIQLAHE
LELRSLQQMGSAKKCWCRDDLSQWKCD
LEIKKGAALSANKRIMFRDGLAPFKMD
FELYPMGKCEDAKKIWWGKDFCSCSID
FEMKKLGKCNEIRHHFFEEHICQCSDN
FELVKADVLEEMKKRLYKTYIPEMTED
LELHKCEAMDNPKVRVWKDTCADVKDE
LEFVRLPKLNGIKYMIFRVQLTDVQYD
LDFYKLDRFHDCKRVVCAKTLYRAECE
LDCMKVDHWENFKCLLVSVNIKEMKQG
LELEKIDNLISVRIIVWYKELRSPGPE
LDWPKVQAFDNVKRIILHEELRKMKVD
LQFMRIEVFDAKDHSLFHCELKKISED
LKFPGLPYFDNEESKLYHYELCRGKED
LKVTDMDVFESMEDLIVDPGFNGLKIR
FKIEDLKNFQDFEHILLRRNLHKLKFE
MKLIDFPHVCDLDWCLMQDELLKFGCE
FRLKDCQPFASCDDVLLEDNIMRFDNK
LRLADLTCLDPEQQRFYWGRMTEEKER
FEFPPLDHLDTYNSRLIQWELQNVKDE
LKFREEKNFWDLDDLICSDPLDKPSCS
FKIAEIKEWQKMNGFFCATGLPNGDCR
LRLANVNSFCNLDRCLFAWKIKEFPCR
LEFLKVGWFCGDERCLFRGQFGSITCD
LEFCKGKRLHPARKFMMRTTMDKIEFD
LEFNRLTMIKPARRYFLKHYLAPLEYD
FELRRLPTFHADKKWMCRECLWPIHCE
FEFYRMAQLCPCSRCFWMHKFIELNSE
LEIDRMSNFMKCKYFLLKAWFFPCPME
LEIAKLRGIKQLKCHLVAERVEDCDDG
FEFDKFDKLKDQKMTLWMRNVTGVEKH
LEFKRCKEFMSATCFFVQERIEDHTYA
FELNKYKTLMSMKVFLMRSKFQEVSFP
FEFCKCERYEEENVKLLGNDCRSVNQA
LEIMRMQGFGGIKYIFFKHGFMQADCE
FDFANMSEMDKIKKCFMRAEMRKKKKD
ITFCPLKVLSPHDKHLHKCDIYRHKDE
LDLANFEKIDDMPCKLYRGNMKNRKDG
WELDKFERWMEIQAFFCCKEIRQCGWG
LEFGKVKKFHECKPMFYEQRLAGRQCS
IEMSRLKDVKKAKWDFCGTKLPQCEKR
LDFFKFKPCKERKADMCPATMDPCDRA
FELSKCDYMKSCKGEFYAGNISSWEKG
LDFGKMNEIKEKHRDLIAPEFDNTERE
IDWSKWAAFKEQKDEFFNNHFVDVDRK
CEYRDCECLHCCRNELIDDDLVKMERK
FKLRDVRAFKTQSNELLPERIEEVTKK
FKIRDFKMIDHINEVLLYDNLVTLKMK
VKMKESEQWDNADQRLMWEYLKRCRDS
LKLYDIEELDRRDYTLITKNLKNDRNP
LKIREAKNCDKVDLALMPEQLNGWKET
FRFKDLKWIEKWEWVLLGEPLASHKLG
FQLKGVRFLTPKSDFIFQERLEEVSLK
IPFRSVTDFAKLNEIMWYERFVDFQAK
LGLKEGKRFTDWQDFLFEERLEDCTWK
IRFRDAKAFCSWQDCIVKNGVETFQCK
FRFADIRNFPEWDYMICEAYLEKAQCR
LHFYDNEQLCGFEHCFLDAWLREVCCR
LRLREFEYIYAGPDCLCPGTFKQSKCK
FRMDEMEVFPKIDFLFMWRDFKEHSEP
LELVRIDDYCRCSICLCIQFFRKNSCS
LEYEKHEKIMDFKWCVFRKVMKELSCE
LELDRREYFCTTKWCLCGKDYKNFCCQ
MEFDKFRYMRQRKSDFVYRCFPPWDRD
FEFYKVDALGDMRFFLVGDELFRLDMS
LELCKMNRLKDCKGFIFEGDFFHLDNS
LELDKFAALKNYKKDFWRKWFPEKSRE
LEFYNVNTIRNPNYGFCPAQLKSCEPG
LDLKKLEGFPRPKPWLRPDELKTYPKS
VEICKCAMLDDMKKWICKGECMKFKME
FELKRMKGIKGNKNYMFKPPLEDVEKD
LEFEKFPDFKSRKNELMHRTLARHNKP
LDFERFDSFPKCRGFLDHRNLHDKKKG
FEFEKFGWIAPIRAMFFHRQMGNIEMQ
FTFESIGYLRSTPNVLLKRKLGEWDTN
FKIGEMRSIGNMETWCLENEFYSVTPK
IKLEDPERVGEADTCIITRRWYNVDCD
FPLTRCRKMGDCSKCMLKEQIGRIDCE
CDFIRCENYTNCRKFIFKTHFRRPEME
FELQRGEAIEAIKKVLIGRDLKKMKMD
LEFHKIDGWDKSKGHFHTHDIKNDRDP
IEFVKHDYLMKVKNILLSVYFKDWQLN
IWWHKTDECNKCPRIIIRTKFKECRLD
IEFPKMRELFKINRVFLKRWFVDCALD
FDLFKWDGWANMKKMMLKHSLRNISVE
IDWCNCEALETFRSYVIGPICKEIRTD
IRFCEVDQVDSEEPRVCAHSLKGCKSG
FKFKDFHCCEQPENRFVTQDVCRCRER
FDLQNFGHCDEFKVHFEIEKFCEQKRS
LKLGTLDCCEKQEDRFWHKEIRSCRDR
LKWEEFDACEKQERRICHQVFWNCKEE
IRFCELPAIDSVESYLHVAECRKFKDK
FKYNDAPWCTEMEEPLIDDPVCECDGR
FKFVNIPFMKQWEEYFIWGCFHGLEPR
FRFCPCDQFKQWEDWFVECRLQQSEER
WKLCDVKEMKKPDSELLESRLAEFENK
FSLERVGQFKQWDQTMIERTLASWEDK
FGIMQCAKFRETGDDLREPYCVQEDEK
FPFKPMGRIHDVNDCLWEEPIINIGIR
LRIQEFERWSDQEECLCIEDVPKHRCR
LRFPQVDTLDEMESYLFHAEIRKTKFK
IRCAQIRTYRGVECDFYCGRVEDEPRC
FGFNQWKAIKKYTCELLCGGFETQDRC
FNIGDRKKFVPLGCLMFCGHFEPIAMC
LKIRKWKIVRAYDCWLLCGSLEKFNCC
LRLSEWKWWKPMNAYLLEDQFEEAEWT
LKFAEMKNLYKYERYLARKGFQTAKAD
LELQHFPIFCETRRCIFKKDIWKICSD
MEITKISPFCDKKRCVCRESIGQCACD
LSLSNNKSICGLNKMMMKQHLENCCYE
LGFPNLKDMRSADKVFHRAEFEHGESE
IDLGNCGTMSTYRREFFRNECCKPQRE
FKWDEVETLERMDRLIYQKEVVKNKVD
LPIPQFDALSSSNRTFCKKEIRKMKGE
FELPRVDKLHEPRKFICKSDFKRCTID
FEWCKIPTIKGVKHYFWDGSVWNFEMN
LDFCKWKRFGDMKKILTSCDIYRTEGD
FEFDKVDQLFSMKRWIVKRVFNQAPLE
FDLQKLKTFSQCSKALFRNGFEDINAD
LDLDRVEKFSDARNMLWENNLRNVSRE
IDLDKWERFYKIKGFFFYKSLREIQQN
IELGKKEKIENHSKHFCRSRLKSARCD
LNIADINEFERLEKYLWDQCLHDIKED
ISLTGVKKIKDARRYFIKEDIETVDDE
LRIKQLKSWETQGKKIHRNHFEHGKDE
LGFGPVDTIDNAGTKFRPGDFAKDKEE
FGLPGWDRLEDPGKWLVRWNLRQMRID
MEFAKQDAFNSVRRWIMPTNLRQCKID
LELKKMTEFGSLKPWFWREYFMGGDRD
LEIMKMDYLCSVKKIMVRMNFRNLSCD
CDYDKLQCVCPMKRMLYKKRLREFQAD
IEYEKLQFCPDAKRVLFKRSLWDCHAD
LDFKKWGPMSKMKRMFIKEVFFKVRFE
FELFKVKWLGNGKKSLWKAPFEREPHE
IEICQLRPIGQLKKMIFRCQFEDFPLE
LEFCPADILLPLKKMLLNCSIKNWNYE
FELEKADMLGKLRRIICGTCLKDIRCD
LDLKRCRKLCEIEACFCGDDLYSMKCP
LKLVNLRRITDLDECLCYHSFREFNCK
LRFMEVNGYTDCEYCIVETYLDKKSCK
LRFKDDRMLAPSDEFMLEENYYNIPQK
LKFPEFKQIENVDWMIDHCRLEEHKRE
LKIEEHECVEKWDNILVMRDIKRGKPQ
FRLHDLSKLEGMDTKFMGPELDSCKEP
LKLHDFPSFEGVDETFIEGRFHDTNEK
MKWRENKPFVGLEELICDPGWESLHCK
LKMRDPRVMFNCEQCFCHDYWLKWSCK
FKWKEYPTIDRAKPCLIPDTLFRLKCK
LKLDEFQPFDQADHCIANKDLSKPKCN
LRLKERRALQNCDECLCLEILDKEPCQ
FTFADMREIPKHDKCMCKPDFATVGCD
IEWHKAQEWNKFKRCLIKTAFPSAPCD
LELCRMGKIRDKKPILCNAWFAPQDCP
MDIAKHKRICDHNKCIMRTEFDRVKCE
LDIRKMGALNDVRHVFLAEGFVNCDVN
FDLYKLNGLKTETKVMMRPDLESVDCD
FDFESWEAFQEQNHDICTRGFPGCQRD
LEFVRIRFLRAAKKIMFRTCFDNLDKE
IEFAHINTCPKVKVWIWAYPICDCDPN
VEFDKAGSFRTKKYELEHRHLATREKS
FDIERMGELKRQKDDICQKRFSECDRR
FDIFKIRSMHDQKKYFVKPHLEDCARE
FELLKLGPLNSARKCIIKARFAGMGGD
FEFEKCNDFHGARKMMMKRAIAKIEWD
LDYKKMEMIATLREVLLQEYFYGWGVK
LEIWQMPRFCEDKACIWAGDFYKMQCA
IELYKASDWCRVRTCMYAGELAKPGCD
LEFRKPGLFCGTKNCFIKEGLISVGCE
VELSKLDVLKGLRYCLLRTYIKNADCD
LEIHRIERLGPWRPCCCKHPIKNCGCN
LEWWKFEALCPVKFCFCPDQMKTASCD
LEFSKADAWDGIEHWFLRRDIKGMKQE
LDLKKFKGFSQPKETVLTQKFWSMKSK
FEFTRWNRFCEARECFCNRSLGDYGCQ
LEIARIEKVSEFKGCLCSDELIKTKCQ
FELHKMDPLWSCKQCLPINTFRNLKCR
FELTRDNPLDECKMCIFKQYFFEIRCE
LEFESIGQLSDIKRMLHRRELASGDED
VEFQKVPALKNAKDDLLQSRIPEVSKR
LDFVKIECFRNIKVYFYANNVRNMDWA
FEICKFKHFNDCRRCFYAAGFPNPNCE
WELARDKPIRDNKYEFITSWIQNCDKG
LDVPKVNPFRKRKDDLEAVKFSSYERK
LEFEKHDKIRGIKCVCIDRKFKDWEIA
LDIPKVDAFKDERPYLGRSNLRQGENQ
FDLGKLEEWRKIKRMLFVGVLKAWDLP
LDLMKMDDLRRFGAIIFYWSLKGWDQS
FEFLKMDKFPETKCLLFRVTLNDLQFQ
FQLGNYKRLGNFKRYFMRGHFEQMSRE
FDFIKWKDLLRIEKVFCPACLEPCTWE
LDFGKVTNFRDGRRHMWNSEIQKMDSE
LEIAKWKTIKPAHMDLYAPEINRMENT
IEFCKTDGFKGIKEFLDSGNFHKKEKP
FNIHRVKKFKNHSKWLFRAQFEQWDWD
LDLHQVKGLCGHKKMIINEHFDNIPIE
IEFNKVNTFESAKKYVMWQKLGSHRPE
FDIRKMDNIEQKRVILCSHSFKSGKCA
LEFMRPDIIHQTKKCFMSTTFRTLDCD
LDIYKISCFMTIKKIVWKKRLGDMTHD
IEFPKADDLWQCQKCLMTHWLRKFGQD
LDFYRMNIIKDLRMYLCCHDFRRCEHC
FDFKKKNHLKDMRMLLLQNKLQDADIN
LEMDRMTDLGGAKRCFIKKYFPPVNSD
FEIGKMSQLQKRKRHLCKCGLTGISTD
FPIRGLKECPRGERGLCQEPMEKCPQE
FDFWRFTMFKHRRPEFLGPEFYKWDQG
FEFKKMPKFKEYKRIFCPQNIGSIDQS
LEIHRVELLKSHRDYLIGPQIKPVDTR
LEFQKISCFKPGRCDFFPKDMPKCEKS
IDFSKCKYWKEYKKYMLKSRLPEPEPE
FDFAKMAPLNNQKHHFPHQDIAKPQDE
FDLANMSRLKPPKKYLRRVNLARHDED
LELVKVKGFKSWKKYFYHYGLDDIEIN
FELYRFKTCKNQKGELLRDRMCDCNEG
LEMRKAKNWRGNKHELVTNAVEKPNKG
LDFWQFKPLRGKRCDFFSPELENYNRA
LEYRKMRWFKDIKGFLLKEAFFTIDFE
IEIKKCPYIWKIRKMILPDNFMSVKFE
LELCKCPWIEKAKKFFWKCDFGGNKSE
LEYMKMPVLTRWRKCLRKQDLCSKEHE
LEMPKVKKISELKSVIWTWPLDKWDVS
LDIAKWKKIIEVKGLLFQVNLEEVEWD
LEIWKLKRFYEMKKFLNRSGLHQGKSD
IEFLKIDLWHPVKSMLWSNYLPRMDRD
FELCKTDKFRDCQVFLFEATLRRLDVT
FKLHSCRKFKPVGETFLQTECHKMEPK
FRFSQVKPWKNKDEEFIDAGFEGMEHK
IRFQDYKIFKQCPGCLWHERFDEIECT
FRLKDGKNIKEMEVILIQWGIDKVEWK
FKLHDMKDIRKMERYIFCHSFEKPPQP
LRLWDVKPFKSDDEEFLEPNINKPEEK
FGLGRMPQFKGTGEHLWAGRFWEFEHK
FNIRHMEKCEKIKEWMVEPSFCSCKNK
FKFSECDELENIDVYLMCSTLHDFKCP
IKLNECDDVDNWDGHIVNQQFRPGRDG
LRLDEVNHFDTHECHFFPKELCKPRHT
FKLEDMDRLGDCTDIIFVKMFRAVNVN
FYFQKLDRYQDCQTCFCVRTMRPLKCK
LDFMRIDTFQKFKGWLCYYRLKDFQCP
FDFCSLDRLQSEKKMMLNHEMRSVKFD
LELDRFPDLYKMQRIFMKKIFMPCKWE
LGLRSVGWFERTSYRFFKDAFTDCREE
MRINEHENLESQDAKLTYGEFKRGSES
IKIPQCKCFDGTDRRLWASGIQKMKDN
FTFAPLETVDKDKSRLCSGTLRNVKND
FELQKFGGLDKMKKVLRKGPFWDEKQE
LEFKKWEEIIKFKQVVLPPNFREWAVE
FDFENFNHFSEVKKCMVYKPFQQIKCD
IDLRPLKSLHDTRHCLMKEPLERIERE
LEFGKLKDFRDLKCFVFQPSLDDIEVG
IEFWKLSRIRQPKGYVLRPGLGSMDGN
FELAKFKYIKPKKFDIMSSPLDHADKA
LDMTKIAEIKPNKEEFEGGRLCNWDKK
FELSKYETLGDWKDCLICGQFKKVNLD
LDLDKYEKLREYSYEIFGKAFKPAESS
LECAKIDEWKKSNCEILSAKLRECDRQ
FEFEKEDRWGEFKNIFCTKTIRDIDCN
LDVEKVQNCRKTSNRLWSKHLCHCDEK
LKLEDDEDLCNADVMFVPKNLKQVSWS
FTLEPMENLMDYDGMICWREFRRCGCD
FDFRKYEMFRPINRVFLPNEMRKYEID
FDYEKCDAFCAVKSIMIKKNWKEFKID
FSFKSWGHFQRYSKAMVKEQFCKIKVN
LKIPEIKEIKKVDEVFLTPILLEIEVN
LDFCKVKEFRKWDRWFITWYFERVEMD
LDFEPFGQFRQYKKWLGRRNFCKAGSE
FEFCNFDSFCDIKKLLMQAEVARVGYE
LELCKHEKFSETQNFLIDCNLNKLEMK
LAFCEWKRIWDVPYFLFKCTFEKVKHD
IKILDAKFVRPIEGLLFNTRIDDVDIK
LRLPECKWIPPLDSMLFDGWIEKKNHK
FKFVELKYFCEFDELFFEVHVDRCPLK
LDFRAFGKLWELSEFLIEDELMDLPGK
LDWGKLEGLRTVKDAICQNTFVNIEWK
LNIKKFPQFWPMDEILVDEQLWDAPMR
LKFMEFSVISQCEKCLMHQRLVEWTWD
FRFYDMGKCHEFDYVFIQRPFAGCDFR
FRFWDVPCLKSHDYDFMQPEIQKLDNP
FRFADCTWLKAKEFEFLESEVIKAEKT
IRLGQLNQFKKDDEEFLDAAFTGVEKR
LEIKKLKGFRQKKSDLIGDNFWQMPRD
FEICKMNHLPEQKKYMWSCRVNEVSGD
IEIEKLQRFKDIKACLVTSLFWAFEIG
LDIRKPERLEESKTHCFEDKLSQAKHK
LDFPRLEQFTKPDEQLFTQHLKPMANK
FNLFDFEYYGGGDECLMESHFKPLNCK
LQFGNMERIHDAPEMIFSTRFKEVHAK
LYFHDVEKIHDGKYCMCENTIRECECR
LDWEKIGEFKEFQRMIVKTNLADFDLD
FDFGHLKQMREVKTYMFCGALETWDKQ
LEMVKMDKLKDMKFFLLRVKMNEFDMK
LDIQKMKKLKDVKQVFLEVSFSEIDWK
FEMHRFNKLPEVRVFIYGHKMIEIELP
FDLIKWEMFKKIRQILMAHRIKECDYK
LEFCRVSRLASMKQFFFTCRLVEMKWR
FGLIKVSGLDKHARRLLRCHLVSVRPE
LDLENYEDFCKVNRCVFRKHLYNFDCE
FELEEMQNVQKCKRCFIKKHLMDVACD
FELMKHDAVPKVRKFLMKASFRSWKFE
LEFEKCEHLPDWNHIFLNANFREHKVD
FQFYKSGSLDTHNKLFVRPDFKKWRVE
FDLHRFTQLCQSKRCILRDTILNIGCD
FDLGKREAFHGWRRWMVTSKLKDLSCQ
IDFWKGEDIYKLGRMFINRNLKEVRLD
IDICKVESINSLRRMFVSQEIKRLNFE
FEWAKCENFYEIKNILMKSECKRIKVE
IQLCPCDSYEGVNEYLYEPNCHEDKMK
FSICGMDKIDEFKEHILEHRLKDYRRK
FRFCEMPHLDDCEYAIMECTFPAFKHK
FKFEDMQSLYDAEEWVIDHELYRIEAR
LRFYDIDKLWELDEWVIDKTMRTCAMK
LRICEMEYFEPVDPYLGYREIHKANTQ
FKFCDVRNWKGIDEYLHESELESMDPK
LRLRDFSYFEGCEEMIFHEHLFDYKIK
FKIVELRCCESYDKKFFRARIEECKNN
LKLVEIKIFHADEVYLFGGKIEDCDKG
LRFQDMKPIGNVEMIFCMDWLAPCDMQ
LKMDDMESICDLEDCFMYRHFVRCSCK
IRFYDMSELCQMEMCLICHDFDRVQCG
LKFMEIKGLVPIEHILIRWHLEKAQVD
IRFRNAKCWRPIEHMLISDYVEPPDEK
IKIKDGRGWHDVDEVFFPEFMDPMGLR
IRFSDTRRLKEVADVLLSGPFDPIPVK
LKINEYGKLCSMEDCFFYKDFGSLAMR
FRWNEMQGLCGSDELLWEPNFFEMPLR
MRFQELKAVPAFEVWFCPDALEGCKVK
LKFKEVQTIHTIEDHLFYEPICTVQTK
IKFSDMDFLEPEEDRICATGFYGCHDN
LDWGRLEAIETRKRHLCSGYFRKCKHE
WDYCKCEDWWKAKQLMIKAECKKMPQD
FELGKIDYFEDVRYMLMDTNFRPYKYR
LPLAQLDTLDETKERFIGHRFKDMKTK
FKFGDVETLHGPDEGLFQGAMKNMRDK
LKLCEADKCEQESEKIITCKLRGFKDR
VKWAECECFDSFEPRLCQSQFHKMNDN
LRITDIPGLEPSDHKLWKNPLMSWKSD
FRIKDLPAFPPNQSRLREEEVAKSKDR
LKFKEVGAWEGVEPRFFPDWIWNPKEE
LDFPRVPAWDPQDSRLCKPQLPEMRDD
LRIVEFQPFEHWEQRFAKEQFGTFKEE
VKFTEINVFETGQMRLMYDALCNYKEP
FKLKEHGRIDDPQFHIMAQSFGGVKEG
LKFNELRSFEPIEHRLMATELEKFQET
LRFREIPWLENNDGYFWNEPFMGVKKG
FKISEAEQLEETDPKLLDNEFSKTREH
LRLREVQPFEGIDTKFCGEEIAKQREA
LRIHDFEGLGGFEAWLAWNDFMKIDMP
IRFKEVAEITKLECYLTREDICKPSPS
LRICEVPWIKAMEDTFLDKECGKVQNR
FRFPEYEHLGPCDSGFFAAQLRKIKDS
IKMDEIEGIDDYQPKFHKKHFKTEKED
FNFASAEGIEGEESRLKWPSVRDYRDE
FNFHKYSCLDTEQRRLVREELGKCKDD
FSLSEFKNFYNIHRIIFRHEFEKQKME
FEFCRLHCFRPGKRDLMCHHIPHIDKQ
IEVCKWDELSQWKHEFFSCGIRTWNKD
FEMPKFSAIRSWRTEFYYRTFAKAEKN
LHIDNVTHCRENPRELIKQDLCKFEKE
FDLYRYPQCKRMKQELISTALWQCEKE
IGFDGAKTFKPWGAEFWQRRWDDMERH
LGLHGGKPFRGRGEYMFTSRLEEKEWK
FGFASVKPIRKQKQDLEPARISDKERQ
LECLKIKGFRPFQCYLFHQQIENPEGE
FDFDKFQGLGKLKRLLLQKDIGKQKIE
LELDKLPYFDTLRCMLVAKKLCDPRPA
FELNKLKRLVESRRIIIQGTIESVSAG
FELVKYSSFDQIKKHLFAATLQNMQYE
IEFMKYDMFDSDKHRLWHCQFKEMKGE
LDFEKLENFRKRKSDFIHQSLSEMPRD
LTLCQHKGLWGGEKMIFKCSCEQVNLD
FDIVKMEWLAEPKDWIMQSRLVDWSNK
FDIWKYKHFKNMKRLILHIQFERLEIS
LEIFKLRHWRDVDFLLFAHEVERMDVP
FELDKHKRIKDYRMLLCPNMIESLDIP
INFKKIKDICKVDCCLFHEPIEELNHD
LEWCQQKTLADVDRLIIRCGLEKLPVD
LDFKRPTKFNNNRRDIYREPLMPLKKD
LDFERVENFEDKKKEFMHRGLPGHKKQ
LEFSKINTMKRLKGYFMTNQFTPVESP
LEWVKVDKIKEMSGVMLPSWLSNIELG
LDFVKVSYLKRNKWDIYGARLHDHTRP
IEFYKTGGCKNPKHEFIQRYFCKWEGN
LELEKMGRLHECKQCLENKTIGSPEYG
FDLESFNHIRAVNQELIDKHLGNAEKP
LEIDKIKAIGESKQPFCWEKLEDADGD
FELVKVPVLKELKGVIWSSAFWEVEIN
LELHKWKVIRPSQTELYAGSFENMARG
IDLSKIKKIKDYRKELIKAKIPNPEKD
FSFANMKHIKEKASELIHPEIEPCNKD
IKFETGGMLKSRDEELIEKEFKKMDRR
FAFCSQKEVRSYGRELFRPEIEKQDRE
FEFDQIKSWREIKGDLFSRTLDKPEKD
LEFCKWKCLKPMNSYFFWAPLTDFDQK
LEICKLRTFKSMKIMLISCSFVDIDFK
LELAKMDKVNEPKQCLMNRHIVSFPCQ
IDFLRSENFPEYKKLILRVDFKGLPIE
LHLMHVKLIVGIDRVICSAHLEDCACD
LKFCEVKKIAEWGGVFMHHDLDKLKCR
LRLSELKALMGQEWLLWPGNLENMTRP
FKIRDVKGMVNLERCMWKDNILKHSCE
FDFGDHKRILEAKPLLFIAEWEKLQTD
LGFRNVKDFNNISPLVMGDPLEQMEID
FKLAEFKILCQLDTCLYIGGLDNWSPH
FKFTPAERLCPWNSCFMDKWIKKMRPK
FKFIEVSPFERYDNRLCTGDLARPNQP
LKIEEIGQFWPVEQLFFPRELVKCPMK
FRLTELKKMSECDMCLLPNILFKWKCS
FELWSPKKLREFKTLMCEPPLEPVERK
FELMKWKVCKDMRVWIIRNHLCRCEPE
FALKTVGPCNKIKELLVHEKICDCDPN
LELKSVRYFNKVKTAFIRERLQGVGRD
LDIKKMNQIQKMKKAFCREDFPDHNAE
LDFCRFQKIKDFKFWLLAANITHFDPA
LDLCKLPEFNRTPNLMLKCEFQKKEMD
FDFAKLKQMLKLRRLMFKVGFEKLPVD
LEITNISEWEKFGKHLIKAVLPAIKHD
FELCRCDGFPACRKICLEARCKEVASD
IDFPKMEVIDNQRNRILHGRVRELRTD
FRISQMEKIDDQEDRLVCGALKTWKMQ
LRWRDLTVFGGIEEYLVEDWFLEMTVK
LKFTEFQEIDKVEPWMFGGDFRELRCG
FKICEAEQIKKYEEYLLEVCLVPIDVK
LKILQCDQMEKMEEWLLDPSITPIKHK
LRLKELAQLKKLDYIFWNEKLCDLDKK
LRFPEFPGFRPMDSIVIDQCLHDHDIK
FKFKEIDQFQGLEDIMIDTHFRSVGTK
LKFADLDRMEEAETVLLNNQLIEFKVK
LKLPEIKVLVGCDEFFMQTRWENLNPK
LRLCEMRGIHSTDDCLNYCKIEEKPGK
LKFSQIDHFMDFDDMLCSGRFHDCQLK
LKIHDMSFIYQFEEMLIDEKITDGSIK
LKFKQWGWFRRINDLIIQEMLVRMDYK
FKFKEGKWFWKLQDFMFADQFDNIPMK
FKFKECREFLKMDVIFMTDRWPEIRFG
FTFHNWSSLKTHDELLFEDRLLELEWR
FRFRSWDGLPKGEDIICQEWIRPIGCK
IKFVEIKALGPCEECMCHKPFTERNCK
LRMEDHEYFCQSEKCILHKAWKRVPAE
FRFADLDYICTWELCLLYTQLKEYNCA
FKLMEMPALGECEECLVDYPFQSIGCK
FDWPRMSLLYDCKHCFCLSSFVDLPCE
LDLWKVGSLHSVKQCLWKYNLSTWRCN
LPLIGFEQICQCQNCLCIADLRNCGCE
LRWPDLPLICSWDNCMIEQPFWRIACK
MRIKESSNFGHPQDCFMDENIVTFGCK
LKFLNLKEIHRCDSCIWYTRLDELDCG
LKLRDAKVLAGDEECFLERKMMPINCK
FKIPEVQEMTTCEECIVECHFEDVPCK
LQLVQMRNLCDVKHCFFREPFENVDCD
FELPKTGQFDNQDRHFLKPSLYSVKWD
IDLHKNEGFDPVKNRIITSNLKKQKDD
FEIINITMCEQYKYRFCHGGLPDCKEP
LELAKMNYCDPVKRYFVRVKMDKCKHE
ISLMKVNVVDKHEKRFIKPTIPSKREE
LGLESFDDVTKVDKVFFTKNFHNFDIE
LRFEAVDELEKMEHWICRKQMRDLRFD
FRFAPQNGFDHMDRRLLKPNIEDMKED
IKWYEKNAFESVEGCMWTKQLQKLRCG
LKFWEIEQFCKCENCLYPPDMRGIKCP
LALEQWEEWIKLGRLFCFKQWRQCSLE
LNFYGIREFDKGSKNLCYRALSKCKKE
FTFRAIKVWDPPSKWFCKETLEHCKRE
IGFCPIKTISKYGHYFWHCHMESANKE
LSICKAKFFRPRQRELFRCEFWKIEIE
LEIGKPRCLKSHKGELIGAGMDSCERS
MDLCKPDPMKQPKDEFMEDGWHEYERK
MELRRFDQCKKYKFEFCAREFNKCKKG
LEMHKVGRLKDNRTDFQEHRFADCQAR
FDLMRIPRMKDNRKDLMRKHLWHCSGE
FDFTKISQFRNCRRPILQGGLPKMDWD
LRVVDFGMFQKGDRTFYRAEIMRWDDE
LDLRPLTVLCSYKKCLFKSNLIRFGSD
CDYKRMSHMWHCKKMFFRPPLIKYKIE
CEWKNCRDMMSCQKMIMKEQIERFQHE
CYYNKCKAMPNCRRCMVKQYCERLPVD
LEFARIHVLKPTRKYIFKMQFKKVEHE
FEIVKASQFNNLRRIIWRADLHKYQKD
LNIERIQQLRRFDKLFINKDLMRMDWE
LDLVKLDKVQEIKSCFMNEGLTKAPCD
LSLKSSSDFWKFTKMIIRQELAKCAIE
LSIHSLSEFRKIERLLAQHNLQKQEVE
LDFWKLGALRTCKRWLFSYKMASLDGD
FDLCKIRPFGPHKKDLYNCGISDTDKE
FEFNKIKRITEIKKIFLKHELCKCGLD
LEFTKVKKCNEVKWKLWSQDLNNCNET
VEFSRIEDLERMRHRLINNAFRGCKDE
FRLTHMGGFEHEDQRFCAVGFRPCKDP
IDMHRVEVVENVKKRFLYDGFKQVRDD
FELMKNGCLECMRNRFYHHKWAEEKDE
FEMIKLQSCDTYNRRFFKARVCECSWE
VECPKIEDYEKWKCRVFARRFREQKEG
FNLPNMDDVEKINRMLFHCKFREHRLE
IDIQKIESIMGLRRIVLRKELKQFQLE
FDFFRVEKITEIRHLVISAKVKEAKQN
FDFERCEHFTQCRTICLGKGFKRKKAR
FKLMNMNHLRDHEEEFVETTFWQIRKK
LPLENAPTLRQKSEELISKDICKFQKR
LPFGKMKTCKDSQMELCDNPWCPCERR
LELKRHKGVKSKRHELCTDNFNSVNRH
LEFDKVEMVGPWKQCICNRQLKQFDWN
IDFPKPDDLKRHKDDIFPDTLCEIEKN
LDLVNVSMFRGPKAELWKHPFADIERD
IEWEKCEMFDQRKRYLWHRAVVKMKRE
LEWCKIAVMDPENRRIWRASIAKNKEE
LELRNVECLEAFHKFMFRDEVRKMKFE
LEFDRLEAFTQHKPHFMCRNIREIGWP
MDWDKFRNLCDWRTCFIRRGLYPIGHE
FEFKRMEYIPEMKAMFIVNDLKRLPFT
MEIGKWPHLDEQKKSIRTSELGKGRDE
FEFGKVSRICEMKHMFLGGKLTTVAIE
FEFKTMGSIDNPKKWMRREELTKPKPE
FEIYRLHHFPEPKKHLLKRQLPNWNNE
VEFIKIKIFGAPSKNLFHSKLYDMGHD
MEIVKCKSMNDMKKIIFKPKLPECSVD
LNIVKMKWFRPISKMFIKCKFDQVEVD
LEIKKWSTIRGGKKELINEEFFKVETE
LDIDKTEMLKGEKCWILYKEVKRCEPP
IEYHKVNRCREVKDVVVDDKICNVNWK
LNFVQTKTIEDIDQIVMDARLEDMRMR
IKFIQIKSIESFEKMFLSTYIEPIKED
IKLCDLRSMEKMNKKLLTCHLPELKDE
IDLANCNKVDETRNSIMRTKVGEGKDD
LEFQKLKKIQEYKKCVLRRGLEGLRRD
LELFKIKKMIELKSVLINAQMENWTWG
LEMDKLDKCYEARLMLCHRNFWSCQYE
IDINRLKWFKHMRHILMRTSFVKFEGD
IDLEKVECMKDARSEFMSRKFPEWEKN
LDIRKVHTCKKNSMEFCTEHLPDCSKS
FELHRWDNFKDRRGEFVAGHFKDFEKG
LEIEKAEHFEDFKAFLCCKDLRSCQVG
LEMHKVGAYKPASHEFYGTKLPEPDRT
LDLKKVQHMKEPKGDILTQALQGHERK
FEFRELGNIADLRDIILPERFVSIGVN
LEIPSMPKLNEIKMFIVNYKIWELGAP
LDLQRVNRCSDIKWVLCFKQFVDCNIP
FDFPRFKRIRDFKWLFCKTNFDSMETP
LEFQKCDDLKHQKDDLFSPALTKCEKE
LEFGKIEVWRKTRWDFYQTSMRKPEKQ
LDIQKVDQMRRTKDEFLTDPFKSCEKR
LDIQTCHKFKDTKNELFKDTLCSCEKE
FDIPPMEAFKHFRNELLPTGWRKFDKK
LDFNKQESLVEIGECLLENKIVEVECR
FKFEEVSNFCTWNECIMDSKLHELQYK
ISLGEFPRLDEIRERLYNPRLAEYNRK
IGFMPMEALENSEEHLYNPKLKDQKER
LDIYNFDQLGPCRECLCDCDLKSMGDR
FDLDRIEKLCEVKDCFCGKQFWNWQSS
FDLDKFEHIGSMSVIMLRRSFYEWGQE
FQLCEMERLCEFNGCLVIAGWRKTSCK
FDFEKFDRFDNVKPCLFPKTMKEMKPQ
LDLNRQDNFTNLPKIVLCKELRKVQLE
LGLSKVKNCKKPTRIVVRSELQKCEDE
LKIPTVNDLNKLEKCLYKRDLKKFKRE
LRLMDVNEFPRLDTWIFASDFRKMRCN
LKIVEVDSFETFDEMVFDSDLHGMRQR
LKWTEIEQWCQIEEIFWEGNVPECPAK
LRLEEWATFHRWDDCLIERYLFQTGCR
LNLEGIPTFRSANDHLFEKKLHELEWR
FRLGDIKGIPGSDYCIMESKLIDMRCN
LKFCQNERLSEMEQLVWHCELQRPKIN
LRIHEINEIEKLEKCLAMSDMQKCKCP
FRLEDVESFCKWECLVYAKDLRKPNMP
LRLADLKWFEKRDCWMACQTLEGWKHC
LKLAEFKDLEKVDHLIIHNTFENVKIR
LRFPEIKTLWKPERWLLKTDLENLNME
FKIDEWNDMVRFEKLFLKRGMKGLHID
FKLSGIDTIENMDEYFCEGCWREFKQK
FKLCDIEAVDGHEDKLHEGPFNSDRDK
LKFCDMQYLEKCDSYLICHPFKRLKLK
LKLQELPGLEDIEEILVAMKFYELSIK
LKICQHKYLRGTESELIDCEFEKPTRK
LKLRERKVFGPVEEGFMPQHIDKWGWK
MRLKEFDGFTGMGEVFLEEWLDKLQVK
IKIIEFEDLCKMDDILCATTFKNQPCR
FRLEEMPRIAEPEMCICDKDIPRMTMN
LGLEGMEKMSSLNAVIVWKRFKNWNVR
FDFDRVGQLADMDELLLEREFVKIDCR
LEFARVRRVKEPKFLIINGKCDEAEFP
LRLMDLESICRIEMCICMPEIKNLGCN
LRWEEVDRWGDMSRCFCHRDFYEMSCE
LRLRNVKHWKPFEGYILTGRFEKINGK
FKLIDWEWLSEQDACFCQQDLIKVQCG
IGFRNFKEFSKIPKDLMKDELEKWEHE
MDWKKCKEIYKVKRFCMKETLDKLKFE
LGLDNVKGIGGFGKFIMKPDLDDMALE
IDLMGFPDLNKCKRCLCKHTIFELKCE
IEFVKLEHLRPCSTCMIHAGFPPVDCD
FHFHGMGYFRQANEYMVPEHFCDIDVK
FRLQDCGDLEHMREEFYEEKFVEPRKK
LRIFDLGGIQTIDEWLMEWEFDNADVK
FRLCEMNVFPTVEDLICECQISKKPCR
LKFHEWQELSRYEPCIFEPPFGSVGCR
FEFQKCSRLPDVNPCLCKVRLPDFNCD
FELEGASKLCEHTECFCLKKFWDGPCN
LDLSRIKTLRECNNMICRPTLYKAQCE
WDWEGFKKFGEFNRCVCRKEIERISCE
FELKRAESFGKLKKCIFWDMIHPCGGE
LDIRRAPWIRPHRHWLVPETFCAAEHT
IDFQRIDRFKQWKGWIVSNWLHPCEPT
LEIWKQKRIKDFKSDFVCPAIPNVEKQ
FEVNNMPYCKDTKKDVYHNELCSCEDD
FDIMRWGSCRDMRHMFLTKHFCHCEFS
LKLASFQRLDDMEYCFIEAELFQWNLK
FRLAELKWLDQHEFCFIYGRVFEFRCQ
FKLREMRAFRKMEYCFYEDTFWNGDCK
FRFEEFSTFDQIEQYFMPRDIAGIKHN
LKYRDVGACDSYEDHICPQPFCQCKHH
IKLKDFKTFDNWEHHLYQEPLQDHNEG
FNFNRFKPWKPTEAEFWGDEFQRPENC
LHLNRFKDLKKRKCELEHNRIEEREKC
LQCGKVKCYRNHSCELECGGVEGKPKC
FKIKELKDLRRSGCDLYAGRLEQGHRC
IKFEEAGCLKCKHCYIYCRDFPKRERC
IRLAQQREVKKWECDIYCTQIYKFEKC
IDCRTLEMIKGHRCEICCDEVKKIDKC
FECYRHESVKGFTCIIFCMDLKKMDAC
LELERIDRWKQTKMNLQPKHLKQPSKP
FDIDRFGCFRGFKGYLWERHIAPLDHP
CDWSKLKSMSKCKHVMVRDRIEEIEID
FELEKMDDCTRARNALFKQHIHECNAD
IEVVKLDSCMNMKRMFFRAHMSDCPIE
LDIWKNNWFCPCKTCFIVPGMDDIDCN
LEFENMERINNAKECMCRRDFYEGQCN
LEFMKLESLQSLKNFLFGPEVKRFNAS
LELDKADHFEPIKKLFVGTHFRDPTVD
FDFMRLDGFYTMNRLLLRTAIWSMQVD
LDFNKMQYLKAPKFYFYYPKFPEAEDA
LELCKVEAFHGEEKDIIRCTLSTPDRE
FEFLKMGVLYQVKHIFCRCKFSDLDCD
LELPSMDSFDKWSKHLCPGHFRDCSTE
LGFERCDELCKQNKVLFWKHCRECEID
LELAKRDEFCKHKYVLHHPDIKKCDTE
LELPRVKQFDNHKCHLWRQPLMNWKHD
LSLHRCGPFDPQDNRLYKTDIAKLKED
LSMWNVEVVDADDDRLTEHSLRGKKDR
LKLYDMQTWDQIENHLLAREFKRMKSS
FKIHDCKAIDGHDQRLLCQYFTKMKPP
FKLTDEDWFQKAEECLCLKVFREWKCK
FHIADIKDFERVRAMLCATHIYPCKWG
LRLVEMKNFDDLDGILWGGNIAPMKGR
LKFDGVPKFEEADDYFEEHDLPSKKPK
LRMEDVEKFDSNQDRFCYKKIKNHKNK
FRLGEMEALNAPDGHLYQRPLKEWNEK
VKFTEYDALESRDMQLWEGKIREIKDK
FKLKEMEKLEEAQTRFLGGNIKRCRHP
IKMENVESMDNWECHFMWRGFKGAKTG
FELERLEHLKHVKVYLFMKYLKESNPG
LEITRMDRVEETNRIILKRQIKKFKLE
FDLCHCDSYEPESYKLMKQTCKEAREE
FDITSFPGLDQQKKKFCTEQIMPCRHE
IEFRKFKDLKGDRHSWLRDRLEEVESE
FELYQPNKLCGMKLCLFHEKLEEYSCA
LEIVKFKKICEWKSCFLWPRFDRLPQG
LDLQKAKKLDTHKRDILKIQLQGMKRD
FELCKMPNLEQCKLHFIRTGFWQLRMD
FEFCRLSEMTKFEHILMKGQFFNADYD
FEFENFSMFARYKKYFLRRDMHHVACE
FKFAQSKQFPEFTKMIITTEFEKLRVD
FRLCDFKGLNNWENYLIHAYMESIEED
FRLCDCKNVHSREAYILYPNCEEADQP
LRFCDAEEFYNMEKLLMHCHCYKMHAD
FRFKDEESLYSFDWFLIWENLRETGVP
LRFKDVHYLESLDPLLMASELFRAKPG
FRMSEIRNLCDLEHVFWGSPLVKCGCD
LKFKEWRTFYKKDSLMFNDALQKHKKK
LRVKEMQVFEGIHRMLVKDEFQKCKYE
IRFYETDIFEKWEMFLFDKCLRQMKHK
LTLTDIGEFCRLDECLYAQHFGEIGPR
LRIEEGDAFQSIDWTLCAKSVRKCKCK
IRCEEWDLFFTCECMLVPKGMRNFRLG
IKIEEVECIYGVEEYCCTKCIKTCKPR
IKLTDKEGLDTTENKLMGSALKSHSEN
IKFWEVDEIPRNEECLLMHKFKDDKCK
LKFMEMKKMRDVEQLVMDWGFERFEHR
MKLGEVKDWRSAEGDFDTPSLEQPEKS
FRFEDMKPFKQIDAEFFEKNFDDHNKH
LKLTDVPWLKPYDYYICQKKLPDPDKK
FKIQDCDSLDDWEKHFLRNGIKEVGED
LKIKEMKYMEKLEHKLIRNYFYKCREG
LKFCELGPLEPYEEYFIHCAVQNAKER
LKFRTVGNCEKAEEHLFLESVCNCRPK
LKFGEIPYLWKAQEIIREGDVWRPPER
VKFRDLTALCQWDECLVWESFHEMEAK
FRFKEHKELNKVDDAFFEDTIYNIEGR
IKLKDKRTIETGNWRLCGDTFDQCKPP
FKFPDMEGLEKHETYLHHREFRKAKPD
FRIEDMKKMDAPEERFCGKNFNQHNDR
FKIRECHGFEPQQKKLMRQGFCGLNEE
LRLAEVKPFEQLEAMFFSKQLANFRMT
LKFAEWRIFRAPEDWLLGPHFEDTECK
LNFCPLKIFKDLQDFLFRCQIDDIEMR
LRLCPVRSIGKMDELLMQCHLSDWEFK
IKWREDKCLVNLEEIFIHEHFENVNIK
FKFLEVKPVSQGEDFFCGASIESCSLK
LKFREIKTYKPCEFIICTDHLEKREAH
FKFREMSELYRLETLMIPEKIGSARIQ
LKFKSPPALRHVEEVIWDERFVTLDPK
LRLSEWKQLHHADPWLCNDPIQKCDWQ
FKIHEPPPLKAREPDIVDPRLCEVEER
LRICDYAPLNDHDDEFWDPKFVEPSRR
FHISHFKGIKGKPEELMEPRFCEFDTK
IDFQKMSKLRNFKYMFVWKRLPEFECK
FEFKKVSNLRSWKCILVNDGFKSINLG
FDFRRVDEFCRMKHLMFTERFKQVQVT
FKFRDLTSFNTIEEPLFREPLQGISWK
IKIDEIRVLHHWDDMLIENKLYQVHYK
IRIKECNTLWNQEEFLWQDPLDGFPFK
LRFRELKFIGEIESILIADHWENWNIG
LKLRDLKQFNKVEDAFMIDHLYEVKFK
IKFSEISGFDRAERYWLRRAFPKFKSD
LRFMDFNCLEKIERIFMNWELFRARCD
IKIWDCKMVDPVEKYFMAPCFPPAKQD
LRLPEIGRLEDWGPYFRTGRLPEEREG
FSLCGLAQFEEESTKLRNSRMMDWKES
VEFAKAEGFESEPMKLHPCRIKNTRDP
IKCCDIEGLESTDQYLLGCYLKDAKQG
FKVCQTEYLEKWEDIIVQCDIKRVRLK
FRITDLRGMENMDCQLHPNHIAEVKNG
LRMHDAQEFEKIPECLVNERLNEMRCK
LRFHEMKDFNKADHVLWSDYFEPPPVT
LKLGDVKEMHNIDSCIFSYNVEKFDFS
LKWKDLKAMAGLDPFIVPATFEDLDLG
VKLTEVKMFCPAECCLYHDKIPESKCH
LNFENIDQFIRAPKIFFYRAFKSFPID
FDWERPDAINQMSRIMLRKSFRSCQFE
MDWDNWDELPRIRDVIIHKFLKPWGLD
LDLANVPTWDSIRKHIWKTEINKHKSD
FKFNEVKHFDQWSQRFYWEKLQEMKDK
LKLNELKRVGEWAEIIVHAEIEKCGPR
LDIENLPPFKKKKELLIDRCFWGMELK
FELDHFQKFKEGKEVLEHRRVNDNEKK
IDFQRLQGMDPARPRFWNNKINEMKEN
IDLCSFDRLDPLKPRFYPHRLHDVKEN
LSFCQAQPFDRVSERFYGPKIYEKRDK
FTITGIDQWDKVKNRLHANRIRDSKNK
LDLCRISHIEEKKNKLFHPSLRGMKTD
LKFCEAGNIEGRNCLIMHGEIMKPKMP
IQICKWKYLEHDTRRLCRCPLGRVKMD
FGIFGHPDCEKFSKIFFNHKMCDCKLE
FEWKNVECFETMRRRLVRNPFTPIRLE
FDLHRLSYLPKVRRCLFTERFNDLRCD
FDFARLEYYAKFRYCFQYSTLKNPNPE
LGLWSNDEFKKCGKWILTADFRSSECS
FKFTDMESLRDPEDTFLDSGFKSLDWK
MKFCEIRYVRTPEEDLWQTGLVKGERK
FEMEKAKGFRDVKFEFITKELSRMEKS
LELYKMDNLRKCKWVLAYRQIRKTDGP
LDVTKIGPYKNIKFDFYGAEFGKPEHS
LHFEPEKRCKEMDNEFCKKDWDGCDRD
FGLRNCKQFDNVGRMCFKEQFDKLRLE
LELMSCHTIVDIKKLVIKEDCWKLRVE
FALCQLKEFYRVEKMIFRCYLQEVHWE
LQLCRCKEIPRFTRFLLTADCQKMKIE
FRLCETREFRNLGPIMLPCTIQNFDIG
FRICEGEWFSPWGDFLIDCYIRRFKQK
LNILDLSICPQLKDWLLEHKICEIPLK
FEFTKFDGLGELKGCMLEAKVTEMACR
FELMKHGPLKDMRTWFCGPQFAPCECT
LEFYKRNKMHDCRECFLTVRFEDMECR
LEFQRFREFCRCRTCICKFNIENWQCS
LDLKRAKVLMQRNNCLCYDPLANLGCN
LSFKDYKDFGKIDILFCMECFTNFNVR
FRLRNRKWIGPMEIALCPDPFEPLSIQ
LKLKSPKSICDEEICFCYDSWDGCCCR
LKFLEYKVFKPPTYWLFQYGLDTLEWR
LRFLEVSPLKGVEQCIIEPWLGSMDCK
FKLEDLRHLCDHDQCIVRKGIIGIACD
LDLCKEKYFMECPRCLCPCQLDEPACP
LSFREYKKLEEWKCRLIHYKLAEFRHH
LKFSELSELERHPAPLLGTKLSDLKVG
FKLMDVREWHKMERFMLNADLQKLKND
FKYGEFQIIERMDKWMFKSMLPTFKQD
FRLTEWRCLDPSQRRFCHNGIERCKEP
LGLPHWERLDEIGERFIQHELKELNEK
FHFRDPEYVEDANEKLIVERVKEAREK
LNFKPAPAFEEENQRLYGDRVPEMKEP
LDLTSCDFLPTIKKMIIKPDCRKIQHE
CDFEKFEAFCDCHNCCIQKKWSELDAP
FDLEKWNYFKKAKTFFWTKGFSGMDWN
LDYENASHMCEFKNCFCKKMLGELQCD
LDLERIAEFRKIRGYVIQKRIWEVELG
IDLYKMNKVEELKRMLWKQWFTPWKSD
FEMWRKDGFGSKKKVILQHCMRSMTLE
LEIGKWEPLPACKHPLVKTGIREITQD
FDIMKMTCLQGMRRIFYRGDFVKPGFD
LELKRFGWLQPAKRIVLKDDFCRFDGD
FDFWKCNRIAEIKKALVKYDCTRVGCD
IKYEDDGFLCKWNKCMFKTWYAPLPCE
FQLREFPEVDNMSKCIFKDHLGGIRCE
LDLYQSDGLEGIRRCFCRPGMAQVKCE
FEFTKLGPIEGMKRCFIKKRILEYKGE
FEYFRVDLIATLKKILVKAWVKQVGLE
FELWKFNYINPDKTCLIRMEFKSITCE
LELKKCDYFCRCKNCMFRDYLHPAGDD
MDITKTDYICSYRRCFIRHVMRKMNCD
LEMPNFDVLCRLKQCIIKGYMKNMQID
LKFVSLDVMDAMNDYLMDTTLREFADK
LSMDQLGDCDKRSDWFCERMLGECRPK
FRFYGANIVRTKDDDLYDKEIHKQERK
LRLHDHKVIKGIEPDFMTDTWESFDSG
LRLIDFKDMCSVDKLFMKAQMENSTGD
IRFRNIRHFCNVEPCFIAENFERLGVK
LDYHKLKWWCPLKRCFMRKKIGQRPCE
LDITRAKHLCQIRRCVVNNRVYEVSCE
MDFMRVETFCRWRKCLVKHNLITAECE
FDLKNMTGLCTFRCCFCTDQLVKCACD
FEFQRVKGLNAHRKGFVHEGFESRQGE
IELSKMKPITGWKKIICAEGVEPINDE
LDFQKNDEFPRVRRCVCYTHLRSPKCR
FEFVKAGMFCNCRRCLLAYCIGGLSAD
FDLVKWNRFRDVRRCIWKGQIAKFGCE
FEFEKNNYLRKWQRHLCKHHLRDCDHE
FEIMRIDAFISWKRLFFKRELHSCGIE
IELNRMGEFHKCKKMLFRPKLREYRSE
FEFGRVKHFRERKKPFENPQFAKHDKE
LDLESVQGFRKARYDLLIKVFTQVDKP
FDMEQMSSCYDQRHYIIHRYFCECEKD
IELDKMGTIRAIRHFVYPREFCKLEQN
FEFCQCNMMKPWRNYFVRHKCTDIDFE
FEWCKCKSVKNCRRVFLHEKCYDIDFD
LDLCKDDDIQRIKRVLLKYRLRDITIE
MELTSFEMFGEIKRVLITGYVKEFGVE
FEWDKMENFEDLKRCFCCKNLVDFRCE
IEFMKAESFTEVKRCLFPVRFSDARCN
LDWTSIDHYETFKKMLSWNDLKREKTE
LEWNRIERFGDLKDVFVETGFKENGAK
FKLEEIHKLHDFDEVVIEKYIMKCDFR
LRFADLSKLKEPTEYFRTKEFCRDEEK
IKFEDITDWKKCPVDFYGREFGKEETG
MRFEEWADIRHKEMEFAPKVMVKCDKT
MGLEKMEPVRHGKCDLFARYWKNIEKS
LDLPRMEYIRQHKLEFMPQEFKRLSRA
FEMNRMGTIKNRKPDIVPADFPKVDKS
LHIEPVEKFDNGHKRLMTREIKRVSES
LHIKSREAMEDQDLRLMCEYVKHYRDC
FTFHGFERFEESKDRFRTTEMSKEKES
FDLKGMEQFEPGSPKFRGQNFKNETEP
FSLWKFEAVDQMDPKLCNPNFKSCKEK
FDLRKMQTIEHFKVRIFKARFTGMKQT
LELMRIHKFKERKVQLLAHKFHEWSRA
MEFSNFDSIDNYRYKFCTKKIKECRDQ
FELRKVSNWHPLKAMMWCEKLCEMEGS
FEFNKPDQFKRIRIVLYWHEWRRMEKP
IDIERVEAICSPKWWFINRRIREICAP
IDIEKMEHLGHLKVAFMQRRWREFKNK
VDFMRADCVEPMNRYLMHMGLKSLKPE
LELNKISPMDSQKTRILNDKLNEMSED
IDWCKLNWFPPMKHWIWRTRVMEMSHE
FDVWQMEMICPGRKCFIKHKVKDVPCE
FDYNKMNMIVPNRRCLMKPWINPMQCD
LEWRKFREWCKQKKCFAKEEFPKEDHD
LEFERMGGLEDVKHFLPKYRFHEHKHD
IDLWKFEKFAQIRKVFYAPEMRKRAAS
LEFDKMDWVTPWSRFLLNKTFKPLSLD
LEFCKNKKLEDAKKLMWKCQFRKEKAE
LNFGEIKDIERSNSGLIRSDLEKWRNE
LKFQDMSRLHECQQCLVAKKFNNLDLQ
LKFTEFHHLCDCDYCFYIKQICNVTCK
LRLHELNEFFKMDECFCNEAFLGVSCQ
FRFHHWDVFCPREDCFCNHSFKNFTCR
LELKKFENIRDSKDCLWQNPFVGAQCK
LELDRMGRFTDVKGMFVMNTLPEIDCP
FELGRSETFEDLKCLIACSDFKNMEGC
LKFKEQGEYDRQNCHIECSRLKDKRDC
IKIRELPDVDKFDCALLCEELFKIPLC
LKFKDISQWDSVEHRLRCENVNQPKET
FTLKEVGPLDRHEERLHESEICSCKNK
LRLVDLEYMDKVDWRFFSGKITDTKGR
IKISDFQPFEGAEDHLMPNHLVEMKWG
VKIPECGKMEERESRLRINEIHRGNDA
CKWWDCEHLEECEFRLWDPSIKTMRNR
FKVWEFEKFDRYDYRICYRPLKTCRHP
FKFCQFESFAKFEDLLLRKVFKKMGVN
LKFDDIECLWTQEELMMDRNFRKLPLK
LDFYRMDWIWPVKMFLCGGKIRELRCS
LQFQPIECIDTRKEHLYKSKLRDAKNK
FDLAKIESFESENYRMYYGRIKDCKEE
FKIEDLSKIESTDISFWTKRIAEMKNQ
LKLKDMPEFYQYEEYLIEDQFWQGGEK
LKIKDIQELGSLEDCFMEEWLVHYSFR
FKLCDVKSYADIDMIIMWPKIEDGNQP
LRIADPKEIDNCEMLILPVRVDEFNIP
FRLMECKGCSKMEPLIYSQDFDKCEID
FRLGDCKELTKQDHIVMRGDCPRMGIE
IDLKKLKDLIRIDSLLLKEWFEELKWD
MRFKEMTQVDSFEMRFHPENMEKAKDT
LRLTECKQMESMEKWLRDTECQKLKPD
IRLPECQELDKLEQYIWYQDCMKYKPE
LKFAEMKTWNSQEYKFKTAEIPKDEEQ
FRLCDAEGFEGGEEKLLTSDLKHVPER
FKFMEMGSLENWEKILINGEFQKVRCD
IKWWECTRLAHVERILMARECQKIKID
IKFDECKYMWKMQGFWINRDCYKAPIQ
FRWADAKDIVKYDRFFCMACVTKGTCE
LKLGEKDEFKRVDNLFLDVEFRKLEGT
FRVYEFKEYAKFDCFLWCDDIERGEFG
IKCKDLKEFLKPDGFFMCTEIYKPNLN
LRFGECKELSRMERCVLPGDCIRVPCQ
LRFEDGGPLPQVEQMMLSKTLCKPGGN
FKFIDWDGLRDWEVFLVTACLRKIELG
FKLSEVKNVKQMNQFIVKTRLENAEIS
LKLKEIPRLERLEYFIADTKLCDSRTK
FKFREMGYFESKEEWILQDGIGAFRFR
LKLKEVGTLTRLEEYIIDECFVSLEFR
FEFKQCGYLSEIKEFLFQEQLLKFNTK
FEFGKWDRWTEINITLRVGDIKQDGDP
FEFWKMDHWPDMDHYLKVPGFRNESES
FDLVKPRKYKEFRFFFCIRSFDKPDKQ
LDLCRLKDLPKCKHVFCKSKLGECNIE
FDLQRLKRLKNMKRAFLKPNFITIEHE
LDFWKTKMLPHIRRLVFKKSFVTFKIE
VEWEKLTPFRRLKKFLCKKCIVGWYLD
IELPSIGAFEEQKKRLCRKCLMQFRCD
LELDKVQNLDSLKHMVWRKHIMDVKHE
LEFQKAKPFKQYKKFLLGKHIDSCERE
LEFCKHSDLKKYRFVLLTCQFYQVEHD
LEFTKLEDICKLKHIVMRTKFRQGNAD
LEFSKFEKLNQPRWRLYKTHLHDGDEE
VDVYKPKRIKDCKVILIQGGMEKMEDK
LDLAGHTKLKECKEMLFEARMGSTEYK
FEFAKMNMMRGNRDDLFTMSFAPMDRR
LEVIKVEPFEQARPYVFTAHLHSAKPE
FDLCRVESLEPFPNMLWACKFKDMKTS
FSLQTCEEFIRQGRMFIRNSCKDLGID
FPLCKSKELCRMQRMFIRCQISNVGYD
MELDRMDVLMKCKRLLICRTFHGADLD
LELKQIGDIEKTRRELLREEITKNKKE
LSLRAPPVMEGVTRVIIKELFWALKPD
LKLKEWQKLGEATTTFLHEDFAKVRRR
LKFKNAKIFPQVDHIFFSEVFENLGNR
FKIAEFKNINDLEDYFYECGMEDTPQR
LKLGECPCFKGLETIFIYNDCVRIQMK
FKFCKRKEFVKLEHIFFGHDWDKWKVD
LRFKEVRTFWPHPDMMWDERLAEMPCR
LEISKIGEIRDIKAWILQDALGQLDPK
FELRKMDHFKDMKCYLVVSSFRPHQMA
LELERVDQLCPFEICLVIKHLHDFQCT
FKWWEFKELMRLDPCLCCPAMYEVKCQ
FRFEEVKIWHQCETCFCQNSIQNPHCQ
FKFPEFKQYDKVEPCFSYQGFESGKCK
FKLYELRYLEHLEHCFCVQSFEGAKCN
FRLSSQEHLDDMERWFMPQVLTRFKCD
FNFCSLQKMEEANRWFMAHTLQNWKPD
FELAKLSAWDNDKFHLFVQSLGNWKHS
FELCRMEWLERENSHILRCPLNDVKHT
FSFCSFPCIRGRQRDLFSHELCKVPRE
LQFCPVQAVESGDKRLYWQRLCEAQDE
LNFWECEGLGSCKDCFLPCSIRDIGPK
FGFEPVEMLVPMDDLIIEKEVKKMPVK
LRFKDVKQWNDIEYWLYLEIICSGKPK
IGICGVKRVKEESKDLFRCSIESVSHD
LTFTKYRDLRGKGKDFMQPDLEKMEKE
LEIKRMSPMCNCKAMFMKEDICRQPFE
LEFKRVNKFRETKKYFIRDDLTRMDWP
LELCTMSQWRNWKMYIYHRELHKPEKE
LELHKFKKLDESKQRLCNVQFAPCNDG
FDLCSMEVMENRNKKFVQCNIRQTKED
FRLNELDAMEKEDHKLCWSGFHSMKDE
LRLKQFNGLEKMDSRLIPEAFCGVKPS
IKIQDCEGMDSWNCRLWCKKIKNFEDC
LRLFNFELYPKIDCFMLCADIKKEKLC
LKIGECDKLMSLEDMLFCNHIRKMRCK
IKYMECDQFENMEDFIWDTQCANFRMR
LKIEDFNRIHEHDDHFFWRGLATCPRR
IKLEDCPYMKETEADLREKELCPEEDR
LKFCGCKWLKKHDQEFYSAGCSKPEKK
LKICECEVIPGMDDYFVECGCHPLACR
LKISEYKEFKRAEEYFIGEYFGKVTPR
LKISEISVIYGYDQFLCERKVAETKCK
LRFKEIKDIMKLDDMLMADTIYNVSYK
FRFKTVPNIEKQDERVCYDPIHPCKDK
LKIREMESLECRECKIFGEDLRPVKEC
ISLESCDSLESTSCRLLWKCLRGIKEP
IRLPDCEWYDHCDPRFWAPKCQDMKDG
LKMIDCDLWEQDGWRLVWATCRGMKEG
LDFHNVEHVEDPPARLCGANVKDIKDP
LELKKPEAFDKTNRFIMHEGMRSAKPD
LDFCPCPLFMGGRQFLIKCDCQKVSFE
LKLCGTKDLWKVQRLIMKCPFSHLRLD
IKLWETQEMEKIERLFLRGDLMRCNFE
FKLYETKELEKLDTFVWGPKLQDCRPS
LRFQDLRALMSIDRCFMRGSLEDLGLE
FKLCDIKKLEQPEVWLHCCSLAQYKET
FKLKECKRWDDCDGCLAQHDLVKFKCG
FQIEKRDRMGDYRACFISRRWKDFNCG
IELDKQEYIVKMKRLLWWKHIRKTGFG
LDLERIDRIYDLKCLLVCKWLASAKLP
CDCARCKDFKNCKALCIQNKLVEGELT
LDFCRLSTLAPRNKIVVKCNINNVGRE
IDWMKAKHIGDLKPVFMKPVIIDLDCE
LNLGKCRAFKNLKKVIIKKKCERLEAE
LEIKRVKWMREMKRFFYHEGLYKEEHE
LDLPTVKQFKQSHADFMPQYLDKWENS
IEIAKVRKYREPKCHLLRGPFDPAEHE
LELPRIERLDDIKCYLCVSPFRPAKCA
FELIKIQNIDDMKRHLISTVLGNLRVE
IDFDKGPWVEKFKRLLWKHAFAGIKIE
FELCKHQTLDDIKKWIVRRSFATVGRD
IEWMKLGNLKQMKRWWMRYKINDAERD
FEIAKVRHWRQIKEQLCRTSLDKMEGD
LEVEKFNGIRTYKKIFCWHCFIGCDGE
IEVDKFGMIFQCKKHLVKKKIPDIPDD
LEYPKIDMCEPVKNYFMKTHWHNCKWD
IDFAKFNRWDDIKHWLIRARVPEEKPD
FEFMSYDKVTDFKACFMLRAFKGFRCG
IEIHKHDSLQALRRCLLKHQLKPMPCE
FDIYRWNGIKEHKWEIWKQELAKIEKE
FELAKADSCKEMRADCCENEMHRCERQ
IEFNKIPTLKEFKRIIIPNKIWDPDWE
FDLENFKQLREERKYFAKKNIESCEGE
IDFFKIGKVRNARNYLIKKYFGPIDME
FEWQKAPPMGRNKKQMFRNTMWKWKTE
FELAKIQWFTNPKKTFHRKEIPKFRQE
LEVRKLSEMEECKRMVFHDDLHKYKWE
MKLREIKNFEGYECKFMADKFNEWKEQ
LRLIDIKEICKLECVLFCTILEALGWS
LEIRKWSEMPKIKPVIVKDHFHEISCQ
LEFWNFDMLPAIRLFLCTKDIKNCQFA
LEWEKLEFLTEIRDIILTRSIRDLPMG
LEMGKCEAFRGCRTQFLQPRVRDFEYE
IELEREEYFCPGRDCILGPKIKDVDQP
FDLDKYENLTTWHTLFVDKHLKDIAVG
FDLWKWEPLFSINKLIIAPAFRDASVD
FEFTKIEEINKMKHMIDHGRIKDWDSP
FELVKMEYIARVKLVLHDSDIKRWHHR
LEFPKMQCLTPVKNTFRKQDFMKDESD
LEFPRIDYFEDINKIICTYDIGKMRGD
MEVKKEGGCEKWRRRFCKDQICECRSE
LDLIKIKHCNRMRKGLIRNRFHECDTE
LELFKVKSLSEKKWMIIQAKIEEDDLP
IDWSKLDKFFEAKDVLIDGCFYDWALK
FDLMRLGYLRELKSWFWTQEFCKTKCG
LDLPKIHDLSKVKKTLFRTEFRKINSE
LKLDTPPKCPEFQRFLVHKEFCKIPAD
WEWTRAQKCTEFKRMLVKRSVCGCSID
FDMRKMGRCEPGKKYICFERFGDCKHD
FEFYKYPKIDDEKGRLEKNPFANRKRD
LEWFKIGYCWQIKHFLYREKICECPGN
FEIAKFKEISKPKRIMLGARFEDCARD
IEWPKVKLFAPFKKCLFRWSLEHLCKE
LEFSPIAAFEPHKRYLLRNGLPTLKFE
FEIAKWRPFRGMKTFFCNAGFWKCNLN
FELIKHDRFYEGKNFIFTMHFTHMPFD
LEITKVEWYDKLTRWFMTHGLKTHKCN
IDWPKVEEWSKFQNFIFRYCLKNLTID
LEFVKIRTIDSSKKGFLTSTLYGPKND
LDFAKVEAFDNVGAYMCAQKLKECRPP
FDLYSVERFCSEKACLCYRYLRNPTCS
LDLFKGKFLCHAKRWIFKYEWESLPME
FHLWHMPELDKCHRILWKKRLLNSKAE
IRFADVKELQKTPRCLCKKAFAAINCE
FDLLRVKRCWDCNRCFFKHEIEKFTGD
FDVCKTKRIADMKKFFFGCDFEPVPLD
LDLGQAEPLPEFKNMLIPCDIRKIDWE
FEFWRLEDYERMKALLAHPSLRQERTD
FKMADVAVIGSCEYCFYWSGLINDNCP
LEFGKWKEFPREKKTFLGGCFWSLPKE
FEIRKMGAFKTVSDELLKESFGNMERH
FEFMKCGTCKDYKSHFYEARCCNPEDN
FDLAKEDHIKPSPSELIKCELRRMNKE
LEFANLNRFEDIKGVFHKSRLKEWRCD
FRFHDIDRLEDLECFFWHNELHKAKGP
FDVERFENIVKIRNIIITKPFRNFECK
LDFKNADRMGDIKIAFCPEDLHPCTSA
LEFKNVSSCKNVKDLVFHDQICSCNVN
FRIKSGRSIKPMEEILMEECFDTLTLK
FKLGDIDHFEPWECCIHCRALRNGKCC
LRLTEWPTFDNSECKLLCDSLHDCRQC
LRFEQIEQIDQRECRIFCRGLTNIRDC
FRFGDIGQLESVECMMIDHELAKVKYK
FKLEELKEFPNQETFFMRKYLVSLNIE
FTFEKIDHLQAFQKVMCRKHVRSCAAE
LEWEKVPCFPGARRMFTRQGIFKCGLE
CDWRKWAHITKCKRVFVRDVFIGPELE
FEIMKLKSFKEFKRWFMYPKISDLEKE
LELQKVKPMRQIKKFILREHLDNVDQE
IEIEKLNNIRDCRKTFCSRHIPPPEND
MELVKIQNIKEMKRVLCHPQLVEGDID
LELMKNNKMNEIRPYFDMPKFGETSKG
LDLDNLEMLVQVKTCLCARTFYDVGCH
LRVHDLPKMHSMTQCLCGNDIWKWDCK
IKFKELPVFHAIDDMFLEDTLCNMTLK
LKIEEAEHLEKMEGMLLARQFKKISAG
LKLLEIDNCNDINDFFIEVNMKKCQKR
IKFWEIRMLHPLEEVLYSPRIENQQWK
FKMVELKHFWDVDHFLLGVDLEEVPMS
IHFGKCKELRKMERWMLKGKFWEVDNQ
IKFVEFKLLCKQNSCFCARVFYECNCD
FRFPDHDEFNKVEYCLWGTKMREYQCR
IRFWDMQKLMEVDDCLVPPAFSPLECK
FKICELKSLMTCDHCLVHCPFESVQCH
LYFRKFKEMPKVGHVLFHEMLEGMDIE
CGFKSCKQIDPCGMRFMKENVARLKFE
FRFKGCKTLESCDRPVLHEDVDKLKIE
LDLCQCTEIESLSKIIFKCECENCHVE
FRMCQLDHCENLEPYLMPGEVCKFKQG
LEWDKMPWCEPVNKILLGTPICGCRVE
LKFCDLKEVDKPEKHLCSAAMNQCRCE
LKFPSLKCLETQDRKLLKGHLYRGRED
LRISEYPNMENANRRVWRDSLGPPRDE
FKLPEFQKIHDCNCFFHWRDFCKRNYH
FKLSNMSQLKDHEEEIFESHFGHIERK
FELNEPPSIKSNRIELFCHPLCGVEKC
LELYKTKDLKRKHIELWSGELDPGEKA
IDLLKCRMIKQRRFELLQTTIQDCDKD
IELIKVEVWKGIRHYFYCQYIKKCDKG
LELCKAEKLHQINHMFHDCSIKEFPEN
LELCKCSQWRPKNKDMISCTCNDWEDE
IDFTRIKNFRPCTKWLWKVDFYKKEPE
LEFMRLKFIRKLRHYFCSSRFADCECE
LDFIRIEVLCHLKKCIFRRYIAEVPLD
LELPKGEALCQCKSCILVEWIKQMKCT
LNLKEQKKFCDLKFCLVREVFNKMGCQ
LNFKSVRYWNDVNEMFCFEQLERCNYK
LEFKPLDRLLEIKNIFCEEEFNRAAQR
LELKKAKNLPRWKRAFVRDEFTKIRTD
FDFMKHEKFVPCKMIFMSYTFKNNRVP
LEFWKIDKLGNPKKFFVQPMLKTCGSD
LDLNNVDPFDQIKKYIWAKYLKEMKEN
FDIKTPNKLEEARTTILDERFGEVKNN
FKIKQMNWIEELDDLLLGEDFCRVKWK
LRIRDVPTLENTEDHFLDDWLQNCKEK
MKVVELEGWEPTEVRFWVASMGNHRET
LKLYNCDAFERVESMIWDYPIRSVKEK
LRLHEFDRLERVDMYLHLQHFKEHREA
LKIKECPPFDGAEWRFYGEEIWRLTEA
FKLFEIDDYERFGMWFCETSFKHAKER
LRFENIEQIFKCDLFLLAKVIRRIPMP
IRFQDIRDFQRLESCFCIKNIRRLKCS
MKWEEFASLKKPEDFCMPKTLVEFDMR
LRWEEFSGFTGVEELLEEKKLSNHDSN
FQLERFTHFNKFSTCFMRKRFMDFKCS
FRIDDPAQFQSIDACLCAKKFFEQQCG
LKLWDIEEFGNLEELILDPALWGCSAH
FKFCDHETLGGIETLLIDANFKDRKFR
LRFCEVKEYEEVDPWLMPCPCSDFKCG
LKIWSFKAFTRYDTCLMEPRVDDWACK
LRLCEIKFIRQIEGWLFYTYIVRANHR
WKYWDMPLVGGREEVICESKFYDGGCK
LKYHERNVIWAVTECFVEHDMDRFKCK
LRWDDAPNFRKLEELLCEKRITQSEFK
VKYDDVGPMKTLEDFWFEKIIGGYDVR
FRFCEWEMLPPHDTFFVDARMKELGYK
LRIVELDVIDSNDRNFMRRSLRPWKKE
IELTTCAWLDAAKKYIFRDDCIKIKRD
LEFKQFPAFRNFRQMIVKEKLCEEDMD
IEFKKVKGVQGFKCHILHEQLERLKME
FEFTKIDPFANWKNIFCVQGLQTCGCE
FDLRNMSEIGKWRCCLMRETIAECACQ
LEFKKFDDFGKFSNIMIQERFCDLNTD
FKIEELSEIEKIDYFVADKHLRDARPK
LTLAHFEDIDKFDRFFCEGCWKQCKCD
IRMHDLEVVDKKDQYLRQDDVKNAKEK
FKLWDVQDIDKCDNHIVAADIRKIKDG
FKFCDYKAFTSYEWIVISCELDRINMG
LRFGDFKHFYKREDVFVDGDIEKMQLK
FRFVESKILYAMEDIFFTCKFDQVPIK
LRIRDRKNLPQIDECVVSEEFYSVPAK
FKLREYKWFCALEDFFVEEVFEKWCMR
FKFWEMKDVERVEKRFMKDHFPQKKTE
FKMREVKHVCDMDRLMVSEELVKVKCE
FGLKPMSEIHKADKLWLREELAKTPLE
FKLRPYRDLDRVDRWIMRDRFAGAKKD
FRLEEMPGFDTHEQHFHRRPFAGQNHD
IRLSDCQPLDGCDDRLKQAKIPDWNDK
FRFPEMKELVKVEHLLVWTHFQTLRIE
LKLKEAKELWKIEGFLMQDEISKMHFG
LKFKEFQEFTRFECIFMCNELERHEAC
LKCLDIKAYKDVDAIIWWAPVEDPDMK
LDFNSLRNIKSIKDLIWQSRLYELEYK
FKFREHKAIRQMNTWFMQERFEGCECG
FKFRQIKVLCTLDICFLIDVIGKMKCA
IPLKKKKKLCDAAYCILWERIEDWNCP
LKIRENNYIAEGEECLCETALEDMPCK
LKLWDQKWLRHMDEWICNTTFQTSDGK
LRFCNIKVFRKNEPIVWETNVYKMELK
IRFCSCKEMWRYEELVLYGNCEGVPIK
LKFRTCKGMGGIEDFILYEDCESVSTR
MKWRDFKCWDGVEEHMFDETFENGEWK
FKIATFKVMESRDWRFWDGRMEEHKEK
FKFADFKNVGPCNDRLHHSTIEDGGER
IKIWELQEFDQLEDWFMEACLMSFNCK
FKLAEKDTLPRHEGCLCVGHLNHFSCP
FKIADIETIGKVDEYFCTCHFKEMRDK
LRIYEMNALFGIEFCLCERNLWNCPCH
FKWHEVDYFEKLDETLLPHTLKGIKMN
FRIVEMECLEPFDEWILECGFMDWRGR
LKFTEIRGIGPIDDIVVHNYIDQAPAH
LKIVELESFDGRDECLWSPNIHEGKCK
LRFLDIEVLSACEECFFMAHMENVECK
LKFGDIQQFDTADMWLFEGNLMNTKCR
FKIEDFSCLDTGESRLVEKRLDDAKDR
FRLMDMGCLEADGERFMEEHLMPLRDK
LTIAAVEEWEKMEWYFWDCKFRDPNQR
LDFCKMESFLKFKDILVWPPMRDCQIK
LDLHKIDKLSEVKHFMWWHKIRNPGMG
FEIGKHERLGDAKTALMKTNLMDWGNE
IEFQKLEDICHARDCIWSAQLKDRNGK
FEIWRRKSFCQLKYCLLRNDIYKLCID
FDFDRCDPLVKMKNLLMHSTMRNIKCE
FDLANVENICQCRNCMIYAELQRSGCE
FELIKYEAICSVKACICGKQIKQTPCA
LEFMKADAFDGVKGYFECKRFYQQNRG
FDFASVQWFERAKKCICKSRIYELNCE
LDFRTLPPFDTINRCFIRDNMWNVRAE
LDFAKATCLETERPRLVPGKIGQFKDQ
LNFFKISKCDQGNRRLCKHPLSSCSQD
LRFTDMDQLEKYGRRLLKIELHRVKQD
FDLKPLQEMDKQQKRIMKEELAKCGEE
LDFCKQKYLKPLTRWLVSCSIEQNDPE
LSIEQIKVMRATSKDLFRRQFDPWESD
IEFERIGACRRVKRDFVRKKVCDMDND
LEWEKVGFLVALKRLILKRHMGDTAIE
FDIPKMEDWSKPKSMLEGMKIRETKRD
FEVERYDSLCRAKACVLQKRIRQIPCR
IEVPQGEKLCECQECFCIPGFKECPCE
LEFMKLENFHGIKMCFCKPQVRNLRCQ
WELWKPSHFRSMKKLFWKADLNKYDVE
IDIGRCDPLCQTKRVLLLNEFNRVPCE
IEFSNVKELSRHKKFMMKAELHKISGE
LEFSKAPSCKSGKLWFWCTEFCKCEGG
LEMEKWGCCKHWKRYWVSRQLCSCESD
FPFCKMKKCRNMQHYLVPAKFHDCESR
LDFERVPNMRKIDDILLESNLWNVDAK
LNLWQYKTLKECKEMLLDPPFHSVEAR
LRFEDMGKLEDVDEHLLQKDFVSFNDR
FRYQDMERLTDIEELFLSKGFRNVQFK
FRIEDMERIYEMTMCVMHKDLARVPCH
IYLKQLKTFCDCKKCLLKEYLEPFPNT
FKLKQFDEIEKVERVFIADLLHNVRAD
LRWQDCEMFERFEPLMIRKYCRDWKIG
LRFRGLPPVESREKRIMSDDMVKLKEP
FKFMELKWLDHIEQCLMKQHIESVKQD
LHFEPVKTIQNVNKLLCRRCFEDAPPD
LNLPDKKRIAELDGCICTKEWDKCPCG
FRFMEARVFPAIEWMLFYPEFDDLGWP
LRFVDFDEIARCDVVLCPCPLKNCELK
LKWYEVDYYAKWDDFLCPKVLRKCGVK
FKIAEWETCNKSEDALLEGKMHECGEK
FKFCDSDGLEGWEIHLIAQEFKQIQET
LELPRMDGIEGYQGRLRINWFTDEKDT
IELCKIHEFSKLKKIVCKCGMRECRHD
LDLCRLEMFDNLRHYLLGCEFSRVRRP
LEFTQYECIDGRKQHVMHARLKEIKDS
FDLPDRGTFENDKQRLMWQRLAEWKQP
FHIRNMQTCDTFEERFCDDNLVQCKGR
IDWRKAPAFCNLKNMLIKDSLYSFHFE
IEFPKVKMLGALKRMLHKYDLTREPPE
LDIQKVKRFHRIKKVLWRNSFIDFHFE
IDMHKIKRICESKRCFIRPHLDQWPMD
FDWVKLKRCRDWNRMMCPATMEECNED
LELTKTKFLCPLHGCFCRGEIIKGGCD
FPLESIERWCQHQRCLCQKCLKAFSCN
LQLPTFEKLCECKVCFLQQQLRKSQWK
FEFDKMDSVTQYKVILMARDFKHWRIA
FDFHKMEKMCEVRVCLAEHQFFKLNGQ
FDLDRIDPLTSFKNHFITRQLKDVPNQ
IEISKQEELNKVRLLLCKACIRSCCCE
LQLERFDNFVKVGILFIPKYFKDAGAS
LEFHKQGGLKTIKTAFLRCNFRDCESE
FKWSDLRWMEPKERWIMKAYLEKWKPD
LDFDKVQQIDQINRVIIWKEINKMKID
IDLCKMERLNDAKGTFFGQGFRKNNDS
LELVKLEYVRMRKADLVAPGLKRAEKG
FEFWKFRPWRPDRIDLFGCGFEPRDKG
LQICPCRVMRTQNREFLNSECEKFTRQ
LKFRELKGFTKLDYIFACETFDKVDAH
LKLREETDLPHVDYILMCEEFEKWSIP
LRFAECGPFEKIDRVFMHGEMPDFSLD
LSIVGPHKFEELRKMIWKCEFTKHKKE
IDFPRVKKMRDLKKMVFSKGLYKAECE
IEFNRMDKLHEFRRAVLRSQFKNIDQD
VDFPKLDGLHSVRCCFARYNLRKVKCE
IHLQRLETLGKCQKCIIKKALRGRKID
LEIWKYDYLGRISKCMMRPALRQVGHE
FHIDRWGMLCQMERCLCSRNIATCACE
LNFNDHEYLCEAKWCLIYDSFRDFTCR
ITLASIEWIWPADYCLCMKSLKEWDCK
LKWDNISVCHPMDPWLMERAICKCDGK
FKMKELCYCGKDPERLWYEGICGMDDK
VKFRDLDGFDNIDWYLLWEAFPTVTDP
FKLKEQKDFDKKNPHFCRESFNKMRDG
LKFMDFDAMDESEAHFHNETLPNCRDN
LRFSEVKFIWPGEDYLFHTGLEKVEMR
LKLREWKTYSNVDPVVLIEYFDHADIG
LRLHESEMLTPMTDALCQASFRKCNCK
LKFCDAEDFMKADEFFMCGYLKKFTVR
FKWGNVKDMSKFENCMIKPHLYSFKCD
FTFYRPERWGNVSKCMIQPDWKKMSCE
LDLESPDNFCQWSKCLAKREIHNPGPE
LEIGSNKSFCAIRKCLLRGIFYPYQCD
IDLKNIQKLGDLRELMIDDSFFGFKLK
LELKRWNAVDQGREKLLYERLHQPNEK
IELGRMKQLPTMKQWICQDSFEGLDCN
FDFVKCKYFGRAKKLCLPNEVDKCDIE
VDYWKLEVFCACKRAFLKHWMAKFSVD
IDLRKDSEICKLKKCFCRSELRKKKCE
MEWCKFRKMEEPKRWIAKPGLAGMKPE
VEFCRVKDFWRHKKILVRCELEKATAD
LDFNKIKMLCQVRRVIYRQKLPEWSAE
LNLCKQKDMGRVKRILLRQRFENIACD
LRLVEPKVFCGFRACFIPKELEKTGCP
FRIYDVEHFCDVDWCFFLKGLSGLACP
LRLADFPSFCTVEACLWYADLPKFPAK
FKFSNVQALWDGESMLCQECLVPIRCK
FKMEDMGYIYRFDNMFCRNDLVRCSPD
LKFYDVDILCKFEMLFCSDEMAKCCCK
FRLCQMDPLAGCEQCFVTCTLRPLGWK
FRWCQISWFPPTDDVMLECRLGDVRVK
FKLCDCERFRDCQECLFYCPCKSYQVK
LKWPERKIFFSAEECLCEYQLDKCACR
LKIKEMNSLMSWEDFLIWEYFNKFSVK
LKLKETGHCDGEEDRFWNEALCQFSDK
IRVKECPSFERHEKRFMRECIAPVREE
FRFYDLGHLDDCNCRIYPKRLGEQNDG
LDIAKVGAFENLKHYFMYPKFADVKSD
LEFRQCDNFPGGKDWVLEEKLSELSMK
FSLAQMSDLENAGEMLWTVKFAEIRCK
FRFKQVKVWDQPPERFEYSKVEEKKRK
FHLREFKRYDDFATRLMCDTIEKPKEG
LKFRELKCIDQTDNHMITEQLDTCKWQ
LEVQKCARLDDEKKRFIKDYLCGLPEE
LKFWGCQVLEADEKRLFYRNMAKLKND
LRICEVKCFDSYDKGLFQCQIPNFKDD
LRFYETDKFGEFSEFLDDKKLCENSPK
LSLYSVDKFMEFDEMLIVQQLKKFQMK
LELYKPKQLGDAKGLVIRADWDKVKCE
FELCNIRNFRDVKKLVFKCEVQKDNYE
FRFEEIKRLGQYEKGICHRELNKESGD
LEFYKYETWTKRKMILCCKGLKHMGCC
LEITKHDAFNKLKCCIVCHAFKRISVC
FDMFRMDMLEQVRWCLWYCGIKGMRCP
FELCKFKRIEEIRARFLPCTMPNFNDP
FDLCRIENLEDWHKWIIKCTLKGEKVE
LDFWKMAPLDSPRKRMIKEYMAEIREE
IDFYRMPNWEACSKWFEPRKFPEKKKE
LNFTPAEQLDKCPKMLCHPPIRKCKWD
FNIGQFEGIENWQKWVIEKEIKKFKME
FAFGPYDCLEPIDKWMFSGEFCRVKME
FELCRMAYLHSMKYWLIKCEWVKYGGE
LELAKVEKFTDQHNMILGVKLKEMQGS
FELVKIPYFNGHKQMFFKVKMAEMDVD
FEYWKMTQMDSIKRLLLKIAFCALKIE
LEYTKLGCINPFRKLLMSRNIAKFGLD
LEFPKCERIGEWKRMIMKWSVSNVPME
FEFVRWENFDGGKKWFIHTSFRKGKVE
FDMPKWEGLANHRKVFVKQRFKDYPVE
MDLERHGTIDACHKCWFKKRMAERKCE
LQWEKSSPIRQLKRYFCRKDVARAERD
WELTKGKDLKRHKKQLFKQGMDKIERD
LEFWRVQSFKPARMELIPASIEGWEKQ
LDFERGPCLKGSKNDLVNRDIWKFQRQ
VQFQNVKAIKNANKTIFYKELAKFEHE
FDFAKVGRLEEDNRSVIREELVKISTD
LDFVKCEALHRWKSMCVKSQCKELSLD
FDFHRFKLLPQARRILCREAFSKCSAD
IELTKGKSLKGARRMVMRQRLDQCEFE
FDLCKPDKVKEWRPWLLYCEFNRMEPN
VEWQRIETFVQIRRFLYRKWLRPMGCE
IEMCKAKDMIRLRHLFLTCCLQEWEVD
FHFCHHKRLGDFNEVIIKCAFDEMGVN
FRLCDPKKINDLNQLFMNCHFDKFNAN
FRWQDMSVLLEFEDILIGNRFDDIAIK
FKFVELREMEKMNMCFLGCKIWETKCG
FELGRMNRMCEGKGCFVHPYFEKHPCE
LEFNKIKKFPDVRGCIWKNRFWEPSCT
FELRRAPELGRGKKFLKHEELAKGKME
FELVKLKHMPDLNRCFPRGQFEKPNCD
LEMMKPKNIYDCPYILYHCRWEDAEAE
IEWHKGKKLREYKKWLIHDSVENVEME
INLNKMKMLKAWKKHFCKGELERMADE
LELWKMDEFCHQKRCVCSKDLKNSPCE
IDFNKGERLGEPNRCVIPGDFRETGCD
WEWQKLTRLEECSKCLWHYEFVKPRCD
LDLRKCKQLSKIRRMLLPDTFDKMPVD
LDLKRFACLDGFKRYVMTDFLMPMKWD
LDLAGVQDLDSVRRCFCHMRFAEYRCD
IDFHTIRKFVDVKPLLCSDKIDDMPVN
LDFCKMEKFQEFKSLFVQHYFKSLSVS
LELFKMEWLPKMRHFLLNMCLKKVSGD
FDIIKMDPLKPCNCVLWQYELRRIDLN
FEICKLDVFRAPKDHVVESNCKDFDER
LDFSKIRKVDDIRCRFIHTTLNKFKSS
IDFRTINQMEESGHKLLCERLGEVKEE
FKLGEVTKYEEVDARLHKGELYTHRED
LKFTEISRLEEIEYYLYSMHFGSTRDP
LKFEDVSGFRPVEDLILNNFLFQFDYK
LPLSGIKEIRKMDECLMNDKMDEYECK
LPFDDLTTFRSCHESLLYKRLHDADTK
FDLMKLDRMHEFKHWLIGCKIHDINRS
LDFYNAQPLSEQRECICDRRFAEMTCK
LDLDRIERMNDVRCCFWGNRMKDMGCA
VDYKRLGSCESLRRLLCHEYFCGCKTD
LRVDDFNPCENAEHDLLTKVLCACKRD
FKLREFGSIEDFECWILADWFGPVKWA
LKLKEFPKLDAIEEALCTQSIIQCRDK
FPLCEMDHLTEAQEDILDPKLNEIKKK
FNIANVSYLGNRDDDLWEGKIMEIKKK
FEIVKMRHMDNVKTDFWAQPFAQPRKG
IEFKNMPILEAFKKCFVRDTLCNMKGD
FQLKPAAACERQEERMCDETVGGCKNR
FKIPPVDGFESWKERLFATKLREMRKR
LKLNPIPAFHSREEMLCNDDFMRVSLK
LPIKPVGQFPNADDCLIEEELIRIKCR
IEFGKFETLHECKKCWMHYGFKPIDCE
FEFPKYKSLRTWKECVIKQQLQEWECD
LELGKVEPMRGMKFFLICTVLTKWDHS
LELHRPRKFDEIKTIIMWCKFDSMSAG
LEIAKIDKLREIKCWLSHGDLWKPQGP
LEFTQMKWMRGTNVEIYRQEIEKIDKE
IKLSDFQQIKKKDDEFLEGCLWGIDQK
CKFWDCPCFDKGDQTLRDQDIVKQNDK
FNFKSIWGFDGLPKRLYRSELMRRKED
FELMKMQYLEDMKPWLLYTDITNFKWG
LEFTKIDYLTGLDYIFLHGDLRKIDME
LEITKIETFHPTKDNIIGEDLKKAEGG
LEFFKVEKINEGKWCIWNPGLRNFQCD
FSLEGIKKFQDCPKMFCKNELEKWNPD
LRFEDLGNWDGLEYCLFSKMLPKYRCG
FRINDSTSVHEFEACLCCEELGKIDCG
LKWCDINTISGFEEFFYDAEFQKGSDK
FRLRDVDEWDRYELRMFAPHFNAHKEA
FDFGRMGTIDHKGRRIIKASLGQCKED
LKFTACPGIDKVDRRLYKNALWQPKDD
LRFVDVPVVDPYDKHLMRKPLWEVRYD
LKLGEARHFSDMEDFLWTGHLQDVNMK
FKLMDMRLFCACNDCIFGVPIENISSK
FKLAEHKNLKGWENILFDELFEKKEVS
LKIKDYKLIWQQDKCLLGDALENVNCK
LYLAEWKTVSDAEWCLCMGNLDKLSCP
FELRRPNRLCDMKMCLMQNYLKKISCS
LELYRAQRFCECKYCLINHHLCASPCK
FEFTKIDDVKKFNIVLCSASFHNCECK
LTLADYKPFKPFRYVLINTKFEECELK
LRFSHIKGFATCEEFIEDKRIEDRTTK
LKWSEQKYFCQINDCVVGDRLDDLPCK
FKWEEIQYLCECEEWFMEKQMMNCSPR
FRLEEYQHFSEMDELIVYKNLASMNVN
CRIMNCDCVETWEMRFYRKKCRELRHE
FRIGDSNQMDKEENRLKSSDVKKQRDD
LKLKEAGTMDDAQNRLTDEDFAKNRDK
LKIREIPPFDKVEGRLERESMGKKKDP
VRLNELEAFDPIEVHLFTDEMRKMTHA
LRLKDPPDLDGQEKTIVYEQLWKIKDE
FRLAEYGDFEKDDNKLRRSGLTNERED
LKIHSPKHYEEIENKLFRHQIERMKED
LRIGGLKNLDGPDRSFCRSRLEDCKEE
LKFGDFEVWERCEDYFIADYFRPCRTR
FDLCHVEVLEAGKARFFGCRLKEWEEA
LSFCECQNLDQDPHRFVHCELAKCKEP
IRLPDFKTLDSGESRLLQSKFYNVKDG
FKFCEIQYLDQYENRLLPPALRKLQEG
FKFVDMNPLEPYDEHVLGERLSEPKHK
LKFKENEDLERVDDAFFEEWLYPQKKK
FKLADMKAWDGGEYTICGDNFEDCKWK
FKIWEVKQWKKWSGCLCKPRLEPCECG
WKLVEGKELRKPEDWFVAQSMDKVNTK
LKWGEMENVDEISDLMCEGGFWGCNWK
LNMSQMACCRQHKHELLWKGLCPIERR
INFEKAQDMRPCDDEFVSKRFPDVDRR
FDFARCNPFHSKKIDLLCKQFSKMRRA
IDFAKWKTMKSCNIELMPPHVEDLERP
LEFEKMPTIKNTNDDLFHNAFHSMERR
IEIWKPNRLMDFKGFLLQPNLSKLEVG
IDFCQIKYLRKVKRWFMKCDFTKMTPD
FTLCKPEGLWGAGKLILKCHIKNLHLE
FELPKLNDLPKYKNWFCTSGFFDAECE
FEFDRYEPLCAMRRCILMGGFKGYDVE
FDFWNLQVLGAARRCFCKADMFRYSCE
FEFYKPEKLTERRHCCCHGQFRNPNCE
LEFPRMKKVCSLKFCVFKPRLDECECY
IEFAKTEKFHEGRYCCWNKRIKDHPCQ
FELPRVENLGPCKECILNYEFYRIGHK
LGWRDIGFFIPCDEMLCEDCLMKFPGK
LDIKNGEIFIKIKEVIITEEWRKFATK
LSFKSVGCLHPDKEMFFRDKLAEVNFK
[truncated: 887,461 more chars]
