# Supplementary material for: Benchmarking Inverse Statistical Approaches for Protein Structure and Design with Exactly Solvable Models
Source: PLoS Comput Biol. 2016 May 13;12(5):e1004889. doi: 10.1371/journal.pcbi.1004889 (PMC4866778; doi:10.1371/journal.pcbi.1004889)
Supplement: S3 Code — See readme.txt file. (ZIP) [file pcbi.1004889.s004.zip › CodeS3/S_D/align_D_w0lp_pmin0.cmsa]

-1
84
101
105
192
208
209
377
525
559
561
562
642
656
701
720
747
754
1003
1068
1152
1153
1154
1155
1156
1395
1396
1441
1448
1449
1487
1702
1873
2025
2115
2231
2232
2309
2442
2443
2444
2445
2697
2698
2699
2821
2928
2929
3009
3013
3101
3115
3174
3263
3320
3331
3340
3388
3502
3504
3594
3595
3623
3668
3669
3881
4096
4097
4359
4360
4432
4433
4439
4440
4519
4582
4642
4660
4665
4666
4667
4685
4775
4795
4796
4837
4889
4977
5079
5103
5318
5356
5357
5371
5401
5496
5506
5516
5605
5679
5706
5920
5999
6069
6154
6358
6387
6388
6389
6428
6472
6480
6535
6895
7108
7157
7349
7787
7891
7892
8148
8149
8202
8205
8225
8310
8366
8471
8479
8512
8637
8638
8639
8734
8776
8827
8974
8991
9028
9086
9093
9273
9274
9317
9408
9409
9418
9714
9715
9878
10037
10107
10315
10540
10949
11115
11119
11143
11144
11326
11428
11482
11556
11641
11741
11742
11743
11744
11841
11959
11986
12090
12091
12163
12193
12212
12261
12361
12396
12409
12410
12468
12503
12504
12505
12506
12507
12513
12514
12547
12549
12591
12607
12702
12855
12888
12940
13282
13283
13284
13428
13587
13680
13797
13883
13902
14221
14248
14364
14554
14596
14664
15065
15127
15306
15307
15410
15414
15417
15524
15815
15816
15980
15981
15983
16011
16012
16151
16163
16164
16165
16203
16214
16278
16330
16406
16407
16764
16803
16854
16907
16965
17079
17141
17180
17254
17291
17300
17454
17521
17584
17677
17720
17721
17795
17842
17863
17864
17886
17919
17940
17952
17970
18128
18148
18149
18288
18391
18485
18588
18664
18789
18812
18813
18844
19047
19052
19054
19253
19284
19399
19410
19438
19439
19484
19490
19550
19559
19561
19589
19609
19774
19934
19963
19964
20056
20066
20067
20156
20259
20260
20261
20276
20281
20382
20436
20437
20438
20448
20450
20451
20452
20482
20527
20528
20553
20568
20580
20581
20688
20850
20894
20895
20896
21440
21486
21488
21684
21719
21931
21985
21986
21988
22023
22151
22153
22154
22155
22158
22263
22684
22749
23155
23246
23350
23374
23471
23472
23473
23474
23488
23560
23855
23856
23992
24052
24053
24054
24199
24276
24277
24278
24317
24337
24385
24401
24488
24512
24537
24569
24641
24643
24753
24875
25148
25155
25156
25177
25225
25233
25339
25366
25445
25608
25864
25884
25918
26086
26168
26173
26174
26190
26211
26252
26277
26328
26366
26473
26557
26558
26573
26766
26895
26896
26938
26941
27012
27303
27334
27464
27465
27551
27651
27652
27664
27698
27699
27849
27952
28072
28271
28284
28294
28317
28441
28606
28772
28809
28865
28880
28881
28966
28972
28978
29005
29034
29221
29222
29563
29838
30019
30066
30067
30147
30158
30169
30224
30263
30264
30355
30356
30386
30574
30667
30804
30980
30981
31131
31179
31535
31552
31629
31630
31784
31819
31826
31875
32014
32156
32189
32209
32379
32403
32404
32405
32436
32442
32470
32561
32637
32717
32860
32883
33230
33297
33445
33477
33564
33650
33759
33760
34562
34760
34802
34838
34901
34988
35014
35061
35065
35067
35068
35069
35085
35388
35543
35590
35591
35671
35672
35673
35674
35714
35730
35731
35748
35752
35960
35961
35962
36116
36501
36677
36954
37018
37019
37131
37132
37149
37150
37228
37285
37418
37549
37701
38017
38041
38042
38046
38134
38215
38290
38321
38384
38411
38435
38488
38489
38622
38623
38817
38943
38944
38997
39022
39077
39078
39121
39122
39123
39153
39194
39209
39418
39434
39525
39534
39611
39660
39855
39860
39888
39947
39987
40090
40163
40312
40538
40687
40811
40812
40821
40822
40854
40932
41053
41298
41299
41331
41472
41547
41615
41707
41745
41849
41884
41885
42048
42049
42066
42093
42311
42368
42379
42678
42775
42844
42887
43023
43127
43251
43252
43380
43550
43551
43552
43553
43554
43555
43556
43575
43592
43815
43947
43955
43956
43963
44006
44007
44123
44447
44448
44507
44548
44700
44918
44946
45105
45164
45306
45307
45396
45405
45568
45569
45715
45863
45864
45868
45884
-1
5
75
78
98
106
112
129
167
188
199
203
211
213
233
241
272
446
490
505
548
550
581
584
625
663
725
755
782
787
795
810
894
902
906
919
937
967
982
1001
1004
1015
1026
1067
1088
1166
1211
1265
1294
1301
1311
1356
1360
1411
1632
1758
1775
1826
1846
1850
1872
1883
1938
1962
2002
2044
2114
2179
2233
2261
2283
2327
2336
2403
2466
2566
2630
2669
2675
2724
2761
2782
2795
2836
2842
2855
2896
2966
3032
3038
3040
3132
3167
3191
3192
3253
3262
3305
3367
3500
3525
3638
3670
3721
3768
3850
3890
3906
3983
3989
4021
4025
4091
4094
4118
4197
4250
4311
4318
4363
4371
4392
4404
4434
4438
4447
4448
4452
4493
4532
4544
4563
4576
4579
4648
4652
4695
4700
4733
4754
4762
4783
4799
4830
4899
4958
5025
5046
5060
5112
5121
5139
5152
5167
5216
5231
5232
5317
5338
5430
5439
5499
5521
5565
5591
5637
5680
5776
5785
5799
5875
6046
6089
6118
6134
6263
6276
6297
6302
6325
6385
6410
6483
6484
6486
6531
6539
6591
6647
6660
6698
6788
6798
6861
6905
6954
6980
6981
7016
7047
7082
7090
7097
7163
7206
7269
7333
7342
7346
7357
7361
7399
7425
7480
7484
7552
7577
7608
7663
7682
7691
7896
7920
7947
8078
8095
8129
8145
8194
8214
8219
8237
8243
8248
8258
8409
8432
8464
8481
8517
8538
8540
8559
8575
8576
8593
8596
8598
8626
8689
8754
8768
8777
8831
8847
8899
8907
8938
8939
8970
8997
9001
9016
9031
9037
9214
9215
9217
9221
9236
9241
9264
9270
9318
9397
9417
9533
9562
9572
9628
9685
9694
9710
9712
9744
9799
9839
9863
9875
9879
9924
10011
10063
10091
10113
10118
10147
10161
10167
10192
10220
10221
10275
10281
10307
10308
10317
10320
10412
10416
10436
10485
10488
10495
10519
10589
10621
10711
10720
10909
10911
10941
10986
10999
11004
11007
11045
11109
11118
11196
11307
11385
11407
11430
11475
11564
11630
11655
11681
11697
11762
11777
11799
11865
11888
11889
11890
11902
11914
11950
11951
11964
11995
12005
12023
12025
12033
12037
12075
12105
12160
12172
12178
12224
12250
12288
12390
12467
12528
12532
12540
12594
12623
12665
12757
12826
12873
12918
12937
12955
12963
13052
13135
13254
13275
13276
13316
13318
13323
13382
13393
13484
13535
13554
13604
13614
13631
13639
13640
13650
13695
13735
13824
13837
13887
13932
13939
13988
14107
14157
14307
14319
14338
14373
14380
14448
14607
14725
14779
14818
14841
14919
14952
14968
15012
15021
15087
15110
15163
15207
15301
15319
15346
15431
15478
15489
15514
15519
15540
15578
15580
15632
15642
15673
15711
15717
15751
15785
15874
15930
16029
16057
16067
16220
16324
16331
16381
16399
16454
16455
16458
16466
16485
16507
16519
16528
16585
16628
16689
16712
16728
16746
16759
16808
16830
16885
16905
16937
16957
16966
16989
17027
17033
17044
17066
17080
17157
17181
17204
17304
17308
17395
17434
17469
17470
17515
17664
17673
17767
17806
17957
18017
18018
18030
18040
18065
18164
18167
18191
18218
18249
18275
18307
18341
18504
18525
18551
18629
18648
18690
18786
18801
18814
18866
19012
19062
19089
19131
19235
19254
19261
19317
19363
19389
19409
19412
19570
19608
19680
19779
19822
19832
19872
19905
20008
20035
20105
20155
20188
20268
20312
20314
20338
20357
20392
20446
20488
20494
20600
20707
20759
20773
20774
20782
20784
20810
20830
20846
20851
20861
20933
20935
20969
21048
21055
21091
21098
21122
21182
21220
21240
21388
21519
21547
21552
21571
21581
21661
21693
21728
21750
21860
21899
21910
21917
21930
21960
22028
22060
22115
22146
22164
22192
22228
22247
22258
22260
22283
22382
22417
22418
22421
22565
22617
22641
22710
22728
22740
22779
22835
22877
22892
22897
22911
22971
23181
23257
23323
23324
23378
23388
23393
23403
23407
23422
23430
23460
23463
23510
23515
23517
23609
23640
23717
23932
23945
24006
24025
24158
24175
24181
24249
24286
24313
24316
24386
24456
24463
24470
24486
24491
24494
24502
24513
24517
24527
24560
24619
24645
24649
24711
24836
24841
24925
24947
24951
25055
25063
25067
25101
25179
25205
25236
25248
25274
25309
25436
25464
25506
25516
25529
25562
25579
25627
25647
25653
25704
25761
25775
25784
25818
25845
25900
25912
25931
25991
25996
26064
26066
26067
26074
26100
26130
26276
26321
26355
26384
26418
26419
26449
26509
26549
26565
26570
26647
26697
26709
26719
26760
26765
26767
26801
26804
26813
26814
26858
26863
26894
26916
26944
26970
27056
27107
27138
27179
27218
27235
27240
27255
27265
27274
27315
27351
27362
27406
27421
27461
27511
27601
27635
27654
27661
27721
27736
27747
27776
27785
27799
27829
27831
27835
27878
27881
28021
28098
28103
28137
28169
28225
28267
28341
28396
28488
28678
28728
28849
28864
28904
28928
29030
29053
29064
29149
29161
29162
29219
29246
29255
29286
29303
29431
29457
29504
29636
29716
29744
29785
30150
30162
30202
30236
30261
30378
30395
30397
30498
30567
30618
30732
30783
30795
30908
30960
31027
31080
31098
31111
31141
31171
31187
31213
31238
31250
31344
31383
31410
31450
31480
31624
31635
31708
31720
31771
31785
31818
31834
31843
31873
31885
31887
31906
31985
31990
32022
32023
32027
32211
32257
32292
32422
32423
32425
32433
32435
32547
32573
32579
32604
32606
32638
32744
32867
32944
32949
33090
33133
33163
33203
33219
33250
33251
33401
33423
33429
33471
33551
33584
33634
33721
33784
33803
33832
33857
33886
33903
33909
33910
33917
33919
33944
34062
34064
34077
34086
34093
34094
34095
34108
34175
34194
34221
34282
34301
34309
34354
34357
34400
34425
34426
34442
34466
34473
34513
34589
34610
34611
34695
34776
34777
34829
34894
34897
34914
34942
34953
35004
35084
35095
35109
35157
35169
35180
35324
35385
35459
35486
35549
35652
35757
35852
35875
35897
35917
35953
35979
36011
36041
36055
36131
36192
36201
36289
36296
36300
36345
36346
36399
36443
36494
36500
36502
36517
36520
36596
36599
36641
36730
36752
36827
36844
36871
36941
36955
36989
36992
37009
37046
37102
37138
37178
37311
37322
37344
37380
37395
37443
37525
37561
37743
37748
37817
37853
37862
37884
37935
37939
37942
37953
37981
38036
38155
38187
38236
38337
38377
38383
38393
38436
38440
38520
38525
38557
38559
38597
38656
38659
38793
38794
38804
38813
38818
38860
38879
38895
38897
38980
39005
39054
39076
39091
39104
39113
39180
39234
39360
39367
39428
39457
39467
39497
39551
39724
39791
39832
39901
39912
39915
39935
39976
39990
40166
40308
40362
40371
40536
40537
40563
40600
40618
40631
40682
40719
40726
40789
40819
40823
40847
40853
40880
40900
40909
40918
40919
40968
40991
41008
41017
41062
41092
41364
41374
41385
41395
41540
41670
41691
41700
41718
41744
41783
41809
41810
41812
41902
41916
41929
41972
42005
42175
42176
42218
42264
42297
42365
42375
42475
42770
42779
42801
42840
42892
42909
42910
42917
43049
43108
43122
43139
43199
43215
43287
43318
43469
43474
43527
43540
43614
43644
43715
43806
43836
43866
43867
43883
43973
43984
44019
44048
44079
44100
44183
44197
44216
44373
44426
44427
44435
44445
44462
44530
44534
44559
44561
44564
44577
44588
44629
44667
44679
44719
44750
44940
44962
45004
45078
45099
45121
45125
45128
45134
45171
45173
45177
45179
45201
45217
45301
45358
45385
45397
45456
45584
45650
45727
45763
45766
45839
45955
-1
2
3
4
6
7
8
9
10
11
12
14
19
21
29
31
39
40
41
42
43
45
48
50
54
55
57
58
63
68
79
81
87
88
97
99
103
107
108
111
116
117
124
126
133
134
135
138
139
146
147
148
153
154
155
156
169
171
174
176
179
180
182
183
186
187
193
194
196
205
210
214
215
222
226
229
234
236
237
240
242
243
244
245
246
254
257
259
260
268
271
275
283
288
298
299
302
314
318
321
322
324
327
328
332
333
335
340
344
352
355
356
360
361
368
371
372
375
376
378
381
387
391
393
398
399
402
403
409
414
416
418
419
420
421
422
423
426
427
428
429
433
438
440
441
442
443
448
454
456
458
461
462
464
465
466
468
470
472
477
479
481
482
483
486
487
488
489
492
497
502
503
507
509
510
515
516
520
521
524
527
528
536
542
545
547
549
553
557
558
565
566
576
583
586
587
588
590
591
594
601
606
607
608
611
612
614
616
617
620
622
626
630
631
632
635
636
637
638
641
643
653
657
662
666
667
668
669
674
675
686
687
688
690
691
692
696
697
698
700
702
703
704
710
713
717
718
721
723
724
728
729
731
734
736
738
740
741
744
745
746
750
751
753
759
761
764
765
773
774
780
783
785
789
794
796
797
798
801
803
804
805
809
812
813
818
822
825
827
831
832
837
838
841
842
844
846
848
849
855
857
863
865
867
871
872
873
874
877
880
883
886
888
889
892
897
899
905
907
912
913
924
925
932
934
935
936
940
943
948
951
954
955
956
957
958
959
960
961
966
968
970
974
975
979
983
986
993
998
1005
1006
1008
1021
1022
1023
1033
1035
1037
1039
1040
1041
1042
1045
1047
1049
1050
1051
1052
1055
1056
1057
1060
1062
1065
1069
1070
1071
1072
1078
1080
1084
1086
1087
1089
1090
1092
1093
1095
1098
1103
1109
1112
1114
1117
1126
1128
1134
1139
1141
1143
1144
1158
1159
1162
1168
1171
1172
1175
1180
1181
1182
1183
1185
1187
1188
1189
1192
1197
1198
1207
1214
1215
1216
1220
1222
1223
1225
1226
1228
1230
1235
1238
1245
1246
1254
1255
1256
1258
1260
1261
1262
1266
1268
1269
1270
1273
1275
1276
1277
1281
1282
1283
1284
1288
1289
1290
1292
1293
1295
1296
1298
1302
1303
1305
1307
1308
1309
1312
1316
1318
1319
1327
1332
1336
1339
1340
1343
1344
1347
1349
1352
1353
1354
1359
1361
1369
1373
1374
1375
1377
1380
1388
1390
1391
1393
1399
1404
1407
1408
1412
1415
1416
1424
1425
1427
1428
1429
1430
1438
1444
1445
1455
1459
1462
1468
1472
1473
1474
1476
1477
1483
1486
1493
1498
1499
1500
1501
1502
1506
1514
1517
1520
1521
1522
1526
1528
1529
1537
1539
1540
1541
1547
1548
1552
1554
1555
1557
1558
1565
1568
1570
1574
1577
1580
1581
1582
1584
1592
1593
1599
1601
1602
1606
1614
1621
1624
1626
1634
1638
1645
1646
1647
1648
1651
1654
1655
1659
1660
1664
1665
1670
1671
1678
1679
1681
1682
1683
1691
1693
1694
1698
1705
1706
1707
1708
1711
1712
1717
1719
1721
1723
1731
1732
1739
1741
1742
1744
1745
1748
1754
1755
1756
1759
1761
1763
1764
1766
1767
1769
1776
1779
1780
1782
1783
1785
1786
1788
1789
1792
1795
1797
1807
1808
1809
1813
1814
1820
1822
1823
1824
1825
1829
1830
1832
1843
1847
1848
1849
1851
1857
1863
1870
1871
1874
1875
1877
1879
1880
1884
1886
1889
1893
1898
1903
1904
1905
1908
1911
1914
1916
1917
1919
1922
1923
1925
1926
1927
1928
1932
1933
1936
1941
1945
1947
1949
1950
1954
1955
1957
1960
1961
1964
1968
1970
1972
1973
1977
1978
1979
1985
1991
1992
1996
1999
2000
2001
2003
2005
2007
2009
2010
2011
2012
2013
2017
2018
2020
2023
2032
2038
2039
2048
2049
2050
2054
2055
2061
2062
2070
2073
2074
2081
2082
2083
2087
2089
2098
2100
2101
2102
2103
2107
2108
2111
2113
2116
2119
2123
2125
2126
2127
2128
2131
2136
2137
2142
2143
2146
2149
2150
2151
2152
2158
2159
2167
2168
2169
2170
2171
2172
2178
2184
2185
2186
2188
2193
2196
2200
2201
2202
2204
2207
2210
2211
2212
2216
2217
2224
2225
2229
2235
2238
2240
2244
2245
2251
2252
2255
2257
2259
2265
2272
2281
2284
2286
2287
2288
2289
2290
2292
2294
2296
2297
2299
2300
2301
2302
2307
2310
2315
2322
2324
2326
2328
2331
2335
2340
2343
2346
2347
2348
2349
2350
2352
2356
2363
2371
2372
2373
2376
2382
2383
2387
2390
2391
2392
2393
2394
2395
2396
2401
2405
2407
2408
2411
2414
2417
2418
2423
2426
2429
2430
2432
2433
2435
2436
2437
2438
2439
2440
2447
2450
2458
2459
2461
2468
2472
2475
2481
2482
2484
2488
2494
2495
2496
2504
2505
2506
2507
2508
2510
2512
2513
2515
2517
2518
2519
2522
2523
2525
2526
2527
2531
2534
2535
2536
2540
2541
2544
2545
2548
2549
2550
2553
2557
2559
2560
2564
2567
2570
2571
2573
2574
2575
2577
2578
2584
2586
2587
2588
2593
2594
2597
2599
2603
2605
2606
2607
2610
2613
2619
2620
2621
2622
2623
2624
2626
2627
2628
2631
2632
2633
2635
2638
2640
2651
2652
2653
2656
2660
2665
2666
2667
2668
2671
2672
2673
2677
2681
2683
2686
2687
2688
2695
2701
2703
2707
2713
2717
2718
2722
2725
2728
2730
2732
2734
2735
2738
2741
2742
2751
2754
2756
2757
2766
2769
2771
2774
2776
2788
2789
2790
2794
2800
2801
2802
2803
2806
2807
2809
2810
2811
2812
2816
2819
2822
2824
2830
2831
2832
2838
2843
2844
2847
2849
2852
2861
2863
2864
2873
2877
2879
2880
2889
2892
2893
2897
2898
2900
2905
2911
2912
2915
2918
2919
2925
2926
2927
2932
2934
2938
2939
2942
2951
2954
2956
2961
2965
2968
2969
2973
2975
2977
2978
2979
2981
2982
2987
2988
2989
2991
2992
3000
3004
3005
3006
3011
3015
3018
3019
3021
3022
3023
3025
3029
3031
3036
3041
3043
3044
3045
3046
3048
3050
3056
3060
3064
3066
3069
3071
3078
3082
3083
3085
3090
3097
3098
3100
3102
3105
3112
3113
3114
3117
3119
3123
3126
3130
3140
3141
3146
3147
3155
3158
3161
3164
3165
3169
3172
3175
3178
3182
3183
3184
3185
3187
3189
3190
3195
3197
3202
3203
3205
3207
3212
3213
3214
3216
3217
3220
3224
3226
3227
3228
3229
3230
3231
3232
3243
3244
3248
3251
3254
3256
3258
3261
3264
3265
3267
3274
3277
3283
3287
3292
3295
3296
3297
3299
3301
3302
3306
3315
3316
3317
3322
3324
3325
3327
3328
3337
3339
3342
3343
3344
3345
3352
3356
3357
3358
3362
3368
3375
3376
3382
3384
3385
3386
3391
3394
3396
3400
3403
3405
3406
3412
3413
3414
3415
3417
3421
3423
3424
3430
3435
3437
3439
3444
3445
3446
3448
3449
3454
3458
3463
3464
3465
3467
3470
3471
3473
3476
3479
3491
3494
3503
3509
3512
3513
3514
3520
3523
3528
3532
3533
3534
3543
3544
3546
3547
3553
3554
3555
3556
3557
3560
3561
3564
3566
3568
3575
3577
3581
3585
3587
3590
3593
3604
3608
3613
3616
3617
3619
3621
3624
3626
3628
3629
3630
3636
3637
3639
3640
3643
3646
3657
3659
3660
3662
3663
3665
3666
3672
3673
3676
3677
3680
3683
3688
3692
3694
3698
3706
3707
3716
3717
3718
3720
3723
3724
3725
3727
3731
3734
3735
3739
3744
3747
3748
3750
3756
3757
3767
3769
3771
3772
3773
3774
3776
3777
3778
3788
3790
3791
3792
3793
3799
3803
3805
3808
3814
3818
3819
3821
3822
3825
3828
3831
3834
3836
3837
3838
3842
3844
3846
3855
3860
3863
3865
3868
3869
3871
3872
3873
3875
3885
3886
3888
3891
3892
3895
3900
3903
3904
3911
3912
3913
3914
3915
3924
3926
3927
3932
3935
3937
3938
3939
3942
3952
3956
3957
3960
3961
3964
3966
3967
3968
3969
3971
3972
3977
3978
3984
3985
3986
3991
3992
3998
4001
4002
4019
4024
4030
4031
4037
4038
4040
4041
4043
4047
4048
4049
4055
4056
4059
4060
4061
4067
4068
4069
4073
4078
4080
4083
4084
4085
4086
4088
4103
4109
4112
4116
4117
4121
4127
4129
4134
4136
4142
4144
4146
4147
4149
4150
4151
4155
4156
4158
4165
4171
4173
4176
4177
4178
4179
4182
4187
4189
4192
4194
4195
4196
4200
4206
4210
4211
4214
4221
4222
4226
4228
4236
4239
4244
4247
4251
4252
4255
4256
4257
4258
4259
4260
4261
4262
4263
4265
4266
4268
4272
4280
4281
4286
4287
4288
4297
4303
4308
4309
4310
4313
4319
4320
4321
4329
4334
4338
4340
4342
4343
4344
4348
4349
4352
4354
4366
4380
4382
4386
4390
4391
4399
4403
4408
4411
4420
4422
4428
4430
4431
4437
4441
4443
4445
4449
4450
4453
4454
4458
4459
4460
4465
4468
4471
4473
4474
4478
4481
4482
4484
4492
4497
4502
4503
4508
4509
4514
4515
4521
4523
4524
4526
4527
4528
4541
4542
4543
4545
4551
4557
4558
4560
4561
4562
4567
4570
4571
4577
4581
4584
4588
4590
4592
4593
4599
4601
4602
4604
4605
4609
4610
4611
4614
4616
4618
4622
4624
4625
4628
4630
4631
4632
4634
4636
4640
4643
4644
4646
4649
4654
4657
4658
4661
4662
4663
4664
4672
4678
4679
4682
4683
4684
4697
4698
4699
4702
4704
4705
4706
4710
4711
4715
4718
4720
4723
4726
4728
4731
4734
4735
4737
4738
4739
4741
4743
4745
4747
4752
4755
4756
4757
4761
4764
4766
4772
4782
4785
4790
4792
4800
4802
4803
4807
4813
4816
4819
4826
4828
4831
4832
4833
4840
4841
4845
4846
4856
4857
4858
4859
4860
4863
4865
4866
4869
4871
4873
4874
4875
4878
4884
4886
4890
4901
4904
4910
4913
4914
4918
4923
4924
4927
4928
4934
4940
4941
4943
4944
4945
4946
4948
4950
4953
4955
4959
4960
4962
4963
4965
4967
4972
4975
4979
4983
4984
5001
5007
5010
5011
5012
5014
5015
5016
5021
5027
5030
5031
5032
5037
5038
5039
5040
5048
5051
5058
5066
5073
5074
5076
5081
5082
5090
5094
5098
5101
5106
5113
5114
5117
5119
5120
5123
5125
5129
5130
5134
5135
5137
5141
5143
5144
5148
5149
5158
5161
5162
5164
5168
5172
5177
5178
5179
5181
5185
5188
5189
5191
5194
5195
5200
5203
5206
5212
5213
5217
5218
5225
5227
5229
5235
5238
5239
5240
5242
5243
5244
5245
5246
5249
5250
5253
5255
5259
5262
5267
5275
5279
5280
5283
5284
5285
5290
5292
5295
5300
5301
5302
5307
5308
5312
5314
5319
5321
5326
5330
5331
5334
5335
5340
5341
5343
5344
5352
5353
5355
5361
5362
5363
5370
5378
5379
5382
5383
5385
5388
5390
5393
5395
5398
5407
5408
5409
5417
5419
5422
5423
5424
5432
5434
5435
5443
5446
5448
5451
5452
5453
5458
5459
5460
5461
5465
5467
5468
5472
5477
5481
5486
5490
5491
5493
5494
5507
5511
5518
5526
5535
5536
5540
5543
5549
5552
5554
5555
5564
5574
5579
5581
5585
5587
5589
5593
5594
5601
5602
5606
5607
5613
5615
5618
5621
5623
5624
5626
5647
5657
5660
5661
5662
5665
5668
5670
5673
5674
5678
5681
5682
5689
5690
5693
5699
5701
5703
5705
5707
5708
5714
5715
5717
5718
5720
5721
5730
5734
5736
5737
5743
5747
5752
5754
5755
5758
5763
5766
5769
5774
5775
5779
5780
5782
5786
5787
5789
5791
5792
5793
5795
5803
5819
5820
5821
5824
5826
5831
5837
5838
5840
5849
5850
5851
5852
5859
5860
5868
5869
5874
5878
5888
5891
5892
5893
5900
5902
5904
5905
5909
5911
5913
5916
5918
5921
5922
5924
5926
5929
5934
5935
5937
5938
5944
5946
5953
5954
5958
5967
5968
5970
5971
5972
5977
5979
5980
5983
5984
5988
5998
6012
6014
6020
6025
6026
6033
6040
6041
6042
6043
6044
6048
6050
6052
6053
6054
6057
6067
6073
6077
6082
6084
6087
6090
6091
6093
6098
6112
6115
6119
6120
6123
6125
6127
6128
6130
6131
6133
6135
6139
6143
6144
6151
6155
6158
6160
6161
6167
6168
6169
6170
6171
6173
6178
6186
6191
6196
6197
6200
6204
6207
6212
6220
6222
6223
6227
6228
6231
6237
6238
6241
6243
6244
6246
6247
6248
6251
6254
6257
6262
6264
6266
6268
6272
6281
6282
6283
6284
6294
6296
6298
6299
6305
6306
6312
6315
6318
6319
6322
6330
6331
6332
6333
6337
6339
6340
6343
6344
6350
6359
6362
6365
6368
6369
6370
6372
6373
6402
6405
6406
6407
6409
6414
6415
6416
6420
6422
6423
6425
6435
6436
6439
6442
6443
6444
6447
6448
6453
6455
6459
6460
6462
6464
6465
6474
6477
6478
6481
6485
6487
6490
6494
6495
6496
6500
6504
6510
6512
6514
6524
6525
6526
6527
6528
6530
6532
6537
6538
6540
6544
6549
6550
6551
6552
6553
6556
6557
6560
6565
6568
6569
6570
6571
6573
6574
6576
6578
6579
6584
6587
6588
6589
6592
6596
6598
6601
6605
6608
6614
6615
6616
6617
6621
6622
6625
6626
6627
6633
6637
6638
6639
6642
6645
6650
6651
6652
6653
6665
6666
6669
6671
6673
6674
6676
6677
6679
6680
6689
6690
6691
6693
6696
6699
6704
6705
6707
6711
6719
6724
6725
6727
6728
6729
6730
6731
6732
6739
6740
6742
6743
6747
6750
6751
6752
6753
6760
6763
6764
6765
6766
6767
6774
6776
6779
6787
6789
6792
6794
6799
6800
6801
6803
6807
6810
6815
6818
6820
6825
6828
6829
6830
6831
6836
6838
6840
6841
6846
6850
6851
6853
6856
6858
6862
6869
6870
6877
6878
6881
6883
6884
6886
6887
6889
6891
6892
6894
6897
6900
6904
6909
6910
6914
6916
6921
6922
6927
6930
6931
6946
6947
6949
6950
6957
6960
6962
6964
6968
6969
6975
6977
6984
6988
6989
6991
6996
6997
6998
7001
7002
7005
7008
7009
7010
7012
7014
7019
7025
7026
7028
7040
7044
7045
7049
7050
7051
7052
7053
7057
7063
7064
7071
7075
7077
7078
7079
7084
7087
7088
7094
7099
7100
7101
7102
7103
7104
7110
7115
7116
7117
7118
7124
7127
7129
7135
7136
7142
7143
7149
7151
7156
7158
7160
7169
7183
7188
7194
7196
7200
7201
7203
7204
7207
7213
7214
7218
7220
7221
7229
7230
7231
7232
7236
7237
7238
7239
7240
7243
7244
7250
7253
7266
7267
7271
7272
7273
7275
7276
7280
7281
7286
7287
7288
7289
7292
7293
7294
7297
7302
7303
7304
7306
7312
7324
7325
7327
7329
7335
7338
7340
7341
7348
7350
7351
7352
7353
7355
7359
7360
7366
7368
7369
7371
7372
7374
7378
7379
7384
7392
7393
7394
7397
7398
7403
7405
7406
7408
7410
7411
7412
7419
7420
7422
7424
7431
7435
7438
7440
7441
7444
7445
7446
7451
7454
7455
7463
7471
7472
7476
7478
7482
7491
7492
7496
7497
7498
7503
7505
7506
7507
7510
7511
7512
7513
7514
7520
7525
7526
7529
7530
7531
7532
7538
7539
7545
7550
7559
7560
7569
7572
7582
7583
7586
7590
7593
7594
7597
7598
7601
7615
7622
7624
7625
7628
7629
7631
7634
7635
7636
7641
7647
7649
7654
7655
7656
7658
7671
7672
7673
7674
7675
7678
7681
7683
7684
7685
7686
7692
7695
7700
7703
7705
7706
7708
7709
7712
7714
7715
7717
7718
7719
7720
7723
7725
7726
7727
7731
7732
7733
7735
7737
7740
7743
7745
7746
7748
7763
7765
7766
7771
7777
7780
7783
7784
7788
7790
7791
7795
7799
7801
7802
7810
7812
7813
7814
7820
7822
7823
7824
7829
7831
7834
7835
7836
7839
7841
7850
7852
7857
7862
7864
7865
7866
7867
7868
7869
7870
7872
7874
7879
7880
7883
7886
7887
7894
7895
7898
7901
7902
7907
7908
7911
7912
7917
7922
7924
7927
7928
7930
7931
7934
7937
7949
7951
7955
7957
7961
7962
7963
7968
7970
7971
7974
7975
7977
7979
7980
7983
7984
7988
7990
7993
7994
8008
8009
8012
8015
8016
8020
8021
8022
8023
8027
8029
8033
8034
8035
8037
8038
8042
8043
8046
8050
8060
8061
8062
8063
8065
8067
8069
8079
8081
8082
8087
8089
8094
8096
8097
8099
8104
8105
8106
8108
8109
8111
8114
8115
8118
8122
8123
8124
8125
8131
8134
8135
8142
8143
8144
8147
8150
8151
8153
8155
8162
8166
8179
8181
8182
8183
8185
8189
8198
8200
8206
8210
8218
8221
8224
8226
8228
8233
8241
8244
8246
8249
8251
8255
8263
8266
8268
8271
8272
8273
8280
8288
8289
8291
8292
8295
8298
8300
8301
8303
8304
8305
8307
8308
8311
8312
8317
8321
8326
8338
8340
8342
8343
8344
8345
8349
8351
8352
8357
8362
8363
8364
8365
8370
8371
8377
8381
8391
8393
8402
8408
8416
8418
8422
8429
8430
8431
8433
8434
8435
8436
8439
8440
8444
8445
8446
8447
8450
8453
8455
8461
8462
8476
8478
8486
8488
8490
8491
8492
8494
8495
8496
8498
8499
8501
8502
8503
8515
8516
8521
8524
8530
8531
8533
8536
8537
8541
8542
8544
8545
8557
8558
8561
8565
8567
8572
8577
8581
8582
8587
8601
8604
8605
8607
8608
8616
8617
8631
8632
8640
8650
8652
8653
8657
8660
8662
8664
8666
8671
8672
8674
8678
8680
8681
8688
8690
8691
8692
8694
8697
8701
8705
8706
8707
8710
8714
8715
8716
8717
8718
8720
8722
8723
8726
8732
8733
8738
8739
8741
8743
8744
8750
8751
8752
8756
8757
8759
8760
8761
8762
8764
8769
8771
8778
8779
8780
8781
8787
8789
8792
8797
8798
8802
8803
8807
8808
8810
8811
8812
8815
8823
8826
8828
8830
8836
8838
8839
8844
8850
8852
8859
8860
8861
8865
8867
8869
8870
8872
8873
8874
8875
8876
8877
8878
8879
8884
8891
8892
8893
8895
8896
8900
8905
8909
8910
8912
8913
8914
8915
8916
8917
8918
8919
8921
8922
8923
8925
8927
8930
8940
8941
8944
8947
8954
8955
8958
8959
8960
8961
8966
8973
8978
8979
8985
8990
8998
9000
9002
9003
9004
9009
9011
9014
9015
9020
9023
9024
9027
9029
9030
9032
9038
9039
9042
9046
9047
9051
9054
9058
9059
9060
9069
9072
9073
9083
9085
9087
9089
9090
9092
9095
9099
9102
9104
9109
9110
9113
9114
9115
9116
9118
9129
9130
9134
9137
9138
9140
9144
9145
9147
9151
9152
9155
9158
9160
9166
9168
9171
9175
9176
9177
9178
9185
9190
9191
9194
9198
9200
9208
9209
9211
9212
9220
9226
9229
9233
9239
9240
9246
9248
9255
9256
9257
9258
9259
9260
9261
9262
9265
9269
9276
9278
9279
9281
9282
9283
9285
9286
9288
9289
9290
9294
9305
9306
9310
9312
9314
9334
9337
9338
9345
9349
9354
9356
9357
9360
9367
9368
9369
9371
9377
9378
9379
9380
9381
9387
9391
9395
9401
9407
9411
9415
9419
9421
9422
9424
9425
9426
9429
9430
9431
9432
9433
9434
9435
9436
9437
9439
9440
9441
9442
9446
9447
9449
9453
9456
9458
9460
9464
9466
9467
9469
9473
9476
9479
9481
9482
9485
9487
9490
9500
9505
9510
9511
9513
9518
9520
9528
9534
9537
9538
9546
9555
9558
9561
9563
9580
9581
9582
9586
9589
9592
9594
9596
9597
9599
9602
9612
9613
9615
9616
9622
9630
9632
9634
9637
9640
9641
9648
9653
9661
9662
9666
9668
9669
9670
9671
9672
9673
9677
9681
9683
9687
9688
9691
9693
9696
9697
9698
9704
9716
9717
9729
9731
9736
9740
9741
9745
9746
9748
9749
9754
9757
9758
9763
9766
9767
9771
9772
9775
9776
9779
9780
9784
9785
9789
9792
9794
9795
9796
9816
9821
9840
9842
9845
9848
9852
9856
9860
9865
9868
9869
9870
9874
9876
9880
9881
9886
9887
9890
9891
9892
9893
9901
9905
9908
9911
9913
9917
9918
9921
9922
9923
9927
9928
9934
9938
9939
9940
9941
9942
9945
9947
9948
9949
9953
9959
9962
9967
9969
9970
9971
9973
9975
9977
9978
9989
9990
9991
9997
10005
10008
10015
10016
10020
10022
10023
10026
10027
10028
10031
10034
10038
10040
10041
10042
10043
10044
10046
10051
10052
10054
10058
10062
10066
10068
10069
10073
10076
10080
10081
10086
10092
10093
10096
10097
10100
10105
10108
10109
10115
10120
10121
10132
10133
10134
10138
10141
10149
10153
10154
10157
10162
10168
10170
10171
10183
10186
10188
10189
10193
10195
10196
10200
10201
10206
10207
10208
10212
10219
10222
10223
10225
10226
10227
10229
10234
10243
10246
10251
10253
10254
10255
10257
10258
10263
10266
10273
10280
10283
10286
10287
10289
10291
10292
10303
10304
10306
10309
10312
10314
10316
10318
10325
10328
10333
10340
10341
10342
10344
10347
10349
10356
10357
10362
10363
10364
10365
10370
10373
10374
10380
10382
10386
10387
10388
10389
10393
10394
10397
10400
10401
10403
10411
10414
10420
10421
10422
10428
10429
10430
10432
10433
10439
10440
10444
10445
10451
10454
10455
10458
10459
10462
10463
10466
10469
10471
10474
10475
10479
10481
10497
10498
10500
10501
10504
10505
10510
10514
10518
10522
10523
10524
10530
10533
10534
10536
10542
10545
10546
10548
10549
10550
10553
10555
10557
10558
10560
10564
10565
10566
10570
10572
10577
10580
10582
10583
10584
10586
10588
10590
10591
10592
10595
10597
10598
10600
10602
10603
10605
10606
10608
10611
10612
10614
10615
10618
10619
10622
10626
10628
10629
10631
10632
10634
10636
10638
10641
10644
10650
10652
10654
10656
10657
10659
10660
10669
10670
10671
10672
10673
10676
10677
10678
10679
10682
10686
10690
10691
10692
10693
10700
10703
10704
10706
10707
10708
10709
10712
10713
10714
10719
10726
10727
10730
10731
10732
10734
10735
10738
10739
10740
10741
10747
10748
10751
10754
10755
10756
10758
10759
10762
10763
10766
10767
10768
10776
10777
10782
10783
10784
10790
10792
10795
10796
10803
10804
10807
10808
10813
10815
10816
10820
10822
10825
10827
10830
10832
10834
10836
10837
10838
10841
10842
10843
10844
10845
10846
10847
10848
10849
10850
10851
10853
10858
10859
10864
10865
10867
10868
10869
10870
10873
10876
10878
10879
10881
10882
10884
10886
10889
10893
10894
10895
10898
10899
10903
10914
10916
10922
10927
10929
10930
10932
10934
10935
10937
10940
10942
10943
10947
10955
10956
10957
10958
10961
10964
10965
10968
10970
10974
10981
10982
10984
10988
10989
10990
10994
10997
11005
11009
11012
11014
11015
11018
11019
11020
11021
11023
11025
11032
11033
11034
11035
11038
11042
11043
11046
11047
11050
11051
11052
11054
11062
11063
11065
11067
11070
11071
11072
11075
11076
11082
11083
11084
11085
11086
11087
11088
11090
11099
11101
11104
11106
11107
11108
11110
11113
11114
11120
11121
11123
11128
11130
11136
11137
11150
11151
11156
11159
11166
11167
11169
11170
11172
11174
11175
11178
11183
11184
11185
11186
11190
11191
11203
11205
11210
11211
11213
11214
11225
11226
11231
11240
11247
11248
11249
11250
11252
11253
11259
11262
11263
11267
11268
11271
11280
11285
11286
11288
11289
11290
11293
11295
11296
11298
11302
11303
11304
11308
11309
11310
11313
11317
11318
11321
11330
11331
11333
11339
11341
11342
11344
11346
11348
11349
11351
11358
11363
11364
11365
11366
11369
11378
11379
11380
11382
11383
11384
11386
11389
11397
11398
11399
11403
11411
11419
11424
11427
11429
11431
11433
11437
11450
11451
11455
11458
11460
11461
11462
11463
11464
11468
11473
11479
11481
11488
11489
11491
11492
11496
11499
11500
11502
11503
11504
11506
11509
11522
11525
11526
11530
11533
11535
11537
11539
11540
11542
11545
11547
11551
11552
11558
11559
11561
11563
11566
11571
11577
11580
11581
11586
11587
11590
11592
11595
11596
11601
11602
11604
11606
11607
11608
11611
11612
11618
11622
11623
11627
11628
11631
11632
11636
11638
11645
11646
11648
11651
11658
11662
11664
11666
11667
11668
11670
11672
11674
11675
11676
11678
11679
11682
11684
11685
11686
11687
11689
11692
11694
11695
11699
11701
11705
11707
11708
11709
11711
11712
11722
11724
11725
11726
11728
11730
11732
11733
11734
11737
11740
11755
11757
11758
11768
11769
11770
11771
11774
11778
11779
11780
11781
11786
11787
11789
11791
11792
11793
11794
11796
11797
11803
11804
11805
11806
11807
11812
11813
11814
11822
11831
11833
11834
11842
11846
11847
11848
11849
11851
11853
11855
11857
11861
11869
11873
11874
11875
11876
11878
11879
11880
11881
11898
11901
11903
11908
11910
11912
11915
11924
11931
11934
11939
11942
11948
11949
11954
11972
11974
11975
11979
11982
11983
11984
11987
11988
11989
11994
11996
12000
12001
12003
12006
12011
12019
12031
12039
12040
12041
12042
12059
12061
12064
12066
12067
12072
12073
12076
12078
12080
12081
12082
12083
12088
12092
12093
12098
12099
12100
12102
12107
12108
12110
12113
12114
12115
12116
12120
12121
12123
12128
12129
12135
12136
12139
12140
12141
12145
12148
12149
12151
12153
12157
12166
12167
12169
12170
12171
12173
12175
12177
12181
12182
12187
12192
12194
12197
12198
12203
12204
12205
12209
12213
12214
12215
12217
12218
12222
12223
12226
12227
12229
12230
12231
12233
12235
12236
12242
12243
12244
12254
12256
12257
12260
12265
12269
12270
12272
12273
12275
12276
12287
12292
12294
12295
12297
12302
12305
12306
12307
12310
12311
12313
12314
12315
12317
12319
12321
12323
12324
12330
12336
12340
12342
12345
12346
12349
12351
12365
12369
12373
12376
12377
12380
12382
12383
12385
12388
12389
12393
12395
12399
12400
12401
12407
12414
12415
12417
12418
12419
12421
12424
12426
12432
12433
12435
12438
12440
12442
12449
12453
12454
12460
12469
12470
12472
12473
12474
12479
12481
12490
12491
12492
12495
12497
12500
12511
12516
12519
12523
12527
12534
12541
12548
12552
12556
12558
12561
12563
12567
12568
12576
12577
12581
12585
12586
12587
12589
12593
12596
12597
12598
12601
12603
12604
12605
12606
12609
12615
12616
12620
12621
12628
12636
12641
12644
12646
12647
12652
12657
12662
12666
12667
12669
12673
12677
12683
12690
12691
12693
12694
12697
12698
12700
12703
12704
12706
12711
12712
12713
12714
12718
12720
12723
12726
12727
12732
12734
12735
12736
12737
12738
12740
12743
12744
12745
12746
12754
12760
12761
12763
12764
12766
12768
12769
12772
12773
12777
12780
12781
12783
12784
12786
12787
12789
12793
12794
12796
12797
12798
12799
12800
12802
12803
12805
12806
12807
12808
12810
12813
12814
12815
12825
12827
12829
12831
12836
12837
12840
12842
12843
12845
12852
12856
12857
12861
12862
12866
12869
12874
12880
12883
12884
12885
12887
12889
12894
12897
12898
12902
12903
12904
12906
12907
12908
12912
12913
12922
12924
12925
12927
12928
12936
12943
12946
12953
12957
12960
12965
12966
12970
12971
12972
12973
12983
12985
12986
12990
12995
12997
12998
12999
13003
13006
13011
13013
13014
13015
13016
13020
13021
13023
13034
13035
13036
13038
13039
13041
13042
13043
13046
13047
13049
13054
13055
13057
13061
13063
13066
13069
13070
13071
13072
13076
13081
13086
13087
13088
13091
13095
13099
13102
13103
13105
13107
13108
13110
13111
13112
13115
13117
13118
13119
13122
13124
13134
13140
13142
13146
13151
13154
13159
13161
13162
13163
13164
13166
13168
13171
13173
13175
13176
13180
13181
13183
13193
13195
13198
13200
13201
13209
13210
13212
13213
13214
13216
13217
13218
13219
13224
13226
13228
13231
13235
13242
13243
13244
13245
13248
13249
13250
13257
13259
13261
13266
13271
13278
13279
13286
13292
13293
13296
13298
13299
13301
13303
13304
13305
13317
13319
13320
13321
13338
13342
13345
13350
13352
13356
13357
13358
13359
13368
13371
13375
13376
13377
13384
13386
13391
13397
13398
13400
13402
13403
13406
13410
13411
13413
13414
13415
13418
13421
13425
13427
13429
13435
13438
13446
13447
13448
13452
13454
13456
13458
13459
13461
13464
13465
13466
13467
13468
13469
13471
13473
13485
13487
13493
13495
13496
13497
13503
13505
13508
13510
13512
13513
13514
13523
13526
13527
13534
13537
13540
13544
13548
13549
13550
13551
13553
13555
13559
13561
13563
13564
13566
13567
13572
13576
13580
13581
13582
13584
13588
13592
13594
13596
13598
13600
13601
13602
13608
13615
13616
13619
13620
13621
13622
13624
13626
13628
13629
13632
13636
13642
13645
13646
13647
13648
13651
13652
13658
13659
13669
13672
13676
13681
13682
13686
13687
13690
13692
13693
13699
13700
13703
13705
13709
13710
13712
13714
13715
13716
13717
13719
13730
13732
13733
13734
13740
13742
13745
13747
13748
13749
13750
13751
13752
13753
13754
13755
13758
13766
13767
13780
13790
13792
13793
13794
13805
13807
13809
13814
13816
13817
13819
13821
13822
13831
13832
13833
13834
13841
13845
13846
13848
13851
13852
13857
13859
13861
13862
13864
13865
13867
13868
13869
13871
13872
13875
13876
13879
13880
13881
13884
13895
13898
13900
13903
13905
13910
13911
13912
13926
13929
13930
13936
13941
13942
13944
13952
13957
13958
13960
13963
13964
13966
13968
13969
13970
13971
13972
13973
13975
13980
13981
13989
13990
13992
13993
13995
13996
14001
14002
14006
14008
14009
14010
14011
14013
14018
14023
14024
14032
14036
14037
14039
14042
14045
14048
14049
14054
14055
14060
14062
14064
14065
14066
14070
14074
14085
14089
14091
14097
14098
14104
14112
14114
14115
14117
14118
14119
14124
14127
14128
14129
14137
14138
14141
14142
14143
14147
14148
14149
14151
14152
14155
14156
14163
14165
14167
14170
14171
14172
14173
14174
14176
14177
14190
14191
14194
14199
14204
14206
14207
14208
14210
14211
14215
14222
14223
14227
14229
14231
14232
14236
14237
14240
14242
14246
14247
14249
14254
14258
14261
14262
14264
14265
14270
14275
14276
14277
14278
14279
14282
14287
14292
14295
14298
14302
14303
14308
14309
14310
14312
14315
14323
14327
14328
14329
14334
14335
14346
14347
14348
14351
14355
14356
14367
14368
14370
14371
14375
14376
14378
14381
14384
14385
14386
14388
14389
14390
14394
14401
14402
14405
14408
14410
14416
14422
14430
14433
14434
14435
14436
14438
14445
14446
14449
14450
14451
14453
14456
14457
14459
14460
14466
14469
14471
14475
14478
14480
14482
14483
14485
14487
14488
14489
14492
14493
14494
14496
14497
14499
14501
14502
14506
14507
14508
14509
14510
14511
14514
14515
14519
14521
14524
14527
14534
14545
14547
14551
14552
14555
14556
14557
14560
14566
14569
14575
14580
14581
14582
14583
14584
14588
14591
14592
14597
14599
14600
14601
14603
14604
14605
14606
14611
14613
14615
14621
14622
14623
14627
14631
14632
14633
14634
14639
14641
14642
14646
14654
14655
14657
14662
14667
14673
14674
14675
14679
14680
14681
14682
14684
14685
14686
14687
14692
14696
14701
14705
14706
14707
14714
14716
14717
14721
14723
14733
14734
14736
14740
14743
14745
14753
14755
14758
14761
14762
14764
14767
14768
14769
14772
14773
14774
14777
14783
14784
14785
14793
14800
14802
14803
14804
14805
14806
14807
14808
14810
14817
14820
14821
14823
14825
14830
14835
14838
14840
14842
14854
14855
14857
14860
14865
14868
14869
14871
14872
14873
14879
14885
14886
14887
14893
14894
14895
14907
14910
14911
14913
14914
14920
14922
14930
14931
14933
14936
14942
14943
14946
14949
14953
14954
14955
14956
14957
14960
14964
14966
14969
14970
14978
14979
14980
14984
14985
14989
14993
14994
14995
14996
15004
15005
15009
15011
15015
15024
15025
15028
15029
15031
15034
15041
15042
15043
15044
15045
15046
15047
15048
15049
15050
15051
15059
15063
15069
15070
15072
15073
15074
15075
15084
15085
15086
15088
15089
15091
15093
15096
15098
15102
15105
15107
15108
15112
15115
15116
15117
15119
15122
15123
15124
15128
15131
15132
15141
15149
15152
15159
15160
15162
15167
15170
15171
15172
15173
15175
15176
15177
15184
15191
15192
15199
15200
15203
15204
15212
15213
15218
15219
15220
15222
15224
15225
15227
15228
15236
15238
15241
15242
15244
15247
15252
15255
15256
15257
15260
15263
15270
15272
15273
15274
15278
15279
15287
15288
15289
15293
15294
15295
15297
15299
15308
15309
15310
15314
15317
15318
15321
15325
15328
15331
15332
15340
15342
15344
15347
15349
15350
15351
15352
15354
15355
15359
15361
15362
15366
15367
15373
15375
15377
15378
15390
15391
15392
15394
15395
15396
15400
15401
15402
15403
15404
15412
15413
15420
15422
15424
15426
15428
15430
15438
15439
15440
15457
15465
15467
15468
15469
15472
15475
15481
15485
15491
15496
15499
15503
15505
15507
15513
15520
15522
15527
15530
15531
15541
15547
15548
15554
15555
15556
15558
15562
15568
15569
15572
15573
15574
15583
15585
15590
15597
15604
15605
15606
15613
15618
15619
15623
15626
15627
15629
15634
15636
15638
15641
15650
15654
15656
15657
15658
15660
15663
15664
15665
15667
15669
15670
15672
15676
15678
15679
15680
15681
15683
15691
15701
15703
15704
15705
15706
15715
15719
15720
15726
15729
15731
15732
15733
15739
15742
15743
15746
15747
15754
15756
15759
15760
15761
15764
15765
15768
15771
15772
15773
15774
15776
15780
15786
15788
15797
15800
15802
15805
15809
15811
15817
15818
15823
15824
15826
15832
15834
15835
15839
15841
15847
15850
15851
15854
15862
15870
15873
15876
15878
15879
15884
15890
15895
15896
15901
15904
15905
15907
15909
15911
15913
15916
15917
15919
15920
15923
15924
15927
15928
15932
15936
15950
15954
15960
15963
15964
15965
15966
15968
15979
15986
15988
15993
15995
15998
16005
16006
16008
16010
16021
16022
16025
16026
16037
16038
16042
16046
16051
16056
16061
16074
16075
16081
16086
16093
16096
16099
16101
16104
16105
16127
16135
16136
16137
16138
16140
16144
16145
16160
16167
16173
16176
16180
16181
16189
16191
16194
16195
16196
16204
16208
16210
16212
16213
16224
16226
16231
16237
16239
16242
16243
16244
16246
16247
16251
16253
16261
16262
16266
16270
16271
16272
16275
16276
16280
16282
16283
16284
16289
16291
16296
16299
16300
16301
16303
16304
16305
16306
16308
16310
16314
16318
16325
16327
16328
16332
16334
16337
16342
16353
16355
16358
16360
16361
16362
16363
16368
16369
16370
16372
16375
16376
16378
16379
16384
16386
16392
16397
16398
16402
16403
16413
16414
16417
16418
16425
16427
16428
16429
16432
16434
16436
16437
16438
16440
16442
16447
16450
16457
16463
16471
16472
16473
16479
16484
16487
16492
16495
16496
16498
16503
16504
16506
16509
16510
16511
16520
16525
16526
16527
16533
16537
16540
16542
16546
16556
16557
16558
16559
16565
16569
16577
16578
16580
16583
16590
16591
16595
16596
16601
16603
16605
16607
16608
16611
16613
16616
16617
16619
16620
16621
16622
16623
16624
16630
16631
16635
16638
16639
16640
16644
16647
16649
16650
16657
16664
16665
16671
16673
16674
16675
16680
16681
16682
16685
16686
16687
16688
16691
16692
16696
16697
16698
16699
16703
16705
16706
16710
16711
16720
16722
16724
16729
16731
16735
16737
16738
16739
16741
16742
16754
16757
16761
16762
16773
16774
16776
16777
16780
16781
16782
16783
16788
16789
16793
16798
16800
16811
16817
16820
16824
16827
16828
16835
16836
16841
16845
16846
16848
16852
16855
16856
16857
16858
16859
16861
16863
16869
16870
16871
16872
16875
16879
16888
16891
16897
16899
16900
16903
16913
16916
16917
16918
16921
16924
16925
16927
16928
16929
16930
16931
16932
16933
16934
16936
16941
16942
16943
16944
16945
16946
16950
16951
16956
16970
16971
16976
16983
16985
16998
16999
17002
17003
17004
17005
17008
17009
17012
17022
17023
17028
17030
17036
17037
17039
17040
17041
17043
17045
17048
17051
17054
17057
17058
17059
17063
17067
17072
17073
17075
17077
17085
17094
17099
17101
17102
17103
17104
17111
17113
17115
17122
17123
17124
17125
17127
17129
17131
17134
17136
17137
17139
17140
17148
17172
17175
17176
17177
17178
17182
17183
17184
17195
17196
17197
17199
17207
17208
17210
17212
17217
17219
17220
17222
17224
17226
17235
17237
17238
17241
17242
17243
17247
17248
17256
17258
17261
17262
17265
17266
17267
17272
17274
17275
17277
17279
17286
17288
17289
17293
17299
17307
17311
17312
17315
17316
17318
17324
17335
17336
17337
17338
17340
17341
17346
17350
17354
17356
17357
17360
17361
17372
17376
17377
17379
17381
17390
17394
17400
17401
17403
17404
17406
17407
17410
17423
17428
17429
17432
17433
17442
17446
17456
17457
17458
17462
17468
17471
17473
17477
17482
17486
17489
17490
17492
17495
17499
17500
17504
17510
17511
17514
17517
17526
17532
17533
17534
17542
17544
17546
17550
17555
17557
17565
17567
17568
17570
17579
17581
17582
17591
17594
17597
17601
17603
17604
17611
17614
17615
17624
17629
17632
17635
17638
17644
17645
17649
17653
17655
17657
17658
17660
17665
17684
17686
17687
17688
17690
17691
17694
17697
17698
17699
17704
17706
17707
17708
17709
17710
17713
17714
17718
17723
17724
17728
17732
17735
17736
17740
17742
17745
17747
17749
17750
17753
17754
17755
17756
17758
17762
17766
17770
17773
17774
17779
17780
17781
17782
17785
17791
17794
17800
17802
17803
17804
17807
17808
17811
17812
17816
17817
17820
17821
17824
17828
17829
17830
17831
17833
17834
17835
17837
17840
17843
17845
17846
17847
17853
17854
17859
17860
17861
17865
17868
17871
17872
17873
17874
17880
17881
17882
17885
17889
17890
17898
17903
17906
17908
17909
17912
17914
17915
17918
17922
17923
17924
17925
17926
17929
17930
17931
17935
17936
17937
17939
17943
17944
17949
17951
17958
17959
17962
17963
17967
17971
17976
17977
17984
17998
18001
18003
18005
18006
18007
18008
18019
18021
18023
18025
18026
18028
18029
18031
18032
18033
18037
18039
18047
18050
18052
18053
18054
18056
18057
18060
18064
18066
18067
18068
18072
18078
18081
18082
18085
18093
18095
18097
18101
18105
18108
18110
18119
18126
18127
18130
18137
18138
18143
18144
18145
18151
18153
18154
18157
18158
18159
18163
18165
18169
18170
18171
18176
18177
18179
18180
18183
18184
18187
18189
18194
18195
18198
18203
18204
18207
18208
18210
18214
18215
18216
18219
18220
18222
18225
18228
18233
18238
18239
18240
18250
18253
18254
18257
18258
18259
18263
18264
18267
18271
18276
18283
18289
18291
18294
18300
18309
18314
18315
18316
18319
18322
18325
18326
18329
18331
18333
18334
18336
18337
18338
18345
18349
18351
18354
18355
18366
18373
18375
18378
18379
18384
18399
18400
18404
18405
18407
18408
18409
18415
18417
18420
18421
18427
18428
18430
18438
18439
18440
18441
18444
18447
18448
18449
18450
18454
18456
18461
18462
18463
18472
18474
18475
18477
18480
18483
18484
18486
18487
18492
18508
18510
18511
18512
18516
18524
18526
18533
18534
18535
18536
18537
18539
18543
18545
18547
18548
18549
18555
18557
18560
18562
18563
18564
18566
18567
18570
18578
18582
18583
18586
18593
18602
18603
18604
18605
18613
18614
18616
18617
18618
18619
18620
18621
18631
18638
18639
18643
18647
18649
18650
18651
18653
18655
18656
18657
18660
18663
18671
18672
18673
18674
18676
18678
18679
18680
18683
18684
18686
18692
18696
18703
18704
18707
18710
18711
18714
18719
18720
18727
18728
18730
18735
18737
18747
18748
18758
18759
18761
18762
18766
18767
18768
18771
18772
18775
18776
18784
18791
18792
18795
18796
18797
18799
18803
18805
18806
18809
18810
18815
18818
18819
18824
18829
18831
18839
18840
18841
18846
18852
18859
18860
18861
18862
18863
18864
18865
18867
18869
18872
18876
18878
18881
18884
18885
18893
18894
18900
18903
18905
18907
18909
18910
18914
18918
18920
18921
18925
18927
18933
18937
18942
18943
18946
18950
18952
18956
18957
18958
18959
18960
18961
18968
18971
18973
18974
18978
18979
18981
18984
18985
18986
18987
18988
18990
18993
18994
18998
19001
19004
19006
19007
19011
19017
19024
19026
19027
19030
19032
19037
19038
19041
19042
19046
19050
19055
19056
19057
19060
19064
19065
19068
19077
19084
19086
19087
19090
19091
19094
19097
19098
19101
19109
19110
19111
19112
19113
19117
19118
19120
19122
19126
19127
19134
19140
19143
19144
19145
19150
19151
19161
19163
19164
19165
19167
19169
19174
19175
19176
19178
19186
19188
19190
19197
19198
19201
19204
19207
19209
19212
19213
19217
19219
19222
19224
19229
19230
19232
19237
19238
19242
19244
19245
19247
19248
19249
19251
19255
19257
19259
19263
19264
19270
19273
19274
19275
19277
19279
19281
19289
19292
19293
19294
19296
19297
19301
19303
19306
19312
19314
19320
19328
19330
19331
19333
19335
19336
19341
19342
19343
19346
19347
19350
19355
19357
19360
19366
19367
19368
19369
19370
19371
19373
19374
19383
19384
19385
19396
19398
19405
19406
19408
19416
19417
19432
19434
19450
19451
19453
19458
19459
19460
19463
19464
19465
19466
19467
19472
19473
19474
19476
19477
19478
19479
19481
19486
19492
19493
19506
19507
19515
19519
19521
19525
19527
19528
19529
19530
19531
19532
19534
19538
19541
19542
19545
19547
19548
19551
19552
19553
19562
19563
19567
19573
19580
19581
19582
19583
19585
19588
19592
19593
19595
19599
19601
19611
19614
19616
19617
19622
19623
19626
19628
19629
19630
19631
19634
19635
19637
19639
19640
19643
19644
19645
19650
19651
19654
19655
19656
19661
19662
19670
19671
19675
19676
19679
19683
19684
19685
19686
19687
19688
19691
19693
19694
19696
19698
19700
19701
19703
19708
19709
19713
19714
19717
19720
19721
19723
19730
19731
19734
19735
19736
19738
19742
19746
19747
19752
19753
19754
19756
19758
19764
19767
19768
19769
19772
19773
19775
19783
19788
19789
19790
19791
19792
19793
19794
19796
19799
19800
19805
19808
19811
19815
19817
19819
19820
19823
19826
19827
19828
19833
19834
19844
19849
19854
19861
19865
19867
19868
19871
19875
19876
19877
19878
19880
19886
19887
19889
19891
19898
19900
19902
19906
19907
19908
19910
19913
19915
19919
19924
19929
19930
19933
19940
19941
19946
19949
19950
19956
19961
19970
19971
19972
19975
19976
19977
19978
19980
19981
19982
19983
19986
19990
19992
19993
19996
19997
19998
19999
20009
20015
20018
20019
20021
20022
20023
20031
20039
20041
20046
20047
20048
20051
20052
20053
20055
20060
20069
20070
20071
20076
20081
20082
20084
20085
20088
20089
20096
20097
20098
20107
20112
20113
20114
20120
20121
20122
20123
20130
20134
20138
20139
20140
20141
20142
20143
20144
20150
20157
20161
20167
20168
20169
20171
20177
20178
20182
20190
20192
20194
20196
20201
20202
20204
20207
20214
20215
20218
20224
20225
20231
20236
20237
20239
20240
20241
20246
20247
20257
20264
20265
20266
20267
20270
20274
20275
20282
20285
20286
20292
20296
20297
20298
20299
20300
20303
20306
20308
20309
20313
20319
20320
20322
20325
20330
20332
20335
20339
20340
20344
20345
20346
20348
20350
20356
20358
20359
20360
20363
20365
20374
20379
20380
20389
20396
20399
20403
20409
20411
20413
20414
20416
20421
20425
20426
20431
20434
20435
20443
20445
20454
20456
20457
20459
20460
20468
20475
20476
20477
20478
20479
20485
20486
20487
20491
20495
20497
20501
20502
20504
20505
20506
20507
20511
20512
20514
20518
20523
20524
20532
20535
20537
20539
20542
20559
20561
20562
20565
20567
20570
20573
20575
20577
20584
20585
20586
20588
20591
20592
20593
20594
20596
20603
20605
20617
20620
20622
20625
20628
20634
20636
20638
20640
20642
20644
20646
20648
20651
20656
20657
20658
20659
20664
20665
20669
20676
20677
20682
20683
20687
20693
20694
20696
20698
20700
20701
20708
20709
20711
20717
20719
20726
20727
20733
20736
20742
20745
20749
20754
20757
20758
20761
20766
20768
20770
20775
20776
20780
20787
20788
20789
20792
20801
20804
20806
20807
20809
20814
20821
20824
20825
20833
20839
20848
20856
20857
20865
20866
20868
20869
20870
20874
20880
20881
20887
20891
20893
20913
20914
20915
20917
20920
20921
20923
20925
20926
20930
20931
20932
20934
20936
20943
20946
20947
20948
20952
20956
20957
20960
20962
20963
20971
20972
20980
20981
20984
20986
20988
20989
20990
20994
21009
21010
21012
21013
21014
21015
21016
21020
21023
21028
21036
21037
21038
21040
21042
21045
21046
21049
21057
21059
21065
21069
21070
21072
21082
21084
21086
21089
21092
21095
21105
21110
21113
21115
21121
21125
21128
21129
21130
21131
21133
21135
21136
21137
21141
21142
21144
21148
21152
21153
21155
21158
21161
21164
21170
21172
21177
21187
21189
21190
21191
21193
21196
21199
21200
21201
21204
21208
21209
21210
21211
21212
21215
21216
21218
21222
21227
21237
21238
21242
21243
21245
21246
21247
21250
21251
21253
21254
21256
21258
21260
21261
21262
21263
21266
21268
21269
21272
21281
21282
21283
21284
21289
21290
21291
21292
21302
21303
21307
21308
21309
21317
21319
21322
21326
21328
21333
21334
21335
21336
21339
21341
21349
21350
21353
21354
21355
21360
21361
21365
21380
21387
21394
21397
21400
21404
21405
21411
21413
21415
21416
21418
21424
21425
21428
21431
21432
21433
21434
21435
21437
21438
21443
21444
21450
21453
21454
21457
21458
21459
21462
21464
21465
21466
21467
21468
21469
21475
21484
21489
21490
21491
21492
21493
21498
21500
21502
21508
21509
21510
21511
21513
21517
21518
21523
21531
21534
21535
21536
21537
21538
21543
21544
21550
21551
21555
21558
21559
21564
21567
21568
21569
21577
21578
21582
21585
21586
21589
21590
21592
21598
21599
21600
21601
21603
21604
21605
21606
21609
21610
21611
21613
21617
21618
21619
21624
21625
21629
21631
21632
21633
21634
21636
21637
21638
21639
21640
21644
21648
21651
21656
21658
21662
21664
21665
21673
21675
21677
21678
21679
21682
21685
21691
21695
21697
21699
21706
21707
21708
21709
21712
21718
21720
21725
21730
21731
21735
21737
21738
21739
21745
21746
21748
21753
21763
21768
21769
21770
21771
21773
21774
21775
21777
21780
21785
21786
21788
21789
21792
21793
21794
21795
21800
21801
21808
21810
21812
21813
21819
21820
21824
21833
21834
21836
21843
21851
21856
21870
21885
21887
21893
21897
21898
21902
21905
21906
21907
21912
21913
21915
21916
21919
21924
21925
21927
21928
21934
21935
21938
21939
21940
21943
21944
21945
21946
21949
21952
21955
21956
21957
21961
21962
21970
21973
21979
21983
21984
21987
21989
21994
21996
22000
22001
22002
22003
22006
22007
22010
22012
22013
22014
22015
22017
22018
22024
22025
22026
22029
22030
22031
22033
22038
22042
22044
22045
22047
22049
22053
22057
22059
22062
22063
22065
22071
22073
22076
22079
22080
22084
22086
22089
22091
22094
22095
22099
22101
22102
22103
22104
22110
22112
22113
22118
22123
22124
22126
22127
22130
22132
22133
22134
22137
22138
22139
22166
22167
22168
22169
22171
22175
22177
22178
22186
22189
22191
22203
22205
22206
22211
22213
22215
22218
22219
22220
22225
22229
22230
22231
22232
22233
22239
22241
22242
22248
22253
22254
22255
22261
22269
22271
22273
22277
22278
22281
22282
22288
22289
22290
22294
22295
22299
22309
22311
22312
22313
22314
22315
22317
22319
22325
22327
22329
22330
22345
22346
22347
22352
22354
22356
22360
22366
22367
22368
22375
22379
22380
22381
22388
22394
22395
22396
22397
22398
22399
22401
22402
22409
22414
22416
22426
22427
22429
22435
22436
22437
22439
22440
22445
22452
22453
22458
22459
22460
22468
22472
22473
22475
22476
22477
22481
22482
22483
22484
22485
22487
22488
22489
22491
22493
22494
22496
22499
22503
22509
22517
22518
22519
22521
22531
22532
22535
22538
22541
22544
22545
22546
22550
22551
22552
22559
22560
22561
22562
22570
22571
22573
22577
22580
22581
22587
22588
22592
22593
22597
22602
22609
22610
22611
22613
22618
22619
22621
22623
22629
22631
22632
22643
22644
22645
22648
22649
22650
22652
22655
22658
22661
22663
22669
22678
22679
22685
22686
22691
22693
22694
22695
22696
22697
22700
22701
22703
22708
22711
22714
22716
22717
22719
22726
22729
22732
22733
22736
22742
22746
22747
22754
22764
22768
22776
22780
22781
22783
22785
22790
22792
22798
22801
22802
22803
22807
22809
22812
22818
22819
22820
22821
22824
22829
22831
22832
22834
22839
22840
22842
22843
22845
22848
22849
22851
22852
22858
22861
22867
22876
22881
22882
22884
22889
22890
22893
22894
22898
22904
22906
22907
22909
22910
22921
22922
22923
22926
22928
22931
22932
22936
22937
22939
22942
22944
22946
22948
22949
22953
22954
22955
22956
22958
22959
22960
22961
22962
22965
22972
22976
22980
22982
22983
22984
22985
22986
22989
22993
22994
22995
22999
23001
23003
23009
23010
23012
23013
23014
23017
23018
23025
23026
23033
23034
23035
23040
23043
23044
23047
23052
23055
23060
23061
23066
23072
23076
23077
23079
23080
23083
23084
23086
23089
23094
23095
23097
23098
23099
23106
23108
23109
23115
23116
23117
23118
23122
23124
23126
23127
23128
23130
23135
23144
23145
23148
23149
23151
23153
23160
23163
23164
23165
23166
23168
23172
23175
23176
23180
23184
23188
23189
23191
23192
23195
23199
23202
23205
23210
23211
23212
23218
23233
23236
23238
23242
23245
23248
23249
23254
23258
23261
23267
23268
23270
23271
23272
23274
23276
23278
23279
23281
23282
23286
23295
23297
23305
23310
23314
23315
23316
23321
23322
23331
23333
23334
23340
23343
23344
23346
23347
23351
23353
23354
23362
23364
23367
23369
23372
23373
23376
23380
23387
23389
23392
23396
23397
23401
23406
23409
23410
23411
23412
23417
23420
23424
23429
23431
23434
23437
23439
23442
23443
23444
23445
23448
23452
23453
23454
23462
23465
23466
23468
23470
23477
23478
23483
23484
23486
23490
23492
23496
23499
23501
23503
23505
23506
23507
23508
23509
23519
23520
23526
23533
23534
23537
23538
23539
23540
23543
23545
23546
23547
23548
23552
23553
23556
23557
23558
23561
23563
23564
23566
23567
23568
23569
23570
23572
23573
23574
23581
23586
23589
23591
23592
23594
23595
23597
23598
23601
23602
23603
23604
23605
23610
23611
23613
23614
23618
23620
23622
23625
23626
23627
23630
23634
23636
23638
23639
23645
23646
23647
23654
23657
23661
23662
23663
23667
23670
23674
23676
23677
23681
23683
23684
23685
23686
23688
23689
23690
23696
23697
23698
23703
23704
23705
23706
23709
23716
23718
23724
23731
23732
23733
23734
23737
23740
23741
23742
23744
23745
23748
23749
23750
23751
23754
23758
23759
23763
23765
23768
23769
23773
23774
23777
23778
23779
23780
23781
23782
23785
23790
23795
23796
23799
23803
23804
23809
23812
23813
23816
23817
23825
23826
23833
23839
23843
23847
23848
23851
23852
23853
23859
23860
23864
23865
23866
23870
23872
23874
23877
23878
23880
23882
23887
23888
23889
23890
23891
23896
23900
23901
23902
23904
23906
23909
23910
23911
23919
23925
23928
23929
23933
23934
23937
23939
23941
23943
23944
23947
23952
23953
23954
23957
23959
23960
23970
23972
23973
23979
23981
23983
23984
23985
23987
23989
23990
23991
23997
24000
24001
24002
24003
24004
24005
24010
24013
24015
24018
24019
24020
24021
24024
24027
24028
24031
24032
24039
24040
24041
24044
24050
24056
24057
24058
24060
24061
24062
24063
24064
24065
24067
24068
24072
24073
24077
24084
24086
24089
24090
24092
24093
24099
24100
24102
24105
24122
24129
24131
24135
24136
24137
24140
24148
24149
24150
24151
24157
24160
24161
24162
24165
24167
24170
24182
24184
24185
24190
24191
24192
24197
24201
24202
24203
24204
24205
24207
24209
24212
24215
24220
24223
24224
24225
24226
24232
24234
24238
24239
24240
24244
24246
24247
24248
24251
24254
24256
24260
24264
24268
24270
24271
24280
24281
24289
24290
24291
24295
24297
24303
24304
24305
24309
24310
24319
24320
24321
24328
24329
24330
24331
24332
24334
24336
24339
24340
24347
24348
24350
24353
24354
24356
24358
24359
24360
24361
24362
24368
24369
24370
24372
24381
24388
24393
24400
24403
24404
24405
24406
24407
24413
24414
24416
24417
24419
24427
24430
24432
24434
24436
24437
24438
24447
24451
24453
24454
24457
24466
24468
24474
24475
24477
24480
24481
24482
24485
24489
24496
24501
24503
24504
24506
24508
24516
24518
24519
24520
24525
24534
24535
24540
24542
24545
24546
24548
24549
24555
24561
24563
24571
24574
24577
24578
24579
24582
24584
24588
24593
24594
24599
24603
24604
24605
24608
24610
24612
24616
24617
24618
24621
24622
24623
24627
24629
24634
24635
24636
24642
24653
24654
24655
24658
24660
24662
24668
24669
24670
24672
24677
24678
24681
24683
24688
24689
24691
24696
24700
24701
24703
24705
24706
24708
24709
24712
24714
24715
24719
24720
24722
24729
24731
24732
24735
24742
24747
24749
24750
24755
24756
24762
24764
24765
24767
24768
24773
24777
24778
24786
24788
24789
24792
24793
24797
24798
24799
24800
24801
24804
24805
24806
24807
24810
24812
24816
24818
24824
24825
24828
24833
24835
24840
24842
24843
24844
24846
24850
24851
24853
24854
24855
24858
24864
24868
24869
24871
24878
24880
24881
24882
24884
24886
24889
24890
24894
24900
24908
24909
24910
24913
24915
24916
24917
24919
24923
24935
24940
24941
24945
24948
24952
24953
24955
24961
24963
24970
24971
24972
24974
24975
24976
24977
24979
24981
24982
24983
24988
24990
24996
24997
25002
25006
25009
25010
25012
25014
25016
25020
25021
25022
25023
25025
25029
25042
25043
25044
25045
25047
25052
25053
25061
25073
25075
25076
25079
25080
25086
25087
25091
25095
25099
25100
25102
25103
25108
25116
25123
25125
25128
25129
25138
25142
25157
25159
25165
25169
25173
25178
25182
25185
25187
25189
25190
25192
25194
25201
25207
25209
25219
25220
25221
25222
25224
25227
25231
25232
25244
25249
25252
25254
25261
25266
25269
25270
25271
25275
25276
25278
25279
25281
25285
25290
25291
25293
25298
25300
25301
25311
25314
25316
25317
25318
25320
25321
25322
25324
25325
25327
25331
25333
25334
25338
25341
25343
25347
25349
25353
25355
25357
25359
25360
25361
25367
25373
25375
25378
25380
25382
25385
25387
25391
25401
25406
25414
25416
25419
25424
25429
25430
25435
25437
25441
25442
25447
25448
25455
25457
25459
25462
25465
25466
25467
25469
25470
25473
25475
25476
25477
25478
25480
25483
25484
25487
25489
25491
25492
25493
25497
25507
25508
25509
25510
25514
25515
25519
25520
25523
25530
25532
25535
25540
25541
25542
25545
25550
25552
25557
25578
25580
25581
25582
25583
25586
25592
25593
25594
25595
25598
25599
25601
25612
25613
25614
25615
25616
25621
25624
25630
25632
25638
25643
25644
25657
25658
25665
25669
25672
25676
25678
25680
25681
25682
25683
25684
25685
25688
25692
25693
25695
25697
25698
25699
25701
25703
25705
25707
25708
25713
25717
25718
25730
25734
25741
25743
25749
25752
25757
25758
25763
25767
25768
25774
25779
25780
25781
25786
25787
25791
25792
25793
25799
25804
25807
25808
25812
25813
25814
25815
25819
25827
25828
25829
25834
25844
25847
25849
25852
25853
25854
25856
25859
25860
25861
25862
25865
25868
25873
25874
25879
25889
25890
25891
25899
25902
25903
25904
25906
25916
25921
25923
25925
25926
25930
25933
25935
25938
25942
25943
25948
25950
25951
25953
25957
25962
25967
25969
25984
25990
25995
25999
26004
26009
26010
26011
26016
26017
26018
26025
26026
26034
26041
26044
26045
26048
26049
26050
26055
26058
26059
26060
26061
26072
26076
26077
26078
26082
26083
26087
26089
26095
26097
26098
26103
26106
26108
26110
26112
26116
26117
26119
26120
26129
26133
26134
26136
26141
26146
26147
26149
26153
26154
26155
26160
26164
26171
26178
26179
26183
26184
26194
26197
26201
26205
26206
26207
26215
26216
26218
26219
26220
26222
26224
26226
26232
26240
26243
26245
26250
26251
26254
26255
26257
26267
26270
26273
26284
26285
26286
26287
26288
26289
26294
26296
26305
26311
26316
26319
26322
26325
26329
26330
26334
26340
26345
26346
26349
26350
26353
26357
26360
26361
26363
26368
26370
26371
26377
26378
26379
26380
26382
26388
26390
26391
26392
26394
26397
26401
26404
26405
26406
26410
26411
26412
26413
26417
26421
26426
26427
26431
26433
26435
26437
26440
26441
26445
26446
26447
26448
26451
26455
26458
26474
26475
26478
26480
26482
26484
26488
26492
26493
26501
26502
26503
26504
26505
26506
26508
26511
26516
26525
26526
26529
26533
26537
26538
26539
26540
26545
26550
26551
26552
26555
26559
26562
26563
26568
26574
26587
26588
26591
26592
26594
26596
26597
26601
26602
26606
26609
26610
26611
26612
26613
26615
26617
26620
26621
26622
26635
26637
26638
26640
26641
26645
26646
26648
26649
26651
26652
26655
26656
26657
26658
26659
26663
26666
26670
26673
26676
26682
26686
26691
26692
26696
26699
26700
26703
26710
26711
26716
26717
26718
26721
26722
26725
26729
26730
26731
26734
26742
26743
26744
26745
26748
26757
26759
26761
26762
26764
26768
26774
26777
26778
26779
26785
26789
26790
26792
26793
26794
26795
26797
26798
26800
26805
26807
26809
26811
26816
26819
26822
26823
26830
26832
26838
26839
26842
26843
26844
26852
26854
26859
26862
26864
26865
26866
26871
26879
26885
26887
26893
26901
26903
26906
26909
26910
26914
26917
26918
26923
26927
26931
26932
26934
26936
26940
26955
26956
26958
26968
26972
26973
26976
26977
26978
26983
26985
26987
26992
26993
26994
26999
27000
27004
27005
27007
27013
27014
27020
27021
27033
27040
27046
27048
27057
27058
27059
27062
27066
27067
27068
27071
27074
27075
27076
27078
27088
27089
27090
27092
27093
27094
27098
27102
27103
27106
27108
27109
27115
27117
27118
27120
27122
27126
27127
27134
27142
27143
27147
27149
27151
27153
27155
27156
27157
27158
27159
27160
27164
27165
27167
27169
27170
27175
27181
27182
27183
27185
27186
27187
27188
27189
27194
27198
27199
27203
27204
27206
27209
27213
27219
27222
27225
27228
27231
27232
27237
27241
27242
27243
27247
27248
27251
27253
27257
27258
27259
27261
27262
27267
27268
27269
27272
27283
27289
27292
27294
27295
27296
27300
27301
27302
27312
27313
27318
27325
27331
27333
27336
27338
27342
27343
27349
27361
27366
27369
27372
27375
27380
27388
27394
27400
27401
27402
27407
27408
27414
27423
27426
27427
27429
27430
27434
27436
27440
27448
27454
27457
27462
27467
27468
27470
27471
27474
27475
27476
27477
27480
27481
27482
27484
27489
27490
27493
27494
27495
27498
27502
27506
27507
27508
27512
27513
27516
27517
27522
27526
27527
27529
27532
27533
27535
27537
27538
27540
27543
27544
27546
27547
27552
27553
27556
27557
27558
27560
27561
27562
27565
27571
27572
27573
27574
27575
27576
27577
27579
27580
27581
27583
27590
27594
27595
27598
27604
27608
27611
27612
27618
27619
27621
27631
27637
27640
27644
27645
27646
27647
27649
27657
27659
27663
27667
27671
27674
27675
27676
27680
27681
27682
27684
27686
27693
27694
27695
27700
27701
27706
27709
27710
27711
27715
27716
27724
27729
27730
27731
27735
27737
27739
27740
27741
27742
27749
27751
27753
27754
27757
27760
27768
27770
27775
27778
27779
27781
27782
27792
27795
27800
27801
27806
27810
27811
27813
27814
27815
27822
27824
27825
27827
27830
27832
27840
27843
27845
27848
27852
27860
27861
27862
27863
27866
27868
27869
27873
27874
27879
27880
27882
27883
27887
27891
27894
27895
27896
27901
27904
27909
27915
27916
27918
27919
27922
27928
27933
27934
27935
27945
27946
27949
27950
27951
27959
27963
27965
27968
27969
27973
27974
27977
27978
27981
27983
27988
27989
27991
27992
27995
27997
27998
28002
28005
28009
28012
28014
28016
28019
28022
28023
28027
28033
28040
28042
28043
28044
28053
28054
28055
28057
28058
28060
28066
28067
28068
28070
28071
28074
28076
28077
28078
28079
28081
28086
28087
28088
28089
28090
28093
28097
28100
28101
28102
28105
28106
28109
28110
28115
28116
28118
28120
28122
28126
28133
28135
28136
28142
28145
28146
28149
28155
28156
28157
28164
28168
28173
28179
28183
28185
28186
28189
28192
28194
28195
28196
28197
28200
28201
28202
28203
28209
28212
28214
28215
28217
28221
28229
28230
28231
28240
28248
28249
28250
28252
28253
28255
28257
28259
28265
28266
28268
28270
28280
28286
28292
28297
28300
28301
28302
28303
28312
28315
28318
28319
28320
28324
28325
28329
28335
28337
28339
28342
28356
28358
28359
28366
28368
28373
28376
28377
28379
28385
28386
28387
28388
28390
28395
28397
28398
28399
28400
28406
28413
28416
28417
28420
28421
28425
28430
28431
28437
28439
28440
28442
28448
28450
28451
28456
28459
28460
28461
28462
28464
28465
28467
28473
28474
28477
28478
28483
28486
28491
28492
28493
28494
28497
28499
28500
28501
28502
28512
28515
28517
28518
28519
28520
28522
28523
28530
28531
28535
28536
28537
28540
28542
28544
28547
28549
28552
28557
28558
28560
28568
28570
28572
28574
28581
28584
28588
28589
28597
28603
28610
28611
28613
28614
28616
28619
28621
28624
28628
28629
28632
28638
28644
28646
28650
28657
28658
28659
28662
28666
28667
28670
28674
28675
28677
28681
28682
28686
28696
28697
28700
28703
28706
28707
28709
28713
28716
28722
28726
28732
28733
28735
28737
28738
28741
28743
28745
28748
28756
28757
28759
28760
28761
28762
28765
28767
28769
28771
28775
28781
28782
28784
28785
28787
28788
28789
28792
28793
28796
28800
28801
28802
28805
28806
28812
28818
28823
28826
28828
28832
28833
28834
28835
28837
28843
28844
28847
28848
28850
28853
28855
28860
28863
28868
28873
28875
28877
28878
28882
28883
28887
28896
28901
28903
28906
28910
28911
28913
28915
28916
28920
28922
28923
28924
28930
28938
28942
28943
28945
28947
28948
28949
28962
28967
28968
28970
28971
28973
28974
28983
28984
28985
28988
28989
28990
28993
28995
28996
28998
29002
29003
29009
29010
29013
29014
29015
29019
29026
29027
29028
29032
29038
29042
29043
29044
29047
29048
29049
29050
29051
29057
29059
29061
29066
29068
29069
29071
29073
29074
29076
29080
29082
29084
29087
29094
29095
29101
29103
29105
29106
29111
29115
29118
29119
29120
29121
29122
29123
29126
29127
29130
29132
29133
29136
29141
29143
29144
29146
29147
29150
29153
29154
29155
29158
29159
29163
29167
29168
29170
29173
29176
29182
29185
29188
29189
29190
29192
29193
29194
29197
29199
29201
29203
29204
29205
29206
29209
29213
29214
29216
29218
29223
29232
29233
29235
29239
29240
29241
29242
29243
29244
29245
29250
29253
29261
29262
29270
29276
29277
29281
29283
29284
29287
29288
29290
29291
29292
29294
29297
29298
29299
29302
29306
29312
29315
29316
29319
29322
29324
29325
29326
29327
29331
29336
29343
29349
29350
29351
29353
29361
29367
29372
29377
29380
29381
29384
29391
29393
29394
29399
29400
29402
29405
29407
29408
29411
29413
29415
29417
29419
29420
29424
29427
29432
29434
29436
29437
29438
29447
29448
29451
29452
29453
29454
29455
29458
29460
29463
29474
29481
29488
29489
29492
29493
29496
29497
29501
29503
29505
29519
29523
29527
29528
29531
29532
29535
29538
29542
29543
29546
29548
29549
29550
29553
29555
29556
29557
29558
29559
29561
29562
29564
29571
29572
29573
29574
29579
29584
29586
29590
29594
29598
29599
29600
29604
29606
29611
29612
29614
29620
29623
29625
29632
29634
29638
29641
29642
29643
29644
29645
29653
29655
29658
29661
29662
29664
29675
29678
29679
29681
29686
29691
29692
29693
29695
29699
29702
29703
29706
29707
29709
29714
29719
29720
29727
29728
29729
29730
29731
29736
29737
29738
29740
29741
29746
29750
29752
29753
29754
29755
29756
29757
29759
29760
29761
29763
29775
29780
29781
29783
29788
29790
29791
29793
29794
29795
29797
29801
29802
29803
29804
29805
29807
29808
29809
29810
29813
29814
29821
29822
29826
29829
29833
29834
29836
29839
29846
29847
29849
29851
29852
29855
29858
29859
29860
29867
29868
29869
29870
29871
29872
29876
29879
29881
29882
29883
29885
29886
29893
29898
29899
29900
29910
29915
29916
29917
29918
29919
29924
29926
29931
29934
29935
29941
29943
29944
29952
29958
29959
29960
29961
29964
29965
29966
29967
29971
29972
29981
29983
29985
29989
29991
29992
29999
30005
30007
30009
30011
30013
30014
30015
30017
30021
30023
30026
30027
30028
30029
30030
30032
30034
30035
30038
30039
30044
30052
30054
30062
30063
30075
30079
30086
30088
30091
30094
30107
30113
30114
30115
30118
30124
30126
30127
30129
30130
30131
30133
30140
30143
30146
30154
30155
30161
30163
30164
30165
30166
30167
30170
30171
30174
30175
30177
30178
30179
30181
30183
30186
30190
30191
30194
30195
30201
30203
30204
30209
30211
30219
30220
30221
30229
30231
30232
30239
30240
30241
30243
30244
30249
30251
30253
30257
30258
30262
30273
30275
30277
30278
30280
30281
30284
30286
30287
30293
30295
30296
30297
30298
30299
30304
30307
30309
30313
30314
30315
30320
30328
30329
30330
30333
30339
30342
30343
30346
30347
30351
30354
30358
30361
30362
30364
30365
30366
30367
30370
30372
30373
30374
30380
30381
30383
30384
30385
30389
30393
30394
30398
30399
30405
30407
30408
30409
30415
30418
30420
30423
30425
30427
30431
30436
30437
30438
30440
30441
30442
30443
30447
30451
30452
30458
30461
30464
30465
30467
30468
30469
30470
30473
30474
30475
30483
30486
30489
30493
30494
30495
30496
30500
30501
30507
30509
30510
30511
30513
30515
30516
30521
30522
30524
30530
30534
30540
30546
30547
30550
30553
30555
30557
30560
30565
30569
30571
30572
30577
30578
30583
30584
30587
30592
30593
30595
30596
30598
30599
30600
30602
30604
30605
30607
30610
30611
30622
30623
30626
30627
30630
30636
30639
30642
30643
30645
30646
30647
30654
30657
30658
30661
30662
30668
30678
30680
30682
30687
30688
30690
30691
30696
30700
30702
30704
30705
30706
30710
30711
30712
30713
30714
30726
30730
30736
30741
30744
30745
30746
30747
30748
30749
30750
30751
30752
30754
30759
30765
30767
30772
30773
30775
30776
30780
30782
30784
30785
30787
30790
30791
30794
30799
30801
30805
30806
30809
30810
30813
30816
30819
30821
30822
30825
30828
30829
30831
30834
30837
30841
30842
30843
30845
30852
30853
30857
30865
30866
30869
30878
30879
30880
30884
30889
30894
30896
30899
30901
30902
30904
30909
30910
30911
30912
30914
30915
30917
30918
30919
30921
30922
30924
30926
30927
30928
30929
30933
30937
30938
30939
30940
30941
30942
30946
30947
30948
30949
30950
30953
30956
30958
30961
30964
30967
30969
30986
30990
30992
30993
30994
30995
31000
31008
31010
31011
31014
31018
31022
31025
31028
31032
31036
31039
31040
31054
31055
31060
31061
31068
31070
31073
31074
31075
31077
31078
31082
31084
31089
31090
31091
31095
31096
31099
31101
31103
31104
31109
31116
31119
31134
31135
31136
31137
31139
31144
31148
31149
31150
31153
31154
31162
31163
31164
31165
31167
31168
31169
31170
31174
31175
31176
31180
31190
31192
31198
31200
31208
31210
31211
31216
31219
31226
31227
31231
31232
31239
31241
31242
31247
31248
31254
31258
31260
31262
31263
31268
31274
31278
31280
31281
31283
31284
31287
31288
31290
31291
31293
31294
31297
31299
31304
31308
31310
31311
31312
31316
31317
31318
31331
31334
31336
31337
31340
31346
31348
31351
31352
31353
31361
31366
31375
31379
31381
31382
31385
31386
31387
31388
31391
31392
31393
31395
31396
31397
31398
31403
31405
31407
31408
31409
31412
31419
31420
31421
31422
31423
31425
31429
31434
31436
31438
31439
31443
31446
31448
31451
31453
31457
31461
31462
31463
31465
31467
31468
31469
31470
31471
31475
31482
31485
31487
31488
31492
31494
31495
31496
31497
31500
31501
31510
31511
31512
31519
31521
31531
31532
31536
31537
31538
31543
31545
31559
31564
31568
31573
31575
31577
31578
31580
31584
31585
31586
31594
31597
31598
31602
31604
31605
31610
31611
31615
31616
31618
31622
31626
31639
31644
31646
31647
31650
31653
31655
31658
31661
31664
31666
31668
31669
31671
31672
31674
31679
31680
31681
31682
31683
31685
31687
31688
31694
31695
31696
31697
31706
31707
31714
31719
31721
31722
31723
31724
31726
31727
31728
31730
31732
31741
31743
31745
31749
31750
31757
31758
31759
31770
31772
31775
31781
31790
31793
31794
31796
31797
31798
31799
31803
31807
31809
31812
31815
31822
31823
31824
31829
31833
31840
31841
31845
31847
31849
31851
31852
31855
31856
31865
31866
31868
31871
31874
31877
31878
31881
31884
31888
31891
31893
31894
31895
31898
31901
31903
31904
31905
31907
31908
31909
31911
31913
31914
31916
31917
31919
31925
31930
31936
31937
31947
31948
31949
31953
31954
31956
31958
31959
31961
31962
31963
31964
31966
31968
31979
31981
31982
31983
31987
31993
31995
31996
31997
31999
32000
32002
32003
32004
32008
32010
32012
32016
32017
32020
32028
32031
32032
32035
32042
32045
32048
32050
32052
32053
32054
32056
32058
32060
32062
32066
32068
32070
32072
32076
32079
32080
32082
32086
32097
32099
32103
32109
32111
32113
32115
32121
32122
32123
32125
32128
32129
32130
32131
32135
32140
32142
32144
32145
32146
32147
32150
32153
32154
32157
32158
32162
32164
32165
32166
32170
32172
32179
32181
32184
32185
32187
32194
32195
32201
32203
32204
32207
32208
32213
32216
32217
32220
32223
32224
32225
32233
32243
32244
32245
32246
32251
32253
32256
32258
32259
32262
32266
32274
32276
32277
32281
32285
32287
32291
32293
32298
32300
32307
32312
32313
32315
32319
32321
32322
32323
32325
32334
32335
32336
32337
32338
32340
32344
32348
32358
32360
32362
32363
32364
32371
32373
32377
32380
32382
32384
32385
32386
32388
32389
32392
32393
32394
32395
32397
32398
32400
32401
32408
32413
32417
32420
32427
32434
32437
32438
32439
32444
32445
32447
32451
32452
32453
32455
32457
32458
32460
32462
32473
32475
32478
32482
32487
32489
32490
32491
32493
32499
32500
32505
32506
32512
32514
32518
32519
32524
32528
32530
32536
32538
32545
32546
32549
32550
32551
32563
32565
32568
32572
32574
32577
32578
32586
32590
32596
32603
32605
32612
32613
32617
32619
32620
32623
32625
32628
32630
32631
32634
32636
32644
32649
32650
32654
32655
32656
32657
32660
32668
32671
32678
32680
32682
32683
32684
32685
32688
32689
32698
32700
32702
32705
32707
32709
32711
32712
32714
32719
32728
32734
32735
32738
32739
32740
32750
32755
32757
32758
32759
32763
32765
32771
32772
32774
32775
32779
32780
32781
32784
32786
32787
32792
32794
32797
32798
32801
32803
32810
32814
32815
32816
32817
32818
32820
32825
32827
32828
32830
32833
32834
32835
32837
32839
32840
32845
32848
32849
32853
32854
32857
32859
32863
32864
32865
32871
32875
32878
32880
32881
32885
32894
32900
32902
32905
32911
32912
32914
32915
32916
32917
32918
32925
32930
32932
32936
32937
32939
32940
32941
32942
32945
32946
32948
32951
32954
32955
32956
32962
32964
32968
32971
32972
32973
32975
32979
32980
32989
32990
32991
32992
32993
32994
33005
33010
33011
33012
33013
33015
33018
33023
33027
33029
33039
33041
33048
33049
33052
33055
33056
33059
33060
33064
33065
33066
33067
33073
33074
33080
33083
33089
33091
33095
33096
33099
33100
33102
33103
33107
33108
33109
33120
33125
33126
33134
33140
33141
33143
33145
33146
33148
33150
33151
33152
33157
33158
33159
33162
33164
33165
33169
33172
33173
33174
33175
33179
33180
33182
33186
33187
33188
33190
33191
33195
33196
33198
33199
33205
33207
33211
33216
33221
33224
33225
33228
33229
33233
33234
33246
33252
33254
33256
33257
33259
33261
33262
33264
33265
33270
33271
33273
33277
33278
33279
33288
33289
33291
33293
33299
33306
33310
33311
33313
33324
33325
33326
33327
33331
33333
33336
33338
33342
33344
33346
33347
33348
33364
33366
33367
33369
33370
33372
33377
33378
33381
33384
33385
33388
33393
33398
33403
33404
33406
33408
33412
33428
33431
33436
33441
33442
33443
33451
33452
33453
33455
33456
33457
33460
33466
33467
33472
33476
33481
33484
33485
33486
33488
33491
33492
33496
33498
33500
33502
33503
33505
33506
33507
33508
33510
33512
33515
33516
33519
33520
33524
33543
33545
33546
33548
33549
33550
33552
33553
33556
33557
33558
33565
33568
33572
33581
33582
33585
33587
33590
33594
33597
33603
33604
33605
33606
33607
33612
33613
33618
33623
33627
33629
33636
33637
33638
33640
33642
33643
33646
33651
33666
33668
33669
33672
33676
33677
33682
33684
33686
33695
33696
33703
33704
33706
33707
33708
33714
33715
33716
33717
33719
33720
33723
33724
33726
33727
33738
33742
33743
33745
33746
33753
33754
33761
33764
33766
33781
33783
33786
33787
33793
33798
33799
33802
33806
33809
33814
33816
33820
33824
33827
33828
33833
33834
33836
33841
33842
33844
33845
33847
33849
33852
33853
33854
33855
33856
33862
33863
33865
33872
33875
33880
33882
33883
33884
33885
33887
33889
33895
33897
33898
33902
33905
33906
33911
33912
33913
33916
33918
33920
33923
33924
33930
33931
33935
33942
33945
33947
33957
33958
33959
33962
33963
33965
33967
33971
33976
33977
33979
33981
33982
33985
33987
33994
34000
34001
34002
34004
34005
34011
34015
34017
34019
34024
34025
34030
34031
34032
34034
34035
34036
34042
34046
34050
34051
34052
34054
34060
34061
34063
34066
34068
34069
34071
34072
34074
34075
34076
34079
34084
34089
34090
34092
34100
34101
34102
34110
34114
34129
34133
34135
34136
34137
34138
34139
34148
34149
34152
34158
34162
34166
34167
34168
34169
34174
34176
34179
34186
34187
34202
34203
34204
34205
34206
34208
34210
34211
34218
34219
34223
34224
34231
34233
34235
34236
34240
34241
34242
34243
34245
34248
34249
34250
34251
34254
34255
34264
34265
34267
34268
34269
34270
34271
34272
34273
34274
34275
34276
34278
34280
34283
34284
34287
34290
34292
34293
34295
34303
34305
34306
34307
34312
34319
34320
34323
34324
34325
34326
34327
34335
34336
34342
34347
34348
34356
34359
34360
34363
34365
34367
34370
34373
34374
34377
34380
34386
34394
34401
34403
34409
34412
34415
34419
34429
34435
34436
34437
34440
34448
34450
34452
34455
34456
34457
34459
34462
34464
34465
34468
34469
34477
34478
34479
34483
34484
34487
34490
34498
34501
34503
34505
34507
34509
34510
34511
34514
34518
34520
34521
34522
34527
34529
34530
34531
34532
34536
34537
34538
34540
34542
34543
34544
34548
34549
34550
34554
34557
34558
34560
34570
34572
34574
34579
34581
34582
34588
34590
34592
34593
34594
34603
34606
34608
34612
34614
34617
34622
34623
34624
34630
34631
34633
34635
34640
34645
34653
34660
34661
34670
34671
34672
34673
34674
34676
34677
34678
34679
34680
34682
34687
34690
34697
34698
34699
34702
34706
34707
34708
34710
34711
34712
34714
34716
34718
34720
34722
34723
34726
34727
34729
34732
34736
34738
34739
34741
34742
34747
34748
34752
34755
34758
34769
34770
34771
34782
34786
34787
34789
34792
34795
34797
34799
34800
34806
34808
34813
34814
34815
34819
34823
34825
34826
34827
34828
34835
34839
34840
34841
34842
34846
34847
34850
34854
34857
34858
34859
34860
34863
34864
34868
34869
34872
34876
34878
34879
34883
34896
34899
34907
34909
34910
34916
34918
34921
34923
34924
34925
34931
34932
34934
34935
34936
34937
34941
34943
34945
34946
34950
34951
34952
34956
34959
34962
34963
34966
34967
34969
34970
34971
34974
34987
34989
34992
34994
34996
34999
35001
35005
35006
35007
35008
35010
35011
35012
35019
35020
35022
35024
35025
35026
35031
35033
35039
35040
35047
35049
35050
35052
35053
35057
35063
35064
35070
35071
35072
35073
35074
35075
35076
35078
35080
35090
35091
35098
35100
35102
35106
35108
35113
35114
35117
35121
35122
35128
35129
35130
35132
35133
35136
35139
35142
35144
35153
35154
35165
35167
35172
35175
35186
35187
35188
35191
35196
35201
35205
35207
35208
35209
35214
35216
35217
35222
35223
35226
35229
35230
35231
35234
35235
35237
35239
35247
35248
35250
35252
35255
35257
35260
35268
35269
35270
35271
35273
35276
35277
35278
35281
35284
35291
35300
35306
35311
35314
35321
35322
35332
35334
35336
35337
35338
35341
35344
35345
35346
35352
35357
35361
35364
35365
35366
35369
35373
35374
35379
35386
35392
35394
35400
35404
35405
35406
35407
35408
35409
35410
35421
35423
35424
35427
35429
35432
35434
35437
35438
35439
35442
35443
35445
35447
35452
35453
35460
35463
35473
35474
35475
35484
35489
35492
35497
35500
35502
35510
35515
35517
35520
35522
35524
35527
35528
35533
35536
35537
35539
35540
35550
35554
35555
35556
35557
35558
35560
35561
35564
35569
35570
35572
35573
35576
35577
35578
35599
35603
35604
35605
35609
35610
35611
35612
35613
35614
35627
35628
35631
35632
35636
35640
35643
35645
35656
35657
35664
35667
35675
35676
35677
35678
35682
35683
35686
35689
35691
35692
35693
35694
35697
35699
35701
35702
35704
35705
35709
35717
35718
35725
35728
35734
35735
35738
35739
35740
35742
35743
35744
35745
35747
35753
35755
35759
35760
35763
35769
35774
35779
35783
35784
35786
35789
35794
35802
35803
35805
35806
35807
35811
35812
35817
35818
35820
35826
35828
35835
35838
35840
35841
35846
35851
35854
35855
35856
35857
35858
35862
35865
35867
35873
35874
35876
35888
35891
35892
35896
35900
35902
35907
35909
35911
35921
35922
35925
35928
35929
35932
35933
35936
35939
35943
35950
35951
35954
35955
35956
35973
35974
35976
35977
35980
35981
35982
35983
35986
35987
35990
35991
35993
35994
35995
35996
35998
35999
36000
36003
36004
36006
36009
36012
36013
36014
36015
36019
36020
36021
36022
36027
36028
36030
36032
36036
36037
36039
36042
36047
36048
36058
36062
36068
36069
36071
36079
36081
36082
36084
36085
36086
36087
36089
36090
36093
36099
36101
36102
36105
36106
36107
36110
36119
36120
36124
36126
36127
36133
36134
36135
36138
36139
36149
36155
36156
36157
36161
36164
36165
36167
36169
36170
36173
36175
36177
36179
36187
36189
36190
36194
36195
36196
36202
36203
36206
36208
36209
36211
36212
36214
36228
36232
36235
36237
36245
36246
36247
36251
36257
36258
36261
36264
36265
36268
36269
36270
36279
36281
36283
36285
36286
36291
36292
36293
36294
36304
36309
36314
36316
36320
36327
36331
36332
36337
36338
36341
36342
36347
36348
36352
36353
36358
36359
36360
36365
36377
36382
36384
36386
36387
36393
36396
36397
36400
36406
36408
36409
36416
36419
36425
36428
36431
36432
36436
36438
36445
36446
36447
36453
36460
36461
36465
36466
36467
36471
36472
36473
36475
36478
36486
36487
36489
36490
36492
36498
36506
36508
36509
36510
36512
36514
36521
36524
36526
36527
36530
36533
36534
36540
36541
36543
36544
36545
36548
36549
36550
36554
36555
36557
36558
36560
36561
36563
36565
36567
36573
36575
36577
36578
36580
36581
36582
36583
36584
36585
36586
36589
36591
36592
36597
36598
36600
36604
36606
36609
36610
36613
36614
36619
36620
36622
36623
36624
36625
36626
36635
36637
36638
36639
36640
36647
36654
36660
36661
36667
36673
36675
36680
36684
36686
36689
36690
36691
36692
36693
36697
36698
36699
36702
36706
36708
36710
36711
36712
36713
36715
36716
36721
36722
36723
36724
36726
36732
36734
36735
36736
36738
36739
36748
36749
36750
36763
36764
36765
36766
36774
36775
36782
36787
36788
36790
36791
36792
36793
36794
36798
36799
36801
36804
36806
36807
36809
36810
36811
36812
36813
36814
36817
36824
36825
36826
36843
36846
36847
36848
36850
36861
36863
36864
36873
36874
36878
36879
36880
36883
36884
36889
36890
36891
36895
36896
36897
36907
36908
36911
36912
36915
36918
36919
36921
36923
36924
36927
36929
36934
36935
36939
36940
36948
36949
36951
36953
36960
36961
36963
36964
36971
36973
36975
36978
36979
36984
36991
37000
37004
37005
37006
37007
37011
37012
37016
37017
37020
37022
37025
37030
37033
37035
37036
37037
37039
37040
37042
37043
37044
37047
37048
37049
37059
37060
37067
37068
37071
37072
37073
37076
37078
37079
37083
37085
37087
37093
37094
37099
37100
37104
37105
37106
37107
37113
37114
37115
37118
37125
37126
37134
37135
37142
37143
37151
37157
37158
37159
37160
37164
37166
37171
37176
37179
37184
37188
37191
37192
37194
37197
37198
37201
37209
37210
37211
37212
37216
37217
37218
37220
37221
37224
37225
37226
37229
37234
37235
37236
37237
37244
37246
37247
37248
37252
37253
37257
37263
37268
37273
37274
37275
37278
37279
37281
37282
37287
37288
37289
37292
37299
37301
37304
37306
37307
37308
37312
37313
37314
37315
37316
37318
37330
37334
37337
37338
37340
37341
37342
37345
37350
37354
37358
37360
37365
37367
37370
37371
37372
37373
37374
37375
37376
37377
37378
37379
37383
37384
37387
37388
37394
37400
37401
37403
37406
37408
37412
37413
37417
37423
37427
37429
37433
37434
37441
37444
37445
37446
37455
37458
37459
37460
37461
37466
37467
37469
37470
37474
37479
37481
37485
37486
37487
37491
37494
37495
37497
37499
37500
37501
37504
37508
37509
37510
37511
37513
37514
37521
37522
37526
37531
37533
37539
37553
37555
37558
37560
37563
37567
37572
37574
37577
37578
37583
37588
37589
37590
37591
37593
37594
37596
37597
37598
37602
37603
37608
37613
37616
37622
37626
37630
37636
37638
37642
37646
37647
37649
37653
37654
37655
37657
37659
37660
37662
37666
37668
37670
37671
37673
37682
37688
37689
37692
37695
37696
37703
37711
37712
37714
37719
37724
37729
37731
37732
37734
37738
37745
37757
37762
37764
37770
37771
37774
37781
37783
37784
37785
37788
37791
37794
37795
37799
37800
37806
37807
37816
37819
37823
37829
37830
37833
37835
37841
37843
37846
37847
37848
37850
37855
37856
37863
37864
37866
37871
37875
37891
37893
37896
37901
37903
37908
37909
37910
37914
37916
37918
37928
37929
37931
37932
37933
37934
37936
37938
37941
37943
37945
37947
37949
37952
37957
37958
37964
37966
37967
37968
37970
37971
37979
37984
37985
37998
38001
38002
38004
38006
38008
38013
38014
38018
38020
38021
38022
38023
38026
38027
38035
38037
38038
38043
38049
38052
38053
38063
38064
38070
38072
38075
38076
38080
38083
38087
38091
38094
38096
38098
38099
38101
38102
38103
38104
38107
38109
38114
38115
38117
38120
38125
38126
38127
38128
38129
38130
38139
38143
38145
38148
38149
38150
38165
38168
38170
38172
38177
38180
38181
38186
38196
38201
38203
38205
38211
38217
38221
38222
38226
38228
38232
38234
38237
38240
38244
38249
38250
38260
38261
38263
38265
38266
38267
38268
38272
38273
38277
38283
38284
38285
38286
38287
38288
38291
38292
38297
38298
38300
38302
38305
38307
38308
38314
38315
38320
38322
38324
38326
38328
38338
38341
38352
38353
38355
38365
38367
38369
38370
38373
38374
38375
38382
38385
38386
38389
38390
38391
38392
38397
38400
38401
38407
38409
38415
38418
38422
38423
38424
38429
38431
38437
38438
38442
38445
38448
38450
38451
38452
38453
38454
38457
38458
38459
38466
38469
38475
38476
38477
38479
38480
38487
38491
38492
38496
38497
38499
38500
38503
38505
38506
38508
38509
38510
38511
38513
38514
38516
38521
38524
38528
38532
38539
38540
38548
38550
38554
38555
38562
38563
38566
38568
38570
38574
38582
38583
38586
38587
38588
38590
38594
38596
38606
38607
38608
38613
38614
38615
38617
38619
38624
38625
38627
38628
38629
38630
38631
38636
38637
38638
38640
38641
38642
38643
38644
38648
38653
38654
38662
38663
38667
38673
38676
38677
38680
38684
38689
38694
38696
38698
38700
38703
38704
38708
38709
38717
38718
38719
38721
38726
38728
38730
38731
38734
38735
38736
38741
38744
38746
38749
38750
38751
38754
38755
38756
38757
38759
38760
38761
38762
38765
38766
38767
38768
38769
38773
38776
38777
38779
38780
38783
38790
38800
38802
38805
38816
38820
38822
38825
38827
38831
38832
38833
38838
38839
38845
38846
38854
38856
38859
38865
38866
38867
38868
38869
38875
38876
38877
38882
38887
38888
38889
38890
38891
38899
38903
38906
38907
38908
38909
38910
38911
38912
38913
38914
38917
38924
38925
38931
38934
38936
38938
38941
38945
38946
38949
38951
38953
38954
38959
38960
38962
38964
38965
38966
38968
38970
38971
38973
38975
38976
38987
38990
38994
38998
39000
39003
39010
39015
39019
39020
39021
39027
39029
39033
39036
39037
39039
39040
39041
39043
39047
39048
39052
39056
39059
39063
39065
39066
39071
39072
39073
39075
39085
39090
39094
39095
39096
39103
39107
39110
39112
39115
39117
39124
39125
39126
39127
39130
39132
39133
39135
39138
39139
39140
39142
39143
39144
39149
39150
39151
39152
39157
39160
39161
39162
39164
39165
39166
39171
39173
39174
39175
39176
39177
39183
39184
39186
39188
39189
39191
39192
39196
39198
39200
39201
39206
39207
39210
39212
39217
39219
39221
39222
39223
39224
39232
39236
39237
39239
39241
39242
39243
39244
39245
39247
39248
39250
39252
39253
39255
39260
39262
39263
39264
39268
39269
39270
39271
39272
39273
39274
39278
39280
39282
39283
39285
39286
39288
39294
39295
39296
39300
39304
39306
39308
39310
39320
39321
39322
39323
39324
39326
39327
39328
39330
39331
39337
39339
39340
39341
39342
39343
39348
39349
39355
39356
39362
39363
39365
39366
39369
39370
39373
39374
39376
39377
39378
39394
39396
39398
39401
39404
39407
39409
39412
39413
39416
39417
39424
39426
39427
39436
39446
39447
39451
39461
39468
39469
39473
39480
39483
39485
39490
39491
39494
39495
39496
39498
39500
39501
39503
39507
39509
39510
39512
39517
39518
39520
39528
39529
39530
39531
39532
39533
39540
39541
39543
39552
39554
39558
39559
39562
39566
39572
39573
39578
39579
39582
39584
39591
39592
39593
39595
39596
39599
39600
39604
39605
39609
39613
39614
39617
39621
39624
39626
39627
39629
39630
39634
39640
39641
39643
39644
39647
39651
39652
39654
39656
39662
39665
39667
39668
39672
39674
39681
39685
39686
39688
39689
39690
39691
39692
39699
39702
39706
39709
39713
39714
39719
39720
39721
39723
39725
39731
39732
39733
39737
39739
39741
39742
39743
39748
39749
39750
39752
39753
39754
39756
39757
39765
39768
39769
39771
39772
39775
39778
39780
39781
39785
39786
39787
39792
39796
39801
39808
39815
39816
39820
39823
39824
39829
39838
39840
39841
39846
39857
39859
39864
39867
39868
39872
39875
39876
39878
39879
39882
39884
39892
39893
39894
39897
39898
39899
39906
39907
39908
39913
39914
39918
39920
39921
39929
39932
39936
39937
39939
39940
39941
39942
39943
39951
39952
39953
39956
39957
39959
39961
39963
39964
39966
39967
39972
39975
39977
39978
39981
39983
39989
39993
39994
39998
39999
40000
40011
40012
40013
40015
40020
40021
40022
40025
40029
40031
40032
40033
40034
40043
40045
40052
40063
40064
40074
40075
40080
40081
40082
40087
40089
40091
40092
40094
40096
40097
40099
40102
40108
40110
40113
40117
40120
40123
40124
40130
40131
40132
40135
40136
40137
40138
40139
40142
40148
40149
40151
40152
40153
40154
40162
40169
40171
40179
40180
40183
40185
40186
40187
40189
40191
40192
40195
40196
40198
40200
40201
40205
40209
40219
40220
40223
40224
40234
40235
40236
40242
40249
40250
40254
40259
40261
40265
40266
40269
40272
40274
40279
40280
40284
40286
40288
40289
40296
40297
40300
40301
40303
40304
40305
40307
40311
40313
40314
40315
40316
40319
40324
40330
40331
40334
40336
40337
40339
40351
40352
40353
40358
40359
40361
40372
40373
40383
40384
40386
40387
40392
40394
40402
40403
40407
40408
40414
40415
40416
40419
40420
40421
40422
40423
40424
40427
40432
40433
40434
40435
40439
40441
40447
40449
40451
40454
40456
40458
40461
40462
40464
40476
40479
40480
40481
40482
40486
40488
40490
40491
40493
40495
40496
40497
40498
40500
40502
40503
40504
40508
40512
40513
40514
40517
40518
40523
40529
40530
40531
40533
40534
40542
40543
40555
40556
40558
40564
40565
40566
40569
40573
40574
40575
40576
40585
40586
40587
40588
40589
40591
40592
40593
40599
40601
40603
40604
40605
40613
40615
40620
40621
40627
40630
40632
40633
40637
40640
40641
40644
40648
40649
40650
40653
40655
40658
40662
40664
40665
40668
40673
40674
40678
40679
40684
40686
40690
40691
40692
40694
40695
40696
40697
40704
40705
40706
40707
40708
40716
40718
40722
40727
40728
40729
40731
40733
40734
40741
40753
40754
40757
40758
40760
40762
40765
40770
40777
40782
40791
40794
40795
40796
40797
40834
40835
40837
40841
40844
40846
40848
40849
40850
40851
40857
40858
40859
40860
40861
40865
40866
40867
40872
40874
40875
40877
40878
40879
40886
40893
40895
40897
40902
40903
40906
40907
40910
40911
40913
40914
40920
40921
40922
40924
40926
40933
40944
40945
40947
40948
40949
40953
40955
40957
40960
40961
40964
40969
40973
40974
40977
40978
40980
40981
40982
40983
40984
40985
40988
40993
40996
40997
40998
41004
41012
41020
41022
41023
41025
41026
41027
41028
41030
41032
41034
41035
41036
41039
41040
41044
41045
41046
41060
41061
41065
41067
41068
41073
41075
41076
41082
41089
41096
41098
41102
41103
41104
41105
41108
41113
41116
41123
41125
41128
41130
41132
41137
41138
41144
41148
41149
41152
41153
41154
41159
41162
41163
41164
41166
41173
41177
41179
41180
41181
41182
41183
41184
41185
41187
41188
41190
41192
41194
41198
41200
41201
41203
41204
41207
41212
41218
41219
41225
41226
41227
41232
41233
41238
41239
41244
41245
41248
41252
41253
41258
41259
41261
41262
41264
41265
41268
41270
41278
41282
41283
41285
41289
41300
41305
41309
41313
41314
41315
41323
41327
41333
41338
41343
41345
41346
41347
41348
41354
41357
41360
41361
41362
41363
41365
41369
41370
41371
41373
41375
41378
41380
41384
41386
41388
41389
41390
41393
41402
41407
41411
41416
41418
41421
41422
41423
41424
41430
41432
41435
41443
41444
41445
41448
41449
41451
41453
41454
41455
41459
41460
41461
41462
41464
41469
41470
41471
41474
41477
41478
41479
41480
41481
41482
41483
41490
41494
41496
41498
41500
41501
41505
41506
41510
41511
41512
41513
41517
41518
41519
41523
41533
41537
41538
41541
41542
41543
41548
41550
41551
41553
41555
41557
41563
41564
41566
41569
41570
41571
41572
41578
41579
41585
41586
41587
41588
41589
41591
41593
41596
41600
41601
41602
41605
41606
41607
41608
41609
41610
41611
41612
41613
41619
41620
41624
41625
41628
41631
41633
41634
41637
41638
41639
41643
41644
41646
41647
41650
41652
41654
41656
41659
41660
41664
41666
41668
41669
41678
41680
41683
41688
41689
41696
41697
41698
41699
41709
41711
41715
41716
41717
41719
41720
41725
41730
41732
41734
41735
41736
41737
41741
41753
41754
41756
41757
41758
41765
41766
41771
41772
41775
41776
41778
41791
41793
41794
41795
41797
41800
41806
41811
41813
41820
41821
41825
41826
41827
41829
41831
41832
41837
41838
41841
41843
41844
41847
41848
41850
41859
41860
41864
41865
41867
41869
41873
41875
41877
41878
41879
41881
41888
41889
41890
41895
41897
41898
41901
41904
41908
41909
41911
41922
41923
41925
41930
41931
41935
41936
41937
41938
41939
41943
41944
41949
41950
41957
41962
41963
41964
41970
41975
41978
41982
41983
41985
41992
41995
42000
42001
42002
42003
42004
42006
42013
42016
42017
42018
42021
42022
42024
42025
42028
42029
42030
42035
42036
42037
42040
42041
42042
42044
42045
42046
42050
42051
42054
42061
42070
42074
42081
42082
42084
42085
42090
42091
42095
42101
42102
42104
42105
42106
42107
42108
42112
42113
42117
42118
42119
42120
42121
42122
42123
42125
42126
42127
42132
42133
42134
42141
42142
42143
42149
42152
42153
42154
42162
42166
42167
42172
42174
42187
42190
42193
42196
42198
42201
42205
42207
42208
42209
42211
42212
42213
42214
42215
42216
42219
42221
42223
42224
42233
42241
42242
42244
42245
42252
42256
42259
42261
42266
42271
42274
42277
42284
42286
42288
42290
42292
42298
42302
42303
42308
42310
42314
42324
42326
42327
42332
42337
42338
42339
42341
42343
42344
42345
42346
42350
42351
42352
42355
42358
42359
42370
42371
42372
42373
42378
42386
42389
42391
42392
42395
42398
42404
42405
42406
42407
42411
42415
42417
42418
42420
42421
42423
42425
42426
42427
42431
42437
42438
42445
42452
42456
42457
42460
42461
42463
42464
42467
42473
42474
42479
42480
42483
42485
42487
42492
42495
42498
42499
42501
42503
42505
42509
42510
42511
42512
42516
42517
42523
42527
42528
42529
42530
42531
42532
42536
42538
42539
42541
42546
42547
42548
42550
42555
42558
42564
42565
42569
42574
42575
42576
42583
42593
42594
42604
42605
42606
42609
42612
42614
42619
42621
42624
42625
42629
42630
42631
42635
42636
42639
42640
42642
42645
42651
42652
42661
42668
42669
42670
42675
42676
42679
42680
42681
42683
42684
42687
42688
42694
42696
42702
42708
42709
42712
42717
42718
42719
42720
42722
42723
42726
42727
42728
42730
42732
42733
42734
42743
42745
42746
42752
42753
42756
42757
42760
42764
42767
42769
42773
42774
42777
42783
42784
42787
42788
42793
42794
42805
42806
42807
42808
42809
42812
42816
42818
42820
42821
42830
42834
42835
42837
42839
42848
42861
42862
42869
42872
42874
42875
42876
42879
42882
42885
42886
42888
42890
42893
42899
42900
42901
42903
42904
42907
42908
42912
42913
42914
42920
42922
42925
42930
42931
42934
42936
42938
42939
42944
42945
42947
42949
42956
42961
42962
42964
42967
42970
42980
42982
42985
42987
42988
42989
42993
42997
43002
43005
43006
43011
43022
43025
43026
43027
43028
43029
43032
43033
43036
43040
43042
43043
43046
43052
43058
43059
43060
43061
43062
43065
43068
43069
43071
43072
43074
43082
43083
43084
43090
43095
43097
43101
43103
43104
43109
43115
43117
43120
43125
43126
43129
43133
43134
43138
43141
43146
43150
43158
43159
43160
43161
43163
43164
43166
43167
43168
43173
43174
43176
43177
43181
43183
43187
43189
43190
43191
43194
43196
43200
43201
43202
43205
43206
43208
43211
43212
43213
43214
43216
43218
43226
43227
43234
43235
43237
43238
43245
43249
43253
43257
43258
43259
43261
43263
43264
43269
43271
43275
43280
43286
43289
43290
43291
43295
43307
43308
43311
43315
43316
43317
43320
43325
43326
43330
43336
43340
43342
43346
43348
43351
43353
43354
43355
43357
43358
43360
43361
43369
43372
43373
43375
43379
43388
43390
43391
43395
43396
43397
43399
43400
43402
43403
43405
43412
43414
43415
43416
43421
43422
43426
43427
43429
43430
43432
43433
43435
43439
43441
43442
43445
43446
43448
43449
43450
43451
43452
43453
43455
43456
43457
43458
43459
43470
43471
43481
43482
43490
43491
43492
43494
43495
43499
43500
43505
43507
43510
43514
43520
43521
43525
43526
43531
43536
43541
43543
43544
43545
43546
43548
43557
43564
43568
43582
43583
43588
43590
43594
43595
43596
43604
43605
43606
43609
43612
43613
43619
43621
43622
43623
43626
43631
43635
43636
43637
43640
43641
43651
43660
43662
43666
43667
43673
43674
43678
43680
43681
43682
43684
43692
43694
43699
43703
43704
43712
43714
43716
43717
43721
43724
43726
43728
43736
43737
43739
43740
43742
43745
43746
43747
43748
43751
43752
43754
43756
43763
43773
43781
43782
43783
43785
43788
43794
43797
43798
43800
43805
43809
43813
43819
43826
43827
43830
43833
43843
43844
43846
43850
43854
43864
43869
43873
43877
43884
43891
43892
43893
43894
43895
43897
43899
43900
43901
43902
43903
43904
43905
43906
43912
43913
43914
43915
43916
43917
43918
43923
43926
43928
43929
43931
43932
43934
43935
43937
43940
43946
43948
43949
43951
43952
43953
43954
43957
43958
43961
43970
43974
43975
43976
43978
43979
43981
43982
43985
43986
43989
43992
43993
43996
44000
44004
44005
44010
44011
44012
44014
44017
44021
44028
44029
44030
44031
44035
44037
44039
44041
44051
44052
44054
44055
44056
44059
44060
44062
44064
44065
44067
44070
44074
44077
44081
44082
44085
44088
44091
44092
44095
44097
44103
44104
44107
44109
44111
44112
44115
44120
44122
44124
44125
44127
44128
44132
44133
44135
44136
44137
44138
44140
44141
44145
44146
44147
44148
44149
44153
44165
44167
44169
44170
44175
44178
44180
44181
44182
44184
44185
44188
44192
44195
44196
44199
44205
44209
44214
44215
44217
44224
44229
44237
44238
44241
44243
44247
44250
44251
44257
44258
44259
44264
44268
44272
44276
44285
44289
44290
44291
44292
44295
44299
44305
44306
44308
44312
44316
44317
44319
44321
44325
44329
44330
44333
44339
44341
44342
44349
44350
44358
44360
44361
44374
44378
44381
44385
44388
44390
44392
44393
44394
44396
44397
44400
44401
44408
44409
44410
44415
44416
44418
44420
44421
44424
44425
44430
44436
44441
44442
44444
44449
44451
44452
44455
44456
44461
44464
44468
44472
44477
44478
44481
44487
44496
44497
44498
44499
44501
44509
44522
44526
44531
44532
44533
44536
44539
44540
44546
44547
44550
44551
44554
44558
44560
44563
44570
44572
44573
44574
44576
44579
44580
44584
44585
44586
44589
44592
44593
44594
44595
44597
44598
44600
44605
44606
44608
44610
44618
44619
44624
44627
44630
44634
44643
44646
44649
44652
44656
44658
44663
44666
44668
44673
44675
44677
44678
44680
44681
44686
44687
44691
44693
44694
44695
44698
44703
44704
44706
44707
44715
44716
44717
44718
44720
44724
44726
44730
44731
44733
44740
44741
44745
44746
44747
44755
44759
44762
44763
44764
44766
44770
44776
44777
44781
44787
44788
44789
44792
44796
44799
44801
44802
44803
44808
44817
44819
44823
44824
44825
44826
44827
44830
44832
44836
44841
44842
44843
44846
44847
44849
44855
44856
44858
44866
44869
44881
44883
44887
44888
44889
44895
44896
44897
44898
44901
44907
44917
44919
44920
44922
44926
44927
44929
44934
44935
44938
44944
44952
44956
44957
44961
44966
44967
44972
44975
44976
44981
44984
44985
44986
44989
44992
44993
44994
44997
44999
45000
45002
45005
45007
45012
45018
45019
45020
45023
45025
45026
45028
45030
45031
45032
45035
45036
45039
45041
45042
45052
45054
45057
45061
45062
45067
45074
45080
45088
45089
45091
45092
45100
45101
45108
45109
45112
45114
45119
45129
45130
45135
45138
45139
45140
45141
45146
45148
45150
45158
45162
45168
45176
45178
45181
45183
45185
45186
45187
45189
45193
45195
45204
45206
45207
45209
45210
45212
45215
45218
45221
45224
45226
45227
45228
45230
45232
45233
45244
45263
45267
45269
45270
45274
45281
45284
45286
45287
45291
45294
45295
45296
45302
45308
45310
45311
45313
45314
45320
45322
45323
45326
45327
45328
45329
45331
45332
45334
45339
45340
45341
45343
45344
45352
45357
45361
45362
45365
45367
45368
45371
45372
45374
45376
45377
45382
45389
45393
45394
45401
45402
45408
45422
45430
45431
45433
45434
45438
45440
45441
45443
45444
45448
45449
45451
45453
45454
45455
45457
45459
45460
45462
45463
45467
45472
45473
45474
45477
45479
45482
45484
45489
45490
45491
45497
45501
45505
45506
45507
45517
45518
45520
45532
45534
45536
45537
45538
45541
45546
45547
45550
45554
45555
45559
45563
45564
45565
45567
45571
45572
45573
45576
45577
45580
45582
45583
45585
45586
45588
45597
45598
45600
45609
45619
45625
45631
45632
45633
45636
45637
45640
45641
45648
45649
45651
45652
45653
45660
45661
45663
45665
45667
45675
45677
45678
45684
45685
45686
45687
45692
45694
45696
45698
45699
45700
45701
45706
45708
45721
45728
45730
45732
45741
45742
45744
45745
45746
45747
45748
45749
45750
45751
45752
45759
45767
45773
45779
45780
45781
45786
45789
45792
45795
45796
45800
45801
45802
45804
45805
45810
45812
45821
45822
45823
45829
45837
45841
45844
45847
45853
45869
45873
45874
45878
45883
45885
45886
45889
45890
45891
45898
45901
45904
45905
45906
45907
45912
45913
45916
45919
45920
45921
45922
45923
45929
45930
45932
45933
45934
45935
45938
45939
45940
45941
45942
45945
45946
45949
45951
45953
45961
45966
45973
45974
45976
45980
-1
25
26
32
47
53
64
71
74
82
83
90
91
92
100
102
125
128
145
149
150
158
163
168
178
181
189
190
191
201
207
212
220
221
223
239
249
250
251
256
293
300
303
305
317
323
330
342
343
351
358
365
366
369
373
382
389
390
400
404
406
410
411
436
451
452
460
463
469
474
475
476
496
511
522
530
534
551
552
555
567
568
575
577
578
589
595
596
597
600
604
618
621
628
629
644
645
658
659
661
664
673
676
679
708
709
712
767
768
770
771
793
802
808
811
816
820
823
826
845
860
875
881
887
895
900
901
903
910
911
918
922
923
926
939
964
969
971
973
976
978
989
992
1007
1012
1014
1017
1028
1031
1038
1043
1046
1048
1063
1064
1075
1083
1091
1096
1105
1110
1111
1124
1125
1140
1151
1160
1164
1169
1184
1199
1204
1205
1209
1212
1213
1217
1218
1224
1243
1244
1247
1248
1253
1257
1274
1278
1279
1286
1299
1310
1315
1331
1334
1342
1348
1350
1351
1362
1364
1368
1400
1403
1410
1413
1414
1423
1435
1443
1458
1460
1461
1470
1475
1481
1482
1495
1509
1512
1531
1534
1536
1544
1550
1553
1556
1559
1576
1585
1590
1591
1595
1597
1603
1609
1613
1620
1622
1629
1635
1639
1657
1662
1668
1672
1689
1696
1697
1709
1714
1716
1720
1724
1725
1729
1730
1736
1740
1747
1749
1751
1753
1760
1791
1796
1804
1805
1810
1828
1837
1838
1858
1859
1878
1890
1891
1909
1920
1921
1924
1937
1942
1946
1959
1966
1975
1984
1987
1990
1994
2019
2024
2037
2040
2046
2057
2063
2066
2072
2086
2094
2097
2105
2117
2121
2134
2144
2145
2148
2157
2164
2180
2182
2187
2192
2199
2206
2208
2215
2218
2221
2226
2227
2234
2250
2254
2262
2269
2271
2273
2277
2278
2280
2295
2308
2316
2318
2325
2342
2345
2353
2366
2370
2385
2402
2404
2427
2453
2460
2483
2489
2498
2500
2501
2502
2516
2529
2533
2555
2558
2565
2581
2582
2585
2589
2602
2608
2611
2647
2655
2657
2658
2663
2674
2682
2689
2694
2700
2709
2711
2720
2721
2727
2729
2739
2744
2753
2758
2759
2762
2772
2779
2808
2823
2828
2829
2835
2839
2848
2851
2867
2868
2869
2875
2876
2888
2891
2904
2908
2909
2914
2916
2921
2922
2930
2931
2935
2937
2941
2943
2947
2948
2955
2959
2967
2986
3003
3008
3012
3014
3027
3033
3039
3047
3049
3053
3065
3070
3073
3074
3075
3076
3084
3088
3089
3093
3110
3116
3118
3122
3124
3145
3156
3157
3173
3176
3181
3186
3193
3196
3204
3211
3218
3233
3238
3242
3247
3250
3257
3268
3269
3276
3285
3286
3288
3289
3291
3293
3298
3303
3308
3314
3329
3335
3338
3348
3355
3369
3372
3378
3381
3390
3399
3402
3411
3420
3425
3434
3438
3440
3442
3453
3455
3460
3474
3478
3480
3481
3483
3490
3493
3497
3501
3510
3511
3516
3517
3521
3522
3524
3539
3545
3548
3551
3570
3572
3574
3609
3610
3612
3615
3622
3631
3632
3634
3635
3644
3652
3658
3684
3696
3700
3702
3704
3736
3738
3749
3759
3784
3787
3789
3795
3797
3798
3801
3807
3835
3852
3861
3862
3864
3866
3876
3880
3884
3889
3894
3899
3909
3920
3922
3923
3925
3928
3933
3934
3944
3945
3946
3949
3953
3954
3965
3981
3987
4003
4007
4012
4015
4017
4026
4032
4034
4035
4042
4045
4053
4089
4093
4100
4104
4110
4111
4124
4130
4145
4154
4161
4164
4166
4168
4174
4175
4181
4186
4188
4190
4198
4202
4205
4208
4209
4216
4229
4231
4233
4240
4242
4245
4253
4264
4282
4284
4285
4292
4294
4299
4300
4301
4304
4312
4314
4326
4327
4335
4337
4355
4367
4374
4381
4383
4388
4397
4398
4415
4425
4426
4429
4456
4469
4470
4479
4485
4511
4520
4525
4531
4537
4555
4559
4566
4569
4574
4575
4587
4589
4591
4594
4597
4598
4600
4607
4613
4617
4626
4627
4629
4633
4637
4645
4650
4687
4701
4703
4709
4712
4713
4724
4727
4732
4736
4746
4750
4753
4769
4778
4779
4788
4793
4797
4798
4809
4817
4818
4829
4834
4839
4848
4849
4870
4891
4896
4897
4900
4915
4922
4929
4931
4949
4966
4971
4997
5006
5019
5020
5028
5034
5036
5043
5050
5053
5062
5067
5069
5070
5075
5077
5084
5086
5097
5099
5105
5108
5109
5122
5127
5132
5142
5145
5153
5157
5163
5174
5180
5182
5184
5202
5204
5208
5211
5219
5222
5228
5234
5258
5266
5274
5288
5303
5313
5315
5322
5325
5328
5347
5359
5360
5364
5367
5376
5391
5392
5397
5402
5433
5441
5449
5454
5462
5464
5471
5478
5495
5510
5514
5515
5517
5522
5527
5528
5531
5550
5551
5557
5567
5573
5603
5608
5620
5622
5639
5649
5659
5676
5677
5688
5692
5694
5700
5712
5723
5735
5739
5745
5753
5760
5765
5773
5777
5783
5798
5801
5802
5805
5809
5813
5818
5825
5828
5834
5836
5844
5853
5866
5873
5879
5882
5896
5908
5917
5925
5927
5928
5945
5947
5952
5955
5964
5976
5995
5996
6023
6029
6034
6036
6039
6051
6064
6068
6070
6074
6080
6085
6100
6121
6138
6147
6163
6166
6176
6180
6181
6188
6205
6217
6221
6224
6232
6233
6234
6240
6256
6258
6260
6277
6280
6288
6292
6293
6300
6304
6309
6310
6316
6320
6321
6323
6335
6338
6351
6352
6353
6360
6367
6371
6376
6382
6383
6384
6391
6399
6400
6401
6408
6413
6419
6421
6426
6427
6429
6431
6452
6456
6461
6466
6467
6470
6489
6497
6508
6511
6522
6533
6534
6536
6545
6563
6566
6606
6618
6624
6634
6659
6714
6715
6720
6723
6741
6748
6754
6756
6769
6775
6783
6795
6797
6802
6806
6808
6819
6842
6855
6864
6865
6896
6901
6902
6903
6925
6928
6932
6943
6944
6951
6953
6959
6967
6976
6979
6986
6995
7006
7013
7017
7022
7023
7024
7027
7031
7042
7048
7059
7060
7061
7067
7068
7072
7083
7093
7098
7105
7109
7112
7119
7123
7128
7131
7134
7139
7141
7148
7150
7154
7155
7162
7165
7166
7173
7175
7179
7180
7181
7182
7184
7187
7191
7195
7210
7211
7222
7227
7228
7242
7251
7261
7268
7277
7282
7290
7291
7301
7305
7311
7313
7318
7319
7322
7336
7356
7362
7365
7367
7385
7387
7390
7401
7404
7409
7415
7416
7418
7423
7439
7450
7475
7488
7493
7519
7536
7537
7542
7548
7549
7551
7554
7556
7561
7565
7568
7575
7585
7587
7589
7606
7616
7617
7627
7630
7633
7642
7643
7662
7665
7689
7690
7694
7736
7738
7744
7752
7756
7768
7773
7776
7792
7798
7832
7833
7859
7860
7871
7873
7875
7881
7888
7897
7903
7904
7916
7919
7941
7944
7958
7965
7991
8019
8031
8053
8054
8056
8057
8064
8072
8083
8086
8090
8103
8107
8116
8126
8132
8137
8138
8139
8141
8159
8161
8176
8184
8186
8188
8190
8191
8197
8199
8203
8204
8222
8236
8240
8253
8257
8261
8262
8265
8270
8275
8276
8279
8318
8320
8322
8323
8328
8330
8331
8332
8333
8335
8337
8339
8341
8346
8350
8361
8375
8379
8383
8386
8397
8403
8456
8457
8459
8463
8465
8470
8473
8482
8484
8487
8500
8506
8509
8511
8514
8519
8523
8528
8529
8532
8551
8566
8578
8583
8585
8595
8602
8610
8612
8623
8624
8636
8647
8651
8659
8693
8696
8702
8704
8708
8721
8728
8736
8737
8746
8747
8755
8775
8782
8783
8788
8790
8793
8796
8805
8824
8825
8840
8843
8848
8849
8855
8863
8866
8881
8887
8894
8898
8906
8920
8924
8932
8933
8936
8951
8956
8964
8967
8969
8976
8984
8986
8987
8988
8996
9006
9007
9010
9013
9022
9043
9044
9055
9064
9066
9068
9071
9074
9075
9080
9081
9084
9088
9112
9117
9127
9148
9150
9159
9164
9181
9188
9201
9204
9205
9225
9231
9266
9272
9277
9297
9299
9307
9313
9316
9347
9352
9353
9358
9361
9372
9373
9374
9383
9389
9392
9399
9406
9443
9454
9459
9465
9471
9472
9483
9491
9492
9496
9501
9502
9504
9506
9519
9535
9553
9554
9557
9564
9565
9568
9569
9571
9577
9585
9590
9598
9600
9607
9608
9609
9614
9618
9619
9627
9629
9636
9644
9645
9652
9667
9682
9686
9700
9703
9713
9721
9727
9735
9742
9743
9751
9753
9755
9761
9769
9777
9787
9788
9797
9801
9806
9810
9812
9815
9825
9833
9835
9837
9838
9841
9847
9849
9850
9855
9861
9873
9877
9884
9895
9898
9912
9915
9926
9930
9935
9966
9968
9974
9981
9984
9986
9987
10002
10003
10009
10019
10021
10032
10036
10055
10056
10064
10067
10070
10079
10106
10119
10128
10140
10142
10150
10155
10159
10173
10174
10175
10176
10177
10179
10181
10182
10184
10190
10198
10203
10205
10214
10231
10233
10239
10241
10247
10249
10250
10270
10288
10290
10293
10295
10296
10297
10298
10310
10323
10326
10327
10329
10332
10336
10339
10343
10353
10354
10359
10369
10377
10378
10392
10396
10424
10427
10443
10448
10449
10461
10464
10470
10476
10480
10482
10483
10486
10489
10502
10508
10509
10520
10526
10535
10538
10541
10574
10576
10587
10604
10609
10610
10613
10623
10625
10637
10639
10640
10646
10651
10653
10667
10674
10675
10687
10697
10724
10729
10733
10742
10765
10778
10785
10789
10791
10797
10799
10801
10802
10805
10810
10814
10819
10823
10826
10833
10840
10860
10871
10874
10877
10887
10891
10897
10912
10913
10931
10938
10946
10962
10967
10973
10977
10979
10980
10983
10995
11002
11006
11008
11010
11022
11024
11036
11049
11058
11066
11073
11078
11080
11081
11096
11097
11100
11117
11122
11134
11135
11141
11142
11147
11148
11149
11153
11155
11163
11173
11181
11182
11187
11194
11195
11200
11201
11206
11207
11208
11223
11224
11230
11233
11236
11239
11245
11258
11269
11274
11278
11283
11301
11305
11314
11322
11327
11335
11347
11350
11355
11367
11372
11375
11392
11409
11414
11425
11432
11438
11440
11453
11477
11514
11521
11523
11524
11527
11532
11538
11541
11549
11555
11568
11569
11570
11574
11610
11619
11629
11633
11642
11644
11663
11671
11690
11691
11696
11703
11716
11717
11731
11765
11766
11783
11788
11798
11808
11809
11817
11818
11825
11826
11858
11859
11862
11863
11872
11905
11917
11921
11922
11923
11925
11928
11929
11930
11946
11947
11952
11969
11970
11976
11981
11990
11991
11992
12007
12014
12016
12027
12030
12032
12036
12038
12043
12048
12060
12065
12069
12074
12111
12143
12164
12165
12168
12174
12179
12180
12189
12195
12208
12211
12220
12238
12239
12249
12252
12253
12255
12259
12268
12271
12281
12283
12285
12299
12318
12322
12337
12344
12347
12358
12359
12360
12364
12386
12406
12422
12429
12436
12437
12446
12448
12461
12463
12464
12477
12478
12483
12486
12494
12499
12508
12518
12524
12525
12526
12537
12543
12553
12557
12559
12562
12564
12566
12569
12571
12575
12580
12590
12624
12626
12629
12638
12643
12649
12661
12664
12668
12672
12674
12684
12685
12686
12688
12695
12696
12705
12716
12730
12733
12749
12758
12801
12846
12850
12854
12863
12865
12886
12891
12892
12893
12895
12896
12901
12911
12921
12930
12931
12933
12941
12944
12961
12968
12976
13002
13005
13009
13019
13027
13033
13037
13044
13053
13058
13060
13079
13089
13092
13113
13114
13116
13128
13130
13131
13132
13137
13157
13160
13165
13169
13177
13184
13191
13197
13199
13205
13227
13246
13260
13263
13267
13272
13297
13302
13310
13312
13327
13329
13330
13331
13335
13336
13353
13354
13383
13392
13395
13396
13408
13417
13422
13423
13424
13430
13455
13460
13476
13479
13480
13481
13482
13494
13502
13511
13515
13516
13519
13521
13525
13541
13542
13547
13591
13597
13611
13617
13623
13627
13633
13638
13653
13654
13657
13662
13674
13678
13694
13697
13701
13702
13706
13722
13760
13769
13772
13774
13782
13783
13789
13795
13799
13803
13806
13808
13811
13813
13815
13818
13820
13830
13840
13849
13854
13860
13886
13891
13894
13896
13897
13899
13914
13915
13918
13938
13954
13956
13962
13974
13982
13986
13991
14007
14021
14025
14028
14029
14038
14051
14056
14057
14059
14067
14072
14080
14081
14083
14087
14101
14103
14106
14123
14145
14166
14169
14179
14180
14182
14187
14193
14209
14214
14220
14260
14269
14271
14273
14274
14281
14289
14291
14305
14314
14318
14320
14322
14326
14337
14344
14357
14365
14374
14398
14399
14418
14419
14425
14429
14432
14437
14439
14442
14461
14474
14477
14486
14500
14505
14544
14553
14561
14579
14585
14586
14587
14608
14609
14610
14624
14625
14628
14643
14645
14648
14660
14661
14663
14665
14668
14669
14676
14691
14699
14703
14709
14713
14722
14739
14741
14759
14760
14780
14788
14789
14790
14798
14811
14822
14826
14850
14851
14852
14853
14856
14858
14861
14864
14892
14898
14909
14912
14918
14921
14923
14929
14934
14958
14961
14971
14972
14982
14986
15001
15002
15003
15010
15014
15018
15019
15033
15035
15037
15040
15054
15055
15057
15060
15064
15078
15083
15094
15111
15113
15125
15130
15137
15144
15146
15151
15153
15158
15161
15164
15169
15178
15189
15190
15193
15194
15197
15198
15226
15231
15233
15237
15243
15246
15248
15250
15265
15271
15286
15292
15300
15304
15312
15327
15343
15348
15358
15360
15363
15370
15374
15389
15393
15418
15425
15427
15429
15432
15441
15443
15445
15461
15463
15464
15470
15480
15482
15484
15488
15490
15495
15501
15509
15515
15518
15521
15525
15532
15537
15544
15546
15553
15571
15576
15579
15596
15603
15611
15621
15637
15666
15689
15692
15707
15709
15712
15713
15718
15724
15730
15734
15735
15740
15748
15750
15752
15758
15766
15777
15781
15787
15798
15799
15806
15813
15836
15840
15842
15844
15846
15853
15855
15857
15858
15861
15863
15872
15881
15883
15887
15897
15906
15910
15918
15939
15941
15942
15946
15952
15956
15957
15974
15975
15976
15982
16001
16002
16003
16007
16009
16013
16015
16028
16034
16035
16036
16040
16047
16053
16058
16059
16063
16069
16071
16077
16078
16080
16083
16084
16085
16089
16091
16092
16106
16109
16110
16121
16122
16125
16126
16129
16131
16146
16147
16149
16153
16156
16162
16166
16190
16197
16200
16201
16207
16211
16216
16218
16225
16230
16234
16240
16248
16258
16267
16268
16273
16277
16312
16316
16320
16321
16322
16333
16346
16348
16364
16373
16374
16394
16396
16408
16411
16423
16430
16431
16433
16441
16444
16448
16452
16464
16468
16469
16475
16477
16478
16480
16483
16489
16490
16499
16500
16512
16524
16529
16530
16544
16547
16550
16560
16570
16573
16574
16576
16594
16599
16604
16606
16609
16618
16652
16656
16660
16661
16670
16702
16707
16714
16717
16726
16727
16730
16747
16751
16755
16756
16760
16765
16766
16784
16787
16794
16809
16810
16813
16816
16819
16847
16849
16850
16864
16867
16874
16908
16911
16915
16919
16940
16959
16962
16980
16981
16990
16991
16995
17000
17014
17015
17019
17021
17029
17032
17050
17053
17055
17060
17061
17074
17078
17087
17088
17090
17093
17098
17105
17109
17110
17114
17116
17132
17142
17143
17144
17149
17150
17151
17156
17171
17174
17179
17186
17192
17193
17198
17206
17213
17239
17244
17249
17255
17264
17280
17282
17283
17285
17287
17295
17297
17301
17302
17303
17305
17306
17309
17320
17331
17332
17333
17342
17349
17367
17368
17370
17373
17384
17399
17409
17419
17421
17425
17431
17435
17436
17439
17443
17451
17452
17464
17467
17483
17484
17507
17529
17531
17541
17548
17563
17587
17590
17602
17616
17625
17630
17633
17636
17642
17652
17668
17669
17683
17703
17716
17722
17731
17738
17741
17743
17748
17757
17761
17763
17764
17768
17769
17776
17809
17810
17814
17815
17827
17839
17851
17855
17856
17858
17867
17870
17875
17877
17879
17887
17888
17892
17893
17894
17895
17899
17904
17907
17910
17913
17916
17920
17927
17946
17947
17948
17950
17953
17964
17966
17980
17983
17986
17987
17989
17990
17991
17992
18000
18024
18035
18042
18045
18046
18049
18051
18055
18069
18075
18084
18087
18099
18102
18103
18107
18114
18117
18118
18122
18129
18131
18136
18139
18140
18146
18152
18155
18160
18162
18172
18178
18186
18196
18201
18202
18205
18209
18213
18221
18223
18231
18241
18242
18243
18245
18265
18266
18280
18281
18282
18287
18301
18302
18303
18304
18305
18313
18342
18347
18348
18361
18362
18364
18365
18367
18376
18380
18383
18390
18393
18396
18397
18411
18416
18424
18446
18455
18460
18465
18473
18476
18478
18493
18496
18502
18503
18518
18519
18530
18538
18550
18553
18554
18568
18600
18622
18635
18636
18637
18640
18646
18654
18659
18661
18662
18677
18699
18700
18709
18713
18716
18723
18725
18726
18732
18733
18744
18746
18751
18752
18755
18756
18760
18780
18781
18782
18788
18793
18811
18820
18842
18843
18849
18857
18858
18870
18871
18873
18875
18888
18899
18911
18912
18916
18917
18926
18928
18938
18966
18975
18977
18982
18989
19023
19025
19034
19039
19049
19104
19105
19106
19119
19121
19123
19124
19136
19137
19139
19152
19155
19159
19172
19181
19182
19183
19196
19199
19206
19216
19221
19223
19225
19236
19250
19256
19260
19265
19267
19268
19269
19271
19285
19287
19288
19298
19302
19309
19316
19327
19334
19339
19352
19354
19359
19365
19372
19376
19378
19379
19395
19402
19403
19407
19419
19427
19435
19437
19441
19442
19444
19446
19447
19448
19456
19457
19475
19482
19489
19500
19505
19509
19511
19513
19514
19520
19523
19536
19543
19544
19549
19596
19604
19613
19624
19625
19642
19646
19665
19673
19677
19697
19699
19707
19710
19719
19722
19724
19729
19739
19755
19782
19784
19798
19807
19816
19835
19842
19843
19848
19851
19856
19874
19881
19884
19885
19896
19901
19903
19904
19909
19914
19920
19921
19938
19939
19943
19948
19984
19988
20005
20007
20020
20032
20034
20037
20040
20044
20045
20050
20054
20064
20072
20080
20083
20087
20093
20103
20108
20110
20118
20127
20128
20135
20136
20148
20152
20158
20159
20176
20185
20189
20193
20205
20232
20234
20242
20245
20248
20251
20262
20287
20289
20293
20294
20310
20317
20318
20329
20352
20353
20362
20364
20371
20373
20383
20387
20388
20393
20394
20400
20407
20408
20419
20420
20422
20439
20441
20442
20449
20461
20462
20472
20480
20481
20500
20521
20525
20531
20534
20554
20555
20583
20602
20604
20616
20630
20632
20637
20645
20652
20671
20674
20675
20686
20689
20691
20695
20697
20699
20703
20704
20705
20710
20730
20732
20746
20747
20762
20779
20790
20791
20794
20808
20832
20835
20836
20883
20884
20897
20898
20902
20903
20904
20905
20922
20929
20950
20964
20976
20978
20991
20995
20997
20998
21002
21004
21005
21008
21029
21034
21039
21043
21044
21047
21060
21075
21080
21099
21109
21114
21116
21123
21134
21143
21167
21171
21175
21186
21194
21195
21214
21225
21228
21235
21236
21249
21252
21255
21257
21259
21265
21285
21286
21287
21288
21297
21298
21304
21313
21314
21315
21330
21332
21345
21347
21356
21357
21363
21367
21368
21369
21373
21383
21386
21389
21390
21391
21396
21398
21401
21402
21408
21409
21414
21421
21422
21427
21430
21439
21449
21470
21473
21476
21480
21481
21483
21501
21507
21514
21520
21522
21529
21545
21546
21553
21554
21560
21575
21580
21607
21608
21628
21630
21641
21642
21654
21660
21663
21683
21690
21703
21704
21711
21733
21734
21749
21760
21762
21767
21772
21787
21796
21797
21803
21804
21805
21814
21815
21816
21831
21838
21847
21857
21858
21859
21863
21874
21878
21881
21892
21896
21900
21901
21911
21920
21921
21933
21941
21951
21958
21975
21980
21990
21992
21995
21998
21999
22005
22011
22027
22037
22043
22046
22078
22088
22090
22109
22114
22119
22120
22121
22147
22148
22150
22160
22182
22184
22198
22216
22234
22240
22244
22246
22249
22257
22266
22268
22272
22280
22291
22296
22300
22302
22304
22316
22322
22338
22342
22348
22357
22365
22370
22371
22376
22392
22405
22406
22423
22425
22434
22438
22448
22461
22464
22466
22469
22470
22486
22500
22512
22516
22524
22548
22558
22563
22567
22575
22596
22598
22599
22608
22616
22630
22635
22646
22656
22668
22672
22692
22698
22699
22727
22734
22741
22750
22751
22752
22769
22772
22782
22791
22796
22797
22805
22814
22827
22837
22841
22850
22857
22859
22868
22883
22900
22901
22913
22920
22927
22940
22941
22950
22964
22967
22969
22977
22981
22987
23006
23008
23020
23030
23032
23056
23065
23069
23074
23090
23093
23100
23103
23107
23120
23125
23140
23150
23154
23174
23178
23183
23187
23198
23203
23204
23206
23208
23223
23229
23230
23239
23240
23243
23244
23255
23265
23280
23284
23287
23294
23304
23308
23309
23336
23337
23342
23352
23355
23368
23377
23381
23386
23391
23425
23426
23456
23461
23487
23489
23494
23511
23512
23516
23525
23529
23530
23531
23535
23536
23544
23559
23571
23576
23584
23587
23608
23612
23615
23616
23617
23624
23628
23629
23631
23652
23666
23673
23687
23693
23713
23714
23721
23725
23726
23727
23728
23735
23743
23771
23788
23789
23807
23808
23818
23824
23840
23846
23850
23862
23873
23886
23908
23915
23922
23931
23940
23969
23978
23980
23994
23998
24007
24017
24022
24026
24046
24048
24049
24051
24059
24071
24074
24075
24081
24104
24111
24115
24124
24126
24127
24128
24142
24152
24153
24156
24176
24186
24187
24196
24200
24206
24208
24213
24216
24218
24227
24272
24284
24285
24293
24306
24312
24341
24343
24349
24352
24364
24366
24380
24382
24387
24389
24390
24391
24396
24409
24426
24442
24443
24450
24458
24464
24471
24487
24490
24531
24532
24536
24541
24554
24556
24567
24568
24572
24575
24576
24580
24581
24586
24596
24602
24606
24609
24615
24628
24631
24633
24644
24646
24648
24659
24675
24694
24695
24710
24728
24736
24741
24760
24763
24769
24772
24775
24780
24781
24784
24795
24814
24815
24819
24821
24826
24839
24849
24870
24872
24893
24896
24901
24903
24905
24911
24914
24921
24922
24927
24929
24930
24938
24942
24946
24960
24967
24984
24985
24986
24989
24991
24999
25004
25005
25011
25015
25026
25028
25030
25034
25038
25039
25056
25058
25064
25068
25077
25089
25104
25105
25107
25112
25113
25114
25117
25119
25140
25162
25164
25170
25186
25191
25197
25211
25212
25213
25217
25226
25242
25243
25247
25257
25264
25265
25280
25286
25287
25288
25289
25297
25304
25307
25315
25335
25336
25337
25362
25370
25371
25377
25402
25405
25411
25417
25434
25440
25444
25446
25460
25471
25488
25495
25496
25498
25499
25521
25524
25525
25527
25544
25546
25558
25560
25567
25568
25575
25576
25584
25585
25606
25620
25649
25651
25659
25660
25662
25674
25679
25686
25700
25712
25714
25719
25735
25744
25746
25750
25751
25756
25759
25773
25820
25821
25822
25824
25836
25858
25866
25876
25882
25901
25913
25919
25924
25929
25937
25939
25952
25956
25958
25965
25971
25973
25975
25979
25983
25985
25987
25988
25992
25993
26006
26015
26019
26020
26021
26023
26033
26036
26038
26047
26052
26054
26056
26062
26075
26081
26096
26101
26111
26113
26114
26123
26124
26135
26137
26140
26142
26143
26151
26152
26157
26159
26161
26163
26165
26167
26176
26195
26196
26208
26241
26242
26249
26260
26264
26279
26283
26299
26307
26324
26333
26335
26339
26347
26356
26385
26386
26387
26393
26398
26403
26408
26420
26429
26432
26436
26442
26450
26462
26463
26464
26465
26468
26469
26470
26471
26483
26486
26487
26490
26507
26510
26519
26520
26553
26554
26564
26567
26575
26577
26578
26580
26589
26624
26636
26650
26669
26672
26678
26679
26680
26683
26684
26687
26688
26693
26695
26698
26707
26708
26714
26735
26738
26740
26749
26769
26783
26784
26796
26802
26806
26808
26810
26818
26825
26828
26836
26841
26845
26856
26868
26870
26875
26882
26883
26892
26899
26905
26912
26913
26930
26933
26935
26954
26957
26963
26990
26991
26997
26998
27006
27019
27036
27039
27041
27049
27054
27060
27063
27064
27077
27079
27080
27081
27099
27110
27113
27116
27119
27121
27123
27137
27140
27146
27148
27150
27154
27161
27163
27171
27176
27191
27193
27202
27220
27223
27226
27229
27234
27239
27249
27254
27260
27264
27271
27281
27282
27287
27288
27290
27305
27310
27316
27319
27322
27335
27340
27341
27346
27357
27359
27360
27368
27371
27378
27384
27386
27390
27392
27395
27397
27398
27399
27404
27410
27411
27417
27418
27428
27431
27442
27444
27445
27447
27449
27456
27459
27460
27463
27483
27485
27486
27487
27488
27500
27503
27509
27519
27528
27549
27559
27563
27566
27578
27588
27592
27596
27599
27614
27615
27620
27628
27629
27638
27639
27650
27655
27656
27665
27670
27677
27683
27687
27688
27702
27703
27713
27718
27726
27733
27738
27746
27748
27762
27766
27771
27772
27774
27791
27793
27804
27805
27807
27816
27819
27828
27837
27841
27842
27850
27853
27854
27855
27858
27859
27867
27872
27889
27892
27897
27898
27900
27905
27920
27923
27937
27954
27956
27958
27960
27971
27987
28000
28003
28013
28026
28030
28031
28034
28041
28051
28075
28099
28104
28111
28117
28119
28121
28123
28128
28131
28147
28154
28160
28166
28167
28172
28174
28178
28191
28208
28219
28227
28232
28236
28242
28254
28273
28274
28285
28296
28307
28308
28310
28311
28316
28322
28334
28344
28345
28346
28353
28354
28355
28369
28389
28391
28405
28411
28422
28424
28427
28432
28436
28443
28452
28455
28463
28472
28484
28487
28495
28498
28505
28509
28528
28538
28554
28555
28561
28564
28580
28582
28587
28592
28607
28627
28630
28636
28645
28652
28654
28655
28665
28669
28672
28676
28687
28688
28691
28698
28701
28704
28710
28711
28712
28720
28721
28724
28736
28740
28744
28749
28752
28753
28774
28776
28790
28794
28795
28797
28804
28820
28822
28842
28862
28866
28869
28886
28891
28895
28899
28900
28907
28917
28921
28935
28940
28944
28955
28979
29001
29004
29008
29018
29022
29031
29035
29041
29075
29079
29083
29088
29089
29090
29093
29104
29113
29116
29125
29129
29138
29145
29156
29157
29177
29178
29198
29225
29227
29231
29234
29238
29251
29254
29258
29263
29273
29278
29285
29296
29304
29310
29311
29313
29320
29333
29339
29340
29347
29348
29354
29359
29360
29371
29374
29382
29388
29396
29425
29440
29444
29446
29456
29459
29461
29464
29477
29478
29483
29499
29500
29515
29529
29530
29539
29540
29541
29544
29569
29575
29581
29582
29589
29593
29596
29607
29610
29616
29624
29637
29646
29647
29666
29674
29677
29683
29688
29690
29697
29698
29701
29705
29712
29713
29734
29747
29749
29765
29769
29779
29782
29796
29819
29825
29832
29837
29854
29857
29861
29873
29874
29880
29884
29891
29894
29896
29908
29921
29930
29933
29970
29977
29982
29984
29986
29998
30002
30006
30008
30024
30025
30041
30043
30057
30058
30065
30072
30080
30083
30089
30105
30121
30123
30139
30145
30148
30149
30193
30199
30214
30222
30226
30237
30256
30259
30260
30265
30271
30272
30276
30291
30302
30305
30308
30312
30324
30326
30341
30350
30353
30360
30368
30390
30391
30400
30411
30413
30416
30422
30426
30439
30446
30449
30457
30459
30478
30479
30481
30490
30499
30504
30514
30535
30536
30554
30556
30561
30566
30568
30589
30603
30614
30616
30629
30632
30633
30635
30640
30659
30660
30671
30681
30684
30693
30699
30707
30708
30709
30717
30737
30755
30756
30757
30768
30770
30788
30793
30802
30803
30808
30817
30820
30826
30830
30832
30833
30838
30848
30850
30855
30859
30874
30877
30885
30887
30888
30890
30892
30893
30916
30934
30936
30944
30955
30972
30974
30975
30982
30983
30984
30985
30996
30998
31005
31024
31031
31038
31041
31045
31047
31049
31051
31053
31062
31067
31071
31086
31100
31105
31110
31117
31118
31122
31126
31129
31140
31143
31151
31166
31185
31186
31205
31207
31209
31212
31220
31221
31229
31236
31249
31251
31261
31265
31275
31276
31277
31350
31365
31370
31378
31380
31384
31394
31402
31411
31426
31430
31435
31440
31445
31447
31456
31458
31477
31481
31489
31491
31507
31508
31509
31515
31517
31522
31527
31533
31534
31557
31558
31560
31561
31563
31579
31593
31596
31599
31603
31613
31627
31633
31636
31640
31645
31659
31673
31684
31692
31711
31713
31716
31717
31731
31735
31737
31744
31761
31765
31769
31774
31795
31801
31802
31805
31810
31817
31820
31827
31842
31854
31857
31859
31876
31892
31896
31899
31923
31935
31941
31942
31945
31950
31951
31972
31973
31974
31976
31977
31986
31988
32013
32041
32044
32047
32057
32059
32065
32069
32081
32087
32096
32108
32124
32134
32139
32148
32149
32152
32163
32168
32169
32171
32173
32180
32183
32186
32188
32192
32193
32198
32199
32218
32219
32221
32236
32247
32255
32267
32268
32270
32272
32302
32316
32332
32333
32342
32345
32346
32350
32359
32361
32365
32367
32368
32375
32381
32390
32399
32409
32411
32414
32421
32431
32432
32440
32446
32459
32465
32466
32472
32476
32483
32497
32498
32502
32504
32510
32511
32522
32540
32548
32555
32559
32560
32562
32564
32580
32583
32587
32589
32598
32610
32616
32618
32632
32635
32641
32643
32647
32658
32659
32661
32663
32673
32674
32686
32687
32693
32694
32699
32701
32708
32723
32729
32756
32764
32783
32802
32823
32826
32831
32832
32844
32851
32852
32888
32892
32893
32897
32898
32901
32903
32906
32910
32913
32927
32929
32931
32947
32957
32958
32961
32963
32974
32978
32995
33004
33006
33009
33016
33017
33021
33024
33025
33032
33038
33053
33062
33070
33072
33076
33088
33104
33112
33118
33121
33128
33129
33131
33136
33138
33147
33185
33192
33193
33206
33212
33215
33218
33223
33231
33238
33239
33260
33274
33284
33285
33292
33305
33312
33317
33330
33332
33334
33358
33359
33360
33391
33394
33395
33400
33407
33413
33430
33447
33461
33464
33469
33474
33475
33480
33487
33493
33497
33499
33525
33528
33530
33534
33539
33555
33560
33579
33580
33592
33598
33609
33610
33614
33630
33641
33645
33647
33652
33654
33671
33673
33675
33678
33680
33685
33694
33698
33718
33728
33737
33739
33740
33751
33758
33763
33815
33818
33819
33830
33848
33850
33868
33876
33891
33893
33894
33899
33901
33914
33927
33929
33934
33937
33954
33968
33970
33980
33983
33986
33988
33993
34026
34027
34039
34045
34047
34055
34057
34070
34081
34088
34109
34116
34119
34123
34128
34140
34144
34147
34153
34154
34157
34177
34182
34183
34191
34196
34222
34232
34234
34238
34247
34252
34258
34261
34263
34289
34294
34316
34317
34337
34340
34344
34355
34364
34368
34371
34376
34381
34383
34390
34392
34395
34404
34408
34411
34416
34421
34424
34430
34432
34438
34441
34449
34458
34467
34471
34472
34493
34497
34502
34525
34533
34556
34561
34563
34564
34575
34578
34580
34600
34601
34607
34626
34628
34637
34649
34655
34657
34658
34659
34666
34675
34681
34684
34692
34694
34703
34704
34705
34730
34735
34740
34744
34751
34767
34781
34784
34791
34794
34796
34805
34810
34818
34820
34837
34845
34851
34866
34880
34881
34889
34893
34895
34898
34904
34906
34917
34933
34948
34949
34960
34964
34980
34983
34990
34997
35000
35002
35003
35013
35023
35027
35035
35036
35037
35041
35046
35051
35054
35055
35058
35099
35105
35107
35111
35120
35126
35147
35149
35152
35156
35171
35174
35177
35184
35198
35203
35218
35220
35233
35236
35240
35241
35251
35256
35265
35288
35290
35297
35307
35310
35313
35320
35329
35348
35349
35350
35351
35375
35390
35391
35395
35403
35411
35413
35416
35428
35433
35441
35444
35451
35457
35458
35466
35468
35469
35477
35481
35485
35490
35498
35501
35505
35512
35513
35516
35521
35523
35526
35529
35544
35553
35563
35566
35582
35586
35616
35620
35621
35630
35633
35638
35646
35647
35651
35660
35663
35681
35695
35708
35711
35721
35726
35737
35746
35756
35768
35771
35772
35778
35792
35793
35797
35798
35799
35814
35816
35831
35836
35844
35848
35863
35864
35868
35872
35878
35880
35883
35903
35912
35920
35923
35927
35935
35947
35948
35965
35970
36005
36017
36018
36033
36043
36045
36046
36053
36054
36064
36067
36072
36073
36075
36083
36091
36092
36095
36096
36103
36104
36109
36118
36142
36147
36153
36159
36172
36186
36188
36198
36213
36215
36216
36230
36231
36239
36241
36242
36254
36262
36263
36272
36273
36302
36307
36310
36330
36333
36334
36349
36354
36366
36368
36370
36372
36373
36374
36375
36390
36398
36401
36413
36423
36440
36452
36454
36456
36458
36503
36519
36525
36529
36538
36539
36553
36559
36564
36569
36576
36603
36608
36621
36630
36642
36643
36646
36648
36650
36653
36662
36663
36665
36666
36671
36681
36704
36705
36707
36709
36720
36737
36741
36747
36755
36756
36761
36770
36772
36780
36783
36796
36828
36842
36856
36858
36859
36866
36869
36870
36882
36887
36898
36900
36901
36910
36913
36926
36928
36938
36950
36967
36970
36972
36974
36976
36980
36990
37015
37021
37026
37029
37045
37061
37064
37082
37089
37098
37109
37110
37120
37121
37124
37133
37139
37147
37154
37155
37161
37162
37163
37172
37175
37181
37182
37185
37190
37196
37214
37215
37222
37227
37250
37258
37262
37264
37266
37271
37283
37284
37286
37293
37294
37321
37323
37326
37327
37329
37349
37351
37352
37355
37359
37364
37366
37390
37397
37409
37419
37424
37426
37432
37438
37456
37463
37468
37471
37475
37484
37490
37492
37512
37517
37523
37524
37527
37529
37532
37535
37537
37544
37550
37552
37557
37565
37579
37585
37586
37609
37615
37632
37640
37641
37644
37675
37684
37690
37694
37700
37704
37705
37715
37720
37728
37742
37755
37758
37767
37776
37777
37782
37787
37792
37798
37810
37812
37821
37827
37836
37837
37838
37839
37840
37858
37859
37873
37876
37877
37879
37880
37881
37887
37900
37904
37921
37926
37927
37940
37959
37974
37980
37987
37988
37989
37990
37995
37996
37997
38005
38009
38011
38025
38030
38045
38055
38056
38065
38071
38089
38097
38106
38110
38112
38122
38123
38141
38144
38146
38156
38161
38164
38175
38178
38188
38191
38192
38200
38204
38208
38209
38212
38213
38216
38225
38230
38239
38242
38247
38264
38280
38303
38310
38323
38325
38327
38329
38331
38339
38340
38351
38354
38360
38364
38381
38394
38396
38405
38410
38416
38427
38443
38462
38464
38470
38472
38483
38495
38501
38504
38512
38522
38523
38527
38533
38546
38551
38556
38561
38595
38598
38605
38620
38645
38649
38660
38664
38666
38675
38678
38679
38688
38690
38702
38705
38715
38738
38743
38752
38764
38772
38775
38781
38787
38797
38798
38811
38815
38824
38829
38836
38840
38841
38844
38852
38861
38873
38878
38881
38884
38886
38892
38893
38904
38915
38916
38918
38926
38942
38961
38972
38977
38981
39001
39004
39007
39011
39013
39014
39018
39023
39025
39026
39028
39058
39061
39067
39068
39098
39099
39101
39108
39109
39116
39118
39131
39141
39145
39146
39147
39148
39185
39190
39193
39199
39211
39215
39218
39226
39230
39231
39240
39254
39256
39265
39276
39277
39287
39292
39313
39346
39350
39352
39353
39361
39368
39375
39379
39382
39387
39391
39397
39402
39429
39430
39432
39435
39438
39442
39448
39449
39450
39456
39463
39466
39477
39478
39479
39499
39502
39506
39527
39546
39548
39550
39555
39567
39576
39577
39587
39597
39601
39612
39632
39635
39636
39638
39639
39642
39649
39653
39659
39661
39673
39676
39679
39715
39722
39758
39764
39767
39773
39774
39789
39800
39803
39807
39809
39812
39813
39817
39818
39825
39827
39830
39831
39835
39844
39845
39852
39858
39863
39886
39887
39909
39924
39933
39944
39960
39965
39974
39979
39982
39984
40001
40007
40019
40024
40037
40041
40046
40048
40049
40050
40054
40055
40083
40088
40103
40104
40105
40118
40121
40122
40128
40140
40155
40156
40164
40165
40168
40174
40184
40190
40202
40207
40208
40212
40244
40247
40248
40255
40262
40268
40270
40271
40273
40278
40293
40320
40323
40342
40344
40348
40368
40388
40391
40406
40411
40430
40436
40437
40438
40442
40466
40501
40509
40521
40526
40528
40540
40544
40549
40552
40571
40579
40582
40590
40594
40598
40607
40622
40629
40638
40656
40660
40693
40700
40703
40710
40711
40735
40744
40755
40756
40761
40764
40773
40775
40780
40788
40799
40803
40805
40808
40810
40813
40826
40828
40831
40839
40840
40843
40855
40863
40870
40882
40884
40888
40889
40892
40896
40898
40908
40915
40927
40931
40935
40939
40943
40950
40962
40966
40976
41001
41003
41006
41016
41024
41042
41043
41052
41063
41066
41071
41072
41083
41107
41111
41112
41114
41118
41119
41122
41133
41143
41150
41156
41174
41189
41202
41206
41214
41215
41216
41224
41230
41234
41235
41246
41250
41251
41263
41266
41272
41275
41280
41303
41304
41320
41330
41359
41391
41392
41398
41399
41401
41408
41410
41419
41428
41429
41433
41434
41447
41463
41466
41515
41525
41526
41527
41530
41531
41535
41544
41549
41556
41558
41559
41604
41621
41630
41635
41640
41641
41642
41648
41649
41651
41655
41658
41671
41676
41677
41679
41693
41694
41695
41705
41713
41714
41724
41727
41740
41743
41746
41750
41762
41763
41764
41767
41769
41774
41777
41780
41781
41792
41805
41823
41836
41846
41855
41862
41863
41868
41872
41882
41892
41896
41900
41905
41918
41928
41955
41958
41961
41965
41969
41984
41987
41997
41998
42011
42026
42032
42039
42043
42062
42063
42067
42069
42071
42083
42086
42087
42096
42111
42115
42131
42136
42147
42148
42157
42158
42169
42170
42191
42192
42195
42199
42225
42234
42237
42240
42246
42247
42275
42285
42291
42295
42296
42301
42304
42305
42309
42312
42317
42318
42323
42325
42329
42334
42340
42357
42362
42363
42369
42374
42388
42410
42419
42428
42434
42435
42436
42439
42440
42442
42459
42469
42472
42482
42486
42490
42504
42520
42533
42534
42540
42542
42554
42556
42563
42570
42588
42592
42597
42600
42603
42611
42615
42617
42627
42628
42641
42644
42650
42657
42659
42660
42672
42682
42690
42692
42693
42697
42700
42710
42714
42715
42716
42721
42724
42735
42737
42738
42740
42744
42748
42759
42765
42781
42785
42789
42798
42799
42802
42817
42824
42826
42831
42836
42843
42846
42850
42852
42854
42865
42884
42921
42927
42933
42935
42940
42943
42950
42953
42954
42957
42969
42978
42991
42992
43000
43007
43008
43015
43016
43031
43039
43055
43066
43073
43075
43077
43085
43086
43087
43091
43093
43098
43100
43111
43112
43114
43123
43136
43140
43143
43145
43147
43148
43155
43169
43170
43175
43182
43195
43198
43219
43221
43225
43229
43232
43244
43260
43262
43292
43302
43313
43314
43322
43324
43333
43335
43344
43347
43349
43366
43374
43377
43383
43392
43401
43413
43417
43419
43423
43431
43444
43460
43461
43472
43488
43489
43493
43496
43498
43502
43503
43508
43511
43515
43517
43534
43535
43539
43549
43562
43569
43570
43572
43573
43576
43597
43598
43607
43624
43625
43630
43638
43649
43653
43687
43688
43690
43696
43700
43709
43710
43713
43720
43723
43731
43741
43758
43761
43765
43772
43775
43777
43786
43791
43802
43803
43804
43808
43811
43814
43820
43840
43851
43862
43874
43879
43908
43927
43933
43938
43941
43959
43962
43964
43967
43972
43995
44008
44015
44022
44024
44026
44027
44063
44068
44073
44076
44078
44080
44101
44108
44110
44114
44121
44129
44139
44152
44155
44162
44168
44179
44189
44190
44191
44210
44211
44213
44220
44230
44232
44233
44244
44260
44270
44286
44287
44293
44298
44307
44324
44327
44328
44352
44357
44363
44369
44372
44376
44387
44391
44407
44411
44429
44432
44433
44446
44457
44458
44467
44504
44505
44510
44511
44515
44528
44537
44541
44542
44543
44555
44556
44557
44562
44578
44583
44587
44591
44601
44607
44612
44613
44614
44617
44641
44655
44664
44674
44676
44683
44714
44721
44734
44742
44748
44749
44756
44771
44772
44779
44780
44794
44800
44809
44814
44820
44828
44831
44835
44837
44840
44850
44862
44867
44868
44870
44871
44872
44873
44874
44877
44878
44899
44903
44904
44905
44912
44913
44916
44921
44931
44932
44936
44948
44954
44959
44970
44979
44980
44982
44988
44991
44996
44998
45001
45003
45008
45014
45022
45024
45033
45038
45046
45048
45050
45051
45055
45058
45065
45068
45069
45082
45084
45102
45110
45113
45115
45118
45122
45132
45152
45167
45170
45175
45180
45182
45200
45214
45216
45229
45235
45236
45237
45243
45256
45260
45264
45265
45266
45285
45292
45315
45338
45347
45354
45366
45383
45384
45400
45403
45407
45409
45411
45414
45415
45426
45435
45436
45439
45468
45469
45478
45483
45526
45531
45539
45542
45544
45545
45549
45552
45587
45596
45612
45613
45615
45616
45621
45626
45630
45645
45654
45662
45670
45673
45674
45704
45710
45711
45712
45713
45729
45731
45738
45740
45743
45756
45761
45762
45774
45775
45782
45783
45790
45793
45798
45806
45808
45815
45816
45830
45831
45832
45865
45875
45887
45899
45911
45914
45924
45928
45956
45967
45971
-1
13
15
16
17
18
20
22
23
24
27
28
30
33
34
35
36
37
38
44
46
49
51
52
56
59
60
61
62
65
66
67
69
70
72
73
76
77
80
85
86
89
93
94
95
96
104
109
110
113
114
115
118
119
120
121
122
123
130
131
132
137
140
141
142
143
144
151
152
157
159
160
161
162
165
166
170
172
173
175
177
184
185
195
197
198
200
202
204
206
216
217
218
219
224
225
227
230
231
232
235
247
248
252
253
255
258
261
262
263
264
265
266
267
269
270
273
274
276
277
278
279
280
281
282
284
285
286
287
289
290
291
292
294
295
296
297
301
304
306
308
309
310
312
313
315
316
319
320
325
326
329
331
334
336
337
338
339
341
345
346
347
348
349
350
353
354
357
359
362
363
364
367
370
374
379
380
383
384
385
386
388
392
394
395
396
397
401
405
407
408
412
413
415
417
424
425
430
431
432
434
435
439
444
445
447
449
453
455
457
459
467
471
473
478
480
484
485
491
493
494
495
498
499
500
501
508
512
513
514
517
518
519
526
529
531
532
533
535
537
538
539
540
541
543
544
546
554
556
560
564
569
570
571
572
573
574
579
580
582
592
593
598
599
602
603
605
609
610
613
615
619
623
624
627
634
639
640
646
647
648
650
651
652
654
655
660
665
671
672
677
678
680
681
682
683
684
685
689
693
695
699
705
706
707
711
714
715
716
719
726
730
732
733
735
737
739
742
743
749
752
756
757
758
760
762
763
766
769
772
775
776
777
778
779
781
784
786
788
790
791
792
799
800
806
807
814
815
817
819
821
824
828
829
830
833
834
835
836
839
840
843
847
850
851
852
853
854
856
858
859
862
864
866
868
870
876
878
879
882
884
885
890
891
893
896
898
904
908
909
914
915
916
917
920
921
927
928
929
930
931
933
938
941
942
944
945
946
947
949
950
952
953
962
963
965
972
977
980
981
984
985
987
988
990
991
994
995
996
997
999
1000
1002
1009
1010
1011
1016
1018
1019
1020
1024
1025
1027
1029
1030
1032
1034
1036
1044
1053
1054
1058
1059
1061
1073
1074
1076
1077
1081
1082
1085
1094
1097
1099
1100
1101
1102
1104
1106
1107
1108
1113
1115
1116
1118
1119
1120
1121
1122
1123
1127
1129
1130
1131
1132
1133
1135
1136
1137
1138
1142
1145
1146
1147
1148
1149
1150
1161
1163
1165
1167
1173
1174
1176
1177
1178
1179
1186
1190
1191
1193
1194
1195
1196
1200
1202
1203
1206
1208
1210
1219
1221
1229
1231
1232
1233
1234
1236
1237
1239
1240
1241
1242
1249
1250
1251
1252
1263
1264
1267
1271
1272
1280
1285
1287
1291
1300
1304
1306
1313
1314
1317
1320
1322
1323
1324
1325
1328
1329
1330
1333
1335
1337
1338
1341
1345
1346
1355
1357
1358
1363
1365
1366
1367
1370
1371
1372
1376
1378
1379
1381
1382
1383
1384
1385
1386
1387
1389
1392
1394
1397
1398
1402
1405
1406
1409
1417
1418
1419
1420
1421
1422
1426
1431
1432
1433
1434
1436
1437
1439
1440
1442
1446
1447
1450
1451
1452
1453
1454
1456
1457
1463
1464
1465
1466
1467
1471
1478
1479
1480
1484
1488
1489
1490
1492
1494
1497
1503
1504
1505
1507
1508
1511
1513
1515
1516
1518
1519
1523
1524
1527
1530
1532
1533
1535
1538
1542
1543
1545
1546
1549
1551
1560
1561
1562
1563
1564
1566
1567
1569
1571
1572
1573
1575
1578
1579
1583
1586
1587
1588
1589
1594
1596
1598
1600
1604
1605
1607
1608
1610
1611
1612
1615
1616
1617
1618
1619
1623
1625
1627
1628
1630
1631
1633
1636
1637
1640
1641
1642
1643
1644
1649
1650
1652
1653
1656
1658
1661
1663
1666
1667
1669
1673
1674
1675
1676
1677
1680
1685
1686
1687
1688
1690
1692
1695
1699
1700
1701
1703
1704
1710
1713
1715
1718
1722
1726
1727
1728
1733
1734
1735
1737
1738
1743
1746
1750
1752
1757
1762
1765
1768
1770
1772
1773
1774
1777
1778
1781
1784
1787
1790
1793
1794
1798
1799
1800
1801
1802
1803
1806
1811
1812
1815
1816
1817
1818
1819
1821
1827
1831
1833
1834
1835
1836
1839
1840
1841
1842
1844
1845
1852
1853
1854
1855
1856
1860
1861
1862
1864
1865
1866
1867
1868
1869
1876
1881
1882
1885
1887
1888
1892
1894
1895
1896
1897
1899
1900
1902
1907
1912
1913
1915
1918
1929
1930
1931
1934
1935
1939
1940
1943
1944
1948
1951
1952
1953
1956
1958
1963
1965
1967
1969
1971
1974
1976
1980
1982
1983
1986
1988
1989
1993
1995
1997
1998
2004
2006
2008
2014
2015
2016
2021
2022
2026
2027
2028
2029
2030
2031
2033
2034
2035
2036
2041
2042
2043
2045
2047
2051
2052
2056
2058
2059
2060
2064
2065
2067
2068
2069
2071
2075
2076
2077
2078
2079
2080
2084
2085
2088
2090
2091
2092
2093
2095
2096
2099
2104
2106
2109
2110
2112
2118
2120
2122
2124
2129
2130
2132
2133
2135
2138
2139
2140
2141
2147
2153
2154
2155
2156
2160
2161
2162
2163
2165
2166
2173
2174
2175
2176
2177
2181
2183
2189
2190
2191
2194
2195
2197
2198
2203
2205
2209
2213
2214
2219
2220
2222
2223
2228
2230
2236
2237
2239
2241
2242
2243
2246
2247
2248
2249
2253
2256
2258
2260
2263
2264
2266
2267
2268
2270
2274
2275
2276
2279
2285
2291
2293
2298
2304
2305
2306
2311
2312
2313
2314
2319
2321
2323
2329
2330
2332
2333
2334
2337
2338
2339
2341
2344
2351
2354
2355
2357
2358
2359
2360
2361
2364
2365
2367
2369
2374
2375
2377
2379
2380
2381
2384
2386
2388
2398
2399
2400
2406
2409
2410
2412
2413
2415
2416
2419
2420
2421
2422
2424
2425
2428
2431
2434
2446
2448
2449
2451
2454
2455
2457
2462
2463
2464
2465
2467
2469
2470
2471
2473
2474
2476
2477
2478
2480
2485
2486
2487
2490
2491
2492
2493
2497
2499
2509
2511
2514
2520
2521
2524
2528
2530
2532
2537
2538
2539
2542
2543
2546
2547
2551
2552
2554
2556
2561
2562
2563
2568
2569
2572
2576
2579
2580
2583
2590
2591
2592
2595
2596
2598
2600
2601
2609
2612
2614
2615
2616
2617
2618
2625
2629
2634
2636
2637
2639
2641
2642
2643
2644
2645
2646
2648
2649
2650
2654
2659
2661
2662
2664
2670
2676
2678
2679
2680
2684
2685
2690
2691
2692
2693
2702
2704
2705
2706
2708
2710
2712
2714
2715
2716
2719
2723
2726
2731
2733
2736
2737
2740
2743
2745
2746
2747
2748
2749
2750
2752
2755
2760
2763
2764
2765
2767
2768
2770
2775
2777
2778
2781
2783
2784
2785
2786
2787
2791
2792
2793
2796
2797
2798
2799
2805
2813
2814
2815
2817
2818
2820
2825
2826
2827
2833
2834
2837
2840
2841
2845
2846
2850
2854
2856
2857
2858
2859
2860
2862
2866
2870
2871
2872
2874
2878
2881
2882
2883
2884
2885
2886
2887
2890
2894
2895
2899
2901
2902
2903
2906
2907
2913
2917
2920
2923
2924
2933
2936
2940
2944
2945
2946
2949
2950
2952
2953
2957
2958
2960
2962
2963
2964
2971
2972
2974
2976
2980
2983
2984
2985
2990
2993
2994
2995
2996
2997
2998
2999
3001
3002
3007
3010
3016
3020
3024
3028
3034
3035
3037
3042
3051
3052
3054
3055
3057
3058
3059
3061
3062
3063
3067
3068
3072
3077
3079
3080
3081
3086
3087
3091
3092
3094
3095
3099
3103
3104
3106
3107
3108
3109
3111
3120
3121
3125
3127
3128
3129
3133
3134
3135
3136
3137
3138
3139
3142
3143
3144
3148
3149
3150
3151
3152
3153
3154
3159
3160
3162
3163
3166
3170
3171
3177
3179
3180
3188
3194
3198
3199
3200
3201
3206
3208
3209
3210
3215
3219
3221
3222
3223
3225
3234
3235
3236
3237
3239
3240
3241
3245
3246
3249
3252
3255
3259
3260
3266
3270
3271
3272
3273
3275
3278
3279
3280
3281
3282
3284
3290
3294
3300
3304
3307
3309
3310
3311
3312
3313
3318
3319
3321
3323
3326
3332
3333
3334
3336
3346
3347
3349
3350
3351
3353
3354
3359
3360
3361
3363
3364
3365
3366
3370
3373
3377
3379
3380
3383
3387
3389
3392
3393
3395
3397
3398
3401
3404
3407
3408
3409
3410
3416
3418
3419
3422
3427
3428
3429
3431
3432
3433
3436
3441
3443
3447
3450
3451
3452
3456
3457
3459
3461
3466
3468
3469
3475
3482
3484
3485
3486
3487
3488
3492
3495
3496
3498
3505
3506
3507
3508
3515
3518
3519
3526
3527
3529
3530
3531
3535
3536
3537
3538
3540
3541
3542
3549
3550
3552
3558
3559
3562
3563
3565
3567
3569
3573
3576
3578
3579
3580
3582
3583
3584
3586
3588
3589
3591
3592
3596
3597
3598
3599
3600
3601
3602
3603
3605
3606
3607
3611
3614
3618
3620
3625
3627
3633
3641
3642
3645
3647
3648
3649
3650
3651
3653
3654
3656
3661
3664
3667
3671
3674
3675
3678
3679
3681
3682
3685
3686
3687
3689
3690
3691
3693
3697
3701
3703
3705
3708
3710
3711
3712
3713
3714
3715
3719
3722
3726
3728
3729
3730
3732
3733
3737
3740
3741
3742
3743
3745
3746
3751
3752
3753
3754
3755
3758
3760
3761
3762
3763
3764
3765
3766
3775
3779
3780
3781
3782
3783
3785
3786
3794
3796
3800
3802
3804
3806
3809
3810
3811
3812
3813
3815
3816
3817
3820
3823
3824
3826
3827
3829
3830
3832
3833
3839
3840
3841
3843
3845
3847
3848
3849
3851
3853
3854
3856
3857
3858
3859
3867
3870
3874
3877
3878
3879
3882
3883
3887
3893
3896
3897
3898
3901
3902
3905
3907
3908
3910
3916
3917
3918
3919
3921
3929
3930
3931
3936
3940
3941
3943
3947
3948
3951
3955
3958
3959
3962
3963
3970
3973
3974
3975
3976
3979
3980
3982
3988
3990
3993
3994
3995
3996
3997
3999
4000
4004
4005
4006
4008
4009
4010
4011
4013
4014
4016
4018
4020
4022
4027
4028
4029
4033
4036
4039
4044
4046
4050
4051
4052
4054
4057
4058
4062
4063
4064
4065
4066
4070
4071
4072
4074
4075
4076
4077
4079
4081
4082
4087
4090
4092
4095
4098
4099
4101
4102
4105
4106
4107
4108
4113
4114
4115
4119
4120
4122
4123
4125
4128
4131
4132
4135
4137
4138
4139
4140
4141
4143
4148
4152
4153
4157
4159
4160
4162
4163
4167
4169
4170
4172
4180
4183
4184
4185
4191
4193
4199
4201
4203
4204
4207
4212
4213
4215
4217
4218
4219
4220
4223
4224
4225
4227
4230
4232
4234
4235
4237
4238
4241
4243
4246
4248
4249
4254
4267
4269
4270
4271
4273
4274
4275
4276
4277
4278
4279
4283
4289
4290
4291
4293
4295
4296
4298
4305
4306
4307
4315
4316
4317
4322
4323
4324
4325
4328
4330
4331
4332
4333
4336
4339
4341
4345
4346
4347
4351
4353
4356
4357
4358
4361
4362
4364
4365
4368
4369
4370
4372
4373
4375
4376
4377
4378
4379
4384
4385
4387
4389
4393
4394
4395
4396
4400
4401
4402
4405
4406
4407
4409
4410
4412
4413
4414
4416
4417
4418
4419
4421
4423
4424
4427
4435
4436
4442
4444
4446
4451
4455
4457
4461
4462
4463
4464
4466
4467
4475
4476
4477
4480
4483
4486
4487
4488
4489
4490
4491
4494
4495
4496
4498
4499
4500
4501
4504
4505
4506
4507
4510
4512
4513
4516
4517
4518
4522
4529
4530
4533
4534
4535
4536
4538
4540
4546
4547
4548
4549
4550
4552
4553
4554
4556
4565
4568
4572
4573
4580
4583
4585
4586
4595
4596
4603
4606
4608
4612
4615
4619
4620
4621
4623
4635
4638
4639
4641
4647
4651
4653
4656
4659
4668
4669
4670
4671
4673
4674
4675
4676
4677
4680
4681
4686
4688
4689
4690
4691
4692
4693
4694
4696
4707
4708
4714
4716
4717
4721
4722
4725
4729
4730
4740
4742
4744
4749
4751
4758
4759
4760
4763
4765
4767
4768
4770
4771
4773
4776
4777
4780
4781
4784
4786
4787
4789
4791
4794
4801
4804
4805
4806
4810
4811
4812
4814
4815
4820
4821
4822
4823
4824
4825
4827
4835
4836
4842
4843
4844
4847
4850
4852
4854
4855
4861
4862
4864
4867
4868
4872
4876
4877
4879
4880
4881
4882
4883
4885
4887
4888
4892
4893
4894
4898
4902
4903
4905
4906
4907
4908
4911
4912
4916
4917
4919
4920
4921
4925
4930
4932
4933
4935
4936
4937
4938
4939
4942
4947
4951
4952
4954
4956
4961
4964
4968
4969
4970
4973
4974
4976
4978
4980
4981
4982
4985
4986
4987
4988
4989
4990
4991
4992
4993
4994
4995
4996
4998
4999
5000
5002
5003
5004
5005
5008
5009
5013
5018
5024
5026
5029
5033
5035
5041
5042
5044
5045
5047
5049
5052
5054
5055
5056
5057
5059
5061
5063
5064
5065
5068
5071
5072
5078
5080
5083
5085
5088
5092
5093
5095
5096
5100
5102
5104
5107
5110
5111
5115
5116
5118
5124
5126
5128
5131
5133
5136
5138
5140
5146
5147
5150
5151
5154
5155
5156
5159
5160
5165
5166
5169
5170
5173
5175
5176
5183
5186
5187
5190
5192
5193
5196
5197
5198
5199
5201
5205
5207
5209
5210
5214
5215
5220
5221
5223
5224
5226
5230
5233
5236
5237
5241
5247
5248
5251
5252
5254
5256
5257
5260
5261
5263
5264
5265
5268
5269
5270
5271
5272
5273
5276
5277
5278
5281
5286
5287
5289
5291
5293
5294
5296
5297
5298
5299
5304
5305
5306
5309
5310
5311
5316
5320
5323
5324
5327
5329
5332
5333
5336
5337
5339
5345
5348
5349
5350
5351
5354
5358
5365
5366
5368
5369
5372
5373
5374
5375
5377
5380
5381
5384
5386
5387
5389
5394
5396
5399
5400
5403
5404
5406
5410
5411
5412
5413
5414
5415
5416
5418
5420
5421
5425
5426
5427
5428
5431
5436
5437
5438
5440
5442
5444
5445
5447
5450
5455
5456
5457
5463
5466
5469
5470
5473
5474
5475
5476
5479
5483
5484
5485
5487
5488
5489
5497
5498
5500
5501
5502
5503
5504
5505
5508
5509
5512
5513
5519
5520
5523
5524
5525
5529
5530
5532
5533
5534
5537
5538
5539
5541
5542
5544
5545
5546
5548
5553
5556
5558
5559
5560
5561
5562
5563
5568
5569
5570
5571
5572
5575
5576
5577
5578
5580
5582
5583
5584
5586
5588
5590
5592
5595
5596
5597
5598
5599
5600
5604
5609
5610
5611
5612
5614
5616
5617
5619
5625
5627
5628
5629
5630
5631
5632
5633
5634
5635
5636
5641
5643
5644
5645
5646
5648
5650
5651
5652
5653
5654
5655
5656
5658
5663
5664
5667
5669
5671
5672
5675
5683
5684
5685
5686
5687
5691
5696
5697
5702
5704
5709
5710
5711
5713
5716
5719
5722
5724
5725
5726
5727
5728
5729
5731
5732
5733
5738
5740
5741
5742
5744
5746
5748
5749
5750
5751
5756
5757
5759
5761
5762
5764
5767
5768
5770
5771
5772
5778
5781
5784
5790
5794
5796
5797
5800
5804
5806
5807
5808
5810
5811
5812
5814
5815
5816
5817
5822
5823
5827
5829
5830
5832
5833
5835
5839
5841
5842
5843
5845
5846
5847
5848
5855
5857
5858
5861
5862
5863
5864
5865
5870
5871
5872
5876
5877
5880
5881
5883
5884
5885
5886
5887
5889
5894
5895
5897
5898
5899
5901
5903
5906
5907
5910
5912
5914
5915
5919
5923
5930
5931
5932
5933
5936
5939
5941
5942
5943
5948
5949
5950
5951
5956
5957
5959
5960
5961
5962
5963
5965
5966
5969
5973
5978
5981
5982
5985
5986
5987
5989
5990
5991
5992
5993
5994
5997
6002
6003
6004
6005
6006
6007
6008
6009
6010
6011
6013
6015
6016
6017
6018
6019
6021
6022
6027
6030
6031
6032
6035
6037
6038
6045
6047
6049
6055
6056
6058
6059
6060
6062
6065
6066
6071
6072
6075
6076
6078
6079
6081
6083
6086
6088
6092
6094
6095
6096
6097
6099
6101
6102
6103
6104
6105
6106
6107
6108
6109
6110
6111
6113
6114
6116
6117
6122
6124
6129
6132
6136
6137
6140
6141
6142
6145
6146
6148
6149
6152
6153
6156
6157
6159
6162
6165
6172
6174
6175
6177
6179
6182
6183
6184
6185
6187
6189
6190
6192
6193
6194
6195
6198
6199
6201
6202
6203
6206
6208
6209
6210
6211
6213
6214
6215
6216
6218
6219
6225
6226
6229
6230
6235
6236
6239
6242
6245
6249
6250
6252
6253
6255
6259
6261
6265
6267
6270
6271
6273
6274
6275
6278
6285
6286
6287
6289
6290
6291
6295
6301
6303
6307
6308
6311
6313
6314
6317
6324
6326
6327
6328
6329
6334
6336
6341
6342
6345
6346
6347
6348
6349
6354
6355
6356
6357
6361
6363
6364
6366
6374
6375
6377
6378
6379
6380
6381
6390
6392
6393
6394
6395
6396
6397
6398
6403
6404
6411
6412
6417
6418
6424
6432
6433
6434
6437
6438
6440
6441
6445
6446
6449
6450
6451
6454
6457
6458
6463
6468
6469
6471
6473
6475
6476
6479
6488
6491
6492
6493
6498
6499
6501
6503
6505
6506
6507
6509
6513
6515
6516
6517
6518
6519
6520
6523
6529
6541
6542
6543
6546
6547
6548
6554
6558
6559
6561
6562
6564
6572
6575
6577
6580
6581
6582
6583
6585
6586
6590
6593
6594
6595
6597
6599
6600
6602
6603
6604
6607
6609
6611
6612
6613
6619
6620
6623
6628
6629
6630
6631
6632
6635
6636
6640
6641
6643
6644
6646
6648
6649
6654
6655
6656
6657
6658
6661
6662
6663
6664
6667
6668
6670
6672
6675
6678
6681
6682
6683
6684
6685
6686
6687
6688
6692
6694
6695
6697
6700
6701
6702
6703
6706
6708
6709
6710
6712
6713
6716
6717
6718
6721
6722
6726
6733
6734
6735
6736
6737
6738
6744
6745
6746
6749
6755
6761
6762
6768
6770
6771
6772
6773
6777
6778
6781
6782
6784
6785
6786
6790
6791
6793
6796
6804
6805
6809
6812
6813
6814
6816
6817
6821
6822
6823
6824
6826
6827
6832
6834
6835
6837
6839
6843
6844
6845
6847
6849
6852
6854
6857
6859
6860
6863
6866
6868
6871
6872
6873
6874
6875
6876
6879
6880
6882
6885
6888
6890
6893
6898
6899
6906
6907
6908
6911
6912
6913
6915
6917
6918
6919
6920
6923
6924
6926
6929
6933
6934
6935
6936
6937
6938
6939
6940
6942
6945
6948
6952
6955
6956
6958
6961
6963
6965
6966
6970
6971
6972
6973
6974
6978
6982
6983
6985
6987
6990
6992
6993
6994
6999
7000
7003
7004
7007
7011
7015
7018
7020
7029
7030
7032
7033
7034
7035
7036
7037
7038
7039
7041
7043
7046
7054
7055
7056
7058
7062
7065
7066
7069
7070
7073
7074
7076
7080
7081
7086
7089
7091
7092
7095
7106
7107
7111
7113
7114
7120
7121
7122
7125
7126
7130
7132
7133
7137
7138
7140
7144
7145
7146
7147
7152
7153
7159
7161
7167
7168
7170
7171
7174
7176
7177
7178
7185
7186
7189
7190
7192
7193
7197
7198
7199
7202
7208
7209
7212
7215
7217
7219
7223
7224
7225
7226
7233
7235
7241
7245
7246
7248
7249
7252
7254
7255
7256
7257
7258
7259
7260
7262
7263
7264
7265
7270
7274
7278
7279
7283
7284
7285
7295
7296
7298
7299
7300
7307
7309
7310
7314
7315
7316
7317
7320
7321
7323
7326
7328
7330
7331
7332
7334
7343
7344
7345
7347
7354
7358
7363
7364
7370
7373
7375
7376
7377
7380
7381
7382
7383
7386
7388
7389
7391
7395
7402
7407
7413
7414
7417
7421
7426
7427
7428
7430
7432
7433
7434
7436
7437
7442
7443
7447
7448
7449
7452
7453
7456
7457
7458
7459
7460
7461
7462
7464
7465
7466
7467
7468
7469
7470
7473
7474
7477
7479
7481
7483
7485
7486
7487
7489
7490
7494
7499
7500
7501
7502
7504
7508
7509
7515
7516
7517
7518
7522
7523
7524
7527
7528
7533
7540
7541
7543
7544
7546
7553
7555
7557
7558
7562
7563
7564
7566
7567
7570
7571
7573
7574
7576
7578
7579
7580
7581
7584
7588
7591
7592
7595
7596
7599
7600
7602
7603
7604
7605
7607
7609
7610
7611
7612
7613
7614
7618
7619
7620
7621
7623
7626
7637
7638
7639
7644
7645
7646
7650
7651
7653
7657
7659
7660
7661
7664
7666
7667
7668
7669
7670
7676
7677
7679
7680
7687
7688
7693
7696
7697
7698
7699
7701
7702
7704
7707
7710
7711
7713
7716
7721
7722
7724
7728
7729
7730
7734
7741
7742
7747
7749
7750
7751
7753
7754
7755
7757
7758
7759
7760
7761
7762
7764
7767
7769
7770
7772
7774
7775
7778
7779
7781
7785
7786
7789
7793
7794
7796
7797
7800
7803
7804
7805
7806
7807
7811
7815
7816
7817
7818
7819
7821
7825
7826
7827
7828
7830
7837
7838
7840
7842
7843
7844
7846
7847
7848
7849
7851
7853
7854
7855
7856
7858
7861
7876
7877
7878
7882
7884
7885
7889
7890
7893
7899
7900
7905
7906
7909
7910
7913
7914
7918
7921
7923
7925
7926
7929
7932
7935
7936
7938
7939
7940
7942
7943
7945
7946
7948
7950
7952
7953
7954
7956
7959
7960
7964
7966
7967
7969
7972
7973
7976
7978
7981
7982
7985
7986
7987
7989
7992
7995
7996
7997
7998
7999
8000
8001
8002
8003
8005
8007
8010
8011
8013
8014
8017
8018
8024
8025
8026
8028
8030
8032
8036
8039
8040
8041
8044
8045
8047
8048
8049
8051
8052
8055
8058
8059
8066
8068
8070
8071
8073
8074
8075
8076
8077
8080
8084
8085
8088
8091
8093
8098
8100
8101
8102
8110
8112
8113
8117
8119
8120
8121
8127
8128
8130
8136
8140
8146
8152
8154
8156
8157
8158
8160
8163
8164
8165
8167
8168
8169
8170
8171
8172
8173
8174
8175
8177
8178
8180
8187
8192
8195
8196
8201
8207
8208
8209
8211
8212
8213
8215
8216
8217
8223
8227
8230
8231
8232
8234
8235
8238
8239
8242
8245
8247
8250
8252
8254
8256
8259
8260
8264
8267
8274
8277
8278
8281
8282
8283
8284
8285
8286
8287
8293
8294
8296
8297
8302
8306
8313
8314
8315
8316
8319
8324
8325
8327
8329
8334
8336
8347
8348
8353
8354
8355
8356
8358
8359
8360
8367
8368
8369
8372
8373
8374
8376
8378
8380
8382
8384
8385
8387
8388
8389
8390
8392
8394
8395
8396
8398
8399
8400
8401
8404
8405
8406
8407
8410
8411
8412
8413
8414
8415
8419
8420
8421
8423
8424
8425
8426
8427
8428
8437
8438
8441
8442
8443
8448
8449
8451
8454
8458
8460
8467
8468
8469
8472
8474
8475
8477
8480
8483
8485
8489
8493
8497
8504
8505
8507
8508
8510
8513
8518
8520
8525
8526
8527
8534
8535
8539
8543
8546
8547
8548
8549
8550
8552
8553
8554
8555
8556
8560
8562
8563
8564
8568
8569
8570
8571
8574
8579
8580
8584
8586
8588
8589
8590
8591
8592
8594
8597
8599
8600
8606
8609
8614
8615
8618
8619
8620
8621
8622
8625
8627
8628
8629
8633
8634
8635
8641
8642
8644
8645
8646
8648
8649
8654
8655
8656
8661
8665
8667
8669
8670
8673
8675
8676
8677
8679
8682
8683
8684
8685
8686
8695
8698
8699
8700
8703
8709
8711
8712
8713
8719
8724
8725
8727
8729
8730
8731
8735
8742
8745
8749
8753
8758
8763
8765
8766
8767
8770
8772
8773
8774
8784
8785
8786
8791
8794
8795
8799
8800
8804
8806
8809
8813
8814
8816
8817
8818
8819
8821
8822
8829
8832
8833
8834
8835
8837
8841
8842
8845
8846
8851
8853
8854
8856
8857
8858
8864
8868
8871
8880
8882
8883
8885
8886
8888
8889
8890
8897
8901
8902
8903
8904
8908
8911
8926
8928
8929
8931
8934
8935
8937
8942
8943
8946
8948
8949
8950
8952
8957
8962
8963
8965
8968
8971
8981
8982
8983
8989
8992
8993
8994
8995
8999
9005
9008
9012
9017
9018
9019
9021
9025
9026
9033
9034
9035
9036
9040
9041
9049
9050
9053
9056
9057
9061
9062
9063
9065
9067
9070
9076
9077
9078
9079
9082
9091
9094
9096
9097
9098
9101
9103
9106
9107
9111
9119
9120
9121
9123
9124
9125
9126
9128
9131
9132
9133
9135
9139
9141
9142
9143
9146
9149
9153
9154
9156
9157
9161
9163
9165
9167
9169
9170
9173
9174
9179
9180
9182
9183
9184
9186
9187
9189
9192
9193
9195
9196
9197
9199
9202
9203
9206
9207
9210
9213
9216
9218
9219
9222
9223
9224
9227
9228
9230
9232
9234
9235
9237
9242
9243
9244
9245
9247
9249
9250
9251
9252
9253
9254
9263
9267
9271
9280
9284
9287
9291
9292
9293
9295
9296
9298
9300
9301
9302
9303
9304
9308
9309
9311
9315
9319
9320
9321
9322
9323
9324
9325
9326
9327
9328
9329
9330
9331
9332
9333
9335
9336
9339
9340
9341
9342
9343
9344
9346
9348
9350
9351
9355
9359
9363
9364
9365
9366
9370
9375
9376
9384
9385
9386
9388
9390
9393
9394
9396
9400
9402
9403
9404
9405
9410
9412
9413
9414
9416
9420
9427
9428
9438
9444
9445
9448
9451
9452
9455
9457
9461
9463
9468
9470
9474
9475
9477
9480
9484
9486
9488
9489
9493
9494
9495
9497
9498
9499
9503
9507
9508
9512
9514
9515
9516
9517
9521
9522
9523
9524
9525
9526
9529
9530
9531
9532
9536
9539
9540
9541
9542
9543
9544
9545
9547
9548
9549
9550
9551
9552
9556
9559
9560
9567
9570
9574
9575
9576
9578
9579
9584
9587
9591
9593
9595
9601
9605
9606
9610
9611
9617
9621
9623
9624
9625
9626
9631
9633
9635
9638
9639
9642
9643
9646
9647
9649
9650
9651
9654
9655
9656
9657
9658
9659
9660
9663
9664
9665
9674
9675
9676
9678
9679
9680
9684
9689
9690
9692
9695
9699
9701
9702
9705
9706
9707
9708
9709
9711
9718
9719
9720
9722
9723
9724
9725
9726
9728
9730
9732
9733
9734
9738
9739
9750
9752
9756
9759
9760
9762
9764
9765
9768
9770
9773
9774
9781
9782
9783
9786
9790
9791
9793
9798
9800
9802
9803
9804
9805
9807
9808
9809
9811
9813
9814
9817
9818
9819
9820
9822
9823
9824
9826
9827
9828
9829
9830
9831
9832
9834
9836
9843
9844
9846
9851
9853
9854
9858
9859
9864
9866
9867
9871
9872
9882
9883
9885
9888
9889
9894
9896
9897
9900
9902
9903
9904
9906
9907
9909
9910
9916
9919
9920
9925
9929
9931
9932
9933
9936
9937
9943
9944
9946
9950
9951
9952
9954
9955
9956
9957
9958
9960
9963
9964
9965
9972
9976
9979
9980
9982
9983
9985
9988
9992
9993
9994
9995
9996
9998
9999
10000
10001
10004
10006
10007
10010
10012
10013
10014
10017
10018
10024
10025
10029
10030
10033
10035
10039
10045
10047
10048
10049
10050
10053
10060
10061
10071
10072
10074
10075
10078
10082
10083
10084
10085
10087
10088
10089
10090
10094
10095
10098
10099
10101
10102
10103
10104
10110
10111
10112
10114
10116
10117
10122
10123
10124
10125
10126
10127
10129
10130
10131
10135
10136
10139
10143
10144
10145
10146
10148
10151
10152
10156
10163
10164
10165
10166
10169
10178
10180
10185
10187
10191
10199
10202
10204
10209
10210
10211
10213
10215
10216
10217
10218
10224
10228
10230
10232
10235
10236
10237
10238
10240
10242
10244
10245
10248
10252
10256
10259
10260
10261
10262
10264
10267
10268
10269
10271
10272
10274
10276
10277
10278
10279
10282
10284
10285
10294
10299
10300
10301
10302
10305
10311
10313
10319
10321
10322
10324
10330
10331
10334
10335
10337
10338
10345
10346
10348
10350
10351
10352
10355
10358
10360
10361
10366
10367
10368
10371
10372
10375
10376
10379
10381
10383
10384
10385
10390
10395
10398
10402
10404
10405
10406
10407
10408
10409
10410
10413
10417
10418
10423
10425
10426
10431
10434
10435
10438
10441
10442
10446
10447
10450
10452
10453
10456
10457
10460
10465
10467
10468
10472
10473
10477
10478
10484
10487
10490
10491
10493
10494
10496
10499
10503
10506
10507
10511
10512
10513
10515
10516
10517
10521
10525
10527
10528
10531
10532
10537
10539
10543
10544
10547
10551
10552
10554
10556
10559
10561
10562
10563
10567
10568
10569
10573
10575
10578
10579
10581
10585
10593
10594
10596
10599
10601
10616
10617
10620
10624
10627
10630
10633
10642
10643
10645
10647
10648
10649
10655
10658
10661
10662
10663
10664
10665
10666
10668
10680
10681
10683
10684
10685
10688
10689
10694
10695
10696
10699
10701
10702
10705
10710
10715
10716
10717
10718
10721
10722
10723
10725
10728
10737
10744
10745
10746
10749
10750
10752
10753
10757
10760
10761
10764
10771
10773
10774
10775
10779
10780
10781
10786
10787
10788
10793
10794
10798
10800
10806
10809
10812
10817
10818
10821
10824
10828
10829
10831
10835
10839
10852
10854
10856
10857
10861
10862
10863
10866
10872
10875
10880
10883
10885
10888
10890
10896
10900
10901
10902
10904
10905
10906
10907
10908
10915
10917
10918
10919
10920
10921
10923
10924
10925
10926
10928
10933
10936
10939
10944
10945
10948
10951
10952
10953
10954
10959
10960
10963
10966
10969
10971
10972
10975
10976
10978
10985
10987
10991
10992
10993
10996
11000
11001
11003
11011
11013
11016
11017
11026
11027
11028
11029
11030
11037
11039
11040
11041
11044
11048
11053
11055
11056
11057
11059
11060
11061
11064
11069
11074
11077
11079
11089
11091
11092
11094
11098
11102
11103
11105
11111
11112
11116
11124
11125
11126
11127
11129
11131
11132
11133
11138
11139
11140
11145
11146
11152
11154
11157
11158
11160
11161
11162
11164
11165
11168
11171
11176
11177
11179
11180
11188
11189
11192
11193
11197
11198
11199
11202
11204
11209
11212
11215
11216
11217
11218
11219
11220
11221
11222
11227
11228
11229
11232
11234
11235
11237
11238
11241
11242
11243
11244
11246
11251
11254
11255
11256
11257
11260
11261
11264
11265
11266
11270
11273
11275
11276
11277
11279
11281
11282
11284
11287
11291
11292
11294
11297
11299
11300
11306
11311
11312
11315
11316
11320
11323
11324
11325
11328
11329
11332
11334
11336
11337
11338
11340
11343
11345
11352
11353
11354
11356
11359
11361
11362
11368
11370
11371
11373
11374
11376
11377
11381
11387
11390
11391
11393
11394
11396
11400
11401
11402
11404
11405
11406
11408
11410
11412
11413
11415
11416
11417
11418
11421
11422
11423
11426
11434
11435
11436
11439
11441
11442
11443
11444
11445
11446
11447
11448
11449
11452
11454
11456
11457
11459
11465
11466
11467
11469
11470
11471
11472
11474
11476
11480
11483
11484
11485
11486
11487
11490
11493
11494
11495
11497
11498
11501
11505
11507
11508
11510
11511
11512
11513
11515
11516
11517
11518
11519
11520
11529
11531
11534
11536
11543
11544
11546
11548
11550
11553
11554
11557
11560
11562
11565
11567
11572
11573
11575
11576
11578
11579
11582
11583
11584
11585
11588
11589
11591
11593
11594
11597
11598
11599
11600
11603
11605
11609
11613
11614
11615
11616
11617
11620
11621
11624
11625
11626
11634
11635
11637
11639
11640
11643
11647
11649
11650
11652
11653
11654
11656
11657
11659
11660
11661
11665
11669
11673
11677
11680
11683
11688
11693
11698
11700
11702
11704
11706
11710
11713
11714
11715
11718
11719
11720
11721
11723
11727
11729
11735
11736
11738
11739
11745
11746
11747
11748
11749
11750
11751
11752
11753
11754
11756
11759
11760
11761
11763
11764
11767
11772
11773
11775
11776
11782
11784
11785
11790
11795
11800
11801
11802
11810
11815
11816
11819
11820
11823
11824
11827
11828
11830
11832
11835
11836
11837
11838
11840
11844
11845
11850
11854
11856
11860
11864
11866
11867
11868
11870
11871
11877
11882
11883
11884
11885
11886
11887
11891
11892
11893
11894
11895
11896
11897
11899
11900
11904
11906
11907
11909
11911
11913
11916
11918
11919
11920
11926
11927
11933
11935
11936
11937
11940
11944
11945
11953
11955
11956
11957
11958
11960
11961
11962
11963
11965
11966
11967
11968
11971
11973
11977
11978
11980
11985
11993
11997
11998
11999
12002
12008
12009
12010
12012
12013
12015
12017
12018
12020
12021
12024
12028
12029
12034
12035
12044
12045
12046
12047
12049
12050
12051
12052
12053
12054
12055
12056
12057
12058
12062
12063
12068
12071
12077
12079
12084
12085
12086
12087
12089
12094
12095
12096
12097
12101
12103
12104
12106
12109
12112
12117
12118
12119
12122
12124
12125
12126
12127
12130
12131
12132
12133
12134
12137
12138
12142
12144
12146
12147
12150
12154
12155
12156
12158
12159
12161
12162
12176
12183
12184
12185
12186
12188
12190
12191
12196
12199
12200
12201
12202
12206
12207
12210
12216
12219
12225
12228
12232
12234
12237
12240
12241
12245
12246
12247
12248
12251
12258
12262
12263
12264
12266
12267
12274
12277
12278
12279
12280
12282
12284
12286
12289
12290
12291
12293
12296
12298
12300
12301
12303
12304
12308
12309
12312
12316
12320
12325
12326
12327
12328
12329
12331
12332
12333
12334
12335
12338
12339
12341
12343
12348
12350
12352
12353
12354
12355
12356
12362
12363
12366
12367
12368
12370
12371
12372
12374
12375
12378
12379
12381
12384
12387
12391
12392
12394
12397
12398
12402
12403
12404
12405
12408
12411
12412
12413
12416
12420
12423
12427
12428
12430
12431
12434
12439
12441
12443
12444
12445
12447
12450
12451
12452
12455
12456
12457
12458
12459
12462
12465
12466
12471
12476
12480
12482
12484
12485
12487
12488
12489
12493
12498
12501
12502
12509
12510
12512
12515
12517
12520
12521
12522
12529
12530
12531
12533
12535
12536
12538
12539
12542
12544
12550
12551
12554
12555
12560
12565
12570
12572
12573
12574
12578
12579
12582
12583
12584
12588
12592
12595
12599
12600
12602
12608
12610
12611
12612
12613
12614
12617
12618
12619
12622
12625
12627
12630
12631
12632
12633
12634
12637
12639
12640
12642
12645
12648
12650
12651
12653
12654
12655
12656
12658
12659
12660
12663
12670
12671
12675
12676
12678
12679
12680
12681
12682
12689
12692
12701
12707
12708
12709
12710
12715
12717
12719
12721
12722
12724
12725
12728
12729
12731
12739
12741
12747
12748
12750
12751
12752
12753
12756
12759
12762
12765
12767
12770
12771
12776
12778
12779
12782
12785
12788
12790
12791
12792
12795
12804
12809
12811
12812
12816
12817
12818
12819
12820
12821
12822
12823
12824
12828
12830
12832
12833
12834
12835
12838
12839
12841
12844
12847
12849
12851
12853
12859
12860
12864
12867
12868
12870
12871
12872
12875
12876
12877
12878
12881
12882
12890
12899
12900
12909
12910
12914
12915
12916
12917
12919
12920
12923
12926
12929
12932
12934
12935
12938
12939
12942
12945
12947
12948
12949
12950
12951
12952
12954
12956
12958
12959
12962
12964
12967
12974
12975
12977
12979
12980
12981
12982
12984
12987
12989
12992
12993
12994
12996
13000
13001
13004
13007
13008
13010
13012
13017
13018
13022
13024
13025
13026
13028
13029
13030
13031
13032
13040
13045
13048
13050
13051
13056
13059
13062
13064
13065
13067
13068
13073
13074
13075
13077
13078
13080
13082
13083
13084
13085
13090
13093
13094
13096
13097
13098
13100
13101
13104
13106
13109
13120
13121
13123
13125
13126
13127
13129
13133
13136
13138
13141
13143
13145
13147
13148
13149
13152
13153
13155
13156
13158
13167
13170
13172
13174
13178
13179
13182
13185
13186
13187
13188
13189
13190
13192
13194
13196
13202
13203
13204
13206
13207
13208
13211
13215
13220
13221
13222
13223
13225
13229
13230
13232
13233
13234
13236
13237
13238
13239
13240
13241
13247
13251
13252
13253
13255
13256
13258
13262
13264
13265
13268
13269
13270
13273
13274
13277
13280
13281
13285
13287
13288
13289
13290
13291
13294
13306
13307
13308
13309
13311
13313
13314
13315
13324
13325
13326
13328
13332
13333
13334
13337
13339
13340
13341
13343
13344
13346
13347
13348
13349
13351
13355
13360
13361
13362
13363
13364
13365
13366
13367
13369
13370
13372
13373
13374
13378
13379
13380
13381
13385
13387
13388
13389
13390
13394
13399
13401
13404
13407
13409
13412
13416
13419
13420
13426
13431
13432
13433
13434
13436
13437
13439
13440
13441
13442
13443
13444
13445
13449
13450
13451
13457
13462
13463
13470
13472
13474
13475
13477
13478
13483
13486
13488
13489
13490
13491
13498
13499
13500
13501
13504
13506
13507
13509
13517
13518
13520
13522
13528
13529
13530
13531
13533
13536
13538
13539
13543
13545
13546
13552
13556
13557
13558
13560
13562
13565
13568
13569
13570
13571
13573
13574
13575
13577
13578
13579
13583
13585
13586
13589
13590
13593
13595
13599
13603
13605
13606
13607
13609
13610
13612
13613
13618
13625
13630
13634
13635
13637
13641
13643
13644
13649
13656
13660
13661
13663
13664
13665
13666
13667
13668
13670
13671
13673
13675
13677
13683
13684
13685
13688
13689
13691
13696
13698
13704
13707
13708
13711
13713
13718
13720
13723
13724
13725
13726
13727
13729
13731
13736
13737
13738
13739
13741
13743
13744
13746
13756
13757
13759
13761
13762
13763
13764
13765
13768
13770
13771
13773
13775
13776
13777
13778
13779
13781
13784
13785
13786
13787
13788
13791
13796
13798
13800
13801
13802
13804
13810
13812
13823
13825
13826
13827
13828
13829
13835
13836
13838
13839
13842
13843
13847
13850
13853
13855
13856
13858
13863
13866
13870
13873
13874
13877
13878
13882
13885
13888
13889
13890
13892
13893
13901
13904
13906
13907
13908
13909
13913
13916
13917
13919
13920
13921
13922
13923
13924
13925
13927
13928
13931
13933
13934
13935
13937
13940
13943
13945
13946
13947
13949
13950
13953
13955
13959
13961
13965
13967
13976
13977
13978
13979
13983
13984
13985
13987
13994
13997
13998
13999
14000
14003
14004
14005
14012
14014
14015
14016
14017
14019
14020
14022
14026
14030
14031
14033
14034
14035
14040
14041
14043
14044
14046
14047
14050
14052
14053
14058
14061
14063
14068
14069
14071
14073
14075
14076
14077
14078
14079
14084
14086
14088
14092
14093
14094
14095
14096
14099
14100
14102
14109
14110
14111
14113
14116
14120
14121
14122
14125
14126
14130
14131
14132
14133
14134
14135
14136
14139
14140
14144
14146
14150
14153
14154
14158
14160
14161
14164
14175
14178
14181
14184
14185
14186
14188
14189
14192
14195
14196
14197
14198
14200
14201
14203
14205
14212
14213
14216
14217
14218
14219
14224
14225
14226
14228
14230
14233
14234
14235
14238
14239
14241
14243
14244
14245
14250
14251
14253
14255
14256
14257
14259
14263
14267
14268
14272
14280
14283
14284
14285
14286
14288
14290
14293
14294
14296
14297
14299
14300
14301
14304
14306
14311
14313
14316
14317
14321
14324
14325
14330
14331
14332
14333
14336
14339
14340
14343
14349
14352
14353
14354
14358
14359
14360
14361
14362
14363
14366
14369
14372
14377
14379
14382
14383
14387
14391
14392
14393
14395
14396
14397
14400
14403
14404
14406
14407
14409
14411
14412
14413
14414
14415
14417
14420
14423
14424
14426
14427
14431
14440
14441
14443
14444
14447
14452
14454
14455
14458
14462
14463
14464
14465
14467
14468
14470
14472
14473
14476
14479
14481
14484
14490
14491
14495
14503
14504
14512
14513
14516
14517
14518
14520
14522
14523
14525
14526
14528
14529
14530
14531
14532
14533
14535
14536
14537
14538
14539
14540
14541
14542
14543
14546
14548
14549
14550
14559
14562
14563
14564
14565
14567
14568
14570
14571
14572
14573
14576
14577
14578
14589
14590
14593
14594
14595
14598
14602
14612
14614
14616
14617
14619
14620
14626
14629
14630
14635
14636
14637
14638
14640
14644
14647
14649
14650
14651
14652
14653
14656
14658
14659
14666
14670
14671
14672
14677
14678
14683
14689
14690
14693
14694
14695
14697
14698
14700
14702
14704
14710
14711
14712
14715
14718
14719
14720
14724
14726
14727
14728
14729
14730
14731
14732
14735
14737
14738
14742
14744
14746
14747
14748
14749
14750
14751
14752
14754
14756
14757
14763
14765
14766
14770
14771
14775
14776
14778
14781
14782
14786
14787
14792
14794
14795
14796
14797
14799
14809
14812
14813
14814
14815
14816
14819
14824
14827
14828
14829
14831
14832
14833
14834
14836
14839
14843
14844
14845
14846
14847
14848
14849
14859
14863
14866
14867
14870
14874
14875
14876
14877
14878
14880
14881
14882
14883
14884
14888
14889
14890
14891
14896
14899
14900
14901
14902
14903
14904
14905
14906
14908
14915
14916
14917
14924
14925
14926
14927
14932
14935
14937
14938
14939
14940
14941
14944
14945
14947
14948
14950
14951
14959
14962
14965
14967
14973
14974
14975
14976
14977
14981
14983
14987
14988
14990
14991
14992
14998
14999
15000
15006
15007
15008
15013
15016
15017
15022
15026
15027
15030
15032
15036
15039
15052
15053
15056
15058
15061
15062
15066
15067
15068
15071
15076
15077
15079
15080
15081
15082
15090
15092
15095
15097
15099
15100
15101
15103
15104
15106
15109
15114
15118
15120
15121
15129
15134
15135
15136
15139
15140
15142
15143
15145
15147
15148
15150
15154
15155
15156
15157
15165
15166
15168
15174
15179
15180
15181
15182
15185
15186
15187
15188
15195
15196
15201
15202
15205
15206
15208
15209
15210
15211
15214
15215
15216
15217
15221
15223
15229
15230
15232
15234
15235
15239
15240
15245
15249
15251
15253
15254
15258
15259
15261
15262
15264
15266
15267
15268
15269
15275
15276
15277
15280
15281
15282
15283
15284
15285
15290
15291
15296
15298
15302
15303
15305
15311
15315
15320
15322
15323
15324
15326
15329
15330
15333
15334
15335
15336
15337
15338
15339
15341
15345
15353
15356
15357
15364
15368
15369
15371
15372
15376
15379
15380
15381
15382
15383
15384
15385
15386
15387
15388
15397
15398
15399
15405
15407
15408
15409
15411
15415
15416
15419
15421
15423
15433
15434
15435
15436
15437
15442
15444
15446
15447
15448
15449
15450
15451
15453
15454
15455
15456
15458
15459
15460
15462
15466
15471
15473
15474
15476
15477
15479
15483
15486
15487
15492
15493
15494
15497
15498
15502
15504
15506
15508
15510
15511
15516
15517
15523
15526
15528
15529
15533
15534
15536
15538
15539
15542
15543
15549
15551
15552
15557
15559
15560
15561
15563
15564
15565
15566
15567
15570
15575
15577
15581
15582
15584
15586
15587
15588
15589
15591
15592
15593
15594
15595
15598
15599
15600
15601
15602
15608
15609
15610
15612
15614
15615
15616
15617
15620
15624
15625
15628
15630
15631
15633
15635
15639
15640
15644
15645
15646
15647
15648
15649
15651
15652
15653
15655
15659
15661
15662
15671
15674
15675
15682
15684
15685
15686
15688
15690
15693
15694
15695
15696
15697
15698
15699
15700
15702
15708
15710
15714
15716
15721
15722
15723
15725
15727
15728
15736
15737
15738
15741
15744
15745
15749
15753
15755
15757
15762
15763
15767
15769
15770
15775
15778
15782
15783
15784
15789
15790
15792
15793
15794
15795
15796
15801
15803
15804
15807
15808
15810
15812
15814
15819
15820
15821
15822
15827
15828
15829
15830
15831
15833
15837
15838
15843
15845
15849
15852
15856
15859
15860
15864
15865
15866
15867
15868
15869
15871
15875
15877
15880
15882
15885
15886
15888
15889
15892
15893
15894
15898
15900
15902
15903
15908
15912
15914
15915
15921
15922
15925
15926
15929
15931
15933
15934
15935
15937
15938
15940
15943
15944
15945
15947
15948
15949
15951
15953
15958
15959
15961
15967
15969
15970
15971
15972
15973
15977
15978
15984
15985
15987
15990
15991
15992
15994
15996
15997
15999
16000
16004
16014
16016
16017
16018
16019
16020
16023
16024
16027
16030
16031
16032
16033
16039
16041
16043
16044
16045
16048
16049
16050
16052
16054
16055
16060
16062
16064
16065
16066
16068
16072
16073
16079
16082
16087
16088
16094
16095
16097
16098
16102
16103
16107
16108
16111
16112
16113
16114
16115
16116
16117
16118
16119
16120
16123
16124
16128
16130
16132
16133
16134
16139
16141
16142
16143
16148
16150
16154
16155
16157
16158
16159
16168
16169
16170
16171
16172
16174
16175
16177
16179
16182
16183
16184
16185
16186
16187
16188
16192
16193
16198
16199
16202
16205
16206
16209
16215
16217
16219
16221
16222
16223
16227
16229
16232
16233
16235
16236
16238
16241
16245
16249
16250
16252
16254
16255
16256
16257
16259
16260
16263
16265
16269
16274
16279
16281
16285
16286
16287
16288
16290
16292
16293
16294
16295
16297
16298
16302
16307
16309
16311
16313
16315
16319
16323
16326
16329
16335
16336
16338
16339
16340
16341
16343
16344
16345
16347
16349
16350
16351
16352
16354
16356
16357
16359
16365
16366
16367
16371
16377
16380
16382
16383
16385
16387
16388
16389
16390
16391
16393
16395
16400
16401
16404
16405
16409
16410
16412
16415
16416
16419
16420
16421
16422
16426
16435
16439
16443
16445
16446
16449
16451
16453
16459
16460
16461
16462
16465
16470
16474
16476
16481
16482
16486
16488
16491
16493
16494
16497
16501
16502
16505
16508
16513
16514
16515
16517
16518
16521
16522
16523
16531
16532
16534
16535
16536
16538
16539
16541
16543
16545
16548
16549
16551
16552
16553
16554
16555
16561
16562
16563
16564
16566
16568
16571
16572
16575
16579
16581
16582
16584
16586
16587
16588
16589
16592
16593
16597
16598
16600
16602
16610
16614
16615
16625
16626
16627
16632
16633
16634
16636
16637
16641
16642
16643
16645
16646
16648
16651
16653
16654
16655
16658
16659
16662
16663
16666
16667
16668
16669
16672
16676
16677
16678
16679
16683
16684
16694
16700
16701
16704
16708
16709
16713
16715
16716
16718
16719
16721
16723
16725
16732
16733
16734
16736
16740
16743
16744
16745
16748
16749
16750
16752
16753
16758
16763
16767
16768
16769
16771
16772
16775
16778
16779
16785
16790
16791
16792
16795
16796
16797
16799
16801
16802
16805
16812
16814
16815
16818
16821
16822
16823
16825
16826
16829
16831
16832
16833
16834
16837
16838
16839
16840
16842
16843
16851
16853
16860
16862
16865
16866
16868
16873
16876
16877
16878
16880
16881
16882
16883
16884
16886
16887
16889
16890
16892
16893
16894
16895
16896
16898
16901
16902
16904
16906
16909
16910
16912
16914
16920
16922
16926
16935
16938
16939
16947
16948
16949
16952
16953
16954
16960
16961
16963
16967
16968
16969
16972
16973
16974
16975
16977
16978
16979
16982
16984
16987
16988
16992
16993
16994
16996
17001
17006
17007
17010
17011
17013
17016
17017
17018
17020
17024
17025
17031
17034
17035
17038
17042
17046
17047
17049
17052
17056
17062
17064
17065
17068
17069
17070
17071
17076
17081
17082
17083
17084
17086
17089
17091
17092
17095
17097
17100
17106
17107
17112
17117
17118
17119
17120
17121
17126
17128
17130
17133
17135
17138
17145
17146
17147
17152
17153
17154
17155
17159
17160
17161
17163
17164
17165
17166
17167
17168
17169
17170
17173
17185
17187
17188
17189
17190
17191
17194
17200
17201
17202
17203
17209
17211
17214
17215
17216
17218
17221
17223
17225
17227
17228
17229
17230
17231
17232
17233
17234
17236
17240
17245
17246
17250
17251
17252
17253
17257
17259
17260
17268
17269
17270
17271
17273
17276
17278
17281
17290
17292
17294
17296
17298
17310
17313
17314
17317
17319
17321
17322
17323
17325
17326
17327
17328
17329
17330
17334
17339
17343
17344
17345
17347
17348
17351
17352
17355
17358
17359
17363
17364
17365
17366
17369
17371
17374
17375
17378
17380
17382
17383
17385
17386
17387
17388
17389
17391
17392
17393
17396
17397
17398
17402
17405
17408
17411
17412
17413
17414
17415
17416
17417
17420
17422
17424
17426
17427
17430
17437
17438
17440
17441
17444
17445
17447
17448
17449
17450
17455
17459
17460
17461
17463
17465
17466
17472
17474
17475
17476
17478
17479
17480
17485
17487
17488
17491
17493
17494
17496
17498
17501
17502
17503
17505
17506
17508
17509
17512
17513
17516
17518
17520
17523
17524
17525
17527
17528
17530
17535
17536
17537
17538
17539
17543
17545
17547
17549
17551
17552
17553
17554
17556
17558
17559
17560
17561
17564
17566
17569
17571
17572
17573
17574
17575
17576
17577
17578
17580
17583
17585
17586
17588
17589
17592
17595
17596
17598
17599
17600
17605
17606
17607
17608
17609
17610
17612
17613
17617
17618
17619
17620
17621
17622
17623
17626
17627
17628
17631
17634
17637
17639
17640
17641
17643
17646
17647
17648
17650
17651
17656
17659
17661
17663
17666
17667
17670
17671
17672
17674
17675
17676
17678
17680
17681
17682
17685
17689
17692
17693
17695
17696
17700
17701
17702
17705
17711
17712
17715
17717
17719
17725
17726
17727
17729
17730
17733
17734
17737
17744
17746
17751
17752
17759
17760
17765
17771
17772
17777
17778
17783
17784
17786
17787
17788
17789
17790
17792
17793
17796
17797
17798
17799
17801
17805
17818
17819
17822
17823
17825
17826
17836
17838
17841
17844
17848
17849
17850
17852
17857
17862
17866
17869
17878
17883
17891
17896
17897
17900
17901
17902
17905
17917
17921
17928
17932
17933
17934
17938
17941
17942
17945
17954
17955
17956
17960
17961
17965
17968
17969
17972
17973
17974
17975
17979
17981
17982
17985
17988
17994
17995
17996
17997
17999
18002
18004
18009
18010
18011
18012
18013
18014
18015
18016
18020
18022
18027
18034
18036
18038
18041
18043
18044
18048
18058
18059
18062
18063
18070
18071
18073
18074
18076
18077
18079
18080
18083
18086
18088
18089
18091
18092
18094
18096
18100
18104
18106
18111
18112
18113
18115
18116
18120
18121
18123
18124
18125
18132
18133
18134
18135
18141
18142
18147
18150
18156
18161
18166
18173
18174
18175
18181
18182
18185
18188
18190
18193
18197
18199
18200
18206
18211
18212
18217
18224
18226
18229
18230
18232
18234
18235
18236
18237
18244
18246
18248
18251
18252
18255
18256
18260
18262
18268
18270
18272
18273
18274
18277
18278
18279
18284
18285
18286
18290
18292
18293
18295
18296
18297
18298
18299
18306
18308
18310
18311
18312
18317
18318
18320
18321
18323
18324
18327
18328
18330
18332
18335
18339
18340
18343
18346
18350
18352
18353
18356
18357
18358
18359
18360
18363
18368
18369
18370
18371
18372
18374
18377
18381
18382
18385
18386
18388
18389
18392
18394
18395
18398
18401
18402
18403
18406
18410
18412
18413
18414
18418
18419
18423
18425
18426
18429
18431
18432
18433
18434
18435
18436
18437
18442
18443
18445
18451
18452
18453
18457
18458
18459
18464
18466
18467
18468
18469
18470
18471
18481
18482
18488
18489
18490
18491
18494
18495
18497
18498
18499
18500
18501
18505
18506
18507
18513
18514
18515
18517
18520
18521
18522
18523
18527
18528
18529
18531
18532
18540
18541
18542
18544
18546
18552
18556
18558
18559
18565
18569
18571
18572
18573
18574
18575
18576
18577
18579
18580
18581
18584
18585
18587
18589
18590
18591
18592
18594
18595
18596
18597
18598
18599
18601
18606
18607
18608
18609
18610
18612
18615
18623
18624
18625
18626
18627
18628
18632
18633
18634
18641
18642
18644
18652
18658
18665
18666
18667
18668
18670
18675
18681
18682
18685
18687
18688
18691
18693
18694
18695
18697
18698
18701
18702
18705
18706
18708
18712
18715
18717
18721
18722
18724
18729
18731
18736
18738
18739
18740
18741
18742
18743
18745
18749
18750
18753
18754
18757
18763
18764
18765
18769
18770
18773
18774
18779
18783
18785
18787
18790
18794
18798
18800
18802
18804
18807
18808
18816
18817
18821
18822
18823
18826
18827
18828
18830
18832
18833
18834
18836
18837
18838
18845
18847
18848
18850
18851
18853
18854
18855
18856
18868
18874
18877
18880
18882
18883
18886
18887
18890
18891
18892
18895
18896
18897
18898
18901
18902
18904
18906
18908
18913
18915
18919
18922
18923
18924
18929
18930
18932
18934
18935
18936
18939
18940
18941
18944
18945
18947
18948
18949
18951
18954
18955
18962
18963
18964
18965
18967
18969
18970
18972
18976
18980
18983
18991
18992
18995
18996
18997
18999
19000
19002
19003
19005
19008
19009
19010
19013
19014
19015
19016
19018
19019
19020
19021
19022
19028
19029
19031
19033
19035
19036
19040
19044
19045
19053
19058
19059
19061
19063
19066
19067
19069
19070
19071
19072
19073
19074
19075
19076
19078
19080
19081
19082
19083
19085
19088
19092
19093
19095
19096
19099
19100
19102
19103
19107
19108
19114
19115
19116
19125
19128
19129
19130
19132
19133
19135
19138
19141
19142
19146
19147
19148
19149
19153
19156
19158
19160
19166
19168
19170
19171
19173
19177
19179
19180
19184
19185
19187
19189
19191
19192
19193
19194
19195
19200
19202
19203
19205
19208
19210
19211
19214
19215
19218
19220
19226
19227
19228
19231
19233
19234
19239
19240
19241
19243
19252
19258
19262
19266
19272
19276
19278
19280
19286
19290
19291
19295
19299
19300
19304
19305
19307
19308
19310
19311
19313
19315
19318
19319
19321
19322
19323
19325
19326
19329
19332
19337
19340
19344
19345
19348
19349
19351
19353
19358
19361
19362
19364
19375
19377
19380
19381
19382
19386
19387
19388
19390
19391
19392
19393
19394
19397
19400
19401
19404
19411
19413
19414
19415
19418
19420
19421
19422
19423
19424
19425
19426
19430
19431
19433
19436
19440
19443
19445
19449
19454
19455
19461
19462
19468
19469
19470
19471
19480
19483
19485
19487
19488
19491
19494
19495
19496
19497
19498
19499
19501
19502
19503
19504
19508
19510
19512
19516
19517
19518
19522
19524
19526
19535
19537
19539
19540
19546
19554
19555
19556
19557
19558
19564
19565
19566
19568
19569
19571
19572
19574
19575
19576
19577
19578
19579
19584
19586
19587
19590
19591
19594
19597
19598
19600
19602
19603
19605
19606
19607
19610
19612
19615
19618
19619
19620
19621
19627
19632
19633
19636
19641
19647
19648
19649
19652
19653
19657
19658
19659
19660
19663
19664
19666
19667
19668
19669
19672
19674
19678
19682
19689
19690
19692
19702
19704
19705
19706
19711
19712
19715
19716
19718
19725
19726
19727
19728
19732
19733
19737
19740
19741
19743
19744
19745
19748
19749
19750
19751
19757
19759
19760
19761
19762
19763
19765
19766
19770
19771
19776
19777
19778
19780
19781
19785
19786
19787
19795
19797
19801
19802
19803
19804
19806
19809
19810
19812
19813
19814
19818
19821
19824
19825
19829
19830
19831
19836
19837
19838
19839
19840
19845
19846
19847
19850
19852
19853
19855
19857
19858
19859
19860
19862
19863
19864
19866
19869
19870
19873
19879
19882
19883
19888
19890
19892
19893
19894
19895
19897
19899
19911
19912
19916
19917
19918
19922
19923
19925
19926
19927
19928
19935
19936
19937
19942
19944
19951
19953
19954
19955
19962
19965
19966
19967
19968
19969
19973
19974
19979
19985
19987
19989
19994
19995
20001
20002
20003
20004
20006
20010
20011
20012
20013
20014
20016
20017
20024
20026
20027
20028
20029
20033
20036
20038
20042
20043
20049
20057
20058
20059
20061
20062
20063
20065
20068
20073
20074
20075
20077
20078
20079
20086
20090
20091
20092
20094
20095
20099
20100
20101
20106
20109
20111
20115
20116
20117
20119
20124
20125
20126
20129
20131
20132
20133
20137
20145
20146
20147
20151
20153
20154
20160
20162
20163
20164
20165
20166
20170
20172
20173
20174
20175
20179
20180
20181
20183
20186
20187
20191
20195
20197
20198
20199
20200
20203
20206
20208
20209
20210
20211
20212
20213
20216
20217
20219
20220
20221
20222
20223
20226
20227
20228
20229
20230
20233
20235
20238
20243
20244
20249
20250
20252
20253
20254
20255
20256
20258
20263
20269
20271
20272
20273
20277
20278
20279
20280
20283
20284
20288
20290
20291
20301
20302
20304
20305
20307
20311
20315
20316
20321
20323
20324
20326
20327
20328
20331
20333
20334
20337
20341
20342
20343
20347
20349
20351
20354
20355
20361
20366
20367
20368
20369
20370
20372
20375
20376
20377
20378
20381
20384
20385
20386
20390
20391
20395
20397
20398
20401
20402
20404
20405
20406
20410
20412
20415
20423
20424
20427
20428
20429
20430
20432
20433
20440
20444
20455
20458
20463
20464
20465
20466
20467
20469
20470
20471
20473
20474
20483
20484
20489
20490
20492
20493
20499
20503
20508
20509
20510
20513
20515
20516
20517
20519
20520
20522
20526
20529
20530
20533
20536
20538
20540
20541
20543
20544
20545
20546
20547
20548
20549
20550
20551
20556
20557
20558
20560
20563
20564
20566
20569
20571
20572
20574
20578
20579
20582
20587
20589
20590
20595
20597
20599
20601
20606
20607
20608
20609
20610
20611
20612
20613
20614
20615
20618
20621
20623
20624
20626
20627
20629
20631
20633
20635
20639
20641
20647
20649
20650
20653
20654
20655
20660
20661
20662
20663
20666
20667
20668
20670
20672
20673
20678
20679
20680
20681
20684
20685
20690
20692
20702
20706
20712
20713
20714
20715
20716
20718
20720
20721
20722
20723
20724
20725
20728
20729
20731
20734
20735
20737
20738
20739
20740
20741
20743
20744
20748
20750
20751
20752
20753
20755
20756
20760
20763
20764
20765
20767
20769
20771
20772
20777
20778
20781
20783
20785
20786
20793
20795
20796
20797
20798
20799
20800
20802
20803
20805
20811
20812
20813
20815
20816
20817
20818
20819
20820
20822
20823
20826
20828
20829
20834
20837
20838
20840
20842
20843
20844
20845
20847
20849
20852
20853
20854
20858
20859
20860
20862
20863
20864
20867
20871
20872
20873
20875
20877
20878
20879
20882
20885
20886
20888
20890
20892
20899
20900
20901
20906
20907
20908
20909
20910
20911
20912
20918
20919
20924
20928
20937
20939
20940
20941
20942
20944
20945
20949
20951
20953
20954
20955
20958
20959
20961
20965
20966
20967
20968
20970
20973
20974
20975
20977
20979
20983
20985
20987
20992
20993
20996
20999
21000
21001
21006
21007
21011
21017
21018
21019
21021
21022
21024
21025
21026
21027
21030
21031
21032
21033
21035
21041
21050
21051
21052
21054
21056
21058
21061
21062
21063
21064
21066
21067
21071
21073
21074
21076
21077
21078
21079
21081
21083
21085
21087
21088
21090
21093
21094
21096
21097
21100
21101
21103
21104
21106
21107
21108
21111
21112
21117
21118
21119
21120
21124
21126
21127
21132
21139
21140
21145
21146
21147
21150
21151
21154
21156
21157
21159
21160
21163
21166
21168
21169
21173
21174
21176
21178
21179
21180
21181
21183
21184
21185
21188
21197
21198
21202
21203
21205
21206
21207
21213
21217
21219
21221
21223
21224
21226
21229
21230
21231
21232
21233
21234
21239
21241
21248
21264
21267
21270
21271
21273
21274
21275
21276
21277
21278
21279
21280
21293
21294
21295
21296
21299
21300
21301
21305
21306
21310
21311
21312
21316
21318
21320
21321
21323
21324
21329
21331
21337
21338
21340
21342
21343
21344
21346
21348
21351
21352
21358
21359
21362
21364
21366
21370
21371
21372
21374
21375
21376
21377
21378
21379
21381
21382
21384
21385
21393
21395
21399
21403
21406
21407
21410
21412
21417
21419
21420
21423
21426
21429
21441
21442
21445
21446
21447
21448
21451
21452
21455
21456
21460
21461
21463
21471
21472
21474
21477
21478
21479
21482
21485
21487
21494
21495
21496
21497
21499
21503
21504
21506
21512
21515
21516
21521
21524
21525
21526
21527
21528
21530
21532
21533
21539
21540
21541
21542
21556
21557
21561
21562
21563
21565
21566
21570
21572
21573
21574
21576
21579
21583
21587
21588
21591
21593
21594
21595
21597
21602
21612
21614
21615
21616
21620
21621
21622
21623
21626
21627
21635
21643
21645
21646
21647
21649
21650
21652
21653
21655
21657
21659
21666
21667
21668
21669
21670
21671
21672
21674
21676
21680
21681
21687
21688
21689
21692
21696
21698
21700
21701
21702
21705
21710
21713
21714
21716
21717
21721
21722
21723
21724
21726
21727
21729
21732
21736
21740
21741
21742
21743
21744
21747
21751
21752
21754
21755
21756
21757
21758
21759
21761
21764
21765
21766
21776
21779
21781
21782
21783
21784
21790
21791
21798
21799
21802
21806
21807
21809
21811
21817
21818
21821
21822
21823
21825
21826
21827
21828
21829
21830
21835
21837
21840
21841
21842
21845
21846
21848
21849
21850
21852
21854
21855
21861
21862
21865
21866
21867
21869
21871
21872
21873
21875
21876
21877
21879
21880
21882
21883
21884
21886
21888
21889
21890
21891
21894
21895
21903
21904
21908
21909
21914
21918
21922
21923
21926
21929
21932
21936
21937
21942
21947
21948
21950
21953
21954
21959
21964
21965
21966
21967
21969
21971
21972
21974
21976
21977
21978
21981
21982
21991
21993
21997
22004
22008
22009
22016
22019
22020
22021
22022
22032
22034
22036
22039
22040
22041
22048
22050
22051
22052
22054
22055
22056
22058
22061
22064
22066
22067
22068
22069
22070
22072
22074
22075
22077
22081
22082
22083
22085
22087
22092
22093
22096
22097
22098
22100
22106
22107
22108
22116
22117
22122
22125
22128
22129
22131
22135
22136
22140
22142
22143
22144
22145
22149
22156
22157
22161
22162
22163
22165
22170
22172
22173
22174
22176
22179
22180
22181
22183
22185
22187
22188
22190
22193
22194
22195
22196
22197
22199
22200
22201
22202
22204
22207
22208
22209
22210
22212
22214
22217
22221
22222
22223
22224
22226
22227
22235
22236
22237
22238
22243
22245
22250
22251
22252
22256
22262
22264
22265
22270
22274
22275
22276
22279
22284
22285
22286
22287
22292
22293
22297
22298
22301
22303
22305
22306
22307
22308
22310
22318
22320
22321
22324
22326
22328
22331
22332
22333
22334
22335
22336
22337
22339
22340
22341
22343
22344
22350
22351
22353
22355
22358
22359
22361
22362
22363
22364
22369
22372
22373
22374
22377
22378
22383
22384
22385
22386
22387
22390
22391
22393
22400
22403
22404
22407
22408
22410
22411
22412
22413
22415
22419
22420
22422
22424
22428
22430
22431
22432
22433
22442
22443
22444
22446
22447
22449
22450
22455
22456
22457
22462
22463
22465
22467
22471
22474
22478
22479
22480
22490
22492
22495
22497
22498
22501
22502
22504
22506
22507
22508
22510
22511
22513
22514
22515
22520
22522
22523
22525
22526
22527
22528
22530
22533
22534
22536
22537
22539
22540
22542
22543
22547
22549
22553
22554
22555
22556
22557
22566
22568
22569
22572
22574
22576
22578
22579
22582
22583
22585
22586
22589
22590
22591
22594
22595
22600
22601
22603
22604
22605
22606
22607
22612
22614
22615
22620
22622
22624
22625
22626
22627
22628
22633
22634
22636
22637
22639
22640
22647
22651
22653
22654
22657
22659
22660
22662
22664
22665
22666
22667
22670
22671
22673
22674
22675
22676
22677
22680
22681
22682
22683
22687
22688
22689
22690
22702
22704
22705
22706
22707
22709
22712
22713
22715
22718
22720
22721
22722
22723
22724
22725
22730
22731
22735
22737
22739
22744
22745
22748
22753
22755
22756
22757
22758
22759
22760
22761
22762
22763
22765
22766
22767
22770
22773
22774
22775
22778
22784
22786
22787
22788
22789
22793
22794
22795
22799
22800
22804
22806
22808
22810
22811
22813
22815
22816
22817
22822
22823
22825
22826
22828
22830
22833
22836
22838
22844
22846
22847
22853
22854
22855
22856
22860
22862
22863
22864
22865
22866
22869
22870
22871
22872
22873
22874
22875
22878
22879
22880
22885
22886
22887
22888
22891
22895
22896
22899
22902
22903
22908
22912
22914
22915
22916
22917
22918
22919
22924
22925
22929
22930
22933
22943
22945
22947
22951
22952
22957
22963
22966
22968
22970
22974
22975
22978
22979
22988
22990
22991
22992
22996
22997
22998
23000
23002
23004
23005
23007
23011
23015
23016
23019
23021
23022
23024
23027
23028
23029
23031
23036
23037
23038
23039
23041
23042
23045
23046
23048
23049
23050
23051
23053
23054
23057
23058
23059
23062
23063
23064
23067
23070
23071
23073
23075
23078
23081
23082
23085
23087
23088
23091
23092
23096
23101
23102
23104
23105
23110
23111
23112
23113
23114
23119
23121
23123
23129
23131
23132
23133
23134
23139
23141
23142
23143
23146
23147
23152
23156
23157
23158
23161
23162
23167
23169
23170
23171
23173
23177
23179
23182
23185
23186
23193
23194
23196
23197
23200
23201
23207
23213
23214
23215
23216
23217
23219
23220
23221
23222
23224
23225
23226
23227
23228
23231
23232
23234
23235
23237
23241
23247
23250
23251
23252
23253
23256
23259
23260
23262
23263
23264
23266
23269
23273
23277
23283
23285
23288
23289
23290
23291
23292
23293
23296
23298
23299
23300
23301
23302
23306
23307
23311
23312
23313
23317
23318
23319
23320
23325
23326
23328
23330
23332
23335
23338
23339
23341
23345
23348
23349
23356
23357
23358
23359
23360
23361
23363
23366
23370
23371
23379
23383
23384
23385
23390
23394
23395
23398
23399
23400
23402
23404
23405
23408
23413
23414
23415
23416
23419
23421
23427
23428
23432
23433
23435
23438
23440
23441
23446
23447
23449
23450
23451
23455
23458
23459
23464
23467
23469
23476
23479
23480
23481
23482
23485
23491
23493
23495
23497
23498
23500
23502
23504
23513
23514
23518
23521
23522
23523
23524
23527
23528
23532
23541
23542
23549
23550
23551
23554
23555
23562
23565
23577
23578
23579
23580
23582
23583
23585
23588
23590
23593
23596
23599
23600
23606
23607
23619
23621
23623
23632
23633
23637
23641
23642
23643
23644
23648
23649
23650
23651
23655
23656
23658
23659
23660
23664
23665
23668
23669
23671
23672
23675
23678
23679
23680
23682
23691
23692
23694
23695
23699
23700
23701
23702
23707
23708
23710
23711
23712
23715
23719
23720
23722
23723
23729
23730
23736
23738
23739
23747
23752
23753
23755
23757
23760
23761
23762
23764
23766
23767
23770
23772
23775
23776
23783
23784
23786
23787
23791
23792
23793
23794
23797
23798
23800
23801
23805
23806
23810
23811
23814
23815
23819
23820
23821
23822
23823
23827
23828
23829
23830
23831
23832
23834
23835
23836
23838
23842
23844
23845
23849
23854
23857
23861
23863
23867
23868
23869
23871
23875
23876
23879
23881
23883
23884
23885
23892
23893
23894
23895
23897
23899
23903
23905
23907
23912
23913
23916
23917
23918
23920
23921
23924
23926
23927
23930
23935
23936
23938
23942
23946
23948
23949
23950
23951
23955
23956
23958
23961
23962
23963
23964
23965
23966
23967
23968
23971
23974
23975
23976
23977
23982
23986
23988
23993
23995
23996
23999
24008
24009
24011
24012
24014
24016
24023
24029
24030
24034
24035
24036
24037
24038
24042
24043
24045
24047
24055
24066
24069
24070
24076
24078
24079
24080
24082
24083
24085
24087
24088
24091
24094
24095
24096
24097
24098
24101
24103
24106
24107
24108
24109
24110
24112
24113
24114
24116
24118
24119
24120
24121
24123
24125
24130
24132
24133
24134
24138
24139
24141
24143
24144
24145
24146
24147
24154
24155
24159
24163
24164
24166
24168
24169
24171
24172
24173
24174
24177
24178
24179
24180
24183
24188
24189
24193
24194
24198
24210
24211
24214
24217
24219
24221
24222
24228
24229
24230
24231
24233
24235
24236
24237
24241
24242
24243
24245
24250
24252
24253
24255
24257
24258
24259
24261
24262
24263
24265
24266
24267
24269
24273
24274
24275
24279
24282
24283
24287
24288
24296
24298
24299
24300
24301
24302
24307
24308
24311
24315
24318
24322
24323
24324
24325
24326
24327
24333
24335
24338
24342
24346
24351
24355
24357
24363
24365
24367
24371
24373
24374
24375
24376
24377
24378
24379
24383
24384
24392
24394
24395
24397
24398
24399
24408
24410
24411
24412
24415
24418
24420
24421
24422
24423
24424
24425
24428
24429
24431
24435
24439
24440
24441
24444
24445
24448
24449
24452
24455
24459
24460
24461
24462
24469
24472
24473
24476
24478
24479
24483
24492
24493
24497
24498
24499
24500
24505
24507
24509
24511
24514
24515
24521
24522
24523
24524
24526
24528
24529
24530
24533
24538
24539
24543
24544
24550
24551
24552
24553
24557
24558
24559
24562
24564
24566
24570
24573
24583
24585
24587
24589
24590
24591
24592
24595
24597
24598
24600
24601
24607
24611
24613
24614
24620
24624
24626
24630
24632
24637
24638
24639
24640
24647
24650
24651
24652
24656
24657
24661
24663
24664
24665
24666
24667
24671
24673
24674
24676
24679
24680
24682
24684
24685
24686
24687
24690
24692
24693
24697
24698
24699
24702
24704
24707
24713
24716
24717
24718
24721
24723
24724
24725
24726
24727
24730
24733
24734
24737
24738
24739
24740
24743
24744
24745
24746
24748
24751
24752
24754
24757
24758
24761
24766
24770
24771
24774
24776
24779
24782
24783
24785
24787
24790
24791
24794
24796
24803
24808
24809
24811
24817
24820
24822
24823
24827
24830
24831
24832
24834
24837
24838
24845
24847
24848
24852
24856
24857
24859
24860
24861
24862
24863
24865
24866
24867
24873
24874
24876
24877
24879
24883
24885
24887
24888
24891
24892
24895
24897
24898
24899
24902
24904
24906
24907
24912
24918
24924
24926
24928
24931
24932
24933
24934
24936
24937
24939
24943
24944
24949
24950
24954
24956
24957
24958
24959
24962
24964
24966
24968
24978
24980
24987
24992
24993
24994
24995
24998
25000
25001
25003
25007
25008
25013
25017
25018
25019
25024
25027
25032
25033
25035
25036
25037
25040
25041
25046
25048
25049
25050
25051
25054
25057
25059
25060
25062
25065
25066
25069
25070
25071
25072
25074
25078
25081
25082
25083
25084
25085
25088
25092
25093
25094
25096
25097
25098
25106
25109
25110
25111
25115
25118
25121
25122
25124
25126
25130
25131
25132
25133
25134
25135
25136
25137
25139
25141
25143
25144
25145
25146
25147
25149
25150
25151
25152
25153
25154
25158
25161
25163
25166
25167
25168
25171
25172
25174
25175
25176
25180
25181
25183
25184
25188
25193
25195
25198
25199
25200
25202
25204
25206
25208
25210
25214
25215
25216
25218
25223
25228
25230
25234
25235
25237
25238
25239
25240
25241
25245
25246
25250
25251
25253
25255
25256
25258
25259
25260
25262
25263
25267
25268
25273
25277
25282
25283
25284
25292
25294
25295
25296
25299
25302
25303
25305
25306
25308
25310
25312
25313
25319
25323
25326
25329
25330
25332
25340
25342
25344
25345
25346
25348
25350
25351
25354
25356
25358
25363
25364
25365
25368
25369
25374
25376
25379
25381
25383
25384
25386
25388
25389
25390
25392
25393
25394
25395
25396
25397
25398
25400
25404
25407
25408
25409
25412
25413
25415
25418
25420
25421
25422
25423
25425
25426
25427
25428
25431
25432
25433
25438
25439
25443
25450
25451
25452
25453
25454
25456
25458
25461
25463
25468
25472
25474
25481
25482
25485
25486
25490
25494
25500
25501
25502
25503
25504
25505
25511
25512
25513
25517
25518
25522
25526
25528
25531
25533
25534
25536
25537
25538
25539
25543
25547
25548
25549
25551
25553
25554
25555
25556
25559
25561
25563
25564
25565
25566
25569
25570
25571
25572
25573
25574
25588
25589
25590
25591
25596
25597
25600
25602
25603
25604
25605
25607
25609
25610
25611
25617
25618
25619
25622
25625
25626
25628
25629
25631
25633
25634
25635
25636
25637
25639
25640
25641
25642
25645
25646
25648
25650
25652
25654
25655
25656
25661
25663
25666
25667
25668
25670
25671
25673
25675
25677
25687
25689
25690
25691
25694
25696
25702
25706
25709
25710
25711
25715
25716
25720
25721
25722
25723
25724
25725
25726
25727
25728
25729
25731
25732
25733
25736
25737
25739
25740
25742
25745
25747
25753
25754
25760
25762
25764
25766
25769
25770
25771
25772
25776
25777
25778
25782
25783
25785
25788
25789
25790
25794
25795
25796
25797
25798
25801
25802
25803
25805
25806
25809
25811
25816
25817
25823
25825
25826
25830
25831
25832
25833
25835
25837
25838
25839
25840
25841
25842
25843
25846
25848
25850
25851
25855
25857
25863
25867
25869
25870
25871
25872
25875
25877
25878
25880
25881
25883
25885
25886
25887
25892
25893
25894
25895
25896
25897
25898
25907
25908
25909
25910
25911
25914
25915
25920
25922
25927
25928
25932
25934
25936
25940
25941
25944
25945
25946
25947
25949
25954
25955
25959
25960
25961
25963
25964
25966
25968
25970
25974
25976
25977
25978
25981
25982
25986
25989
25994
25997
25998
26000
26001
26002
26003
26005
26007
26008
26012
26013
26022
26024
26027
26028
26029
26030
26031
26032
26035
26037
26039
26040
26042
26043
26046
26051
26053
26057
26063
26065
26068
26069
26070
26071
26073
26079
26080
26084
26085
26088
26090
26091
26092
26093
26094
26099
26102
26104
26105
26107
26109
26115
26118
26121
26122
26125
26126
26127
26128
26131
26132
26138
26139
26144
26145
26148
26150
26156
26158
26162
26166
26169
26170
26177
26180
26181
26182
26185
26186
26187
26188
26189
26191
26192
26193
26198
26199
26200
26202
26203
26204
26209
26210
26212
26213
26214
26217
26221
26223
26225
26227
26228
26229
26230
26231
26233
26234
26236
26237
26238
26239
26244
26246
26247
26248
26256
26258
26259
26261
26262
26263
26266
26268
26269
26271
26272
26274
26275
26278
26280
26281
26282
26290
26291
26292
26293
26295
26297
26298
26300
26301
26303
26304
26306
26308
26309
26310
26314
26315
26317
26318
26323
26326
26327
26331
26332
26336
26337
26338
26341
26342
26343
26344
26348
26351
26352
26354
26358
26359
26362
26364
26365
26367
26369
26372
26373
26374
26375
26381
26383
26389
26395
26396
26399
26400
26402
26407
26409
26416
26422
26424
26425
26428
26430
26434
26438
26439
26443
26444
26452
26453
26454
26456
26457
26459
26460
26461
26467
26472
26476
26477
26479
26485
26489
26491
26494
26495
26496
26497
26498
26499
26512
26513
26514
26515
26517
26518
26521
26522
26523
26524
26527
26528
26530
26531
26532
26534
26535
26536
26541
26542
26543
26544
26546
26547
26548
26556
26560
26561
26566
26569
26571
26576
26579
26581
26582
26583
26584
26585
26586
26590
26593
26595
26598
26599
26600
26603
26604
26605
26607
26608
26614
26616
26618
26619
26623
26625
26626
26627
26628
26629
26630
26631
26632
26633
26634
26639
26642
26643
26644
26653
26654
26660
26661
26662
26664
26665
26667
26668
26671
26675
26677
26681
26685
26689
26690
26694
26701
26702
26704
26705
26706
26712
26713
26715
26720
26723
26724
26726
26727
26728
26732
26733
26736
26737
26739
26741
26746
26747
26750
26751
26752
26753
26754
26755
26756
26758
26763
26770
26771
26773
26775
26776
26780
26781
26782
26786
26787
26788
26791
26799
26803
26812
26815
26817
26820
26821
26824
26826
26827
26829
26831
26833
26834
26835
26837
26840
26846
26847
26849
26850
26851
26853
26855
26857
26860
26861
26867
26869
26872
26873
26874
26876
26877
26878
26880
26881
26884
26886
26888
26889
26890
26891
26898
26900
26902
26904
26907
26908
26911
26915
26919
26920
26921
26922
26924
26925
26926
26928
26929
26937
26939
26943
26945
26946
26947
26948
26949
26950
26951
26952
26953
26959
26960
26961
26962
26964
26965
26967
26971
26974
26975
26979
26980
26981
26982
26984
26986
26988
26989
26995
26996
27001
27002
27003
27008
27009
27010
27011
27015
27016
27017
27018
27022
27023
27024
27025
27026
27027
27028
27029
27030
27031
27032
27034
27035
27037
27042
27043
27044
27045
27047
27050
27051
27052
27053
27061
27065
27069
27070
27072
27073
27082
27083
27084
27085
27086
27087
27091
27096
27097
27100
27101
27104
27105
27111
27112
27114
27124
27125
27128
27130
27131
27132
27133
27135
27136
27139
27141
27144
27145
27152
27162
27166
27168
27172
27173
27174
27177
27178
27180
27184
27190
27195
27196
27197
27200
27201
27205
27207
27208
27210
27211
27212
27214
27215
27216
27217
27221
27224
27230
27233
27236
27238
27244
27245
27246
27250
27252
27256
27263
27266
27273
27275
27276
27277
27278
27279
27280
27284
27285
27286
27291
27293
27297
27298
27299
27304
27306
27307
27308
27309
27311
27314
27317
27323
27326
27327
27328
27329
27330
27332
27337
27339
27344
27345
27347
27348
27350
27352
27353
27354
27355
27356
27358
27363
27364
27365
27370
27373
27374
27376
27377
27379
27383
27387
27389
27391
27396
27403
27405
27409
27413
27415
27416
27419
27420
27424
27425
27432
27433
27438
27439
27441
27443
27446
27451
27453
27455
27458
27466
27469
27472
27473
27478
27479
27491
27492
27497
27499
27501
27504
27505
27510
27514
27515
27518
27520
27521
27523
27524
27525
27530
27531
27534
27536
27539
27541
27542
27545
27548
27550
27554
27555
27564
27567
27568
27570
27582
27584
27585
27586
27587
27589
27591
27593
27600
27602
27603
27605
27606
27607
27609
27610
27616
27617
27623
27624
27625
27626
27627
27630
27632
27633
27634
27636
27642
27643
27648
27653
27658
27660
27662
27666
27668
27669
27673
27678
27679
27685
27689
27690
27691
27692
27696
27697
27704
27705
27707
27708
27712
27714
27717
27719
27722
27723
27725
27727
27728
27732
27743
27744
27745
27750
27752
27755
27756
27758
27759
27761
27763
27764
27765
27767
27769
27777
27780
27783
27786
27787
27788
27789
27790
27794
27796
27797
27798
27802
27803
27812
27817
27818
27821
27823
27826
27833
27834
27836
27838
27839
27844
27846
27847
27851
27856
27857
27864
27865
27870
27871
27875
27876
27877
27884
27885
27886
27890
27893
27899
27903
27906
27907
27908
27910
27911
27912
27913
27914
27917
27921
27924
27925
27926
27927
27929
27930
27931
27932
27936
27938
27939
27940
27941
27942
27943
27944
27947
27948
27953
27955
27957
27961
27962
27964
27967
27970
27972
27975
27976
27979
27980
27982
27984
27985
27986
27990
27993
27994
27996
28001
28006
28007
28008
28010
28011
28015
28017
28018
28020
28024
28025
28028
28029
28032
28035
28037
28038
28039
28045
28046
28047
28048
28049
28050
28052
28056
28059
28061
28062
28063
28064
28069
28073
28080
28082
28083
28085
28091
28092
28094
28095
28096
28107
28108
28112
28113
28114
28124
28125
28127
28129
28130
28132
28139
28140
28141
28143
28144
28148
28150
28151
28152
28153
28158
28159
28161
28162
28163
28165
28170
28171
28175
28176
28177
28180
28181
28182
28184
28187
28188
28190
28193
28198
28199
28204
28205
28206
28207
28210
28213
28216
28218
28220
28222
28223
28224
28228
28233
28234
28235
28237
28238
28239
28241
28243
28244
28245
28246
28247
28251
28258
28260
28261
28262
28263
28264
28269
28272
28275
28276
28277
28278
28279
28282
28283
28287
28288
28289
28290
28291
28293
28295
28298
28299
28304
28305
28306
28309
28313
28314
28321
28323
28326
28327
28328
28330
28331
28332
28333
28336
28338
28340
28343
28347
28348
28349
28350
28351
28352
28357
28360
28361
28362
28363
28364
28365
28367
28370
28371
28372
28374
28375
28378
28380
28381
28382
28383
28384
28392
28393
28394
28401
28402
28403
28404
28407
28408
28409
28410
28412
28414
28415
28418
28419
28423
28428
28429
28433
28434
28435
28444
28445
28446
28447
28449
28453
28454
28457
28466
28468
28469
28470
28475
28476
28479
28480
28481
28482
28485
28489
28490
28496
28503
28504
28506
28507
28508
28510
28513
28516
28521
28524
28525
28526
28529
28532
28533
28534
28541
28543
28545
28546
28548
28550
28551
28553
28556
28559
28562
28563
28565
28566
28567
28569
28571
28573
28575
28576
28577
28578
28579
28583
28585
28586
28590
28591
28593
28594
28595
28596
28598
28599
28600
28601
28602
28604
28605
28608
28609
28612
28615
28617
28618
28620
28622
28623
28625
28626
28631
28633
28635
28639
28641
28642
28643
28647
28648
28649
28653
28656
28660
28661
28663
28664
28668
28671
28673
28679
28680
28683
28684
28685
28689
28690
28692
28693
28694
28695
28699
28702
28705
28708
28714
28715
28717
28718
28719
28723
28725
28727
28729
28730
28731
28734
28739
28742
28746
28747
28750
28751
28755
28758
28763
28764
28766
28768
28770
28773
28777
28778
28779
28780
28783
28786
28791
28798
28799
28803
28807
28808
28810
28811
28813
28814
28815
28816
28817
28819
28824
28825
28827
28829
28830
28831
28836
28838
28839
28840
28841
28845
28846
28851
28852
28854
28856
28857
28858
28859
28861
28867
28870
28871
28872
28874
28876
28884
28885
28888
28889
28890
28893
28894
28897
28898
28902
28905
28908
28909
28912
28914
28919
28925
28926
28927
28929
28931
28932
28933
28934
28936
28939
28941
28946
28950
28951
28952
28953
28954
28956
28957
28958
28959
28960
28961
28964
28965
28969
28975
28976
28977
28980
28981
28982
28986
28987
28991
28992
28994
28997
28999
29000
29006
29007
29011
29012
29016
29017
29020
29021
29023
29024
29025
29029
29033
29036
29037
29040
29045
29046
29052
29054
29055
29056
29058
29060
29062
29063
29065
29067
29070
29072
29077
29078
29081
29085
29086
29091
29092
29096
29097
29098
29099
29100
29102
29107
29108
29109
29110
29114
29117
29124
29128
29131
29134
29137
29139
29140
29142
29148
29151
29152
29160
29164
29165
29166
29169
29171
29172
29174
29175
29179
29180
29181
29183
29184
29186
29187
29191
29195
29196
29200
29202
29207
29208
29210
29211
29212
29215
29217
29220
29224
29226
29228
29229
29230
29236
29237
29247
29248
29249
29252
29256
29257
29259
29260
29264
29265
29266
29267
29268
29269
29271
29272
29274
29275
29279
29280
29282
29293
29295
29300
29301
29305
29307
29308
29309
29314
29317
29318
29321
29323
29328
29329
29330
29332
29335
29337
29338
29341
29342
29344
29345
29346
29352
29355
29356
29357
29358
29362
29363
29364
29365
29366
29368
29369
29370
29373
29375
29376
29378
29379
29383
29385
29386
29387
29389
29390
29392
29395
29397
29398
29401
29403
29404
29406
29409
29410
29412
29414
29418
29421
29422
29423
29426
29428
29429
29430
29433
29435
29439
29441
29442
29443
29445
29450
29462
29465
29466
29467
29468
29469
29470
29471
29472
29473
29475
29476
29479
29480
29482
29485
29486
29487
29490
29491
29494
29495
29498
29502
29507
29508
29509
29510
29511
29512
29513
29514
29517
29518
29520
29521
29522
29524
29525
29526
29533
29534
29536
29537
29545
29547
29551
29552
29554
29560
29565
29566
29567
29568
29570
29576
29577
29578
29580
29583
29585
29587
29588
29591
29592
29595
29597
29601
29602
29603
29605
29608
29609
29613
29615
29617
29618
29619
29621
29622
29626
29627
29628
29629
29630
29631
29633
29635
29639
29640
29648
29649
29650
29651
29652
29654
29656
29657
29659
29660
29663
29665
29667
29668
29669
29670
29671
29672
29673
29676
29680
29682
29684
29685
29687
29689
29694
29696
29700
29704
29708
29710
29711
29715
29717
29718
29721
29722
29723
29724
29725
29726
29732
29733
29735
29739
29742
29743
29748
29751
29758
29762
29766
29767
29768
29770
29771
29772
29773
29774
29777
29778
29784
29786
29787
29789
29798
29800
29806
29811
29812
29815
29816
29817
29818
29820
29823
29824
29827
29828
29830
29831
29835
29840
29841
29842
29843
29844
29845
29848
29850
29853
29856
29863
29865
29866
29875
29877
29878
29887
29888
29889
29890
29892
29895
29897
29902
29903
29904
29905
29906
29907
29909
29911
29912
29913
29914
29920
29925
29927
29928
29929
29932
29936
29937
29938
29939
29940
29942
29945
29946
29947
29948
29949
29950
29951
29953
29954
29955
29956
29957
29962
29963
29968
29969
29973
29974
29975
29976
29978
29979
29980
29987
29988
29990
29993
29994
29995
29997
30000
30001
30003
30004
30010
30012
30016
30018
30020
30022
30031
30033
30036
30037
30040
30042
30045
30046
30047
30048
30049
30050
30051
30053
30056
30059
30060
30061
30064
30068
30069
30070
30071
30073
30074
30076
30077
30078
30081
30082
30084
30085
30087
30090
30092
30093
30095
30096
30097
30098
30099
30100
30101
30102
30103
30104
30106
30108
30109
30110
30116
30117
30119
30120
30122
30128
30132
30134
30135
30136
30138
30141
30142
30144
30151
30152
30153
30156
30157
30159
30160
30168
30172
30173
30176
30180
30184
30185
30187
30188
30189
30192
30196
30197
30198
30200
30205
30206
30207
30208
30210
30212
30213
30215
30216
30217
30218
30223
30225
30227
30228
30230
30233
30234
30235
30238
30242
30245
30247
30248
30252
30254
30255
30266
30267
30268
30269
30270
30274
30279
30282
30283
30285
30288
30289
30290
30292
30294
30300
30301
30303
30306
30310
30311
30317
30318
30319
30321
30322
30323
30325
30327
30332
30334
30335
30336
30337
30338
30340
30344
30345
30348
30349
30352
30357
30359
30363
30369
30375
30376
30377
30379
30382
30387
30392
30396
30401
30402
30403
30404
30406
30410
30412
30414
30417
30419
30421
30424
30428
30429
30430
30432
30433
30434
30435
30444
30445
30448
30450
30453
30454
30455
30456
30460
30462
30463
30471
30476
30477
30480
30482
30484
30485
30487
30488
30491
30492
30497
30502
30503
30505
30506
30508
30512
30517
30518
30519
30520
30523
30525
30526
30527
30528
30529
30531
30532
30533
30537
30538
30539
30541
30542
30543
30544
30545
30548
30549
30551
30552
30558
30559
30562
30563
30564
30570
30573
30575
30579
30580
30581
30582
30585
30588
30590
30591
30594
30597
30601
30606
30608
30609
30612
30613
30615
30619
30620
30621
30624
30625
30628
30631
30637
30638
30641
30644
30648
30649
30650
30651
30652
30653
30655
30656
30663
30664
30665
30666
30669
30670
30672
30673
30674
30675
30676
30677
30679
30683
30685
30686
30689
30692
30694
30695
30697
30698
30701
30703
30715
30716
30718
30719
30720
30721
30722
30723
30724
30725
30727
30728
30729
30731
30733
30734
30735
30738
30739
30740
30742
30743
30753
30758
30760
30761
30762
30763
30764
30766
30769
30771
30774
30777
30778
30779
30781
30786
30789
30792
30797
30798
30800
30807
30811
30812
30814
30815
30818
30823
30824
30827
30836
30839
30840
30846
30847
30849
30851
30854
30856
30858
30860
30861
30862
30863
30864
30867
30868
30870
30871
30872
30873
30875
30876
30881
30882
30883
30886
30891
30895
30897
30898
30900
30903
30905
30906
30907
30913
30920
30923
30925
30930
30931
30932
30935
30943
30945
30951
30952
30954
30957
30962
30963
30965
30966
30968
30970
30971
30973
30976
30977
30978
30987
30988
30989
30991
30997
31001
31002
31003
31004
31006
31009
31012
31013
31015
31016
31017
31019
31021
31023
31026
31029
31030
31034
31035
31037
31042
31043
31044
31046
31048
31050
31052
31056
31057
31058
31059
31064
31065
31066
31069
31072
31076
31081
31083
31085
31087
31092
31093
31094
31097
31102
31106
31107
31108
31112
31113
31114
31115
31120
31121
31123
31124
31125
31127
31128
31130
31138
31142
31145
31146
31147
31152
31155
31156
31157
31158
31159
31160
31161
31172
31173
31177
31178
31182
31183
31184
31188
31189
31191
31193
31194
31195
31196
31197
31199
31201
31202
31203
31204
31206
31214
31215
31217
31218
31222
31223
31224
31225
31228
31230
31233
31234
31235
31237
31240
31243
31244
31246
31253
31255
31256
31257
31259
31264
31266
31267
31269
31270
31271
31272
31273
31279
31282
31285
31286
31289
31292
31295
31296
31298
31300
31301
31302
31303
31305
31306
31307
31309
31314
31315
31319
31320
31321
31322
31323
31324
31325
31326
31327
31328
31329
31330
31332
31333
31335
31338
31339
31341
31342
31343
31345
31349
31354
31355
31356
31357
31358
31359
31360
31362
31363
31364
31367
31368
31369
31372
31373
31374
31376
31377
31389
31390
31399
31400
31401
31404
31406
31413
31414
31415
31416
31417
31424
31427
31428
31431
31432
31433
31441
31442
31444
31449
31452
31454
31455
31459
31460
31464
31466
31474
31476
31478
31479
31483
31484
31486
31490
31493
31498
31499
31502
31503
31504
31505
31506
31513
31514
31516
31518
31520
31523
31524
31525
31526
31529
31530
31541
31542
31544
31546
31547
31548
31549
31550
31551
31553
31554
31555
31556
31562
31565
31566
31567
31569
31570
31571
31574
31576
31581
31582
31583
31587
31588
31589
31590
31591
31592
31595
31600
31601
31606
31607
31608
31609
31612
31617
31619
31620
31621
31623
31625
31628
31631
31632
31634
31637
31638
31641
31643
31649
31651
31652
31654
31656
31657
31660
31662
31663
31665
31667
31670
31675
31676
31677
31678
31686
31689
31690
31691
31693
31698
31699
31700
31701
31702
31703
31704
31705
31709
31710
31712
31718
31725
31729
31733
31734
31738
31739
31740
31742
31746
31747
31748
31751
31752
31753
31754
31755
31756
31760
31763
31764
31766
31767
31768
31773
31776
31777
31778
31779
31780
31782
31783
31786
31787
31788
31789
31791
31792
31800
31804
31806
31808
31811
31813
31814
31816
31821
31825
31828
31830
31831
31832
31835
31836
31837
31838
31844
31846
31848
31850
31853
31858
31860
31862
31863
31864
31867
31869
31870
31872
31879
31882
31883
31886
31889
31890
31897
31900
31902
31910
31915
31918
31920
31921
31922
31924
31926
31927
31928
31929
31931
31932
31933
31934
31938
31939
31940
31943
31944
31946
31952
31955
31957
31960
31965
31967
31969
31970
31971
31975
31978
31980
31984
31989
31991
31992
31994
31998
32001
32005
32006
32007
32009
32011
32015
32018
32019
32021
32024
32025
32026
32029
32030
32033
32034
32036
32038
32039
32040
32043
32046
32049
32051
32055
32061
32063
32064
32067
32071
32073
32074
32075
32077
32078
32083
32084
32085
32088
32090
32091
32092
32093
32094
32095
32098
32100
32101
32104
32105
32106
32107
32112
32114
32116
32117
32118
32119
32120
32127
32132
32133
32136
32137
32138
32141
32143
32155
32159
32161
32174
32175
32176
32177
32178
32182
32190
32196
32197
32202
32205
32206
32210
32212
32214
32215
32222
32226
32227
32228
32229
32230
32231
32232
32234
32235
32237
32238
32240
32241
32242
32248
32249
32250
32252
32254
32260
32261
32263
32264
32265
32269
32273
32275
32278
32279
32280
32282
32283
32284
32286
32288
32290
32294
32295
32296
32297
32299
32301
32303
32304
32306
32308
32309
32310
32311
32314
32317
32318
32320
32324
32326
32328
32329
32330
32331
32339
32341
32343
32347
32349
32351
32352
32353
32354
32356
32357
32366
32369
32370
32372
32374
32376
32378
32383
32387
32391
32396
32402
32406
32407
32410
32415
32416
32418
32419
32424
32426
32428
32429
32430
32441
32443
32448
32449
32450
32454
32456
32461
32463
32464
32467
32468
32469
32471
32474
32477
32479
32480
32481
32484
32485
32486
32492
32495
32496
32501
32503
32507
32508
32509
32513
32515
32516
32517
32525
32526
32527
32529
32531
32532
32533
32534
32537
32539
32541
32542
32543
32544
32552
32553
32554
32556
32557
32558
32566
32567
32569
32570
32571
32576
32581
32582
32584
32585
32588
32591
32592
32593
32594
32595
32597
32599
32600
32602
32607
32608
32609
32611
32614
32621
32622
32624
32626
32627
32629
32633
32639
32640
32642
32645
32646
32648
32652
32653
32662
32664
32665
32666
32667
32669
32670
32672
32675
32676
32677
32679
32681
32690
32691
32692
32695
32696
32697
32703
32704
32706
32710
32713
32715
32716
32718
32720
32721
32722
32724
32725
32726
32727
32730
32731
32732
32733
32736
32737
32741
32742
32743
32745
32746
32747
32748
32749
32751
32752
32753
32754
32760
32761
32762
32766
32767
32768
32769
32770
32773
32776
32777
32778
32782
32785
32788
32789
32790
32791
32793
32795
32796
32799
32804
32805
32806
32807
32808
32809
32811
32812
32813
32819
32821
32822
32824
32829
32836
32838
32841
32842
32843
32846
32847
32850
32855
32856
32858
32861
32862
32866
32870
32872
32873
32874
32876
32877
32879
32882
32884
32886
32889
32890
32891
32895
32896
32899
32904
32907
32908
32909
32919
32920
32921
32922
32923
32924
32926
32928
32933
32935
32938
32943
32952
32953
32959
32960
32965
32966
32967
32969
32970
32976
32977
32981
32982
32983
32984
32985
32986
32987
32988
32996
32997
32998
32999
33000
33001
33002
33003
33007
33008
33014
33019
33020
33022
33026
33028
33030
33031
33033
33034
33035
33036
33037
33040
33042
33043
33044
33045
33046
33047
33050
33051
33054
33058
33061
33063
33068
33069
33071
33075
33077
33078
33079
33081
33082
33084
33085
33087
33092
33094
33097
33098
33101
33105
33106
33110
33111
33113
33114
33115
33116
33117
33119
33122
33123
33124
33127
33130
33132
33135
33139
33142
33144
33149
33153
33154
33155
33156
33160
33161
33166
33167
33168
33170
33171
33176
33177
33178
33181
33183
33184
33189
33194
33197
33200
33201
33202
33204
33208
33209
33210
33217
33220
33222
33226
33227
33232
33235
33236
33237
33240
33241
33242
33243
33244
33245
33247
33248
33249
33253
33255
33258
33263
33266
33267
33268
33272
33275
33276
33280
33281
33282
33283
33286
33287
33290
33295
33296
33298
33300
33301
33302
33304
33307
33308
33309
33314
33315
33316
33318
33319
33320
33321
33322
33323
33328
33329
33335
33337
33339
33340
33341
33343
33345
33349
33350
33351
33352
33353
33354
33355
33356
33357
33361
33362
33363
33365
33368
33373
33374
33375
33376
33379
33380
33382
33383
33386
33387
33389
33390
33392
33396
33397
33399
33402
33405
33409
33410
33411
33414
33415
33416
33417
33418
33419
33420
33421
33422
33424
33425
33426
33427
33432
33433
33434
33435
33437
33438
33439
33440
33444
33446
33448
33449
33450
33454
33458
33459
33462
33463
33465
33468
33470
33473
33478
33479
33482
33483
33489
33490
33494
33495
33501
33504
33509
33511
33513
33514
33517
33518
33521
33522
33523
33526
33527
33529
33531
33532
33533
33535
33536
33537
33538
33540
33542
33544
33547
33554
33559
33561
33562
33563
33566
33567
33569
33570
33571
33573
33574
33575
33576
33577
33578
33583
33586
33588
33589
33591
33593
33595
33596
33599
33600
33601
33602
33608
33611
33615
33616
33617
33619
33620
33621
33622
33624
33625
33626
33628
33631
33632
33633
33635
33639
33644
33648
33649
33653
33655
33656
33657
33658
33659
33660
33661
33662
33663
33664
33665
33667
33670
33674
33679
33681
33683
33687
33688
33689
33690
33691
33692
33693
33697
33699
33700
33701
33702
33705
33709
33710
33711
33712
33713
33725
33729
33730
33731
33732
33733
33734
33735
33736
33741
33744
33747
33748
33749
33750
33752
33755
33756
33757
33762
33765
33767
33768
33769
33770
33771
33772
33773
33774
33775
33776
33777
33778
33779
33780
33782
33785
33788
33789
33790
33791
33792
33794
33795
33796
33797
33800
33801
33804
33805
33807
33808
33810
33811
33812
33813
33817
33821
33822
33823
33825
33826
33829
33831
33835
33838
33839
33840
33843
33846
33851
33858
33859
33860
33861
33866
33869
33870
33873
33874
33877
33878
33879
33881
33888
33890
33892
33896
33900
33904
33907
33908
33915
33921
33922
33925
33926
33928
33932
33933
33936
33938
33939
33940
33941
33943
33946
33948
33949
33950
33951
33952
33953
33956
33960
33961
33964
33966
33969
33972
33973
33974
33975
33978
33984
33989
33990
33995
33996
33997
33998
33999
34003
34006
34007
34008
34009
34010
34012
34013
34014
34016
34018
34020
34021
34022
34023
34028
34029
34033
34037
34038
34040
34041
34043
34044
34048
34049
34053
34056
34058
34059
34065
34067
34073
34080
34082
34083
34085
34087
34091
34097
34098
34099
34103
34104
34105
34106
34107
34111
34112
34113
34115
34117
34118
34120
34121
34122
34124
34125
34126
34127
34130
34131
34132
34134
34141
34142
34143
34145
34146
34150
34151
34155
34156
34159
34160
34161
34163
34164
34165
34171
34172
34173
34178
34180
34181
34184
34185
34188
34189
34190
34192
34193
34195
34197
34198
34199
34200
34201
34207
34209
34212
34214
34215
34216
34217
34220
34225
34226
34227
34228
34229
34230
34237
34239
34244
34246
34253
34256
34257
34259
34260
34262
34266
34277
34279
34281
34285
34286
34288
34291
34296
34297
34298
34299
34300
34302
34304
34308
34310
34311
34313
34314
34315
34318
34321
34322
34328
34329
34330
34331
34332
34333
34334
34338
34339
34341
34343
34345
34346
34349
34350
34352
34353
34358
34361
34362
34366
34369
34372
34375
34378
34379
34384
34385
34387
34388
34389
34391
34393
34396
34397
34398
34399
34402
34405
34406
34407
34410
34413
34414
34417
34418
34420
34422
34423
34427
34433
34434
34443
34444
34445
34446
34447
34451
34453
34454
34461
34463
34474
34475
34476
34480
34481
34482
34485
34488
34489
34491
34492
34494
34495
34499
34500
34506
34508
34512
34515
34516
34519
34523
34524
34528
34535
34539
34541
34545
34547
34551
34552
34553
34555
34559
34565
34566
34567
34568
34569
34571
34573
34576
34577
34584
34585
34586
34587
34591
34595
34596
34597
34598
34599
34602
34604
34605
34609
34613
34615
34616
34618
34619
34620
34621
34625
34627
34629
34632
34634
34636
34638
34639
34641
34642
34643
34644
34646
34647
34648
34650
34651
34652
34654
34656
34662
34663
34664
34665
34667
34668
34669
34683
34685
34686
34688
34691
34693
34696
34700
34701
34709
34713
34715
34717
34719
34721
34724
34725
34728
34731
34733
34734
34737
34743
34746
34749
34750
34753
34754
34756
34757
34759
34761
34762
34763
34764
34765
34766
34768
34772
34773
34774
34778
34779
34780
34783
34785
34788
34790
34793
34798
34801
34803
34809
34811
34812
34816
34817
34821
34822
34824
34830
34831
34832
34833
34834
34843
34844
34848
34849
34852
34853
34855
34856
34861
34862
34865
34867
34870
34871
34873
34874
34875
34877
34882
34884
34885
34887
34888
34890
34891
34892
34900
34902
34903
34905
34908
34911
34912
34913
34915
34919
34920
34926
34927
34928
34929
34930
34938
34939
34940
34944
34947
34954
34955
34957
34958
34961
34965
34968
34972
34973
34975
34976
34977
34978
34979
34981
34982
34984
34985
34986
34993
34995
34998
35009
35015
35016
35017
35018
35021
35028
35029
35030
35032
35034
35038
35042
35043
35044
35045
35048
35056
35059
35060
35062
35066
35077
35079
35081
35082
35083
35086
35087
35088
35089
35092
35093
35094
35096
35097
35101
35103
35110
35116
35118
35119
35123
35124
35125
35127
35131
35134
35135
35137
35138
35140
35141
35145
35146
35148
35150
35151
35155
35158
35159
35160
35161
35162
35163
35168
35170
35173
35176
35178
35179
35181
35182
35183
35185
35189
35192
35193
35194
35195
35197
35199
35200
35202
35204
35206
35210
35211
35212
35213
35219
35221
35224
35227
35228
35232
35238
35242
35243
35244
35245
35246
35249
35253
35254
35258
35259
35262
35263
35264
35266
35267
35272
35274
35275
35279
35280
35282
35283
35285
35286
35287
35289
35292
35293
35294
35295
35296
35298
35299
35301
35302
35303
35304
35305
35308
35312
35315
35316
35317
35318
35319
35323
35325
35326
35328
35330
35331
35333
35335
35339
35340
35342
35343
35347
35353
35354
35355
35356
35358
35359
35360
35363
35367
35368
35370
35371
35372
35376
35377
35378
35380
35381
35382
35383
35384
35387
35389
35393
35396
35397
35398
35399
35401
35402
35412
35414
35415
35417
35418
35419
35420
35422
35425
35426
35430
35431
35435
35436
35440
35446
35448
35449
35450
35454
35455
35456
35461
35462
35464
35465
35467
35470
35471
35476
35478
35479
35480
35482
35483
35487
35488
35491
35493
35494
35495
35496
35499
35503
35504
35506
35508
35509
35511
35514
35518
35519
35525
35530
35531
35532
35534
35535
35538
35541
35542
35545
35546
35547
35548
35552
35559
35562
35567
35568
35571
35574
35575
35579
35580
35581
35583
35587
35588
35592
35593
35594
35595
35596
35597
35598
35600
35601
35602
35606
35607
35608
35615
35617
35618
35619
35622
35625
35626
35629
35634
35635
35637
35639
35641
35642
35644
35648
35649
35653
35654
35655
35658
35659
35661
35662
35665
35666
35668
35669
35670
35679
35680
35684
35685
35687
35688
35690
35696
35698
35700
35703
35706
35707
35710
35712
35713
35715
35716
35719
35720
35722
35723
35724
35727
35733
35736
35749
35750
35754
35758
35761
35762
35764
35765
35766
35767
35770
35773
35775
35776
35777
35780
35781
35782
35785
35787
35788
35790
35791
35795
35800
35801
35804
35808
35809
35810
35813
35815
35819
35821
35822
35823
35824
35825
35827
35829
35830
35832
35833
35834
35837
35839
35842
35843
35845
35847
35849
35850
35853
35860
35861
35869
35870
35871
35877
35879
35881
35882
35884
35885
35886
35887
35889
35890
35895
35898
35899
35901
35904
35905
35906
35908
35910
35913
35914
35915
35916
35919
35924
35926
35930
35931
35934
35937
35938
35940
35941
35942
35944
35945
35946
35949
35952
35957
35958
35959
35963
35964
35966
35967
35968
35969
35971
35972
35975
35978
35984
35985
35988
35989
35992
35997
36002
36007
36008
36010
36016
36024
36025
36026
36029
36031
36034
36035
36038
36040
36044
36049
36050
36051
36052
36056
36057
36059
36060
36063
36065
36066
36070
36074
36076
36077
36078
36080
36088
36094
36097
36098
36100
36108
36111
36112
36113
36115
36117
36121
36122
36123
36125
36128
36130
36132
36136
36137
36140
36141
36143
36144
36145
36146
36148
36150
36151
36152
36154
36158
36160
36162
36163
36166
36168
36171
36174
36176
36178
36180
36181
36182
36183
36184
36185
36191
36193
36197
36199
36200
36204
36205
36207
36210
36217
36218
36219
36220
36221
36222
36223
36224
36225
36226
36227
36229
36233
36234
36236
36240
36243
36244
36248
36249
36250
36252
36253
36255
36256
36259
36260
36266
36267
36271
36274
36275
36276
36277
36278
36280
36282
36284
36287
36290
36295
36297
36298
36299
36301
36303
36305
36306
36308
36311
36312
36313
36315
36317
36321
36322
36323
36324
36325
36326
36328
36329
36335
36339
36340
36343
36344
36350
36351
36356
36357
36361
36362
36363
36364
36367
36369
36371
36376
36378
36379
36380
36381
36383
36385
36388
36389
36391
36392
36394
36395
36402
36403
36404
36405
36407
36411
36414
36415
36417
36418
36420
36422
36424
36426
36427
36429
36430
36433
36435
36437
36439
36441
36442
36444
36448
36449
36450
36451
36459
36462
36463
36464
36468
36469
36470
36474
36476
36477
36479
36480
36481
36482
36483
36484
36485
36488
36491
36493
36495
36496
36497
36499
36504
36505
36507
36511
36513
36515
36516
36518
36522
36523
36528
36531
36532
36535
36536
36537
36542
36546
36547
36551
36552
36556
36562
36566
36568
36570
36571
36572
36574
36587
36588
36590
36593
36594
36595
36601
36602
36605
36607
36611
36612
36615
36616
36617
36618
36627
36628
36629
36631
36632
36633
36634
36636
36644
36645
36649
36651
36652
36655
36656
36657
36658
36659
36664
36668
36669
36670
36672
36674
36676
36678
36679
36682
36683
36685
36687
36688
36695
36696
36700
36701
36703
36714
36717
36718
36725
36727
36728
36729
36731
36740
36742
36743
36744
36746
36751
36753
36754
36757
36758
36759
36760
36762
36767
36768
36769
36771
36773
36776
36777
36778
36779
36781
36784
36785
36786
36789
36795
36797
36800
36802
36803
36805
36808
36815
36816
36818
36819
36820
36821
36822
36823
36829
36830
36831
36832
36835
36836
36837
36838
36839
36840
36841
36845
36849
36851
36852
36853
36854
36855
36857
36860
36862
36867
36868
36872
36875
36876
36877
36881
36885
36886
36888
36892
36893
36894
36899
36903
36904
36905
36906
36909
36914
36916
36917
36920
36922
36925
36930
36931
36932
36933
36936
36937
36942
36943
36944
36945
36946
36947
36952
36956
36957
36958
36959
36962
36965
36966
36968
36969
36977
36981
36982
36983
36985
36986
36987
36988
36993
36994
36995
36996
36997
36998
36999
37001
37002
37003
37010
37014
37023
37024
37028
37031
37032
37034
37038
37041
37050
37051
37052
37053
37054
37055
37056
37057
37058
37062
37065
37066
37069
37070
37074
37075
37077
37080
37081
37084
37086
37088
37090
37091
37092
37095
37097
37101
37103
37108
37111
37112
37116
37117
37119
37122
37123
37127
37128
37129
37130
37136
37137
37140
37141
37145
37146
37148
37152
37156
37165
37167
37168
37169
37170
37173
37174
37177
37180
37183
37186
37187
37189
37193
37195
37199
37200
37202
37203
37204
37205
37206
37207
37208
37213
37219
37223
37230
37231
37232
37233
37239
37241
37242
37243
37245
37251
37254
37255
37256
37259
37260
37261
37265
37267
37269
37270
37272
37276
37277
37280
37290
37291
37295
37296
37297
37298
37300
37302
37303
37305
37309
37310
37317
37319
37320
37324
37328
37331
37333
37335
37336
37339
37343
37346
37347
37348
37353
37356
37357
37361
37362
37363
37368
37369
37381
37385
37386
37389
37391
37392
37393
37396
37398
37399
37402
37404
37405
37407
37410
37411
37414
37415
37416
37420
37421
37422
37425
37428
37430
37431
37435
37436
37437
37439
37440
37442
37447
37448
37449
37450
37451
37452
37453
37454
37457
37462
37464
37465
37472
37473
37476
37477
37478
37480
37482
37483
37488
37489
37493
37496
37498
37502
37503
37505
37506
37507
37515
37516
37518
37519
37520
37528
37530
37534
37536
37538
37540
37541
37542
37543
37545
37546
37547
37548
37551
37554
37556
37559
37562
37568
37569
37570
37571
37573
37575
37576
37580
37582
37584
37587
37592
37599
37600
37601
37604
37605
37606
37607
37610
37612
37614
37617
37618
37619
37620
37621
37623
37624
37625
37628
37629
37631
37635
37637
37639
37643
37645
37648
37650
37651
37652
37656
37658
37661
37663
37665
37667
37669
37672
37674
37676
37677
37678
37679
37680
37681
37683
37685
37686
37687
37691
37693
37697
37698
37699
37702
37706
37707
37708
37709
37710
37713
37716
37717
37718
37721
37722
37723
37725
37726
37727
37730
37733
37735
37737
37739
37740
37741
37744
37746
37747
37749
37750
37751
37752
37753
37754
37759
37760
37761
37763
37765
37766
37768
37769
37772
37773
37775
37778
37779
37780
37786
37789
37790
37793
37796
37797
37801
37802
37803
37804
37805
37808
37809
37811
37813
37814
37815
37820
37822
37824
37825
37826
37828
37832
37834
37842
37844
37845
37849
37851
37852
37854
37857
37860
37865
37868
37869
37870
37872
37874
37878
37882
37883
37885
37886
37888
37889
37890
37892
37894
37895
37897
37898
37899
37902
37905
37906
37907
37911
37912
37913
37915
37917
37919
37920
37922
37923
37924
37925
37930
37937
37944
37946
37948
37950
37951
37954
37955
37956
37960
37961
37962
37963
37965
37969
37973
37975
37976
37977
37978
37982
37983
37986
37991
37992
37993
37994
37999
38000
38003
38007
38010
38012
38016
38019
38024
38028
38029
38031
38032
38033
38039
38040
38044
38047
38048
38050
38051
38054
38057
38058
38059
38060
38061
38062
38066
38067
38068
38069
38073
38074
38077
38078
38079
38081
38082
38084
38085
38086
38088
38090
38092
38093
38095
38100
38105
38108
38111
38113
38116
38118
38121
38124
38131
38132
38133
38135
38136
38137
38138
38142
38147
38151
38152
38153
38154
38157
38158
38159
38160
38162
38163
38167
38169
38171
38173
38174
38176
38179
38182
38183
38184
38185
38189
38190
38193
38194
38195
38197
38198
38199
38202
38206
38207
38210
38218
38219
38220
38223
38224
38227
38229
38231
38233
38235
38238
38241
38243
38245
38246
38248
38251
38252
38253
38254
38255
38256
38257
38258
38259
38262
38269
38274
38275
38276
38278
38279
38281
38282
38289
38293
38294
38295
38296
38299
38301
38304
38306
38309
38311
38312
38313
38316
38317
38318
38319
38330
38332
38333
38334
38335
38336
38342
38343
38345
38347
38348
38349
38350
38356
38357
38358
38359
38361
38362
38363
38366
38368
38372
38376
38378
38379
38380
38387
38388
38395
38398
38399
38402
38403
38404
38406
38408
38412
38413
38414
38417
38419
38420
38421
38425
38428
38430
38432
38434
38444
38446
38447
38449
38455
38456
38460
38461
38463
38465
38467
38468
38471
38473
38478
38481
38482
38484
38485
38486
38490
38493
38494
38502
38507
38517
38518
38519
38526
38529
38530
38531
38534
38535
38536
38537
38538
38541
38542
38543
38544
38545
38547
38549
38552
38553
38560
38564
38565
38567
38569
38571
38572
38573
38575
38576
38577
38578
38579
38580
38581
38584
38585
38589
38591
38592
38593
38599
38600
38601
38602
38603
38604
38609
38610
38611
38612
38618
38621
38626
38632
38633
38634
38635
38639
38646
38650
38651
38652
38655
38657
38658
38661
38665
38669
38670
38671
38672
38674
38681
38682
38683
38685
38686
38687
38691
38692
38693
38695
38697
38699
38701
38706
38707
38710
38711
38712
38713
38714
38716
38720
38723
38724
38725
38727
38729
38732
38733
38737
38739
38740
38742
38745
38747
38748
38753
38763
38770
38771
38774
38778
38782
38784
38785
38786
38788
38789
38791
38792
38795
38796
38799
38801
38803
38806
38807
38808
38809
38810
38812
38814
38819
38821
38823
38826
38828
38830
38834
38835
38837
38842
38843
38847
38848
38849
38850
38851
38853
38855
38857
38858
38862
38863
38864
38870
38871
38872
38874
38880
38883
38885
38894
38896
38898
38900
38901
38902
38905
38919
38920
38921
38922
38923
38927
38928
38929
38930
38932
38933
38935
38937
38939
38940
38947
38948
38950
38952
38955
38956
38957
38958
38963
38967
38969
38974
38978
38979
38983
38984
38985
38988
38989
38991
38992
38993
38995
38999
39002
39006
39008
39009
39012
39016
39024
39030
39031
39032
39035
39038
39042
39045
39046
39049
39050
39051
39053
39055
39057
39060
39062
39064
39069
39070
39074
39079
39080
39081
39082
39083
39084
39086
39087
39088
39089
39092
39097
39100
39102
39105
39106
39111
39114
39119
39120
39128
39129
39134
39136
39154
39155
39156
39158
39159
39163
39167
39168
39169
39170
39172
39178
39179
39181
39182
39187
39202
39203
39204
39205
39208
39213
39214
39216
39220
39225
39227
39229
39233
39235
39238
39246
39249
39257
39258
39259
39261
39267
39275
39279
39281
39284
39289
39290
39291
39293
39297
39298
39299
39301
39302
39303
39305
39307
39309
39311
39314
39315
39316
39317
39318
39325
39329
39332
39333
39334
39335
39336
39338
39344
39345
39347
39351
39354
39357
39358
39359
39364
39371
39372
39380
39381
39383
39384
39386
39388
39389
39390
39392
39393
39395
39399
39400
39403
39405
39406
39408
39410
39411
39414
39415
39419
39420
39421
39422
39425
39431
39433
39437
39439
39440
39441
39443
39444
39445
39452
39453
39454
39455
39458
39459
39460
39462
39464
39465
39470
39471
39472
39474
39475
39476
39481
39482
39484
39486
39487
39488
39489
39492
39493
39504
39505
39508
39511
39513
39515
39516
39521
39522
39523
39524
39535
39536
39537
39538
39539
39542
39544
39547
39549
39553
39556
39557
39560
39561
39563
39564
39565
39568
39569
39570
39574
39575
39580
39581
39583
39585
39586
39588
39589
39590
39594
39598
39603
39606
39607
39608
39615
39616
39618
39619
39620
39623
39625
39628
39631
39633
39637
39645
39646
39648
39650
39655
39657
39658
39663
39664
39666
39669
39670
39671
39675
39677
39678
39680
39682
39684
39687
39693
39694
39695
39696
39697
39698
39700
39701
39703
39704
39705
39707
39708
39710
39711
39712
39716
39717
39718
39726
39727
39728
39729
39730
39734
39735
39736
39738
39740
39744
39745
39746
39747
39751
39755
39759
39760
39761
39762
39763
39766
39770
39776
39777
39779
39782
39783
39784
39788
39790
39793
39794
39795
39797
39798
39799
39802
39804
39806
39810
39811
39814
39819
39821
39822
39826
39828
39833
39834
39836
39839
39842
39843
39847
39848
39849
39850
39851
39853
39854
39856
39861
39862
39865
39866
39869
39870
39871
39873
39874
39877
39880
39881
39883
39885
39889
39890
39891
39895
39896
39900
39902
39903
39904
39905
39910
39911
39916
39917
39919
39922
39926
39927
39928
39930
39931
39934
39938
39945
39948
39950
39954
39955
39958
39962
39968
39969
39970
39971
39973
39980
39985
39986
39988
39991
39992
39995
39996
39997
40002
40003
40004
40005
40006
40008
40009
40010
40014
40016
40017
40018
40023
40026
40027
40028
40030
40035
40036
40038
40039
40040
40042
40044
40047
40051
40053
40056
40057
40058
40059
40060
40061
40062
40065
40066
40067
40068
40069
40070
40071
40072
40073
40076
40077
40078
40079
40084
40085
40086
40093
40095
40098
40100
40101
40106
40107
40109
40111
40112
40114
40115
40116
40119
40125
40126
40129
40133
40141
40143
40144
40145
40146
40147
40150
40157
40158
40159
40160
40161
40167
40170
40172
40173
40175
40176
40177
40178
40181
40188
40193
40194
40197
40199
40203
40204
40206
40210
40211
40213
40215
40216
40217
40218
40221
40222
40225
40226
40227
40228
40229
40230
40231
40232
40233
40237
40238
40239
40240
40241
40243
40245
40246
40251
40252
40253
40256
40257
40258
40263
40264
40267
40275
40276
40277
40282
40283
40285
40287
40290
40291
40292
40294
40295
40298
40299
40302
40306
40309
40310
40317
40318
40321
40322
40326
40327
40328
40329
40332
40333
40335
40338
40340
40341
40343
40345
40346
40347
40349
40350
40354
40355
40356
40357
40360
40363
40364
40365
40366
40367
40369
40370
40374
40375
40376
40377
40378
40379
40380
40381
40382
40385
40389
40390
40393
40395
40396
40397
40398
40399
40400
40404
40405
40409
40410
40412
40413
40417
40418
40425
40426
40428
40429
40440
40443
40444
40445
40448
40450
40452
40453
40455
40457
40459
40460
40463
40465
40467
40468
40469
40470
40471
40472
40473
40474
40475
40477
40478
40483
40484
40485
40487
40489
40492
40494
40499
40505
40506
40507
40510
40511
40515
40516
40519
40520
40522
40525
40527
40532
40535
40539
40541
40546
40547
40548
40550
40551
40553
40554
40557
40559
40560
40561
40562
40567
40568
40570
40577
40578
40580
40581
40583
40584
40595
40596
40597
40602
40606
40608
40609
40610
40611
40612
40614
40616
40617
40623
40624
40625
40626
40628
40634
40635
40636
40639
40642
40643
40645
40646
40647
40651
40652
40654
40657
40659
40661
40663
40666
40667
40670
40671
40672
40675
40676
40677
40680
40681
40683
40685
40688
40689
40698
40699
40701
40702
40709
40712
40713
40714
40715
40717
40720
40721
40723
40724
40725
40730
40732
40736
40737
40738
40739
40740
40742
40743
40745
40746
40747
40748
40749
40750
40751
40752
40759
40763
40766
40767
40768
40769
40771
40772
40774
40776
40778
40779
40781
40783
40784
40785
40786
40787
40790
40792
40793
40798
40800
40801
40802
40804
40806
40807
40809
40814
40815
40816
40817
40818
40820
40824
40825
40827
40829
40830
40832
40833
40836
40838
40842
40845
40852
40856
40862
40864
40868
40869
40871
40876
40881
40883
40885
40887
40890
40891
40894
40899
40901
40904
40905
40912
40916
40917
40923
40925
40928
40929
40930
40934
40937
40938
40940
40941
40942
40946
40951
40952
40954
40956
40958
40959
40963
40965
40967
40970
40971
40975
40979
40987
40989
40990
40992
40994
40995
40999
41000
41002
41005
41007
41009
41010
41011
41013
41014
41015
41018
41019
41021
41029
41031
41033
41037
41038
41041
41047
41048
41049
41050
41051
41055
41056
41057
41058
41059
41064
41069
41070
41074
41077
41078
41079
41080
41081
41084
41085
41086
41087
41088
41090
41091
41093
41094
41095
41097
41099
41100
41101
41109
41110
41115
41117
41120
41121
41124
41126
41127
41129
41134
41135
41136
41139
41140
41141
41142
41145
41147
41151
41155
41157
41158
41160
41161
41165
41167
41168
41169
41170
41171
41172
41175
41176
41178
41186
41191
41193
41195
41196
41197
41199
41205
41208
41209
41210
41211
41213
41217
41220
41221
41222
41223
41228
41229
41231
41236
41237
41240
41241
41242
41247
41249
41254
41255
41256
41257
41260
41267
41269
41273
41274
41276
41277
41279
41281
41284
41286
41287
41288
41290
41291
41292
41293
41294
41295
41296
41297
41301
41302
41306
41307
41308
41310
41311
41312
41316
41317
41318
41319
41321
41322
41324
41325
41326
41328
41329
41334
41335
41336
41337
41339
41340
41341
41342
41344
41349
41350
41351
41352
41353
41355
41356
41358
41366
41367
41368
41372
41376
41377
41379
41381
41382
41383
41387
41394
41396
41397
41400
41403
41404
41405
41406
41409
41412
41413
41414
41415
41417
41420
41425
41426
41427
41431
41436
41437
41438
41439
41440
41441
41442
41446
41450
41452
41456
41457
41458
41465
41467
41468
41473
41475
41476
41484
41485
41486
41487
41488
41489
41491
41492
41493
41495
41497
41499
41502
41504
41507
41508
41509
41514
41516
41520
41521
41522
41524
41528
41529
41532
41534
41536
41539
41545
41546
41552
41554
41560
41561
41562
41565
41567
41568
41573
41574
41575
41576
41577
41580
41581
41582
41583
41584
41590
41592
41594
41595
41597
41598
41599
41603
41614
41616
41617
41618
41622
41623
41626
41627
41629
41632
41645
41653
41657
41661
41662
41663
41665
41667
41672
41673
41674
41675
41681
41682
41684
41686
41687
41690
41692
41701
41702
41703
41706
41708
41710
41712
41721
41722
41723
41726
41728
41729
41731
41733
41738
41739
41742
41747
41748
41749
41751
41752
41755
41759
41760
41761
41768
41770
41773
41779
41782
41784
41785
41786
41787
41788
41789
41790
41796
41798
41799
41801
41802
41803
41804
41807
41814
41815
41816
41817
41818
41819
41822
41824
41828
41830
41833
41834
41835
41839
41840
41842
41845
41851
41852
41853
41854
41856
41857
41858
41861
41866
41870
41871
41874
41876
41880
41883
41887
41891
41893
41894
41899
41903
41906
41907
41910
41912
41913
41914
41915
41917
41919
41920
41924
41926
41927
41932
41933
41934
41940
41941
41942
41945
41946
41948
41951
41952
41953
41954
41956
41959
41960
41966
41967
41968
41971
41973
41974
41976
41977
41979
41980
41981
41986
41988
41990
41991
41993
41994
41996
42007
42008
42009
42010
42012
42015
42019
42020
42023
42027
42031
42033
42034
42038
42047
42052
42053
42055
42056
42057
42058
42059
42060
42064
42065
42068
42072
42073
42075
42076
42077
42078
42079
42080
42088
42089
42092
42097
42098
42099
42100
42103
42109
42110
42114
42116
42124
42129
42130
42135
42137
42138
42140
42144
42145
42146
42150
42151
42155
42156
42159
42160
42161
42163
42164
42171
42173
42177
42178
42179
42180
42181
42182
42183
42184
42185
42186
42188
42189
42194
42197
42200
42202
42203
42204
42206
42210
42217
42220
42222
42226
42227
42228
42229
42230
42231
42232
42235
42236
42238
42239
42248
42249
42250
42251
42253
42254
42255
42257
42258
42260
42262
42263
42265
42267
42268
42269
42270
42272
42273
42276
42278
42279
42281
42282
42283
42287
42289
42293
42294
42299
42300
42306
42307
42313
42315
42316
42319
42320
42321
42322
42328
42330
42331
42335
42336
42342
42347
42348
42349
42353
42354
42356
42360
42361
42366
42367
42376
42377
42380
42382
42383
42384
42385
42387
42390
42393
42394
42396
42397
42399
42400
42401
42402
42403
42408
42412
42413
42414
42416
42422
42424
42429
42430
42432
42433
42441
42443
42444
42446
42447
42448
42449
42450
42451
42453
42454
42455
42458
42462
42465
42466
42468
42470
42471
42476
42477
42478
42481
42484
42488
42489
42491
42493
42494
42496
42497
42500
42502
42506
42507
42508
42513
42514
42515
42518
42519
42521
42522
42524
42525
42526
42535
42537
42543
42545
42549
42552
42553
42557
42559
42560
42561
42562
42566
42567
42568
42571
42572
42573
42578
42579
42580
42581
42582
42584
42585
42586
42587
42589
42590
42591
42595
42596
42598
42599
42601
42602
42607
42608
42610
42613
42616
42618
42620
42622
42623
42626
42632
42633
42634
42637
42638
42643
42646
42647
42648
42649
42653
42654
42655
42656
42658
42662
42663
42664
42665
42666
42667
42671
42673
42674
42677
42686
42689
42691
42695
42698
42699
42701
42703
42704
42705
42706
42707
42711
42713
42725
42729
42736
42739
42741
42742
42747
42749
42750
42751
42755
42758
42761
42762
42763
42768
42771
42772
42776
42778
42780
42782
42786
42790
42791
42792
42795
42796
42797
42800
42803
42804
42810
42811
42813
42814
42815
42822
42823
42825
42827
42828
42829
42832
42833
42841
42842
42845
42847
42849
42853
42855
42856
42857
42859
42860
42863
42864
42866
42867
42868
42870
42871
42873
42877
42878
42881
42883
42889
42894
42895
42896
42897
42898
42902
42905
42906
42911
42915
42916
42918
42919
42923
42924
42926
42928
42929
42932
42937
42941
42946
42948
42951
42952
42955
42958
42959
42960
42963
42965
42966
42968
42971
42972
42973
42975
42976
42977
42979
42981
42983
42984
42986
42990
42994
42995
42996
42998
42999
43001
43003
43004
43009
43010
43012
43013
43014
43017
43018
43019
43020
43021
43024
43030
43034
43035
43037
43038
43041
43044
43045
43047
43048
43050
43051
43053
43054
43056
43057
43063
43064
43067
43070
43076
43078
43079
43080
43081
43088
43089
43094
43096
43099
43102
43105
43106
43107
43110
43113
43116
43118
43119
43121
43124
43128
43130
43131
43132
43135
43137
43142
43144
43149
43151
43152
43153
43154
43156
43162
43165
43171
43178
43179
43184
43185
43186
43188
43192
43193
43197
43203
43204
43207
43209
43210
43217
43220
43222
43223
43224
43228
43230
43231
43233
43236
43239
43240
43241
43242
43243
43246
43247
43248
43250
43254
43255
43256
43265
43266
43267
43268
43270
43272
43273
43274
43276
43277
43278
43279
43281
43282
43283
43284
43285
43293
43294
43296
43297
43298
43299
43300
43301
43303
43304
43305
43306
43309
43310
43312
43319
43321
43323
43327
43328
43329
43331
43332
43334
43337
43338
43339
43341
43343
43345
43350
43352
43356
43359
43362
43363
43364
43365
43367
43368
43371
43376
43378
43382
43384
43385
43386
43387
43389
43394
43398
43404
43406
43407
43409
43410
43411
43418
43420
43425
43428
43434
43436
43437
43438
43440
43443
43447
43454
43462
43463
43464
43465
43466
43467
43468
43473
43475
43476
43477
43478
43479
43480
43483
43484
43485
43486
43487
43497
43501
43504
43506
43509
43512
43513
43516
43519
43522
43523
43524
43528
43529
43530
43532
43533
43537
43538
43542
43547
43558
43559
43560
43561
43563
43565
43566
43567
43571
43574
43577
43579
43580
43581
43584
43585
43586
43587
43589
43591
43593
43599
43600
43601
43602
43603
43608
43611
43615
43616
43617
43618
43620
43627
43628
43629
43632
43633
43634
43639
43642
43643
43645
43646
43647
43648
43650
43652
43654
43655
43656
43657
43659
43661
43664
43665
43668
43669
43670
43671
43672
43675
43676
43677
43679
43683
43685
43686
43689
43691
43693
43695
43697
43698
43701
43702
43705
43706
43707
43708
43711
43718
43719
43722
43725
43727
43729
43730
43732
43733
43734
43735
43738
43743
43744
43749
43750
43753
43755
43757
43759
43760
43762
43764
43766
43767
43768
43769
43770
43771
43774
43776
43778
43779
43780
43784
43787
43789
43790
43792
43793
43795
43796
43799
43801
43807
43810
43812
43816
43817
43818
43821
43822
43823
43824
43825
43828
43829
43831
43832
43834
43835
43838
43839
43841
43845
43847
43848
43849
43852
43853
43855
43856
43857
43858
43859
43860
43861
43863
43865
43868
43870
43871
43872
43875
43876
43878
43880
43882
43885
43886
43887
43888
43889
43890
43898
43907
43909
43910
43911
43919
43920
43921
43922
43925
43930
43936
43939
43942
43943
43944
43950
43960
43965
43966
43968
43969
43971
43980
43983
43987
43988
43990
43991
43994
43997
43998
43999
44001
44002
44003
44009
44013
44016
44018
44020
44025
44032
44033
44034
44036
44038
44040
44042
44043
44044
44045
44046
44047
44049
44050
44053
44057
44058
44061
44066
44069
44071
44072
44075
44083
44084
44086
44087
44089
44090
44093
44094
44096
44099
44102
44105
44113
44116
44117
44118
44119
44126
44130
44131
44134
44142
44143
44144
44150
44151
44154
44156
44157
44158
44159
44160
44161
44164
44166
44171
44172
44173
44174
44176
44177
44186
44187
44193
44194
44198
44200
44201
44202
44203
44204
44206
44207
44208
44212
44218
44219
44221
44222
44223
44225
44226
44227
44228
44231
44234
44235
44236
44239
44240
44242
44245
44246
44248
44249
44252
44253
44254
44255
44256
44261
44262
44263
44265
44266
44267
44269
44271
44273
44274
44275
44278
44279
44280
44281
44282
44283
44284
44288
44294
44297
44301
44302
44303
44304
44309
44310
44311
44313
44314
44315
44318
44320
44322
44323
44326
44331
44332
44334
44335
44336
44337
44340
44343
44344
44345
44346
44347
44348
44354
44355
44356
44359
44362
44364
44365
44366
44367
44368
44371
44375
44377
44379
44380
44382
44383
44384
44386
44389
44395
44398
44399
44402
44403
44404
44405
44406
44412
44413
44414
44417
44419
44422
44423
44428
44431
44434
44437
44438
44439
44440
44443
44450
44453
44454
44459
44460
44463
44465
44466
44469
44470
44471
44473
44474
44475
44476
44480
44482
44483
44484
44485
44488
44489
44490
44491
44492
44493
44494
44495
44500
44502
44503
44506
44508
44512
44514
44516
44517
44518
44519
44520
44521
44523
44525
44527
44529
44535
44549
44552
44553
44565
44566
44567
44568
44569
44571
44575
44581
44582
44590
44596
44602
44603
44604
44609
44611
44615
44616
44620
44621
44622
44623
44625
44626
44628
44631
44632
44633
44635
44636
44637
44638
44639
44640
44642
44644
44645
44647
44648
44650
44651
44653
44654
44657
44659
44660
44661
44662
44665
44669
44670
44671
44672
44682
44684
44685
44688
44689
44690
44692
44696
44697
44699
44701
44702
44708
44709
44710
44711
44712
44713
44722
44723
44725
44727
44728
44729
44732
44735
44736
44737
44738
44739
44743
44744
44751
44752
44753
44757
44758
44760
44761
44765
44767
44769
44773
44774
44775
44778
44782
44783
44784
44785
44786
44790
44791
44793
44795
44797
44798
44804
44805
44807
44810
44811
44812
44813
44815
44816
44818
44821
44822
44829
44833
44834
44838
44839
44844
44845
44848
44851
44852
44853
44854
44857
44859
44860
44861
44863
44864
44865
44875
44876
44879
44880
44882
44884
44885
44886
44890
44891
44892
44893
44894
44900
44902
44906
44908
44909
44910
44911
44914
44915
44923
44924
44925
44928
44930
44933
44937
44939
44941
44942
44943
44945
44949
44950
44951
44953
44955
44958
44960
44963
44964
44965
44968
44969
44971
44973
44974
44977
44978
44983
44987
44990
44995
45006
45009
45010
45011
45013
45015
45016
45017
45021
45027
45029
45034
45037
45040
45043
45044
45045
45047
45049
45053
45056
45059
45060
45063
45064
45066
45070
45071
45072
45073
45075
45076
45077
45079
45081
45083
45085
45086
45087
45090
45094
45095
45096
45097
45098
45103
45104
45106
45107
45111
45116
45117
45120
45123
45124
45126
45127
45131
45133
45137
45142
45143
45144
45145
45147
45149
45151
45153
45154
45155
45159
45160
45161
45163
45165
45166
45169
45172
45174
45184
45188
45191
45192
45194
45196
45197
45198
45199
45202
45203
45205
45208
45211
45213
45219
45220
45222
45223
45225
45231
45234
45238
45239
45240
45241
45242
45245
45246
45247
45248
45249
45250
45251
45252
45253
45254
45255
45257
45258
45259
45261
45262
45268
45271
45272
45273
45275
45276
45277
45278
45279
45282
45283
45288
45289
45290
45293
45297
45298
45299
45300
45303
45304
45305
45309
45312
45316
45317
45318
45319
45321
45324
45325
45330
45333
45335
45336
45337
45342
45345
45349
45350
45351
45353
45355
45356
45359
45360
45363
45364
45369
45370
45373
45375
45378
45379
45380
45381
45386
45387
45388
45390
45391
45392
45395
45399
45404
45406
45410
45412
45413
45416
45418
45419
45420
45421
45423
45424
45425
45427
45428
45429
45432
45437
45442
45445
45446
45447
45450
45452
45458
45461
45465
45466
45470
45471
45475
45476
45480
45481
45485
45486
45488
45492
45493
45494
45495
45496
45498
45499
45500
45502
45503
45504
45508
45509
45510
45511
45512
45513
45514
45515
45516
45519
45521
45522
45524
45525
45527
45528
45529
45530
45533
45535
45540
45543
45548
45551
45553
45556
45557
45558
45560
45561
45562
45566
45570
45574
45575
45578
45579
45581
45589
45590
45591
45592
45593
45594
45595
45599
45601
45602
45603
45604
45605
45606
45607
45608
45610
45614
45617
45618
45620
45622
45623
45624
45627
45628
45629
45634
45635
45638
45639
45642
45643
45646
45647
45655
45656
45658
45659
45664
45666
45668
45669
45671
45672
45676
45679
45680
45681
45682
45688
45689
45690
45691
45693
45695
45697
45702
45703
45705
45707
45709
45714
45716
45717
45718
45719
45720
45722
45723
45724
45725
45726
45733
45734
45735
45736
45737
45739
45753
45754
45755
45757
45758
45760
45764
45765
45768
45769
45770
45771
45772
45777
45778
45784
45785
45787
45788
45791
45794
45797
45799
45803
45807
45811
45813
45814
45817
45818
45819
45820
45824
45825
45826
45827
45828
45833
45834
45835
45838
45840
45842
45843
45845
45846
45848
45849
45850
45851
45852
45854
45855
45856
45857
45858
45859
45860
45861
45862
45866
45867
45870
45871
45872
45876
45879
45880
45881
45882
45888
45892
45893
45894
45895
45896
45900
45902
45903
45908
45909
45910
45915
45917
45918
45925
45926
45927
45931
45937
45943
45944
45947
45948
45950
45952
45954
45957
45958
45959
45960
45962
45963
45964
45965
45968
45969
45970
45972
45975
45977
45978
-1
127
136
311
437
450
504
506
523
649
670
722
727
748
869
1013
1066
1157
1170
1201
1227
1259
1297
1321
1469
1491
1496
1510
1684
1771
1901
1906
1981
2053
2317
2320
2389
2441
2452
2456
2479
2503
2696
2773
2780
2853
2865
2910
3026
3096
3131
3168
3341
3371
3374
3462
3472
3477
3489
3499
3655
3695
3699
3709
3770
3950
4023
4126
4133
4302
4472
4539
4564
4578
4655
4748
4808
4851
4853
4895
4909
4957
5017
5087
5089
5091
5342
5346
5405
5429
5480
5492
5547
5566
5640
5666
5695
5698
5856
5867
5890
5974
5975
6000
6001
6024
6028
6061
6126
6150
6164
6279
6386
6482
6521
6555
6567
6610
6757
6758
6759
6811
6833
6848
6867
6941
7021
7096
7205
7234
7247
7308
7337
7396
7400
7495
7632
7652
7739
7782
7808
7809
7863
8006
8092
8133
8193
8220
8290
8309
8417
8452
8466
8522
8573
8611
8630
8658
8668
8801
8820
8862
8953
8972
8975
8977
8980
9045
9048
9052
9100
9105
9122
9162
9172
9268
9275
9362
9398
9423
9462
9478
9509
9527
9566
9573
9588
9620
9737
9747
9778
9862
9899
10057
10059
10065
10077
10137
10160
10172
10197
10265
10419
10529
10571
10607
10736
10769
10772
10811
10855
10892
10910
10950
10998
11068
11095
11272
11357
11360
11420
11478
11528
11811
11821
11829
11839
11843
11852
11938
11941
11943
12004
12070
12152
12221
12357
12425
12475
12496
12545
12546
12635
12687
12699
12775
12858
12879
12969
12978
12988
13144
13150
13295
13300
13322
13453
13492
13524
13532
13655
13679
13721
13728
13951
14082
14090
14105
14108
14162
14168
14202
14252
14345
14350
14498
14618
14801
14928
14963
14997
15023
15038
15126
15138
15183
15313
15406
15452
15512
15535
15545
15607
15622
15643
15668
15677
15687
15779
15791
15848
15891
15899
15989
16076
16090
16161
16264
16456
16516
16567
16612
16629
16690
16693
16695
16786
16804
16806
16807
16964
16997
17096
17108
17205
17284
17353
17362
17418
17481
17522
17540
17562
17593
17654
17679
17739
17775
17813
17884
17993
18061
18098
18109
18192
18227
18247
18261
18269
18344
18387
18422
18479
18669
18689
18734
18825
18835
18879
18889
18931
18953
19051
19079
19154
19157
19283
19324
19338
19356
19428
19429
19452
19638
19695
19931
19932
19957
19958
19991
20000
20025
20102
20104
20149
20184
20295
20336
20447
20453
20496
20498
20552
20598
20619
20643
20827
20831
20841
20855
20876
20889
20927
20938
20982
21003
21053
21068
21102
21138
21149
21162
21165
21244
21325
21392
21436
21548
21584
21596
21694
21715
21778
21832
21844
21864
21868
21963
22105
22141
22152
22159
22259
22267
22323
22349
22389
22529
22584
22638
22738
22777
22905
22935
22938
22973
23136
23137
23138
23159
23190
23209
23275
23303
23327
23329
23365
23375
23382
23423
23436
23457
23475
23635
23653
23746
23756
23802
23837
23841
23858
23898
23914
23923
24117
24195
24292
24294
24314
24344
24345
24402
24433
24465
24467
24484
24495
24510
24547
24625
24759
24802
24813
24829
24920
24969
24973
25031
25090
25120
25160
25196
25203
25229
25272
25328
25352
25372
25399
25403
25410
25449
25479
25623
25664
25738
25748
25755
25765
25800
25810
25888
25905
25917
25972
26172
26235
26253
26265
26302
26312
26313
26376
26414
26423
26481
26500
26572
26674
26772
26848
26942
26969
27038
27095
27192
27320
27321
27324
27381
27382
27385
27393
27412
27422
27435
27437
27452
27569
27613
27622
27672
27720
27773
27784
27808
27809
27820
27888
27902
27966
28004
28036
28065
28084
28211
28256
28426
28471
28511
28514
28539
28634
28637
28651
28754
28821
28879
28892
28918
28937
29112
29289
29334
29416
29449
29484
29506
29516
29745
29764
29776
29799
29862
29864
29901
29922
29923
29996
30055
30112
30125
30137
30246
30331
30371
30388
30466
30586
30796
30835
30959
30979
31007
31033
31063
31088
31132
31133
31245
31252
31313
31347
31371
31418
31472
31473
31528
31539
31540
31572
31648
31736
31839
31861
31880
31912
32037
32102
32110
32151
32160
32191
32200
32239
32289
32305
32327
32355
32412
32488
32494
32520
32535
32601
32615
32800
32869
32887
32950
33057
33093
33137
33303
33371
33541
33837
33864
33991
33992
34096
34170
34213
34382
34428
34431
34439
34486
34504
34517
34526
34534
34583
34689
34745
34775
34804
34807
34836
34991
35112
35115
35166
35190
35215
35261
35309
35327
35472
35584
35585
35623
35624
35650
35741
35751
35796
35866
35893
35894
35918
36001
36061
36114
36129
36238
36288
36319
36355
36410
36412
36455
36457
36579
36694
36719
36733
36833
36902
37008
37027
37063
37096
37153
37238
37325
37332
37382
37564
37566
37581
37627
37736
37756
37831
37861
37867
37972
38015
38034
38119
38140
38270
38271
38344
38346
38371
38426
38433
38441
38474
38558
38616
38647
38722
38758
39017
39034
39044
39137
39195
39197
39228
39251
39312
39319
39385
39514
39519
39545
39602
39610
39622
39683
39805
39837
39923
39925
39946
39949
40127
40134
40182
40214
40260
40281
40325
40401
40431
40572
40669
40873
40936
40972
40986
41106
41146
41243
41271
41503
41636
41685
41704
41886
41947
41989
42094
42128
42168
42243
42280
42364
42381
42544
42551
42577
42754
42819
42838
42851
42858
42880
42942
43092
43157
43180
43288
43370
43408
43424
43518
43578
43610
43658
43663
43842
43924
43945
43977
44098
44163
44296
44300
44338
44351
44353
44370
44513
44524
44544
44545
44599
44705
44754
44768
44806
45157
45190
45346
45417
45464
45487
45523
45611
45644
45776
45809
45836
45897
45936
-1
1
164
228
238
307
563
585
633
694
861
1079
1326
1401
1485
1525
1910
2282
2303
2362
2368
2378
2397
2604
2804
2970
3017
3030
3330
3426
3571
4350
4719
4774
4838
4926
5022
5023
5171
5282
5482
5638
5788
5854
5940
6063
6269
6430
6502
6780
7085
7164
7172
7216
7339
7429
7521
7534
7535
7547
7640
7648
7845
7915
7933
8004
8229
8269
8299
8603
8613
8643
8663
8687
8740
8748
8945
9108
9136
9382
9450
9583
9604
9857
9914
9961
10158
10194
10391
10399
10415
10437
10492
10635
10698
10743
10770
11031
11093
11319
11388
11395
11932
12022
12026
12742
12755
12774
12848
12905
12991
13139
13405
13844
13948
14027
14159
14183
14266
14341
14342
14421
14428
14558
14574
14688
14708
14791
14837
14862
14897
15020
15133
15316
15365
15500
15550
15825
15955
15962
16100
16152
16178
16228
16317
16424
16467
16770
16844
16923
16955
16958
16986
17026
17158
17162
17263
17453
17497
17519
17662
17832
17876
17911
17978
18090
18168
18509
18561
18611
18630
18645
18718
18777
18778
19043
19162
19246
19282
19533
19560
19681
19841
19945
19947
19952
19959
19960
20030
20417
20418
20576
21192
21327
21505
21549
21686
21839
21853
21968
22035
22111
22441
22451
22454
22505
22564
22642
22743
22771
22934
23023
23068
23418
23575
24033
24565
24965
25127
25577
25587
25980
26014
26175
26320
26415
26466
26897
26966
27055
27129
27227
27270
27367
27450
27496
27597
27641
27734
27999
28134
28138
28226
28281
28438
28458
28527
28640
28963
29039
29135
29792
30111
30182
30316
30472
30576
30617
30634
30844
31020
31079
31181
31437
31614
31642
31715
31762
32089
32126
32167
32271
32521
32523
32575
32651
32868
32934
33086
33213
33214
33294
33722
33867
33955
34078
34351
34460
34470
34496
34546
34886
34922
35104
35143
35164
35225
35362
35551
35565
35589
35729
35732
35859
36023
36318
36336
36421
36434
36745
36834
36865
37013
37144
37240
37249
37595
37611
37633
37664
37818
38166
38214
38439
38498
38515
38668
38982
38986
38996
39093
39266
39423
39526
39571
40446
40524
41054
41131
41332
41808
41921
42014
42139
42165
42333
42409
42685
42731
42766
42891
42974
43172
43381
43393
43881
43896
44023
44106
44277
44479
44486
44538
44947
45093
45136
45156
45280
45348
45398
45657
45683
45877
45979
-1
3507
4767
6062
6273
6965
8857
9056
9780
10374
11289
12362
15391
17528
18698
18897
19899
20603
22341
24449
25314
26393
27278
29694
30575
31229
31588
33504
36493
37286
37941
38688
39429
42379
42721
44015
44758
44865
45516
45633
-1
672
4530
8072
11198
17732
18989
22052
25446
34751
35327
35509
44032
-1
7082
8583
24805
27518
31621
36195
38382
-1
985
2288
5461
6237
11626
12892
20729
24004
24296
24375
24545
25124
25656
25992
27711
30695
33774
34787
35447
36286
39703
40197
40591
41127
43860
44691
-1
268
752
905
1163
1215
1522
1903
2158
2845
3055
3175
3409
3931
3935
4964
5134
5392
6379
6574
6581
6636
7139
7791
8320
8339
8414
8578
8799
9196
9236
9483
9636
10037
10342
10553
10659
10733
10849
11406
11462
11538
11815
12116
12214
12679
13047
13097
13284
13901
14038
14239
14787
14795
14799
14867
15182
15685
15802
16344
16458
16753
17199
17359
18439
18717
19109
19209
19730
20017
20762
21113
21522
21709
21898
21993
23113
23272
23933
24062
24676
24794
25185
25578
25954
26024
26098
26430
26779
26915
27144
27234
27400
28119
28398
28550
28670
28971
29064
29103
30117
30376
30529
30727
30813
30827
31309
31843
31958
32472
33199
33517
33646
34317
35714
35821
35867
36194
36402
37452
37546
37734
37754
38003
38130
38739
38756
38905
39415
39461
39540
39723
39760
39908
40385
41138
41264
41279
41378
41535
41777
42171
42401
42782
43267
43577
43610
43667
43680
43732
43766
44399
45430
-1
218
280
703
986
1072
1228
1287
1308
1970
1998
2092
2749
3334
3538
3784
3972
4485
5032
5050
5195
5211
5273
5536
5833
6353
6772
6875
6964
7070
7383
7520
7943
8030
8400
9067
9343
9678
9974
10160
10644
10861
10976
11091
11100
11180
11267
11435
11813
12697
13078
13200
13219
13269
13561
14148
14730
14791
14820
14905
15204
15402
15629
15960
15972
16095
16148
16354
16498
16755
16932
17041
17164
17641
17744
18470
18505
18516
18580
18837
18880
18910
19915
20396
20460
20519
20581
20623
20766
20822
20959
21130
21299
21426
21586
21614
21811
21861
21884
21920
22626
22627
23057
23164
23240
23631
23916
24276
24396
24428
24818
24978
25094
25126
25252
25579
25998
26255
26362
26446
26468
26489
26869
27032
27186
27369
27669
28023
28322
28323
28404
28829
29465
29807
29900
30326
30462
31751
31926
32163
32504
32505
32715
32953
33489
33655
33756
34140
34171
34721
34749
35286
35390
35402
35437
35446
35504
35562
36159
36300
36892
36987
37001
37010
37144
37455
37536
37579
37907
38572
38683
38697
38891
39211
39541
39587
39617
40947
41102
42393
42498
42577
42718
43339
43361
43426
43523
43666
43769
44122
44566
44636
44895
45269
45852
45959
-1
36
95
97
124
125
164
196
212
216
217
277
343
412
444
594
644
647
711
712
765
772
773
791
840
844
1038
1040
1051
1066
1074
1141
1157
1187
1198
1225
1323
1324
1385
1386
1408
1425
1426
1435
1500
1505
1535
1614
1618
1713
1715
1746
1759
1788
1835
1916
1943
1981
2006
2050
2069
2115
2141
2185
2244
2265
2291
2331
2335
2340
2364
2517
2567
2581
2730
2849
2876
2937
2958
2989
2990
3021
3051
3095
3107
3109
3113
3139
3144
3180
3246
3496
3534
3555
3641
3750
3754
3771
3773
3801
3908
4116
4131
4132
4137
4218
4287
4407
4427
4448
4508
4527
4548
4553
4573
4585
4597
4599
4635
4674
4735
4792
4817
4836
4858
4869
4926
4932
4985
5003
5023
5045
5047
5095
5162
5163
5170
5208
5221
5412
5415
5470
5481
5503
5542
5552
5717
5734
5759
5795
5872
5902
5906
5912
5927
5950
5973
6032
6055
6056
6069
6071
6092
6144
6162
6330
6354
6358
6386
6391
6414
6444
6508
6536
6608
6616
6653
6654
6694
6800
6925
6957
6990
7057
7058
7068
7073
7110
7213
7304
7335
7345
7356
7402
7459
7555
7556
7607
7654
7748
7800
7813
7835
7899
8036
8047
8121
8188
8200
8306
8375
8403
8473
8479
8501
8553
8584
8655
8672
8724
8740
8871
8878
8900
8959
8968
9029
9032
9070
9097
9128
9182
9250
9320
9325
9389
9439
9451
9479
9554
9558
9559
9578
9638
9693
9711
9723
9761
9837
9893
9922
9943
9952
9975
10033
10084
10228
10238
10239
10243
10279
10286
10304
10334
10358
10425
10571
10588
10615
10620
10645
10698
10707
10771
10848
10860
10868
10970
11009
11156
11218
11221
11268
11342
11497
11516
11534
11631
11665
11683
11712
11863
11888
11915
11977
12051
12073
12175
12242
12247
12259
12343
12347
12391
12395
12406
12426
12462
12469
12488
12649
12669
12726
12808
12864
12907
12912
12920
12935
12936
13041
13051
13105
13169
13170
13171
13211
13264
13272
13354
13361
13385
13392
13394
13440
13548
13552
13559
13583
13640
13758
13760
13902
13971
14283
14378
14412
14413
14443
14488
14566
14578
14638
14664
14724
14752
14796
14875
14903
14933
14935
14954
14959
14966
14967
15148
15166
15181
15185
15276
15278
15311
15325
15357
15369
15458
15461
15720
15742
15772
15801
15822
15849
15850
15959
15973
16036
16086
16117
16171
16234
16260
16323
16365
16375
16377
16386
16387
16420
16520
16567
16590
16654
16672
16803
16829
16865
16896
16922
17045
17047
17103
17145
17177
17178
17187
17268
17271
17329
17496
17505
17526
17539
17586
17604
17615
17667
17743
17778
17833
17834
17903
17904
17986
18029
18173
18181
18250
18259
18278
18309
18394
18407
18432
18465
18500
18511
18536
18617
18675
18679
18680
18817
18838
18861
18887
18925
18935
18980
19000
19055
19106
19131
19204
19206
19212
19236
19273
19300
19336
19385
19494
19516
19643
19672
19673
19721
19751
19794
19867
19869
19892
19916
20181
20288
20303
20340
20445
20509
20598
20604
20610
20726
20727
20764
20768
20811
20865
21009
21027
21115
21147
21183
21216
21221
21244
21342
21379
21527
21639
21642
21669
21689
21729
21736
21770
21794
21818
21848
22074
22133
22166
22255
22260
22283
22285
22319
22342
22345
22351
22353
22366
22378
22398
22401
22481
22580
22594
22633
22687
22688
22689
22723
22794
22901
22902
22990
22998
23095
23131
23206
23267
23269
23323
23377
23413
23498
23499
23500
23532
23595
23604
23668
23701
23761
23820
23823
23902
23915
23937
23953
23955
23972
24002
24072
24093
24100
24123
24128
24137
24170
24184
24196
24240
24248
24263
24264
24289
24350
24356
24370
24439
24473
24544
24549
24614
24673
24687
24708
24718
24733
24789
24798
24916
24921
24924
24965
24976
24980
25050
25086
25109
25163
25173
25193
25194
25209
25212
25223
25279
25296
25312
25335
25353
25355
25360
25422
25545
25575
25644
25816
25834
25903
25955
26006
26017
26040
26121
26149
26234
26271
26285
26342
26353
26361
26388
26454
26476
26505
26543
26544
26561
26598
26653
26654
26686
26704
26777
26778
26806
26814
26909
26992
26993
27115
27118
27211
27254
27341
27361
27439
27471
27498
27500
27586
27637
27671
27697
27808
27851
27890
28046
28060
28062
28120
28169
28170
28206
28281
28340
28386
28395
28413
28444
28445
28494
28532
28573
28603
28615
28624
28729
28747
28765
28808
28830
28863
28865
28883
28970
28981
28998
29011
29099
29111
29112
29113
29115
29148
29195
29199
29219
29249
29279
29375
29456
29508
29543
29576
29577
29622
29653
29675
29795
29798
29875
29930
29949
29955
29995
30012
30022
30069
30092
30123
30265
30291
30313
30337
30340
30377
30390
30409
30421
30433
30541
30587
30608
30630
30728
30772
30777
30818
30910
30912
30936
30937
30950
30951
30952
31008
31089
31152
31155
31179
31182
31183
31329
31344
31378
31493
31505
31535
31538
31562
31681
31706
31730
31765
31770
31798
31853
31890
31903
31949
32006
32008
32052
32113
32187
32228
32232
32234
32237
32501
32507
32571
32625
32626
32629
32644
32754
32838
32891
32924
32926
32942
32943
32950
33065
33084
33122
33208
33226
33237
33279
33309
33321
33365
33366
33379
33446
33502
33510
33557
33562
33599
33619
33668
33686
33702
33707
33716
33718
33773
33776
33824
33908
34007
34011
34014
34133
34181
34185
34196
34206
34226
34239
34248
34269
34275
34340
34427
34430
34447
34601
34604
34625
34667
34752
34781
34809
34825
34855
34909
34946
34957
35075
35080
35094
35332
35386
35426
35427
35532
35554
35586
35629
35630
35742
35760
35915
35999
36060
36183
36196
36225
36235
36242
36261
36266
36304
36325
36358
36514
36563
36616
36618
36654
36715
36761
36762
36780
36853
36872
36874
36901
36949
36972
36986
37031
37069
37108
37115
37146
37224
37225
37266
37288
37334
37343
37378
37462
37487
37540
37548
37589
37590
37632
37638
37666
37683
37690
37692
37710
37751
37795
37852
37873
37896
37917
37926
37972
37974
37994
37995
38028
38029
38060
38101
38109
38168
38207
38236
38360
38413
38414
38457
38471
38481
38491
38608
38631
38691
38696
38708
38854
38855
38886
38955
38975
39015
39131
39157
39175
39273
39345
39398
39404
39416
39422
39440
39451
39490
39491
39494
39603
39651
39669
39702
39730
39746
39873
39904
39958
39991
40123
40222
40293
40355
40365
40405
40406
40452
40490
40500
40542
40593
40599
40601
40632
40634
40661
40690
40694
40725
40846
40856
40896
40922
40943
40969
41078
41096
41101
41167
41290
41301
41392
41421
41422
41474
41484
41520
41744
41766
41769
41775
41789
41838
41851
41961
42047
42079
42110
42176
42177
42189
42234
42238
42306
42311
42396
42403
42408
42415
42466
42578
42590
42605
42666
42841
42851
42852
42853
42895
42965
43027
43055
43057
43058
43105
43145
43285
43314
43326
43377
43405
43422
43431
43522
43526
43592
43627
43665
43770
43937
43948
43990
44141
44171
44227
44348
44382
44526
44553
44567
44586
44595
44674
44675
44736
44761
44849
44866
44999
45079
45090
45131
45135
45162
45375
45410
45419
45482
45513
45536
45632
45702
45737
45745
45746
45827
45848
45952
45971
-1
51
137
243
333
344
363
364
498
526
529
558
682
693
822
843
904
945
946
1298
1548
1653
1711
1767
1779
1818
1853
1889
1911
2049
2061
2126
2157
2215
2290
2363
2420
2459
2469
2525
2533
2614
2668
2694
2728
2846
2878
2894
3169
3230
3261
3328
3374
3411
3517
3585
3645
3902
3919
4043
4044
4069
4105
4144
4387
4460
4474
4476
4780
4886
4951
5049
5092
5161
5428
5505
5531
5602
5670
5721
5847
5907
5910
5958
5990
6132
6133
6145
6165
6311
6348
6524
6626
6652
6662
6788
6799
6801
6854
6885
6906
6912
6985
7282
7394
7491
8049
8226
8233
8234
8307
8352
8359
8360
8389
8405
8482
8539
8589
8708
8739
8879
8957
9143
9197
9198
9222
9291
9410
9607
9843
9925
9967
9976
10193
10263
10421
10523
10552
10573
10591
10646
10690
10725
10752
10772
10912
10920
11053
11179
11243
11257
11265
11330
11363
11494
11556
11627
11931
12013
12019
12071
12072
12198
12243
12386
12560
12701
12745
12804
12846
12884
12960
13054
13069
13179
13244
13271
13477
13544
13645
13676
13761
13881
13961
14003
14087
14098
14243
14275
14361
14368
14387
14581
14584
14775
14874
14902
14923
14958
14960
14970
15139
15201
15310
15481
15501
15784
15793
15821
15872
15892
15990
16101
16134
16172
16289
16316
16376
16398
16450
16554
16766
16780
16821
16832
17043
17202
17279
17380
17698
17771
17789
18021
18124
18174
18226
18279
18355
18469
18524
18558
18649
18794
18808
19049
19058
19107
19117
19168
19214
19223
19227
19337
19368
19414
19471
19496
19518
19584
19585
19670
19714
19736
19781
19801
19819
19833
19879
20011
20021
20097
20103
20104
20239
20284
20385
20397
20470
20544
20620
20626
20650
20728
20759
20878
20883
20895
20919
21087
21361
21364
21398
21420
21520
21526
21708
21833
21880
21956
22185
22279
22429
22529
22532
22537
22602
22715
22757
22861
23073
23088
23153
23291
23440
23497
23698
23699
23731
23813
23830
23831
23979
24188
24757
24806
24845
24917
25049
25198
25259
25386
25717
25784
25904
26069
26120
26264
26309
26338
26352
26447
26511
26533
26588
26674
26685
26808
26946
26959
27035
27106
27123
27135
27158
27413
27426
27469
27560
27752
27903
27907
27924
28205
28227
28461
28499
28587
28602
28617
28709
28748
28755
28870
28965
29114
29227
29284
29428
29470
29481
29504
29505
29509
29546
29558
29713
29776
29797
29870
30097
30174
30188
30519
30551
30713
30734
30743
30834
30876
30932
30975
31019
31021
31220
31342
31345
31373
31385
31446
31550
31593
31594
31682
31778
31802
31864
31952
32064
32070
32078
32080
32147
32211
32288
32367
32417
32419
32524
32672
32752
32786
32877
32890
32923
32984
33006
33014
33058
33063
33114
33216
33217
33330
33353
33430
33514
33571
33639
33667
33709
33720
33959
34000
34027
34112
34132
34178
34221
34277
34477
34673
34677
34680
34683
34753
34808
34843
34921
35223
35299
35317
35326
35380
35450
35511
35518
35575
35628
35692
35701
35715
35722
35767
35849
36174
36184
36197
36416
36448
36515
36581
36635
36737
36865
36890
37145
37160
37207
37246
37397
37637
37654
37695
37724
37958
37981
37982
38059
38084
38173
38338
38369
38398
38473
38497
38594
38602
38690
38765
38799
38913
38921
38994
38997
39032
39051
39110
39152
39235
39381
39442
39496
39508
39596
39678
39694
39698
39786
39795
39931
39973
39978
40170
40199
40470
40501
40511
40536
40600
40652
40707
40780
40835
40914
40918
40923
40928
40946
40963
41006
41079
41090
41168
41219
41325
41613
41638
41739
41809
41830
41898
41989
42135
42154
42230
42295
42522
42541
42560
42561
42730
42741
42800
42801
42913
42931
42935
42976
43039
43079
43104
43107
43278
43449
43458
43498
43628
43673
43714
43765
43767
43983
44014
44071
44170
44207
44326
44645
44726
44728
44737
44747
44831
44881
44915
45039
45087
45152
45303
45329
45443
45555
45557
45652
45744
45826
45857
45950
45953
-1
30
34
53
61
66
118
183
240
278
295
334
396
488
497
513
566
574
605
705
713
776
790
827
895
1065
1107
1114
1155
1182
1317
1362
1379
1434
1580
1589
1611
1615
1631
1685
1701
1710
1714
1762
1768
1774
1796
1802
1946
2001
2034
2035
2075
2085
2124
2125
2129
2137
2229
2248
2268
2324
2354
2653
2729
2750
2800
2945
3014
3072
3321
3329
3447
3452
3490
3523
3535
3573
3588
3642
3786
3847
3932
4004
4057
4075
4096
4133
4162
4215
4240
4248
4286
4330
4343
4346
4543
4554
4555
4566
4623
4644
4669
4766
4816
4835
4864
4907
4967
4981
4992
5035
5132
5147
5205
5233
5340
5373
5491
5678
5693
5718
5732
5796
5805
5896
5972
6051
6057
6093
6205
6221
6253
6268
6278
6346
6445
6525
6632
6643
6674
6681
6739
6790
7026
7104
7129
7221
7279
7415
7511
7521
7527
7560
7579
7595
7620
7641
7643
7815
7864
7946
7989
7996
7997
8028
8055
8142
8276
8290
8338
8487
8520
8580
8619
8758
8808
8837
8933
8974
9025
9226
9232
9256
9315
9331
9334
9411
9421
9441
9593
9696
9736
9748
9820
9823
9854
9865
9910
9913
9940
9951
10002
10019
10020
10028
10040
10085
10229
10274
10345
10433
10462
10535
10542
10608
10668
10670
10672
10676
10805
10812
10821
10899
10913
10991
11027
11092
11199
11217
11236
11373
11425
11463
11490
11495
11647
11692
11735
11814
11819
11914
11976
12044
12129
12132
12234
12258
12287
12289
12293
12378
12418
12451
12481
12504
12533
12628
12646
12698
12712
12787
12906
12919
12933
13072
13117
13163
13198
13263
13273
13289
13290
13353
13443
13444
13523
13543
13571
13578
13607
13647
13733
13737
13755
13782
14020
14079
14127
14135
14227
14259
14285
14286
14302
14307
14312
14377
14464
14470
14478
14567
14583
14612
14714
14755
14834
14846
14863
14934
14948
14976
14983
15145
15322
15379
15427
15586
15587
15623
15649
15684
15708
15795
15810
15820
15847
16014
16016
16031
16173
16184
16237
16257
16259
16269
16272
16282
16525
16533
16689
16718
16732
16813
16820
16833
17032
17088
17126
17159
17368
17399
17425
17532
17603
17609
17725
17726
17727
17747
17887
17910
17930
17935
18020
18022
18057
18121
18150
18216
18447
18471
18493
18521
18605
18626
18634
18671
18703
18791
18881
18979
19004
19057
19065
19199
19291
19310
19351
19386
19416
19418
19472
19479
19588
19680
19870
19891
19927
19980
20142
20144
20214
20238
20309
20329
20438
20463
20464
20564
20570
20625
20636
20651
20777
20845
20890
20958
20983
20999
21045
21116
21175
21208
21307
21308
21329
21462
21478
21531
21541
21577
21610
21779
21781
21795
21835
21852
21891
21909
21922
21927
21995
22061
22078
22090
22093
22231
22299
22399
22474
22482
22496
22509
22528
22530
22595
22612
22624
22649
22651
22779
22827
22862
22884
23004
23042
23046
23089
23094
23104
23121
23142
23207
23218
23289
23312
23344
23400
23442
23452
23530
23580
23587
23591
23650
23742
23747
23885
23922
23928
24085
24125
24211
24236
24325
24348
24363
24364
24436
24584
24746
24884
24975
24989
25027
25168
25204
25401
25509
25524
25582
25591
25628
25661
25691
25765
25826
25828
25838
25859
25872
25880
25889
25901
25942
25979
26010
26094
26171
26413
26493
26589
26616
26684
26698
26728
26751
26776
26850
26881
26963
26981
27025
27110
27147
27167
27168
27205
27253
27280
27303
27481
27492
27493
27499
27524
27653
27780
27850
27981
28050
28087
28110
28112
28113
28439
28503
28614
28618
28658
28706
28707
28728
28743
28801
28816
28821
28866
28867
28876
28908
29018
29120
29129
29177
29179
29218
29282
29326
29342
29347
29383
29384
29419
29427
29482
29488
29501
29525
29651
29702
29738
29748
29844
29846
29883
29911
29981
29985
30009
30015
30029
30060
30093
30108
30163
30190
30235
30250
30338
30339
30497
30522
30628
30712
30737
30740
30764
30774
30909
31016
31020
31033
31351
31467
31468
31499
31506
31553
31595
31609
31620
31646
31734
31809
31818
31871
31872
31877
31935
32042
32062
32065
32069
32112
32118
32202
32218
32311
32350
32427
32469
32646
32697
32719
32741
32768
32844
32921
32961
33032
33049
33052
33098
33110
33193
33227
33241
33328
33361
33513
33581
33654
33666
33706
33728
33740
33788
33962
33971
34081
34082
34087
34126
34131
34134
34164
34222
34271
34293
34331
34370
34448
34512
34533
34572
34574
34607
34617
34780
34786
34795
34833
34845
34925
34955
34975
35059
35093
35119
35148
35160
35199
35229
35230
35260
35295
35350
35357
35617
35621
35678
35691
35699
35700
35748
35771
35825
35992
36018
36049
36126
36169
36251
36275
36309
36351
36471
36562
36696
36712
36809
36818
36825
36850
36962
36971
36988
37003
37021
37073
37075
37109
37143
37306
37353
37375
37376
37391
37448
37505
37588
37619
37644
37663
37686
37688
37738
37746
37815
37856
37874
37886
37906
37976
38015
38021
38058
38120
38125
38152
38181
38317
38492
38509
38599
38633
38649
38686
38918
39007
39009
39038
39068
39077
39136
39192
39269
39446
39447
39454
39488
39782
39815
39859
39920
40021
40042
40154
40255
40263
40264
40280
40329
40341
40353
40366
40440
40494
40548
40706
40927
41047
41095
41117
41189
41321
41328
41334
41357
41608
41644
41685
41693
41746
41778
41854
41869
41896
41925
41962
42045
42082
42174
42239
42341
42353
42367
42407
42425
42453
42510
42717
42720
42748
42778
42819
42865
42870
42901
42964
43031
43035
43056
43170
43171
43189
43228
43276
43311
43319
43362
43365
43412
43415
43430
43465
43473
43514
43561
43621
43689
43716
43855
44186
44320
44383
44397
44434
44476
44501
44578
44579
44650
44835
44992
44993
45052
45076
45089
45132
45255
45353
45484
45488
45509
45519
45675
45731
45811
45919
-1
32
33
99
116
133
154
157
222
266
303
338
342
353
367
480
501
509
530
552
706
777
793
798
853
919
936
947
969
1012
1047
1064
1115
1131
1151
1158
1164
1168
1248
1272
1284
1291
1361
1387
1404
1422
1454
1476
1482
1490
1586
1629
1632
1652
1656
1676
1712
1718
1748
1772
1773
1828
1852
1862
1872
1939
1941
1942
2022
2027
2044
2082
2088
2090
2091
2116
2120
2171
2216
2242
2245
2280
2355
2360
2373
2431
2439
2501
2502
2504
2524
2538
2596
2615
2616
2643
2674
2699
2703
2704
2707
2741
2792
2803
2823
2860
2893
2966
2988
2993
2997
3020
3061
3069
3070
3073
3077
3082
3106
3158
3187
3192
3199
3212
3376
3420
3479
3498
3524
3533
3581
3604
3626
3661
3662
3663
3689
3698
3718
3757
3780
3885
3903
3912
3944
3971
3978
4015
4100
4136
4203
4227
4239
4247
4251
4272
4341
4422
4477
4482
4561
4576
4627
4645
4732
4734
4753
4789
4804
4865
4868
4913
4973
5033
5051
5156
5202
5254
5255
5265
5286
5290
5309
5368
5369
5377
5399
5431
5446
5460
5462
5463
5486
5494
5532
5541
5549
5554
5559
5562
5603
5659
5748
5758
5761
5799
5852
5880
5903
6011
6012
6025
6041
6063
6206
6266
6349
6359
6385
6481
6542
6543
6609
6617
6642
6740
6741
6766
6782
6810
6816
6898
6930
6938
6946
6962
6991
7030
7034
7097
7135
7136
7254
7271
7295
7312
7313
7314
7360
7363
7403
7406
7433
7470
7518
7546
7576
7648
7699
7726
7730
7750
7759
7799
7822
7827
7836
7841
7859
7900
7918
7922
7927
7930
7945
7950
8008
8041
8098
8130
8141
8175
8198
8263
8285
8298
8310
8324
8341
8343
8344
8398
8459
8608
8652
8693
8730
8751
8835
8896
8899
8930
9005
9042
9074
9098
9160
9199
9208
9209
9251
9280
9303
9319
9327
9344
9352
9393
9428
9464
9474
9491
9512
9523
9535
9570
9580
9683
9695
9766
9785
10169
10186
10187
10204
10261
10264
10323
10331
10338
10380
10422
10424
10468
10486
10514
10527
10568
10575
10595
10637
10681
10706
10755
10822
10824
10859
10863
10902
10910
10911
10940
10992
11090
11123
11146
11149
11187
11206
11222
11256
11302
11324
11362
11364
11380
11486
11509
11533
11547
11622
11830
11855
11869
11887
11903
11904
11926
11975
12015
12087
12096
12356
12423
12433
12459
12482
12511
12518
12569
12611
12631
12636
12668
12680
12681
12683
12694
12727
12778
12793
12797
12913
12932
13003
13042
13084
13095
13161
13162
13184
13270
13287
13301
13324
13328
13367
13418
13500
13533
13565
13585
13665
13752
13757
13800
13922
13923
14016
14034
14044
14086
14110
14146
14147
14180
14207
14222
14268
14269
14292
14293
14344
14367
14379
14474
14506
14511
14546
14554
14609
14623
14632
14654
14673
14698
14732
14751
14764
14767
14782
14798
14807
14890
14917
15003
15005
15107
15126
15153
15177
15301
15338
15368
15376
15377
15380
15416
15424
15433
15446
15506
15580
15601
15605
15611
15651
15670
15719
15743
15746
15748
15775
15797
15819
15831
15868
15918
15931
15951
15994
15996
16027
16077
16078
16096
16100
16108
16111
16115
16119
16121
16139
16209
16217
16227
16236
16284
16317
16322
16330
16362
16374
16444
16497
16591
16639
16660
16662
16676
16729
16773
16776
16809
16830
16839
16840
16891
16951
16966
17006
17040
17099
17102
17109
17161
17167
17233
17247
17413
17441
17460
17504
17521
17522
17571
17608
17665
17731
17759
17809
17845
17867
17896
17898
17914
17931
18074
18143
18214
18218
18237
18241
18266
18302
18313
18324
18372
18431
18495
18543
18651
18662
18697
18764
18863
18891
18893
18908
18934
18977
18986
19003
19010
19011
19037
19098
19113
19133
19202
19213
19224
19271
19331
19358
19415
19430
19488
19507
19558
19567
19606
19618
19689
19690
19691
19710
19725
19735
19738
19757
19797
19820
19859
19868
19880
19926
19932
19935
20064
20091
20125
20139
20219
20266
20285
20395
20436
20479
20536
20587
20588
20601
20609
20634
20709
20713
20734
20756
20794
20803
20817
20824
20886
20969
20994
20998
21060
21061
21099
21100
21146
21164
21165
21166
21174
21211
21212
21238
21252
21280
21295
21302
21385
21397
21480
21500
21544
21589
21609
21644
21650
21659
21673
21688
21763
21775
21791
21803
21806
21807
21948
21954
22003
22004
22011
22084
22091
22112
22115
22117
22154
22172
22192
22254
22362
22383
22386
22387
22396
22400
22464
22484
22510
22511
22518
22533
22579
22586
22587
22601
22619
22625
22646
22668
22695
22712
22778
22796
22797
22801
22806
22830
22880
22967
22975
22999
23000
23005
23056
23063
23132
23177
23219
23258
23292
23310
23314
23372
23408
23410
23414
23427
23455
23457
23485
23506
23542
23565
23574
23611
23612
23617
23664
23732
23743
23760
23767
23791
23876
23900
23931
23939
24001
24016
24088
24108
24120
24129
24159
24191
24225
24343
24448
24509
24551
24589
24650
24651
24666
24688
24701
24719
24751
24754
24808
24847
24867
24885
24912
24929
25045
25105
25108
25130
25174
25199
25200
25220
25242
25257
25258
25268
25280
25295
25327
25346
25350
25370
25384
25402
25439
25465
25485
25487
25512
25513
25517
25530
25592
25640
25671
25722
25723
25739
25761
25770
25798
25810
25817
25830
25857
25888
25910
25926
25984
25993
26041
26081
26084
26198
26218
26227
26257
26277
26308
26310
26360
26373
26483
26506
26566
26576
26581
26582
26597
26615
26701
26705
26724
26756
26810
26819
26820
26851
26867
26887
26947
26965
26983
26996
27028
27053
27060
27061
27066
27109
27117
27130
27187
27250
27264
27286
27301
27319
27374
27375
27377
27384
27385
27401
27414
27421
27453
27530
27568
27573
27583
27607
27609
27715
27737
27751
27775
27782
27783
27788
27795
27941
27993
28053
28057
28063
28086
28096
28116
28149
28150
28162
28163
28165
28166
28225
28279
28318
28333
28406
28414
28421
28537
28575
28660
28668
28681
28774
28797
28811
28853
28874
28919
29081
29098
29122
29123
29152
29154
29161
29162
29209
29312
29353
29398
29404
29415
29449
29491
29524
29527
29539
29541
29545
29633
29635
29646
29652
29683
29747
29749
29793
29832
29882
29895
29974
29997
30006
30013
30072
30096
30104
30180
30229
30252
30267
30330
30331
30334
30402
30408
30452
30487
30554
30574
30611
30692
30724
30778
30802
30820
30846
30922
30930
30946
31034
31055
31076
31161
31176
31228
31232
31254
31296
31302
31308
31405
31452
31463
31492
31496
31563
31596
31610
31611
31680
31699
31733
31741
31743
31767
31832
31833
32016
32026
32122
32210
32253
32279
32297
32334
32347
32368
32415
32428
32509
32619
32643
32656
32749
32764
32769
32796
32866
32903
32925
32939
32952
32981
33064
33070
33074
33115
33125
33126
33129
33202
33254
33331
33428
33429
33434
33438
33444
33488
33506
33509
33582
33583
33597
33605
33612
33637
33643
33710
33823
33869
34079
34080
34089
34097
34151
34165
34180
34203
34228
34247
34262
34284
34297
34363
34484
34490
34503
34511
34565
34600
34612
34613
34647
34693
34789
34799
34810
34838
34869
34870
34879
34890
34910
34920
34922
34992
35011
35022
35033
35036
35060
35092
35136
35184
35249
35297
35298
35306
35309
35346
35438
35449
35456
35484
35490
35493
35506
35543
35546
35563
35564
35627
35631
35635
35665
35753
35778
35820
35827
35856
35873
35964
36039
36173
36258
36306
36373
36440
36495
36510
36532
36553
36629
36645
36648
36685
36711
36739
36743
36763
36794
36798
36824
36873
36893
37135
37191
37223
37236
37264
37272
37285
37312
37319
37411
37429
37444
37457
37463
37498
37697
37713
37805
37840
37887
37891
37892
37894
37927
37964
37980
37992
38062
38063
38068
38086
38100
38123
38159
38180
38185
38208
38211
38231
38278
38320
38361
38395
38420
38534
38624
38781
38937
38946
38993
39008
39012
39050
39075
39108
39165
39191
39217
39222
39234
39289
39315
39316
39321
39369
39399
39412
39443
39492
39500
39586
39619
39662
39701
39708
39732
39733
39748
39749
39756
39785
39830
39835
39902
39919
39941
39979
40020
40027
40029
40078
40196
40271
40272
40326
40327
40383
40392
40415
40478
40495
40540
40573
40580
40595
40639
40675
40686
40749
40770
40818
40826
40840
40933
40934
40987
41012
41026
41056
41073
41166
41172
41177
41276
41339
41356
41411
41462
41532
41562
41592
41671
41675
41694
41770
41771
41826
41827
41845
41877
41878
41916
41958
41969
41980
42061
42078
42098
42266
42376
42432
42433
42505
42520
42554
42606
42645
42646
42672
42683
42768
42816
42855
42859
42893
42907
42936
42952
43062
43071
43083
43086
43131
43201
43208
43246
43275
43420
43497
43510
43594
43600
43644
43690
43702
43722
43751
43764
43794
43796
43832
43859
43875
43905
43929
43957
43961
44003
44045
44055
44056
44072
44111
44129
44157
44173
44208
44257
44289
44365
44368
44398
44439
44475
44492
44530
44542
44543
44548
44573
44607
44612
44614
44673
44727
44729
44741
44776
44795
44841
44855
44998
45012
45083
45100
45108
45123
45133
45191
45207
45431
45442
45456
45483
45494
45511
45539
45543
45614
45878
45896
45977
-1
37
38
75
96
140
237
242
288
686
707
731
823
828
849
862
873
878
962
1027
1039
1063
1077
1152
1200
1202
1231
1507
1540
1561
1617
1620
1674
1675
1708
1716
1749
1904
1925
1926
1940
1966
2017
2028
2070
2109
2239
2315
2352
2366
2406
2417
2460
2584
2641
2702
2858
2895
2906
3045
3181
3201
3238
3353
3482
3515
3576
3614
3617
3673
3735
3781
3808
3842
3970
3983
3988
4002
4062
4063
4241
4280
4360
4451
4478
4577
4825
4843
4953
4995
5031
5061
5186
5313
5370
5391
5553
5600
5830
5904
5991
6028
6176
6184
6209
6223
6279
6282
6370
6726
6812
6821
6883
6916
6949
7007
7027
7028
7052
7061
7077
7078
7259
7532
7536
7537
7557
7924
8046
8110
8164
8170
8196
8291
8316
8340
8464
8489
8516
8657
8659
8679
8688
8714
8723
8820
8858
8860
8868
8934
8981
9095
9129
9183
9235
9245
9288
9328
9329
9492
9560
9563
9569
9701
9705
9916
9996
10043
10104
10105
10137
10262
10289
10314
10335
10396
10461
10511
10525
10526
10577
10584
10751
10914
10966
11026
11035
11088
11216
11284
11304
11307
11333
11338
11448
11493
11546
11681
11714
11723
11724
11804
11932
11973
12003
12049
12052
12270
12346
12435
12461
12537
12667
12690
12691
12746
12822
12862
12998
13096
13110
13116
13258
13358
13420
13547
13562
13598
13685
13756
13794
13941
14063
14068
14075
14158
14162
14210
14370
14376
14383
14389
14672
14715
14762
14829
14977
15078
15111
15176
15191
15275
15375
15491
15533
15549
15567
15620
15699
15728
15851
15870
15893
15957
16034
16113
16124
16229
16258
16942
17051
17160
17316
17337
17341
17479
17510
17523
17663
17713
17788
17893
17954
18047
18086
18111
18123
18131
18137
18151
18175
18184
18234
18319
18371
18435
18443
18807
18886
18956
19002
19028
19211
19234
19298
19624
19723
19792
19853
19974
20043
20085
20122
20146
20174
20213
20393
20490
20494
20497
20524
20545
20552
20553
20567
20573
20776
20880
20957
21185
21219
21272
21306
21345
21353
21374
21429
21566
21624
21918
21924
22024
22026
22107
22216
22286
22391
22428
22606
22613
22618
22650
22659
22718
22753
22802
22889
23157
23169
23181
23411
23447
23454
23462
23533
23630
23765
23766
23892
23904
23929
23954
23971
23999
24079
24091
24138
24202
24213
24286
24395
24447
24452
24523
24525
24569
24577
24641
24644
24647
24811
24816
24817
24939
24950
25020
25092
25093
25104
25192
25653
25658
25660
25858
25902
25918
25933
25956
25983
26003
26004
26005
26025
26036
26096
26119
26193
26217
26278
26358
26359
26379
26406
26409
26418
26443
26453
26490
26514
26612
26832
26852
26890
26977
27072
27100
27159
27206
27302
27362
27434
27440
27450
27487
27689
27695
27698
27777
27841
27842
27877
27918
27947
27967
28002
28015
28017
28035
28056
28204
28226
28282
28315
28321
28350
28378
28451
28454
28505
28629
28697
28745
28758
28833
28864
29106
29155
29158
29212
29220
29288
29292
29467
29531
29583
29696
29757
29777
29869
29873
30016
30048
30234
30373
30383
30506
30530
30669
30767
30905
30949
31131
31174
31230
31231
31256
31332
31410
31443
31454
31567
31571
31599
31698
31702
31752
31908
31941
31959
32030
32137
32168
32173
32236
32467
32528
32541
32620
32850
32880
32935
32951
33031
33047
33056
33071
33183
33265
33314
33388
33472
33491
33501
33588
33600
33625
33626
33638
33796
33866
33942
34205
34339
34436
34454
34474
34532
34678
34782
34852
34878
34891
34908
34956
34965
35021
35025
35037
35303
35333
35381
35414
35487
35525
35572
35613
35618
35707
35713
35743
35745
35787
35925
35947
36066
36185
36193
36223
36229
36272
36284
36375
36437
36584
36652
36725
36730
36909
36915
36945
37033
37066
37068
37114
37317
37377
37445
37451
37504
37539
37547
37621
37693
37711
37794
37850
37903
37961
37975
38020
38148
38179
38201
38217
38305
38367
38390
38452
38453
38543
38581
38661
38707
38723
38744
38745
38755
38851
39006
39071
39083
39138
39290
39392
39674
39707
39868
39869
39871
39880
39922
39942
40039
40062
40095
40190
40233
40281
40340
40356
40370
40371
40427
40517
40574
40614
40631
40671
40673
40702
40746
40774
40944
40953
40993
41030
41058
41070
41077
41097
41152
41190
41245
41349
41416
41419
41489
41561
41627
41633
41634
41692
41745
41794
41867
41963
42146
42173
42412
42537
42553
42603
42632
42640
42662
42688
42710
42732
42738
42794
42842
42871
42877
42940
43095
43168
43360
43389
43391
43432
43464
43475
43550
43593
43611
43626
43642
43792
43801
43912
44008
44025
44031
44046
44167
44240
44258
44319
44366
44385
44388
44401
44549
44570
44571
44721
44745
44756
44794
44846
44902
44948
44955
45065
45075
45147
45155
45189
45314
45318
45370
45384
45421
45522
45584
45645
45795
45845
45849
45862
45868
45958
45976
-1
5
8
43
49
56
57
69
72
73
98
114
115
117
126
127
128
131
132
141
153
155
156
165
193
213
214
215
223
224
225
227
265
282
284
287
289
291
292
297
300
302
307
308
309
310
315
317
319
320
321
323
325
332
335
340
350
351
356
358
359
365
375
376
379
380
382
386
387
391
392
395
397
408
409
411
413
414
415
416
418
429
432
433
434
436
438
441
462
469
470
471
475
476
481
482
485
486
487
489
496
508
543
555
556
561
565
575
578
579
580
588
599
607
613
614
617
620
623
634
635
636
649
650
651
653
655
656
657
659
660
661
665
669
670
678
679
681
683
684
687
692
699
708
719
721
724
725
726
727
728
729
730
748
750
751
753
757
759
760
761
774
775
789
792
796
797
824
830
831
832
833
839
848
852
856
858
860
863
866
868
871
912
926
927
928
932
951
957
959
963
964
965
966
967
970
975
976
979
980
981
982
983
990
991
992
1013
1019
1031
1041
1048
1050
1052
1053
1056
1062
1067
1075
1076
1082
1083
1091
1099
1118
1119
1165
1213
1220
1221
1234
1263
1265
1266
1267
1268
1274
1281
1282
1322
1330
1339
1341
1346
1347
1355
1357
1363
1370
1372
1383
1389
1392
1394
1395
1396
1398
1399
1403
1407
1409
1412
1414
1415
1417
1423
1438
1439
1440
1441
1442
1443
1444
1472
1475
1477
1481
1502
1503
1523
1525
1528
1532
1534
1539
1550
1552
1558
1560
1562
1563
1570
1577
1591
1602
1619
1628
1654
1655
1659
1660
1661
1673
1684
1689
1723
1727
1728
1729
1730
1731
1747
1758
1761
1766
1777
1782
1787
1791
1792
1793
1794
1795
1797
1799
1804
1812
1813
1815
1817
1819
1829
1836
1837
1838
1840
1843
1849
1855
1857
1860
1861
1871
1873
1877
1879
1880
1883
1891
1892
1902
1918
1919
1921
1922
1923
1924
1950
1952
1953
1960
1971
1972
1984
1986
1987
1990
1991
2007
2008
2009
2010
2015
2020
2023
2025
2029
2030
2077
2097
2098
2102
2106
2108
2110
2127
2128
2138
2140
2152
2153
2154
2155
2159
2160
2162
2163
2166
2168
2170
2173
2178
2179
2180
2181
2182
2183
2192
2197
2210
2211
2238
2243
2249
2251
2261
2262
2263
2271
2297
2299
2303
2312
2313
2325
2327
2328
2330
2336
2338
2361
2368
2394
2395
2399
2403
2404
2405
2409
2410
2415
2436
2437
2438
2465
2466
2467
2468
2472
2473
2494
2496
2497
2500
2505
2506
2508
2514
2518
2522
2529
2530
2535
2537
2591
2592
2593
2594
2595
2598
2601
2604
2606
2607
2612
2631
2635
2647
2651
2652
2654
2656
2659
2671
2695
2700
2701
2716
2720
2721
2722
2724
2752
2759
2761
2762
2763
2765
2772
2776
2783
2784
2785
2790
2793
2796
2804
2806
2807
2808
2811
2812
2813
2815
2817
2818
2820
2822
2824
2825
2826
2831
2851
2857
2859
2872
2887
2888
2889
2892
2901
2902
2903
2910
2915
2916
2917
2922
2923
2927
2928
2934
2940
2946
2952
2953
2959
2960
2964
2965
2967
2969
2972
2981
2985
3005
3007
3016
3019
3022
3024
3026
3027
3028
3037
3039
3040
3047
3050
3056
3058
3060
3062
3063
3078
3084
3092
3094
3097
3099
3100
3102
3104
3105
3108
3126
3134
3135
3136
3140
3141
3147
3149
3152
3156
3157
3167
3168
3170
3171
3172
3173
3174
3182
3183
3188
3190
3200
3202
3236
3237
3248
3249
3251
3256
3257
3258
3259
3260
3268
3274
3275
3278
3279
3285
3287
3288
3293
3296
3297
3298
3302
3303
3304
3307
3308
3309
3314
3341
3342
3343
3346
3351
3352
3387
3388
3389
3390
3397
3417
3427
3428
3429
3432
3435
3436
3437
3446
3450
3451
3453
3454
3455
3462
3463
3466
3467
3469
3470
3473
3474
3480
3483
3486
3489
3494
3495
3505
3508
3511
3514
3521
3528
3529
3532
3536
3539
3575
3577
3583
3586
3587
3591
3592
3594
3596
3598
3599
3601
3605
3624
3625
3627
3630
3647
3649
3650
3656
3658
3671
3672
3674
3675
3706
3713
3714
3728
3730
3732
3733
3734
3741
3745
3746
3747
3748
3749
3756
3762
3764
3765
3769
3774
3775
3777
3782
3788
3789
3791
3792
3811
3813
3815
3818
3821
3822
3823
3826
3830
3838
3839
3840
3841
3845
3846
3851
3858
3892
3896
3901
3911
3923
3926
3928
3934
3936
3939
3940
3973
3974
3975
3992
3993
3995
3996
4010
4011
4014
4016
4018
4019
4023
4024
4025
4028
4029
4032
4035
4049
4050
4051
4052
4053
4055
4072
4086
4088
4089
4091
4094
4097
4098
4099
4108
4113
4114
4119
4123
4127
4142
4145
4150
4151
4154
4156
4164
4165
4167
4168
4171
4172
4174
4177
4179
4182
4183
4184
4209
4210
4214
4216
4217
4279
4297
4298
4299
4306
4307
4316
4333
4335
4336
4337
4342
4349
4350
4352
4356
4369
4373
4374
4378
4384
4386
4403
4408
4418
4419
4425
4429
4431
4432
4438
4453
4469
4473
4533
4536
4540
4541
4542
4547
4551
4557
4560
4567
4571
4581
4583
4584
4588
4591
4592
4593
4598
4602
4603
4604
4609
4611
4619
4621
4628
4629
4631
4632
4633
4634
4646
4670
4671
4676
4692
4695
4696
4697
4698
4699
4700
4704
4706
4709
4712
4713
4715
4719
4720
4722
4727
4730
4748
4763
4768
4801
4802
4803
4828
4832
4834
4840
4841
4850
4852
4853
4854
4888
4890
4893
4896
4897
4898
4915
4916
4917
4918
4924
4925
4952
4965
4970
4971
4975
4977
4978
4983
4993
4997
4998
4999
5000
5001
5024
5025
5030
5034
5046
5053
5054
5055
5058
5064
5065
5075
5081
5082
5083
5110
5115
5116
5138
5139
5148
5150
5152
5183
5193
5194
5209
5257
5258
5259
5263
5278
5292
5294
5295
5301
5304
5308
5316
5335
5336
5338
5343
5344
5348
5349
5357
5367
5372
5378
5380
5387
5388
5390
5394
5395
5397
5398
5416
5417
5418
5434
5436
5437
5438
5439
5441
5442
5448
5450
5455
5456
5466
5468
5469
5473
5474
5478
5492
5495
5497
5506
5507
5508
5511
5514
5516
5518
5527
5528
5539
5564
5566
5568
5569
5572
5576
5577
5578
5580
5584
5586
5593
5595
5596
5597
5599
5622
5624
5626
5627
5630
5631
5633
5638
5639
5642
5645
5646
5647
5653
5657
5661
5662
5663
5664
5666
5667
5668
5669
5683
5688
5697
5700
5719
5736
5749
5750
5752
5771
5772
5778
5782
5783
5784
5785
5787
5789
5790
5806
5807
5810
5812
5813
5815
5818
5836
5837
5838
5851
5855
5856
5858
5859
5860
5861
5862
5863
5864
5868
5869
5870
5873
5874
5877
5878
5891
5905
5908
5909
5911
5914
5918
5923
5926
5939
5941
5942
5944
5948
5949
5951
5952
5953
5961
5964
5968
5998
6000
6002
6006
6007
6035
6037
6038
6043
6045
6048
6050
6053
6068
6080
6089
6090
6091
6111
6112
6113
6115
6117
6118
6119
6138
6147
6174
6177
6178
6179
6180
6185
6189
6193
6194
6196
6197
6201
6203
6204
6210
6236
6242
6243
6248
6249
6250
6259
6262
6272
6274
6275
6277
6281
6283
6285
6288
6296
6297
6299
6302
6303
6304
6307
6316
6336
6338
6340
6343
6344
6356
6365
6367
6369
6372
6378
6381
6399
6405
6406
6407
6408
6409
6412
6416
6418
6419
6420
6421
6422
6423
6424
6427
6428
6429
6435
6436
6446
6450
6451
6452
6454
6458
6459
6462
6464
6466
6472
6473
6474
6475
6476
6480
6483
6487
6488
6490
6494
6495
6497
6498
6502
6506
6509
6513
6517
6523
6530
6545
6548
6549
6551
6552
6553
6558
6560
6561
6562
6575
6579
6580
6613
6614
6615
6624
6628
6629
6634
6635
6638
6641
6647
6655
6665
6666
6667
6668
6669
6680
6686
6687
6688
6689
6690
6691
6692
6696
6703
6704
6705
6706
6708
6711
6714
6719
6721
6723
6724
6725
6730
6731
6732
6734
6738
6750
6752
6756
6758
6759
6761
6763
6765
6775
6776
6780
6781
6783
6803
6804
6805
6807
6808
6840
6841
6844
6847
6849
6850
6852
6853
6856
6881
6884
6900
6902
6907
6924
6928
6929
6940
6961
6967
6976
6979
6982
6983
6984
6986
6987
6988
6989
6993
7001
7012
7017
7023
7024
7029
7035
7046
7049
7069
7072
7074
7075
7081
7086
7087
7096
7101
7106
7118
7121
7122
7123
7126
7128
7130
7131
7132
7134
7144
7145
7146
7150
7151
7154
7161
7162
7163
7166
7170
7177
7184
7188
7189
7190
7193
7194
7214
7216
7220
7223
7231
7241
7244
7245
7246
7249
7250
7251
7253
7256
7257
7258
7261
7262
7263
7264
7268
7270
7273
7276
7280
7281
7283
7287
7288
7290
7294
7302
7305
7306
7307
7310
7323
7324
7326
7348
7354
7361
7364
7365
7367
7368
7369
7405
7407
7416
7419
7422
7423
7424
7426
7458
7462
7477
7478
7493
7494
7500
7503
7509
7512
7548
7549
7551
7553
7554
7562
7566
7568
7570
7577
7578
7584
7585
7587
7589
7600
7609
7611
7657
7683
7684
7685
7687
7690
7691
7695
7696
7698
7703
7711
7732
7735
7736
7739
7740
7741
7752
7753
7755
7761
7766
7767
7769
7772
7776
7777
7779
7781
7782
7794
7804
7807
7809
7811
7812
7814
7819
7833
7847
7849
7850
7851
7853
7854
7856
7858
7860
7874
7878
7880
7884
7887
7888
7889
7896
7905
7909
7910
7939
7948
7949
7952
7954
7955
7956
7969
7970
7976
7977
7978
7979
7980
7982
7985
7986
7987
7988
7990
7995
7998
8001
8005
8006
8015
8016
8019
8020
8021
8023
8024
8032
8033
8035
8048
8071
8074
8078
8080
8082
8085
8096
8097
8116
8117
8126
8132
8138
8139
8140
8145
8147
8149
8150
8154
8155
8161
8163
8165
8169
8173
8189
8191
8192
8194
8204
8206
8213
8215
8216
8221
8265
8266
8268
8271
8272
8287
8289
8293
8294
8297
8308
8309
8311
8312
8318
8328
8330
8331
8368
8394
8396
8397
8404
8417
8426
8453
8454
8458
8463
8470
8481
8493
8496
8502
8503
8506
8507
8517
8521
8524
8530
8532
8534
8538
8544
8569
8571
8572
8575
8576
8579
8586
8588
8590
8597
8599
8609
8610
8621
8641
8654
8656
8663
8680
8686
8718
8719
8725
8729
8743
8747
8748
8750
8752
8753
8754
8757
8760
8763
8767
8774
8777
8779
8801
8804
8807
8809
8821
8828
8831
8833
8861
8864
8872
8873
8874
8887
8889
8891
8893
8895
8919
8924
8925
8928
8935
8939
8940
8942
8946
8948
8949
8950
8956
8960
8964
8975
8980
8994
8996
9000
9013
9021
9036
9038
9041
9044
9045
9048
9051
9052
9063
9066
9068
9069
9071
9072
9073
9088
9090
9091
9092
9099
9100
9101
9108
9109
9112
9113
9116
9117
9120
9121
9126
9127
9186
9188
9189
9191
9194
9195
9223
9225
9229
9234
9257
9258
9259
9260
9263
9264
9271
9277
9279
9281
9282
9285
9292
9293
9294
9296
9324
9330
9332
9333
9340
9345
9348
9349
9359
9365
9366
9372
9374
9378
9380
9384
9387
9390
9431
9432
9433
9438
9440
9443
9452
9453
9455
9458
9463
9471
9490
9501
9513
9516
9518
9520
9555
9557
9571
9575
9576
9584
9585
9586
9587
9588
9589
9590
9594
9595
9600
9604
9606
9608
9612
9613
9614
9617
9618
9620
9639
9641
9653
9658
9659
9660
9663
9670
9671
9672
9675
9684
9694
9697
9699
9700
9702
9707
9710
9716
9721
9738
9739
9740
9741
9743
9746
9749
9750
9751
9758
9759
9762
9790
9802
9813
9815
9819
9824
9826
9827
9829
9831
9833
9855
9858
9859
9860
9862
9873
9874
9879
9880
9881
9883
9887
9888
9889
9891
9894
9898
9908
9909
9914
9917
9918
9920
9939
9946
9949
9957
9958
9988
9992
9994
10001
10010
10011
10013
10016
10017
10029
10032
10039
10041
10042
10044
10045
10049
10053
10055
10056
10069
10072
10075
10077
10081
10083
10090
10093
10095
10096
10098
10099
10103
10108
10113
10115
10118
10124
10127
10131
10138
10174
10192
10195
10200
10203
10219
10220
10221
10222
10223
10232
10242
10244
10270
10292
10295
10302
10303
10305
10311
10318
10319
10322
10332
10344
10346
10351
10352
10354
10355
10359
10363
10365
10368
10369
10381
10382
10384
10387
10389
10390
10392
10393
10401
10403
10404
10407
10408
10411
10417
10419
10420
10445
10446
10447
10450
10453
10458
10459
10460
10465
10466
10467
10471
10477
10481
10482
10488
10489
10490
10493
10497
10498
10502
10503
10506
10507
10512
10520
10533
10538
10539
10545
10548
10549
10551
10554
10556
10557
10558
10565
10566
10576
10592
10593
10622
10630
10631
10635
10649
10656
10657
10660
10661
10664
10665
10666
10667
10669
10671
10677
10687
10688
10692
10699
10703
10708
10709
10710
10727
10732
10735
10736
10739
10740
10741
10744
10747
10758
10759
10760
10764
10766
10767
10768
10769
10770
10776
10777
10779
10782
10785
10789
10790
10791
10792
10794
10795
10796
10797
10798
10810
10811
10823
10867
10878
10880
10881
10890
10891
10894
10895
10897
10898
10921
10922
10941
10942
10945
10947
10948
10949
10950
10988
10990
10995
10997
10998
10999
11004
11017
11019
11020
11034
11037
11038
11039
11040
11056
11057
11058
11062
11065
11068
11069
11079
11080
11086
11087
11089
11098
11099
11103
11104
11105
11107
11120
11121
11122
11126
11128
11134
11140
11142
11164
11168
11169
11170
11172
11173
11188
11190
11191
11193
11195
11196
11224
11225
11226
11227
11228
11229
11230
11240
11258
11262
11263
11266
11275
11278
11281
11292
11293
11297
11298
11299
11303
11309
11313
11318
11319
11320
11321
11322
11327
11328
11329
11334
11335
11344
11345
11350
11351
11353
11354
11356
11357
11358
11375
11377
11378
11379
11403
11411
11415
11418
11419
11423
11439
11440
11452
11453
11456
11457
11460
11461
11466
11470
11473
11474
11475
11477
11481
11496
11503
11505
11520
11527
11529
11530
11532
11544
11548
11549
11550
11551
11554
11555
11561
11564
11570
11571
11572
11573
11576
11581
11583
11586
11588
11589
11596
11597
11603
11633
11678
11693
11695
11696
11699
11701
11713
11717
11718
11719
11721
11743
11744
11747
11748
11753
11754
11758
11763
11768
11771
11773
11774
11775
11776
11777
11779
11788
11789
11791
11793
11796
11802
11803
11809
11816
11825
11826
11829
11831
11834
11837
11845
11847
11849
11850
11851
11852
11853
11856
11866
11868
11873
11879
11880
11883
11884
11886
11889
11916
11917
11920
11924
11927
11928
11934
11935
11938
11939
11940
11948
11951
11952
11953
11954
11955
11956
11958
11959
11961
11966
11967
11968
11970
11971
11974
11979
11980
11986
11988
12008
12012
12014
12017
12020
12021
12050
12070
12082
12086
12093
12095
12101
12103
12104
12106
12107
12108
12111
12121
12126
12127
12130
12131
12151
12153
12157
12176
12178
12179
12185
12189
12207
12219
12220
12221
12224
12227
12233
12241
12299
12307
12308
12309
12317
12320
12321
12322
12323
12331
12335
12336
12339
12340
12341
12342
12345
12350
12353
12354
12357
12367
12379
12381
12394
12410
12412
12413
12417
12419
12422
12424
12427
12429
12443
12448
12449
12450
12452
12467
12474
12475
12478
12480
12489
12515
12522
12523
12526
12529
12532
12534
12535
12541
12548
12550
12551
12555
12557
12559
12576
12581
12584
12609
12635
12647
12648
12663
12670
12677
12685
12696
12706
12707
12711
12713
12714
12715
12717
12718
12722
12723
12724
12729
12731
12732
12734
12738
12743
12756
12757
12758
12788
12805
12809
12818
12819
12821
12845
12847
12851
12853
12854
12878
12882
12888
12894
12895
12898
12921
12926
12928
12929
12930
12940
12942
12947
12963
12964
12965
12966
12970
12971
12974
12982
12989
12992
12994
12995
12996
12999
13000
13004
13006
13008
13010
13011
13015
13019
13020
13021
13025
13031
13048
13049
13057
13058
13062
13064
13067
13070
13071
13074
13075
13082
13083
13093
13094
13098
13099
13101
13103
13106
13111
13112
13113
13114
13138
13139
13148
13168
13173
13178
13180
13181
13186
13187
13190
13193
13197
13205
13210
13221
13222
13223
13224
13227
13250
13251
13260
13275
13278
13279
13281
13282
13288
13291
13292
13297
13302
13303
13304
13310
13311
13316
13326
13331
13335
13336
13337
13341
13344
13345
13348
13349
13350
13351
13355
13356
13357
13359
13360
13386
13393
13395
13404
13405
13407
13408
13411
13424
13427
13428
13431
13435
13436
13458
13459
13463
13511
13513
13534
13535
13536
13539
13541
13542
13545
13550
13551
13557
13570
13577
13586
13587
13588
13589
13590
13591
13594
13596
13599
13604
13612
13613
13614
13615
13618
13620
13625
13626
13630
13634
13641
13646
13648
13653
13654
13655
13657
13658
13659
13662
13684
13686
13694
13717
13718
13719
13720
13728
13729
13732
13766
13785
13787
13796
13797
13798
13799
13802
13806
13813
13816
13819
13820
13831
13832
13838
13840
13841
13842
13845
13854
13856
13857
13858
13861
13862
13863
13869
13872
13873
13883
13889
13904
13914
13918
13920
13926
13928
13929
13958
13979
14004
14005
14009
14010
14013
14014
14015
14018
14019
14023
14028
14033
14052
14054
14056
14058
14059
14060
14065
14066
14071
14072
14080
14082
14099
14101
14104
14105
14106
14109
14125
14141
14143
14144
14145
14156
14157
14161
14163
14164
14165
14167
14182
14184
14185
14186
14187
14188
14190
14192
14193
14199
14200
14201
14202
14232
14258
14270
14271
14274
14278
14284
14287
14289
14290
14291
14294
14296
14297
14298
14306
14313
14316
14319
14326
14327
14330
14337
14339
14342
14354
14355
14356
14358
14359
14362
14363
14366
14385
14386
14394
14397
14401
14410
14415
14418
14419
14425
14426
14427
14483
14485
14486
14487
14502
14504
14508
14568
14592
14593
14594
14596
14599
14600
14602
14608
14625
14626
14636
14637
14642
14644
14658
14662
14666
14667
14670
14671
14674
14677
14680
14684
14685
14686
14689
14690
14703
14718
14725
14727
14731
14735
14736
14741
14743
14749
14756
14758
14763
14769
14779
14780
14781
14792
14800
14804
14814
14817
14818
14819
14821
14825
14839
14842
14843
14853
14856
14904
14908
14912
14913
14919
14928
14929
14930
14969
14972
14975
14978
14981
14984
14985
14989
14992
14993
14994
14998
14999
15000
15002
15015
15017
15020
15021
15022
15025
15026
15055
15058
15059
15065
15066
15084
15085
15086
15104
15112
15113
15117
15120
15121
15128
15129
15130
15132
15133
15134
15138
15140
15142
15147
15149
15150
15152
15154
15155
15160
15161
15162
15163
15165
15168
15170
15171
15174
15184
15186
15187
15188
15189
15190
15192
15194
15203
15206
15207
15210
15220
15221
15222
15223
15224
15225
15229
15230
15232
15233
15235
15237
15238
15243
15247
15249
15250
15251
15254
15255
15256
15257
15273
15274
15277
15294
15296
15298
15308
15309
15313
15316
15317
15318
15347
15358
15360
15370
15371
15372
15387
15389
15390
15392
15393
15398
15399
15400
15401
15405
15409
15410
15413
15414
15432
15439
15441
15442
15443
15445
15466
15469
15470
15476
15480
15485
15486
15488
15492
15494
15498
15508
15513
15514
15516
15527
15529
15532
15534
15535
15536
15539
15540
15548
15556
15557
15559
15568
15569
15570
15572
15573
15575
15576
15579
15582
15584
15585
15592
15602
15603
15604
15610
15617
15619
15652
15654
15655
15657
15674
15679
15688
15689
15697
15705
15718
15723
15725
15727
15739
15754
15758
15770
15773
15780
15782
15786
15788
15809
15817
15860
15865
15879
15881
15884
15885
15894
15895
15896
15897
15898
15899
15900
15923
15924
15932
15938
15940
15947
15949
15950
15952
15953
15954
15956
15958
15961
15962
15964
15995
16003
16007
16008
16009
16010
16013
16017
16058
16060
16076
16085
16090
16091
16097
16098
16102
16107
16110
16146
16147
16150
16151
16152
16155
16156
16161
16195
16198
16201
16204
16206
16207
16211
16219
16220
16221
16222
16223
16226
16231
16233
16235
16256
16261
16262
16264
16265
16271
16274
16275
16276
16283
16291
16307
16312
16363
16364
16378
16383
16385
16405
16408
16411
16414
16431
16432
16435
16454
16457
16465
16466
16470
16473
16476
16481
16508
16510
16511
16516
16517
16518
16521
16524
16541
16542
16544
16561
16562
16566
16592
16593
16594
16595
16599
16601
16602
16612
16615
16616
16622
16634
16661
16666
16667
16677
16683
16694
16697
16700
16701
16702
16704
16707
16708
16709
16716
16719
16723
16726
16727
16728
16754
16762
16765
16778
16782
16783
16784
16786
16787
16791
16794
16795
16810
16870
16889
16892
16899
16907
16917
16920
16924
16925
16926
16929
16936
16960
16963
16968
16969
16970
16971
16972
16973
16993
16994
16999
17000
17002
17003
17007
17008
17009
17011
17012
17013
17014
17019
17031
17044
17060
17062
17100
17134
17135
17141
17143
17152
17153
17155
17158
17163
17168
17169
17173
17175
17176
17183
17190
17191
17192
17193
17195
17197
17200
17214
17215
17216
17220
17228
17230
17232
17243
17246
17272
17273
17278
17289
17292
17293
17294
17298
17300
17302
17304
17305
17312
17321
17322
17325
17326
17327
17328
17336
17348
17351
17353
17357
17360
17363
17364
17367
17372
17395
17396
17397
17429
17430
17434
17435
17436
17446
17447
17449
17450
17451
17452
17461
17463
17466
17477
17480
17481
17483
17487
17488
17489
17490
17493
17495
17502
17503
17513
17515
17516
17517
17519
17520
17527
17529
17540
17542
17544
17545
17546
17547
17550
17551
17552
17555
17557
17558
17559
17560
17561
17563
17565
17566
17569
17570
17577
17578
17581
17583
17584
17585
17592
17595
17596
17602
17610
17612
17613
17616
17617
17618
17622
17623
17624
17625
17626
17630
17631
17632
17633
17634
17664
17674
17677
17681
17695
17696
17697
17699
17700
17702
17728
17729
17736
17739
17742
17748
17752
17774
17775
17776
17777
17781
17782
17784
17785
17786
17804
17841
17844
17846
17848
17849
17856
17857
17858
17859
17871
17872
17873
17874
17876
17880
17883
17884
17885
17888
17892
17894
17919
17932
17941
17945
17950
17951
17952
17967
17968
17971
17974
17975
17978
17983
17985
17987
17991
17996
17997
17998
18006
18013
18018
18023
18030
18031
18033
18035
18039
18046
18049
18061
18063
18065
18067
18068
18071
18081
18091
18102
18104
18105
18109
18114
18115
18122
18132
18133
18138
18144
18145
18148
18149
18156
18159
18160
18161
18163
18166
18167
18168
18171
18205
18209
18217
18252
18253
18254
18262
18264
18282
18300
18301
18303
18304
18306
18307
18308
18310
18343
18345
18348
18353
18359
18360
18361
18362
18363
18369
18375
18389
18392
18395
18396
18400
18403
18404
18405
18408
18409
18412
18455
18457
18459
18460
18463
18466
18472
18474
18476
18477
18478
18486
18490
18496
18497
18499
18501
18509
18522
18527
18531
18535
18537
18559
18560
18578
18596
18598
18599
18600
18603
18604
18609
18611
18612
18616
18622
18628
18629
18643
18645
18648
18650
18652
18672
18673
18688
18708
18709
18714
18721
18728
18729
18730
18731
18732
18734
18735
18737
18758
18762
18763
18765
18766
18767
18781
18782
18815
18816
18818
18821
18828
18832
18835
18836
18841
18859
18860
18862
18866
18867
18869
18870
18871
18877
18888
18905
18907
18913
18918
18920
18921
18922
18923
18924
18944
18950
18960
18971
18976
18988
19012
19027
19029
19036
19056
19059
19062
19066
19067
19068
19073
19074
19075
19079
19080
19084
19086
19087
19090
19092
19095
19096
19104
19108
19110
19112
19136
19137
19138
19139
19140
19144
19145
19147
19148
19153
19161
19164
19176
19179
19181
19184
19185
19203
19208
19215
19217
19219
19231
19237
19238
19239
19241
19244
19245
19259
19260
19261
19262
19263
19265
19266
19268
19270
19278
19280
19281
19286
19287
19295
19297
19304
19307
19308
19311
19319
19320
19321
19326
19327
19328
19329
19347
19348
19349
19353
19361
19365
19366
19373
19374
19384
19397
19400
19401
19406
19407
19409
19413
19423
19425
19426
19449
19455
19458
19459
19460
19461
19463
19464
19465
19467
19468
19470
19475
19477
19480
19481
19485
19486
19487
19493
19509
19513
19519
19524
19525
19528
19530
19531
19532
19536
19539
19540
19544
19549
19550
19552
19564
19565
19568
19571
19628
19630
19644
19646
19647
19654
19655
19656
19658
19660
19663
19667
19669
19675
19688
19692
19696
19697
19698
19700
19702
19703
19704
19708
19709
19711
19717
19720
19722
19724
19727
19737
19741
19755
19756
19759
19762
19763
19764
19766
19767
19768
19777
19784
19793
19799
19800
19822
19825
19829
19830
19861
19866
19876
19884
19903
19904
19906
19908
19911
19923
19924
19928
19934
19938
19939
19953
19955
19959
19971
20012
20016
20036
20039
20040
20058
20072
20075
20076
20083
20087
20090
20092
20093
20098
20100
20106
20108
20116
20117
20120
20148
20150
20154
20155
20157
20159
20178
20179
20198
20255
20261
20262
20264
20268
20269
20273
20275
20283
20286
20287
20289
20290
20291
20294
20304
20305
20306
20307
20315
20324
20325
20326
20341
20354
20368
20373
20378
20379
20384
20391
20394
20398
20400
20405
20415
20416
20420
20421
20425
20430
20431
20433
20461
20462
20466
20468
20471
20472
20480
20491
20495
20496
20498
20508
20525
20527
20533
20534
20554
20555
20556
20557
20565
20566
20568
20575
20577
20578
20580
20583
20585
20586
20591
20592
20593
20599
20600
20622
20635
20648
20668
20673
20677
20679
20683
20686
20687
20690
20692
20693
20714
20715
20716
20718
20722
20725
20736
20765
20769
20770
20771
20773
20775
20780
20792
20797
20798
20801
20816
20818
20821
20823
20826
20839
20843
20849
20850
20852
20854
20863
20875
20894
20905
20934
20944
20945
20946
20947
20948
20952
20960
20961
20962
20964
21000
21001
21008
21018
21020
21022
21028
21030
21032
21033
21036
21038
21040
21044
21051
21054
21108
21111
21123
21124
21132
21137
21138
21154
21156
21163
21173
21177
21178
21180
21181
21182
21186
21191
21192
21194
21203
21209
21210
21213
21217
21220
21222
21224
21227
21228
21229
21234
21236
21255
21259
21260
21261
21262
21270
21286
21291
21293
21298
21325
21344
21383
21386
21400
21402
21404
21406
21410
21412
21413
21415
21425
21427
21447
21448
21466
21468
21469
21471
21475
21476
21477
21491
21493
21507
21512
21524
21525
21545
21549
21550
21557
21560
21562
21580
21587
21615
21616
21619
21621
21625
21626
21627
21628
21629
21630
21631
21632
21634
21643
21646
21654
21655
21660
21664
21672
21684
21685
21687
21692
21699
21700
21703
21705
21710
21719
21720
21721
21722
21725
21728
21743
21746
21748
21749
21765
21766
21767
21768
21771
21773
21774
21776
21777
21780
21800
21801
21802
21805
21810
21813
21814
21815
21821
21822
21826
21828
21842
21843
21850
21851
21853
21869
21872
21873
21883
21885
21886
21892
21893
21900
21904
21905
21907
21914
21916
21923
21929
21940
21942
21943
21944
21962
21986
21990
21991
21992
22002
22014
22018
22022
22025
22053
22054
22055
22056
22057
22059
22060
22062
22063
22066
22070
22071
22094
22113
22114
22116
22135
22136
22139
22144
22145
22153
22164
22165
22174
22178
22183
22184
22189
22190
22197
22202
22217
22218
22219
22221
22239
22240
22248
22252
22253
22256
22257
22259
22269
22273
22277
22281
22284
22316
22320
22321
22322
22324
22334
22337
22340
22343
22344
22348
22354
22357
22358
22359
22360
22361
22363
22365
22380
22388
22392
22393
22395
22412
22413
22418
22423
22424
22425
22427
22430
22431
22432
22434
22437
22439
22440
22441
22451
22452
22455
22457
22465
22466
22485
22486
22512
22516
22517
22526
22535
22536
22547
22553
22554
22555
22583
22603
22607
22608
22614
22628
22629
22630
22632
22641
22642
22645
22661
22663
22666
22667
22669
22670
22671
22684
22686
22696
22697
22699
22703
22708
22709
22714
22725
22729
22750
22752
22754
22755
22765
22771
22772
22774
22775
22776
22777
22781
22782
22785
22786
22787
22791
22793
22798
22799
22803
22804
22836
22843
22845
22858
22866
22872
22873
22874
22875
22876
22883
22890
22891
22897
22905
22908
22911
22913
22914
22922
22927
22964
22965
22968
22970
22971
22972
22981
22982
22984
22985
22991
22992
22995
23006
23010
23012
23017
23025
23026
23027
23028
23037
23038
23043
23045
23050
23052
23053
23054
23055
23074
23075
23078
23082
23086
23087
23090
23096
23099
23100
23101
23102
23103
23108
23111
23125
23130
23143
23146
23147
23148
23151
23155
23166
23167
23173
23174
23176
23179
23180
23182
23183
23184
23188
23192
23193
23194
23201
23208
23211
23212
23213
23230
23231
23235
23237
23247
23249
23250
23253
23254
23256
23257
23259
23260
23261
23262
23265
23278
23279
23280
23287
23288
23299
23315
23317
23318
23346
23348
23356
23358
23360
23361
23364
23365
23366
23368
23370
23379
23380
23386
23387
23388
23391
23398
23401
23402
23407
23409
23412
23418
23419
23429
23430
23443
23445
23453
23456
23458
23461
23463
23464
23466
23480
23502
23504
23505
23509
23510
23512
23516
23517
23519
23521
23522
23523
23526
23527
23528
23529
23531
23538
23544
23547
23548
23549
23550
23551
23566
23570
23579
23584
23585
23592
23594
23597
23598
23599
23600
23601
23602
23603
23607
23614
23615
23619
23621
23629
23633
23635
23636
23638
23640
23644
23655
23661
23662
23663
23686
23687
23692
23695
23696
23697
23703
23704
23713
23715
23722
23723
23725
23726
23727
23745
23746
23748
23756
23758
23762
23763
23778
23781
23783
23786
23787
23788
23789
23800
23805
23806
23809
23810
23811
23812
23817
23818
23821
23829
23837
23843
23845
23850
23854
23855
23857
23860
23862
23863
23870
23871
23873
23875
23901
23903
23908
23909
23910
23912
23914
23930
23932
23934
23958
23960
23983
23984
23986
23987
23992
23993
23996
24000
24003
24006
24007
24021
24024
24031
24032
24035
24045
24046
24047
24048
24051
24055
24056
24057
24058
24059
24065
24068
24069
24071
24084
24097
24110
24113
24116
24127
24130
24132
24135
24136
24140
24142
24160
24169
24171
24172
24173
24174
24175
24183
24185
24192
24193
24195
24199
24200
24217
24218
24220
24224
24231
24232
24233
24249
24258
24260
24261
24277
24290
24320
24323
24324
24327
24335
24365
24367
24368
24385
24387
24391
24410
24412
24429
24434
24442
24444
24445
24446
24450
24476
24477
24478
24479
24482
24487
24488
24490
24492
24496
24497
24500
24501
24510
24530
24531
24535
24540
24541
24553
24558
24559
24561
24564
24565
24566
24573
24574
24578
24580
24581
24582
24583
24587
24617
24621
24623
24626
24627
24628
24640
24646
24648
24677
24678
24682
24685
24691
24695
24709
24713
24714
24715
24728
24729
24732
24753
24799
24801
24802
24807
24809
24810
24813
24815
24822
24828
24832
24833
24834
24835
24841
24846
24848
24849
24853
24859
24861
24890
24891
24896
24901
24902
24905
24909
24910
24915
24926
24954
24964
24974
24991
24992
24993
24999
25000
25002
25004
25007
25018
25021
25022
25025
25030
25040
25041
25042
25046
25048
25053
25059
25060
25068
25070
25071
25073
25074
25075
25078
25080
25081
25082
25083
25087
25088
25095
25119
25120
25127
25142
25150
25156
25157
25160
25180
25182
25184
25186
25201
25210
25211
25213
25216
25217
25226
25231
25232
25233
25234
25237
25240
25260
25263
25264
25276
25297
25298
25300
25301
25306
25308
25309
25311
25336
25338
25340
25341
25345
25351
25352
25354
25363
25366
25367
25368
25371
25375
25382
25383
25385
25403
25404
25418
25423
25430
25431
25432
25440
25449
25450
25454
25455
25459
25469
25470
25473
25479
25481
25482
25491
25492
25497
25502
25508
25514
25525
25529
25533
25534
25541
25542
25546
25550
25551
25565
25566
25567
25568
25570
25571
25593
25594
25600
25601
25605
25609
25612
25615
25616
25619
25621
25622
25624
25625
25627
25629
25630
25631
25632
25633
25637
25639
25649
25650
25654
25655
25659
25672
25676
25679
25680
25684
25685
25686
25703
25704
25705
25716
25718
25720
25721
25725
25744
25745
25755
25756
25759
25771
25772
25774
25782
25801
25805
25807
25819
25820
25821
25822
25823
25824
25829
25831
25832
25833
25839
25841
25849
25850
25854
25866
25868
25871
25879
25900
25912
25913
25919
25923
25924
25929
25930
25985
25987
25988
25997
26016
26027
26037
26044
26051
26054
26056
26059
26061
26065
26070
26073
26075
26078
26080
26085
26086
26092
26093
26102
26104
26122
26123
26127
26128
26129
26130
26152
26153
26155
26158
26159
26161
26162
26165
26168
26172
26179
26180
26183
26186
26189
26202
26205
26206
26212
26213
26214
26216
26221
26223
26224
26225
26231
26232
26247
26250
26251
26252
26253
26254
26268
26270
26273
26275
26281
26283
26286
26288
26295
26296
26303
26305
26306
26311
26312
26315
26316
26323
26325
26326
26328
26331
26332
26333
26345
26346
26347
26366
26367
26368
26370
26371
26372
26375
26383
26389
26391
26396
26397
26433
26434
26435
26436
26440
26449
26455
26484
26486
26500
26501
26510
26512
26518
26527
26531
26532
26534
26542
26545
26546
26548
26563
26565
26572
26573
26574
26575
26577
26578
26579
26580
26585
26586
26587
26600
26601
26604
26605
26609
26610
26613
26614
26648
26662
26663
26678
26679
26680
26681
26683
26702
26716
26722
26723
26725
26726
26759
26762
26780
26783
26793
26798
26800
26801
26830
26860
26861
26866
26868
26894
26898
26899
26911
26918
26919
26924
26926
26927
26928
26929
26931
26932
26934
26935
26940
26942
26945
26948
26950
26955
26957
26969
26970
26973
26974
26976
26994
26995
26997
27001
27002
27004
27014
27020
27021
27023
27024
27029
27037
27039
27041
27054
27065
27081
27083
27107
27143
27148
27149
27151
27152
27153
27171
27173
27176
27179
27180
27185
27195
27196
27197
27198
27201
27203
27212
27213
27215
27216
27218
27219
27220
27258
27259
27261
27262
27267
27274
27275
27305
27312
27313
27316
27318
27321
27325
27330
27334
27335
27336
27346
27348
27355
27357
27358
27359
27360
27363
27365
27368
27376
27378
27379
27380
27382
27383
27386
27387
27388
27390
27391
27392
27395
27405
27406
27408
27409
27411
27412
27422
27423
27424
27429
27430
27431
27433
27441
27444
27447
27452
27458
27459
27462
27465
27480
27488
27526
27529
27532
27533
27534
27535
27539
27550
27552
27553
27554
27555
27558
27562
27563
27578
27580
27587
27588
27608
27610
27611
27613
27620
27621
27624
27625
27626
27629
27630
27639
27640
27644
27645
27646
27650
27652
27654
27660
27662
27665
27666
27672
27673
27674
27675
27676
27683
27690
27691
27692
27693
27694
27699
27701
27707
27722
27738
27739
27750
27756
27757
27758
27759
27760
27761
27762
27769
27770
27771
27786
27787
27789
27793
27794
27819
27821
27822
27823
27824
27825
27828
27830
27833
27834
27836
27838
27839
27844
27847
27858
27859
27860
27863
27864
27866
27867
27868
27869
27872
27879
27886
27887
27888
27889
27891
27892
27893
27894
27895
27925
27928
27929
27934
27948
27951
27955
27962
27978
28003
28005
28014
28058
28064
28066
28067
28069
28072
28073
28075
28082
28083
28085
28088
28092
28099
28100
28102
28105
28107
28111
28118
28121
28122
28123
28125
28148
28164
28171
28198
28202
28203
28208
28224
28228
28232
28233
28235
28238
28241
28243
28247
28249
28251
28252
28254
28255
28256
28257
28258
28261
28262
28263
28280
28319
28320
28328
28337
28338
28339
28343
28348
28354
28355
28356
28358
28363
28367
28368
28371
28372
28374
28375
28379
28381
28396
28403
28423
28455
28459
28462
28467
28468
28470
28471
28482
28483
28485
28507
28533
28539
28541
28542
28545
28546
28547
28560
28562
28563
28564
28566
28567
28569
28576
28577
28581
28585
28588
28589
28590
28592
28606
28609
28613
28619
28620
28623
28627
28628
28633
28636
28637
28640
28643
28644
28655
28674
28675
28676
28677
28678
28690
28691
28692
28693
28694
28712
28732
28734
28736
28737
28738
28742
28749
28750
28751
28761
28763
28764
28768
28802
28807
28813
28815
28835
28836
28838
28840
28842
28843
28849
28854
28858
28861
28862
28873
28877
28878
28879
28885
28886
28892
28894
28903
28904
28907
28909
28912
28916
28920
28924
28925
28928
28930
28933
28934
28937
28942
28943
28949
28950
28951
28952
28953
28956
28957
28960
28961
28963
28964
28967
28985
28986
28989
28993
28994
28995
28996
28997
29016
29017
29019
29020
29053
29057
29058
29059
29060
29063
29070
29072
29073
29079
29083
29084
29094
29095
29097
29100
29101
29104
29108
29110
29124
29126
29137
29138
29139
29140
29143
29144
29145
29146
29149
29150
29153
29156
29163
29164
29166
29167
29168
29169
29170
29172
29173
29174
29178
29211
29225
29242
29246
29247
29248
29250
29252
29285
29286
29290
29291
29294
29301
29302
29303
29304
29308
29311
29313
29318
29366
29371
29372
29373
29378
29380
29388
29389
29391
29392
29393
29394
29401
29418
29431
29432
29434
29437
29438
29443
29444
29445
29448
29455
29468
29471
29473
29485
29528
29529
29534
29544
29557
29559
29564
29567
29568
29572
29573
29574
29575
29578
29579
29580
29581
29584
29585
29602
29605
29607
29634
29636
29647
29657
29659
29660
29661
29697
29698
29699
29700
29701
29703
29712
29721
29730
29735
29736
29742
29743
29745
29746
29750
29753
29754
29755
29759
29775
29794
29800
29804
29808
29822
29823
29824
29836
29837
29839
29841
29842
29843
29859
29878
29885
29887
29891
29915
29916
29918
29921
29924
29925
29933
29934
29936
29938
29939
29951
29952
29954
29959
29963
29964
29966
29970
29971
29972
29975
29976
29977
29979
29999
30000
30014
30020
30021
30023
30028
30030
30031
30032
30033
30036
30039
30041
30043
30044
30057
30059
30061
30067
30074
30076
30077
30078
30088
30089
30090
30091
30105
30106
30107
30127
30128
30129
30130
30131
30135
30141
30142
30145
30147
30151
30152
30158
30165
30166
30167
30168
30172
30192
30193
30222
30236
30253
30254
30257
30263
30264
30266
30269
30281
30287
30288
30300
30303
30306
30307
30311
30317
30327
30328
30332
30347
30352
30353
30354
30356
30357
30361
30385
30392
30397
30399
30404
30405
30406
30407
30412
30414
30435
30436
30438
30439
30442
30443
30444
30445
30448
30472
30473
30475
30477
30478
30481
30482
30493
30498
30501
30503
30504
30507
30514
30515
30516
30520
30528
30531
30537
30540
30546
30548
30549
30561
30563
30564
30567
30577
30578
30579
30580
30581
30582
30586
30589
30593
30594
30648
30652
30654
30665
30667
30668
30693
30694
30715
30716
30717
30720
30721
30735
30736
30744
30745
30746
30747
30752
30754
30758
30760
30761
30766
30768
30769
30807
30808
30814
30817
30822
30823
30830
30832
30847
30852
30858
30860
30861
30862
30868
30874
30875
30881
30889
30901
30907
30916
30918
30921
30931
30933
30934
30938
30940
30943
30947
30948
30955
30957
30958
30959
30960
30964
30965
30982
30984
30989
30990
30991
30993
31002
31007
31009
31026
31029
31035
31051
31052
31054
31060
31061
31062
31065
31066
31069
31077
31079
31080
31082
31084
31113
31115
31116
31119
31120
31124
31128
31133
31145
31146
31147
31150
31157
31162
31163
31202
31205
31208
31213
31215
31216
31217
31218
31234
31235
31236
31239
31241
31242
31246
31250
31257
31258
31268
31271
31272
31273
31274
31275
31281
31282
31286
31287
31290
31293
31294
31299
31300
31304
31305
31306
31335
31343
31346
31348
31349
31350
31352
31353
31354
31358
31374
31375
31376
31387
31388
31390
31391
31412
31415
31418
31430
31431
31432
31433
31437
31439
31440
31441
31465
31466
31480
31481
31484
31488
31489
31490
31491
31494
31513
31514
31521
31524
31525
31526
31531
31532
31533
31534
31539
31555
31557
31575
31578
31579
31580
31581
31606
31612
31617
31622
31623
31624
31673
31679
31683
31696
31697
31701
31707
31712
31718
31719
31720
31721
31723
31724
31726
31727
31766
31768
31769
31781
31789
31810
31815
31817
31819
31821
31823
31825
31839
31840
31844
31849
31850
31856
31857
31858
31866
31867
31873
31876
31878
31879
31882
31896
31898
31904
31905
31913
31914
31921
31933
31940
31946
31947
31948
31953
31962
31964
31967
31968
31969
31971
31972
31973
32013
32027
32028
32041
32047
32048
32050
32051
32053
32055
32056
32057
32060
32061
32063
32071
32079
32083
32084
32090
32116
32117
32125
32136
32144
32145
32146
32165
32166
32170
32171
32172
32174
32179
32181
32182
32184
32186
32188
32189
32190
32195
32198
32199
32200
32201
32214
32238
32240
32244
32252
32255
32257
32259
32260
32264
32272
32273
32276
32286
32313
32316
32317
32321
32322
32326
32328
32329
32330
32335
32337
32338
32340
32341
32344
32346
32352
32355
32356
32358
32359
32364
32369
32401
32402
32403
32405
32408
32412
32413
32420
32423
32425
32426
32435
32447
32449
32455
32456
32463
32464
32465
32466
32468
32473
32476
32478
32480
32481
32482
32483
32484
32485
32486
32489
32492
32494
32496
32498
32503
32532
32542
32547
32589
32594
32595
32596
32597
32598
32600
32603
32636
32637
32638
32639
32645
32657
32658
32662
32665
32667
32671
32685
32691
32692
32695
32696
32726
32727
32731
32732
32734
32772
32773
32774
32775
32783
32785
32800
32801
32803
32805
32806
32807
32809
32810
32815
32818
32820
32821
32822
32823
32824
32825
32826
32829
32832
32836
32841
32845
32846
32847
32848
32849
32851
32852
32863
32865
32867
32870
32871
32872
32894
32904
32905
32940
32977
32978
33002
33007
33018
33020
33022
33028
33035
33037
33041
33048
33054
33055
33062
33073
33085
33094
33099
33101
33102
33105
33113
33120
33132
33135
33140
33146
33151
33156
33157
33158
33160
33163
33164
33165
33177
33179
33184
33186
33189
33190
33194
33195
33196
33203
33204
33206
33234
33236
33238
33239
33245
33246
33248
33258
33259
33266
33268
33270
33276
33280
33282
33283
33285
33286
33296
33299
33310
33311
33313
33318
33320
33332
33336
33337
33339
33341
33348
33349
33351
33363
33367
33369
33371
33387
33390
33391
33393
33398
33400
33401
33402
33403
33404
33461
33463
33464
33468
33469
33474
33475
33485
33495
33496
33498
33500
33508
33511
33512
33521
33522
33527
33528
33534
33535
33561
33563
33564
33565
33567
33568
33569
33570
33572
33617
33618
33623
33633
33644
33649
33651
33656
33657
33661
33663
33665
33679
33680
33684
33685
33711
33727
33730
33731
33734
33738
33741
33743
33744
33745
33750
33751
33752
33754
33755
33757
33759
33791
33794
33795
33800
33801
33806
33808
33810
33811
33812
33814
33815
33818
33819
33822
33825
33828
33845
33847
33848
33864
33865
33870
33873
33875
33876
33882
33885
33886
33887
33890
33902
33903
33922
33923
33924
33926
33932
33936
33937
33940
33945
34006
34015
34028
34037
34038
34041
34043
34044
34046
34050
34052
34053
34055
34077
34078
34083
34088
34092
34106
34108
34114
34117
34120
34121
34122
34129
34130
34141
34144
34145
34148
34158
34159
34166
34167
34179
34192
34195
34204
34209
34210
34211
34218
34219
34223
34225
34227
34229
34231
34233
34236
34264
34266
34267
34280
34282
34287
34292
34294
34295
34296
34306
34307
34313
34314
34316
34333
34334
34337
34338
34341
34342
34365
34375
34378
34380
34381
34383
34387
34395
34450
34452
34470
34471
34473
34478
34479
34481
34488
34491
34492
34493
34496
34497
34498
34500
34504
34508
34526
34527
34538
34560
34567
34568
34569
34588
34591
34594
34596
34598
34626
34632
34634
34643
34671
34672
34679
34685
34689
34722
34724
34727
34731
34734
34735
34736
34737
34744
34746
34748
34754
34757
34783
34788
34791
34792
34793
34797
34801
34802
34803
34804
34805
34811
34817
34818
34826
34827
34832
34844
34895
34900
34906
34923
34937
34943
34960
34961
34964
34966
34984
34986
34989
34990
34996
34998
34999
35000
35008
35009
35014
35015
35020
35028
35032
35049
35050
35077
35097
35107
35114
35116
35117
35122
35123
35129
35130
35132
35134
35135
35161
35163
35164
35166
35167
35169
35170
35171
35177
35178
35181
35203
35204
35206
35207
35208
35217
35226
35239
35246
35247
35251
35252
35254
35258
35259
35276
35277
35279
35282
35284
35285
35300
35301
35318
35321
35323
35324
35337
35341
35342
35344
35347
35352
35372
35373
35376
35418
35422
35423
35428
35429
35431
35440
35441
35444
35451
35455
35457
35480
35488
35491
35502
35503
35521
35524
35530
35539
35555
35557
35559
35561
35578
35580
35581
35584
35590
35591
35592
35593
35595
35604
35607
35609
35612
35619
35620
35624
35625
35647
35648
35649
35650
35651
35661
35666
35669
35670
35672
35676
35677
35693
35695
35696
35708
35709
35711
35716
35726
35730
35733
35754
35756
35764
35765
35769
35788
35790
35792
35793
35794
35795
35798
35799
35802
35807
35809
35810
35816
35817
35818
35828
35830
35853
35854
35855
35857
35866
35871
35872
35874
35881
35882
35883
35884
35885
35888
35889
35891
35894
35895
35899
35916
35917
35921
35928
35929
35974
35982
35985
35986
35987
35996
35998
36007
36012
36013
36016
36028
36030
36031
36040
36044
36045
36048
36063
36067
36068
36069
36070
36076
36079
36091
36094
36095
36161
36162
36163
36164
36170
36171
36172
36176
36177
36178
36179
36180
36190
36200
36201
36202
36204
36206
36207
36210
36211
36215
36216
36221
36222
36226
36228
36231
36232
36233
36237
36239
36240
36262
36263
36265
36269
36273
36291
36292
36293
36296
36307
36308
36320
36322
36330
36332
36333
36334
36341
36354
36370
36372
36376
36379
36380
36383
36384
36386
36395
36396
36400
36401
36403
36408
36410
36411
36412
36417
36425
36431
36450
36453
36457
36473
36474
36477
36478
36484
36487
36501
36502
36504
36507
36508
36512
36516
36529
36530
36533
36534
36535
36554
36556
36557
36558
36559
36560
36585
36589
36641
36642
36649
36650
36651
36655
36658
36661
36662
36663
36683
36697
36698
36716
36717
36718
36719
36720
36721
36724
36728
36731
36732
36735
36736
36741
36744
36747
36775
36776
36781
36782
36805
36806
36807
36808
36829
36840
36842
36844
36845
36847
36849
36854
36855
36858
36859
36860
36866
36868
36875
36876
36877
36880
36882
36883
36884
36900
36904
36906
36907
36908
36925
36926
36931
36934
36937
36938
36942
36944
36946
36967
36968
36969
36973
36974
36985
36994
36995
36996
36997
37000
37009
37014
37016
37022
37024
37025
37028
37039
37040
37041
37045
37046
37067
37091
37092
37093
37097
37100
37129
37132
37138
37139
37140
37152
37154
37155
37157
37158
37159
37161
37162
37163
37174
37192
37201
37203
37205
37208
37209
37212
37219
37220
37221
37222
37240
37241
37243
37280
37282
37284
37289
37290
37303
37313
37314
37321
37323
37328
37329
37330
37342
37355
37358
37360
37363
37366
37367
37369
37372
37379
37380
37381
37385
37387
37388
37399
37400
37401
37402
37403
37405
37406
37407
37408
37420
37421
37432
37433
37453
37475
37478
37481
37512
37513
37517
37521
37522
37534
37537
37553
37554
37559
37560
37562
37564
37565
37586
37591
37593
37595
37597
37598
37603
37604
37607
37611
37626
37627
37633
37639
37641
37642
37646
37667
37674
37676
37694
37696
37703
37730
37760
37761
37762
37763
37771
37775
37788
37791
37796
37799
37806
37808
37809
37811
37812
37813
37814
37818
37820
37825
37826
37828
37829
37831
37832
37833
37834
37837
37842
37854
37855
37857
37866
37895
37898
37902
37910
37916
37919
37920
37921
37923
37948
37979
37983
37985
37986
37993
37999
38007
38009
38010
38011
38018
38019
38041
38043
38057
38085
38089
38091
38094
38096
38103
38105
38107
38108
38110
38119
38128
38150
38151
38160
38161
38164
38178
38184
38192
38194
38195
38210
38228
38230
38245
38248
38249
38251
38256
38258
38260
38261
38263
38265
38277
38279
38286
38287
38289
38290
38294
38295
38297
38298
38299
38300
38310
38322
38323
38335
38336
38342
38343
38345
38347
38348
38349
38350
38356
38359
38373
38375
38381
38386
38387
38388
38393
38394
38399
38404
38425
38427
38431
38433
38438
38442
38445
38446
38448
38450
38451
38500
38507
38508
38512
38513
38515
38519
38520
38529
38531
38533
38535
38538
38541
38548
38549
38550
38556
38557
38558
38564
38565
38566
38570
38573
38583
38585
38601
38606
38611
38612
38613
38618
38630
38632
38635
38636
38639
38644
38645
38646
38662
38663
38664
38669
38670
38673
38674
38676
38698
38699
38730
38732
38737
38738
38740
38741
38746
38747
38749
38750
38751
38752
38753
38754
38767
38768
38771
38777
38779
38782
38797
38801
38803
38808
38809
38812
38813
38815
38821
38822
38830
38834
38840
38841
38847
38848
38852
38868
38870
38871
38873
38875
38877
38882
38883
38885
38889
38890
38895
38902
38903
38904
38911
38922
38925
38929
38930
38933
38938
38939
38940
38941
38942
38943
38944
38947
38948
38951
38954
38968
38970
38972
38981
38983
38984
38985
38989
38990
39005
39017
39029
39033
39040
39042
39045
39046
39047
39048
39064
39066
39067
39082
39092
39093
39095
39096
39100
39120
39125
39127
39128
39129
39130
39132
39133
39134
39135
39140
39141
39145
39146
39147
39148
39149
39150
39153
39156
39158
39159
39160
39163
39167
39171
39173
39174
39187
39193
39194
39195
39199
39204
39205
39206
39215
39224
39232
39260
39262
39264
39268
39274
39278
39288
39299
39301
39304
39305
39307
39309
39312
39324
39325
39328
39332
39335
39336
39340
39341
39342
39372
39373
39384
39388
39390
39414
39435
39462
39465
39467
39471
39473
39493
39495
39515
39516
39517
39520
39526
39533
39535
39536
39545
39551
39555
39569
39573
39576
39578
39579
39580
39581
39582
39588
39590
39611
39612
39618
39663
39664
39696
39697
39699
39700
39704
39705
39709
39714
39715
39716
39717
39750
39752
39757
39759
39761
39787
39788
39792
39794
39799
39800
39804
39816
39817
39818
39820
39821
39822
39827
39829
39832
39833
39851
39856
39857
39858
39861
39867
39874
39879
39892
39893
39903
39909
39910
39912
39917
39924
39926
39927
39929
39930
39932
39933
39934
39935
39936
39937
39939
39945
39946
39949
39961
39964
39971
39981
39984
39988
39990
39992
39994
39995
40000
40001
40004
40005
40014
40015
40016
40037
40045
40050
40051
40054
40059
40061
40077
40080
40085
40087
40092
40094
40096
40111
40112
40114
40116
40118
40125
40131
40133
40134
40136
40140
40141
40145
40146
40147
40148
40173
40175
40177
40178
40179
40186
40187
40189
40205
40208
40240
40243
40246
40248
40249
40251
40254
40269
40270
40279
40284
40288
40290
40296
40299
40302
40303
40323
40328
40335
40338
40354
40364
40372
40381
40384
40389
40401
40409
40417
40418
40420
40434
40435
40442
40444
40445
40449
40450
40451
40453
40454
40455
40465
40468
40472
40473
40474
40475
40476
40484
40485
40491
40492
40493
40506
40507
40509
40512
40513
40514
40516
40528
40572
40575
40584
40586
40592
40594
40603
40605
40606
40607
40608
40620
40621
40636
40637
40653
40654
40656
40657
40662
40664
40665
40666
40670
40674
40681
40682
40683
40685
40687
40695
40696
40701
40704
40712
40721
40722
40723
40726
40727
40732
40733
40734
40736
40737
40738
40742
40743
40758
40759
40760
40763
40764
40766
40768
40769
40775
40779
40782
40784
40798
40800
40801
40805
40806
40827
40831
40833
40834
40841
40842
40843
40844
40849
40851
40941
40945
40948
40949
40950
40959
40966
40968
40971
40972
40982
40983
40984
40996
41000
41002
41004
41005
41014
41015
41016
41019
41020
41027
41059
41060
41063
41080
41081
41084
41085
41086
41087
41088
41094
41098
41108
41112
41130
41140
41142
41143
41144
41146
41147
41179
41180
41181
41183
41184
41188
41193
41195
41201
41212
41213
41214
41220
41221
41222
41223
41225
41229
41231
41232
41235
41251
41252
41256
41260
41262
41263
41266
41267
41268
41272
41273
41275
41285
41286
41287
41288
41291
41292
41296
41297
41298
41300
41302
41326
41331
41333
41336
41338
41340
41350
41351
41358
41360
41361
41362
41363
41367
41373
41374
41375
41376
41377
41386
41387
41389
41390
41413
41414
41420
41437
41451
41453
41461
41521
41522
41523
41524
41525
41529
41533
41534
41536
41538
41539
41540
41542
41545
41548
41560
41563
41564
41570
41571
41573
41574
41576
41581
41584
41589
41590
41591
41594
41595
41615
41620
41622
41629
41630
41635
41636
41677
41680
41681
41686
41688
41717
41722
41732
41738
41740
41741
41756
41758
41762
41765
41768
41779
41783
41786
41795
41798
41799
41800
41801
41807
41808
41811
41822
41823
41824
41829
41833
41834
41835
41837
41853
41860
41861
41864
41879
41895
41899
41903
41914
41917
41918
41919
41920
41949
41951
41957
41964
41965
41998
42005
42010
42011
42012
42013
42014
42025
42028
42029
42040
42042
42043
42044
42063
42065
42066
42068
42081
42091
42100
42103
42105
42108
42109
42113
42114
42115
42117
42119
42126
42127
42129
42130
42132
42133
42137
42139
42140
42142
42143
42145
42147
42150
42153
42164
42166
42167
42172
42175
42184
42185
42186
42187
42188
42237
42240
42242
42244
42249
42252
42265
42271
42272
42276
42277
42283
42291
42292
42307
42308
42310
42313
42315
42317
42321
42322
42327
42328
42329
42331
42332
42333
42336
42337
42342
42395
42397
42399
42410
42413
42414
42417
42434
42469
42471
42474
42475
42476
42488
42491
42499
42502
42503
42515
42544
42545
42549
42556
42557
42558
42563
42565
42566
42567
42568
42569
42573
42574
42575
42576
42588
42589
42591
42592
42593
42596
42602
42607
42608
42609
42610
42612
42613
42614
42615
42634
42641
42647
42648
42649
42651
42652
42653
42655
42663
42676
42679
42680
42684
42694
42696
42706
42713
42714
42715
42716
42735
42767
42772
42775
42783
42787
42788
42795
42796
42797
42809
42810
42823
42825
42826
42827
42829
42831
42836
42838
42839
42840
42843
42845
42850
42858
42872
42874
42879
42880
42881
42883
42884
42886
42890
42891
42892
42902
42904
42906
42914
42917
42922
42923
42925
42926
42927
42929
42934
42953
42955
42957
42958
42959
43045
43063
43068
43069
43070
43084
43085
43094
43096
43109
43150
43155
43156
43165
43167
43173
43174
43175
43176
43178
43188
43192
43196
43198
43203
43223
43227
43261
43268
43271
43272
43277
43287
43288
43295
43297
43299
43300
43302
43304
43305
43320
43323
43324
43342
43346
43349
43350
43354
43357
43358
43366
43370
43371
43372
43373
43376
43392
43394
43395
43396
43398
43414
43424
43425
43427
43433
43434
43441
43444
43447
43466
43467
43468
43469
43472
43513
43515
43516
43517
43520
43524
43529
43532
43533
43545
43559
43560
43562
43564
43565
43567
43568
43573
43580
43581
43612
43613
43615
43629
43630
43633
43635
43636
43637
43638
43640
43679
43710
43713
43720
43721
43724
43729
43730
43731
43733
43734
43736
43737
43738
43739
43743
43758
43763
43771
43772
43773
43775
43781
43782
43784
43786
43790
43793
43795
43808
43816
43817
43862
43863
43873
43882
43883
43886
43889
43892
43893
43894
43896
43897
43900
43901
43911
43913
43914
43916
43952
43967
43971
43972
43974
43975
43976
43978
43979
43985
43993
44000
44001
44011
44018
44019
44020
44026
44036
44037
44048
44049
44051
44053
44065
44081
44083
44084
44087
44088
44089
44098
44099
44100
44102
44103
44106
44108
44109
44110
44112
44116
44125
44126
44135
44136
44139
44140
44142
44143
44144
44145
44148
44149
44151
44152
44155
44156
44159
44162
44166
44178
44181
44189
44215
44217
44218
44219
44222
44226
44241
44243
44248
44250
44251
44252
44263
44266
44274
44275
44277
44278
44291
44292
44293
44294
44302
44308
44309
44311
44312
44317
44318
44323
44341
44346
44364
44376
44377
44378
44380
44389
44391
44412
44414
44418
44419
44421
44462
44463
44538
44540
44550
44551
44557
44560
44563
44564
44574
44577
44592
44608
44609
44610
44616
44622
44623
44629
44631
44649
44651
44653
44655
44657
44659
44661
44663
44669
44671
44672
44676
44683
44687
44697
44701
44703
44704
44713
44717
44719
44734
44735
44738
44742
44744
44746
44748
44751
44759
44760
44768
44769
44770
44790
44791
44797
44799
44803
44804
44809
44845
44847
44868
44872
44875
44876
44894
44896
44897
44901
44907
44909
44913
44914
44917
44925
44929
44935
44936
44940
44942
44951
44954
44957
44961
44964
44965
44976
44977
44980
44981
44994
44997
45042
45043
45050
45068
45072
45085
45086
45091
45093
45094
45096
45109
45110
45112
45113
45116
45117
45120
45124
45134
45136
45145
45148
45149
45151
45159
45161
45163
45165
45166
45167
45171
45174
45175
45176
45192
45193
45196
45215
45221
45222
45223
45228
45229
45231
45251
45254
45260
45261
45263
45266
45267
45295
45296
45298
45304
45306
45308
45309
45313
45320
45321
45322
45323
45358
45362
45363
45372
45373
45379
45441
45444
45445
45447
45453
45457
45461
45462
45467
45469
45471
45473
45474
45475
45476
45477
45479
45481
45485
45486
45487
45489
45490
45491
45492
45493
45520
45521
45538
45541
45546
45548
45552
45564
45565
45568
45573
45593
45594
45598
45610
45621
45622
45628
45634
45635
45637
45640
45647
45653
45656
45679
45680
45682
45686
45688
45689
45690
45696
45700
45701
45704
45705
45711
45713
45719
45720
45721
45722
45724
45725
45733
45736
45738
45742
45743
45751
45752
45754
45756
45757
45758
45763
45785
45786
45787
45790
45796
45797
45798
45799
45800
45801
45802
45844
45846
45847
45856
45858
45859
45863
45864
45887
45889
45890
45899
45902
45903
45905
45906
45911
45920
45921
45922
45923
45925
45926
45928
45936
45945
45946
45957
45968
45970
45972
45973
45978
-1
2
3
4
6
9
10
18
19
20
21
39
40
41
42
44
54
55
58
59
60
70
71
74
90
91
92
104
105
106
107
108
109
129
130
179
182
191
192
194
219
220
221
226
228
229
230
231
232
233
234
235
236
252
263
267
281
283
285
286
290
293
294
296
298
299
301
305
311
316
318
322
324
336
341
354
355
357
360
361
362
366
377
378
381
383
384
388
389
390
393
394
406
407
410
417
419
420
421
422
423
424
425
427
428
430
431
435
437
439
440
460
461
463
464
465
466
467
468
472
473
474
477
478
479
483
484
495
502
514
515
516
527
528
532
533
534
535
536
537
538
539
553
554
557
559
560
562
563
564
567
568
576
577
581
582
583
584
585
586
587
589
600
601
602
603
604
606
608
609
610
611
612
615
616
618
619
621
622
648
652
654
658
662
663
664
666
667
668
671
673
674
675
676
677
680
685
694
695
696
697
698
704
709
710
720
722
723
746
747
754
755
756
758
762
763
764
794
795
825
826
829
838
841
842
854
855
857
859
864
865
867
869
870
872
879
918
929
930
931
933
948
949
950
952
953
954
955
956
958
960
961
968
971
972
973
974
977
987
988
989
1014
1015
1016
1017
1018
1020
1021
1022
1023
1024
1025
1026
1028
1029
1030
1032
1033
1034
1035
1036
1037
1049
1054
1055
1057
1058
1059
1060
1061
1068
1069
1070
1078
1084
1085
1086
1087
1088
1089
1090
1092
1093
1094
1095
1096
1097
1098
1117
1120
1130
1162
1166
1167
1188
1199
1201
1212
1218
1219
1222
1223
1232
1233
1235
1236
1237
1238
1264
1269
1275
1276
1277
1278
1279
1280
1283
1288
1321
1325
1329
1331
1332
1333
1340
1342
1343
1344
1345
1348
1349
1350
1351
1352
1353
1354
1356
1358
1364
1365
1366
1367
1368
1369
1371
1373
1374
1381
1382
1388
1390
1391
1393
1397
1400
1401
1402
1405
1406
1410
1411
1413
1416
1418
1419
1420
1421
1424
1436
1437
1471
1478
1483
1484
1485
1504
1519
1520
1521
1524
1526
1527
1529
1530
1531
1533
1537
1538
1551
1553
1554
1555
1556
1557
1559
1564
1565
1566
1567
1568
1569
1571
1572
1573
1574
1575
1576
1578
1579
1590
1592
1593
1594
1595
1596
1597
1598
1599
1600
1601
1603
1621
1622
1623
1624
1625
1626
1627
1630
1657
1658
1662
1663
1664
1665
1666
1667
1668
1669
1670
1671
1672
1686
1688
1690
1717
1719
1720
1721
1722
1724
1725
1726
1732
1744
1750
1751
1752
1753
1754
1755
1756
1757
1763
1764
1765
1775
1776
1778
1780
1781
1783
1784
1785
1786
1789
1790
1798
1800
1801
1803
1805
1806
1807
1808
1809
1810
1811
1814
1816
1834
1839
1841
1842
1844
1845
1846
1847
1848
1850
1851
1854
1856
1858
1859
1868
1869
1870
1874
1875
1876
1878
1881
1882
1884
1893
1894
1895
1896
1897
1898
1899
1900
1901
1905
1920
1944
1945
1954
1955
1956
1957
1958
1959
1961
1962
1973
1974
1975
1976
1977
1982
1983
1985
1988
1989
2011
2012
2013
2014
2016
2018
2019
2021
2024
2026
2031
2032
2033
2042
2043
2051
2074
2076
2089
2093
2094
2095
2096
2099
2100
2101
2103
2104
2105
2107
2111
2147
2148
2149
2150
2151
2161
2164
2167
2169
2172
2174
2175
2176
2177
2184
2189
2190
2191
2193
2194
2195
2196
2198
2199
2200
2201
2212
2213
2214
2222
2223
2224
2231
2232
2233
2234
2235
2237
2240
2241
2250
2260
2264
2270
2272
2273
2274
2275
2276
2277
2278
2279
2293
2294
2295
2296
2298
2300
2301
2302
2304
2305
2306
2307
2308
2309
2310
2311
2326
2329
2337
2339
2351
2356
2357
2358
2362
2365
2369
2370
2371
2396
2397
2398
2400
2401
2402
2407
2408
2416
2430
2432
2433
2434
2435
2470
2471
2474
2475
2476
2488
2489
2490
2491
2492
2493
2495
2498
2499
2503
2507
2509
2510
2511
2512
2513
2515
2527
2528
2531
2532
2534
2536
2546
2547
2548
2580
2585
2586
2587
2588
2589
2590
2599
2600
2602
2603
2605
2608
2609
2610
2611
2618
2633
2634
2642
2644
2645
2646
2648
2649
2650
2657
2658
2669
2670
2673
2696
2697
2708
2709
2710
2711
2712
2713
2714
2715
2717
2718
2719
2723
2725
2753
2755
2756
2757
2758
2760
2764
2766
2767
2768
2769
2770
2771
2773
2774
2775
2777
2778
2779
2780
2781
2782
2786
2788
2789
2791
2794
2795
2797
2798
2799
2805
2809
2810
2814
2816
2819
2821
2828
2829
2830
2832
2850
2852
2853
2854
2855
2856
2873
2874
2875
2877
2879
2880
2886
2890
2891
2896
2897
2898
2904
2905
2909
2911
2918
2919
2920
2921
2924
2925
2926
2929
2930
2931
2932
2933
2935
2936
2938
2939
2947
2948
2949
2950
2951
2961
2962
2963
2970
2971
2982
2983
2984
2986
2987
2998
3000
3001
3002
3003
3004
3006
3008
3009
3010
3011
3012
3013
3015
3017
3018
3023
3025
3029
3030
3031
3032
3033
3034
3035
3036
3038
3041
3042
3043
3044
3046
3048
3049
3053
3057
3059
3064
3065
3066
3067
3068
3085
3086
3087
3088
3089
3090
3091
3098
3101
3103
3127
3128
3129
3130
3131
3132
3133
3137
3145
3146
3148
3150
3151
3153
3155
3159
3160
3161
3162
3166
3189
3191
3194
3195
3196
3197
3231
3232
3233
3234
3235
3239
3240
3241
3242
3243
3244
3245
3250
3252
3253
3254
3255
3266
3267
3269
3270
3271
3272
3273
3276
3277
3280
3281
3282
3284
3286
3289
3290
3291
3292
3294
3299
3300
3301
3305
3306
3310
3311
3312
3313
3315
3316
3344
3345
3347
3348
3349
3350
3354
3391
3404
3405
3406
3408
3410
3415
3416
3418
3419
3421
3422
3423
3424
3425
3426
3430
3431
3433
3434
3438
3439
3440
3441
3442
3443
3444
3445
3448
3449
3456
3457
3458
3459
3460
3461
3464
3465
3468
3471
3472
3475
3476
3477
3478
3481
3484
3485
3487
3488
3493
3499
3500
3501
3502
3503
3504
3506
3509
3510
3512
3513
3516
3518
3519
3520
3522
3527
3530
3531
3556
3557
3558
3559
3560
3565
3566
3567
3568
3574
3578
3582
3584
3589
3590
3593
3595
3600
3615
3616
3620
3621
3622
3623
3628
3629
3646
3648
3651
3652
3653
3654
3655
3657
3659
3660
3665
3666
3667
3668
3669
3670
3693
3699
3700
3701
3702
3703
3704
3705
3707
3708
3709
3710
3711
3712
3715
3716
3717
3729
3736
3737
3738
3740
3742
3743
3760
3761
3763
3767
3768
3770
3772
3776
3779
3783
3785
3787
3790
3793
3794
3795
3796
3812
3814
3816
3817
3819
3820
3824
3825
3827
3828
3829
3831
3832
3833
3834
3835
3836
3837
3843
3844
3849
3850
3852
3886
3893
3894
3895
3897
3898
3899
3900
3909
3910
3920
3921
3922
3924
3925
3927
3929
3930
3933
3937
3938
3941
3942
3943
3986
3987
3989
3990
3991
3994
3997
3998
3999
4000
4001
4003
4005
4006
4007
4008
4009
4012
4013
4017
4022
4026
4027
4030
4031
4033
4034
4045
4046
4047
4048
4060
4061
4085
4087
4090
4092
4093
4095
4110
4111
4112
4115
4117
4118
4120
4121
4122
4124
4125
4126
4141
4143
4146
4147
4148
4149
4152
4153
4155
4163
4166
4169
4170
4173
4175
4176
4180
4181
4185
4186
4187
4188
4189
4190
4191
4192
4193
4205
4206
4207
4208
4211
4212
4213
4242
4243
4244
4245
4249
4250
4252
4253
4254
4274
4275
4276
4277
4278
4296
4300
4301
4302
4303
4304
4305
4308
4309
4310
4311
4312
4313
4314
4315
4331
4332
4334
4338
4339
4340
4345
4347
4348
4351
4353
4354
4355
4357
4358
4359
4361
4370
4375
4376
4377
4379
4380
4381
4382
4383
4385
4420
4421
4423
4424
4426
4428
4430
4434
4435
4436
4437
4439
4440
4441
4442
4443
4444
4449
4452
4454
4455
4456
4457
4458
4459
4464
4465
4466
4467
4468
4470
4471
4472
4479
4514
4531
4532
4534
4535
4537
4538
4539
4544
4545
4546
4549
4550
4552
4556
4558
4559
4568
4569
4570
4572
4574
4575
4578
4579
4580
4582
4586
4587
4589
4590
4594
4595
4596
4600
4601
4608
4610
4612
4613
4614
4615
4616
4617
4618
4620
4622
4624
4625
4626
4630
4638
4639
4640
4641
4642
4643
4667
4672
4675
4677
4678
4679
4690
4691
4693
4694
4701
4702
4703
4705
4707
4710
4711
4714
4716
4717
4718
4721
4723
4724
4725
4726
4728
4729
4731
4733
4736
4737
4747
4760
4761
4762
4783
4790
4791
4800
4805
4806
4829
4830
4831
4837
4838
4839
4842
4851
4866
4889
4891
4892
4894
4895
4899
4900
4901
4902
4903
4904
4905
4906
4919
4920
4921
4922
4923
4930
4931
4966
4968
4969
4974
4976
4979
4980
4982
4994
4996
5026
5027
5028
5029
5052
5056
5057
5059
5060
5062
5063
5076
5077
5078
5079
5080
5084
5085
5086
5087
5088
5089
5090
5091
5093
5094
5111
5112
5113
5114
5140
5141
5142
5143
5149
5151
5153
5154
5178
5179
5180
5181
5182
5184
5185
5210
5218
5219
5220
5260
5262
5274
5275
5276
5277
5279
5280
5281
5282
5283
5284
5287
5288
5289
5291
5293
5302
5303
5305
5306
5307
5310
5311
5312
5317
5318
5319
5320
5321
5330
5337
5339
5341
5342
5347
5350
5352
5353
5354
5355
5356
5358
5359
5360
5361
5362
5363
5364
5365
5371
5389
5393
5408
5409
5410
5435
5440
5443
5444
5445
5447
5449
5451
5452
5453
5454
5457
5458
5459
5464
5465
5467
5472
5475
5476
5477
5479
5480
5493
5496
5498
5499
5509
5510
5512
5515
5517
5519
5520
5521
5522
5523
5524
5525
5526
5537
5538
5540
5557
5558
5563
5565
5567
5571
5573
5574
5575
5579
5581
5582
5583
5585
5587
5588
5589
5590
5591
5592
5594
5598
5620
5621
5623
5625
5628
5629
5632
5634
5635
5636
5637
5640
5641
5643
5644
5648
5649
5650
5651
5652
5654
5655
5656
5658
5665
5684
5685
5686
5687
5696
5698
5699
5720
5751
5753
5754
5755
5756
5757
5767
5768
5769
5770
5774
5775
5776
5777
5779
5780
5781
5786
5788
5791
5792
5793
5809
5814
5816
5817
5829
5848
5849
5850
5853
5854
5857
5865
5866
5867
5871
5875
5876
5890
5892
5898
5899
5900
5901
5915
5916
5917
5919
5920
5921
5922
5924
5925
5938
5940
5943
5945
5946
5947
5954
5955
5956
5957
5959
5960
5962
5963
5965
5966
5967
5969
5992
5993
5994
5995
5996
5997
5999
6001
6003
6004
6005
6008
6009
6010
6026
6027
6029
6033
6034
6036
6039
6040
6042
6044
6046
6049
6052
6054
6077
6078
6079
6086
6087
6088
6094
6095
6096
6097
6114
6116
6146
6181
6182
6183
6186
6187
6188
6190
6191
6192
6195
6198
6199
6200
6202
6241
6244
6245
6246
6247
6260
6261
6263
6264
6265
6269
6270
6271
6276
6280
6284
6286
6287
6289
6290
6291
6292
6293
6294
6295
6298
6300
6301
6305
6306
6313
6314
6315
6331
6332
6333
6334
6335
6337
6339
6341
6342
6345
6355
6357
6361
6362
6363
6364
6366
6368
6371
6373
6374
6376
6377
6382
6383
6384
6392
6393
6394
6395
6396
6397
6398
6400
6401
6402
6403
6404
6417
6425
6426
6430
6431
6432
6433
6434
6447
6448
6449
6453
6455
6456
6457
6460
6461
6463
6465
6467
6477
6478
6479
6482
6484
6485
6486
6489
6491
6492
6493
6496
6499
6500
6501
6503
6504
6505
6510
6511
6512
6514
6515
6516
6518
6519
6520
6521
6522
6546
6547
6550
6554
6555
6556
6557
6559
6563
6564
6565
6566
6567
6568
6569
6570
6571
6572
6573
6576
6577
6578
6604
6605
6606
6607
6618
6619
6620
6621
6622
6623
6625
6627
6630
6631
6633
6637
6639
6640
6649
6650
6651
6656
6657
6658
6659
6660
6670
6671
6672
6682
6683
6684
6685
6693
6695
6701
6702
6707
6709
6710
6712
6713
6715
6716
6717
6718
6720
6722
6727
6728
6729
6733
6736
6737
6751
6753
6754
6755
6757
6760
6762
6764
6768
6769
6770
6777
6778
6779
6784
6785
6786
6787
6802
6806
6809
6842
6843
6845
6846
6848
6851
6855
6882
6899
6901
6903
6904
6905
6908
6909
6911
6926
6927
6931
6932
6939
6941
6955
6958
6959
6960
6963
6968
6969
6973
6974
6975
6977
6978
6980
6981
6992
6994
6995
6996
6997
6998
6999
7000
7002
7003
7004
7005
7006
7008
7009
7010
7011
7013
7014
7015
7016
7018
7019
7020
7021
7022
7032
7033
7047
7048
7050
7051
7053
7055
7056
7059
7060
7071
7085
7095
7105
7107
7108
7109
7111
7112
7113
7114
7115
7116
7117
7119
7120
7124
7125
7127
7133
7137
7138
7142
7143
7147
7148
7149
7152
7153
7155
7156
7157
7158
7159
7160
7164
7165
7167
7168
7169
7171
7172
7173
7174
7175
7176
7178
7179
7180
7181
7182
7183
7185
7186
7187
7191
7192
7212
7215
7217
7224
7225
7226
7227
7228
7229
7230
7232
7242
7243
7247
7248
7252
7255
7265
7266
7267
7269
7274
7275
7277
7278
7284
7285
7286
7289
7291
7292
7293
7303
7308
7309
7321
7322
7325
7327
7344
7347
7366
7404
7408
7420
7421
7425
7460
7461
7471
7472
7473
7474
7475
7476
7479
7480
7481
7482
7495
7496
7497
7498
7499
7502
7504
7505
7506
7507
7508
7513
7514
7515
7516
7517
7519
7533
7534
7535
7550
7552
7561
7565
7567
7569
7580
7586
7588
7606
7610
7612
7613
7649
7650
7651
7652
7653
7655
7656
7658
7659
7660
7661
7679
7680
7681
7682
7686
7688
7689
7692
7693
7694
7697
7700
7701
7702
7704
7705
7706
7707
7708
7709
7710
7712
7713
7728
7729
7733
7734
7737
7738
7751
7754
7756
7757
7758
7760
7762
7763
7764
7765
7768
7770
7771
7773
7774
7775
7778
7780
7783
7784
7785
7792
7793
7801
7802
7803
7805
7806
7808
7810
7816
7817
7818
7820
7821
7828
7829
7830
7831
7832
7834
7844
7845
7846
7848
7852
7857
7863
7865
7866
7867
7868
7869
7870
7871
7873
7875
7876
7877
7879
7881
7882
7883
7885
7886
7890
7891
7892
7893
7894
7895
7897
7898
7901
7902
7903
7904
7906
7907
7908
7911
7912
7932
7933
7934
7935
7936
7937
7947
7953
7971
7972
7973
7974
7975
7981
7983
7984
7992
7993
7994
7999
8000
8002
8003
8004
8007
8017
8018
8022
8031
8073
8075
8076
8077
8079
8083
8095
8118
8119
8120
8133
8134
8135
8136
8137
8143
8144
8146
8148
8151
8152
8153
8156
8157
8158
8159
8160
8166
8167
8168
8171
8172
8174
8182
8183
8184
8185
8186
8187
8190
8193
8195
8197
8202
8203
8205
8207
8209
8210
8211
8212
8214
8217
8218
8219
8220
8222
8223
8224
8225
8254
8255
8256
8260
8261
8264
8267
8269
8270
8273
8274
8275
8277
8278
8292
8295
8296
8299
8300
8301
8302
8303
8304
8305
8313
8314
8315
8317
8319
8321
8322
8323
8325
8326
8327
8329
8332
8333
8334
8345
8369
8370
8372
8393
8395
8411
8412
8413
8415
8416
8418
8419
8420
8421
8422
8423
8424
8425
8427
8445
8446
8447
8452
8455
8460
8461
8462
8465
8466
8467
8468
8469
8471
8472
8478
8480
8488
8490
8491
8492
8495
8497
8504
8505
8508
8509
8510
8518
8519
8522
8523
8525
8526
8527
8528
8529
8531
8533
8536
8537
8540
8541
8570
8573
8574
8577
8581
8582
8587
8592
8593
8594
8595
8596
8598
8600
8601
8602
8603
8604
8605
8606
8607
8611
8612
8622
8623
8648
8649
8650
8651
8653
8660
8661
8662
8681
8682
8683
8684
8685
8687
8689
8690
8691
8692
8715
8716
8717
8720
8721
8722
8726
8727
8728
8741
8742
8744
8745
8746
8749
8755
8756
8759
8761
8762
8764
8765
8766
8768
8769
8770
8771
8772
8773
8775
8776
8778
8780
8791
8800
8802
8803
8805
8806
8822
8823
8824
8825
8826
8827
8829
8830
8832
8834
8859
8862
8863
8865
8866
8867
8870
8875
8876
8877
8880
8881
8886
8888
8890
8892
8894
8920
8921
8922
8923
8926
8927
8929
8936
8937
8938
8941
8943
8944
8945
8947
8951
8952
8953
8954
8955
8961
8962
8963
8976
8977
8978
8979
8982
8995
8997
8998
8999
9001
9010
9011
9012
9014
9015
9016
9017
9018
9019
9020
9022
9026
9027
9039
9040
9043
9046
9047
9049
9050
9053
9054
9055
9062
9064
9065
9075
9076
9077
9078
9079
9080
9081
9082
9083
9084
9085
9086
9087
9089
9093
9094
9096
9102
9103
9104
9105
9107
9110
9111
9114
9115
9118
9119
9122
9123
9124
9125
9187
9190
9192
9193
9204
9205
9206
9207
9224
9227
9228
9230
9231
9233
9238
9246
9247
9248
9261
9262
9265
9266
9268
9269
9270
9272
9273
9274
9275
9276
9278
9283
9286
9287
9295
9297
9298
9299
9300
9321
9322
9323
9326
9335
9336
9337
9338
9339
9346
9347
9350
9355
9356
9357
9360
9361
9362
9363
9364
9367
9368
9369
9370
9371
9373
9375
9376
9377
9379
9381
9382
9383
9386
9388
9391
9392
9429
9430
9434
9435
9436
9437
9449
9450
9454
9457
9459
9460
9461
9462
9465
9466
9467
9468
9469
9472
9473
9480
9481
9482
9502
9514
9515
9517
9519
9521
9522
9534
9556
9561
9562
9564
9565
9566
9567
9568
9572
9573
9574
9581
9582
9583
9591
9592
9596
9597
9598
9599
9601
9603
9605
9609
9610
9611
9615
9616
9619
9621
9622
9627
9628
9629
9635
9640
9642
9661
9662
9664
9665
9666
9667
9668
9669
9673
9674
9686
9698
9706
9709
9715
9717
9718
9719
9720
9722
9735
9737
9742
9744
9745
9752
9753
9754
9755
9756
9757
9760
9763
9764
9765
9778
9786
9787
9788
9789
9803
9804
9805
9806
9807
9814
9816
9817
9818
9825
9828
9830
9856
9857
9861
9863
9866
9867
9868
9869
9870
9871
9872
9875
9876
9877
9878
9882
9884
9885
9886
9890
9895
9896
9897
9915
9919
9926
9933
9938
9942
9944
9945
9947
9948
9968
9969
9970
9971
9997
9998
9999
10000
10003
10004
10005
10006
10007
10008
10009
10014
10015
10018
10030
10031
10034
10035
10038
10046
10047
10048
10050
10051
10052
10054
10070
10071
10073
10074
10076
10078
10079
10080
10082
10086
10087
10088
10089
10091
10092
10094
10097
10100
10101
10102
10106
10107
10109
10110
10111
10112
10114
10116
10117
10119
10120
10121
10122
10123
10125
10126
10129
10130
10139
10140
10141
10142
10143
10172
10173
10175
10176
10177
10178
10179
10180
10181
10182
10183
10184
10185
10194
10196
10197
10198
10199
10201
10202
10205
10206
10207
10218
10224
10225
10226
10230
10231
10233
10234
10235
10236
10237
10240
10241
10245
10259
10271
10272
10273
10287
10288
10290
10291
10293
10294
10296
10297
10298
10299
10300
10301
10306
10307
10308
10309
10310
10312
10315
10316
10317
10320
10321
10324
10333
10336
10337
10343
10347
10348
10349
10350
10353
10356
10357
10360
10361
10362
10364
10366
10367
10370
10375
10376
10377
10378
10379
10385
10386
10388
10391
10394
10395
10397
10398
10399
10400
10402
10405
10409
10410
10412
10413
10414
10415
10416
10418
10442
10443
10444
10448
10449
10451
10452
10454
10455
10456
10457
10464
10469
10470
10473
10474
10475
10476
10478
10479
10480
10483
10484
10485
10487
10491
10492
10494
10495
10499
10500
10501
10504
10505
10508
10509
10510
10513
10516
10517
10518
10519
10521
10522
10524
10532
10534
10536
10537
10540
10541
10546
10547
10550
10555
10559
10560
10561
10562
10563
10564
10574
10594
10601
10607
10623
10624
10625
10626
10627
10628
10629
10632
10633
10634
10636
10643
10647
10648
10650
10651
10652
10653
10654
10655
10678
10679
10684
10685
10686
10691
10704
10705
10711
10712
10728
10729
10730
10731
10734
10737
10738
10742
10743
10745
10746
10756
10757
10761
10762
10763
10765
10774
10775
10778
10780
10781
10783
10784
10786
10787
10788
10799
10800
10801
10802
10806
10807
10808
10809
10866
10879
10882
10883
10884
10885
10886
10887
10888
10889
10892
10893
10896
10900
10923
10924
10925
10943
10944
10946
10967
10968
10977
10978
10979
10980
10981
10982
10983
10984
10985
10986
10987
10989
10994
11000
11001
11002
11003
11005
11014
11015
11016
11018
11028
11029
11030
11031
11032
11033
11036
11061
11063
11064
11066
11067
11081
11082
11084
11085
11095
11096
11097
11101
11102
11108
11109
11110
11111
11112
11113
11114
11115
11116
11117
11118
11119
11127
11129
11130
11131
11132
11133
11135
11136
11137
11138
11139
11141
11143
11144
11145
11157
11158
11159
11160
11161
11162
11163
11165
11166
11167
11171
11174
11175
11192
11194
11219
11220
11223
11237
11238
11239
11241
11242
11246
11247
11259
11260
11261
11274
11276
11277
11279
11280
11282
11283
11291
11294
11295
11296
11300
11301
11308
11314
11325
11326
11331
11332
11336
11337
11343
11346
11347
11348
11349
11352
11355
11360
11361
11374
11376
11381
11382
11404
11405
11407
11408
11409
11410
11412
11413
11414
11416
11417
11421
11449
11450
11451
11454
11455
11458
11459
11465
11467
11468
11469
11471
11472
11476
11478
11479
11480
11498
11499
11500
11501
11502
11504
11518
11519
11521
11522
11523
11524
11525
11526
11528
11531
11537
11545
11552
11553
11557
11558
11559
11560
11563
11565
11566
11567
11568
11569
11574
11575
11577
11578
11579
11580
11582
11584
11585
11587
11590
11591
11592
11593
11594
11595
11598
11599
11600
11601
11602
11639
11640
11641
11672
11675
11676
11677
11679
11680
11682
11694
11697
11698
11700
11702
11703
11704
11705
11706
11707
11708
11709
11710
11711
11715
11716
11720
11740
11741
11742
11745
11746
11749
11750
11751
11752
11755
11759
11760
11761
11762
11764
11765
11769
11770
11772
11778
11780
11782
11783
11784
11785
11786
11787
11790
11792
11794
11795
11797
11798
11799
11800
11801
11805
11806
11807
11808
11810
11811
11812
11817
11818
11827
11828
11832
11833
11835
11836
11838
11839
11840
11841
11842
11843
11844
11846
11848
11854
11864
11865
11867
11872
11874
11875
11876
11877
11878
11881
11882
11885
11918
11919
11921
11922
11923
11925
11929
11930
11933
11937
11941
11942
11943
11945
11949
11950
11957
11960
11962
11963
11964
11965
11969
11981
11982
11983
11984
11985
11987
11989
11990
11991
11992
11993
12007
12009
12010
12011
12018
12022
12023
12024
12025
12026
12027
12028
12029
12030
12063
12064
12065
12066
12067
12068
12081
12083
12084
12085
12094
12098
12099
12100
12102
12105
12109
12110
12112
12117
12118
12119
12120
12122
12123
12124
12125
12128
12146
12147
12148
12149
12150
12152
12154
12155
12156
12158
12159
12160
12177
12180
12181
12182
12183
12184
12186
12187
12188
12190
12191
12206
12215
12216
12217
12218
12222
12223
12225
12226
12228
12229
12230
12231
12232
12244
12245
12260
12261
12265
12290
12300
12306
12318
12324
12325
12326
12327
12328
12329
12330
12332
12333
12334
12337
12338
12348
12349
12351
12352
12355
12358
12359
12360
12361
12364
12365
12366
12368
12380
12392
12393
12411
12414
12415
12416
12420
12421
12425
12428
12430
12431
12432
12444
12445
12446
12447
12468
12470
12471
12476
12477
12479
12524
12525
12527
12528
12530
12531
12536
12538
12539
12540
12545
12546
12547
12549
12552
12553
12554
12556
12558
12568
12570
12571
12572
12573
12574
12575
12578
12579
12580
12582
12583
12585
12633
12634
12637
12654
12655
12656
12657
12658
12659
12660
12661
12662
12664
12665
12666
12671
12672
12673
12674
12675
12676
12678
12684
12686
12687
12688
12689
12705
12708
12709
12710
12716
12719
12720
12721
12725
12728
12730
12733
12735
12736
12737
12739
12740
12741
12742
12744
12754
12755
12789
12790
12791
12792
12794
12795
12806
12807
12810
12811
12812
12813
12814
12815
12816
12817
12820
12829
12833
12834
12835
12836
12837
12838
12839
12840
12841
12842
12843
12844
12848
12849
12850
12852
12855
12870
12871
12872
12873
12874
12875
12876
12877
12879
12880
12881
12883
12889
12890
12891
12893
12917
12918
12924
12925
12927
12931
12937
12938
12939
12941
12943
12944
12945
12946
12961
12962
12967
12968
12969
12972
12973
12975
12976
12977
12978
12979
12980
12981
12983
12984
12985
12986
12987
12988
12990
12991
12993
12997
13001
13002
13005
13007
13009
13012
13013
13016
13017
13018
13022
13023
13024
13026
13027
13028
13029
13030
13032
13033
13034
13050
13055
13056
13059
13060
13061
13063
13065
13066
13076
13077
13090
13091
13092
13100
13102
13104
13107
13108
13109
13115
13140
13164
13165
13166
13172
13174
13175
13176
13177
13182
13183
13185
13188
13189
13191
13192
13194
13195
13196
13201
13202
13203
13204
13217
13218
13220
13225
13226
13259
13261
13262
13274
13276
13277
13283
13285
13286
13293
13294
13295
13298
13299
13300
13308
13309
13312
13313
13314
13315
13317
13318
13319
13320
13321
13322
13323
13325
13327
13332
13333
13334
13338
13339
13340
13342
13343
13346
13347
13387
13396
13402
13403
13406
13409
13410
13425
13426
13429
13430
13432
13433
13434
13437
13438
13439
13441
13442
13456
13457
13460
13461
13462
13464
13465
13466
13512
13524
13540
13549
13555
13556
13560
13566
13567
13568
13569
13592
13593
13595
13600
13601
13602
13603
13605
13616
13617
13619
13621
13622
13623
13624
13627
13628
13629
13631
13632
13633
13635
13642
13649
13650
13651
13652
13656
13660
13661
13663
13664
13670
13671
13672
13714
13715
13716
13721
13722
13723
13724
13725
13726
13727
13730
13731
13735
13736
13744
13745
13746
13753
13754
13762
13763
13764
13765
13786
13795
13801
13803
13804
13805
13807
13808
13809
13810
13811
13812
13814
13815
13817
13818
13821
13822
13823
13826
13827
13828
13829
13830
13833
13834
13835
13836
13837
13839
13844
13846
13847
13848
13849
13850
13851
13852
13853
13855
13864
13866
13867
13868
13870
13874
13882
13884
13885
13886
13887
13888
13906
13912
13913
13915
13916
13917
13919
13921
13924
13925
13927
13954
13955
13956
13957
13959
14006
14007
14008
14011
14012
14021
14022
14024
14025
14026
14027
14029
14030
14031
14050
14051
14053
14057
14061
14064
14067
14069
14073
14074
14081
14084
14100
14102
14103
14107
14108
14126
14131
14136
14137
14139
14140
14142
14149
14150
14151
14152
14153
14154
14155
14159
14160
14166
14168
14169
14174
14175
14176
14177
14178
14179
14181
14183
14189
14191
14208
14209
14214
14215
14216
14217
14218
14219
14223
14224
14225
14226
14240
14241
14242
14272
14273
14276
14277
14279
14280
14281
14282
14288
14295
14303
14304
14305
14314
14315
14317
14318
14320
14321
14322
14323
14324
14325
14328
14329
14331
14332
14333
14334
14335
14336
14338
14340
14341
14350
14351
14352
14353
14357
14360
14364
14365
14384
14388
14390
14391
14392
14393
14395
14396
14398
14399
14400
14402
14403
14404
14405
14406
14407
14408
14409
14414
14416
14417
14420
14421
14422
14423
14424
14428
14429
14430
14440
14441
14442
14445
14479
14499
14500
14501
14503
14505
14507
14517
14569
14595
14597
14598
14601
14603
14604
14605
14606
14607
14610
14611
14624
14627
14628
14629
14630
14631
14633
14634
14635
14643
14655
14656
14657
14659
14660
14661
14663
14665
14668
14669
14675
14676
14678
14679
14681
14682
14683
14687
14688
14699
14700
14701
14702
14704
14705
14706
14707
14708
14709
14719
14720
14721
14722
14723
14726
14728
14729
14733
14734
14737
14738
14739
14740
14742
14744
14745
14746
14747
14748
14750
14757
14759
14760
14761
14768
14770
14771
14772
14773
14774
14776
14777
14778
14794
14805
14806
14813
14815
14816
14822
14823
14824
14840
14841
14844
14845
14847
14848
14849
14850
14851
14852
14854
14855
14906
14907
14909
14910
14911
14918
14927
14931
14932
14955
14968
14971
14973
14974
14979
14980
14982
14986
14987
14988
14990
14995
14996
14997
15001
15007
15008
15009
15010
15011
15012
15013
15014
15016
15018
15019
15023
15024
15056
15057
15060
15061
15062
15063
15064
15067
15068
15082
15083
15087
15088
15089
15105
15106
15108
15109
15110
15114
15115
15116
15118
15119
15122
15123
15124
15125
15127
15131
15135
15136
15137
15141
15143
15144
15151
15156
15157
15158
15159
15164
15167
15169
15172
15173
15175
15183
15193
15202
15205
15208
15209
15211
15226
15227
15228
15231
15234
15236
15239
15240
15241
15242
15246
15252
15253
15281
15295
15297
15299
15300
15302
15303
15304
15305
15306
15307
15312
15314
15315
15319
15321
15323
15324
15359
15361
15362
15363
15364
15365
15366
15367
15373
15374
15381
15382
15383
15384
15386
15388
15394
15395
15396
15397
15406
15407
15408
15411
15412
15440
15444
15467
15468
15477
15478
15479
15482
15483
15484
15487
15489
15490
15495
15496
15497
15507
15509
15510
15511
15512
15515
15517
15518
15519
15520
15521
15522
15523
15524
15525
15526
15528
15530
15531
15537
15538
15541
15542
15543
15544
15545
15546
15547
15558
15560
15561
15563
15564
15565
15566
15571
15574
15577
15578
15583
15600
15606
15607
15608
15609
15612
15618
15640
15650
15656
15675
15676
15677
15678
15680
15681
15682
15686
15687
15690
15691
15692
15693
15694
15695
15696
15700
15701
15702
15703
15704
15706
15717
15724
15726
15729
15730
15741
15749
15750
15751
15752
15753
15755
15756
15757
15759
15768
15769
15771
15774
15776
15777
15778
15779
15785
15787
15794
15796
15818
15826
15827
15828
15829
15830
15859
15863
15864
15866
15867
15871
15880
15882
15883
15886
15887
15888
15889
15890
15891
15921
15922
15925
15933
15934
15935
15936
15937
15939
15941
15942
15943
15944
15945
15946
15948
15955
15963
15965
15966
15967
15968
15969
15970
15971
15992
15993
16000
16001
16002
16004
16005
16006
16011
16012
16018
16028
16029
16030
16032
16033
16059
16061
16062
16063
16064
16065
16066
16067
16068
16069
16070
16071
16088
16089
16092
16093
16099
16116
16118
16125
16126
16127
16140
16149
16153
16154
16157
16160
16162
16163
16164
16165
16166
16167
16168
16169
16170
16187
16188
16189
16190
16191
16192
16193
16194
16196
16197
16199
16200
16202
16203
16205
16208
16210
16212
16213
16214
16215
16216
16218
16224
16225
16232
16263
16266
16267
16268
16270
16273
16277
16290
16314
16315
16331
16340
16379
16380
16381
16382
16384
16406
16407
16409
16410
16412
16413
16428
16429
16430
16433
16436
16437
16452
16453
16455
16456
16459
16460
16461
16462
16463
16464
16467
16468
16469
16471
16472
16474
16475
16477
16478
16479
16480
16482
16495
16496
16502
16503
16504
16505
16506
16507
16509
16512
16513
16514
16515
16519
16522
16523
16543
16559
16563
16564
16572
16573
16596
16597
16598
16600
16603
16604
16605
16606
16607
16608
16611
16613
16614
16617
16618
16619
16620
16621
16626
16627
16628
16629
16630
16631
16632
16633
16635
16636
16637
16655
16663
16664
16665
16668
16669
16670
16671
16673
16674
16675
16681
16682
16684
16685
16686
16687
16688
16690
16695
16696
16698
16699
16703
16705
16706
16710
16711
16714
16715
16717
16720
16721
16722
16724
16725
16763
16764
16779
16785
16788
16789
16790
16796
16797
16798
16799
16800
16801
16827
16828
16831
16866
16867
16868
16869
16871
16872
16873
16888
16904
16905
16906
16918
16919
16921
16923
16927
16928
16930
16931
16933
16934
16935
16962
16964
16965
16967
16974
16975
16995
16996
16997
16998
17001
17004
17005
17010
17015
17016
17017
17018
17020
17026
17027
17028
17029
17030
17046
17048
17049
17050
17052
17053
17054
17055
17056
17057
17058
17059
17061
17063
17089
17090
17091
17093
17094
17095
17096
17097
17098
17116
17117
17118
17136
17137
17138
17139
17140
17144
17154
17156
17162
17170
17171
17172
17174
17184
17185
17186
17188
17189
17194
17196
17198
17201
17205
17213
17217
17218
17219
17221
17222
17223
17224
17225
17226
17227
17229
17231
17239
17240
17241
17244
17245
17274
17275
17276
17277
17290
17291
17295
17296
17297
17299
17301
17303
17306
17307
17308
17309
17310
17311
17313
17314
17315
17319
17320
17323
17324
17330
17331
17332
17333
17334
17335
17338
17339
17340
17342
17343
17344
17345
17346
17347
17349
17350
17352
17354
17355
17356
17361
17362
17365
17366
17373
17374
17375
17376
17377
17388
17389
17390
17391
17392
17393
17394
17398
17400
17401
17402
17426
17427
17428
17431
17432
17433
17437
17442
17443
17444
17445
17448
17453
17454
17455
17457
17458
17459
17462
17464
17465
17467
17478
17482
17484
17485
17486
17491
17492
17494
17497
17498
17499
17500
17501
17509
17514
17518
17524
17525
17541
17543
17548
17549
17553
17554
17556
17562
17564
17567
17568
17576
17579
17580
17582
17587
17588
17589
17590
17591
17593
17594
17597
17598
17599
17600
17601
17611
17614
17619
17620
17627
17628
17629
17635
17675
17676
17678
17679
17680
17682
17683
17684
17685
17686
17687
17688
17689
17701
17721
17722
17723
17724
17730
17733
17734
17735
17737
17738
17740
17741
17746
17749
17750
17751
17772
17783
17800
17801
17802
17803
17805
17806
17837
17838
17839
17840
17842
17843
17847
17850
17851
17852
17855
17860
17869
17870
17875
17877
17886
17889
17890
17891
17895
17915
17916
17917
17918
17933
17934
17936
17937
17938
17939
17940
17942
17943
17944
17946
17947
17948
17949
17953
17957
17964
17965
17966
17969
17970
17972
17976
17977
17979
17980
17981
17982
17984
17988
17989
17990
17992
17993
17995
17999
18000
18001
18002
18003
18004
18005
18007
18008
18009
18010
18011
18012
18014
18015
18016
18017
18019
18024
18025
18032
18034
18036
18037
18038
18040
18041
18042
18043
18044
18045
18048
18050
18051
18059
18060
18062
18064
18066
18069
18070
18072
18073
18075
18076
18077
18078
18079
18080
18082
18083
18084
18085
18087
18088
18089
18090
18092
18101
18103
18106
18107
18108
18112
18113
18116
18117
18118
18119
18120
18134
18135
18136
18139
18140
18141
18142
18146
18147
18157
18158
18162
18164
18165
18169
18170
18172
18206
18207
18208
18210
18211
18212
18213
18248
18251
18255
18256
18257
18258
18260
18261
18275
18276
18277
18298
18299
18305
18311
18312
18344
18346
18347
18349
18350
18351
18352
18364
18365
18366
18367
18368
18370
18376
18377
18388
18390
18391
18393
18397
18398
18399
18410
18413
18414
18416
18417
18440
18441
18442
18456
18458
18461
18462
18464
18467
18468
18473
18475
18479
18480
18481
18482
18483
18484
18485
18487
18488
18489
18498
18502
18503
18504
18506
18507
18508
18510
18523
18525
18532
18533
18534
18579
18589
18590
18591
18592
18593
18594
18595
18597
18601
18602
18606
18607
18608
18610
18613
18614
18615
18618
18619
18620
18621
18623
18624
18625
18627
18630
18631
18644
18646
18647
18663
18686
18687
18689
18690
18691
18692
18693
18694
18695
18696
18706
18707
18710
18711
18712
18713
18715
18716
18718
18719
18720
18722
18723
18724
18725
18726
18727
18733
18736
18738
18757
18759
18760
18761
18780
18792
18793
18819
18820
18826
18827
18829
18830
18831
18833
18834
18868
18873
18874
18875
18876
18878
18879
18889
18890
18903
18904
18906
18914
18915
18916
18917
18919
18942
18945
18946
18947
18948
18949
18951
18952
18953
18954
18955
18957
18958
18967
18968
18969
18970
18972
18973
18974
18975
18990
18991
18992
18993
18994
18995
18996
18997
18998
19024
19025
19026
19030
19031
19032
19033
19034
19035
19043
19044
19045
19046
19047
19048
19050
19051
19052
19053
19054
19060
19061
19069
19070
19071
19072
19076
19077
19078
19081
19082
19083
19088
19089
19091
19093
19097
19111
19114
19115
19134
19135
19141
19142
19143
19146
19154
19159
19160
19162
19163
19167
19175
19177
19178
19180
19182
19183
19205
19210
19216
19218
19220
19221
19222
19225
19226
19228
19229
19230
19232
19233
19240
19242
19243
19246
19247
19248
19249
19250
19251
19252
19253
19254
19255
19256
19257
19258
19264
19267
19269
19277
19279
19282
19283
19284
19285
19288
19289
19290
19292
19293
19294
19296
19299
19301
19302
19303
19305
19306
19309
19312
19317
19318
19323
19324
19325
19330
19338
19339
19340
19341
19342
19345
19346
19350
19352
19354
19355
19356
19357
19359
19360
19362
19363
19364
19367
19398
19399
19402
19403
19404
19405
19408
19410
19411
19412
19421
19422
19424
19427
19428
19429
19443
19444
19445
19446
19447
19448
19450
19451
19452
19453
19454
19456
19457
19462
19466
19469
19474
19476
19482
19483
19484
19508
19510
19511
19512
19514
19515
19517
19520
19521
19522
19523
19526
19527
19529
19535
19537
19538
19541
19542
19543
19545
19551
19553
19554
19555
19559
19560
19561
19562
19563
19566
19569
19570
19572
19573
19582
19629
19631
19645
19657
19659
19661
19662
19664
19665
19666
19676
19677
19679
19693
19694
19695
19699
19701
19705
19706
19707
19712
19713
19715
19718
19719
19726
19728
19729
19739
19740
19742
19743
19752
19753
19754
19758
19765
19769
19776
19778
19785
19786
19787
19788
19789
19790
19791
19795
19796
19798
19821
19823
19824
19826
19827
19828
19849
19860
19862
19863
19864
19865
19875
19877
19878
19881
19882
19883
19886
19887
19888
19889
19890
19893
19894
19896
19897
19898
19909
19910
19912
19914
19918
19919
19920
19921
19922
19933
19936
19937
19940
19941
19942
19943
19944
19945
19954
19956
19957
19958
19960
19972
19973
19975
19976
19977
20013
20014
20015
20037
20038
20041
20042
20054
20055
20056
20057
20059
20060
20061
20062
20063
20070
20071
20073
20084
20088
20089
20094
20095
20096
20099
20101
20102
20105
20107
20109
20110
20111
20112
20113
20114
20115
20118
20119
20121
20140
20143
20147
20149
20151
20152
20153
20156
20158
20175
20176
20177
20180
20225
20237
20242
20243
20244
20245
20246
20247
20248
20249
20250
20251
20252
20253
20254
20256
20257
20258
20259
20260
20263
20265
20270
20271
20272
20274
20276
20277
20278
20279
20280
20281
20282
20292
20293
20310
20311
20312
20313
20314
20321
20322
20323
20327
20328
20342
20350
20351
20352
20353
20355
20356
20357
20358
20359
20367
20374
20375
20376
20377
20381
20382
20383
20392
20399
20401
20402
20403
20404
20406
20407
20408
20409
20410
20411
20412
20413
20414
20417
20418
20419
20422
20423
20424
20426
20427
20428
20429
20432
20434
20435
20465
20467
20469
20473
20474
20475
20478
20481
20492
20493
20499
20500
20501
20507
20510
20511
20526
20528
20529
20535
20548
20549
20550
20551
20558
20559
20560
20561
20562
20563
20569
20574
20576
20579
20582
20584
20589
20590
20594
20595
20596
20607
20608
20621
20642
20643
20644
20645
20649
20652
20653
20669
20670
20671
20672
20674
20675
20676
20678
20680
20681
20682
20684
20685
20688
20689
20691
20694
20695
20717
20719
20723
20724
20731
20735
20772
20774
20793
20795
20796
20799
20800
20802
20819
20820
20825
20833
20851
20853
20885
20891
20892
20927
20928
20929
20930
20931
20932
20933
20935
20940
20943
20949
20950
20951
20953
20954
20955
20956
20963
20965
20966
20967
20968
21002
21003
21004
21010
21011
21012
21013
21014
21015
21016
21017
21019
21021
21023
21024
21025
21026
21029
21031
21034
21035
21037
21039
21041
21042
21043
21046
21047
21048
21049
21050
21052
21053
21109
21110
21112
21121
21122
21125
21126
21131
21133
21134
21135
21136
21139
21140
21141
21142
21143
21144
21145
21155
21157
21158
21159
21160
21161
21162
21169
21170
21171
21172
21176
21179
21187
21188
21189
21190
21193
21195
21196
21197
21207
21218
21223
21225
21226
21230
21231
21232
21233
21235
21237
21256
21257
21258
21263
21264
21265
21266
21267
21268
21269
21271
21274
21287
21288
21289
21290
21292
21303
21304
21305
21321
21322
21323
21324
21343
21377
21378
21380
21381
21382
21384
21387
21399
21401
21403
21405
21408
21409
21414
21416
21417
21418
21419
21421
21422
21423
21424
21428
21442
21443
21444
21445
21446
21449
21463
21464
21465
21467
21470
21492
21494
21495
21496
21497
21498
21508
21509
21510
21511
21513
21514
21515
21516
21540
21546
21547
21548
21551
21552
21554
21555
21556
21558
21559
21561
21563
21565
21567
21568
21569
21570
21571
21572
21573
21574
21575
21576
21578
21579
21581
21582
21583
21584
21585
21611
21617
21618
21620
21633
21635
21636
21637
21647
21653
21656
21657
21658
21661
21662
21663
21665
21666
21667
21668
21670
21671
21675
21676
21677
21678
21679
21680
21681
21682
21683
21686
21690
21691
21701
21702
21704
21706
21711
21712
21713
21714
21715
21716
21717
21718
21724
21726
21727
21744
21745
21764
21772
21804
21812
21816
21817
21819
21820
21823
21824
21827
21830
21836
21837
21838
21839
21840
21841
21844
21845
21846
21847
21854
21855
21856
21857
21858
21866
21867
21868
21870
21871
21874
21875
21876
21877
21878
21887
21888
21889
21894
21895
21896
21897
21899
21901
21902
21903
21906
21908
21910
21911
21915
21917
21941
21945
21946
21976
21983
21984
21985
21987
21988
21989
21994
21996
21997
21998
21999
22000
22001
22012
22013
22016
22017
22019
22020
22021
22023
22058
22064
22065
22067
22068
22069
22072
22073
22087
22088
22089
22092
22095
22096
22108
22109
22110
22111
22134
22137
22138
22140
22141
22142
22143
22146
22163
22173
22175
22176
22177
22179
22180
22181
22182
22188
22191
22193
22194
22195
22196
22200
22201
22220
22232
22233
22234
22235
22236
22237
22238
22249
22250
22251
22258
22270
22271
22272
22274
22275
22276
22278
22280
22317
22323
22325
22326
22328
22329
22330
22333
22335
22336
22338
22339
22346
22347
22349
22350
22352
22364
22379
22389
22390
22394
22405
22406
22407
22410
22411
22414
22415
22416
22417
22419
22420
22421
22422
22426
22433
22435
22436
22438
22442
22453
22454
22456
22459
22460
22461
22462
22463
22513
22514
22515
22519
22520
22521
22522
22523
22524
22525
22527
22534
22548
22549
22550
22552
22556
22581
22582
22584
22585
22593
22604
22605
22609
22615
22616
22617
22620
22621
22622
22623
22631
22634
22635
22636
22638
22639
22640
22643
22644
22652
22653
22656
22657
22658
22662
22664
22665
22683
22685
22691
22692
22693
22694
22698
22700
22701
22702
22707
22710
22711
22713
22716
22717
22724
22726
22727
22728
22748
22749
22751
22758
22759
22760
22764
22766
22767
22768
22769
22773
22783
22784
22788
22789
22790
22837
22838
22839
22840
22841
22842
22844
22846
22867
22868
22877
22892
22893
22894
22895
22896
22898
22899
22900
22903
22904
22906
22907
22909
22910
22912
22919
22920
22921
22923
22924
22925
22926
22928
22929
22930
22931
22969
22973
22974
22976
22977
22978
22979
22980
22983
22986
22993
22994
23003
23007
23008
23009
23011
23013
23014
23015
23016
23018
23019
23020
23029
23030
23031
23032
23033
23034
23035
23036
23039
23044
23047
23048
23049
23051
23076
23077
23079
23080
23081
23083
23084
23091
23097
23098
23107
23109
23110
23112
23117
23126
23127
23128
23129
23144
23145
23149
23156
23168
23170
23171
23172
23175
23178
23185
23186
23187
23189
23190
23191
23199
23200
23202
23203
23204
23205
23209
23210
23214
23215
23216
23220
23221
23222
23223
23224
23225
23226
23227
23228
23229
23232
23233
23234
23236
23238
23239
23241
23242
23243
23244
23245
23246
23248
23251
23252
23255
23263
23264
23266
23273
23274
23275
23276
23277
23281
23282
23283
23284
23285
23286
23290
23300
23306
23307
23308
23309
23316
23345
23347
23349
23350
23351
23352
23353
23354
23357
23359
23362
23363
23367
23369
23371
23378
23381
23382
23383
23384
23385
23389
23390
23393
23394
23395
23399
23403
23404
23405
23406
23416
23417
23428
23439
23450
23459
23460
23465
23467
23468
23481
23482
23483
23484
23486
23487
23488
23489
23490
23491
23492
23493
23494
23495
23501
23507
23508
23511
23513
23514
23515
23518
23520
23524
23525
23535
23536
23537
23539
23540
23541
23543
23545
23546
23552
23553
23554
23562
23563
23564
23567
23568
23569
23575
23576
23577
23578
23581
23582
23586
23593
23596
23608
23609
23610
23613
23616
23618
23620
23622
23623
23624
23625
23626
23627
23628
23632
23634
23637
23639
23645
23646
23647
23648
23651
23652
23653
23654
23665
23666
23684
23685
23688
23689
23690
23691
23693
23694
23702
23706
23707
23708
23709
23710
23712
23714
23716
23717
23718
23719
23720
23721
23724
23728
23729
23730
23744
23751
23755
23757
23759
23764
23779
23780
23782
23784
23785
23790
23792
23797
23798
23799
23801
23807
23808
23814
23815
23816
23819
23822
23840
23841
23842
23844
23846
23847
23848
23849
23851
23852
23853
23856
23858
23859
23861
23864
23865
23866
23867
23868
23869
23872
23874
23905
23906
23907
23911
23913
23917
23918
23919
23920
23921
23923
23924
23925
23926
23927
23935
23936
23956
23957
23959
23961
23980
23981
23982
23985
23988
23989
23990
23991
23994
23995
23997
23998
24008
24009
24010
24022
24023
24025
24026
24027
24028
24029
24030
24033
24034
24036
24038
24039
24040
24041
24049
24050
24052
24053
24054
24060
24061
24063
24064
24066
24067
24070
24080
24081
24082
24083
24089
24090
24109
24111
24112
24114
24115
24117
24118
24124
24126
24131
24134
24139
24141
24143
24144
24167
24168
24176
24177
24178
24179
24180
24181
24182
24186
24187
24194
24197
24198
24201
24212
24214
24215
24216
24219
24221
24222
24223
24237
24238
24239
24252
24253
24254
24255
24256
24257
24262
24287
24288
24319
24321
24322
24328
24329
24330
24331
24332
24333
24334
24355
24366
24386
24388
24389
24390
24392
24394
24397
24398
24399
24411
24427
24430
24431
24432
24433
24435
24443
24451
24470
24471
24475
24480
24481
24483
24484
24485
24486
24489
24491
24498
24499
24505
24506
24507
24508
24511
24512
24513
24529
24533
24534
24542
24550
24552
24554
24555
24556
24557
24560
24562
24563
24567
24568
24570
24571
24572
24575
24576
24579
24585
24586
24588
24597
24598
24599
24600
24616
24618
24619
24620
24622
24624
24625
24629
24630
24631
24632
24633
24634
24635
24636
24637
24638
24639
24642
24643
24645
24663
24664
24665
24675
24679
24680
24681
24683
24684
24686
24689
24690
24692
24693
24694
24710
24711
24712
24716
24717
24730
24731
24735
24737
24738
24739
24740
24741
24742
24743
24744
24745
24752
24755
24756
24795
24796
24797
24800
24803
24804
24812
24814
24823
24825
24826
24827
24829
24830
24831
24836
24837
24838
24839
24840
24842
24843
24844
24851
24852
24854
24857
24858
24860
24862
24863
24886
24887
24888
24889
24892
24893
24894
24895
24904
24906
24907
24908
24911
24913
24925
24927
24928
24953
24955
24966
24967
24968
24969
24970
24971
24972
24973
24979
24994
24995
24996
24997
24998
25001
25003
25005
25006
25019
25023
25024
25026
25028
25029
25031
25032
25033
25034
25035
25036
25037
25038
25039
25043
25044
25047
25051
25052
25054
25055
25056
25057
25058
25067
25069
25072
25076
25077
25079
25089
25090
25091
25096
25097
25098
25099
25102
25103
25117
25118
25121
25122
25123
25143
25144
25145
25146
25147
25148
25149
25151
25152
25153
25154
25155
25158
25159
25178
25179
25181
25183
25187
25195
25196
25197
25214
25215
25219
25224
25225
25227
25228
25229
25230
25235
25236
25238
25239
25241
25253
25261
25262
25265
25266
25267
25299
25302
25303
25304
25305
25307
25310
25337
25339
25342
25343
25344
25365
25369
25372
25373
25374
25376
25381
25387
25388
25389
25416
25417
25419
25424
25425
25426
25427
25428
25429
25433
25434
25435
25436
25437
25438
25447
25448
25451
25452
25456
25457
25458
25471
25472
25474
25475
25476
25477
25478
25480
25483
25484
25486
25488
25489
25490
25493
25494
25495
25496
25498
25499
25500
25501
25503
25506
25507
25515
25526
25527
25531
25532
25535
25536
25537
25539
25540
25543
25547
25548
25549
25564
25569
25580
25581
25583
25584
25585
25586
25587
25588
25589
25590
25596
25597
25598
25599
25602
25603
25604
25606
25607
25608
25610
25613
25614
25617
25618
25620
25623
25626
25638
25641
25645
25646
25647
25648
25651
25652
25673
25674
25675
25677
25678
25681
25682
25692
25693
25694
25695
25696
25697
25698
25699
25700
25701
25702
25706
25719
25746
25747
25748
25749
25750
25757
25758
25773
25775
25776
25777
25779
25780
25781
25783
25808
25809
25818
25825
25840
25842
25843
25844
25845
25846
25847
25848
25851
25852
25853
25855
25856
25860
25861
25862
25867
25869
25870
25873
25874
25881
25898
25899
25914
25915
25916
25917
25920
25921
25922
25925
25927
25928
25931
25932
25980
25981
25982
25986
25989
25990
25991
26002
26013
26014
26015
26026
26029
26030
26031
26032
26033
26034
26035
26038
26039
26042
26043
26045
26046
26047
26048
26049
26050
26052
26053
26055
26057
26058
26060
26062
26063
26064
26066
26067
26071
26072
26076
26077
26079
26087
26088
26089
26090
26091
26095
26099
26101
26103
26105
26106
26107
26108
26124
26125
26126
26154
26157
26160
26163
26164
26169
26170
26173
26174
26175
26176
26177
26178
26181
26182
26184
26185
26187
26188
26190
26191
26192
26199
26200
26201
26203
26204
26207
26208
26209
26210
26211
26215
26219
26220
26222
26226
26228
26229
26230
26238
26248
26249
26259
26260
26261
26262
26269
26272
26274
26279
26280
26282
26284
26287
26289
26290
26291
26292
26293
26294
26297
26298
26299
26300
26301
26302
26304
26307
26313
26314
26317
26318
26319
26320
26321
26322
26324
26327
26329
26330
26334
26335
26363
26364
26365
26369
26376
26377
26378
26380
26381
26382
26384
26385
26386
26387
26390
26392
26394
26395
26398
26399
26400
26405
26407
26408
26431
26432
26437
26438
26441
26442
26448
26458
26459
26460
26462
26477
26485
26502
26503
26504
26520
26521
26522
26523
26524
26525
26526
26528
26529
26530
26535
26541
26547
26549
26564
26567
26568
26569
26570
26571
26590
26602
26603
26606
26607
26608
26611
26647
26675
26676
26677
26703
26715
26717
26718
26719
26720
26721
26727
26742
26743
26744
26758
26760
26761
26781
26782
26784
26785
26786
26787
26788
26789
26790
26791
26792
26794
26795
26796
26797
26799
26802
26803
26804
26805
26807
26809
26831
26858
26859
26862
26863
26864
26865
26892
26893
26895
26896
26897
26900
26910
26925
26930
26933
26936
26937
26938
26939
26941
26943
26944
26949
26951
26952
26953
26954
26956
26958
26964
26971
26972
26975
26978
26979
26980
26998
26999
27000
27003
27007
27008
27009
27010
27011
27012
27013
27015
27016
27017
27018
27019
27022
27030
27033
27036
27038
27040
27042
27043
27044
27055
27056
27057
27058
27059
27073
27074
27075
27076
27077
27078
27079
27080
27082
27084
27108
27119
27120
27121
27122
27150
27154
27155
27156
27172
27174
27175
27177
27178
27184
27191
27192
27193
27194
27200
27202
27204
27214
27217
27221
27222
27223
27224
27241
27251
27252
27255
27256
27257
27260
27263
27268
27269
27270
27271
27272
27273
27276
27277
27279
27304
27314
27315
27317
27320
27322
27323
27324
27327
27328
27329
27331
27332
27333
27337
27338
27339
27347
27349
27350
27351
27352
27353
27354
27356
27364
27366
27367
27381
27389
27393
27394
27396
27397
27398
27399
27402
27403
27404
27407
27410
27416
27425
27432
27442
27443
27445
27446
27448
27449
27451
27455
27456
27457
27460
27461
27463
27464
27466
27467
27472
27473
27475
27476
27477
27478
27479
27482
27483
27484
27485
27486
27490
27491
27516
27517
27523
27525
27527
27528
27536
27537
27538
27540
27541
27542
27543
27544
27545
27547
27548
27549
27551
27556
27557
27564
27565
27566
27567
27579
27581
27582
27589
27590
27612
27614
27615
27616
27617
27618
27619
27622
27623
27627
27628
27631
27632
27633
27634
27635
27636
27638
27641
27642
27643
27647
27648
27649
27651
27655
27656
27657
27658
27659
27661
27663
27664
27670
27677
27678
27679
27680
27681
27682
27700
27703
27704
27705
27709
27710
27720
27721
27740
27754
27755
27778
27790
27791
27792
27803
27804
27805
27806
27807
27809
27810
27811
27812
27813
27814
27815
27816
27817
27820
27826
27827
27829
27831
27832
27835
27837
27840
27845
27846
27848
27849
27852
27853
27854
27855
27856
27857
27861
27865
27870
27871
27873
27874
27875
27878
27885
27896
27897
27898
27899
27926
27927
27930
27931
27932
27933
27949
27950
27952
27953
27954
27956
27957
27958
27959
27960
27961
27963
28004
28006
28007
28008
28009
28010
28011
28012
28013
28059
28061
28065
28071
28074
28079
28080
28081
28084
28089
28090
28091
28093
28094
28095
28097
28098
28101
28103
28104
28106
28108
28109
28117
28124
28126
28127
28128
28129
28130
28167
28168
28185
28199
28200
28201
28207
28231
28234
28236
28237
28239
28240
28242
28244
28246
28248
28250
28253
28259
28260
28264
28265
28266
28267
28327
28329
28330
28334
28335
28336
28341
28342
28344
28345
28346
28347
28351
28352
28353
28357
28359
28360
28361
28364
28365
28366
28369
28370
28373
28376
28377
28380
28384
28397
28399
28400
28401
28402
28420
28424
28425
28426
28427
28452
28453
28456
28457
28458
28460
28463
28464
28465
28466
28469
28484
28534
28535
28536
28538
28540
28543
28544
28548
28549
28561
28565
28568
28570
28571
28572
28578
28579
28580
28582
28583
28584
28591
28604
28605
28607
28608
28610
28611
28612
28621
28622
28625
28626
28630
28631
28632
28634
28635
28638
28639
28641
28642
28645
28646
28647
28648
28649
28650
28651
28652
28653
28654
28659
28665
28666
28669
28686
28687
28688
28689
28710
28711
28713
28714
28715
28716
28717
28733
28735
28739
28740
28741
28744
28752
28753
28754
28759
28760
28762
28767
28804
28805
28806
28814
28837
28839
28841
28844
28845
28846
28847
28848
28850
28851
28852
28855
28857
28859
28860
28868
28869
28871
28880
28881
28882
28884
28887
28888
28889
28890
28891
28893
28895
28905
28906
28910
28911
28913
28914
28915
28917
28918
28921
28922
28923
28926
28927
28929
28931
28932
28935
28936
28938
28939
28940
28941
28944
28945
28946
28947
28948
28954
28955
28958
28959
28962
28966
28968
28969
28972
28973
28974
28975
28976
28977
28978
28979
28980
28982
28983
28984
28987
28988
28990
28991
28992
29015
29052
29054
29055
29056
29061
29062
29065
29066
29067
29068
29069
29074
29075
29076
29077
29078
29080
29082
29085
29086
29087
29088
29089
29090
29091
29092
29093
29096
29102
29105
29107
29109
29116
29117
29125
29127
29128
29141
29142
29147
29151
29157
29165
29171
29175
29176
29196
29197
29198
29210
29221
29222
29223
29224
29238
29239
29240
29241
29243
29244
29245
29277
29278
29280
29281
29287
29293
29305
29306
29309
29310
29314
29315
29316
29319
29320
29321
29322
29323
29324
29325
29362
29363
29364
29365
29367
29376
29377
29379
29381
29382
29390
29395
29399
29400
29402
29403
29416
29417
29429
29430
29435
29436
29439
29440
29441
29442
29469
29472
29474
29475
29476
29477
29478
29479
29484
29486
29487
29506
29507
29510
29530
29538
29547
29548
29549
29550
29551
29552
29553
29554
29555
29556
29563
29565
29566
29569
29570
29571
29582
29603
29604
29606
29637
29638
29639
29640
29641
29642
29643
29644
29645
29648
29649
29650
29654
29655
29656
29658
29662
29663
29664
29665
29666
29667
29714
29715
29716
29717
29718
29719
29720
29728
29729
29731
29732
29733
29734
29737
29739
29744
29751
29752
29758
29760
29761
29762
29763
29764
29770
29771
29773
29774
29778
29799
29801
29802
29803
29809
29810
29811
29812
29813
29814
29838
29840
29871
29872
29874
29884
29886
29888
29889
29890
29892
29893
29894
29898
29899
29914
29917
29919
29920
29922
29923
29926
29927
29928
29929
29931
29932
29935
29937
29950
29953
29956
29957
29958
29960
29961
29962
29965
29967
29968
29969
29973
29978
29980
29982
29998
30001
30002
30003
30004
30005
30010
30011
30017
30018
30019
30024
30025
30026
30027
30034
30035
30037
30038
30040
30042
30045
30046
30047
30049
30050
30051
30052
30053
30054
30055
30056
30058
30062
30063
30064
30065
30066
30068
30073
30075
30079
30080
30125
30126
30134
30136
30137
30138
30139
30140
30143
30144
30146
30148
30149
30150
30153
30154
30155
30156
30157
30159
30160
30161
30164
30169
30170
30171
30173
30223
30255
30256
30258
30259
30260
30261
30262
30270
30271
30272
30273
30274
30275
30276
30277
30278
30279
30280
30282
30283
30284
30285
30286
30298
30299
30301
30302
30304
30305
30308
30309
30310
30329
30333
30336
30344
30348
30349
30350
30351
30355
30358
30359
30360
30362
30363
30364
30375
30391
30393
30394
30395
30396
30398
30403
30410
30411
30413
30415
30434
30437
30440
30441
30446
30449
30450
30451
30474
30476
30479
30480
30483
30484
30499
30500
30502
30505
30508
30509
30510
30511
30512
30513
30517
30518
30521
30523
30524
30525
30526
30527
30532
30533
30534
30535
30536
30538
30539
30547
30555
30556
30557
30558
30559
30560
30562
30565
30566
30576
30583
30584
30585
30590
30591
30592
30643
30644
30645
30646
30647
30649
30650
30651
30653
30666
30697
30714
30718
30719
30722
30748
30749
30750
30751
30753
30755
30756
30757
30759
30762
30763
30765
30770
30771
30775
30776
30782
30783
30784
30785
30786
30787
30799
30800
30801
30803
30804
30805
30806
30809
30810
30811
30812
30815
30816
30819
30821
30826
30829
30831
30833
30848
30849
30850
30851
30853
30854
30859
30863
30864
30865
30866
30867
30873
30882
30883
30884
30885
30886
30887
30888
30891
30892
30893
30902
30904
30906
30908
30913
30914
30915
30917
30919
30920
30939
30941
30942
30944
30945
30953
30956
30961
30981
30983
30985
30986
30987
30988
30992
30994
30995
30996
30997
30998
30999
31000
31001
31003
31004
31005
31006
31010
31011
31012
31013
31014
31027
31028
31053
31056
31057
31058
31063
31064
31067
31068
31070
[truncated: 6,721,429 more chars]
