# Supplementary material for: Benchmarking Inverse Statistical Approaches for Protein Structure and Design with Exactly Solvable Models
Source: PLoS Comput Biol. 2016 May 13;12(5):e1004889. doi: 10.1371/journal.pcbi.1004889 (PMC4866778; doi:10.1371/journal.pcbi.1004889)
Supplement: S3 Code — See readme.txt file. (ZIP) [file pcbi.1004889.s004.zip › CodeS3/S_D/align_D_w0lp_pmin0.errapp]

 2.746041e-01 2.641717e-01 2.420471e-01 2.471214e-01 2.408941e-01 2.688531e-01 2.871573e-01
 8.651459e-01 9.844130e-01 1.060626e+00 8.994948e-01 7.878106e-01 7.783760e-01 7.364002e-01 7.466666e-01 7.397008e-01 7.329341e-01 7.427634e-01 7.164857e-01 7.143007e-01 7.474195e-01 7.183684e-01 7.158779e-01 7.511778e-01
 7.617006e-01 7.310027e-01 7.132856e-01 7.180866e-01 7.136708e-01 7.375316e-01 7.264176e-01 7.347140e-01 1.414198e+00 1.414198e+00 1.414198e+00 1.040403e+00 9.570583e-01
 5.375163e-02 6.489195e-02 8.062965e-02 7.247167e-02 6.205059e-02 6.392764e-02 6.457702e-02 5.755440e-02 6.089706e-02 6.365984e-02 6.588841e-02 6.970569e-02 6.459861e-02 6.043478e-02 5.510429e-02 6.323452e-02 5.661830e-02 5.521324e-02 6.146808e-02
 6.278990e-01 4.428677e-01 4.063798e-01 4.129866e-01 4.017411e-01 3.977517e-01 4.037473e-01 3.890804e-01 3.872816e-01 4.243828e-01 3.905593e-01 3.845821e-01 4.097413e-01
 1.031897e-01 9.956026e-02 1.010261e-01 9.940995e-02 9.966973e-02 9.880513e-02 1.080139e-01 1.136034e-01 1.065394e-01 1.272460e-01 1.244282e-01 1.326102e-01 1.497871e-01 1.260800e-01 1.478153e-01 1.213824e-01 1.356945e-01 1.384676e-01 1.166356e-01
 8.106905e-01 1.284437e+00 1.414198e+00 7.371690e-01 7.250210e-01 7.355999e-01 7.257928e-01 7.250936e-01 7.274692e-01 7.181480e-01 7.169964e-01 7.514428e-01 7.241852e-01 7.156989e-01 7.236661e-01
 7.326525e-02 7.948968e-02 1.028611e-01 8.958890e-02 7.608098e-02 7.647415e-02 7.183696e-02 6.834158e-02 6.977332e-02 7.052989e-02 7.109101e-02 7.331526e-02 7.116549e-02 7.063698e-02 6.730624e-02 7.153702e-02 6.664164e-02 6.560684e-02 7.101325e-02
 7.267737e-01 7.253541e-01 7.144655e-01 7.173789e-01 7.139807e-01 7.275068e-01 7.279031e-01 7.433399e-01 1.115325e+00 1.008578e+00 1.207083e+00
 9.339627e-02 1.206837e-01 1.506290e-01 1.365237e-01 1.166225e-01 1.071933e-01 1.131300e-01 1.043653e-01 9.763066e-02 1.046434e-01 1.036118e-01 1.034563e-01 1.062530e-01 9.151548e-02 9.043125e-02 1.005400e-01 9.298167e-02 9.143263e-02 1.005026e-01
 4.600078e-01 6.665804e-01 7.314663e-01 5.574865e-01 4.011587e-01 3.932587e-01 3.992683e-01 3.941470e-01 3.937231e-01 3.953812e-01 3.900808e-01 3.898405e-01 4.071487e-01 3.945360e-01 3.887845e-01 3.930129e-01
 5.246753e-02 5.219437e-02 5.393418e-02 5.250080e-02 5.319258e-02 5.218211e-02 5.691065e-02 6.035389e-02 5.688031e-02 6.536945e-02 6.479104e-02 6.685594e-02 7.296532e-02 6.464936e-02 6.949457e-02 6.107190e-02 6.669297e-02 6.845466e-02 6.061956e-02
 1.040403e+00 1.008578e+00 7.773049e-01 7.370133e-01 7.417082e-01 7.301371e-01 7.256398e-01 7.326269e-01 7.177142e-01 7.165714e-01 7.509605e-01 7.190961e-01 7.141378e-01 7.412447e-01
 6.875606e-02 7.591492e-02 8.963961e-02 8.455819e-02 7.568997e-02 7.174214e-02 7.100801e-02 7.126487e-02 6.801141e-02 7.015126e-02 6.983586e-02 6.951890e-02 7.030266e-02 6.247118e-02 5.907997e-02 6.663846e-02 5.828729e-02 5.749829e-02 7.065178e-02
 7.313297e-02 8.193149e-02 7.996486e-02 8.074734e-02 7.961574e-02 8.269054e-02 8.165959e-02 8.206195e-02 1.073004e-01 1.108663e-01 1.101034e-01 1.246808e-01 1.172101e-01 1.279628e-01 8.736656e-02 8.390833e-02 8.841672e-02 7.868184e-02 9.271270e-02
 7.465714e-01 7.246202e-01 7.149539e-01 7.172260e-01 7.125470e-01 7.262030e-01 7.725872e-01 9.743225e-01 1.085039e+00
 9.821494e-02 1.015311e-01 9.840172e-02 9.936307e-02 9.811666e-02 1.018507e-01 1.026217e-01 1.066424e-01 1.315460e-01 1.548153e-01 1.455819e-01 1.704505e-01 1.731876e-01 1.458858e-01 1.414399e-01 1.215798e-01 1.230527e-01 1.664156e-01 1.669200e-01
 9.230199e-02 1.061949e-01 1.317238e-01 1.159132e-01 1.028137e-01 9.605976e-02 9.120414e-02 8.884599e-02 8.687492e-02 8.829983e-02 8.808338e-02 8.905355e-02 8.828692e-02 8.654693e-02 8.275530e-02 8.665446e-02 8.130825e-02 8.051264e-02 8.832142e-02
 2.928894e-01 3.229115e-01 4.954843e-01 3.767094e-01 3.171061e-01 3.240665e-01 3.157234e-01 2.941655e-01 2.941075e-01 2.991603e-01 2.974356e-01 2.977877e-01 2.981129e-01 2.915768e-01 2.901563e-01 2.995339e-01 2.929844e-01 2.897939e-01 2.938995e-01
 1.228481e-01 1.420903e-01 1.736629e-01 1.617373e-01 1.398014e-01 1.275852e-01 1.213958e-01 1.177953e-01 1.117317e-01 1.144396e-01 1.139195e-01 1.130123e-01 1.142360e-01 1.094378e-01 1.083088e-01 1.140159e-01 1.092596e-01 1.085293e-01 1.133212e-01
 7.312416e-01 7.269066e-01 7.143442e-01 7.169261e-01 7.134089e-01 7.273855e-01 7.355149e-01 7.725872e-01 1.154293e+00 1.284437e+00
 6.034857e-02 6.764613e-02 8.098350e-02 7.451423e-02 6.508270e-02 6.558871e-02 6.492512e-02 6.186295e-02 6.461267e-02 6.659952e-02 6.796545e-02 7.110388e-02 6.608270e-02 6.139706e-02 5.397480e-02 6.449473e-02 5.492954e-02 5.353261e-02 6.568805e-02
 9.495925e-01 1.284437e+00 7.517581e-01 7.253163e-01 7.334738e-01 7.239645e-01 7.215171e-01 7.258595e-01 7.178010e-01 7.180434e-01 7.479688e-01 7.228453e-01 7.160662e-01 7.266893e-01
 6.225322e-02 6.417815e-02 6.569451e-02 6.464010e-02 6.491399e-02 6.414784e-02 7.013079e-02 7.700987e-02 6.930655e-02 7.998662e-02 8.451115e-02 8.984970e-02 9.955873e-02 8.455118e-02 9.124117e-02 7.804870e-02 8.724065e-02 8.924878e-02 7.218727e-02
 7.645498e-01 1.207083e+00 1.207083e+00 9.743225e-01 7.348260e-01 7.236529e-01 7.320843e-01 7.247668e-01 7.243073e-01 7.266058e-01 7.192826e-01 7.184777e-01 7.384567e-01 7.214264e-01 7.161795e-01 7.236953e-01
 4.147300e-02 5.450454e-02 5.428892e-02 5.397106e-02 5.370215e-02 5.361973e-02 5.597371e-02 6.331572e-02 5.735445e-02 5.687898e-02 6.384510e-02 6.191126e-02 6.303103e-02 4.961248e-02 5.003735e-02 5.515832e-02 5.258875e-02 5.088379e-02 5.321109e-02
 7.501626e-01 1.284437e+00 1.414198e+00 1.284437e+00 7.369993e-01 7.243308e-01 7.389679e-01 7.293610e-01 7.274880e-01 7.324249e-01 7.171116e-01 7.160274e-01 7.479338e-01 7.222676e-01 7.166122e-01 7.247259e-01
 1.002647e+01 1.237336e+01 1.240111e+01 1.229941e+01 9.214883e+00 9.217288e+00 7.791369e+00 8.418710e+00 7.974700e+00 7.646768e+00 8.027560e+00 6.743888e+00 6.623849e+00 8.367215e+00 6.846288e+00 6.709226e+00 8.548611e+00 1.209185e+01 1.222991e+01 1.004884e+01 1.215597e+01 8.997341e+00 9.073845e+00 7.626756e+00 7.994766e+00 7.855188e+00 7.406331e+00 7.825784e+00 6.572265e+00 6.465425e+00 8.081263e+00 6.671708e+00 6.544474e+00 8.113475e+00 7.958742e+00 8.698927e+00 8.341174e+00 7.971643e+00 7.311330e+00 7.188444e+00 6.086542e+00 6.451209e+00 6.212437e+00 5.948219e+00 6.320572e+00 5.205399e+00 5.106842e+00 6.473670e+00 5.293245e+00 5.177557e+00 6.588616e+00 8.520825e+00 8.777470e+00 9.264835e+00 8.899732e+00 7.954492e+00 7.807795e+00 6.667226e+00 7.054424e+00 6.788207e+00 6.514323e+00 6.913785e+00 5.753006e+00 5.652392e+00 7.077030e+00 5.844550e+00 5.725399e+00 7.185470e+00 7.678565e+00 8.013483e+00 8.326427e+00 7.810926e+00 7.166471e+00 7.023635e+00 5.944164e+00 6.304006e+00 6.068024e+00 5.806524e+00 6.176829e+00 5.066725e+00 4.968370e+00 6.328450e+00 5.153502e+00 5.038674e+00 6.441654e+00 1.216983e+01 1.009907e+01 1.233565e+01 1.223395e+01 9.534928e+00 9.151823e+00 7.714713e+00 8.160567e+00 7.909236e+00 7.592495e+00 8.037247e+00 6.660984e+00 6.549833e+00 8.212769e+00 6.763907e+00 6.630275e+00 8.409046e+00 1.231636e+01 1.245443e+01 1.248218e+01 1.238048e+01 1.189029e+01 9.298357e+00 7.960262e+00 8.885289e+00 8.394487e+00 7.894371e+00 8.376459e+00 6.850247e+00 6.723346e+00 8.907894e+00 6.970201e+00 6.812644e+00 1.122401e+01
 8.610774e+00 7.448681e+00 6.609868e+00 6.840396e+00 6.629110e+00 7.768718e+00 7.190782e+00 7.519678e+00 1.022660e+01 1.022660e+01 1.243543e+01 9.923275e+00 9.637560e+00 8.406690e+00 7.260269e+00 6.427766e+00 6.654228e+00 6.445757e+00 7.544910e+00 7.042379e+00 7.400684e+00 1.229198e+01 1.229198e+01 1.008316e+01 9.779832e+00 1.000479e+01 6.867336e+00 5.869503e+00 5.063139e+00 5.279902e+00 5.078859e+00 6.134136e+00 5.670481e+00 6.029184e+00 1.096982e+01 1.096982e+01 1.096982e+01 8.457670e+00 8.419223e+00 7.452168e+00 6.426671e+00 5.608981e+00 5.830222e+00 5.626475e+00 6.689160e+00 6.218152e+00 6.580130e+00 1.150797e+01 1.150797e+01 1.150797e+01 9.259224e+00 8.957375e+00 6.715936e+00 5.728397e+00 4.924226e+00 5.140676e+00 4.940765e+00 5.993544e+00 5.529285e+00 5.890434e+00 1.083297e+01 1.083297e+01 1.083297e+01 8.584218e+00 8.282369e+00 8.436316e+00 7.376135e+00 6.512852e+00 6.741884e+00 6.540228e+00 7.654005e+00 7.126495e+00 7.482236e+00 1.236996e+01 1.236996e+01 1.236996e+01 1.233004e+01 9.819363e+00 8.884522e+00 7.586503e+00 6.709777e+00 6.940359e+00 6.707543e+00 7.849788e+00 7.327547e+00 7.692284e+00 1.251650e+01 1.251650e+01 1.251650e+01 1.247657e+01 1.022930e+01
 3.041240e+00 3.490305e+00 4.232503e+00 3.854912e+00 3.353691e+00 3.447233e+00 3.456573e+00 3.157704e+00 3.343260e+00 3.436130e+00 3.556254e+00 3.699821e+00 3.478313e+00 3.272564e+00 2.982761e+00 3.437831e+00 3.069924e+00 2.984584e+00 3.347147e+00 2.810217e+00 3.345276e+00 4.024396e+00 3.680709e+00 3.201432e+00 3.360541e+00 3.359358e+00 3.004075e+00 3.170446e+00 3.300035e+00 3.397294e+00 3.576267e+00 3.381449e+00 3.132821e+00 2.876364e+00 3.313429e+00 2.945028e+00 2.882937e+00 3.202118e+00 2.559828e+00 3.069822e+00 3.652472e+00 3.363825e+00 2.940004e+00 3.024115e+00 3.051475e+00 2.736763e+00 2.889651e+00 3.010458e+00 3.108252e+00 3.262986e+00 3.052117e+00 2.870865e+00 2.623814e+00 2.996922e+00 2.694822e+00 2.629395e+00 2.916941e+00 2.613590e+00 3.124873e+00 3.722239e+00 3.434246e+00 3.000826e+00 3.087136e+00 3.110940e+00 2.796942e+00 2.949273e+00 3.078835e+00 3.173798e+00 3.322706e+00 3.116403e+00 2.932528e+00 2.678391e+00 3.051256e+00 2.749113e+00 2.682839e+00 2.974440e+00 2.549905e+00 3.050127e+00 3.634406e+00 3.358187e+00 2.931523e+00 3.010064e+00 3.039176e+00 2.727331e+00 2.878644e+00 2.999728e+00 3.092516e+00 3.248857e+00 3.039376e+00 2.856707e+00 2.613293e+00 2.979357e+00 2.684033e+00 2.618282e+00 2.902919e+00 2.859764e+00 3.412698e+00 4.073830e+00 3.826403e+00 3.312470e+00 3.380149e+00 3.414966e+00 3.070149e+00 3.238761e+00 3.377118e+00 3.480962e+00 3.645485e+00 3.387107e+00 3.193198e+00 2.931185e+00 3.351324e+00 3.000066e+00 2.936735e+00 3.257679e+00 3.080262e+00 3.737666e+00 4.340438e+00 4.028039e+00 3.487420e+00 3.579246e+00 3.669574e+00 3.253827e+00 3.514778e+00 3.604655e+00 3.695717e+00 3.926553e+00 3.681651e+00 3.447324e+00 3.155503e+00 3.614005e+00 3.245696e+00 3.140730e+00 3.756887e+00
 1.169504e+01 8.721327e+00 7.160854e+00 7.487748e+00 6.834571e+00 6.662269e+00 7.058741e+00 6.172144e+00 6.078442e+00 7.949499e+00 6.241410e+00 5.936357e+00 7.220521e+00 1.134378e+01 7.984565e+00 6.687035e+00 7.068977e+00 6.449060e+00 6.238480e+00 6.548193e+00 5.795823e+00 5.702845e+00 7.473087e+00 5.868113e+00 5.567478e+00 6.913291e+00 7.325009e+00 6.241194e+00 5.205997e+00 5.451587e+00 5.016244e+00 4.841358e+00 5.100432e+00 4.440218e+00 4.356640e+00 5.810417e+00 4.509532e+00 4.235574e+00 5.335184e+00 7.920803e+00 6.669516e+00 5.588733e+00 5.848797e+00 5.397319e+00 5.217284e+00 5.479156e+00 4.801993e+00 4.714921e+00 6.206363e+00 4.869809e+00 4.590991e+00 5.726262e+00 7.183633e+00 6.127540e+00 5.127050e+00 5.371654e+00 4.936712e+00 4.763571e+00 5.020824e+00 4.363624e+00 4.280361e+00 5.723507e+00 4.433643e+00 4.160315e+00 5.254873e+00 1.151975e+01 8.546039e+00 6.948857e+00 7.201142e+00 6.738715e+00 6.457087e+00 6.755121e+00 5.981389e+00 5.888739e+00 7.774212e+00 6.054489e+00 5.750541e+00 7.057906e+00 9.752785e+00 1.119673e+01 7.518878e+00 7.754323e+00 7.207759e+00 7.076530e+00 7.416765e+00 6.474495e+00 6.373307e+00 8.601583e+00 6.593039e+00 6.213778e+00 7.767597e+00
 4.192820e+00 4.137479e+00 4.239869e+00 4.137171e+00 4.182141e+00 4.092208e+00 4.603352e+00 5.152693e+00 4.547702e+00 5.435810e+00 5.304206e+00 5.588474e+00 6.084012e+00 5.592806e+00 8.716715e+00 5.147983e+00 5.860754e+00 8.521864e+00 5.001638e+00 4.052055e+00 3.884952e+00 3.927321e+00 3.872590e+00 3.884700e+00 3.857948e+00 4.264286e+00 4.556861e+00 4.253808e+00 5.134044e+00 5.038118e+00 5.316849e+00 5.781631e+00 5.053727e+00 5.702099e+00 4.861683e+00 5.423633e+00 5.618568e+00 4.679664e+00 3.598110e+00 3.423490e+00 3.494799e+00 3.422288e+00 3.432171e+00 3.393507e+00 3.816011e+00 4.055338e+00 3.752219e+00 4.558303e+00 4.462261e+00 4.709123e+00 5.121274e+00 4.512216e+00 5.081353e+00 4.346579e+00 4.800028e+00 4.870622e+00 4.173932e+00 3.695386e+00 3.525659e+00 3.595551e+00 3.516351e+00 3.524940e+00 3.484708e+00 3.920131e+00 4.172061e+00 3.849398e+00 4.683630e+00 4.581160e+00 4.860534e+00 5.290205e+00 4.656519e+00 5.227827e+00 4.492780e+00 4.944072e+00 4.996836e+00 4.306887e+00 3.579367e+00 3.408913e+00 3.475872e+00 3.398197e+00 3.412237e+00 3.370360e+00 3.797264e+00 4.034253e+00 3.729420e+00 4.529724e+00 4.439092e+00 4.696432e+00 5.092722e+00 4.495083e+00 5.057780e+00 4.343977e+00 4.776227e+00 4.849633e+00 4.159346e+00 4.135192e+00 4.016772e+00 4.053785e+00 3.954492e+00 3.963418e+00 3.922613e+00 4.422234e+00 4.733263e+00 4.317584e+00 5.201661e+00 5.186700e+00 5.427168e+00 6.179554e+00 5.366981e+00 5.896556e+00 5.264911e+00 5.567410e+00 5.663783e+00 4.842640e+00 4.491500e+00 4.312939e+00 4.452275e+00 4.349577e+00 4.374255e+00 4.368447e+00 4.866693e+00 5.111779e+00 4.769078e+00 5.549201e+00 5.875197e+00 6.379067e+00 6.296417e+00 5.612532e+00 6.260686e+00 5.312905e+00 5.836680e+00 6.014775e+00 5.075871e+00
 1.201062e+01 1.242963e+01 1.243543e+01 7.781597e+00 7.233828e+00 7.715624e+00 7.222547e+00 7.217782e+00 7.323928e+00 6.832170e+00 6.769816e+00 8.392754e+00 7.153406e+00 6.696003e+00 7.109157e+00 9.147682e+00 1.228619e+01 1.229198e+01 7.581014e+00 7.002370e+00 7.526085e+00 7.057500e+00 7.035051e+00 7.129077e+00 6.657764e+00 6.600988e+00 8.110721e+00 6.968657e+00 6.534099e+00 6.941042e+00 7.544678e+00 1.096402e+01 8.760997e+00 6.117359e+00 5.603624e+00 6.056344e+00 5.638797e+00 5.607141e+00 5.714636e+00 5.282583e+00 5.229198e+00 6.600211e+00 5.564731e+00 5.169373e+00 5.541636e+00 8.272222e+00 1.150218e+01 1.150797e+01 6.687284e+00 6.159492e+00 6.624795e+00 6.193802e+00 6.163665e+00 6.271812e+00 5.832284e+00 5.778438e+00 7.178943e+00 6.121527e+00 5.717001e+00 6.095157e+00 7.407824e+00 8.354944e+00 1.083297e+01 5.975552e+00 5.463265e+00 5.914403e+00 5.498474e+00 5.465810e+00 5.573159e+00 5.143782e+00 5.089864e+00 6.450210e+00 5.424944e+00 5.030559e+00 5.401294e+00 9.350820e+00 1.236416e+01 1.236996e+01 7.684604e+00 7.092888e+00 7.616390e+00 7.140001e+00 7.111755e+00 7.224844e+00 6.754684e+00 6.690905e+00 8.297693e+00 7.065686e+00 6.625550e+00 7.022848e+00 1.209169e+01 1.251070e+01 1.251650e+01 8.107331e+00 7.311252e+00 7.906247e+00 7.370755e+00 7.340062e+00 7.454509e+00 6.952341e+00 6.874660e+00 8.636906e+00 7.317229e+00 6.804181e+00 7.221058e+00
 3.635120e+00 4.075963e+00 5.098038e+00 4.521822e+00 3.913026e+00 3.908156e+00 3.764164e+00 3.530118e+00 3.556897e+00 3.632447e+00 3.651090e+00 3.792835e+00 3.706646e+00 3.654454e+00 3.583604e+00 3.655886e+00 3.526624e+00 3.430216e+00 3.623526e+00 3.597590e+00 3.905441e+00 4.629993e+00 4.249758e+00 3.760079e+00 3.692624e+00 3.499933e+00 3.348579e+00 3.411985e+00 3.469723e+00 3.533065e+00 3.599701e+00 3.486200e+00 3.494389e+00 3.295442e+00 3.480033e+00 3.279976e+00 3.228166e+00 3.470144e+00 3.265421e+00 3.516440e+00 4.272018e+00 3.899693e+00 3.386578e+00 3.396957e+00 3.196729e+00 3.041248e+00 3.104762e+00 3.140616e+00 3.159661e+00 3.261065e+00 3.165289e+00 3.141386e+00 2.991130e+00 3.176758e+00 2.959848e+00 2.910399e+00 3.158562e+00 3.329214e+00 3.599458e+00 4.369443e+00 3.974545e+00 3.448862e+00 3.469909e+00 3.269600e+00 3.097826e+00 3.172606e+00 3.200588e+00 3.238930e+00 3.351077e+00 3.238912e+00 3.205356e+00 3.053835e+00 3.265746e+00 3.025885e+00 2.972912e+00 3.235132e+00 3.246718e+00 3.509733e+00 4.255034e+00 3.868919e+00 3.364542e+00 3.385166e+00 3.181968e+00 3.023893e+00 3.089406e+00 3.123389e+00 3.150851e+00 3.246178e+00 3.152675e+00 3.130873e+00 2.975581e+00 3.175619e+00 2.944214e+00 2.897049e+00 3.147057e+00 3.636750e+00 3.964589e+00 4.819345e+00 4.357583e+00 3.761989e+00 3.820273e+00 3.636818e+00 3.388565e+00 3.462670e+00 3.518148e+00 3.556678e+00 3.699788e+00 3.586979e+00 3.559194e+00 3.395783e+00 3.644528e+00 3.343209e+00 3.280926e+00 3.537039e+00 3.968202e+00 4.267494e+00 5.617754e+00 4.994746e+00 4.312310e+00 4.402296e+00 3.955695e+00 3.754157e+00 3.780059e+00 4.537896e+00 3.940322e+00 3.945822e+00 3.963420e+00 3.801781e+00 3.580025e+00 3.877331e+00 3.546290e+00 3.520790e+00 3.722351e+00
 7.337709e+00 7.173894e+00 6.645943e+00 6.790430e+00 6.617991e+00 7.288918e+00 7.321085e+00 7.949961e+00 1.241243e+01 1.238437e+01 1.242386e+01 7.063558e+00 7.020999e+00 6.481224e+00 6.619140e+00 6.456599e+00 7.106375e+00 7.143646e+00 7.831639e+00 1.226898e+01 1.224093e+01 1.228042e+01 5.684326e+00 5.618916e+00 5.114192e+00 5.246707e+00 5.092309e+00 5.716916e+00 5.735468e+00 6.345623e+00 8.352487e+00 8.250331e+00 8.749433e+00 6.237475e+00 6.172629e+00 5.660832e+00 5.796601e+00 5.640029e+00 6.269978e+00 6.288349e+00 6.909240e+00 1.148497e+01 8.984690e+00 9.287585e+00 5.543898e+00 5.479411e+00 4.974964e+00 5.107776e+00 4.954163e+00 5.576643e+00 5.592495e+00 6.199207e+00 8.337741e+00 8.187577e+00 8.612580e+00 7.150099e+00 7.113143e+00 6.567300e+00 6.708871e+00 6.546355e+00 7.203729e+00 7.238976e+00 7.947121e+00 1.234696e+01 1.011008e+01 1.235840e+01 7.342985e+00 7.307627e+00 6.753639e+00 6.914797e+00 6.730769e+00 7.396078e+00 7.461958e+00 8.158848e+00 1.249350e+01 1.246544e+01 1.250493e+01
 4.105894e+00 5.167324e+00 5.955940e+00 5.643178e+00 5.044125e+00 4.710221e+00 4.949982e+00 4.572362e+00 4.268642e+00 4.615047e+00 4.550879e+00 4.576905e+00 4.746620e+00 3.971781e+00 3.909361e+00 4.433885e+00 4.022581e+00 3.946929e+00 4.390665e+00 3.832291e+00 5.040569e+00 5.906595e+00 5.506604e+00 4.850402e+00 4.527238e+00 4.795071e+00 4.413316e+00 4.070606e+00 4.434797e+00 4.364009e+00 4.376648e+00 4.568717e+00 3.743582e+00 3.695598e+00 4.244028e+00 3.831314e+00 3.743423e+00 4.220942e+00 3.428193e+00 4.515944e+00 5.185133e+00 4.919677e+00 4.378441e+00 4.034782e+00 4.265090e+00 3.916857e+00 3.623839e+00 3.927935e+00 3.888387e+00 3.880298e+00 3.997235e+00 3.340412e+00 3.288769e+00 3.756574e+00 3.408289e+00 3.335991e+00 3.752545e+00 3.516867e+00 4.621267e+00 5.292105e+00 5.034456e+00 4.493532e+00 4.136458e+00 4.369421e+00 4.020270e+00 3.719596e+00 4.040003e+00 3.988168e+00 3.984440e+00 4.097511e+00 3.428799e+00 3.377160e+00 3.849502e+00 3.499211e+00 3.424288e+00 3.848094e+00 3.410966e+00 4.486720e+00 5.164368e+00 4.902598e+00 4.360461e+00 4.013615e+00 4.233108e+00 3.899611e+00 3.605237e+00 3.910083e+00 3.865734e+00 3.859475e+00 3.974440e+00 3.321687e+00 3.271201e+00 3.733869e+00 3.390876e+00 3.318207e+00 3.733706e+00 3.925082e+00 5.090214e+00 5.839908e+00 5.693745e+00 5.020263e+00 4.596683e+00 4.916555e+00 4.507468e+00 4.167835e+00 4.510619e+00 4.477107e+00 4.462838e+00 4.577815e+00 3.835534e+00 3.781408e+00 4.298349e+00 3.925862e+00 3.841831e+00 4.336552e+00 4.251563e+00 5.530204e+00 8.938579e+00 5.943551e+00 5.346364e+00 4.968470e+00 5.292105e+00 4.906172e+00 4.565654e+00 4.917286e+00 4.912521e+00 4.831131e+00 5.017329e+00 4.184488e+00 4.130414e+00 4.700097e+00 4.266900e+00 4.162468e+00 4.837103e+00
 8.287471e+00 1.171683e+01 1.173909e+01 9.408396e+00 6.737258e+00 6.376160e+00 6.694710e+00 6.423801e+00 6.409867e+00 6.482744e+00 6.258778e+00 6.252444e+00 7.056117e+00 6.513015e+00 6.177591e+00 6.363554e+00 8.216720e+00 9.156753e+00 9.179016e+00 8.793741e+00 6.382479e+00 6.002747e+00 6.308151e+00 6.056999e+00 6.031609e+00 6.117436e+00 5.848064e+00 5.841196e+00 6.647070e+00 6.070745e+00 5.779885e+00 5.989277e+00 6.513607e+00 7.279285e+00 7.420127e+00 7.104525e+00 4.993709e+00 4.637448e+00 4.910176e+00 4.677892e+00 4.657831e+00 4.733837e+00 4.486880e+00 4.475632e+00 5.237399e+00 4.695519e+00 4.426340e+00 4.624664e+00 6.897570e+00 8.205999e+00 1.043709e+01 7.646781e+00 5.359346e+00 4.998875e+00 5.279946e+00 5.044433e+00 5.021295e+00 5.101931e+00 4.849706e+00 4.837709e+00 5.611038e+00 5.059399e+00 4.786230e+00 4.987982e+00 6.398548e+00 7.520213e+00 7.805879e+00 7.045177e+00 4.914617e+00 4.559153e+00 4.831363e+00 4.600160e+00 4.581330e+00 4.657706e+00 4.410483e+00 4.399247e+00 5.159620e+00 4.618610e+00 4.349922e+00 4.548470e+00 8.392685e+00 1.154154e+01 9.354982e+00 8.969707e+00 6.559588e+00 6.189465e+00 6.484116e+00 6.235607e+00 6.213973e+00 6.307457e+00 6.050455e+00 6.026465e+00 6.929451e+00 6.275473e+00 5.983471e+00 6.175632e+00 9.220055e+00 1.198340e+01 1.200567e+01 1.188380e+01 7.183819e+00 6.711977e+00 7.141434e+00 6.748735e+00 6.732851e+00 6.844473e+00 6.510565e+00 6.506448e+00 7.480306e+00 6.769223e+00 6.447809e+00 6.700909e+00
 2.821180e+00 3.075788e+00 3.127014e+00 3.024205e+00 3.106359e+00 2.983610e+00 3.150605e+00 3.808607e+00 3.257467e+00 3.569623e+00 3.673252e+00 3.664570e+00 4.088019e+00 3.579895e+00 3.916818e+00 3.405719e+00 3.864830e+00 4.126465e+00 3.444265e+00 2.794711e+00 2.812983e+00 2.840481e+00 2.812957e+00 2.845097e+00 2.812428e+00 2.968510e+00 3.144764e+00 3.028603e+00 3.390436e+00 3.373785e+00 3.528074e+00 3.695435e+00 3.355603e+00 3.535613e+00 3.174627e+00 3.494939e+00 3.526109e+00 3.163261e+00 2.544795e+00 2.525628e+00 2.610465e+00 2.548533e+00 2.579058e+00 2.534225e+00 2.746591e+00 2.900109e+00 2.750453e+00 3.112745e+00 3.090403e+00 3.164908e+00 3.395297e+00 3.078377e+00 3.276226e+00 2.924303e+00 3.165303e+00 3.230993e+00 2.910322e+00 2.591906e+00 2.585838e+00 2.666851e+00 2.598055e+00 2.622999e+00 2.578217e+00 2.805509e+00 2.962304e+00 2.796697e+00 3.176343e+00 3.142510e+00 3.244044e+00 3.497773e+00 3.146894e+00 3.330807e+00 3.010869e+00 3.226461e+00 3.294554e+00 2.982707e+00 2.534066e+00 2.522617e+00 2.600590e+00 2.531247e+00 2.565621e+00 2.516801e+00 2.738245e+00 2.889165e+00 2.734118e+00 3.098269e+00 3.074474e+00 3.159880e+00 3.382943e+00 3.071479e+00 3.258540e+00 2.927643e+00 3.150052e+00 3.221843e+00 2.901965e+00 2.829622e+00 2.874682e+00 2.933048e+00 2.836989e+00 2.858763e+00 2.809897e+00 3.101452e+00 3.257536e+00 3.036029e+00 3.433962e+00 3.480417e+00 3.530338e+00 3.776605e+00 3.522365e+00 3.640364e+00 3.301628e+00 3.537316e+00 3.569333e+00 3.232137e+00 3.036251e+00 3.010785e+00 3.169127e+00 3.075360e+00 3.207147e+00 3.110576e+00 3.348388e+00 3.519458e+00 3.358255e+00 3.656236e+00 4.088826e+00 4.167967e+00 3.944143e+00 4.083291e+00 3.824002e+00 3.431418e+00 3.706779e+00 3.786382e+00 3.363859e+00
 1.239550e+01 1.238437e+01 9.201900e+00 7.969467e+00 8.043653e+00 7.485929e+00 7.241776e+00 7.689773e+00 6.806462e+00 6.744254e+00 8.326044e+00 6.885416e+00 6.616001e+00 7.976762e+00 1.225206e+01 1.224093e+01 8.811190e+00 7.618245e+00 7.790657e+00 7.284903e+00 7.038761e+00 7.386050e+00 6.641232e+00 6.578761e+00 8.274051e+00 6.709400e+00 6.456296e+00 7.761972e+00 8.261463e+00 8.324431e+00 7.163922e+00 6.111107e+00 6.284445e+00 5.830869e+00 5.631581e+00 5.935600e+00 5.262517e+00 5.209435e+00 6.582064e+00 5.327258e+00 5.099700e+00 6.269979e+00 8.995822e+00 8.984690e+00 7.797063e+00 6.687461e+00 6.864211e+00 6.392269e+00 6.192476e+00 6.501044e+00 5.811891e+00 5.758627e+00 7.164934e+00 5.876736e+00 5.645423e+00 6.847569e+00 8.320816e+00 8.113478e+00 7.009736e+00 5.967782e+00 6.140873e+00 5.689225e+00 5.490705e+00 5.793968e+00 5.123297e+00 5.070277e+00 6.438299e+00 5.188274e+00 4.961215e+00 6.123228e+00 1.233004e+01 1.011008e+01 9.399837e+00 7.718519e+00 7.903105e+00 7.380286e+00 7.135749e+00 7.550145e+00 6.727622e+00 6.668321e+00 8.223870e+00 6.794739e+00 6.543323e+00 7.962517e+00 1.247657e+01 1.246544e+01 1.175520e+01 7.983018e+00 8.726841e+00 7.625674e+00 7.364056e+00 7.770843e+00 6.934212e+00 6.854847e+00 8.623723e+00 6.987332e+00 6.716759e+00 8.447768e+00
 4.117096e+00 3.986827e+00 4.532326e+00 4.306791e+00 3.989625e+00 3.849439e+00 3.732442e+00 3.753154e+00 3.683163e+00 3.860125e+00 3.847158e+00 3.700582e+00 3.757335e+00 3.284962e+00 3.097986e+00 3.540805e+00 3.052107e+00 3.010562e+00 3.771584e+00 3.473861e+00 3.787815e+00 4.369667e+00 4.161959e+00 3.768890e+00 3.682311e+00 3.640758e+00 3.585983e+00 3.449617e+00 3.535093e+00 3.561913e+00 3.548821e+00 3.544960e+00 3.158882e+00 2.979220e+00 3.392988e+00 2.929785e+00 2.888373e+00 3.585506e+00 3.153423e+00 3.454073e+00 3.921191e+00 3.751575e+00 3.434482e+00 3.281034e+00 3.249626e+00 3.258076e+00 3.120420e+00 3.213935e+00 3.202527e+00 3.187238e+00 3.221394e+00 2.870548e+00 2.710879e+00 3.065530e+00 2.673913e+00 2.637352e+00 3.235494e+00 3.224014e+00 3.525059e+00 4.002666e+00 3.839782e+00 3.518911e+00 3.352259e+00 3.318797e+00 3.340635e+00 3.189766e+00 3.288663e+00 3.267593e+00 3.250189e+00 3.286887e+00 2.932515e+00 2.770455e+00 3.120261e+00 2.729826e+00 2.692318e+00 3.302544e+00 3.139329e+00 3.431925e+00 3.900894e+00 3.752190e+00 3.431113e+00 3.265737e+00 3.236317e+00 3.247736e+00 3.107206e+00 3.198826e+00 3.184627e+00 3.172852e+00 3.205958e+00 2.857294e+00 2.699988e+00 3.045209e+00 2.663448e+00 2.626193e+00 3.220605e+00 3.547290e+00 3.836593e+00 4.388308e+00 4.325746e+00 3.868989e+00 3.705797e+00 3.663127e+00 3.691608e+00 3.543173e+00 3.620703e+00 3.615245e+00 3.606253e+00 3.638515e+00 3.225503e+00 3.033288e+00 3.425075e+00 2.988267e+00 2.947602e+00 3.648665e+00 3.836275e+00 4.146988e+00 4.630182e+00 4.571247e+00 4.111412e+00 4.002576e+00 3.907833e+00 3.928190e+00 3.817622e+00 3.841652e+00 3.945014e+00 3.912052e+00 3.847855e+00 3.493289e+00 3.267976e+00 3.716245e+00 3.217457e+00 3.167454e+00 4.069883e+00
 3.470878e+00 3.894920e+00 3.805912e+00 3.834150e+00 3.767807e+00 3.925379e+00 3.886002e+00 3.905393e+00 5.024615e+00 5.173679e+00 5.006339e+00 5.446262e+00 5.324988e+00 5.697003e+00 4.182845e+00 3.989401e+00 4.238960e+00 3.734407e+00 4.452113e+00 3.276492e+00 3.764747e+00 3.652813e+00 3.705598e+00 3.640399e+00 3.787068e+00 3.729391e+00 3.750505e+00 4.811221e+00 4.930620e+00 4.985992e+00 5.337549e+00 5.113280e+00 5.267000e+00 3.953288e+00 3.795356e+00 4.052094e+00 3.542401e+00 4.171040e+00 2.946040e+00 3.356957e+00 3.265493e+00 3.301821e+00 3.248398e+00 3.390213e+00 3.343850e+00 3.362219e+00 4.320565e+00 4.422674e+00 4.408412e+00 4.758770e+00 4.586740e+00 4.815410e+00 3.599124e+00 3.445601e+00 3.642740e+00 3.206684e+00 3.819877e+00 3.016656e+00 3.437028e+00 3.345868e+00 3.385813e+00 3.330706e+00 3.474060e+00 3.425207e+00 3.442592e+00 4.421173e+00 4.515339e+00 4.498354e+00 4.871365e+00 4.693534e+00 4.929427e+00 3.676333e+00 3.522566e+00 3.729947e+00 3.279125e+00 3.902327e+00 2.931872e+00 3.339397e+00 3.249181e+00 3.284911e+00 3.233356e+00 3.374771e+00 3.327164e+00 3.345779e+00 4.301353e+00 4.404683e+00 4.379857e+00 4.718588e+00 4.563389e+00 4.790229e+00 3.583474e+00 3.432694e+00 3.624820e+00 3.191208e+00 3.803512e+00 3.350030e+00 3.830691e+00 3.723123e+00 3.766355e+00 3.720402e+00 3.864060e+00 3.822619e+00 3.851714e+00 5.002113e+00 5.068052e+00 4.973123e+00 5.488811e+00 5.158720e+00 5.495813e+00 4.030177e+00 3.882209e+00 4.149810e+00 3.613525e+00 4.278638e+00 3.617826e+00 4.117637e+00 4.034470e+00 4.084457e+00 4.045786e+00 4.146905e+00 4.306838e+00 4.251207e+00 5.404407e+00 5.499943e+00 5.355005e+00 6.187633e+00 5.773359e+00 5.860186e+00 4.359147e+00 4.160189e+00 4.476918e+00 3.915890e+00 4.645438e+00
 7.944853e+00 7.189169e+00 6.666658e+00 6.782223e+00 6.557786e+00 7.263686e+00 8.753725e+00 1.236789e+01 1.019793e+01 7.953618e+00 7.021112e+00 6.489595e+00 6.618590e+00 6.390270e+00 7.110602e+00 8.670923e+00 1.222445e+01 1.226331e+01 6.452118e+00 5.581879e+00 5.135143e+00 5.240825e+00 5.032829e+00 5.659874e+00 7.088795e+00 8.115276e+00 8.346815e+00 7.030695e+00 6.144761e+00 5.684283e+00 5.790297e+00 5.576934e+00 6.213765e+00 7.678018e+00 9.231616e+00 1.147930e+01 6.314924e+00 5.446533e+00 4.997254e+00 5.099713e+00 4.894425e+00 5.514945e+00 6.936987e+00 8.097001e+00 8.332069e+00 8.097042e+00 7.134234e+00 6.594189e+00 6.703889e+00 6.468615e+00 7.150272e+00 8.867480e+00 1.230243e+01 1.234129e+01 8.280285e+00 7.277952e+00 6.758319e+00 6.885781e+00 6.655352e+00 7.522337e+00 1.168245e+01 1.024014e+01 1.248782e+01
 4.108187e+00 4.194078e+00 4.021977e+00 4.081568e+00 4.022906e+00 4.207721e+00 4.271255e+00 4.444814e+00 5.539009e+00 6.626659e+00 6.202550e+00 6.565373e+00 6.593672e+00 5.869720e+00 5.870547e+00 5.215459e+00 5.220537e+00 6.783607e+00 6.403982e+00 3.813514e+00 3.985515e+00 3.831154e+00 3.876073e+00 3.813780e+00 4.009577e+00 4.036356e+00 4.243343e+00 5.261797e+00 5.841362e+00 5.704586e+00 6.134927e+00 6.410493e+00 5.686542e+00 5.595919e+00 4.896501e+00 4.916287e+00 6.140819e+00 6.220804e+00 3.375372e+00 3.531246e+00 3.384251e+00 3.428994e+00 3.370006e+00 3.545487e+00 3.582821e+00 3.767264e+00 4.689496e+00 5.221343e+00 5.042988e+00 5.443419e+00 5.495196e+00 5.057619e+00 4.948148e+00 4.376436e+00 4.428921e+00 5.395664e+00 5.405485e+00 3.470221e+00 3.628027e+00 3.479640e+00 3.525597e+00 3.467286e+00 3.647144e+00 3.679093e+00 3.867814e+00 4.818543e+00 5.350509e+00 5.174523e+00 5.630294e+00 5.616359e+00 5.159425e+00 5.117395e+00 4.480945e+00 4.543256e+00 5.528663e+00 5.537818e+00 3.355948e+00 3.511382e+00 3.364541e+00 3.409877e+00 3.351625e+00 3.526058e+00 3.562127e+00 3.746374e+00 4.671713e+00 5.187889e+00 5.012160e+00 5.420357e+00 5.441217e+00 5.022679e+00 4.920965e+00 4.348058e+00 4.398661e+00 5.364924e+00 5.371729e+00 3.906067e+00 4.089863e+00 3.928434e+00 3.971619e+00 3.909432e+00 4.115339e+00 4.138349e+00 4.331129e+00 5.322350e+00 6.526329e+00 5.854953e+00 6.106457e+00 6.371235e+00 5.769391e+00 5.603685e+00 5.012432e+00 5.061532e+00 6.683277e+00 6.229553e+00 4.266638e+00 4.473473e+00 4.284648e+00 4.332424e+00 4.266716e+00 4.468978e+00 4.501485e+00 4.744133e+00 5.967373e+00 6.452905e+00 6.414305e+00 7.040530e+00 9.277654e+00 6.683594e+00 6.133362e+00 5.471014e+00 5.459473e+00 6.731960e+00 7.001246e+00
 5.064531e+00 4.881845e+00 5.628962e+00 5.296084e+00 4.805088e+00 4.489200e+00 4.265311e+00 4.145317e+00 4.076156e+00 4.184319e+00 4.182353e+00 4.170645e+00 4.130568e+00 4.027993e+00 3.806068e+00 4.078795e+00 3.725171e+00 3.680296e+00 4.143018e+00 4.163495e+00 4.717622e+00 5.570812e+00 5.058716e+00 4.549881e+00 4.370603e+00 4.087359e+00 3.952360e+00 3.865596e+00 3.931284e+00 3.911844e+00 3.981879e+00 3.927104e+00 3.819776e+00 3.642028e+00 3.848469e+00 3.555518e+00 3.517074e+00 3.934803e+00 3.696938e+00 4.235568e+00 4.871086e+00 4.509675e+00 4.103742e+00 3.853158e+00 3.650840e+00 3.546500e+00 3.457470e+00 3.521354e+00 3.514948e+00 3.557548e+00 3.523599e+00 3.443731e+00 3.268052e+00 3.452314e+00 3.200430e+00 3.162879e+00 3.525156e+00 3.791011e+00 4.326811e+00 4.996336e+00 4.631450e+00 4.213422e+00 3.947812e+00 3.738476e+00 3.638225e+00 3.544000e+00 3.615362e+00 3.597826e+00 3.641445e+00 3.608305e+00 3.532860e+00 3.349335e+00 3.530280e+00 3.276797e+00 3.239365e+00 3.607835e+00 3.680016e+00 4.201679e+00 4.861589e+00 4.503758e+00 4.095712e+00 3.835784e+00 3.634024e+00 3.530337e+00 3.442111e+00 3.505844e+00 3.495213e+00 3.538933e+00 3.504752e+00 3.426464e+00 3.252051e+00 3.430131e+00 3.185048e+00 3.147624e+00 3.506568e+00 4.218838e+00 4.776525e+00 5.586054e+00 5.215255e+00 4.724259e+00 4.392271e+00 4.142783e+00 4.070550e+00 3.976082e+00 4.050297e+00 4.060355e+00 4.062857e+00 4.005263e+00 3.930858e+00 3.710398e+00 3.921066e+00 3.634064e+00 3.594560e+00 3.999794e+00 4.584180e+00 5.742014e+00 5.965031e+00 5.506993e+00 5.009426e+00 4.651071e+00 4.487931e+00 4.356699e+00 4.319730e+00 4.415640e+00 4.329162e+00 4.523213e+00 4.364147e+00 4.262040e+00 4.018289e+00 4.292951e+00 3.932733e+00 3.894505e+00 4.392709e+00
 6.169507e+00 1.008815e+01 1.123484e+01 1.088536e+01 7.329892e+00 7.909407e+00 7.162436e+00 6.045634e+00 6.061266e+00 6.319823e+00 6.204762e+00 6.224698e+00 6.246676e+00 5.883503e+00 5.816852e+00 6.376676e+00 5.962518e+00 5.791046e+00 6.037319e+00 5.580148e+00 7.246392e+00 1.086531e+01 1.051583e+01 6.767683e+00 6.917888e+00 6.664747e+00 5.634535e+00 5.623866e+00 5.870129e+00 5.801116e+00 5.815094e+00 5.837703e+00 5.494897e+00 5.428940e+00 5.915815e+00 5.573635e+00 5.404954e+00 5.616721e+00 4.421493e+00 5.558190e+00 7.004935e+00 6.429020e+00 5.379723e+00 5.594279e+00 5.342517e+00 4.480849e+00 4.478405e+00 4.707036e+00 4.630475e+00 4.646687e+00 4.660377e+00 4.361258e+00 4.294297e+00 4.723304e+00 4.427220e+00 4.277392e+00 4.469649e+00 4.700367e+00 5.877108e+00 7.843823e+00 6.872352e+00 5.699963e+00 5.900573e+00 5.649800e+00 4.759011e+00 4.755794e+00 4.984884e+00 4.910544e+00 4.927915e+00 4.942006e+00 4.635403e+00 4.567467e+00 5.005746e+00 4.702771e+00 4.550803e+00 4.747060e+00 4.365026e+00 5.494438e+00 6.875913e+00 6.375148e+00 5.326307e+00 5.525382e+00 5.277233e+00 4.424738e+00 4.421926e+00 4.648924e+00 4.572356e+00 4.587372e+00 4.602123e+00 4.304361e+00 4.237915e+00 4.663439e+00 4.369715e+00 4.220856e+00 4.411656e+00 5.772611e+00 7.139501e+00 8.834784e+00 1.069413e+01 6.975577e+00 7.718173e+00 6.971203e+00 5.845091e+00 5.828119e+00 6.059043e+00 5.986972e+00 6.016330e+00 6.034035e+00 5.695272e+00 5.614694e+00 6.131948e+00 5.758745e+00 5.594267e+00 5.817838e+00 6.366019e+00 7.940252e+00 1.155917e+01 9.000863e+00 8.039730e+00 8.233736e+00 7.734033e+00 6.373500e+00 6.434520e+00 6.767606e+00 6.566368e+00 6.581491e+00 6.640929e+00 6.274349e+00 6.187577e+00 6.751941e+00 6.340391e+00 6.164917e+00 6.378783e+00
 5.050540e+00 5.630283e+00 6.397454e+00 6.056012e+00 5.604487e+00 5.156861e+00 4.903045e+00 4.740380e+00 4.467098e+00 4.599838e+00 4.577155e+00 4.548315e+00 4.588518e+00 4.340697e+00 4.285978e+00 4.578912e+00 4.340628e+00 4.277937e+00 4.520924e+00 4.719148e+00 5.398735e+00 6.088358e+00 5.943297e+00 5.326144e+00 4.959084e+00 4.672201e+00 4.492380e+00 4.215569e+00 4.355692e+00 4.329283e+00 4.281385e+00 4.346830e+00 4.102616e+00 4.048220e+00 4.356521e+00 4.092115e+00 4.065476e+00 4.296481e+00 4.203416e+00 4.857353e+00 5.487885e+00 5.279648e+00 4.783987e+00 4.386501e+00 4.146294e+00 3.990679e+00 3.718689e+00 3.842659e+00 3.820051e+00 3.777646e+00 3.833722e+00 3.612176e+00 3.558537e+00 3.825355e+00 3.602836e+00 3.568846e+00 3.792056e+00 4.319363e+00 4.987429e+00 5.595511e+00 5.450443e+00 4.922341e+00 4.498652e+00 4.257240e+00 4.105362e+00 3.824671e+00 3.952540e+00 3.926887e+00 3.888897e+00 3.943891e+00 3.718592e+00 3.665215e+00 3.931704e+00 3.709639e+00 3.675784e+00 3.898845e+00 4.179124e+00 4.821612e+00 5.442057e+00 5.263255e+00 4.764765e+00 4.362912e+00 4.119516e+00 3.969934e+00 3.697747e+00 3.820670e+00 3.797017e+00 3.755416e+00 3.811034e+00 3.590087e+00 3.537541e+00 3.800504e+00 3.582663e+00 3.547922e+00 3.770645e+00 4.845381e+00 5.567780e+00 6.340349e+00 6.086437e+00 5.455076e+00 5.036371e+00 4.775934e+00 4.603303e+00 4.320432e+00 4.469322e+00 4.427802e+00 4.403574e+00 4.485379e+00 4.215572e+00 4.155647e+00 4.436658e+00 4.193362e+00 4.173582e+00 4.392645e+00 5.277300e+00 5.990526e+00 9.343708e+00 6.584443e+00 5.842439e+00 5.463053e+00 5.259112e+00 5.074665e+00 4.724598e+00 4.868081e+00 4.840742e+00 4.842042e+00 4.846098e+00 4.621407e+00 4.535677e+00 4.865713e+00 4.591122e+00 4.547552e+00 4.841484e+00
 7.396424e+00 7.266089e+00 6.650008e+00 6.771467e+00 6.599306e+00 7.272187e+00 7.644372e+00 8.843962e+00 1.241813e+01 1.242963e+01 7.281976e+00 7.084059e+00 6.470392e+00 6.597367e+00 6.431804e+00 7.118723e+00 7.471290e+00 8.530662e+00 1.006586e+01 1.228619e+01 5.880804e+00 5.687927e+00 5.108319e+00 5.225910e+00 5.068404e+00 5.711418e+00 6.051710e+00 7.094585e+00 8.743699e+00 8.755199e+00 6.435838e+00 6.246089e+00 5.655744e+00 5.774289e+00 5.614402e+00 6.266262e+00 6.619699e+00 7.662160e+00 1.149068e+01 9.293351e+00 5.740401e+00 5.549981e+00 4.969965e+00 5.086804e+00 4.929429e+00 5.570434e+00 5.915224e+00 6.944943e+00 8.606845e+00 1.082717e+01 7.365953e+00 7.197625e+00 6.563404e+00 6.679361e+00 6.517275e+00 7.195821e+00 7.578908e+00 8.778498e+00 1.235266e+01 1.236416e+01 7.587226e+00 7.397208e+00 6.740778e+00 6.879452e+00 6.697641e+00 7.421693e+00 7.780457e+00 9.088114e+00 1.029037e+01 1.251070e+01
 3.291474e+00 3.582141e+00 4.068037e+00 3.858840e+00 3.470357e+00 3.522045e+00 3.494649e+00 3.334123e+00 3.499762e+00 3.605489e+00 3.675673e+00 3.914588e+00 3.546364e+00 3.324478e+00 2.918332e+00 3.485204e+00 2.972519e+00 2.906081e+00 3.555343e+00 3.105192e+00 3.448959e+00 4.018384e+00 3.783203e+00 3.323550e+00 3.387727e+00 3.360331e+00 3.194768e+00 3.338326e+00 3.425139e+00 3.494479e+00 3.623144e+00 3.395734e+00 3.192417e+00 2.811596e+00 3.327210e+00 2.854576e+00 2.775402e+00 3.402682e+00 2.849487e+00 3.172743e+00 3.662573e+00 3.434204e+00 3.057298e+00 3.081224e+00 3.052243e+00 2.916319e+00 3.038271e+00 3.123434e+00 3.180422e+00 3.306802e+00 3.102597e+00 2.895062e+00 2.551565e+00 3.037073e+00 2.596421e+00 2.530857e+00 3.085811e+00 2.905106e+00 3.228736e+00 3.736023e+00 3.501698e+00 3.120878e+00 3.143680e+00 3.114349e+00 2.979393e+00 3.100565e+00 3.190175e+00 3.246336e+00 3.374664e+00 3.168863e+00 2.959130e+00 2.605792e+00 3.093046e+00 2.650927e+00 2.584241e+00 3.144699e+00 2.837679e+00 3.152807e+00 3.644869e+00 3.426114e+00 3.048573e+00 3.067222e+00 3.039011e+00 2.905643e+00 3.025705e+00 3.109730e+00 3.166423e+00 3.292290e+00 3.087625e+00 2.883944e+00 2.541117e+00 3.019220e+00 2.586005e+00 2.520492e+00 3.071907e+00 3.152493e+00 3.500297e+00 4.082260e+00 3.820126e+00 3.427032e+00 3.440184e+00 3.420502e+00 3.245468e+00 3.419660e+00 3.547674e+00 3.590334e+00 3.754555e+00 3.470934e+00 3.267935e+00 2.857670e+00 3.374987e+00 2.906779e+00 2.840357e+00 3.421172e+00 3.372211e+00 4.010377e+00 4.554775e+00 4.088612e+00 3.630115e+00 3.720773e+00 3.672207e+00 3.488897e+00 3.693059e+00 3.703309e+00 3.934067e+00 3.926407e+00 3.695331e+00 3.570680e+00 3.059795e+00 3.688141e+00 3.136002e+00 3.039732e+00 3.737523e+00
 1.235168e+01 1.242963e+01 8.401291e+00 7.217512e+00 7.609469e+00 7.145394e+00 7.033705e+00 7.228999e+00 6.807283e+00 6.825279e+00 8.457572e+00 7.071309e+00 6.716453e+00 7.275163e+00 9.999409e+00 1.228619e+01 8.129236e+00 7.012366e+00 7.444060e+00 6.949804e+00 6.830702e+00 7.060414e+00 6.644505e+00 6.657449e+00 8.060810e+00 6.898727e+00 6.551254e+00 7.096517e+00 8.166578e+00 8.755199e+00 6.604377e+00 5.617659e+00 5.972148e+00 5.554523e+00 5.441028e+00 5.642144e+00 5.266598e+00 5.277666e+00 6.499451e+00 5.503016e+00 5.186197e+00 5.679591e+00 8.755790e+00 1.150218e+01 7.179242e+00 6.172080e+00 6.537919e+00 6.110743e+00 5.992703e+00 6.198781e+00 5.815854e+00 5.828943e+00 7.066272e+00 6.057377e+00 5.734514e+00 6.234080e+00 8.029725e+00 8.618345e+00 6.464866e+00 5.476741e+00 5.828703e+00 5.415009e+00 5.301582e+00 5.500821e+00 5.127378e+00 5.138656e+00 6.345097e+00 5.363058e+00 5.047222e+00 5.538849e+00 1.228621e+01 1.236416e+01 8.282298e+00 7.107666e+00 7.482268e+00 7.071515e+00 6.920658e+00 7.142915e+00 6.735716e+00 6.741325e+00 8.199429e+00 7.010487e+00 6.640487e+00 7.194421e+00 1.022392e+01 1.251070e+01 8.645442e+00 7.335858e+00 7.739159e+00 7.246166e+00 7.122380e+00 7.405198e+00 6.932483e+00 6.936084e+00 8.345963e+00 7.230394e+00 6.826571e+00 7.409772e+00
 3.248792e+00 3.289971e+00 3.363829e+00 3.308882e+00 3.319989e+00 3.287904e+00 3.622956e+00 3.957801e+00 3.565606e+00 4.157880e+00 4.271544e+00 4.529609e+00 4.938726e+00 4.282893e+00 4.662977e+00 4.026870e+00 4.447498e+00 4.447215e+00 3.720467e+00 3.046658e+00 3.159704e+00 3.248378e+00 3.179111e+00 3.198196e+00 3.148075e+00 3.476889e+00 3.791862e+00 3.405135e+00 3.903516e+00 4.107016e+00 4.302356e+00 4.738821e+00 4.153019e+00 4.366571e+00 3.837901e+00 4.214007e+00 4.271850e+00 3.559418e+00 2.772443e+00 2.864206e+00 2.934326e+00 2.883101e+00 2.896623e+00 2.860397e+00 3.138272e+00 3.435085e+00 3.100185e+00 3.555821e+00 3.723895e+00 3.910328e+00 4.190644e+00 3.724310e+00 3.951527e+00 3.481241e+00 3.818433e+00 3.890929e+00 3.230042e+00 2.833236e+00 2.924071e+00 2.996305e+00 2.947397e+00 2.963767e+00 2.925492e+00 3.207425e+00 3.506206e+00 3.168256e+00 3.629864e+00 3.806023e+00 3.992563e+00 4.284499e+00 3.808556e+00 4.034481e+00 3.546742e+00 3.902300e+00 3.965018e+00 3.298748e+00 2.760004e+00 2.849519e+00 2.920923e+00 2.872992e+00 2.884537e+00 2.849305e+00 3.123557e+00 3.419781e+00 3.087704e+00 3.537563e+00 3.707176e+00 3.886107e+00 4.168220e+00 3.708082e+00 3.931154e+00 3.460187e+00 3.802217e+00 3.867697e+00 3.215081e+00 3.108519e+00 3.218636e+00 3.298228e+00 3.249845e+00 3.268291e+00 3.221723e+00 3.523830e+00 3.885610e+00 3.486497e+00 3.994849e+00 4.210470e+00 4.340203e+00 4.671251e+00 4.221819e+00 4.490584e+00 3.916505e+00 4.311340e+00 4.374949e+00 3.630660e+00 3.351937e+00 3.466334e+00 3.552798e+00 3.487282e+00 3.507884e+00 3.468900e+00 3.793436e+00 4.212452e+00 3.716283e+00 4.289965e+00 4.437472e+00 4.804204e+00 4.981830e+00 4.632571e+00 4.795062e+00 4.306516e+00 5.181701e+00 4.859801e+00 4.015297e+00
 1.145640e+01 1.242386e+01 1.242386e+01 1.236789e+01 7.673103e+00 7.121569e+00 7.518811e+00 7.188867e+00 7.153785e+00 7.253073e+00 6.890362e+00 6.840086e+00 7.845500e+00 7.019989e+00 6.733758e+00 7.113986e+00 8.482146e+00 1.228042e+01 1.228042e+01 1.222445e+01 7.462834e+00 6.938110e+00 7.343669e+00 6.997274e+00 6.980002e+00 7.116244e+00 6.716814e+00 6.679270e+00 7.617997e+00 6.819819e+00 6.559127e+00 6.943576e+00 6.919650e+00 8.749433e+00 8.486031e+00 8.091345e+00 6.025478e+00 5.540749e+00 5.913336e+00 5.592036e+00 5.571271e+00 5.676142e+00 5.336140e+00 5.298200e+00 6.167018e+00 5.437004e+00 5.191255e+00 5.542680e+00 7.513880e+00 1.149641e+01 1.149641e+01 8.968214e+00 6.588695e+00 6.094522e+00 6.477815e+00 6.149888e+00 6.126028e+00 6.232328e+00 5.887358e+00 5.848137e+00 6.732725e+00 5.990593e+00 5.739454e+00 6.096733e+00 6.783566e+00 8.349178e+00 8.612580e+00 8.556610e+00 5.885351e+00 5.400578e+00 5.772547e+00 5.451148e+00 5.430119e+00 5.534212e+00 5.196488e+00 5.159102e+00 6.025220e+00 5.296902e+00 5.052476e+00 5.402725e+00 8.796604e+00 1.235840e+01 1.235840e+01 9.830203e+00 7.607639e+00 7.034902e+00 7.450391e+00 7.088273e+00 7.082316e+00 7.192485e+00 6.819880e+00 6.768115e+00 7.755545e+00 6.916556e+00 6.643790e+00 7.024151e+00 8.943138e+00 1.250493e+01 1.250493e+01 1.244896e+01 7.754173e+00 7.254211e+00 7.705112e+00 7.303680e+00 7.272964e+00 7.454778e+00 7.017080e+00 6.960516e+00 7.991762e+00 7.120365e+00 6.841535e+00 7.234171e+00
 2.459167e+00 3.044711e+00 3.000336e+00 2.996108e+00 2.968876e+00 2.979763e+00 3.145142e+00 3.450834e+00 3.197050e+00 3.197160e+00 3.476211e+00 3.436623e+00 3.468994e+00 2.814557e+00 2.840740e+00 3.126354e+00 2.954265e+00 2.860032e+00 3.038778e+00 2.283799e+00 2.977270e+00 2.976649e+00 2.940860e+00 2.951808e+00 2.891894e+00 3.106444e+00 3.481063e+00 3.089661e+00 3.068062e+00 3.364424e+00 3.277140e+00 3.367993e+00 2.675633e+00 2.707856e+00 3.034532e+00 2.821784e+00 2.742085e+00 2.900910e+00 2.092949e+00 2.696471e+00 2.685186e+00 2.667758e+00 2.656928e+00 2.651492e+00 2.756763e+00 3.055401e+00 2.812903e+00 2.794434e+00 3.078683e+00 3.000446e+00 3.044637e+00 2.474369e+00 2.493050e+00 2.725961e+00 2.609026e+00 2.530760e+00 2.637163e+00 2.134474e+00 2.743442e+00 2.736874e+00 2.726318e+00 2.720751e+00 2.715310e+00 2.818454e+00 3.114964e+00 2.878091e+00 2.853159e+00 3.135807e+00 3.051674e+00 3.100752e+00 2.521163e+00 2.538455e+00 2.772612e+00 2.656490e+00 2.578847e+00 2.685657e+00 2.084808e+00 2.680952e+00 2.672404e+00 2.660098e+00 2.646667e+00 2.645204e+00 2.744072e+00 3.040272e+00 2.804789e+00 2.783654e+00 3.058684e+00 2.989469e+00 3.030324e+00 2.463484e+00 2.483937e+00 2.708642e+00 2.599494e+00 2.523513e+00 2.624741e+00 2.330220e+00 3.002392e+00 2.972577e+00 3.017155e+00 2.981356e+00 2.977851e+00 3.092852e+00 3.417106e+00 3.166105e+00 3.183374e+00 3.552576e+00 3.379566e+00 3.413509e+00 2.731749e+00 2.744303e+00 3.001852e+00 2.872949e+00 2.803165e+00 2.993830e+00 2.490159e+00 3.220382e+00 3.230252e+00 3.153235e+00 3.170940e+00 3.138322e+00 3.290498e+00 3.660495e+00 3.346769e+00 3.555098e+00 3.771086e+00 3.557561e+00 3.598903e+00 2.936457e+00 2.987638e+00 3.341782e+00 3.130684e+00 2.965162e+00 3.313085e+00
 1.111486e+01 1.242963e+01 1.243543e+01 1.242963e+01 7.877499e+00 7.283871e+00 8.040276e+00 7.501109e+00 7.387257e+00 7.599429e+00 6.770470e+00 6.704593e+00 8.293461e+00 7.037322e+00 6.738420e+00 7.248120e+00 8.096582e+00 1.228619e+01 1.229198e+01 1.228619e+01 7.640023e+00 6.977237e+00 7.741492e+00 7.237330e+00 7.157948e+00 7.386063e+00 6.602416e+00 6.543938e+00 8.435207e+00 6.877137e+00 6.579527e+00 7.033926e+00 6.557340e+00 8.755199e+00 8.760997e+00 1.096402e+01 6.105214e+00 5.571003e+00 6.188761e+00 5.797372e+00 5.714894e+00 5.927827e+00 5.235072e+00 5.184553e+00 6.494071e+00 5.476140e+00 5.211093e+00 5.590063e+00 7.163593e+00 1.150218e+01 1.150797e+01 1.150218e+01 6.699569e+00 6.126811e+00 6.757928e+00 6.365115e+00 6.272866e+00 6.496350e+00 5.781930e+00 5.731048e+00 7.086949e+00 6.032085e+00 5.759980e+00 6.146705e+00 6.412437e+00 8.618345e+00 1.083297e+01 8.354944e+00 5.970611e+00 5.431664e+00 6.039826e+00 5.654610e+00 5.573420e+00 5.784608e+00 5.095371e+00 5.046041e+00 6.342828e+00 5.335858e+00 5.072600e+00 5.448831e+00 8.238452e+00 1.236416e+01 1.236996e+01 1.236416e+01 7.760815e+00 7.115909e+00 7.789329e+00 7.358942e+00 7.268601e+00 7.551057e+00 6.694114e+00 6.630002e+00 8.099386e+00 6.967545e+00 6.664957e+00 7.103766e+00 8.601595e+00 1.251070e+01 1.251650e+01 1.251070e+01 7.883485e+00 7.330471e+00 8.368613e+00 7.582179e+00 7.526661e+00 7.874103e+00 6.875302e+00 6.817568e+00 8.923121e+00 7.195949e+00 6.847033e+00 7.318855e+00
 1.252711e+01 9.706144e+00 8.004578e+00 8.990488e+00 8.093510e+00 1.232538e+01 1.201279e+01 1.006262e+01 1.263510e+01 1.263510e+01 1.263510e+01 1.263269e+01 1.263029e+01 1.253631e+01 1.218758e+01 8.284628e+00 8.999696e+00 8.279230e+00 1.233459e+01 9.813172e+00 1.228065e+01 1.264430e+01 1.264430e+01 1.264430e+01 1.264190e+01 1.263950e+01 1.253803e+01 1.218929e+01 8.482549e+00 9.264812e+00 8.528211e+00 1.012748e+01 1.202371e+01 1.007354e+01 1.264602e+01 1.264602e+01 1.264602e+01 1.264362e+01 1.264122e+01 1.253153e+01 9.710568e+00 8.073442e+00 9.258313e+00 8.163126e+00 1.232981e+01 9.544986e+00 1.227587e+01 1.263952e+01 1.263952e+01 1.263952e+01 1.263712e+01 1.263472e+01 1.248942e+01 9.668463e+00 7.876150e+00 8.480407e+00 7.920668e+00 9.815476e+00 9.217692e+00 9.476346e+00 1.259742e+01 1.259742e+01 1.259742e+01 1.259501e+01 1.259261e+01 1.247544e+01 9.369286e+00 7.844445e+00 8.456779e+00 7.889361e+00 1.006489e+01 9.130307e+00 9.625440e+00 1.258343e+01 1.258343e+01 1.258343e+01 1.258102e+01 1.257863e+01 9.737929e+00 8.898690e+00 7.511064e+00 8.063648e+00 7.558002e+00 9.146271e+00 8.704745e+00 9.058487e+00 1.231815e+01 1.231815e+01 1.231815e+01 1.231574e+01 1.231334e+01 1.013524e+01 9.109304e+00 7.661221e+00 8.226997e+00 7.708299e+00 9.311531e+00 8.890473e+00 9.277460e+00 1.245206e+01 1.245206e+01 1.245206e+01 1.244965e+01 1.244725e+01 9.596105e+00 8.982294e+00 7.571427e+00 8.126449e+00 7.618457e+00 9.232005e+00 8.756671e+00 9.054610e+00 1.237253e+01 1.237253e+01 1.237253e+01 1.237013e+01 1.236773e+01 9.541085e+00 8.784263e+00 7.431255e+00 7.980009e+00 7.480025e+00 8.979431e+00 8.574901e+00 8.883850e+00 1.224341e+01 1.224341e+01 1.224341e+01 9.768779e+00 1.223861e+01 9.832082e+00 9.042476e+00 7.617821e+00 8.175541e+00 7.661222e+00 9.271775e+00 8.831362e+00 9.090016e+00 1.241230e+01 1.241230e+01 1.241230e+01 1.240990e+01 1.240750e+01 8.180123e+00 7.754313e+00 6.481406e+00 7.010038e+00 6.527939e+00 7.913699e+00 7.575854e+00 7.852098e+00 9.109311e+00 1.131814e+01 9.109311e+00 9.106907e+00 8.644900e+00 7.900874e+00 7.501543e+00 6.236562e+00 6.763209e+00 6.282739e+00 7.655816e+00 7.325799e+00 7.599314e+00 1.107638e+01 8.867558e+00 1.107638e+01 8.405546e+00 8.284569e+00 1.014179e+01 9.115851e+00 7.668919e+00 8.226927e+00 7.719743e+00 9.286728e+00 8.886686e+00 9.220115e+00 1.245860e+01 1.245860e+01 1.245860e+01 1.245620e+01 1.245380e+01 8.362385e+00 7.943435e+00 6.667782e+00 7.197568e+00 6.714243e+00 8.115143e+00 7.770822e+00 8.045626e+00 1.150154e+01 1.150154e+01 1.150154e+01 1.149914e+01 9.287915e+00 8.086970e+00 7.682470e+00 6.416158e+00 6.943179e+00 6.462647e+00 7.845288e+00 7.511696e+00 7.791873e+00 1.125370e+01 1.125370e+01 1.125370e+01 9.042475e+00 8.654568e+00 1.237900e+01 9.144241e+00 7.703315e+00 8.270012e+00 7.751135e+00 9.582947e+00 8.951588e+00 9.312397e+00 1.248699e+01 1.248699e+01 1.248699e+01 1.248459e+01 1.248219e+01
 6.913780e+00 1.013850e+01 1.039745e+01 8.092347e+00 7.450688e+00 1.010937e+01 1.012925e+01 7.629113e+00 7.405407e+00 1.010083e+01 7.957317e+00 1.025299e+01 7.921067e+00 9.980218e+00 6.872424e+00 1.008685e+01 7.188602e+00 6.816163e+00 7.550522e+00 1.027596e+01 8.360013e+00 1.109120e+01 1.099492e+01 8.529942e+00 1.080311e+01 8.614170e+00 8.322857e+00 8.484661e+00 1.079457e+01 1.085989e+01 1.094673e+01 1.082364e+01 8.465137e+00 7.782778e+00 1.078059e+01 8.004454e+00 1.038474e+01 1.071649e+01 1.058693e+01 8.934383e+00 1.140216e+01 1.130588e+01 1.104974e+01 1.111408e+01 1.113396e+01 1.084265e+01 1.100445e+01 8.896717e+00 1.117086e+01 9.048874e+00 1.113461e+01 1.098493e+01 8.093747e+00 1.109156e+01 8.578823e+00 1.069571e+01 1.102746e+01 7.215956e+00 1.036657e+01 8.416701e+00 1.052925e+01 8.064273e+00 8.128616e+00 8.148501e+00 1.006601e+01 1.022782e+01 1.032891e+01 8.185393e+00 1.048106e+01 8.149143e+00 7.999468e+00 7.439217e+00 7.720591e+00 7.223999e+00 7.324740e+00 8.041999e+00 6.031409e+00 7.337496e+00 7.596451e+00 7.500172e+00 6.590684e+00 6.759775e+00 6.817582e+00 6.414950e+00 6.688073e+00 6.697711e+00 6.905534e+00 7.066478e+00 6.869284e+00 6.557230e+00 6.136926e+00 6.900340e+00 6.263488e+00 6.236660e+00 6.958347e+00 5.925754e+00 6.995646e+00 7.254602e+00 9.630550e+00 6.563456e+00 6.651731e+00 6.701213e+00 6.271310e+00 6.518176e+00 6.672791e+00 6.901186e+00 6.913930e+00 6.701855e+00 6.423568e+00 6.068119e+00 6.747793e+00 6.153683e+00 6.046687e+00 6.565114e+00 5.470938e+00 6.129009e+00 6.557087e+00 6.396916e+00 6.027077e+00 6.088851e+00 6.119764e+00 5.756506e+00 5.931896e+00 6.066979e+00 6.126695e+00 6.246606e+00 6.111947e+00 5.914322e+00 5.577261e+00 6.026262e+00 5.687754e+00 5.590052e+00 5.968203e+00 5.579563e+00 6.270504e+00 6.699316e+00 6.512800e+00 6.191205e+00 6.205916e+00 6.229901e+00 5.880577e+00 6.067929e+00 6.186421e+00 6.286148e+00 6.416262e+00 6.249898e+00 6.050974e+00 5.700580e+00 6.169170e+00 5.835854e+00 5.717997e+00 6.093505e+00 5.511340e+00 6.183339e+00 6.728127e+00 6.469469e+00 6.077540e+00 6.138237e+00 6.165630e+00 5.784370e+00 5.970004e+00 6.116918e+00 6.198660e+00 6.312820e+00 6.148936e+00 5.956863e+00 5.611713e+00 6.105893e+00 5.733560e+00 5.616061e+00 6.025952e+00 5.436446e+00 6.069114e+00 6.475933e+00 6.314544e+00 5.967503e+00 6.034942e+00 6.048822e+00 5.714206e+00 5.890451e+00 6.031448e+00 6.093343e+00 6.207794e+00 6.053896e+00 5.864423e+00 5.538268e+00 5.998647e+00 5.648185e+00 5.543528e+00 5.914908e+00 5.544372e+00 6.224798e+00 6.828695e+00 6.430744e+00 6.120990e+00 6.161255e+00 6.184590e+00 5.834669e+00 6.010251e+00 6.132856e+00 6.233090e+00 6.382559e+00 6.188878e+00 5.999433e+00 5.651336e+00 6.185154e+00 5.775145e+00 5.655155e+00 6.043898e+00 5.251974e+00 5.832338e+00 6.116171e+00 6.010591e+00 5.732093e+00 5.799687e+00 5.821992e+00 5.515892e+00 5.683089e+00 5.793801e+00 5.863548e+00 5.956138e+00 5.823334e+00 5.661715e+00 5.354694e+00 5.781691e+00 5.463626e+00 5.367626e+00 5.709230e+00 5.229946e+00 5.802318e+00 6.087019e+00 5.977041e+00 5.705092e+00 5.772329e+00 5.795888e+00 5.491962e+00 5.660386e+00 5.766506e+00 5.836200e+00 5.931291e+00 5.795132e+00 5.637713e+00 5.332348e+00 5.751588e+00 5.439615e+00 5.345696e+00 5.684082e+00 5.605921e+00 6.237679e+00 6.868893e+00 6.609532e+00 6.177288e+00 6.241631e+00 6.245416e+00 5.884072e+00 6.091828e+00 6.239332e+00 6.318820e+00 6.374136e+00 6.251041e+00 6.039630e+00 5.715774e+00 6.178936e+00 5.813247e+00 5.710572e+00 6.138914e+00 5.273364e+00 5.862709e+00 6.156260e+00 6.046263e+00 5.757564e+00 5.827523e+00 5.845088e+00 5.537673e+00 5.709047e+00 5.814479e+00 5.885494e+00 5.984232e+00 5.848573e+00 5.693055e+00 5.382375e+00 5.798249e+00 5.475291e+00 5.380822e+00 5.732556e+00 5.246626e+00 5.825571e+00 6.128770e+00 6.003219e+00 5.725370e+00 5.797106e+00 5.815685e+00 5.510549e+00 5.679993e+00 5.782590e+00 5.852930e+00 5.946935e+00 5.816049e+00 5.663298e+00 5.353105e+00 5.767005e+00 5.449225e+00 5.354970e+00 5.702252e+00 5.635772e+00 6.374490e+00 6.901275e+00 6.551677e+00 6.230082e+00 6.294425e+00 6.300135e+00 5.937930e+00 6.139269e+00 6.278491e+00 6.359324e+00 6.488981e+00 6.365887e+00 6.089850e+00 5.750359e+00 6.337354e+00 5.857280e+00 5.756874e+00 6.132381e+00
 1.256438e+01 9.734274e+00 9.391791e+00 9.853850e+00 9.322438e+00 1.196816e+01 9.955007e+00 1.141091e+01 1.123458e+01 1.021408e+01 9.066354e+00 8.723113e+00 9.524266e+00 1.261743e+01 1.033591e+01 9.803426e+00 1.017030e+01 1.216250e+01 9.548982e+00 9.744654e+00 1.146396e+01 1.128763e+01 1.247595e+01 9.382805e+00 8.776161e+00 9.862503e+00 1.262756e+01 9.960531e+00 9.813553e+00 9.917026e+00 1.217263e+01 1.203134e+01 1.222701e+01 1.147409e+01 1.129776e+01 1.248608e+01 1.160176e+01 1.099511e+01 1.234486e+01 1.258959e+01 1.251689e+01 9.775581e+00 1.235128e+01 9.925829e+00 1.199336e+01 1.218904e+01 1.143612e+01 8.787556e+00 1.023928e+01 8.895351e+00 8.484915e+00 9.410879e+00 1.236837e+01 1.008685e+01 9.239576e+00 9.461627e+00 9.082621e+00 9.299917e+00 9.081789e+00 8.403951e+00 8.125465e+00 9.632550e+00 8.422068e+00 7.717757e+00 9.127035e+00 1.230302e+01 9.296817e+00 8.956813e+00 9.151617e+00 8.856995e+00 8.810793e+00 9.054817e+00 8.338606e+00 8.162274e+00 9.952714e+00 8.490207e+00 7.750080e+00 9.075693e+00 1.148723e+01 8.397899e+00 8.039053e+00 8.201189e+00 7.953784e+00 7.821828e+00 8.054401e+00 7.295337e+00 7.190838e+00 8.498099e+00 7.455069e+00 6.791857e+00 8.128163e+00 1.182315e+01 8.811180e+00 8.444896e+00 8.618251e+00 8.321240e+00 8.180726e+00 8.391432e+00 7.622700e+00 7.444128e+00 8.768570e+00 7.801442e+00 7.149517e+00 8.536019e+00 1.161075e+01 8.583785e+00 8.202315e+00 8.340157e+00 8.084666e+00 7.961845e+00 8.219101e+00 7.378171e+00 7.210177e+00 8.535753e+00 7.574917e+00 6.903236e+00 8.332137e+00 9.130276e+00 8.418754e+00 7.934887e+00 8.073155e+00 7.820748e+00 7.655600e+00 7.860032e+00 7.084827e+00 6.931076e+00 8.277122e+00 7.267098e+00 6.601820e+00 8.016112e+00 1.171157e+01 8.808062e+00 8.389724e+00 8.484738e+00 8.252207e+00 8.044582e+00 8.302790e+00 7.549870e+00 7.363600e+00 8.739274e+00 7.635831e+00 6.979781e+00 8.385937e+00 7.888613e+00 7.348870e+00 6.937205e+00 7.041206e+00 6.793034e+00 6.642456e+00 6.872174e+00 6.138592e+00 5.990748e+00 7.139119e+00 6.193368e+00 5.579593e+00 7.022909e+00 7.738150e+00 7.241677e+00 6.862235e+00 6.891283e+00 6.646485e+00 6.499425e+00 6.717911e+00 6.001066e+00 5.846143e+00 6.994505e+00 6.040480e+00 5.424991e+00 6.869494e+00 1.184271e+01 9.012598e+00 8.530690e+00 8.634162e+00 8.391868e+00 8.220085e+00 8.521660e+00 7.603043e+00 7.446251e+00 8.678761e+00 7.828380e+00 7.260652e+00 8.536192e+00 7.771740e+00 7.570886e+00 7.086523e+00 7.207518e+00 6.962602e+00 6.802748e+00 6.990841e+00 6.194301e+00 6.016648e+00 7.416241e+00 6.433150e+00 5.892196e+00 7.132808e+00 7.724330e+00 7.247804e+00 6.906508e+00 7.019456e+00 6.770786e+00 6.605805e+00 6.807536e+00 6.020033e+00 5.839334e+00 7.237906e+00 6.406835e+00 5.650754e+00 6.967600e+00 9.459662e+00 9.028382e+00 8.539469e+00 8.726990e+00 8.465192e+00 8.323902e+00 8.491050e+00 7.778081e+00 7.652474e+00 8.894400e+00 7.907921e+00 7.278370e+00 8.602209e+00
 8.091189e+00 7.824650e+00 8.453334e+00 7.700381e+00 7.833979e+00 7.757962e+00 8.843796e+00 9.019328e+00 8.517488e+00 9.224256e+00 1.140564e+01 9.264531e+00 1.154408e+01 1.142235e+01 1.153870e+01 1.136932e+01 9.282430e+00 1.150489e+01 8.821411e+00 9.151840e+00 8.621899e+00 1.121214e+01 1.108118e+01 8.631229e+00 8.307944e+00 1.160260e+01 1.177814e+01 1.153970e+01 1.198306e+01 1.195562e+01 1.202334e+01 1.209406e+01 1.197233e+01 1.208868e+01 1.191930e+01 1.204124e+01 9.846049e+00 9.634795e+00 1.151658e+01 9.041210e+00 1.136805e+01 8.764859e+00 9.050540e+00 8.711121e+00 9.549688e+00 1.193405e+01 1.169561e+01 1.213897e+01 1.211153e+01 1.217925e+01 1.224997e+01 1.212824e+01 1.224459e+01 1.207521e+01 1.219715e+01 1.221078e+01 1.199953e+01 8.361655e+00 8.554725e+00 8.213131e+00 8.031106e+00 8.564054e+00 8.028428e+00 9.063203e+00 1.144756e+01 8.736894e+00 1.165249e+01 9.416220e+00 9.483937e+00 1.176348e+01 1.164176e+01 1.175811e+01 1.158873e+01 9.501837e+00 1.172430e+01 9.304219e+00 7.117672e+00 6.792533e+00 6.905565e+00 6.757618e+00 6.807214e+00 6.808309e+00 7.526144e+00 8.212345e+00 7.351918e+00 8.417272e+00 8.126429e+00 8.072039e+00 8.528268e+00 8.406541e+00 8.522893e+00 7.842842e+00 8.212045e+00 8.103574e+00 7.767161e+00 6.955503e+00 6.635470e+00 6.770467e+00 6.644486e+00 6.644800e+00 6.555308e+00 7.235705e+00 7.475128e+00 7.236690e+00 8.018773e+00 7.991331e+00 8.322450e+00 1.060200e+01 7.760774e+00 1.059662e+01 7.758804e+00 1.054917e+01 7.894377e+00 7.564544e+00 6.112870e+00 5.829115e+00 5.956091e+00 5.813885e+00 5.844641e+00 5.758730e+00 6.401021e+00 6.601166e+00 6.315991e+00 6.886547e+00 6.851706e+00 7.028977e+00 7.153226e+00 6.892907e+00 7.030431e+00 6.796608e+00 7.010167e+00 7.040643e+00 6.686513e+00 6.341126e+00 6.029808e+00 6.172769e+00 6.024946e+00 6.055150e+00 5.966360e+00 6.603800e+00 6.825628e+00 6.526773e+00 7.222751e+00 7.165712e+00 7.263026e+00 7.496828e+00 7.138622e+00 7.491453e+00 7.129392e+00 7.280925e+00 7.332483e+00 6.907213e+00 6.180015e+00 5.898938e+00 6.022024e+00 5.881301e+00 5.908661e+00 5.828928e+00 6.464349e+00 6.683086e+00 6.380457e+00 6.996090e+00 7.043798e+00 7.036365e+00 7.497022e+00 7.060508e+00 7.244379e+00 6.873995e+00 7.159012e+00 7.143051e+00 6.752217e+00 6.046903e+00 5.756290e+00 5.882627e+00 5.740742e+00 5.770991e+00 5.691387e+00 6.320729e+00 6.530314e+00 6.232876e+00 6.824565e+00 6.747491e+00 6.903104e+00 7.017846e+00 6.787656e+00 7.123790e+00 6.685377e+00 6.875342e+00 6.896376e+00 6.631628e+00 6.243578e+00 5.961819e+00 6.081417e+00 5.944530e+00 5.970134e+00 5.891707e+00 6.538167e+00 6.752983e+00 6.458785e+00 7.101234e+00 7.053923e+00 7.195038e+00 7.265758e+00 7.005440e+00 7.349364e+00 6.952410e+00 7.250859e+00 7.264495e+00 6.828108e+00 5.698394e+00 5.422361e+00 5.544104e+00 5.409987e+00 5.431444e+00 5.354035e+00 5.949224e+00 6.136138e+00 5.882815e+00 6.375333e+00 6.335501e+00 6.420748e+00 6.528673e+00 6.363438e+00 6.519771e+00 6.298422e+00 6.447053e+00 6.484846e+00 6.210086e+00 5.654605e+00 5.381532e+00 5.502481e+00 5.368403e+00 5.390802e+00 5.313634e+00 5.903943e+00 6.089756e+00 5.840419e+00 6.319677e+00 6.290396e+00 6.371931e+00 6.475972e+00 6.304591e+00 6.457016e+00 6.243869e+00 6.399388e+00 6.419966e+00 6.162614e+00 6.359013e+00 6.048399e+00 6.172318e+00 6.036060e+00 6.068159e+00 5.977711e+00 6.663106e+00 6.821656e+00 6.587080e+00 7.235761e+00 7.154790e+00 7.561225e+00 7.895347e+00 7.120281e+00 7.504463e+00 7.081761e+00 7.264338e+00 7.396553e+00 6.957727e+00 5.735075e+00 5.459772e+00 5.580976e+00 5.446822e+00 5.469439e+00 5.390133e+00 5.988614e+00 6.181539e+00 5.923543e+00 6.422257e+00 6.375315e+00 6.476574e+00 6.605461e+00 6.406915e+00 6.582771e+00 6.341826e+00 6.510536e+00 6.512822e+00 6.252525e+00 5.684346e+00 5.411496e+00 5.531919e+00 5.397256e+00 5.420903e+00 5.343095e+00 5.938461e+00 6.124738e+00 5.869972e+00 6.352533e+00 6.326128e+00 6.404292e+00 6.508698e+00 6.343917e+00 6.516970e+00 6.282084e+00 6.425395e+00 6.443554e+00 6.194568e+00 6.410050e+00 6.124035e+00 6.252221e+00 6.119211e+00 6.143535e+00 6.050615e+00 6.703425e+00 7.041701e+00 6.669580e+00 7.246629e+00 7.243118e+00 7.503514e+00 7.411153e+00 7.378407e+00 1.016319e+01 7.206799e+00 7.396254e+00 7.371968e+00 7.032103e+00
 1.039545e+01 1.263475e+01 1.263510e+01 1.231910e+01 9.474809e+00 1.228973e+01 9.775591e+00 9.478439e+00 9.584797e+00 8.681379e+00 8.526571e+00 1.247578e+01 9.431207e+00 8.373636e+00 9.280277e+00 1.261348e+01 1.264396e+01 1.264430e+01 1.232831e+01 1.195624e+01 1.229894e+01 9.521398e+00 9.751049e+00 1.206623e+01 8.809165e+00 9.157767e+00 1.248498e+01 1.191264e+01 8.562063e+00 1.188382e+01 1.261519e+01 1.264567e+01 1.264602e+01 1.233002e+01 9.749133e+00 1.009183e+01 1.199534e+01 9.752763e+00 1.206795e+01 8.884980e+00 1.136831e+01 1.248670e+01 1.191436e+01 1.123221e+01 9.676708e+00 1.260869e+01 1.263918e+01 1.263952e+01 1.011470e+01 9.742634e+00 1.229415e+01 1.198884e+01 9.286655e+00 9.852622e+00 8.878481e+00 8.693373e+00 1.248020e+01 9.313524e+00 8.506218e+00 9.210600e+00 1.256659e+01 1.259707e+01 1.259742e+01 9.561922e+00 9.013348e+00 9.779822e+00 9.099082e+00 9.244550e+00 9.208399e+00 8.472080e+00 8.336681e+00 9.769660e+00 9.197319e+00 8.179178e+00 9.079514e+00 1.255260e+01 1.258308e+01 1.258343e+01 9.598994e+00 9.084423e+00 9.765834e+00 9.057912e+00 9.088053e+00 9.174542e+00 8.462456e+00 8.287550e+00 1.242411e+01 8.955759e+00 8.138453e+00 8.992129e+00 9.815093e+00 1.231780e+01 1.231815e+01 9.022081e+00 8.601238e+00 9.045507e+00 8.627178e+00 8.608590e+00 8.725004e+00 8.067812e+00 7.939631e+00 9.296662e+00 8.539506e+00 7.801845e+00 8.510682e+00 1.242123e+01 1.245171e+01 1.245206e+01 9.250030e+00 8.768089e+00 9.275877e+00 8.821310e+00 8.779101e+00 8.919717e+00 8.227171e+00 8.095826e+00 9.698401e+00 8.712167e+00 7.954866e+00 8.676502e+00 9.673270e+00 1.237219e+01 1.237253e+01 9.089938e+00 8.654447e+00 9.106667e+00 8.721514e+00 8.669934e+00 8.781013e+00 8.134299e+00 8.007967e+00 9.365555e+00 8.603406e+00 7.859129e+00 8.575569e+00 1.000376e+01 1.224307e+01 1.224341e+01 8.927075e+00 8.504017e+00 8.917977e+00 8.537501e+00 8.514379e+00 8.626912e+00 7.984615e+00 7.862670e+00 9.198062e+00 8.444229e+00 7.720337e+00 8.414562e+00 9.909247e+00 1.241196e+01 1.241230e+01 9.142034e+00 8.719810e+00 9.153835e+00 8.744978e+00 8.744848e+00 8.857267e+00 8.179385e+00 8.052471e+00 9.533485e+00 8.662472e+00 7.905047e+00 8.620647e+00 8.348034e+00 1.131779e+01 9.109311e+00 7.906053e+00 7.510335e+00 7.875965e+00 7.548197e+00 7.512829e+00 7.623475e+00 7.014452e+00 6.901013e+00 8.094437e+00 7.465203e+00 6.765559e+00 7.432529e+00 8.100931e+00 8.867215e+00 1.107638e+01 7.657676e+00 7.259031e+00 7.619484e+00 7.297345e+00 7.261696e+00 7.373190e+00 6.767646e+00 6.654934e+00 7.830870e+00 7.215579e+00 6.520343e+00 7.184960e+00 1.242778e+01 1.245826e+01 1.245860e+01 9.203328e+00 8.753901e+00 9.208260e+00 8.794479e+00 8.800484e+00 8.935904e+00 8.260732e+00 8.105495e+00 9.579788e+00 8.738416e+00 7.961413e+00 8.689890e+00 8.623063e+00 1.150120e+01 1.150154e+01 8.100952e+00 7.699712e+00 8.073292e+00 7.738361e+00 7.703694e+00 7.817244e+00 7.205924e+00 7.092591e+00 8.309939e+00 7.653587e+00 6.947742e+00 7.623942e+00 8.252639e+00 9.044535e+00 1.125370e+01 7.840900e+00 7.441541e+00 7.803309e+00 7.483643e+00 7.446308e+00 7.556702e+00 6.951352e+00 6.839914e+00 8.026020e+00 7.394588e+00 6.696145e+00 7.367503e+00 9.787733e+00 1.248665e+01 1.248699e+01 9.266017e+00 8.825244e+00 9.293974e+00 8.856247e+00 8.843933e+00 9.046758e+00 8.278220e+00 8.141762e+00 9.733338e+00 8.766806e+00 7.993794e+00 8.763777e+00
 7.720153e+00 1.056041e+01 1.079721e+01 1.070782e+01 8.268906e+00 1.048853e+01 8.125230e+00 7.497838e+00 8.032760e+00 8.068713e+00 7.830405e+00 8.181548e+00 8.097041e+00 7.688093e+00 7.510929e+00 7.653243e+00 7.468597e+00 7.180771e+00 7.827004e+00 1.108972e+01 1.126154e+01 1.149834e+01 1.140895e+01 8.706640e+00 1.118966e+01 1.103519e+01 1.086741e+01 1.094272e+01 1.097867e+01 8.794943e+00 8.882684e+00 8.798178e+00 8.389230e+00 8.597574e+00 1.102281e+01 8.555242e+00 8.220624e+00 1.100037e+01 9.154820e+00 1.153546e+01 1.177226e+01 1.168287e+01 9.243964e+00 9.254758e+00 1.130911e+01 1.114133e+01 1.121664e+01 1.125260e+01 8.805463e+00 1.136543e+01 1.128092e+01 1.125749e+01 1.108032e+01 1.129673e+01 8.829164e+00 8.757947e+00 1.127429e+01 8.160133e+00 1.080418e+01 1.104098e+01 1.095159e+01 8.512678e+00 8.523472e+00 8.369002e+00 8.201220e+00 8.013131e+00 8.049084e+00 8.337579e+00 8.425320e+00 8.340814e+00 8.317375e+00 7.591620e+00 1.056545e+01 7.834477e+00 7.763260e+00 8.334178e+00 7.035519e+00 7.281436e+00 1.011257e+01 7.354746e+00 7.584271e+00 7.016877e+00 6.787257e+00 6.585632e+00 6.799534e+00 6.781960e+00 6.860581e+00 7.111404e+00 6.834219e+00 6.722958e+00 6.609685e+00 6.806229e+00 6.424029e+00 6.379807e+00 6.827583e+00 6.851301e+00 7.308307e+00 7.423002e+00 7.719119e+00 6.940444e+00 6.897710e+00 6.723371e+00 6.555589e+00 6.630901e+00 6.635504e+00 6.803267e+00 6.823489e+00 6.715052e+00 6.616530e+00 6.380766e+00 6.694153e+00 6.309371e+00 6.238155e+00 6.671707e+00 6.152552e+00 6.359174e+00 6.698101e+00 6.578567e+00 6.249031e+00 6.294015e+00 6.083384e+00 5.893515e+00 6.000672e+00 6.016792e+00 6.046079e+00 6.157874e+00 6.033109e+00 6.016088e+00 5.802771e+00 6.082337e+00 5.769073e+00 5.697067e+00 6.047319e+00 6.308654e+00 6.561037e+00 7.475041e+00 6.837059e+00 6.405760e+00 6.470207e+00 6.237692e+00 6.046568e+00 6.125822e+00 6.209930e+00 6.209225e+00 6.306793e+00 6.222286e+00 6.152445e+00 5.948148e+00 6.228269e+00 5.912128e+00 5.829155e+00 6.200052e+00 6.241423e+00 6.422260e+00 6.777859e+00 6.688468e+00 6.275752e+00 6.301824e+00 6.151969e+00 5.938371e+00 6.043023e+00 6.070838e+00 6.100653e+00 6.195475e+00 6.088485e+00 6.056431e+00 5.859119e+00 6.108017e+00 5.823755e+00 5.734817e+00 6.114789e+00 6.090297e+00 6.305038e+00 6.660556e+00 6.512489e+00 6.193451e+00 6.210068e+00 6.021598e+00 5.853816e+00 5.932791e+00 5.966504e+00 6.006386e+00 6.104743e+00 5.997849e+00 5.955767e+00 5.761592e+00 6.015261e+00 5.721439e+00 5.644840e+00 5.995346e+00 6.213519e+00 6.446347e+00 6.830836e+00 6.666361e+00 6.326397e+00 6.383488e+00 6.185076e+00 5.991204e+00 6.074393e+00 6.117682e+00 6.137178e+00 6.257986e+00 6.144076e+00 6.118773e+00 5.909548e+00 6.189290e+00 5.860526e+00 5.783609e+00 6.150252e+00 5.842719e+00 6.028993e+00 6.339755e+00 6.197738e+00 5.939297e+00 5.948600e+00 5.782948e+00 5.606774e+00 5.683972e+00 5.721942e+00 5.747534e+00 5.840877e+00 5.753097e+00 5.732812e+00 5.550082e+00 5.767139e+00 5.495190e+00 5.422008e+00 5.745786e+00 5.808026e+00 5.991606e+00 6.275770e+00 6.158900e+00 5.905143e+00 5.916317e+00 5.752738e+00 5.577817e+00 5.655372e+00 5.692550e+00 5.718227e+00 5.809626e+00 5.724202e+00 5.707826e+00 5.523829e+00 5.737434e+00 5.468871e+00 5.395639e+00 5.716262e+00 6.306387e+00 6.559158e+00 6.904954e+00 6.791631e+00 6.405898e+00 6.487278e+00 6.248748e+00 6.041390e+00 6.153323e+00 6.186460e+00 6.258115e+00 6.302111e+00 6.212101e+00 6.162118e+00 5.964558e+00 6.236370e+00 5.930050e+00 5.860074e+00 6.220301e+00 5.864958e+00 6.051000e+00 6.344426e+00 6.225193e+00 5.962372e+00 5.970057e+00 5.807703e+00 5.631380e+00 5.709761e+00 5.748102e+00 5.776280e+00 5.869511e+00 5.776624e+00 5.746435e+00 5.561356e+00 5.798864e+00 5.534830e+00 5.461221e+00 5.770449e+00 5.830408e+00 6.013961e+00 6.289971e+00 6.179232e+00 5.922652e+00 5.935210e+00 5.771345e+00 5.597361e+00 5.675920e+00 5.714235e+00 5.740501e+00 5.833474e+00 5.742170e+00 5.713803e+00 5.530452e+00 5.762409e+00 5.500335e+00 5.428124e+00 5.734159e+00 6.390175e+00 6.590525e+00 7.012810e+00 6.923419e+00 6.485555e+00 6.490112e+00 6.306422e+00 6.115532e+00 6.256186e+00 6.273360e+00 6.288119e+00 6.386194e+00 6.267275e+00 6.226431e+00 6.011514e+00 6.258608e+00 5.991665e+00 5.883881e+00 6.295052e+00
 9.819422e+00 9.754673e+00 8.234847e+00 8.675814e+00 8.121039e+00 9.390092e+00 9.479740e+00 1.240588e+01 1.263372e+01 1.263201e+01 1.263441e+01 9.828630e+00 9.763881e+00 8.372214e+00 1.140452e+01 8.562997e+00 1.206773e+01 9.611055e+00 1.020626e+01 1.264293e+01 1.264122e+01 1.264362e+01 9.566943e+00 1.197442e+01 1.109342e+01 1.140623e+01 8.564711e+00 1.206945e+01 9.876171e+00 9.944573e+00 1.264464e+01 1.264293e+01 1.264533e+01 9.364237e+00 9.759096e+00 8.329508e+00 8.731297e+00 8.243426e+00 9.854124e+00 9.484164e+00 1.241030e+01 1.263815e+01 1.263643e+01 1.263883e+01 9.057056e+00 9.138804e+00 8.042397e+00 8.394896e+00 7.981971e+00 9.209901e+00 9.188740e+00 9.773862e+00 1.259604e+01 1.259433e+01 1.259673e+01 9.017948e+00 9.015823e+00 8.001984e+00 8.373399e+00 7.969917e+00 9.195913e+00 9.101908e+00 9.523396e+00 1.258205e+01 1.258034e+01 1.258274e+01 8.660656e+00 8.590708e+00 7.662003e+00 7.987521e+00 7.602751e+00 8.703150e+00 8.712524e+00 9.111968e+00 1.231677e+01 1.010623e+01 1.231746e+01 8.831763e+00 8.776029e+00 7.809182e+00 8.141503e+00 7.763872e+00 8.884392e+00 8.892868e+00 9.295565e+00 1.245068e+01 1.244897e+01 1.245137e+01 8.729206e+00 8.668649e+00 7.721623e+00 8.045041e+00 7.662764e+00 8.779317e+00 8.789044e+00 9.222815e+00 1.237116e+01 1.236944e+01 1.237184e+01 8.568618e+00 8.520479e+00 7.582164e+00 7.900489e+00 7.519275e+00 8.612231e+00 8.635409e+00 9.059924e+00 1.224204e+01 1.224032e+01 1.224272e+01 8.774284e+00 8.715576e+00 7.767268e+00 8.094290e+00 7.710442e+00 8.808089e+00 8.846848e+00 9.287075e+00 1.241093e+01 1.020039e+01 1.241161e+01 7.597172e+00 7.525196e+00 6.622158e+00 6.941731e+00 6.564308e+00 7.628030e+00 7.644363e+00 8.019733e+00 1.131676e+01 1.131505e+01 9.108623e+00 7.347341e+00 7.278697e+00 6.376544e+00 6.694576e+00 6.319207e+00 7.377988e+00 7.394126e+00 7.757847e+00 8.480675e+00 8.601067e+00 8.866871e+00 8.826629e+00 8.803984e+00 7.831961e+00 8.148830e+00 7.758322e+00 8.879611e+00 8.917515e+00 9.367222e+00 1.245723e+01 1.245551e+01 1.245792e+01 7.784471e+00 7.717380e+00 6.809180e+00 7.128437e+00 6.751679e+00 7.813978e+00 7.833508e+00 8.197934e+00 9.291343e+00 9.289627e+00 9.292029e+00 7.527884e+00 7.458410e+00 6.556670e+00 6.875301e+00 6.499802e+00 7.558973e+00 7.574175e+00 7.937420e+00 9.043504e+00 8.531120e+00 1.125302e+01 8.861979e+00 8.817229e+00 7.859668e+00 8.192597e+00 7.800913e+00 8.933463e+00 8.955732e+00 9.361769e+00 1.248562e+01 1.248390e+01 1.248631e+01
 7.997462e+00 9.112152e+00 1.143637e+01 1.140235e+01 1.128445e+01 1.114566e+01 1.124389e+01 1.107976e+01 8.630240e+00 8.614726e+00 8.587159e+00 1.105502e+01 1.112544e+01 7.660695e+00 7.448558e+00 1.096098e+01 8.353225e+00 7.653793e+00 1.095961e+01 8.466022e+00 1.191470e+01 1.203009e+01 1.199607e+01 1.187817e+01 9.530555e+00 1.183761e+01 1.167348e+01 1.143279e+01 1.168067e+01 1.165311e+01 9.439912e+00 9.510334e+00 8.832603e+00 8.475029e+00 1.155470e+01 8.946945e+00 1.103453e+01 1.155333e+01 9.154984e+00 1.209299e+01 1.220838e+01 1.217437e+01 1.205647e+01 1.191767e+01 1.201591e+01 1.185177e+01 1.161108e+01 1.185897e+01 1.183140e+01 1.182703e+01 1.189745e+01 1.121972e+01 8.531215e+00 9.524167e+00 9.125238e+00 9.003995e+00 1.173162e+01 8.228415e+00 1.155193e+01 1.166732e+01 1.163331e+01 1.151541e+01 1.137661e+01 9.266021e+00 1.131071e+01 8.597792e+00 1.131791e+01 9.081514e+00 8.691636e+00 1.135639e+01 8.206435e+00 7.916055e+00 1.119193e+01 8.124569e+00 7.952266e+00 8.981735e+00 6.809228e+00 8.049204e+00 1.063682e+01 8.008471e+00 8.012681e+00 7.588698e+00 1.044435e+01 7.685878e+00 7.371085e+00 7.693072e+00 7.502423e+00 7.587036e+00 7.606399e+00 6.727665e+00 6.587396e+00 7.404016e+00 6.914850e+00 6.736283e+00 7.329247e+00 6.701431e+00 7.799009e+00 1.050873e+01 8.265892e+00 8.147994e+00 7.407081e+00 7.647824e+00 7.394708e+00 7.191937e+00 7.328505e+00 7.659524e+00 7.458948e+00 7.603471e+00 6.537052e+00 6.437375e+00 7.364910e+00 6.675785e+00 6.546579e+00 7.312478e+00 5.959280e+00 6.996353e+00 7.149663e+00 7.048130e+00 6.842410e+00 6.624184e+00 6.814521e+00 6.535589e+00 6.278304e+00 6.592470e+00 6.529446e+00 6.514118e+00 6.608620e+00 5.791575e+00 5.684159e+00 6.402675e+00 5.920450e+00 5.790462e+00 6.429667e+00 6.152123e+00 7.107822e+00 7.825330e+00 7.405806e+00 7.051430e+00 6.830350e+00 6.994028e+00 6.732920e+00 6.440947e+00 6.897729e+00 6.795011e+00 6.708178e+00 6.827222e+00 5.985657e+00 5.876259e+00 6.645668e+00 6.125408e+00 5.986583e+00 6.607785e+00 6.016619e+00 6.921195e+00 7.111667e+00 7.077652e+00 6.895863e+00 6.692628e+00 6.899324e+00 6.616392e+00 6.308668e+00 6.711034e+00 6.575391e+00 6.567572e+00 6.684411e+00 5.852625e+00 5.748041e+00 6.458697e+00 5.990684e+00 5.870611e+00 6.460013e+00 5.880880e+00 6.792364e+00 7.218396e+00 6.931062e+00 6.698087e+00 6.588513e+00 6.692983e+00 6.449759e+00 6.169227e+00 6.486356e+00 6.473019e+00 6.421353e+00 6.528114e+00 5.726986e+00 5.627732e+00 6.319176e+00 5.859310e+00 5.729261e+00 6.307123e+00 6.062939e+00 7.099083e+00 7.763062e+00 7.729047e+00 6.923969e+00 6.795153e+00 6.917251e+00 6.702181e+00 6.366358e+00 6.688963e+00 6.640639e+00 6.620298e+00 6.774933e+00 5.916140e+00 5.823295e+00 6.522810e+00 6.041131e+00 5.905950e+00 6.521438e+00 5.574168e+00 6.371888e+00 6.531010e+00 6.495472e+00 6.311625e+00 6.155908e+00 6.267688e+00 6.082710e+00 5.830889e+00 6.091659e+00 6.061406e+00 6.059204e+00 6.135457e+00 5.433028e+00 5.336543e+00 5.955970e+00 5.539618e+00 5.414798e+00 5.955891e+00 5.536916e+00 6.309471e+00 6.486478e+00 6.423700e+00 6.273134e+00 6.113763e+00 6.223383e+00 6.041984e+00 5.789544e+00 6.047107e+00 6.019795e+00 6.013356e+00 6.091402e+00 5.393300e+00 5.299529e+00 5.913462e+00 5.501611e+00 5.378182e+00 5.913631e+00 6.156918e+00 7.173285e+00 7.573862e+00 7.225062e+00 7.019342e+00 6.869356e+00 7.022803e+00 6.784505e+00 6.490158e+00 6.783577e+00 6.735598e+00 6.817086e+00 6.860327e+00 5.994995e+00 5.887209e+00 6.665724e+00 6.152131e+00 6.005929e+00 6.648833e+00 5.607496e+00 6.403758e+00 6.588231e+00 6.520278e+00 6.357756e+00 6.198771e+00 6.306062e+00 6.125580e+00 5.865570e+00 6.134230e+00 6.101598e+00 6.099470e+00 6.170796e+00 5.456491e+00 5.357934e+00 6.002152e+00 5.591242e+00 5.464608e+00 5.994500e+00 5.563828e+00 6.349730e+00 6.540300e+00 6.460678e+00 6.307163e+00 6.144213e+00 6.254792e+00 6.075456e+00 5.817983e+00 6.082828e+00 6.052449e+00 6.050190e+00 6.122703e+00 5.410831e+00 5.315012e+00 5.950640e+00 5.541247e+00 5.417065e+00 5.947366e+00 6.247245e+00 7.232456e+00 7.896435e+00 1.007125e+01 7.284914e+00 6.928526e+00 7.081974e+00 6.835554e+00 6.563332e+00 6.925033e+00 6.866116e+00 6.784634e+00 6.932170e+00 6.063269e+00 5.960496e+00 6.690596e+00 6.202096e+00 6.067631e+00 6.742473e+00
 1.252016e+01 1.256575e+01 1.256712e+01 1.255926e+01 9.882991e+00 9.065040e+00 9.555674e+00 9.315662e+00 9.168145e+00 9.384246e+00 8.668156e+00 8.721059e+00 1.002870e+01 9.338131e+00 8.596481e+00 1.171762e+01 1.257321e+01 1.261880e+01 1.262017e+01 1.261231e+01 1.214486e+01 9.577697e+00 9.872124e+00 9.632112e+00 1.181553e+01 9.700696e+00 9.079791e+00 9.322698e+00 1.229057e+01 1.186341e+01 8.717048e+00 1.177067e+01 1.258334e+01 1.262893e+01 1.263030e+01 1.262244e+01 1.215499e+01 1.179665e+01 1.209108e+01 1.185107e+01 9.616830e+00 1.191965e+01 9.089918e+00 9.332825e+00 1.230070e+01 9.401307e+00 1.144667e+01 9.571972e+00 1.254536e+01 1.259096e+01 1.259233e+01 1.258447e+01 9.908194e+00 9.164343e+00 1.205310e+01 9.604267e+00 9.315456e+00 9.672851e+00 8.929838e+00 8.909344e+00 1.226273e+01 9.626736e+00 8.621684e+00 9.074391e+00 1.232414e+01 1.236974e+01 1.237111e+01 1.236325e+01 9.301466e+00 8.780042e+00 9.237550e+00 8.717038e+00 8.680436e+00 8.849513e+00 8.307046e+00 8.369360e+00 9.373074e+00 8.783528e+00 8.201639e+00 8.673952e+00 1.225880e+01 1.230439e+01 1.230576e+01 1.229790e+01 9.236121e+00 8.567135e+00 9.098105e+00 8.651692e+00 8.615091e+00 8.747458e+00 8.274877e+00 8.223561e+00 9.307729e+00 8.621723e+00 8.112105e+00 8.570233e+00 8.970784e+00 1.148860e+01 1.148998e+01 9.273289e+00 8.075392e+00 7.635251e+00 7.962227e+00 7.660804e+00 7.638352e+00 7.729388e+00 7.347431e+00 7.307881e+00 8.193783e+00 7.669306e+00 7.207512e+00 7.589140e+00 9.570102e+00 1.182452e+01 1.182589e+01 1.181803e+01 8.475748e+00 7.982214e+00 8.400641e+00 8.050749e+00 8.009482e+00 8.100171e+00 7.703760e+00 7.673339e+00 8.591315e+00 8.044000e+00 7.565574e+00 7.968161e+00 9.094295e+00 1.161212e+01 1.161349e+01 9.396800e+00 8.161219e+00 7.742374e+00 8.115633e+00 7.797776e+00 7.764242e+00 7.887766e+00 7.470267e+00 7.445446e+00 8.378910e+00 7.805388e+00 7.343223e+00 7.717782e+00 8.464065e+00 1.134047e+01 1.134184e+01 1.133398e+01 7.878009e+00 7.447817e+00 7.773772e+00 7.504426e+00 7.474761e+00 7.583451e+00 7.184369e+00 7.156963e+00 8.045650e+00 7.507459e+00 7.054767e+00 7.420814e+00 9.195119e+00 1.171294e+01 9.505485e+00 1.170645e+01 8.228975e+00 7.859586e+00 8.179180e+00 7.892144e+00 7.879643e+00 7.990214e+00 7.578212e+00 7.562240e+00 8.445435e+00 7.937902e+00 7.452758e+00 7.851363e+00 7.383106e+00 7.767875e+00 7.891354e+00 7.493556e+00 6.782962e+00 6.403291e+00 6.711361e+00 6.460950e+00 6.433631e+00 6.529294e+00 6.158909e+00 6.137739e+00 6.945662e+00 6.492195e+00 6.047670e+00 6.385862e+00 7.132784e+00 7.543313e+00 8.004293e+00 7.357603e+00 6.616294e+00 6.244682e+00 6.550141e+00 6.301875e+00 6.276094e+00 6.372124e+00 6.003589e+00 5.982920e+00 6.776083e+00 6.333138e+00 5.895564e+00 6.229086e+00 1.179848e+01 1.184408e+01 1.184545e+01 1.183759e+01 8.442867e+00 7.992156e+00 8.326159e+00 8.059850e+00 8.034440e+00 8.119728e+00 7.739832e+00 7.704787e+00 8.685036e+00 8.072040e+00 7.583005e+00 8.000039e+00 7.526513e+00 7.824169e+00 8.285150e+00 8.013886e+00 6.916721e+00 6.539303e+00 6.848172e+00 6.594960e+00 6.567004e+00 6.668594e+00 6.305806e+00 6.284449e+00 7.080502e+00 6.615451e+00 6.173461e+00 6.525418e+00 7.280889e+00 1.032003e+01 7.849178e+00 7.594050e+00 6.731926e+00 6.359456e+00 6.664834e+00 6.414826e+00 6.389550e+00 6.488168e+00 6.124831e+00 6.106163e+00 6.883632e+00 6.431687e+00 5.997041e+00 6.342261e+00 1.188767e+01 1.193326e+01 1.193463e+01 1.192677e+01 8.532049e+00 8.127290e+00 8.509379e+00 8.159488e+00 8.123622e+00 8.269711e+00 7.817257e+00 7.789541e+00 8.774217e+00 8.167836e+00 7.689066e+00 8.102106e+00
 7.125367e+00 6.910088e+00 7.220059e+00 7.127658e+00 6.858976e+00 6.820240e+00 7.640472e+00 7.775919e+00 7.253570e+00 7.912334e+00 7.899396e+00 1.015174e+01 1.024609e+01 7.896132e+00 7.725652e+00 7.535855e+00 7.939737e+00 7.971992e+00 7.784728e+00 7.611890e+00 1.026125e+01 1.037502e+01 8.073790e+00 7.660285e+00 1.026039e+01 8.323202e+00 1.066747e+01 1.053063e+01 1.080389e+01 8.582127e+00 1.083447e+01 8.719993e+00 1.078769e+01 1.088061e+01 1.069081e+01 1.083129e+01 1.086355e+01 1.067628e+01 8.126367e+00 1.057952e+01 1.069329e+01 8.392060e+00 8.174762e+00 1.057866e+01 1.085030e+01 1.098574e+01 8.640079e+00 1.112216e+01 1.110922e+01 1.115274e+01 1.124709e+01 1.110596e+01 8.990053e+00 1.100908e+01 1.114956e+01 1.118182e+01 1.099455e+01 7.346361e+00 7.080022e+00 7.318945e+00 7.152444e+00 7.272649e+00 7.589824e+00 7.861465e+00 7.996913e+00 7.860073e+00 8.133328e+00 8.120390e+00 8.163907e+00 1.046708e+01 1.032595e+01 1.041887e+01 8.020250e+00 8.160730e+00 1.040181e+01 1.021455e+01 6.101426e+00 6.082354e+00 6.216530e+00 6.132250e+00 6.170233e+00 6.087725e+00 6.567145e+00 6.591274e+00 6.474303e+00 7.086275e+00 7.073337e+00 7.380256e+00 7.089096e+00 6.873865e+00 7.426396e+00 7.236599e+00 6.828489e+00 7.023825e+00 6.762461e+00 6.040780e+00 5.971966e+00 6.208315e+00 6.018941e+00 6.096573e+00 6.002062e+00 6.326952e+00 6.561414e+00 6.325560e+00 6.727426e+00 6.714488e+00 7.306596e+00 7.137543e+00 6.681627e+00 6.893127e+00 6.584752e+00 6.725232e+00 6.950165e+00 6.599820e+00 5.556746e+00 5.537272e+00 5.667289e+00 5.568382e+00 5.632256e+00 5.540685e+00 5.845351e+00 6.021987e+00 5.835952e+00 6.169429e+00 6.132128e+00 6.177653e+00 6.300735e+00 6.137386e+00 6.232663e+00 6.003049e+00 6.263800e+00 6.242560e+00 5.993042e+00 5.667462e+00 5.663178e+00 5.793315e+00 5.691299e+00 5.734581e+00 5.643303e+00 5.980287e+00 6.109963e+00 5.947196e+00 6.327239e+00 6.280002e+00 6.376768e+00 6.494981e+00 6.257383e+00 6.446772e+00 6.152546e+00 6.339122e+00 6.405846e+00 6.159982e+00 5.594346e+00 5.572553e+00 5.696578e+00 5.598978e+00 5.664447e+00 5.576749e+00 5.886065e+00 6.035248e+00 5.875197e+00 6.213362e+00 6.172061e+00 6.240079e+00 6.414994e+00 6.179824e+00 6.332315e+00 6.067108e+00 6.249228e+00 6.339744e+00 6.042123e+00 5.525766e+00 5.497368e+00 5.623949e+00 5.527692e+00 5.575281e+00 5.504747e+00 5.800518e+00 5.958783e+00 5.793114e+00 6.097785e+00 6.089019e+00 6.137108e+00 6.266460e+00 6.084322e+00 6.209793e+00 5.971059e+00 6.150835e+00 6.192731e+00 5.967592e+00 5.637842e+00 5.622673e+00 5.755259e+00 5.628859e+00 5.696757e+00 5.613497e+00 5.905098e+00 6.070808e+00 5.919292e+00 6.267265e+00 6.229207e+00 6.310857e+00 6.450868e+00 6.214333e+00 6.338218e+00 6.074253e+00 6.261585e+00 6.293840e+00 6.090147e+00 5.340549e+00 5.321375e+00 5.438389e+00 5.341415e+00 5.389130e+00 5.319535e+00 5.602134e+00 5.744992e+00 5.601048e+00 5.892862e+00 5.876578e+00 5.930474e+00 6.038741e+00 5.873962e+00 5.985421e+00 5.769540e+00 5.920391e+00 5.953415e+00 5.754574e+00 5.318440e+00 5.298817e+00 5.415203e+00 5.320899e+00 5.368167e+00 5.298109e+00 5.577374e+00 5.719510e+00 5.576657e+00 5.867502e+00 5.851002e+00 5.896834e+00 6.004957e+00 5.849982e+00 5.954577e+00 5.744684e+00 5.894015e+00 5.927312e+00 5.728355e+00 5.693637e+00 5.656272e+00 5.784277e+00 5.688154e+00 5.734259e+00 5.667132e+00 5.983392e+00 6.139131e+00 5.966855e+00 6.288666e+00 6.329332e+00 6.372849e+00 6.501041e+00 6.255481e+00 6.401897e+00 6.191688e+00 6.390844e+00 6.467121e+00 6.144077e+00 5.359738e+00 5.340452e+00 5.457969e+00 5.362184e+00 5.410598e+00 5.339525e+00 5.623569e+00 5.765366e+00 5.621438e+00 5.915043e+00 5.906421e+00 5.955676e+00 6.057653e+00 5.897108e+00 5.995443e+00 5.794514e+00 5.947634e+00 5.994935e+00 5.778371e+00 5.333910e+00 5.314376e+00 5.432467e+00 5.336952e+00 5.383707e+00 5.313269e+00 5.594824e+00 5.738354e+00 5.593325e+00 5.882112e+00 5.871816e+00 5.916856e+00 6.024292e+00 5.867040e+00 5.965644e+00 5.763143e+00 5.917245e+00 5.956707e+00 5.746744e+00 5.738573e+00 5.694698e+00 5.824559e+00 5.751320e+00 5.786968e+00 5.699872e+00 6.005545e+00 6.182476e+00 6.028654e+00 6.406338e+00 6.350587e+00 6.378584e+00 6.562617e+00 6.421486e+00 6.483058e+00 6.192694e+00 6.465091e+00 6.423182e+00 6.196268e+00
 1.016047e+01 1.263201e+01 1.256851e+01 9.468691e+00 9.792261e+00 9.394649e+00 9.504988e+00 9.628375e+00 8.833360e+00 1.131404e+01 9.878208e+00 9.343823e+00 1.104442e+01 9.623281e+00 1.264190e+01 1.043239e+01 1.257772e+01 9.853325e+00 9.923576e+00 1.216127e+01 1.198642e+01 1.002309e+01 1.143690e+01 9.114426e+00 1.000952e+01 1.156186e+01 8.844800e+00 9.917678e+00 1.264362e+01 1.264293e+01 1.010720e+01 9.855039e+00 1.239752e+01 1.216299e+01 9.779311e+00 1.002481e+01 1.143862e+01 1.132497e+01 1.248346e+01 1.156357e+01 1.105534e+01 1.018279e+01 1.263712e+01 1.263643e+01 1.257293e+01 9.726433e+00 1.239102e+01 1.215649e+01 1.198164e+01 9.632799e+00 1.143212e+01 8.846240e+00 1.247697e+01 8.962738e+00 8.329346e+00 9.537467e+00 1.259501e+01 1.259433e+01 1.032200e+01 9.521247e+00 9.876687e+00 9.905558e+00 9.128589e+00 9.322865e+00 8.503985e+00 8.331735e+00 9.840527e+00 8.594470e+00 7.985661e+00 9.409505e+00 1.258102e+01 1.258034e+01 9.620832e+00 9.266509e+00 9.438920e+00 9.133803e+00 8.958953e+00 9.296205e+00 8.528371e+00 8.387539e+00 1.021205e+01 8.832545e+00 8.048121e+00 9.401755e+00 9.721408e+00 1.231506e+01 9.249135e+00 8.897784e+00 9.030277e+00 8.758115e+00 8.582647e+00 8.892315e+00 8.044534e+00 7.994671e+00 9.293429e+00 8.200233e+00 7.660378e+00 8.998440e+00 1.024083e+01 1.244897e+01 9.523305e+00 9.102137e+00 9.249288e+00 8.913796e+00 8.742842e+00 9.014544e+00 8.192642e+00 8.085594e+00 9.414667e+00 8.371442e+00 7.815968e+00 9.197321e+00 1.237013e+01 1.236944e+01 9.372431e+00 9.001766e+00 9.081098e+00 8.826566e+00 8.652212e+00 8.951915e+00 8.076807e+00 7.991637e+00 9.270700e+00 8.267618e+00 7.713907e+00 9.101488e+00 1.224101e+01 1.224032e+01 9.389808e+00 8.876171e+00 8.988545e+00 8.700539e+00 8.491434e+00 8.751631e+00 7.931755e+00 7.839982e+00 9.153583e+00 8.126531e+00 7.549081e+00 8.965196e+00 1.240990e+01 1.240921e+01 9.470876e+00 9.134917e+00 9.186839e+00 8.922905e+00 8.680028e+00 8.978839e+00 8.161966e+00 8.066121e+00 9.418933e+00 8.280633e+00 7.726433e+00 9.129053e+00 9.106907e+00 9.106221e+00 8.306920e+00 7.916753e+00 7.982356e+00 7.718861e+00 7.536500e+00 7.820230e+00 7.021809e+00 6.943106e+00 8.068303e+00 7.093282e+00 6.579324e+00 8.006707e+00 1.107398e+01 8.353800e+00 8.104818e+00 7.722166e+00 7.743768e+00 7.479409e+00 7.297160e+00 7.566495e+00 6.799394e+00 6.702652e+00 7.831973e+00 6.848761e+00 6.333246e+00 7.764374e+00 1.245620e+01 1.245551e+01 9.605002e+00 9.234874e+00 9.289606e+00 8.979665e+00 8.768440e+00 9.106940e+00 8.158424e+00 8.072244e+00 9.284285e+00 8.455659e+00 7.874372e+00 9.192439e+00 9.290313e+00 1.149845e+01 8.548926e+00 8.120353e+00 8.204555e+00 7.937996e+00 7.753009e+00 7.993218e+00 7.150274e+00 7.035980e+00 8.384721e+00 7.391453e+00 6.937174e+00 8.175617e+00 1.125130e+01 8.656280e+00 8.213426e+00 7.865767e+00 7.942270e+00 7.679112e+00 7.479088e+00 7.728941e+00 6.900619e+00 6.783365e+00 8.178051e+00 7.250759e+00 6.620955e+00 7.947293e+00 1.248459e+01 1.248390e+01 9.558241e+00 9.125310e+00 9.247398e+00 8.999533e+00 8.805298e+00 9.033418e+00 8.296569e+00 8.177415e+00 9.385163e+00 8.383471e+00 7.889951e+00 9.201427e+00
 1.026382e+01 8.235667e+00 8.395845e+00 1.056209e+01 1.044029e+01 8.143782e+00 7.860636e+00 1.033991e+01 1.023779e+01 1.030818e+01 7.826399e+00 1.028875e+01 8.103855e+00 7.308797e+00 6.951851e+00 1.018498e+01 6.797345e+00 6.790418e+00 1.032282e+01 1.096733e+01 1.114801e+01 1.130818e+01 1.126561e+01 1.114381e+01 1.105612e+01 1.103638e+01 1.104343e+01 1.094131e+01 1.101170e+01 1.100214e+01 8.783439e+00 1.101619e+01 8.471920e+00 8.233553e+00 8.679673e+00 7.707260e+00 7.636442e+00 1.102634e+01 1.126018e+01 1.144085e+01 1.160103e+01 1.155845e+01 1.143665e+01 1.134897e+01 1.132922e+01 1.133627e+01 1.123415e+01 9.095720e+00 1.129499e+01 1.128511e+01 1.130904e+01 8.764767e+00 8.526399e+00 8.972519e+00 8.459715e+00 8.125496e+00 1.131918e+01 1.050212e+01 1.068279e+01 1.084297e+01 1.080039e+01 1.067859e+01 1.059091e+01 1.057116e+01 1.057821e+01 1.047609e+01 8.337658e+00 1.053693e+01 8.054822e+00 1.055098e+01 8.006705e+00 7.146350e+00 1.042328e+01 7.190985e+00 7.028717e+00 1.056112e+01 9.619694e+00 7.206033e+00 7.488318e+00 7.709143e+00 7.323941e+00 6.951067e+00 7.479913e+00 7.027354e+00 6.874174e+00 7.069726e+00 7.060167e+00 6.857613e+00 6.881543e+00 6.470943e+00 6.155463e+00 6.710046e+00 6.029889e+00 5.974215e+00 9.678699e+00 7.059998e+00 6.955484e+00 7.400850e+00 7.358273e+00 7.114366e+00 6.863599e+00 6.790326e+00 6.821307e+00 6.695256e+00 6.908157e+00 7.094806e+00 6.837663e+00 6.861593e+00 6.340661e+00 6.024249e+00 6.622578e+00 5.949493e+00 5.869433e+00 6.780287e+00 6.169534e+00 6.461185e+00 6.621363e+00 6.832105e+00 6.442476e+00 6.236888e+00 6.187182e+00 6.241529e+00 6.111045e+00 6.205938e+00 6.160550e+00 6.136455e+00 6.185933e+00 5.783396e+00 5.517692e+00 6.015961e+00 5.443413e+00 5.367664e+00 6.224440e+00 6.366373e+00 6.622197e+00 6.849894e+00 9.526810e+00 6.530175e+00 6.421319e+00 6.323892e+00 6.360004e+00 6.257883e+00 6.310172e+00 6.350245e+00 6.314192e+00 6.327787e+00 5.920875e+00 5.635638e+00 6.172742e+00 5.579287e+00 5.495315e+00 6.342915e+00 6.183514e+00 6.396521e+00 6.714313e+00 6.647804e+00 6.474785e+00 6.275574e+00 6.290243e+00 6.309295e+00 6.167855e+00 6.219002e+00 6.215215e+00 6.191854e+00 6.229269e+00 5.826908e+00 5.557001e+00 6.066570e+00 5.486460e+00 5.410317e+00 6.265212e+00 6.070430e+00 6.341407e+00 6.604282e+00 6.530355e+00 6.290652e+00 6.178604e+00 6.177451e+00 6.163975e+00 6.033788e+00 6.130382e+00 6.106587e+00 6.110948e+00 6.124940e+00 5.729435e+00 5.472064e+00 5.971635e+00 5.407418e+00 5.331221e+00 6.159698e+00 6.245800e+00 6.466124e+00 6.811785e+00 6.820267e+00 6.470896e+00 6.351943e+00 6.292879e+00 6.296283e+00 6.237128e+00 6.280526e+00 6.275624e+00 6.252629e+00 6.312016e+00 5.863552e+00 5.615536e+00 6.096524e+00 5.520270e+00 5.441121e+00 6.299822e+00 5.826604e+00 6.027721e+00 6.217766e+00 6.157718e+00 6.021139e+00 5.924977e+00 5.903305e+00 5.909302e+00 5.798416e+00 5.873601e+00 5.860500e+00 5.852421e+00 5.883894e+00 5.539731e+00 5.289672e+00 5.738378e+00 5.206675e+00 5.134121e+00 5.889714e+00 5.796096e+00 5.990507e+00 6.176159e+00 6.120466e+00 5.987316e+00 5.892300e+00 5.874996e+00 5.876429e+00 5.768382e+00 5.841919e+00 5.832284e+00 5.821738e+00 5.850961e+00 5.512417e+00 5.270206e+00 5.711049e+00 5.183272e+00 5.111445e+00 5.858440e+00 6.339869e+00 6.585736e+00 7.367902e+00 6.939815e+00 6.692856e+00 6.397392e+00 6.360293e+00 6.341731e+00 6.270574e+00 6.359745e+00 6.321073e+00 6.327297e+00 6.335127e+00 5.907219e+00 5.635197e+00 6.202774e+00 5.591559e+00 5.520741e+00 6.389904e+00 5.847273e+00 6.042699e+00 6.238352e+00 6.182627e+00 6.036481e+00 5.943261e+00 5.918536e+00 5.933231e+00 5.820647e+00 5.899217e+00 5.890044e+00 5.878425e+00 5.897491e+00 5.539448e+00 5.293583e+00 5.774186e+00 5.250505e+00 5.177087e+00 5.912739e+00 5.814219e+00 6.006791e+00 6.193373e+00 6.145494e+00 6.002404e+00 5.907622e+00 5.885217e+00 5.895697e+00 5.788288e+00 5.863773e+00 5.855286e+00 5.843890e+00 5.864002e+00 5.509520e+00 5.266232e+00 5.741033e+00 5.219300e+00 5.146883e+00 5.877465e+00 6.397611e+00 6.733626e+00 6.893804e+00 6.783708e+00 6.601268e+00 6.465230e+00 6.436514e+00 6.629047e+00 6.360394e+00 6.389540e+00 6.367978e+00 6.352752e+00 6.425302e+00 5.992307e+00 5.699752e+00 6.219923e+00 5.623778e+00 5.546569e+00 6.435446e+00
 7.378359e+00 7.768459e+00 7.659196e+00 7.705059e+00 7.637644e+00 1.056301e+01 7.917590e+00 8.323619e+00 1.105195e+01 1.107469e+01 8.597995e+00 1.113058e+01 1.110533e+01 1.113914e+01 8.534045e+00 1.061743e+01 8.565119e+00 7.665476e+00 8.666941e+00 7.684992e+00 8.982268e+00 1.108183e+01 1.112769e+01 8.851453e+00 9.019408e+00 1.117714e+01 1.119766e+01 1.171717e+01 1.173991e+01 1.173544e+01 1.179580e+01 1.177055e+01 1.180436e+01 1.140809e+01 1.128265e+01 1.143916e+01 1.099913e+01 1.154099e+01 8.270687e+00 1.141820e+01 9.100115e+00 1.135480e+01 9.078563e+00 9.246517e+00 1.140425e+01 9.215947e+00 1.194428e+01 1.196702e+01 1.196255e+01 1.202291e+01 1.199766e+01 1.203147e+01 1.163520e+01 1.150976e+01 1.166627e+01 9.017414e+00 1.176809e+01 7.426961e+00 8.561858e+00 7.992987e+00 8.038850e+00 7.971435e+00 1.080782e+01 8.547908e+00 8.057759e+00 1.129676e+01 9.110677e+00 1.131503e+01 1.137539e+01 1.135014e+01 1.138395e+01 1.098768e+01 8.653416e+00 8.809928e+00 1.057872e+01 1.112058e+01 6.065313e+00 6.958505e+00 6.798023e+00 6.919037e+00 6.790981e+00 6.995645e+00 6.850522e+00 6.901184e+00 7.823297e+00 8.109443e+00 8.104971e+00 1.037416e+01 1.034890e+01 1.038272e+01 7.392111e+00 7.192573e+00 7.423185e+00 6.715322e+00 1.011934e+01 5.958349e+00 6.736954e+00 6.737245e+00 6.807039e+00 6.630630e+00 6.883647e+00 6.723005e+00 6.789186e+00 7.974700e+00 7.734043e+00 1.020180e+01 8.053334e+00 1.023691e+01 8.061893e+00 7.087435e+00 6.853003e+00 7.118508e+00 6.511220e+00 7.338909e+00 5.353865e+00 6.088823e+00 5.960086e+00 5.997847e+00 5.932145e+00 6.132004e+00 6.069564e+00 6.073881e+00 6.888648e+00 7.074474e+00 6.833524e+00 7.130364e+00 6.868630e+00 7.064822e+00 6.313172e+00 6.174085e+00 6.356294e+00 5.838904e+00 6.471715e+00 5.503077e+00 6.249620e+00 6.144298e+00 6.209562e+00 6.105526e+00 6.302029e+00 6.253508e+00 6.262217e+00 6.971113e+00 7.136368e+00 7.042915e+00 7.651866e+00 7.241102e+00 7.397023e+00 6.523368e+00 6.343111e+00 6.527092e+00 6.014082e+00 6.625808e+00 5.393272e+00 6.137499e+00 6.023471e+00 6.078036e+00 6.000803e+00 6.198617e+00 6.130308e+00 6.153828e+00 6.827811e+00 6.901775e+00 6.988753e+00 7.174274e+00 7.074919e+00 7.304940e+00 6.410657e+00 6.231644e+00 6.445377e+00 5.888063e+00 6.511369e+00 5.290878e+00 6.028359e+00 5.908066e+00 5.948437e+00 5.883658e+00 6.076478e+00 6.007807e+00 6.035738e+00 6.812830e+00 6.760424e+00 6.722110e+00 6.958983e+00 6.842279e+00 7.214808e+00 6.244563e+00 6.104424e+00 6.294198e+00 5.786466e+00 6.405495e+00 5.436264e+00 6.237906e+00 6.071422e+00 6.138677e+00 6.061919e+00 6.264678e+00 6.192382e+00 6.204705e+00 7.062139e+00 6.966305e+00 6.862819e+00 7.022194e+00 7.575127e+00 7.345538e+00 6.427943e+00 6.249854e+00 6.464043e+00 5.954924e+00 6.580701e+00 5.042721e+00 5.735586e+00 5.621890e+00 5.670707e+00 5.600064e+00 5.772726e+00 5.722757e+00 5.744729e+00 6.315689e+00 6.359818e+00 6.349647e+00 6.441612e+00 6.400956e+00 6.451602e+00 5.960081e+00 5.824204e+00 6.009102e+00 5.548852e+00 6.118747e+00 5.012562e+00 5.702156e+00 5.589170e+00 5.636709e+00 5.567441e+00 5.740501e+00 5.686858e+00 5.708142e+00 6.274952e+00 6.298724e+00 6.298188e+00 6.383791e+00 6.339690e+00 6.391052e+00 5.923985e+00 5.794310e+00 5.965323e+00 5.515897e+00 6.093334e+00 5.516197e+00 6.265539e+00 6.154191e+00 6.196112e+00 6.121616e+00 6.296651e+00 6.285333e+00 6.272109e+00 7.004937e+00 7.057279e+00 7.215889e+00 7.202149e+00 7.373102e+00 7.284808e+00 6.569773e+00 6.359267e+00 6.651782e+00 6.010979e+00 6.682257e+00 5.069572e+00 5.767140e+00 5.652279e+00 5.701801e+00 5.630271e+00 5.806612e+00 5.753642e+00 5.774627e+00 6.360689e+00 6.397042e+00 6.382166e+00 6.478073e+00 6.428765e+00 6.532129e+00 6.018075e+00 5.892362e+00 6.028053e+00 5.561958e+00 6.135548e+00 5.034566e+00 5.727814e+00 5.615399e+00 5.660845e+00 5.591893e+00 5.767235e+00 5.712475e+00 5.735103e+00 6.300878e+00 6.329760e+00 6.326932e+00 6.414948e+00 6.381495e+00 6.423506e+00 5.971294e+00 5.844311e+00 5.982404e+00 5.523161e+00 6.090126e+00 5.572672e+00 6.360782e+00 6.217261e+00 6.263124e+00 6.193140e+00 6.431692e+00 6.351489e+00 6.333094e+00 7.172689e+00 7.195434e+00 7.048453e+00 7.251323e+00 7.226069e+00 7.719491e+00 6.582435e+00 6.406271e+00 6.629608e+00 6.076883e+00 6.710674e+00
 1.243822e+01 9.717723e+00 8.252380e+00 8.569329e+00 7.935586e+00 1.200323e+01 1.255888e+01 1.263098e+01 1.263338e+01 1.244743e+01 1.193576e+01 8.675388e+00 8.917254e+00 8.054347e+00 1.201243e+01 1.256809e+01 1.264019e+01 1.264259e+01 1.244915e+01 1.193747e+01 8.940503e+00 1.139119e+01 8.109589e+00 1.201415e+01 1.256980e+01 1.264190e+01 1.264430e+01 1.244265e+01 9.722147e+00 8.423336e+00 8.716262e+00 7.947408e+00 1.200765e+01 1.256330e+01 1.263540e+01 1.263780e+01 1.240054e+01 9.077923e+00 8.109631e+00 8.388324e+00 7.764425e+00 9.493317e+00 1.252120e+01 1.259330e+01 1.259570e+01 1.238655e+01 9.027226e+00 8.057890e+00 8.348537e+00 7.744574e+00 9.283122e+00 1.250721e+01 1.257931e+01 1.258171e+01 9.259110e+00 8.580751e+00 7.715959e+00 7.976257e+00 7.420626e+00 8.648813e+00 9.573493e+00 1.231403e+01 1.231643e+01 9.782956e+00 8.752415e+00 7.870776e+00 8.127248e+00 7.569911e+00 8.849946e+00 1.237584e+01 1.244794e+01 1.245034e+01 9.255160e+00 8.629552e+00 7.776623e+00 8.038602e+00 7.480704e+00 8.738237e+00 9.576817e+00 1.236841e+01 1.237081e+01 9.141560e+00 8.486376e+00 7.636213e+00 7.891084e+00 7.340467e+00 8.567764e+00 9.336378e+00 1.003047e+01 1.224169e+01 9.384613e+00 8.691987e+00 7.818806e+00 8.084484e+00 7.526274e+00 8.789335e+00 9.741747e+00 1.240818e+01 1.241058e+01 8.043342e+00 7.485746e+00 6.679151e+00 6.925667e+00 6.392554e+00 7.565945e+00 8.235554e+00 8.841792e+00 9.107593e+00 7.785739e+00 7.237408e+00 6.433734e+00 6.678893e+00 6.147636e+00 7.317302e+00 7.949524e+00 8.314851e+00 8.406232e+00 9.593296e+00 8.795789e+00 7.881676e+00 8.136261e+00 7.575537e+00 8.864002e+00 9.910158e+00 1.245449e+01 1.245689e+01 8.244294e+00 7.679283e+00 6.865929e+00 7.113389e+00 6.578258e+00 7.759811e+00 8.451634e+00 1.149743e+01 9.290999e+00 7.984931e+00 7.421790e+00 6.613575e+00 6.859957e+00 6.326956e+00 7.500848e+00 8.146318e+00 8.581152e+00 1.125199e+01 9.621686e+00 8.824179e+00 7.914255e+00 8.175730e+00 7.610341e+00 8.921612e+00 1.020195e+01 1.248288e+01 1.248528e+01
 8.240508e+00 7.931589e+00 7.709135e+00 7.882774e+00 7.653160e+00 8.072242e+00 8.122932e+00 8.410260e+00 9.255070e+00 1.155177e+01 1.152830e+01 1.157580e+01 1.157876e+01 1.152924e+01 1.151397e+01 1.137152e+01 8.917140e+00 1.157088e+01 1.157154e+01 8.281567e+00 1.127033e+01 8.809453e+00 1.110294e+01 8.519674e+00 9.083579e+00 8.870867e+00 1.155632e+01 1.201562e+01 1.210350e+01 1.208003e+01 1.212753e+01 1.213049e+01 1.208097e+01 1.206570e+01 9.714422e+00 1.194110e+01 1.212261e+01 1.212327e+01 8.948974e+00 9.218242e+00 8.966191e+00 9.050849e+00 1.114864e+01 1.144914e+01 9.291007e+00 9.240834e+00 1.217236e+01 1.226024e+01 1.223677e+01 1.228426e+01 1.228722e+01 1.223771e+01 1.222244e+01 1.207999e+01 1.209783e+01 1.227935e+01 1.228000e+01 8.000796e+00 1.093850e+01 8.214220e+00 8.176770e+00 7.940576e+00 8.292139e+00 8.342829e+00 8.556057e+00 1.168379e+01 1.177167e+01 1.174820e+01 1.179569e+01 1.179865e+01 1.174914e+01 1.173387e+01 1.159142e+01 1.160926e+01 1.179078e+01 1.179143e+01 6.632428e+00 7.064070e+00 6.701042e+00 6.805053e+00 6.728318e+00 7.006525e+00 7.136835e+00 7.350063e+00 8.448191e+00 1.074490e+01 1.072142e+01 1.076892e+01 1.077188e+01 1.072236e+01 1.070709e+01 1.056464e+01 8.373663e+00 1.076400e+01 1.076466e+01 6.499382e+00 6.880872e+00 6.570560e+00 6.650854e+00 6.564940e+00 6.885855e+00 6.883051e+00 7.176844e+00 1.052217e+01 1.061005e+01 8.114349e+00 1.063408e+01 8.428210e+00 8.115290e+00 7.977915e+00 7.710302e+00 7.853310e+00 1.062916e+01 8.157587e+00 5.732054e+00 6.028773e+00 5.747350e+00 5.840730e+00 5.721179e+00 6.054982e+00 6.094519e+00 6.335083e+00 7.001996e+00 9.920689e+00 7.139797e+00 7.276278e+00 7.190256e+00 7.111141e+00 7.008051e+00 6.801158e+00 6.767187e+00 7.467570e+00 7.346117e+00 5.923430e+00 6.249262e+00 5.958936e+00 6.059746e+00 5.931969e+00 6.258335e+00 6.313792e+00 6.559868e+00 7.225708e+00 7.891775e+00 7.604898e+00 7.915798e+00 7.655357e+00 7.409632e+00 7.394364e+00 7.007247e+00 7.025095e+00 7.525375e+00 7.911538e+00 5.790459e+00 6.091944e+00 5.817183e+00 5.906628e+00 5.793102e+00 6.136828e+00 6.165352e+00 6.401891e+00 7.104201e+00 7.310659e+00 7.483390e+00 7.408782e+00 7.337643e+00 7.169546e+00 7.183875e+00 6.893861e+00 6.867075e+00 7.329768e+00 7.404522e+00 5.657782e+00 5.949067e+00 5.678977e+00 5.767524e+00 5.650100e+00 5.970211e+00 6.032757e+00 6.266337e+00 6.960103e+00 7.101511e+00 7.167016e+00 7.214516e+00 7.413683e+00 6.988739e+00 6.990311e+00 6.765573e+00 6.713497e+00 7.067091e+00 7.406462e+00 5.858869e+00 6.169640e+00 5.876464e+00 5.964750e+00 5.849709e+00 6.172519e+00 6.242405e+00 6.464582e+00 7.157944e+00 1.003284e+01 7.251944e+00 7.848034e+00 1.005982e+01 7.341867e+00 7.208021e+00 6.939482e+00 6.995593e+00 7.457610e+00 7.843773e+00 5.329547e+00 5.604476e+00 5.346353e+00 5.432820e+00 5.319619e+00 5.628515e+00 5.681119e+00 5.904902e+00 6.414479e+00 6.563235e+00 6.523115e+00 6.633058e+00 6.631918e+00 6.497390e+00 6.480644e+00 6.316262e+00 6.368782e+00 6.673675e+00 6.624697e+00 5.289371e+00 5.563412e+00 5.306251e+00 5.392772e+00 5.279567e+00 5.586649e+00 5.637971e+00 5.858264e+00 6.359826e+00 6.479381e+00 6.446148e+00 6.527236e+00 6.532643e+00 6.441581e+00 6.416337e+00 6.257236e+00 6.292342e+00 6.596901e+00 6.517392e+00 5.944038e+00 6.277973e+00 5.979126e+00 6.054259e+00 5.936205e+00 6.265008e+00 6.359608e+00 6.572836e+00 7.268273e+00 1.011357e+01 7.617865e+00 1.013759e+01 7.931726e+00 7.496699e+00 7.244953e+00 7.102500e+00 7.076326e+00 7.660450e+00 7.924505e+00 5.364587e+00 5.644179e+00 5.384281e+00 5.472091e+00 5.355564e+00 5.665585e+00 5.719445e+00 5.943041e+00 6.474370e+00 6.626022e+00 6.564471e+00 6.710636e+00 6.779041e+00 6.594155e+00 6.581843e+00 6.340065e+00 6.355448e+00 6.625268e+00 6.685963e+00 5.318813e+00 5.593666e+00 5.335530e+00 5.421894e+00 5.308892e+00 5.616007e+00 5.668762e+00 5.890395e+00 6.399293e+00 6.529909e+00 6.488664e+00 6.593047e+00 6.610844e+00 6.551993e+00 6.531222e+00 6.278461e+00 6.294814e+00 6.544376e+00 6.579146e+00 6.012884e+00 6.331144e+00 6.046336e+00 6.137828e+00 6.019182e+00 6.362234e+00 6.423802e+00 6.650515e+00 7.370388e+00 1.017776e+01 1.015429e+01 7.992960e+00 7.995920e+00 7.946402e+00 7.382544e+00 7.278013e+00 7.081844e+00 7.602536e+00 7.988699e+00
 1.084927e+01 8.886804e+00 1.122801e+01 1.116874e+01 1.105712e+01 8.472098e+00 8.606362e+00 1.072970e+01 8.170535e+00 8.498334e+00 8.103577e+00 1.073797e+01 8.234386e+00 8.154476e+00 7.590174e+00 8.423196e+00 7.535015e+00 7.395796e+00 8.499247e+00 1.149541e+01 1.174177e+01 1.187415e+01 1.181488e+01 1.170326e+01 1.159047e+01 1.146133e+01 9.167014e+00 1.128890e+01 1.135330e+01 9.135228e+00 1.138411e+01 1.135275e+01 9.064019e+00 8.838434e+00 1.127816e+01 1.093857e+01 8.061807e+00 1.135421e+01 1.170709e+01 1.195345e+01 1.208583e+01 1.202657e+01 1.191494e+01 1.180215e+01 9.200784e+00 1.158752e+01 1.150059e+01 9.356158e+00 1.155574e+01 1.159580e+01 1.156444e+01 1.148453e+01 8.786714e+00 9.281019e+00 1.115025e+01 1.108443e+01 9.357070e+00 1.109130e+01 1.133766e+01 1.147004e+01 1.141078e+01 1.129915e+01 1.118636e+01 8.848398e+00 8.499506e+00 8.412570e+00 8.740370e+00 1.093995e+01 1.098001e+01 8.476421e+00 8.396511e+00 7.923659e+00 8.665231e+00 7.814972e+00 7.749150e+00 1.095011e+01 7.481387e+00 7.653649e+00 8.245638e+00 7.922970e+00 7.615138e+00 7.502345e+00 7.447308e+00 7.236658e+00 7.149722e+00 7.071451e+00 7.137354e+00 7.295994e+00 7.146055e+00 6.978323e+00 6.722596e+00 7.010823e+00 6.569275e+00 6.486471e+00 7.177111e+00 7.364202e+00 7.610565e+00 7.742944e+00 7.558518e+00 7.694160e+00 7.385161e+00 7.137445e+00 7.081552e+00 6.921219e+00 7.029417e+00 6.921155e+00 7.089828e+00 7.058467e+00 6.839967e+00 6.547657e+00 6.893638e+00 6.421635e+00 6.347354e+00 7.059926e+00 6.423368e+00 6.723225e+00 7.011286e+00 6.813430e+00 6.701805e+00 6.484683e+00 6.318420e+00 6.252226e+00 6.185289e+00 6.222728e+00 6.228579e+00 6.270439e+00 6.223493e+00 6.125328e+00 5.869913e+00 6.123497e+00 5.751269e+00 5.671663e+00 6.257672e+00 6.703786e+00 6.970018e+00 7.126328e+00 7.185641e+00 6.931506e+00 6.709161e+00 6.541890e+00 6.432009e+00 6.321731e+00 6.418804e+00 6.385078e+00 6.456713e+00 6.411880e+00 6.318484e+00 6.028841e+00 6.323803e+00 5.921924e+00 5.857334e+00 6.443794e+00 6.497429e+00 6.762571e+00 7.147012e+00 6.998765e+00 6.769721e+00 6.587136e+00 6.406719e+00 6.328611e+00 6.229864e+00 6.281154e+00 6.265708e+00 6.325076e+00 6.282287e+00 6.181859e+00 5.926624e+00 6.185030e+00 5.801949e+00 5.733533e+00 6.275868e+00 6.321076e+00 6.666584e+00 7.125126e+00 6.747095e+00 6.598958e+00 6.455710e+00 6.276617e+00 6.185684e+00 6.107813e+00 6.160186e+00 6.164238e+00 6.185650e+00 6.153464e+00 6.048170e+00 5.804250e+00 6.062052e+00 5.692144e+00 5.623027e+00 6.171883e+00 6.559392e+00 6.821275e+00 7.386404e+00 7.079871e+00 6.840087e+00 6.712784e+00 6.445475e+00 6.348555e+00 6.296424e+00 6.337446e+00 6.337441e+00 6.375044e+00 6.363546e+00 6.243881e+00 5.990552e+00 6.237519e+00 5.846684e+00 5.783884e+00 6.342788e+00 6.004031e+00 6.290587e+00 6.491010e+00 6.389622e+00 6.240064e+00 6.107448e+00 5.968753e+00 5.879068e+00 5.784752e+00 5.851166e+00 5.840920e+00 5.883767e+00 5.854069e+00 5.779617e+00 5.546755e+00 5.770604e+00 5.416991e+00 5.349380e+00 5.853400e+00 5.964760e+00 6.236528e+00 6.418240e+00 6.334386e+00 6.195868e+00 6.068838e+00 5.932307e+00 5.838530e+00 5.747464e+00 5.815096e+00 5.804272e+00 5.846527e+00 5.817254e+00 5.747053e+00 5.513999e+00 5.733637e+00 5.384144e+00 5.317415e+00 5.816905e+00 6.632006e+00 6.916632e+00 7.451619e+00 7.145086e+00 6.847978e+00 6.735186e+00 6.530960e+00 6.451846e+00 6.345048e+00 6.453387e+00 6.407912e+00 6.456851e+00 6.432212e+00 6.298727e+00 6.041727e+00 6.357620e+00 5.958247e+00 5.869769e+00 6.423844e+00 6.031406e+00 6.314077e+00 6.496234e+00 6.408155e+00 6.259395e+00 6.136463e+00 5.993406e+00 5.905939e+00 5.814479e+00 5.885784e+00 5.875576e+00 5.917438e+00 5.878221e+00 5.788514e+00 5.555473e+00 5.814460e+00 5.470017e+00 5.402424e+00 5.881225e+00 5.987529e+00 6.263320e+00 6.447848e+00 6.348960e+00 6.215915e+00 6.090352e+00 5.953236e+00 5.861958e+00 5.771613e+00 5.838784e+00 5.831540e+00 5.873023e+00 5.836795e+00 5.748674e+00 5.516484e+00 5.768023e+00 5.428620e+00 5.360601e+00 5.839524e+00 6.810274e+00 7.032705e+00 7.256534e+00 7.197268e+00 6.942974e+00 6.830181e+00 6.618581e+00 6.523451e+00 6.432151e+00 6.542081e+00 6.491665e+00 6.512304e+00 6.471611e+00 6.420456e+00 6.121497e+00 6.381875e+00 6.000163e+00 5.918190e+00 6.516816e+00
 9.203287e+00 1.234370e+01 1.248853e+01 1.246155e+01 1.230101e+01 1.235055e+01 1.228830e+01 9.082094e+00 9.275081e+00 9.763527e+00 1.190690e+01 9.712282e+00 9.725004e+00 8.869141e+00 8.620186e+00 1.198524e+01 9.087072e+00 8.666042e+00 9.263385e+00 1.177674e+01 1.244492e+01 1.258975e+01 1.256277e+01 1.240223e+01 1.245177e+01 1.238952e+01 9.379522e+00 9.254195e+00 1.207357e+01 1.200812e+01 1.202233e+01 1.203505e+01 9.217629e+00 1.158357e+01 1.208646e+01 9.310401e+00 9.082049e+00 9.628008e+00 1.179662e+01 1.246481e+01 1.260964e+01 1.258266e+01 1.242212e+01 1.247166e+01 1.240941e+01 1.187164e+01 9.659593e+00 1.209346e+01 1.202801e+01 1.204222e+01 1.205494e+01 9.500919e+00 9.394634e+00 1.210635e+01 9.330289e+00 9.101938e+00 1.185672e+01 9.514174e+00 1.239119e+01 1.253602e+01 1.250903e+01 1.234849e+01 1.239803e+01 1.233578e+01 9.589188e+00 9.585968e+00 9.547610e+00 1.195438e+01 9.496365e+00 9.772489e+00 8.916626e+00 8.742822e+00 1.203273e+01 9.134557e+00 9.028313e+00 9.574272e+00 8.418118e+00 1.200680e+01 1.215163e+01 9.915825e+00 9.491881e+00 1.201365e+01 9.357064e+00 8.582815e+00 8.579595e+00 8.878036e+00 8.850505e+00 8.797194e+00 9.002595e+00 8.338637e+00 8.200823e+00 9.054006e+00 8.424010e+00 8.149562e+00 8.611699e+00 8.324091e+00 1.190538e+01 1.205021e+01 1.202322e+01 9.653858e+00 9.243790e+00 9.377746e+00 8.501259e+00 8.395885e+00 8.776611e+00 8.749080e+00 8.651969e+00 8.738088e+00 8.196043e+00 8.048118e+00 9.074688e+00 8.347075e+00 8.031708e+00 8.384189e+00 7.185747e+00 8.108752e+00 1.106453e+01 8.828719e+00 8.066059e+00 8.139531e+00 8.016639e+00 7.301397e+00 7.286827e+00 7.548010e+00 7.461820e+00 7.492672e+00 7.480976e+00 7.094645e+00 6.971494e+00 7.531212e+00 7.199791e+00 6.940527e+00 7.267832e+00 7.564728e+00 8.682356e+00 1.142152e+01 9.185713e+00 8.639662e+00 8.689204e+00 8.373633e+00 7.677153e+00 7.668532e+00 7.931651e+00 7.854050e+00 7.891365e+00 7.927542e+00 7.489341e+00 7.370738e+00 7.935207e+00 7.584373e+00 7.335402e+00 7.648959e+00 7.321063e+00 8.325596e+00 1.118992e+01 1.116294e+01 8.154743e+00 8.221125e+00 8.178742e+00 7.428103e+00 7.423571e+00 7.677834e+00 7.617194e+00 7.628944e+00 7.630788e+00 7.231281e+00 7.105517e+00 7.678401e+00 7.337386e+00 7.077443e+00 7.398575e+00 7.030968e+00 7.901937e+00 1.092160e+01 8.685795e+00 7.838073e+00 7.908785e+00 7.741302e+00 7.121666e+00 7.125771e+00 7.376576e+00 7.294561e+00 7.339109e+00 7.340500e+00 6.941191e+00 6.823682e+00 7.393186e+00 7.039081e+00 6.794036e+00 7.111073e+00 7.443808e+00 8.943458e+00 1.129711e+01 1.127013e+01 8.390096e+00 8.490698e+00 8.339464e+00 7.523645e+00 7.525868e+00 7.803974e+00 7.693017e+00 7.741164e+00 7.775819e+00 7.350239e+00 7.227029e+00 7.813756e+00 7.445388e+00 7.196331e+00 7.530750e+00 6.170587e+00 6.896610e+00 7.517090e+00 7.139816e+00 6.844510e+00 6.905924e+00 6.835142e+00 6.250518e+00 6.247267e+00 6.484115e+00 6.413450e+00 6.428785e+00 6.443246e+00 6.084680e+00 5.975747e+00 6.495259e+00 6.178017e+00 5.942085e+00 6.234063e+00 6.053759e+00 6.767928e+00 7.113581e+00 6.976719e+00 6.718476e+00 6.780567e+00 6.703585e+00 6.130365e+00 6.127146e+00 6.360875e+00 6.292908e+00 6.306931e+00 6.320976e+00 5.966893e+00 5.858886e+00 6.374835e+00 6.058488e+00 5.826320e+00 6.114479e+00 7.612828e+00 8.704846e+00 1.144401e+01 9.208203e+00 8.445543e+00 8.711694e+00 8.432832e+00 7.699643e+00 7.702451e+00 7.978220e+00 7.917751e+00 7.906347e+00 7.926577e+00 7.494895e+00 7.373451e+00 8.153706e+00 7.618720e+00 7.351504e+00 7.699997e+00 6.279790e+00 7.025083e+00 8.001376e+00 7.278243e+00 6.973460e+00 7.052578e+00 6.961481e+00 6.355416e+00 6.351129e+00 6.587886e+00 6.518709e+00 6.534444e+00 6.545712e+00 6.184742e+00 6.073848e+00 6.605990e+00 6.288624e+00 6.048203e+00 6.342335e+00 6.141083e+00 6.882358e+00 7.485532e+00 7.103274e+00 6.815656e+00 6.880982e+00 6.798573e+00 6.216147e+00 6.212877e+00 6.449123e+00 6.379900e+00 6.394064e+00 6.407270e+00 6.047058e+00 5.938998e+00 6.462011e+00 6.146055e+00 5.911997e+00 6.201131e+00 7.722944e+00 9.195751e+00 1.154941e+01 9.313599e+00 9.153057e+00 8.939197e+00 8.754838e+00 7.822877e+00 7.837943e+00 8.070496e+00 8.034263e+00 8.027714e+00 8.055427e+00 7.629867e+00 7.491212e+00 8.133016e+00 7.735917e+00 7.460596e+00 7.800579e+00
 1.136549e+01 9.376425e+00 1.167554e+01 1.165517e+01 9.362473e+00 1.144994e+01 1.133249e+01 9.021952e+00 8.755929e+00 1.110187e+01 8.409688e+00 8.825048e+00 8.620481e+00 8.099138e+00 7.887170e+00 8.873785e+00 8.211623e+00 7.940912e+00 8.840534e+00 1.187622e+01 1.209598e+01 1.218627e+01 9.957070e+00 1.208203e+01 1.196067e+01 9.634393e+00 1.174151e+01 9.266658e+00 9.403770e+00 9.380025e+00 1.154460e+01 1.160344e+01 9.120535e+00 9.036727e+00 9.384513e+00 1.131669e+01 8.790358e+00 9.087861e+00 1.201462e+01 1.223437e+01 1.232466e+01 1.230429e+01 1.222042e+01 1.209907e+01 1.198161e+01 1.187990e+01 9.141651e+00 1.175099e+01 1.172725e+01 1.168300e+01 1.174183e+01 9.258930e+00 1.138395e+01 9.522908e+00 9.246256e+00 9.192154e+00 9.489657e+00 9.101098e+00 9.320856e+00 9.674545e+00 1.186300e+01 1.177913e+01 9.185548e+00 9.331497e+00 8.770175e+00 1.117259e+01 1.130970e+01 8.813727e+00 9.032880e+00 1.130054e+01 8.817639e+00 8.348321e+00 1.129044e+01 8.541562e+00 8.291254e+00 9.048366e+00 7.802476e+00 8.111215e+00 8.397710e+00 8.640739e+00 8.097262e+00 8.435516e+00 7.715944e+00 7.667760e+00 7.311499e+00 7.509252e+00 7.485507e+00 7.441259e+00 7.500094e+00 7.117024e+00 6.974955e+00 7.489995e+00 7.087257e+00 7.084091e+00 7.396104e+00 7.825277e+00 7.881953e+00 1.072966e+01 1.070928e+01 1.062542e+01 7.693117e+00 7.629192e+00 7.473951e+00 7.188059e+00 7.293821e+00 7.412746e+00 7.277047e+00 7.284663e+00 6.933473e+00 6.795389e+00 7.927902e+00 6.886386e+00 6.847343e+00 7.272664e+00 6.701585e+00 7.056711e+00 7.522425e+00 7.216864e+00 7.059598e+00 6.829780e+00 6.643376e+00 6.549555e+00 6.253846e+00 6.397166e+00 6.359774e+00 6.314561e+00 6.379540e+00 6.062680e+00 5.969583e+00 6.357949e+00 6.053172e+00 5.996580e+00 6.331997e+00 6.939494e+00 7.341112e+00 7.520382e+00 7.959619e+00 7.273631e+00 7.115567e+00 6.912257e+00 6.848048e+00 6.461390e+00 6.644904e+00 6.605561e+00 6.580558e+00 6.617460e+00 6.286500e+00 6.198882e+00 6.576245e+00 6.273825e+00 6.214492e+00 6.588947e+00 6.774087e+00 7.248039e+00 7.463487e+00 7.565222e+00 7.057575e+00 6.919127e+00 6.734706e+00 6.650329e+00 6.317015e+00 6.479720e+00 6.450378e+00 6.393692e+00 6.463226e+00 6.137982e+00 6.040737e+00 6.436045e+00 6.122479e+00 6.071207e+00 6.397212e+00 6.605914e+00 6.975273e+00 7.333390e+00 7.120340e+00 6.896211e+00 6.781632e+00 6.588769e+00 6.460499e+00 6.148165e+00 6.301374e+00 6.278975e+00 6.239081e+00 6.288455e+00 5.995753e+00 5.900816e+00 6.280820e+00 5.975260e+00 5.918524e+00 6.238124e+00 6.843059e+00 7.357113e+00 7.447401e+00 7.501129e+00 7.292101e+00 6.977141e+00 6.810056e+00 6.712443e+00 6.378651e+00 6.551069e+00 6.529893e+00 6.473834e+00 6.498575e+00 6.211189e+00 6.107176e+00 6.507837e+00 6.192921e+00 6.135713e+00 6.489320e+00 6.204509e+00 6.475087e+00 6.644192e+00 6.573771e+00 6.448363e+00 6.296666e+00 6.165902e+00 6.054096e+00 5.775283e+00 5.918865e+00 5.893786e+00 5.846598e+00 5.908413e+00 5.626358e+00 5.541771e+00 5.898116e+00 5.610675e+00 5.554474e+00 5.864210e+00 6.151038e+00 6.405602e+00 6.560174e+00 6.518197e+00 6.390388e+00 6.243741e+00 6.117490e+00 6.007556e+00 5.729031e+00 5.870856e+00 5.845784e+00 5.801150e+00 5.863725e+00 5.581640e+00 5.496638e+00 5.850530e+00 5.565859e+00 5.510113e+00 5.817876e+00 6.926121e+00 7.355055e+00 7.534325e+00 7.710160e+00 7.430084e+00 7.102328e+00 6.915083e+00 6.766904e+00 6.485611e+00 6.640561e+00 6.635103e+00 6.542928e+00 6.686418e+00 6.309377e+00 6.212107e+00 6.618736e+00 6.295716e+00 6.241614e+00 6.622312e+00 6.245224e+00 6.503436e+00 6.683005e+00 6.629456e+00 6.496085e+00 6.338546e+00 6.206897e+00 6.097223e+00 5.818169e+00 5.961001e+00 5.936852e+00 5.889785e+00 5.949787e+00 5.663707e+00 5.576262e+00 5.942513e+00 5.655424e+00 5.601249e+00 5.904235e+00 6.187319e+00 6.446530e+00 6.595321e+00 6.552978e+00 6.423984e+00 6.280221e+00 6.148608e+00 6.040592e+00 5.763557e+00 5.906142e+00 5.881312e+00 5.834184e+00 5.895863e+00 5.610242e+00 5.524064e+00 5.888017e+00 5.601709e+00 5.545879e+00 5.849758e+00 7.048521e+00 7.461883e+00 7.799438e+00 7.582858e+00 7.319771e+00 7.326575e+00 7.117672e+00 6.877293e+00 6.569787e+00 6.739362e+00 6.746975e+00 6.671369e+00 6.705813e+00 6.388357e+00 6.278938e+00 6.729125e+00 6.368714e+00 6.310520e+00 6.718212e+00
 1.218529e+01 9.365455e+00 8.474120e+00 8.502642e+00 8.053518e+00 9.385220e+00 9.815804e+00 1.035005e+01 1.263407e+01 1.263475e+01 1.219449e+01 1.204310e+01 1.107766e+01 8.887276e+00 8.210287e+00 9.590635e+00 9.825012e+00 1.256809e+01 1.264327e+01 1.264396e+01 1.219621e+01 9.835986e+00 8.607149e+00 9.152392e+00 8.497190e+00 1.206458e+01 1.009013e+01 1.256980e+01 1.264499e+01 1.264567e+01 9.717483e+00 9.829488e+00 8.315462e+00 8.567706e+00 8.151974e+00 9.849252e+00 1.008363e+01 1.256330e+01 1.263849e+01 1.263918e+01 9.299952e+00 9.165395e+00 8.028351e+00 8.326776e+00 7.902648e+00 9.258557e+00 9.439405e+00 1.252120e+01 1.259638e+01 1.259707e+01 9.271454e+00 9.042944e+00 7.997143e+00 8.321666e+00 7.863894e+00 9.214972e+00 9.449349e+00 1.003498e+01 1.258240e+01 1.258308e+01 8.853267e+00 8.675751e+00 7.644236e+00 7.941784e+00 7.530347e+00 8.700228e+00 8.962853e+00 9.430984e+00 1.231712e+01 1.010898e+01 9.022181e+00 8.850514e+00 7.792978e+00 8.095730e+00 7.685556e+00 8.904021e+00 9.171481e+00 1.016701e+01 1.245103e+01 1.245171e+01 8.916357e+00 8.757878e+00 7.704278e+00 8.002670e+00 7.588830e+00 8.784724e+00 9.051775e+00 9.701977e+00 1.237150e+01 1.237219e+01 8.772526e+00 8.590870e+00 7.561341e+00 7.858645e+00 7.448430e+00 8.624505e+00 8.926105e+00 9.380178e+00 1.224238e+01 1.003424e+01 8.952463e+00 8.808671e+00 7.752212e+00 8.054507e+00 7.632776e+00 8.820830e+00 9.102504e+00 9.616587e+00 1.241127e+01 1.241196e+01 7.765832e+00 7.600147e+00 6.608017e+00 6.895004e+00 6.496000e+00 7.620650e+00 7.880234e+00 8.256080e+00 9.108280e+00 1.131779e+01 7.510133e+00 7.351364e+00 6.362403e+00 6.648543e+00 6.251208e+00 7.371851e+00 7.620513e+00 7.979091e+00 8.866528e+00 1.107604e+01 9.050163e+00 8.877330e+00 7.812858e+00 8.100103e+00 7.686662e+00 8.863716e+00 9.263885e+00 9.713951e+00 1.245757e+01 1.245826e+01 7.951768e+00 7.789342e+00 6.795029e+00 7.082110e+00 6.682716e+00 7.811687e+00 8.069187e+00 8.422901e+00 1.150051e+01 1.150120e+01 7.693816e+00 7.533777e+00 6.542524e+00 6.829911e+00 6.430903e+00 7.553043e+00 7.801048e+00 8.129745e+00 8.780446e+00 1.125336e+01 9.066944e+00 8.889880e+00 7.844302e+00 8.140771e+00 7.724198e+00 8.942820e+00 9.253901e+00 9.816441e+00 1.248596e+01 1.248665e+01
 7.753458e+00 7.748613e+00 8.220684e+00 7.881585e+00 1.014837e+01 7.955152e+00 1.014336e+01 7.821889e+00 1.013323e+01 7.720944e+00 8.019978e+00 8.087997e+00 7.969739e+00 7.538439e+00 6.756566e+00 7.920509e+00 6.902900e+00 6.642731e+00 1.016696e+01 1.065928e+01 8.709014e+00 1.112651e+01 1.105081e+01 1.084537e+01 1.086098e+01 1.084036e+01 8.255486e+00 1.083023e+01 1.089017e+01 1.092580e+01 1.099382e+01 8.666738e+00 1.070767e+01 7.646244e+00 8.617508e+00 8.110568e+00 7.607559e+00 1.086396e+01 8.494605e+00 1.122539e+01 1.143406e+01 1.135836e+01 1.115292e+01 1.116853e+01 1.114791e+01 1.103526e+01 8.928956e+00 1.119772e+01 1.123335e+01 1.130137e+01 1.118311e+01 8.806390e+00 1.054813e+01 1.113388e+01 8.032609e+00 1.050944e+01 1.117151e+01 7.720649e+00 8.242606e+00 1.066010e+01 1.058440e+01 1.037896e+01 8.185744e+00 1.037396e+01 7.666972e+00 7.891597e+00 1.042376e+01 1.045940e+01 1.052741e+01 8.200331e+00 8.032433e+00 6.963227e+00 7.887700e+00 7.380759e+00 7.141152e+00 1.039755e+01 6.425146e+00 6.948778e+00 7.231548e+00 7.541359e+00 6.713927e+00 6.966016e+00 7.067509e+00 6.758652e+00 6.810111e+00 6.921110e+00 6.956742e+00 9.693195e+00 6.817521e+00 6.687545e+00 5.969712e+00 6.931373e+00 6.105668e+00 5.918245e+00 6.969000e+00 6.351018e+00 6.817354e+00 7.273291e+00 7.001386e+00 6.677363e+00 6.760491e+00 6.701956e+00 6.535778e+00 6.780806e+00 6.722167e+00 6.950477e+00 7.018496e+00 6.707560e+00 6.413576e+00 5.868493e+00 6.597689e+00 5.975672e+00 5.847213e+00 7.274144e+00 5.860780e+00 6.156790e+00 6.472248e+00 6.405521e+00 6.129490e+00 6.103465e+00 6.105241e+00 5.937241e+00 6.069183e+00 6.178156e+00 6.199558e+00 6.290270e+00 6.152591e+00 5.914607e+00 5.405549e+00 6.057408e+00 5.492799e+00 5.362331e+00 6.121125e+00 5.980060e+00 6.346592e+00 6.681348e+00 6.581719e+00 6.259945e+00 6.269318e+00 6.219483e+00 6.092605e+00 6.258984e+00 6.357187e+00 6.323027e+00 6.449645e+00 6.304317e+00 6.051351e+00 5.517123e+00 6.255087e+00 5.614266e+00 5.473760e+00 6.272302e+00 5.899028e+00 6.212035e+00 6.649127e+00 6.403572e+00 6.122979e+00 6.147459e+00 6.126844e+00 5.975465e+00 6.121740e+00 6.236694e+00 6.247206e+00 6.346581e+00 6.162046e+00 5.961299e+00 5.441220e+00 6.143637e+00 5.540132e+00 5.401413e+00 6.170305e+00 5.813025e+00 6.119626e+00 6.460434e+00 6.316496e+00 6.050250e+00 6.046498e+00 6.035189e+00 5.904734e+00 6.023783e+00 6.098358e+00 6.137526e+00 6.217866e+00 6.089152e+00 5.866715e+00 5.364446e+00 6.007860e+00 5.453375e+00 5.332139e+00 6.064271e+00 5.940111e+00 6.242046e+00 6.622794e+00 6.437543e+00 6.186003e+00 6.191246e+00 6.202964e+00 6.041390e+00 6.151622e+00 6.247789e+00 6.299521e+00 6.490106e+00 6.196955e+00 6.014558e+00 5.479863e+00 6.163323e+00 5.562720e+00 5.435423e+00 6.221579e+00 5.616238e+00 5.894666e+00 6.133019e+00 6.039767e+00 5.811581e+00 5.832387e+00 5.808072e+00 5.688400e+00 5.797793e+00 5.858796e+00 5.897954e+00 5.972006e+00 5.848292e+00 5.672502e+00 5.187698e+00 5.790251e+00 5.262673e+00 5.142670e+00 5.832123e+00 5.593573e+00 5.862419e+00 6.093908e+00 6.008324e+00 5.786114e+00 5.802179e+00 5.780011e+00 5.662572e+00 5.769581e+00 5.832105e+00 5.871467e+00 5.943041e+00 5.817542e+00 5.646295e+00 5.165954e+00 5.764617e+00 5.240054e+00 5.120361e+00 5.805247e+00 5.988163e+00 6.316751e+00 6.644218e+00 6.588390e+00 6.213824e+00 6.275989e+00 6.261612e+00 6.096169e+00 6.208515e+00 6.342687e+00 6.388298e+00 6.456317e+00 6.361923e+00 6.073166e+00 5.520324e+00 6.225246e+00 5.637894e+00 5.491121e+00 6.316477e+00 5.639062e+00 5.916903e+00 6.156909e+00 6.064835e+00 5.835602e+00 5.851537e+00 5.830277e+00 5.710043e+00 5.820901e+00 5.882921e+00 5.925359e+00 6.008436e+00 5.869057e+00 5.685718e+00 5.200086e+00 5.818603e+00 5.290541e+00 5.170177e+00 5.855760e+00 5.609927e+00 5.882357e+00 6.116759e+00 6.028453e+00 5.805170e+00 5.821417e+00 5.798445e+00 5.681151e+00 5.787437e+00 5.855186e+00 5.890485e+00 5.965151e+00 5.834693e+00 5.655071e+00 5.174801e+00 5.787101e+00 5.262047e+00 5.141770e+00 5.823515e+00 6.025994e+00 6.437456e+00 6.750874e+00 6.557756e+00 6.322171e+00 6.322260e+00 6.411199e+00 6.188997e+00 6.325985e+00 6.385924e+00 6.520570e+00 6.544788e+00 6.312717e+00 6.100920e+00 5.561983e+00 6.280841e+00 5.663712e+00 5.525493e+00 6.458728e+00
 1.262995e+01 1.263475e+01 1.026901e+01 1.196165e+01 1.224351e+01 9.297016e+00 9.071063e+00 1.198752e+01 8.588293e+00 8.739208e+00 1.245020e+01 9.106627e+00 8.398777e+00 1.202463e+01 1.263916e+01 1.264396e+01 1.248705e+01 9.498634e+00 1.225272e+01 9.691733e+00 1.174871e+01 9.524503e+00 8.972928e+00 1.146791e+01 1.245941e+01 9.626504e+00 8.601714e+00 1.203384e+01 1.264087e+01 1.264567e+01 1.248876e+01 1.197258e+01 1.225444e+01 9.430045e+00 1.175042e+01 9.789619e+00 8.974642e+00 9.260799e+00 1.246112e+01 1.183704e+01 9.063037e+00 1.203555e+01 1.263438e+01 1.263918e+01 1.248226e+01 9.757251e+00 9.653602e+00 9.423547e+00 9.149586e+00 9.783120e+00 8.968143e+00 8.743632e+00 1.024580e+01 9.621719e+00 8.596929e+00 9.434717e+00 1.259227e+01 1.259707e+01 9.845823e+00 9.113028e+00 9.537397e+00 8.978834e+00 8.788717e+00 9.138897e+00 8.485167e+00 8.471410e+00 9.940293e+00 8.913604e+00 8.222922e+00 9.124783e+00 1.257828e+01 1.258308e+01 9.953942e+00 9.062330e+00 9.523409e+00 9.008868e+00 8.812993e+00 9.049826e+00 8.410588e+00 8.418508e+00 1.018971e+01 8.815821e+00 8.184145e+00 9.215543e+00 1.231300e+01 1.231780e+01 9.349944e+00 8.638339e+00 8.956323e+00 8.550586e+00 8.367939e+00 8.637202e+00 8.030474e+00 8.046718e+00 9.205977e+00 8.449331e+00 7.839346e+00 8.692608e+00 1.023809e+01 1.245171e+01 9.575304e+00 8.798547e+00 9.121197e+00 8.758700e+00 8.538292e+00 8.834243e+00 8.175907e+00 8.210817e+00 9.598727e+00 8.614234e+00 7.998508e+00 8.864628e+00 1.015856e+01 1.237219e+01 9.384458e+00 8.672686e+00 9.036319e+00 8.607709e+00 8.430728e+00 8.724620e+00 8.093421e+00 8.114543e+00 9.593300e+00 8.514336e+00 7.900463e+00 8.736936e+00 1.002944e+01 1.224307e+01 9.165655e+00 8.515358e+00 8.851490e+00 8.430888e+00 8.276663e+00 8.557410e+00 7.944917e+00 7.972291e+00 9.183679e+00 8.361802e+00 7.762674e+00 8.579608e+00 1.240716e+01 1.241196e+01 9.497626e+00 8.753018e+00 9.076089e+00 8.650388e+00 8.482270e+00 8.748084e+00 8.143165e+00 8.162558e+00 9.440392e+00 8.579511e+00 7.942956e+00 8.810737e+00 8.840765e+00 8.845565e+00 8.095116e+00 7.525191e+00 7.822399e+00 7.451933e+00 7.293760e+00 7.549906e+00 6.981446e+00 7.004407e+00 8.070804e+00 7.386511e+00 6.805209e+00 7.590273e+00 8.402806e+00 1.107604e+01 7.844061e+00 7.272734e+00 7.569479e+00 7.201716e+00 7.045706e+00 7.301032e+00 6.734609e+00 6.757646e+00 7.806429e+00 7.136470e+00 6.561000e+00 7.339512e+00 1.245346e+01 1.245826e+01 9.514333e+00 8.776932e+00 9.146523e+00 8.734791e+00 8.560582e+00 8.822504e+00 8.200158e+00 8.213433e+00 9.486695e+00 8.632986e+00 8.005343e+00 8.862297e+00 8.902064e+00 1.150120e+01 8.296544e+00 7.714681e+00 8.022680e+00 7.640402e+00 7.482337e+00 7.741341e+00 7.173100e+00 7.197222e+00 8.255744e+00 7.572361e+00 6.988476e+00 7.782037e+00 8.580126e+00 1.125336e+01 8.025681e+00 7.458814e+00 7.756255e+00 7.383295e+00 7.227070e+00 7.485622e+00 6.919296e+00 6.943507e+00 7.983749e+00 7.313871e+00 6.736665e+00 7.523495e+00 1.248185e+01 1.248665e+01 9.661301e+00 8.863939e+00 9.337994e+00 8.745081e+00 8.581367e+00 8.918922e+00 8.232614e+00 8.252989e+00 9.633664e+00 8.675596e+00 8.034318e+00 8.963426e+00
 7.100738e+00 7.333133e+00 7.825902e+00 7.130885e+00 7.772514e+00 7.167756e+00 7.555701e+00 1.050047e+01 7.569193e+00 1.056366e+01 1.063536e+01 1.069456e+01 8.552622e+00 8.427068e+00 8.234552e+00 1.052429e+01 1.066835e+01 1.068892e+01 8.148639e+00 7.999146e+00 8.157440e+00 8.528102e+00 1.066390e+01 8.474714e+00 1.062737e+01 8.383061e+00 1.120267e+01 1.093983e+01 1.126586e+01 1.133756e+01 1.139676e+01 1.146365e+01 1.133809e+01 9.200154e+00 1.122649e+01 1.137055e+01 1.139112e+01 8.587438e+00 8.276410e+00 1.090693e+01 8.805367e+00 1.094116e+01 8.751979e+00 1.090464e+01 1.125466e+01 9.271111e+00 1.121709e+01 1.154312e+01 9.406001e+00 1.167402e+01 1.174091e+01 1.161536e+01 1.168624e+01 1.150375e+01 1.164782e+01 1.166839e+01 9.128104e+00 7.201300e+00 1.017054e+01 7.805571e+00 7.995944e+00 7.504916e+00 7.959418e+00 8.309441e+00 8.271316e+00 8.271873e+00 1.080673e+01 1.087843e+01 8.728803e+00 1.100452e+01 1.087896e+01 1.094985e+01 8.558534e+00 1.091143e+01 1.093199e+01 8.006202e+00 6.097496e+00 6.344366e+00 6.411976e+00 6.350063e+00 6.390116e+00 6.384885e+00 6.749417e+00 7.228013e+00 6.891069e+00 7.291200e+00 7.288803e+00 7.544205e+00 7.611096e+00 9.957769e+00 1.002866e+01 7.373937e+00 9.990230e+00 7.538572e+00 7.085006e+00 5.987089e+00 6.192681e+00 6.349573e+00 6.276544e+00 6.378470e+00 6.213840e+00 6.692195e+00 7.059982e+00 6.678559e+00 7.197269e+00 7.654480e+00 7.450274e+00 7.517165e+00 7.269503e+00 7.266289e+00 6.890069e+00 7.301964e+00 7.322533e+00 6.710574e+00 5.469693e+00 5.653984e+00 5.764772e+00 5.687273e+00 5.702983e+00 5.642960e+00 6.032245e+00 6.320652e+00 5.988680e+00 6.371057e+00 6.467151e+00 6.540350e+00 6.883433e+00 6.459720e+00 6.547588e+00 6.341019e+00 6.583939e+00 6.525076e+00 6.124071e+00 5.597946e+00 5.792575e+00 5.900896e+00 5.826806e+00 5.855752e+00 5.778509e+00 6.183639e+00 6.513983e+00 6.151328e+00 6.529687e+00 6.815406e+00 6.836679e+00 6.992552e+00 6.724488e+00 6.744154e+00 6.496554e+00 6.720239e+00 6.831046e+00 6.276937e+00 5.509450e+00 5.693195e+00 5.813316e+00 5.724334e+00 5.747067e+00 5.691997e+00 6.090735e+00 6.352350e+00 6.035554e+00 6.455716e+00 6.630116e+00 6.800630e+00 6.829600e+00 6.548362e+00 6.721403e+00 6.383263e+00 6.580823e+00 6.575214e+00 6.197195e+00 5.424896e+00 5.600451e+00 5.713160e+00 5.629226e+00 5.654322e+00 5.592477e+00 5.993228e+00 6.260418e+00 5.935286e+00 6.328631e+00 6.449583e+00 6.520782e+00 6.704002e+00 6.476293e+00 6.547179e+00 6.277450e+00 6.477225e+00 6.508911e+00 6.079796e+00 5.558122e+00 5.725226e+00 5.840183e+00 5.772092e+00 5.780177e+00 5.738706e+00 6.116687e+00 6.472579e+00 6.085734e+00 6.508694e+00 6.706482e+00 6.705037e+00 6.951148e+00 6.683083e+00 6.702750e+00 6.469324e+00 6.678835e+00 6.699404e+00 6.217433e+00 5.216655e+00 5.378341e+00 5.488740e+00 5.413368e+00 5.433997e+00 5.376354e+00 5.740193e+00 5.979746e+00 5.699645e+00 6.050965e+00 6.129328e+00 6.203440e+00 6.292682e+00 6.131799e+00 6.224278e+00 6.004330e+00 6.166115e+00 6.199273e+00 5.827284e+00 5.191489e+00 5.352048e+00 5.462225e+00 5.387080e+00 5.407108e+00 5.349572e+00 5.709472e+00 5.945711e+00 5.670738e+00 6.017136e+00 6.096354e+00 6.162522e+00 6.249535e+00 6.094916e+00 6.180579e+00 5.974238e+00 6.130600e+00 6.156888e+00 5.796185e+00 5.614245e+00 5.796550e+00 5.909954e+00 5.819989e+00 5.861207e+00 5.785702e+00 6.243427e+00 6.463353e+00 6.178543e+00 6.609004e+00 6.731926e+00 6.882571e+00 7.000522e+00 6.695748e+00 6.783475e+00 6.584144e+00 6.713699e+00 6.765618e+00 6.291284e+00 5.239159e+00 5.402647e+00 5.514036e+00 5.439695e+00 5.458348e+00 5.399480e+00 5.765374e+00 6.008997e+00 5.725430e+00 6.078984e+00 6.160911e+00 6.235332e+00 6.319132e+00 6.167732e+00 6.250364e+00 6.032640e+00 6.208594e+00 6.234930e+00 5.853243e+00 5.209205e+00 5.370914e+00 5.481550e+00 5.406456e+00 5.426877e+00 5.369380e+00 5.730357e+00 5.970847e+00 5.692322e+00 6.037348e+00 6.118549e+00 6.192301e+00 6.273510e+00 6.119595e+00 6.205744e+00 5.997226e+00 6.165216e+00 6.183829e+00 5.816553e+00 5.653938e+00 5.852205e+00 5.975566e+00 5.880053e+00 5.910376e+00 5.845974e+00 6.288887e+00 6.616861e+00 6.204763e+00 6.636026e+00 6.795551e+00 6.922265e+00 7.236423e+00 6.772151e+00 6.823168e+00 6.558392e+00 6.896062e+00 6.878709e+00 6.341936e+00
 1.253707e+01 1.263441e+01 1.263441e+01 1.263098e+01 1.006500e+01 9.401631e+00 1.220858e+01 1.193413e+01 9.315682e+00 1.202102e+01 9.096246e+00 8.711411e+00 1.234065e+01 8.922250e+00 8.386964e+00 9.281935e+00 1.254627e+01 1.264362e+01 1.264362e+01 1.264019e+01 9.810810e+00 1.188307e+01 1.221779e+01 9.734514e+00 1.191922e+01 1.203023e+01 9.105454e+00 1.150763e+01 1.014103e+01 9.533577e+00 8.687865e+00 9.413250e+00 1.254799e+01 1.264533e+01 1.264533e+01 1.264190e+01 1.228475e+01 1.188478e+01 1.221950e+01 1.194505e+01 1.192094e+01 1.203195e+01 9.107168e+00 9.300520e+00 1.235157e+01 9.535291e+00 8.811686e+00 9.678366e+00 1.254149e+01 1.263883e+01 1.263883e+01 1.263540e+01 1.227825e+01 9.209848e+00 1.221300e+01 9.729729e+00 9.705615e+00 9.816621e+00 8.853402e+00 8.745431e+00 1.234507e+01 9.265391e+00 8.519999e+00 1.188069e+01 9.830950e+00 1.259673e+01 1.259673e+01 1.259330e+01 9.425204e+00 9.005364e+00 9.451403e+00 9.048796e+00 9.114919e+00 9.152528e+00 8.617693e+00 8.540245e+00 9.634530e+00 8.775016e+00 8.246784e+00 8.942582e+00 1.001317e+01 1.258274e+01 1.258274e+01 1.257931e+01 9.553726e+00 8.991376e+00 9.684682e+00 8.969363e+00 8.983512e+00 9.182341e+00 8.562537e+00 8.455660e+00 9.501963e+00 8.768427e+00 8.193681e+00 9.013656e+00 9.409172e+00 1.231746e+01 1.231746e+01 1.010520e+01 8.990286e+00 8.546881e+00 8.925036e+00 8.592055e+00 8.573424e+00 8.692308e+00 8.177823e+00 8.088866e+00 9.148860e+00 8.334916e+00 7.848273e+00 8.531678e+00 9.596610e+00 1.245137e+01 1.245137e+01 1.244794e+01 9.185813e+00 8.682591e+00 9.098265e+00 8.762566e+00 8.733425e+00 8.883716e+00 8.341658e+00 8.257202e+00 9.282770e+00 8.504745e+00 8.002886e+00 8.704704e+00 9.680165e+00 1.237184e+01 1.237184e+01 1.236841e+01 9.077752e+00 8.572866e+00 9.006736e+00 8.645164e+00 8.614080e+00 8.737382e+00 8.245531e+00 8.165092e+00 9.230425e+00 8.404418e+00 7.908368e+00 8.603675e+00 9.334435e+00 1.224272e+01 1.224272e+01 1.223929e+01 8.877713e+00 8.430160e+00 8.823340e+00 8.491112e+00 8.464997e+00 8.591874e+00 8.089296e+00 8.009511e+00 9.009682e+00 8.259651e+00 7.770798e+00 8.422650e+00 9.594775e+00 1.241161e+01 1.241161e+01 1.240818e+01 9.123759e+00 8.625936e+00 9.052271e+00 8.679052e+00 8.678992e+00 8.807132e+00 8.283240e+00 8.202995e+00 9.231821e+00 8.461911e+00 7.960681e+00 8.649043e+00 8.170169e+00 8.845222e+00 9.108623e+00 8.645585e+00 7.859923e+00 7.433808e+00 7.781685e+00 7.497003e+00 7.471062e+00 7.584010e+00 7.115189e+00 7.043155e+00 7.939570e+00 7.294106e+00 6.819962e+00 7.433026e+00 7.927712e+00 1.107570e+01 8.866871e+00 8.477932e+00 7.601878e+00 7.182368e+00 7.533924e+00 7.244497e+00 7.219894e+00 7.335393e+00 6.868291e+00 6.797232e+00 7.673840e+00 7.043258e+00 6.575786e+00 7.186101e+00 9.603157e+00 1.245792e+01 1.245792e+01 1.245449e+01 9.152709e+00 8.682296e+00 9.157250e+00 8.766544e+00 8.747686e+00 8.885900e+00 8.342043e+00 8.283505e+00 9.333339e+00 8.517334e+00 8.010528e+00 8.693413e+00 8.412418e+00 1.150085e+01 9.292029e+00 9.288600e+00 8.050376e+00 7.623961e+00 7.976980e+00 7.686405e+00 7.658613e+00 7.777608e+00 7.313933e+00 7.243215e+00 8.125763e+00 7.474231e+00 6.999248e+00 7.625790e+00 8.118211e+00 9.044191e+00 1.125302e+01 8.581152e+00 7.790602e+00 7.366451e+00 7.718852e+00 7.429312e+00 7.405048e+00 7.521470e+00 7.057995e+00 6.987263e+00 7.860036e+00 7.216628e+00 6.747811e+00 7.369313e+00 1.018014e+01 1.248631e+01 1.248631e+01 1.248288e+01 9.531392e+00 8.712311e+00 9.340981e+00 8.852518e+00 8.788224e+00 8.939409e+00 8.379181e+00 8.294481e+00 9.598208e+00 8.555069e+00 8.045211e+00 8.761573e+00
 6.173118e+00 7.035516e+00 7.078990e+00 7.016475e+00 7.517195e+00 7.514097e+00 9.803005e+00 7.498219e+00 7.633986e+00 9.829638e+00 7.506883e+00 9.945660e+00 9.965639e+00 6.945986e+00 6.843531e+00 7.568315e+00 9.682148e+00 7.011352e+00 7.498390e+00 6.730308e+00 8.194825e+00 1.039606e+01 1.038461e+01 8.165835e+00 1.037156e+01 1.045165e+01 1.061909e+01 8.019225e+00 1.047828e+01 1.062775e+01 1.059430e+01 1.061428e+01 1.018896e+01 1.021167e+01 1.042578e+01 1.033079e+01 1.025433e+01 1.035586e+01 7.395308e+00 8.521108e+00 1.072235e+01 1.071089e+01 1.070094e+01 8.489019e+00 8.569102e+00 1.094537e+01 1.081773e+01 1.080456e+01 1.095403e+01 1.092058e+01 1.094056e+01 1.051524e+01 8.065721e+00 1.075206e+01 1.065707e+01 1.058061e+01 1.068214e+01 6.376960e+00 7.750028e+00 9.951267e+00 7.467585e+00 7.261429e+00 7.454538e+00 1.000685e+01 1.017429e+01 1.004665e+01 7.824655e+00 1.018295e+01 7.940677e+00 1.016948e+01 9.744163e+00 7.558043e+00 7.312549e+00 7.677165e+00 7.337302e+00 7.438831e+00 5.373285e+00 6.423036e+00 6.526768e+00 6.423864e+00 6.467443e+00 6.410817e+00 6.707509e+00 6.997058e+00 6.584235e+00 6.734142e+00 7.005722e+00 6.850164e+00 6.796043e+00 6.176996e+00 6.467530e+00 6.681645e+00 6.393974e+00 6.273712e+00 6.343891e+00 5.309027e+00 6.432175e+00 6.351191e+00 6.383537e+00 6.373588e+00 6.489068e+00 6.569151e+00 6.647610e+00 6.557898e+00 6.791991e+00 6.745256e+00 6.908013e+00 6.642803e+00 6.054404e+00 6.077109e+00 6.364067e+00 6.230701e+00 6.127168e+00 6.279632e+00 4.945751e+00 5.865980e+00 5.875122e+00 5.852669e+00 5.850718e+00 5.853818e+00 5.932275e+00 6.156155e+00 6.016912e+00 6.011247e+00 6.164819e+00 6.123407e+00 6.143386e+00 5.613513e+00 5.638181e+00 5.919058e+00 5.789026e+00 5.703824e+00 5.839791e+00 5.023684e+00 6.084646e+00 5.996494e+00 5.988902e+00 6.014410e+00 5.984318e+00 6.079392e+00 6.258836e+00 6.131201e+00 6.124804e+00 6.363960e+00 6.234049e+00 6.276324e+00 5.729583e+00 5.743223e+00 6.026210e+00 5.917745e+00 5.811322e+00 5.968611e+00 4.964380e+00 5.972658e+00 5.926157e+00 5.893201e+00 5.892943e+00 5.896629e+00 5.962035e+00 6.188094e+00 6.051440e+00 6.052269e+00 6.219095e+00 6.185644e+00 6.193621e+00 5.651739e+00 5.662765e+00 6.017125e+00 5.846984e+00 5.753303e+00 5.862709e+00 4.906258e+00 5.857158e+00 5.846663e+00 5.821852e+00 5.811903e+00 5.800304e+00 5.911553e+00 6.128029e+00 5.949680e+00 5.956399e+00 6.129184e+00 6.070066e+00 6.094858e+00 5.583016e+00 5.607614e+00 5.871053e+00 5.752525e+00 5.664067e+00 5.788161e+00 4.988204e+00 5.957711e+00 5.973232e+00 5.974898e+00 5.951828e+00 5.931394e+00 6.028813e+00 6.262978e+00 6.057661e+00 6.068566e+00 6.336835e+00 6.238192e+00 6.258171e+00 5.694429e+00 5.721541e+00 5.979841e+00 5.838404e+00 5.761943e+00 5.951127e+00 4.761286e+00 5.651915e+00 5.642570e+00 5.629685e+00 5.621340e+00 5.616797e+00 5.703134e+00 5.890217e+00 5.743889e+00 5.733794e+00 5.894590e+00 5.859409e+00 5.885021e+00 5.438485e+00 5.463781e+00 5.673172e+00 5.567631e+00 5.487677e+00 5.603678e+00 4.744139e+00 5.627901e+00 5.621474e+00 5.610299e+00 5.598474e+00 5.596430e+00 5.680306e+00 5.859415e+00 5.721239e+00 5.707380e+00 5.865405e+00 5.830930e+00 5.855963e+00 5.416656e+00 5.443987e+00 5.647187e+00 5.547373e+00 5.467993e+00 5.578382e+00 5.037457e+00 5.990066e+00 6.009687e+00 5.971026e+00 5.980321e+00 5.973577e+00 6.061168e+00 6.295334e+00 6.150607e+00 6.123258e+00 6.313977e+00 6.270547e+00 6.399520e+00 5.736089e+00 5.748454e+00 6.112007e+00 5.982545e+00 5.813136e+00 5.961517e+00 4.776818e+00 5.673512e+00 5.663418e+00 5.649829e+00 5.638504e+00 5.638177e+00 5.721189e+00 5.906138e+00 5.767793e+00 5.748792e+00 5.927689e+00 5.885543e+00 5.903221e+00 5.438691e+00 5.461747e+00 5.704098e+00 5.621503e+00 5.542071e+00 5.621500e+00 4.756955e+00 5.645547e+00 5.636952e+00 5.626289e+00 5.614796e+00 5.609811e+00 5.697209e+00 5.880525e+00 5.740147e+00 5.722277e+00 5.895254e+00 5.851836e+00 5.869984e+00 5.413622e+00 5.436668e+00 5.676541e+00 5.587328e+00 5.512510e+00 5.592585e+00 5.072518e+00 6.088906e+00 6.040151e+00 6.062467e+00 6.059916e+00 6.020306e+00 6.087269e+00 6.386627e+00 6.203779e+00 6.245819e+00 6.305607e+00 6.345000e+00 6.425620e+00 5.762189e+00 5.783619e+00 6.128128e+00 5.962550e+00 5.854514e+00 6.009583e+00
 1.246698e+01 1.263475e+01 1.263510e+01 1.263475e+01 1.231609e+01 1.191128e+01 1.013980e+01 9.917890e+00 9.848949e+00 1.221753e+01 8.557966e+00 8.360785e+00 1.244991e+01 9.317500e+00 8.456100e+00 9.723202e+00 1.247619e+01 1.264396e+01 1.264430e+01 1.264396e+01 1.232530e+01 1.192048e+01 1.235783e+01 1.213592e+01 1.206698e+01 1.222673e+01 8.709684e+00 8.508584e+00 1.245912e+01 9.590110e+00 9.118646e+00 1.194124e+01 1.247791e+01 1.264567e+01 1.264602e+01 1.264567e+01 1.232702e+01 1.192220e+01 1.235955e+01 1.213764e+01 1.206870e+01 1.001962e+01 8.907605e+00 8.795486e+00 1.246084e+01 9.591824e+00 9.120361e+00 1.194295e+01 1.247141e+01 1.263918e+01 1.263952e+01 1.263918e+01 1.232052e+01 9.706875e+00 1.235305e+01 1.213114e+01 1.206220e+01 1.222195e+01 8.615918e+00 8.474202e+00 1.245434e+01 9.585325e+00 8.460524e+00 1.193645e+01 1.242930e+01 1.259707e+01 1.259742e+01 1.259707e+01 1.227841e+01 9.154101e+00 9.591451e+00 9.331618e+00 9.300599e+00 9.460350e+00 8.333062e+00 8.205665e+00 1.241223e+01 8.941101e+00 8.297561e+00 9.174851e+00 1.241531e+01 1.258308e+01 1.258343e+01 1.258308e+01 1.226443e+01 9.028794e+00 9.702623e+00 9.602819e+00 9.337671e+00 9.497422e+00 8.310877e+00 8.181308e+00 9.926018e+00 8.788447e+00 8.242781e+00 9.211923e+00 9.319220e+00 1.231780e+01 1.231815e+01 1.231780e+01 9.279650e+00 8.698320e+00 9.145649e+00 8.847034e+00 8.747272e+00 8.933982e+00 7.960399e+00 7.826603e+00 9.322020e+00 8.408399e+00 7.902481e+00 8.614741e+00 1.007512e+01 1.245171e+01 1.245206e+01 1.245171e+01 9.302241e+00 8.761644e+00 9.408171e+00 9.030577e+00 8.901045e+00 9.247473e+00 8.111823e+00 7.993513e+00 9.509458e+00 8.565499e+00 8.052593e+00 8.772027e+00 9.447001e+00 1.237219e+01 1.237253e+01 1.237219e+01 9.205874e+00 8.675021e+00 9.255247e+00 8.901418e+00 8.780139e+00 8.969121e+00 8.020373e+00 7.894507e+00 9.339694e+00 8.480958e+00 7.961444e+00 8.663097e+00 9.162198e+00 1.224307e+01 1.224341e+01 1.224307e+01 8.938570e+00 8.471104e+00 9.017664e+00 8.723264e+00 8.628626e+00 8.886562e+00 7.877382e+00 7.754954e+00 9.183392e+00 8.310550e+00 7.821740e+00 8.500973e+00 9.575752e+00 1.241196e+01 1.241230e+01 1.241196e+01 9.306285e+00 8.680252e+00 9.338817e+00 8.912825e+00 8.868385e+00 9.024489e+00 8.058623e+00 7.940550e+00 9.364954e+00 8.543116e+00 8.014408e+00 8.754963e+00 8.088601e+00 8.845565e+00 1.131814e+01 1.131779e+01 7.906526e+00 7.474774e+00 7.940830e+00 7.701987e+00 7.628757e+00 7.794609e+00 6.910480e+00 6.795780e+00 8.091765e+00 7.365164e+00 6.871218e+00 7.491670e+00 7.829752e+00 1.107604e+01 1.107638e+01 8.603813e+00 7.647088e+00 7.219415e+00 7.686573e+00 7.447017e+00 7.374047e+00 7.541372e+00 6.664436e+00 6.550992e+00 7.811243e+00 7.115021e+00 6.629414e+00 7.243212e+00 9.818263e+00 1.245826e+01 1.245860e+01 1.245826e+01 9.471167e+00 8.741232e+00 9.309970e+00 9.022949e+00 8.911043e+00 9.120536e+00 8.144677e+00 8.004250e+00 1.227342e+01 8.598165e+00 8.047359e+00 8.816258e+00 8.270008e+00 1.150120e+01 1.150154e+01 1.150120e+01 8.096347e+00 7.661085e+00 8.130246e+00 7.885725e+00 7.810392e+00 7.988937e+00 7.116343e+00 7.001931e+00 8.252939e+00 7.528184e+00 7.042322e+00 7.686873e+00 8.004802e+00 1.125336e+01 9.044878e+00 1.125336e+01 7.832645e+00 7.404631e+00 7.869870e+00 7.627384e+00 7.558048e+00 7.728448e+00 6.859158e+00 6.750873e+00 7.973031e+00 7.269578e+00 6.791902e+00 7.424018e+00 9.846653e+00 1.248665e+01 1.248699e+01 1.248665e+01 9.410575e+00 8.842677e+00 9.481029e+00 9.073635e+00 9.023645e+00 9.221769e+00 8.151623e+00 8.030170e+00 9.829584e+00 8.628179e+00 8.101798e+00 8.829657e+00
 5.784742e+00 6.607366e+00 6.917382e+00 6.732121e+00 6.371224e+00 6.629297e+00 6.397119e+00 6.092793e+00 6.313271e+00 6.376096e+00 6.434011e+00 6.579188e+00 6.560842e+00 6.198343e+00 5.865370e+00 6.389187e+00 5.997612e+00 5.867598e+00 6.336278e+00 5.410124e+00 6.044324e+00 6.341378e+00 6.218802e+00 5.921276e+00 6.001077e+00 6.028119e+00 5.696625e+00 5.884368e+00 5.997182e+00 6.066322e+00 6.178814e+00 6.022719e+00 5.846030e+00 5.514082e+00 5.975377e+00 5.627253e+00 5.527501e+00 5.902968e+00 5.220317e+00 5.792799e+00 6.083949e+00 5.969306e+00 5.696200e+00 5.763223e+00 5.783255e+00 5.480962e+00 5.648645e+00 5.753434e+00 5.823447e+00 5.916571e+00 5.784257e+00 5.629140e+00 5.324003e+00 5.739401e+00 5.425536e+00 5.331991e+00 5.671593e+00 5.268451e+00 5.853475e+00 6.145495e+00 6.035631e+00 5.751707e+00 5.820619e+00 5.845505e+00 5.535805e+00 5.705023e+00 5.814959e+00 5.882930e+00 5.981491e+00 5.849099e+00 5.684982e+00 5.373991e+00 5.796329e+00 5.476504e+00 5.380627e+00 5.730866e+00 5.223410e+00 5.799087e+00 6.084786e+00 5.974609e+00 5.699285e+00 5.767521e+00 5.788823e+00 5.484249e+00 5.652181e+00 5.758004e+00 5.828042e+00 5.920809e+00 5.788721e+00 5.633981e+00 5.327932e+00 5.743993e+00 5.430094e+00 5.335871e+00 5.676349e+00 5.481246e+00 6.125302e+00 6.457313e+00 6.311292e+00 6.010312e+00 6.079697e+00 6.121084e+00 5.788274e+00 5.944635e+00 6.092663e+00 6.176262e+00 6.328368e+00 6.114344e+00 5.926146e+00 5.592201e+00 6.076114e+00 5.706855e+00 5.606511e+00 5.993080e+00 5.363086e+00 5.968510e+00 6.273846e+00 6.163330e+00 5.870902e+00 5.935246e+00 5.966133e+00 5.647831e+00 5.818154e+00 5.936966e+00 5.992022e+00 6.106442e+00 5.955772e+00 5.779781e+00 5.462035e+00 5.915032e+00 5.568597e+00 5.469847e+00 5.852142e+00 5.481196e+00 6.092085e+00 6.440364e+00 6.298553e+00 6.000698e+00 6.071826e+00 6.064188e+00 5.800398e+00 5.934679e+00 6.043396e+00 6.133629e+00 6.190833e+00 6.074139e+00 5.869141e+00 5.551060e+00 6.029416e+00 5.663551e+00 5.555271e+00 5.963691e+00 1.126873e+01 1.182501e+01 1.208397e+01 1.198769e+01 1.173154e+01 1.179588e+01 1.181577e+01 1.152446e+01 1.168626e+01 1.178735e+01 1.185266e+01 1.193951e+01 1.181641e+01 1.166674e+01 1.136989e+01 1.177337e+01 9.260629e+00 1.137752e+01 1.170927e+01 1.126873e+01 1.182501e+01 1.208397e+01 1.198769e+01 1.173154e+01 1.179588e+01 1.181577e+01 1.152446e+01 1.168626e+01 1.178735e+01 1.185266e+01 1.193951e+01 1.181641e+01 1.166674e+01 1.136989e+01 1.177337e+01 1.146945e+01 9.168691e+00 1.170927e+01 1.126873e+01 1.182501e+01 1.208397e+01 1.198769e+01 1.173154e+01 1.179588e+01 1.181577e+01 1.152446e+01 1.168626e+01 1.178735e+01 1.185266e+01 1.193951e+01 1.181641e+01 1.166674e+01 1.136989e+01 1.177337e+01 1.146945e+01 9.168691e+00 1.170927e+01 1.051307e+01 1.106935e+01 1.132831e+01 1.123203e+01 1.097588e+01 8.831400e+00 1.106011e+01 1.076880e+01 1.093060e+01 1.103169e+01 1.109700e+01 8.975020e+00 1.106075e+01 1.091108e+01 1.061423e+01 8.808883e+00 8.119461e+00 8.149630e+00 1.095361e+01 7.931945e+00 8.488226e+00 1.095601e+01 1.085973e+01 1.060358e+01 1.066792e+01 8.478981e+00 1.039649e+01 1.055830e+01 1.065939e+01 8.515873e+00 1.081154e+01 8.216222e+00 8.066547e+00 7.769697e+00 8.173178e+00 8.132667e+00 8.040729e+00 8.372480e+00
 1.212107e+01 1.204838e+01 9.110858e+00 9.163271e+00 9.071805e+00 8.737836e+00 9.052086e+00 7.936433e+00 7.734237e+00 9.770763e+00 8.132539e+00 7.412902e+00 9.366142e+00 1.124773e+01 8.966206e+00 7.947316e+00 8.059808e+00 7.796886e+00 7.622655e+00 7.838946e+00 6.991438e+00 6.805233e+00 8.275430e+00 7.141409e+00 6.492346e+00 8.002293e+00 7.385336e+00 7.005212e+00 6.683213e+00 6.799228e+00 6.563919e+00 6.416743e+00 6.621251e+00 5.846613e+00 5.667596e+00 6.913990e+00 5.976080e+00 5.361087e+00 6.747485e+00 7.877479e+00 7.413282e+00 7.042756e+00 7.170086e+00 6.921391e+00 6.765585e+00 6.977168e+00 6.186349e+00 6.005074e+00 7.291906e+00 6.318558e+00 5.697322e+00 7.112112e+00 7.410715e+00 7.037256e+00 6.711899e+00 6.823158e+00 6.590047e+00 6.444173e+00 6.649159e+00 5.872931e+00 5.693764e+00 6.936370e+00 6.002099e+00 5.387035e+00 6.776393e+00 1.153142e+01 8.864387e+00 8.269140e+00 8.482165e+00 8.149210e+00 7.920124e+00 8.197354e+00 7.295313e+00 7.106577e+00 8.670439e+00 7.441711e+00 6.783492e+00 8.491298e+00 1.100412e+01 8.722601e+00 7.671248e+00 7.799222e+00 7.503779e+00 7.332501e+00 7.573547e+00 6.739249e+00 6.557826e+00 8.075625e+00 6.878850e+00 6.239755e+00 7.730325e+00 1.141764e+01 9.136123e+00 8.170887e+00 8.331683e+00 7.974185e+00 7.792573e+00 8.054361e+00 7.173893e+00 6.987998e+00 8.803933e+00 7.316444e+00 6.665656e+00 8.260106e+00 1.263984e+01 1.256715e+01 1.229806e+01 1.240154e+01 1.218491e+01 9.834795e+00 1.223929e+01 1.148637e+01 1.131004e+01 1.249836e+01 1.161404e+01 1.100740e+01 1.235714e+01 1.263984e+01 1.256715e+01 1.229806e+01 1.240154e+01 1.218491e+01 1.204362e+01 1.223929e+01 1.148637e+01 1.131004e+01 1.249836e+01 1.161404e+01 8.798572e+00 1.235714e+01 1.263984e+01 1.256715e+01 1.229806e+01 1.240154e+01 1.218491e+01 1.204362e+01 1.223929e+01 1.148637e+01 1.131004e+01 1.249836e+01 1.161404e+01 8.798572e+00 1.235714e+01 1.262553e+01 1.255283e+01 1.228375e+01 1.238722e+01 1.217059e+01 9.820478e+00 1.222497e+01 8.999827e+00 9.086897e+00 1.248404e+01 1.159972e+01 8.324647e+00 1.234282e+01 1.261140e+01 1.253871e+01 1.226962e+01 1.237310e+01 1.215647e+01 1.201518e+01 1.221085e+01 8.789496e+00 9.072773e+00 1.246992e+01 9.376775e+00 8.148144e+00 1.232870e+01
 6.697001e+00 6.360538e+00 6.481509e+00 6.305485e+00 6.341125e+00 6.248025e+00 6.956032e+00 7.107073e+00 6.849855e+00 7.760270e+00 7.394111e+00 7.604339e+00 7.871266e+00 7.553331e+00 8.129292e+00 7.357792e+00 7.503659e+00 7.584814e+00 7.262241e+00 5.993097e+00 5.713012e+00 5.855377e+00 5.704869e+00 5.731640e+00 5.639925e+00 6.304361e+00 6.512220e+00 6.199245e+00 6.748719e+00 6.716913e+00 6.847255e+00 7.145548e+00 6.737987e+00 6.997662e+00 6.684957e+00 6.913507e+00 6.943984e+00 6.572449e+00 5.637268e+00 5.365162e+00 5.483786e+00 5.349856e+00 5.372947e+00 5.294710e+00 5.885502e+00 6.070051e+00 5.819556e+00 6.297247e+00 6.263334e+00 6.347551e+00 6.442972e+00 6.286373e+00 6.433767e+00 6.231057e+00 6.369966e+00 6.386616e+00 6.140696e+00 5.729709e+00 5.452708e+00 5.574482e+00 5.439742e+00 5.464873e+00 5.386279e+00 5.985315e+00 6.171898e+00 5.919027e+00 6.411194e+00 6.387563e+00 6.461558e+00 6.579181e+00 6.403702e+00 6.592398e+00 6.326736e+00 6.498507e+00 6.507950e+00 6.242894e+00 5.643429e+00 5.369233e+00 5.490675e+00 5.358048e+00 5.379763e+00 5.303996e+00 5.891211e+00 6.077031e+00 5.827293e+00 6.304123e+00 6.273747e+00 6.353188e+00 6.451463e+00 6.288584e+00 6.440538e+00 6.227118e+00 6.373584e+00 6.395525e+00 6.146667e+00 6.137550e+00 5.845560e+00 5.981347e+00 5.839679e+00 5.866832e+00 5.776254e+00 6.427563e+00 6.634793e+00 6.356780e+00 6.957624e+00 6.906318e+00 7.073050e+00 7.458557e+00 6.946893e+00 7.205914e+00 6.851049e+00 7.158468e+00 7.029435e+00 6.710105e+00 5.896716e+00 5.627208e+00 5.749488e+00 5.609118e+00 5.628961e+00 5.553673e+00 6.168889e+00 6.374380e+00 6.098612e+00 6.666229e+00 6.579610e+00 6.711161e+00 6.883839e+00 6.621239e+00 6.895303e+00 6.548507e+00 6.745161e+00 6.844654e+00 6.482887e+00 6.057629e+00 5.795777e+00 5.920698e+00 5.784270e+00 5.802442e+00 5.723449e+00 6.363956e+00 6.578775e+00 6.293892e+00 6.883513e+00 6.846092e+00 6.962163e+00 7.161042e+00 6.927996e+00 7.117745e+00 6.785282e+00 7.016771e+00 7.083936e+00 6.725120e+00 9.535476e+00 1.147776e+01 1.159578e+01 1.146481e+01 1.148709e+01 1.141107e+01 1.198624e+01 1.216177e+01 1.192333e+01 1.236670e+01 1.233926e+01 1.240698e+01 1.247770e+01 1.235597e+01 1.247232e+01 1.230294e+01 1.242487e+01 1.243851e+01 1.222726e+01 1.174430e+01 9.268937e+00 1.159578e+01 1.146481e+01 1.148709e+01 1.141107e+01 1.198624e+01 1.216177e+01 1.192333e+01 1.236670e+01 1.233926e+01 1.240698e+01 1.247770e+01 1.235597e+01 1.247232e+01 1.230294e+01 1.242487e+01 1.243851e+01 1.222726e+01 1.174430e+01 1.147776e+01 1.159578e+01 1.146481e+01 1.148709e+01 1.141107e+01 1.198624e+01 1.216177e+01 1.192333e+01 1.015787e+01 1.233926e+01 1.240698e+01 1.247770e+01 1.235597e+01 1.247232e+01 1.230294e+01 1.242487e+01 1.243851e+01 1.222726e+01 9.274436e+00 9.007897e+00 9.125912e+00 8.994947e+00 8.753825e+00 8.941209e+00 1.172520e+01 1.190073e+01 9.453468e+00 1.210566e+01 1.207822e+01 1.214593e+01 1.221666e+01 1.209493e+01 1.221128e+01 1.204190e+01 1.216383e+01 1.217747e+01 1.196622e+01 8.558921e+00 8.417542e+00 8.657664e+00 1.099893e+01 8.812380e+00 8.472961e+00 9.311529e+00 1.169589e+01 1.145745e+01 1.190081e+01 1.187337e+01 1.194109e+01 1.201181e+01 1.189008e+01 1.200643e+01 9.628226e+00 1.195899e+01 1.197262e+01 1.176137e+01
 1.250926e+01 1.253975e+01 1.254009e+01 9.361926e+00 8.938930e+00 9.475228e+00 8.984432e+00 8.928385e+00 9.028506e+00 8.363357e+00 8.213890e+00 9.569824e+00 8.828360e+00 8.082507e+00 8.846093e+00 9.951703e+00 1.219101e+01 1.219135e+01 8.840924e+00 8.426607e+00 8.832543e+00 8.477253e+00 8.447084e+00 8.562640e+00 7.927704e+00 7.809389e+00 9.146006e+00 8.389707e+00 7.667686e+00 8.351192e+00 7.955772e+00 8.747668e+00 1.095684e+01 7.531648e+00 7.137822e+00 7.499871e+00 7.175645e+00 7.140112e+00 7.251665e+00 6.647005e+00 6.534137e+00 7.709815e+00 7.091948e+00 6.396096e+00 7.063426e+00 8.539895e+00 1.147535e+01 1.147570e+01 8.072208e+00 7.670760e+00 8.039312e+00 7.712144e+00 7.675174e+00 7.789133e+00 7.177645e+00 7.062812e+00 8.270968e+00 7.627545e+00 6.924589e+00 7.597498e+00 8.005080e+00 8.793330e+00 1.100250e+01 7.583263e+00 7.184815e+00 7.546346e+00 7.223199e+00 7.187966e+00 7.298436e+00 6.692957e+00 6.580739e+00 7.764074e+00 7.138627e+00 6.442357e+00 7.110078e+00 9.713207e+00 1.233802e+01 1.012954e+01 9.039346e+00 8.618024e+00 9.030270e+00 8.656520e+00 8.618471e+00 8.732654e+00 8.087309e+00 7.973805e+00 9.274069e+00 8.566417e+00 7.827196e+00 8.513979e+00 9.164133e+00 1.202543e+01 1.202577e+01 8.645395e+00 8.247813e+00 8.621110e+00 8.285774e+00 8.260553e+00 8.364565e+00 7.755316e+00 7.637273e+00 8.864029e+00 8.207045e+00 7.494387e+00 8.164366e+00 9.442657e+00 1.228408e+01 1.228443e+01 8.940787e+00 8.527182e+00 8.896129e+00 8.578517e+00 8.556222e+00 8.648173e+00 8.046574e+00 7.921888e+00 9.142084e+00 8.496925e+00 7.775432e+00 8.443152e+00 1.261725e+01 1.264774e+01 1.264808e+01 1.233208e+01 1.196002e+01 1.230271e+01 1.199740e+01 1.196365e+01 1.207001e+01 1.148137e+01 1.137037e+01 1.248876e+01 1.191642e+01 1.123427e+01 9.678768e+00 1.261725e+01 1.264774e+01 1.264808e+01 1.233208e+01 1.196002e+01 1.230271e+01 1.199740e+01 9.754823e+00 1.207001e+01 1.148137e+01 1.137037e+01 1.248876e+01 1.191642e+01 1.123427e+01 1.188759e+01 1.261725e+01 1.264774e+01 1.264808e+01 1.233208e+01 1.196002e+01 1.230271e+01 1.199740e+01 1.196365e+01 1.207001e+01 1.148137e+01 1.137037e+01 1.248876e+01 1.191642e+01 9.025447e+00 1.188759e+01 1.040602e+01 1.264533e+01 1.264568e+01 1.012085e+01 1.195762e+01 1.009148e+01 1.199500e+01 1.196125e+01 1.206760e+01 9.270145e+00 9.159138e+00 1.248635e+01 9.705188e+00 9.023043e+00 9.676365e+00 1.014022e+01 1.264293e+01 1.264328e+01 1.011845e+01 9.360883e+00 9.825684e+00 9.520371e+00 1.195885e+01 1.206520e+01 8.882238e+00 9.156740e+00 1.248396e+01 9.702790e+00 1.122947e+01 1.188279e+01
 6.678148e+00 6.694283e+00 7.057170e+00 6.923978e+00 6.570440e+00 6.660666e+00 6.453758e+00 6.250518e+00 6.361288e+00 6.391004e+00 6.463581e+00 6.606536e+00 6.447866e+00 6.443377e+00 6.185647e+00 6.448156e+00 6.160297e+00 6.038355e+00 6.396597e+00 6.049427e+00 6.245402e+00 6.666833e+00 6.442073e+00 6.135714e+00 6.187639e+00 6.002848e+00 5.803875e+00 5.897962e+00 5.942139e+00 5.958490e+00 6.080011e+00 5.963306e+00 5.949065e+00 5.755890e+00 5.983727e+00 5.699972e+00 5.620879e+00 5.966573e+00 5.797288e+00 5.982473e+00 6.262042e+00 6.146288e+00 5.890993e+00 5.902342e+00 5.739369e+00 5.565668e+00 5.642659e+00 5.680427e+00 5.706297e+00 5.796861e+00 5.709624e+00 5.684481e+00 5.502251e+00 5.726617e+00 5.459133e+00 5.386457e+00 5.703136e+00 5.862519e+00 6.048463e+00 6.342573e+00 6.216086e+00 5.960026e+00 5.969105e+00 5.805046e+00 5.627307e+00 5.706489e+00 5.748530e+00 5.770895e+00 5.864858e+00 5.772974e+00 5.752291e+00 5.565202e+00 5.790480e+00 5.520467e+00 5.445973e+00 5.765789e+00 5.803907e+00 5.984817e+00 6.265092e+00 6.156361e+00 5.899773e+00 5.908261e+00 5.743730e+00 5.571884e+00 5.648353e+00 5.683771e+00 5.710733e+00 5.801728e+00 5.714518e+00 5.688882e+00 5.506836e+00 5.730162e+00 5.463438e+00 5.390738e+00 5.707312e+00 6.146549e+00 6.338361e+00 6.672092e+00 6.556523e+00 6.255688e+00 6.251383e+00 6.089756e+00 5.904320e+00 5.995138e+00 6.041708e+00 6.068151e+00 6.201397e+00 6.059420e+00 6.050769e+00 5.839271e+00 6.090019e+00 5.793885e+00 5.721517e+00 6.062089e+00 5.973759e+00 6.178270e+00 6.473915e+00 6.344450e+00 6.067014e+00 6.090565e+00 5.921619e+00 5.737845e+00 5.828328e+00 5.863484e+00 5.898166e+00 5.999993e+00 5.908823e+00 5.883141e+00 5.685575e+00 5.921116e+00 5.643667e+00 5.566071e+00 5.894041e+00 6.069681e+00 6.267227e+00 6.605060e+00 6.453514e+00 6.180586e+00 6.199010e+00 6.061496e+00 5.853751e+00 5.953639e+00 5.999536e+00 6.039021e+00 6.134392e+00 6.034483e+00 6.041725e+00 5.836326e+00 6.050293e+00 5.781969e+00 5.706247e+00 6.023325e+00 9.668803e+00 1.204945e+01 1.228625e+01 1.219686e+01 1.196677e+01 1.197757e+01 1.182310e+01 1.165531e+01 1.173063e+01 1.176658e+01 1.179167e+01 1.187941e+01 1.179491e+01 1.177147e+01 1.159430e+01 1.181072e+01 1.155197e+01 1.148076e+01 1.178827e+01 9.668803e+00 1.204945e+01 1.228625e+01 1.219686e+01 1.196677e+01 1.197757e+01 1.182310e+01 1.165531e+01 1.173063e+01 1.176658e+01 1.179167e+01 1.187941e+01 1.179491e+01 1.177147e+01 1.159430e+01 1.181072e+01 1.155197e+01 1.148076e+01 1.178827e+01 1.187763e+01 1.204945e+01 1.228625e+01 1.219686e+01 9.757947e+00 1.197757e+01 1.182310e+01 1.165531e+01 1.173063e+01 1.176658e+01 1.179167e+01 1.187941e+01 1.179491e+01 1.177147e+01 1.159430e+01 1.181072e+01 1.155197e+01 1.148076e+01 1.178827e+01 8.828660e+00 1.147270e+01 1.170951e+01 9.411289e+00 1.139003e+01 9.191999e+00 9.037529e+00 8.869747e+00 1.115388e+01 1.118984e+01 1.121493e+01 1.130267e+01 1.121817e+01 1.119473e+01 1.101756e+01 8.761749e+00 1.097523e+01 1.090401e+01 1.121153e+01 8.368386e+00 8.925712e+00 1.137134e+01 1.128195e+01 1.105186e+01 8.853833e+00 1.090819e+01 8.268178e+00 8.343491e+00 1.085167e+01 8.667939e+00 1.096451e+01 1.088000e+01 1.085656e+01 1.067940e+01 1.089581e+01 1.063706e+01 7.971513e+00 8.664538e+00
 9.037234e+00 8.877397e+00 7.940514e+00 8.277836e+00 7.896578e+00 8.993279e+00 8.983160e+00 9.327849e+00 1.032989e+01 1.006477e+01 1.253940e+01 8.508136e+00 8.456335e+00 7.523332e+00 7.848225e+00 7.466030e+00 8.551362e+00 8.570492e+00 8.945494e+00 1.218998e+01 1.218826e+01 1.219067e+01 7.225270e+00 7.154794e+00 6.255528e+00 6.572761e+00 6.198167e+00 7.253349e+00 7.269677e+00 7.631829e+00 8.483236e+00 8.744922e+00 8.747324e+00 7.757052e+00 7.689647e+00 6.782347e+00 7.102787e+00 6.725396e+00 7.788341e+00 7.806026e+00 8.177295e+00 1.147432e+01 9.000382e+00 9.266185e+00 7.272529e+00 7.201646e+00 6.301723e+00 6.619301e+00 6.244429e+00 7.301292e+00 7.316382e+00 7.677941e+00 8.792299e+00 8.405075e+00 1.100181e+01 8.663999e+00 8.612793e+00 7.685324e+00 8.017519e+00 7.626050e+00 8.736671e+00 8.732745e+00 9.113242e+00 1.233699e+01 1.233528e+01 1.012885e+01 8.320613e+00 8.264085e+00 7.349540e+00 7.671309e+00 7.292334e+00 8.370683e+00 8.393224e+00 8.775480e+00 9.815573e+00 9.813857e+00 1.202508e+01 8.584632e+00 8.547983e+00 7.632741e+00 7.948554e+00 7.570509e+00 8.645420e+00 8.685942e+00 9.115932e+00 1.228305e+01 1.007251e+01 1.228374e+01 1.204123e+01 1.197648e+01 1.109548e+01 9.199465e+00 1.103900e+01 1.207151e+01 1.208706e+01 1.241886e+01 1.264671e+01 1.264499e+01 1.264739e+01 1.204123e+01 1.197648e+01 1.109548e+01 1.140829e+01 8.830173e+00 1.207151e+01 1.208706e+01 1.241886e+01 1.264671e+01 1.264499e+01 1.264739e+01 9.832405e+00 1.197648e+01 1.109548e+01 1.140829e+01 1.103900e+01 1.207151e+01 1.208706e+01 1.241886e+01 1.264671e+01 1.264499e+01 1.264739e+01 9.830002e+00 1.197408e+01 8.884254e+00 9.197062e+00 8.442261e+00 9.596878e+00 1.208465e+01 1.241646e+01 1.264430e+01 1.264259e+01 1.264499e+01 9.442094e+00 9.762854e+00 8.618454e+00 8.735055e+00 8.439863e+00 1.206671e+01 9.873430e+00 1.020523e+01 1.264190e+01 1.264019e+01 1.264259e+01
 6.574675e+00 7.557176e+00 7.794672e+00 7.760658e+00 7.357571e+00 7.114029e+00 7.602199e+00 7.123279e+00 6.736088e+00 7.086672e+00 7.132503e+00 7.128134e+00 7.145028e+00 6.289715e+00 6.143780e+00 6.980567e+00 6.366182e+00 6.236909e+00 6.942486e+00 5.848723e+00 6.685747e+00 6.970258e+00 6.989771e+00 6.649223e+00 6.513535e+00 6.622136e+00 6.403520e+00 6.126291e+00 6.423560e+00 6.374199e+00 6.386407e+00 6.507544e+00 5.694633e+00 5.601145e+00 6.275791e+00 5.814108e+00 5.685677e+00 6.268977e+00 5.519310e+00 6.298703e+00 6.460869e+00 6.401836e+00 6.245904e+00 6.094207e+00 6.199571e+00 6.024731e+00 5.771719e+00 6.030473e+00 6.003669e+00 5.998326e+00 6.073449e+00 5.371689e+00 5.275638e+00 5.900807e+00 5.488349e+00 5.364913e+00 5.897712e+00 5.604719e+00 6.395538e+00 6.586511e+00 6.526569e+00 6.360061e+00 6.196816e+00 6.309498e+00 6.121647e+00 5.859622e+00 6.133228e+00 6.098282e+00 6.090196e+00 6.166387e+00 5.454933e+00 5.358062e+00 5.987395e+00 5.572367e+00 5.447274e+00 5.987987e+00 5.525165e+00 6.302743e+00 6.485377e+00 6.417828e+00 6.276618e+00 6.104211e+00 6.215667e+00 6.031994e+00 5.780995e+00 6.040208e+00 6.007919e+00 6.004408e+00 6.080309e+00 5.377293e+00 5.281554e+00 5.904541e+00 5.494967e+00 5.370614e+00 5.903976e+00 5.973762e+00 6.886101e+00 7.130101e+00 7.259168e+00 6.873441e+00 6.657534e+00 6.790066e+00 6.586282e+00 6.275147e+00 6.564414e+00 6.583263e+00 6.529207e+00 6.617959e+00 5.819467e+00 5.716366e+00 6.397059e+00 5.936514e+00 5.810100e+00 6.408335e+00 5.758193e+00 6.586492e+00 6.772800e+00 6.676389e+00 6.502387e+00 6.359164e+00 6.484990e+00 6.282614e+00 6.024895e+00 6.291136e+00 6.268428e+00 6.270353e+00 6.342705e+00 5.617205e+00 5.518357e+00 6.174483e+00 5.734769e+00 5.607723e+00 6.173111e+00 5.906147e+00 6.752659e+00 6.994084e+00 6.887226e+00 6.670183e+00 6.508100e+00 6.648928e+00 6.442199e+00 6.203248e+00 6.472682e+00 6.460327e+00 6.454024e+00 6.530474e+00 5.790147e+00 5.687007e+00 6.337502e+00 5.906000e+00 5.780416e+00 6.342514e+00 1.163393e+01 1.236311e+01 1.247850e+01 1.244448e+01 1.232658e+01 1.218779e+01 1.228602e+01 9.913063e+00 1.188120e+01 1.212908e+01 1.210152e+01 1.209715e+01 1.216757e+01 1.148984e+01 1.139566e+01 1.200311e+01 1.160418e+01 1.148294e+01 1.200174e+01 1.163393e+01 1.236311e+01 1.247850e+01 1.244448e+01 1.232658e+01 1.218779e+01 1.007720e+01 1.212189e+01 1.188120e+01 1.212908e+01 1.210152e+01 1.209715e+01 1.216757e+01 1.148984e+01 1.139566e+01 1.200311e+01 1.160418e+01 1.148294e+01 1.200174e+01 1.163393e+01 1.236311e+01 1.247850e+01 1.244448e+01 1.232658e+01 9.978964e+00 1.228602e+01 1.212189e+01 1.188120e+01 1.212908e+01 1.210152e+01 1.209715e+01 1.216757e+01 1.148984e+01 1.139566e+01 1.200311e+01 1.160418e+01 1.148294e+01 1.200174e+01 9.116460e+00 9.845642e+00 1.216986e+01 9.927016e+00 9.809118e+00 1.187915e+01 1.197738e+01 1.181325e+01 9.363730e+00 1.182044e+01 1.179288e+01 1.178851e+01 1.185893e+01 1.118120e+01 1.108703e+01 1.169447e+01 9.086714e+00 8.702069e+00 1.169310e+01 8.621191e+00 9.613774e+00 1.193799e+01 1.190397e+01 1.178608e+01 1.164728e+01 1.174552e+01 1.158138e+01 1.134069e+01 1.158858e+01 9.352182e+00 1.155664e+01 1.162706e+01 1.094933e+01 1.085516e+01 1.146260e+01 8.344178e+00 8.222934e+00 9.252404e+00
 9.868022e+00 1.212244e+01 9.914987e+00 9.643724e+00 8.714994e+00 8.335895e+00 8.671490e+00 8.394966e+00 8.328073e+00 8.463550e+00 8.062105e+00 8.015521e+00 8.963399e+00 8.396806e+00 7.933818e+00 8.297349e+00 8.609167e+00 1.124910e+01 9.041641e+00 1.124260e+01 7.738683e+00 7.337424e+00 7.665041e+00 7.391840e+00 7.368204e+00 7.474508e+00 7.084134e+00 7.065012e+00 7.901225e+00 7.427490e+00 6.971195e+00 7.319107e+00 7.070887e+00 7.424627e+00 7.673266e+00 7.262796e+00 6.548843e+00 6.176439e+00 6.479795e+00 6.231751e+00 6.205363e+00 6.302336e+00 5.935799e+00 5.915134e+00 6.703772e+00 6.254230e+00 5.818552e+00 6.159694e+00 7.531584e+00 7.878849e+00 1.047456e+01 7.872359e+00 6.896753e+00 6.518977e+00 6.827729e+00 6.575462e+00 6.549590e+00 6.646930e+00 6.277201e+00 6.256318e+00 7.057465e+00 6.599068e+00 6.159062e+00 6.502628e+00 7.104265e+00 7.697274e+00 7.576538e+00 7.315357e+00 6.575359e+00 6.202240e+00 6.508042e+00 6.258488e+00 6.232196e+00 6.329107e+00 5.962564e+00 5.940975e+00 6.729541e+00 6.281062e+00 5.844371e+00 6.186573e+00 8.818758e+00 1.153279e+01 1.153416e+01 9.054068e+00 8.035034e+00 7.635660e+00 7.960503e+00 7.707181e+00 7.683310e+00 7.779730e+00 7.388384e+00 7.379297e+00 8.254946e+00 7.737102e+00 7.264332e+00 7.621721e+00 8.063891e+00 1.100549e+01 1.100686e+01 8.790175e+00 7.455829e+00 7.075986e+00 7.398862e+00 7.134849e+00 7.110656e+00 7.207890e+00 6.833774e+00 6.814461e+00 7.640787e+00 7.166222e+00 6.711898e+00 7.058526e+00 8.586406e+00 9.210187e+00 1.142038e+01 1.141252e+01 7.889847e+00 7.510684e+00 7.835751e+00 7.576771e+00 7.548220e+00 7.650437e+00 7.278529e+00 7.261750e+00 8.090448e+00 7.615877e+00 7.151463e+00 7.493881e+00 1.259562e+01 1.264121e+01 1.264258e+01 1.263472e+01 1.216728e+01 1.180893e+01 1.210336e+01 1.186335e+01 1.183794e+01 1.193193e+01 1.157443e+01 1.155393e+01 1.231298e+01 1.188582e+01 1.145895e+01 9.584256e+00 1.259562e+01 1.264121e+01 1.264258e+01 1.263472e+01 1.216728e+01 1.180893e+01 1.210336e+01 1.186335e+01 1.183794e+01 1.193193e+01 1.157443e+01 1.155393e+01 1.231298e+01 1.188582e+01 1.145895e+01 9.584256e+00 1.259562e+01 1.264121e+01 1.264258e+01 1.263472e+01 1.216728e+01 1.180893e+01 1.210336e+01 1.186335e+01 1.183794e+01 1.193193e+01 1.157443e+01 1.155393e+01 1.231298e+01 9.676992e+00 1.145895e+01 1.179308e+01 1.258130e+01 1.262690e+01 1.262827e+01 1.262041e+01 1.215296e+01 9.200282e+00 1.208904e+01 1.184903e+01 1.182362e+01 1.191762e+01 9.351287e+00 9.330792e+00 1.229867e+01 1.187150e+01 1.144464e+01 9.184430e+00 1.256718e+01 1.261277e+01 1.261414e+01 1.260628e+01 9.666608e+00 1.178049e+01 9.866094e+00 9.240574e+00 9.600673e+00 9.431264e+00 1.154599e+01 8.931159e+00 1.007572e+01 9.648551e+00 9.221687e+00 1.176464e+01
 5.924243e+00 5.860537e+00 5.953672e+00 5.842985e+00 5.877279e+00 5.808945e+00 6.175946e+00 6.257740e+00 6.217367e+00 6.521972e+00 6.582431e+00 6.497337e+00 6.720297e+00 6.431606e+00 6.710010e+00 6.364872e+00 6.484181e+00 6.601499e+00 6.312080e+00 5.490428e+00 5.474324e+00 5.609266e+00 5.505132e+00 5.556184e+00 5.476834e+00 5.782209e+00 5.935238e+00 5.776988e+00 6.083619e+00 6.066745e+00 6.145568e+00 6.276744e+00 6.066067e+00 6.176439e+00 5.962983e+00 6.112412e+00 6.141927e+00 5.938189e+00 5.309252e+00 5.290145e+00 5.405876e+00 5.310512e+00 5.358299e+00 5.287821e+00 5.567753e+00 5.708462e+00 5.564678e+00 5.853695e+00 5.838697e+00 5.887853e+00 5.993499e+00 5.837195e+00 5.936845e+00 5.735849e+00 5.881607e+00 5.917699e+00 5.718656e+00 5.357419e+00 5.337071e+00 5.455794e+00 5.358657e+00 5.408243e+00 5.337603e+00 5.620114e+00 5.763327e+00 5.621543e+00 5.913088e+00 5.900699e+00 5.945354e+00 6.052848e+00 5.889513e+00 6.000494e+00 5.786861e+00 5.940490e+00 5.980564e+00 5.770191e+00 5.313329e+00 5.292295e+00 5.409845e+00 5.315993e+00 5.362443e+00 5.292952e+00 5.571225e+00 5.712771e+00 5.571051e+00 5.857238e+00 5.842680e+00 5.888249e+00 5.989892e+00 5.839953e+00 5.938263e+00 5.734333e+00 5.888269e+00 5.922270e+00 5.721246e+00 5.574144e+00 5.544075e+00 5.673898e+00 5.574404e+00 5.631429e+00 5.552671e+00 5.852318e+00 6.015833e+00 5.854189e+00 6.192019e+00 6.165607e+00 6.249914e+00 6.421376e+00 6.156571e+00 6.314834e+00 6.032089e+00 6.205948e+00 6.235247e+00 6.026575e+00 5.442920e+00 5.429545e+00 5.543308e+00 5.446865e+00 5.491743e+00 5.422563e+00 5.717586e+00 5.872617e+00 5.715638e+00 6.028219e+00 6.019008e+00 6.067704e+00 6.260825e+00 6.014779e+00 6.191860e+00 5.902997e+00 6.100903e+00 6.133158e+00 5.890468e+00 5.519073e+00 5.517232e+00 5.636279e+00 5.543879e+00 5.587049e+00 5.513023e+00 5.814837e+00 5.986059e+00 5.809330e+00 6.144824e+00 6.202483e+00 6.253399e+00 6.398683e+00 6.186205e+00 6.292141e+00 6.064210e+00 6.250222e+00 6.290599e+00 6.014760e+00 9.125239e+00 1.131499e+01 1.142876e+01 1.133636e+01 1.138246e+01 1.131413e+01 1.158577e+01 1.172121e+01 1.158437e+01 1.185763e+01 1.184469e+01 1.188821e+01 1.198256e+01 1.184143e+01 1.193435e+01 1.174455e+01 1.188503e+01 1.191729e+01 1.173002e+01 9.125239e+00 1.131499e+01 1.142876e+01 1.133636e+01 1.138246e+01 1.131413e+01 1.158577e+01 1.172121e+01 1.158437e+01 1.185763e+01 1.184469e+01 1.188821e+01 1.198256e+01 1.184143e+01 1.193435e+01 1.174455e+01 1.188503e+01 1.191729e+01 1.173002e+01 1.133406e+01 1.131499e+01 1.142876e+01 9.127530e+00 1.138246e+01 1.131413e+01 1.158577e+01 1.172121e+01 1.158437e+01 1.185763e+01 1.184469e+01 1.188821e+01 1.198256e+01 1.184143e+01 1.193435e+01 1.174455e+01 1.188503e+01 1.191729e+01 1.173002e+01 8.313348e+00 1.050310e+01 8.408040e+00 1.052446e+01 8.098342e+00 8.293410e+00 1.077388e+01 1.090932e+01 1.077248e+01 1.104574e+01 1.103280e+01 8.867492e+00 8.961842e+00 1.102954e+01 1.112246e+01 1.093266e+01 1.107314e+01 8.896571e+00 1.091813e+01 7.476184e+00 7.653319e+00 1.023931e+01 1.014691e+01 1.019301e+01 7.652453e+00 7.924094e+00 1.053177e+01 1.039493e+01 8.459358e+00 1.065525e+01 1.069876e+01 1.079311e+01 1.065198e+01 1.074490e+01 8.082879e+00 1.069559e+01 1.072784e+01 8.068350e+00
 1.253769e+01 1.253700e+01 9.879166e+00 9.463920e+00 9.819360e+00 9.194894e+00 9.020044e+00 9.231695e+00 8.302664e+00 8.169817e+00 9.709101e+00 8.444196e+00 7.887988e+00 9.691355e+00 1.218895e+01 1.218826e+01 9.915940e+00 8.906009e+00 9.037876e+00 8.693254e+00 8.481460e+00 8.768940e+00 7.877996e+00 7.758901e+00 9.241787e+00 8.014494e+00 7.481456e+00 8.997678e+00 8.360099e+00 8.359413e+00 7.839607e+00 7.522450e+00 7.603307e+00 7.349225e+00 7.167123e+00 7.423942e+00 6.605984e+00 6.490478e+00 7.701169e+00 6.732959e+00 6.217408e+00 7.594670e+00 9.001067e+00 8.878274e+00 8.435420e+00 8.076431e+00 8.161890e+00 7.893705e+00 7.705889e+00 7.970875e+00 7.134992e+00 7.018396e+00 8.262503e+00 7.263681e+00 6.743574e+00 8.156453e+00 8.405761e+00 8.527182e+00 7.885974e+00 7.572147e+00 7.646562e+00 7.396254e+00 7.215012e+00 7.470934e+00 6.652392e+00 6.536998e+00 7.751625e+00 6.779579e+00 6.263580e+00 7.641002e+00 1.233596e+01 1.012645e+01 9.603344e+00 9.123608e+00 9.169369e+00 8.885097e+00 8.670458e+00 8.971713e+00 8.049371e+00 7.924034e+00 9.418397e+00 8.175681e+00 7.635439e+00 9.197941e+00 1.202337e+01 1.202268e+01 9.290749e+00 8.718494e+00 8.800311e+00 8.481839e+00 8.284018e+00 8.572197e+00 7.705312e+00 7.588475e+00 8.935945e+00 7.836657e+00 7.305856e+00 8.808642e+00 1.228202e+01 1.007251e+01 9.745611e+00 9.021047e+00 9.115428e+00 8.795032e+00 8.581944e+00 8.880945e+00 7.982770e+00 7.867289e+00 9.310928e+00 8.113455e+00 7.579018e+00 9.125050e+00 1.264568e+01 1.264499e+01 1.258149e+01 1.232933e+01 1.239958e+01 1.216505e+01 1.199020e+01 1.223569e+01 1.144068e+01 1.132703e+01 1.248553e+01 1.156563e+01 8.848574e+00 1.239368e+01 1.264568e+01 1.264499e+01 1.258149e+01 1.232933e+01 1.239958e+01 1.216505e+01 1.199020e+01 1.223569e+01 1.144068e+01 1.132703e+01 1.248553e+01 1.156563e+01 8.848574e+00 1.239368e+01 1.264568e+01 1.264499e+01 1.258149e+01 1.232933e+01 1.239958e+01 1.216505e+01 1.199020e+01 1.223569e+01 1.144068e+01 1.132703e+01 1.248553e+01 9.356806e+00 1.105740e+01 1.239368e+01 1.264327e+01 1.264259e+01 1.257909e+01 1.232692e+01 1.239717e+01 1.216264e+01 9.778968e+00 1.223329e+01 9.229448e+00 9.115797e+00 1.248312e+01 1.156323e+01 8.335502e+00 1.239128e+01 1.264087e+01 1.264019e+01 1.257669e+01 1.232453e+01 1.239478e+01 1.216025e+01 9.776570e+00 1.223089e+01 9.227049e+00 8.727890e+00 1.248072e+01 9.088602e+00 8.241654e+00 1.238888e+01
 6.279849e+00 6.886342e+00 7.242727e+00 7.200149e+00 6.882142e+00 6.794457e+00 9.443147e+00 6.730703e+00 6.434978e+00 6.631456e+00 6.534075e+00 6.612021e+00 6.754530e+00 6.201488e+00 6.038204e+00 6.484324e+00 5.971520e+00 6.043211e+00 6.622164e+00 6.052901e+00 6.297409e+00 6.427692e+00 6.446366e+00 6.293209e+00 6.085636e+00 6.096670e+00 6.160366e+00 5.998698e+00 6.085301e+00 6.086359e+00 6.061872e+00 6.071549e+00 5.730035e+00 5.445574e+00 5.918914e+00 5.403212e+00 5.325418e+00 6.097895e+00 5.787707e+00 5.968589e+00 6.162688e+00 6.120322e+00 5.979310e+00 5.877609e+00 5.854588e+00 5.868027e+00 5.758313e+00 5.833526e+00 5.815068e+00 5.808293e+00 5.832754e+00 5.487534e+00 5.245954e+00 5.695586e+00 5.177488e+00 5.104723e+00 5.843974e+00 5.843324e+00 6.053492e+00 6.245209e+00 6.182091e+00 6.038689e+00 5.941552e+00 5.928466e+00 5.920939e+00 5.819355e+00 5.885989e+00 5.895124e+00 5.888568e+00 5.901495e+00 5.539734e+00 5.295460e+00 5.780238e+00 5.230746e+00 5.157152e+00 5.922641e+00 5.789608e+00 5.985520e+00 6.157810e+00 6.102152e+00 5.968603e+00 5.883344e+00 5.859332e+00 5.865330e+00 5.760068e+00 5.833358e+00 5.828664e+00 5.814229e+00 5.841143e+00 5.495969e+00 5.248633e+00 5.715720e+00 5.179247e+00 5.107858e+00 5.853922e+00 6.103776e+00 6.433888e+00 6.584087e+00 6.517019e+00 6.315380e+00 6.234479e+00 6.254020e+00 6.183054e+00 6.061883e+00 6.168539e+00 6.200360e+00 6.175648e+00 6.214414e+00 5.839210e+00 5.553385e+00 6.066855e+00 5.469682e+00 5.385224e+00 6.193818e+00 6.037156e+00 6.272106e+00 6.703125e+00 6.518038e+00 6.345019e+00 6.199001e+00 6.145486e+00 6.179530e+00 5.948843e+00 6.104835e+00 6.050446e+00 5.989430e+00 6.093732e+00 5.640988e+00 5.391134e+00 5.876477e+00 5.317449e+00 5.251374e+00 6.006579e+00 6.902834e+00 9.292333e+00 7.243686e+00 6.937707e+00 9.288134e+00 6.480955e+00 6.512270e+00 6.978929e+00 6.189627e+00 6.345082e+00 6.192200e+00 6.159631e+00 6.206254e+00 5.733871e+00 5.487236e+00 6.083214e+00 5.419814e+00 5.336146e+00 6.221054e+00 1.184773e+01 1.202840e+01 1.218858e+01 1.214600e+01 1.202420e+01 1.193652e+01 1.191677e+01 1.192382e+01 1.182170e+01 1.189209e+01 1.188253e+01 1.187266e+01 1.189659e+01 1.156114e+01 9.113946e+00 1.176889e+01 1.125609e+01 1.118527e+01 1.190673e+01 1.184773e+01 1.202840e+01 1.218858e+01 1.214600e+01 1.202420e+01 1.193652e+01 1.191677e+01 1.192382e+01 1.182170e+01 1.189209e+01 1.188253e+01 1.187266e+01 1.189659e+01 1.156114e+01 1.132277e+01 1.176889e+01 1.125609e+01 8.976444e+00 1.190673e+01 1.184773e+01 1.202840e+01 1.218858e+01 1.214600e+01 1.202420e+01 1.193652e+01 1.191677e+01 1.192382e+01 1.182170e+01 1.189209e+01 1.188253e+01 1.187266e+01 1.189659e+01 1.156114e+01 1.132277e+01 1.176889e+01 1.125609e+01 8.976444e+00 1.190673e+01 1.119199e+01 1.137267e+01 1.153285e+01 1.149027e+01 1.136847e+01 1.128078e+01 1.126104e+01 1.126809e+01 1.116597e+01 1.123636e+01 1.122680e+01 1.121693e+01 1.124086e+01 8.185913e+00 8.072706e+00 1.111316e+01 1.060036e+01 1.052954e+01 1.125100e+01 1.083544e+01 1.101611e+01 1.117629e+01 1.113371e+01 1.101191e+01 1.092423e+01 1.090448e+01 1.091153e+01 1.080941e+01 1.087981e+01 1.087025e+01 1.086037e+01 1.088430e+01 7.880417e+00 7.448321e+00 1.075660e+01 1.024380e+01 1.017298e+01 1.089444e+01
 5.825692e+00 6.491960e+00 6.358307e+00 6.386855e+00 6.326224e+00 6.560457e+00 6.503130e+00 6.571134e+00 7.308231e+00 7.405076e+00 7.786113e+00 7.460965e+00 7.557818e+00 7.855032e+00 6.713320e+00 6.551054e+00 6.785562e+00 6.275605e+00 6.925647e+00 5.262414e+00 6.007708e+00 5.872082e+00 5.913832e+00 5.846034e+00 6.019829e+00 5.964460e+00 5.993664e+00 6.699236e+00 6.691838e+00 6.687367e+00 6.841761e+00 6.731444e+00 6.799100e+00 6.203571e+00 6.070370e+00 6.259590e+00 5.768542e+00 6.378246e+00 4.999014e+00 5.688137e+00 5.575839e+00 5.622563e+00 5.552989e+00 5.726477e+00 5.672882e+00 5.694954e+00 6.256071e+00 6.284268e+00 6.281739e+00 6.366240e+00 6.324999e+00 6.373702e+00 5.916214e+00 5.783413e+00 5.947469e+00 5.491272e+00 6.057110e+00 5.066156e+00 5.763286e+00 5.649740e+00 5.697454e+00 5.628355e+00 5.802220e+00 5.748277e+00 5.768796e+00 6.345347e+00 6.374823e+00 6.369030e+00 6.469279e+00 6.428622e+00 6.477838e+00 5.990079e+00 5.858511e+00 6.022641e+00 5.562838e+00 6.136346e+00 5.004064e+00 5.693742e+00 5.580752e+00 5.628915e+00 5.559405e+00 5.733408e+00 5.680022e+00 5.699574e+00 6.266050e+00 6.295768e+00 6.285042e+00 6.369435e+00 6.334434e+00 6.400372e+00 5.920047e+00 5.788389e+00 5.952507e+00 5.495461e+00 6.060006e+00 5.361859e+00 6.119988e+00 5.982864e+00 6.032290e+00 5.968777e+00 6.151122e+00 6.084632e+00 6.099558e+00 6.874119e+00 6.836223e+00 6.793378e+00 7.145431e+00 6.852347e+00 6.937380e+00 6.311765e+00 6.178875e+00 6.409437e+00 5.867696e+00 6.518356e+00 5.190211e+00 5.894648e+00 5.783555e+00 5.830067e+00 5.759011e+00 5.933399e+00 5.889827e+00 5.918416e+00 6.532920e+00 6.555664e+00 6.610762e+00 6.705592e+00 6.691530e+00 6.695201e+00 6.155421e+00 6.016033e+00 6.191207e+00 5.708097e+00 6.323358e+00 5.314540e+00 6.033136e+00 5.916726e+00 5.970693e+00 5.889081e+00 6.071232e+00 6.041495e+00 6.092319e+00 6.660857e+00 6.859320e+00 6.721364e+00 6.854568e+00 6.846154e+00 7.042346e+00 6.328672e+00 6.206050e+00 6.352031e+00 5.869074e+00 6.526908e+00 1.112066e+01 1.179595e+01 1.168669e+01 9.523725e+00 1.166514e+01 1.183309e+01 1.178200e+01 1.180252e+01 1.232202e+01 1.234477e+01 1.234030e+01 1.240066e+01 1.237540e+01 1.240922e+01 1.201295e+01 1.188751e+01 1.204402e+01 1.160399e+01 1.214584e+01 8.911836e+00 1.179595e+01 1.168669e+01 1.173255e+01 1.166514e+01 1.183309e+01 1.178200e+01 1.180252e+01 1.232202e+01 1.234477e+01 1.234030e+01 1.240066e+01 1.237540e+01 1.240922e+01 1.201295e+01 1.188751e+01 1.204402e+01 1.160399e+01 1.214584e+01 8.911836e+00 1.179595e+01 1.168669e+01 1.173255e+01 1.166514e+01 1.183309e+01 1.178200e+01 1.180252e+01 1.232202e+01 1.234477e+01 1.234030e+01 1.240066e+01 1.237540e+01 1.240922e+01 1.201295e+01 1.188751e+01 1.204402e+01 1.160399e+01 1.214584e+01 8.220275e+00 1.136779e+01 9.049702e+00 9.095565e+00 1.123698e+01 8.932703e+00 1.135384e+01 1.137436e+01 1.189386e+01 1.191661e+01 1.191214e+01 1.197250e+01 1.194724e+01 1.198106e+01 9.112559e+00 1.145935e+01 1.161586e+01 1.117583e+01 1.171768e+01 7.735803e+00 8.870700e+00 8.761437e+00 1.101613e+01 1.094871e+01 1.111666e+01 8.593348e+00 8.877270e+00 9.396774e+00 1.162834e+01 1.162387e+01 1.168423e+01 9.450154e+00 1.169279e+01 9.087696e+00 8.576749e+00 1.132759e+01 1.088756e+01 1.142942e+01
 9.363149e+00 8.872911e+00 7.997990e+00 8.258864e+00 7.688807e+00 8.945487e+00 9.869536e+00 1.253597e+01 1.253837e+01 9.035850e+00 8.433588e+00 7.571730e+00 7.837441e+00 7.289595e+00 8.533082e+00 9.240300e+00 1.218724e+01 1.218964e+01 7.670064e+00 7.113329e+00 6.312026e+00 6.558326e+00 6.026564e+00 7.195995e+00 7.836844e+00 8.358385e+00 8.746294e+00 8.221795e+00 7.658817e+00 6.841180e+00 7.087011e+00 6.551162e+00 7.730291e+00 8.393116e+00 9.262756e+00 9.001754e+00 7.728008e+00 7.166046e+00 6.358926e+00 6.603173e+00 6.072622e+00 7.240473e+00 7.885092e+00 8.211369e+00 8.791956e+00 9.236517e+00 8.636267e+00 7.742844e+00 7.996264e+00 7.440976e+00 8.670020e+00 9.593714e+00 1.233425e+01 1.233665e+01 8.765967e+00 8.212484e+00 7.405095e+00 7.655418e+00 7.118399e+00 8.318504e+00 9.029057e+00 9.812830e+00 9.551828e+00 9.081190e+00 8.501489e+00 7.677586e+00 7.934877e+00 7.390251e+00 8.619185e+00 9.312201e+00 1.007148e+01 1.228271e+01 1.245121e+01 1.193953e+01 8.942564e+00 1.139326e+01 1.086907e+01 1.201621e+01 1.257186e+01 1.264396e+01 1.264636e+01 1.245121e+01 1.193953e+01 1.115139e+01 1.139326e+01 1.086907e+01 9.807383e+00 1.257186e+01 1.264396e+01 1.264636e+01 1.245121e+01 1.193953e+01 1.115139e+01 9.184430e+00 1.086907e+01 1.201621e+01 1.257186e+01 1.264396e+01 1.264636e+01 1.023998e+01 1.193713e+01 8.554651e+00 9.182026e+00 8.272328e+00 1.201380e+01 1.256946e+01 1.264156e+01 1.264396e+01 1.023758e+01 9.725904e+00 8.427093e+00 9.179628e+00 8.106848e+00 1.201141e+01 1.035823e+01 1.263916e+01 1.264156e+01
 6.283140e+00 6.523094e+00 6.247308e+00 6.353441e+00 6.222407e+00 6.561010e+00 6.621527e+00 6.824928e+00 8.055469e+00 7.879947e+00 7.660264e+00 7.903971e+00 1.037916e+01 7.572224e+00 7.452209e+00 7.503485e+00 7.303740e+00 7.776949e+00 8.163111e+00 5.620779e+00 5.908317e+00 5.645377e+00 5.729082e+00 5.613810e+00 5.933037e+00 5.983451e+00 6.213290e+00 6.802983e+00 6.993560e+00 6.887799e+00 7.037453e+00 6.989194e+00 6.927004e+00 6.836961e+00 6.661097e+00 6.666059e+00 7.012669e+00 7.124642e+00 5.271104e+00 5.545388e+00 5.288403e+00 5.374371e+00 5.261389e+00 5.568375e+00 5.620062e+00 5.840017e+00 6.343054e+00 6.466515e+00 6.430044e+00 6.532247e+00 6.525270e+00 6.440584e+00 6.407124e+00 6.230979e+00 6.255734e+00 6.520491e+00 6.501784e+00 5.360122e+00 5.637554e+00 5.377525e+00 5.466707e+00 5.351499e+00 5.660394e+00 5.711298e+00 5.935429e+00 6.464048e+00 6.611837e+00 6.565019e+00 6.641922e+00 6.688331e+00 6.538954e+00 6.525889e+00 6.344226e+00 6.354230e+00 6.651236e+00 6.687348e+00 5.278024e+00 5.552658e+00 5.294872e+00 5.381423e+00 5.268019e+00 5.574993e+00 5.627346e+00 5.846765e+00 6.349813e+00 6.471643e+00 6.434430e+00 6.523843e+00 6.535823e+00 6.438328e+00 6.426871e+00 6.238176e+00 6.259429e+00 6.509110e+00 6.520972e+00 5.752126e+00 6.058369e+00 5.775298e+00 5.861381e+00 5.752790e+00 6.070367e+00 6.112409e+00 6.358115e+00 6.919371e+00 7.272327e+00 7.197791e+00 7.296350e+00 7.299310e+00 7.087413e+00 7.016932e+00 6.815879e+00 6.839077e+00 7.240375e+00 7.366189e+00 5.524476e+00 5.806411e+00 5.549030e+00 5.632278e+00 5.520651e+00 5.831493e+00 5.892853e+00 6.123106e+00 6.649876e+00 6.931241e+00 6.832682e+00 7.008793e+00 7.174835e+00 6.844816e+00 6.829548e+00 6.568378e+00 6.583871e+00 7.003878e+00 6.887113e+00 5.689416e+00 5.984885e+00 5.719720e+00 5.804153e+00 5.690769e+00 6.001671e+00 6.073842e+00 6.325344e+00 6.863534e+00 7.222256e+00 7.109798e+00 7.705888e+00 7.249239e+00 7.199721e+00 7.041944e+00 6.747704e+00 6.807786e+00 7.190304e+00 7.153037e+00 1.138703e+01 1.165630e+01 1.140425e+01 1.148891e+01 1.137787e+01 9.469552e+00 1.172907e+01 1.194230e+01 1.240160e+01 1.248948e+01 1.246600e+01 1.251350e+01 1.251646e+01 1.246694e+01 1.245167e+01 1.230922e+01 1.232707e+01 1.250858e+01 1.250924e+01 1.138703e+01 1.165630e+01 1.140425e+01 1.148891e+01 1.137787e+01 9.469552e+00 1.172907e+01 1.194230e+01 1.240160e+01 1.248948e+01 1.246600e+01 1.251350e+01 1.251646e+01 1.246694e+01 1.245167e+01 1.230922e+01 1.232707e+01 1.250858e+01 1.250924e+01 9.178209e+00 1.165630e+01 1.140425e+01 1.148891e+01 1.137787e+01 1.167838e+01 1.172907e+01 1.194230e+01 1.240160e+01 1.248948e+01 1.246600e+01 1.251350e+01 1.251646e+01 1.246694e+01 1.245167e+01 1.230922e+01 1.232707e+01 1.250858e+01 1.250924e+01 8.652068e+00 1.139356e+01 8.932687e+00 9.017344e+00 1.111513e+01 9.206813e+00 9.257503e+00 1.167956e+01 1.213886e+01 1.222674e+01 1.220326e+01 1.225076e+01 1.225372e+01 1.220420e+01 9.980109e+00 9.837656e+00 1.206433e+01 1.224585e+01 1.224650e+01 8.709612e+00 8.715478e+00 8.726829e+00 8.351877e+00 8.437050e+00 1.120978e+01 9.051645e+00 1.147370e+01 1.193300e+01 1.202088e+01 1.199740e+01 1.204490e+01 1.204786e+01 9.404010e+00 1.198308e+01 9.631798e+00 1.185847e+01 1.203999e+01 1.204064e+01
 6.652650e+00 9.987128e+00 7.647280e+00 7.851416e+00 7.739791e+00 7.005010e+00 7.112352e+00 6.834184e+00 6.536094e+00 6.930224e+00 6.714575e+00 6.767309e+00 6.878618e+00 6.656039e+00 6.461803e+00 6.590010e+00 6.464436e+00 6.270455e+00 6.880077e+00 6.296604e+00 6.654631e+00 6.817152e+00 6.845709e+00 6.576469e+00 6.341215e+00 6.222727e+00 6.149902e+00 6.037154e+00 6.122653e+00 6.121603e+00 6.152734e+00 6.108659e+00 6.036074e+00 5.763944e+00 6.017188e+00 5.679410e+00 5.610350e+00 6.115611e+00 5.951694e+00 6.208508e+00 6.393060e+00 6.313264e+00 6.180923e+00 6.045397e+00 5.910748e+00 5.826747e+00 5.733481e+00 5.800685e+00 5.785098e+00 5.829722e+00 5.796281e+00 5.716047e+00 5.487412e+00 5.715763e+00 5.375096e+00 5.307271e+00 5.797818e+00 6.028086e+00 6.329713e+00 6.512412e+00 6.410124e+00 6.257057e+00 6.140262e+00 5.997311e+00 5.897815e+00 5.810224e+00 5.872569e+00 5.872633e+00 5.925509e+00 5.879470e+00 5.788471e+00 5.555575e+00 5.814145e+00 5.447724e+00 5.380325e+00 5.887302e+00 5.953650e+00 6.223466e+00 6.389107e+00 6.301441e+00 6.170994e+00 6.056927e+00 5.915359e+00 5.824029e+00 5.737140e+00 5.802413e+00 5.797177e+00 5.835800e+00 5.804418e+00 5.727353e+00 5.490997e+00 5.733539e+00 5.378406e+00 5.311774e+00 5.807607e+00 6.377157e+00 6.804714e+00 7.575921e+00 6.820503e+00 6.643616e+00 6.567552e+00 6.398237e+00 6.238696e+00 6.132411e+00 6.240084e+00 6.241205e+00 6.286483e+00 6.267444e+00 6.175213e+00 5.906523e+00 6.195208e+00 5.774104e+00 5.694225e+00 6.235963e+00 6.265071e+00 6.598448e+00 7.154607e+00 6.780555e+00 6.644999e+00 6.457123e+00 6.222920e+00 6.145502e+00 5.975377e+00 6.125919e+00 6.081668e+00 6.059488e+00 6.085797e+00 5.925935e+00 5.688081e+00 5.946494e+00 5.571321e+00 5.509291e+00 6.016061e+00 9.366020e+00 7.140155e+00 7.272535e+00 7.476670e+00 9.573871e+00 6.988851e+00 6.501128e+00 6.526957e+00 6.246417e+00 6.337886e+00 6.287392e+00 6.228326e+00 6.215138e+00 6.058167e+00 5.821641e+00 6.171815e+00 5.709343e+00 5.630861e+00 6.244759e+00 1.204808e+01 1.229445e+01 1.242683e+01 1.236756e+01 1.225594e+01 1.214314e+01 1.201401e+01 1.192852e+01 1.184158e+01 1.190598e+01 1.189673e+01 1.193679e+01 1.190543e+01 9.616696e+00 1.159994e+01 1.183084e+01 1.149125e+01 1.142543e+01 1.190689e+01 1.204808e+01 1.229445e+01 1.242683e+01 1.236756e+01 1.225594e+01 1.214314e+01 1.201401e+01 1.192852e+01 1.184158e+01 1.190598e+01 1.189673e+01 1.193679e+01 1.190543e+01 1.182552e+01 1.159994e+01 1.183084e+01 1.149125e+01 9.216602e+00 1.190689e+01 1.204808e+01 1.229445e+01 1.242683e+01 1.236756e+01 1.225594e+01 1.214314e+01 1.201401e+01 1.192852e+01 1.184158e+01 1.190598e+01 1.189673e+01 1.193679e+01 1.190543e+01 1.182552e+01 1.159994e+01 1.183084e+01 1.149125e+01 9.216602e+00 1.190689e+01 1.166052e+01 1.190688e+01 1.203926e+01 1.198000e+01 1.186837e+01 1.175558e+01 1.162644e+01 1.154095e+01 1.145402e+01 1.151842e+01 1.150917e+01 1.154923e+01 1.151787e+01 8.718465e+00 8.740147e+00 1.144328e+01 8.894862e+00 1.103787e+01 1.151933e+01 1.138967e+01 1.163603e+01 1.176841e+01 1.170915e+01 1.159752e+01 1.148473e+01 1.135559e+01 1.127010e+01 1.118317e+01 1.124757e+01 1.123832e+01 1.127838e+01 1.124702e+01 8.380096e+00 8.130580e+00 1.117243e+01 1.083284e+01 1.076702e+01 1.124848e+01
 8.050243e+00 9.173476e+00 1.179053e+01 1.176355e+01 9.130783e+00 9.443726e+00 1.159030e+01 8.107903e+00 8.058216e+00 8.388327e+00 8.259291e+00 8.278482e+00 8.388178e+00 7.904799e+00 7.769282e+00 8.401215e+00 7.997571e+00 7.735415e+00 8.124515e+00 6.938681e+00 7.817322e+00 8.628162e+00 8.337779e+00 7.744487e+00 7.868192e+00 7.682487e+00 7.030208e+00 7.029112e+00 7.296994e+00 7.223073e+00 7.224154e+00 7.233067e+00 6.850241e+00 6.737034e+00 7.291627e+00 6.945037e+00 6.705136e+00 7.013303e+00 6.001478e+00 6.717881e+00 7.192574e+00 6.922672e+00 6.665381e+00 6.725375e+00 6.652118e+00 6.078172e+00 6.075050e+00 6.307101e+00 6.239484e+00 6.254767e+00 6.267790e+00 5.912994e+00 5.804117e+00 6.320586e+00 6.007830e+00 5.774105e+00 6.062340e+00 6.259764e+00 7.002050e+00 7.601032e+00 7.272379e+00 6.946941e+00 7.017096e+00 6.939293e+00 6.339159e+00 6.336982e+00 6.575743e+00 6.506894e+00 6.520257e+00 6.533062e+00 6.171000e+00 6.061557e+00 6.590019e+00 6.266518e+00 6.031572e+00 6.322865e+00 6.021068e+00 6.736674e+00 7.157626e+00 6.943422e+00 6.685257e+00 6.745529e+00 6.666839e+00 6.097263e+00 6.094069e+00 6.328202e+00 6.258558e+00 6.274297e+00 6.287488e+00 5.932462e+00 5.823838e+00 6.342250e+00 6.027864e+00 5.794040e+00 6.083008e+00 7.232733e+00 8.244358e+00 1.110868e+01 1.108170e+01 8.000662e+00 8.183687e+00 8.077635e+00 7.327748e+00 7.320480e+00 7.580738e+00 7.517023e+00 7.500969e+00 7.528854e+00 7.146853e+00 7.029868e+00 7.614297e+00 7.249545e+00 6.992417e+00 7.309561e+00 6.718298e+00 7.523420e+00 8.150289e+00 7.838119e+00 7.476363e+00 7.564038e+00 7.459552e+00 6.807203e+00 6.797179e+00 7.041960e+00 6.972108e+00 6.987573e+00 7.002969e+00 6.618269e+00 6.506919e+00 7.049638e+00 6.719308e+00 6.478157e+00 6.786214e+00 7.150052e+00 8.257275e+00 1.099644e+01 8.375123e+00 7.997972e+00 8.010804e+00 7.891228e+00 7.232035e+00 7.211442e+00 7.465190e+00 7.396642e+00 7.405201e+00 7.425095e+00 7.007420e+00 6.896977e+00 7.490726e+00 7.112004e+00 6.865775e+00 7.206058e+00 1.182100e+01 1.248919e+01 1.263402e+01 1.260704e+01 1.244650e+01 1.249604e+01 1.243378e+01 1.189602e+01 1.189280e+01 1.211784e+01 1.205239e+01 1.206659e+01 1.207932e+01 9.525297e+00 1.162784e+01 1.213073e+01 1.182689e+01 1.159854e+01 1.188110e+01 1.182100e+01 1.248919e+01 1.263402e+01 1.260704e+01 1.244650e+01 1.249604e+01 1.243378e+01 1.189602e+01 1.189280e+01 1.211784e+01 1.205239e+01 1.206659e+01 1.207932e+01 9.525297e+00 1.162784e+01 1.213073e+01 1.182689e+01 1.159854e+01 1.188110e+01 1.182100e+01 1.248919e+01 1.263402e+01 1.260704e+01 1.244650e+01 1.249604e+01 1.243378e+01 1.189602e+01 1.189280e+01 1.211784e+01 1.205239e+01 1.206659e+01 1.207932e+01 9.525297e+00 1.162784e+01 1.213073e+01 1.182689e+01 1.159854e+01 1.188110e+01 1.179262e+01 1.246080e+01 1.260563e+01 1.257865e+01 1.241811e+01 1.246765e+01 1.240540e+01 1.186763e+01 1.186441e+01 9.880628e+00 9.815176e+00 1.203821e+01 1.205093e+01 9.037302e+00 9.390626e+00 9.893517e+00 1.179851e+01 1.157016e+01 1.185271e+01 1.176498e+01 1.243317e+01 1.257800e+01 1.255102e+01 1.239048e+01 1.244002e+01 1.237777e+01 9.631171e+00 1.183678e+01 1.206182e+01 1.199637e+01 9.801750e+00 1.202330e+01 9.009669e+00 9.362992e+00 9.865883e+00 9.176540e+00 8.948189e+00 9.616255e+00
 7.553430e+00 8.158697e+00 7.985583e+00 8.228612e+00 7.566556e+00 7.512720e+00 7.209784e+00 7.117042e+00 6.784295e+00 6.988131e+00 7.049449e+00 6.842455e+00 6.988952e+00 6.594540e+00 6.507067e+00 6.951782e+00 6.567154e+00 6.563888e+00 6.911133e+00 6.541759e+00 6.829703e+00 7.221796e+00 7.039045e+00 6.852479e+00 6.698042e+00 6.516015e+00 6.396982e+00 6.115543e+00 6.259528e+00 6.239481e+00 6.192725e+00 6.252792e+00 5.946258e+00 5.862882e+00 6.236399e+00 5.931330e+00 5.873940e+00 6.198289e+00 6.130520e+00 6.395434e+00 6.524884e+00 6.484598e+00 6.362346e+00 6.224960e+00 6.092558e+00 5.985647e+00 5.709627e+00 5.851166e+00 5.826845e+00 5.780585e+00 5.841939e+00 5.560211e+00 5.474061e+00 5.833240e+00 5.546863e+00 5.491891e+00 5.796999e+00 6.243765e+00 6.502415e+00 6.673850e+00 6.643111e+00 6.500737e+00 6.335171e+00 6.206558e+00 6.095115e+00 5.810982e+00 5.954909e+00 5.930588e+00 5.882887e+00 5.946280e+00 5.659930e+00 5.572517e+00 5.932514e+00 5.645794e+00 5.589594e+00 5.897872e+00 6.137225e+00 6.390745e+00 6.565364e+00 6.518435e+00 6.380344e+00 6.229360e+00 6.103493e+00 5.994786e+00 5.717723e+00 5.859928e+00 5.833326e+00 5.788636e+00 5.849625e+00 5.566873e+00 5.481716e+00 5.838084e+00 5.554642e+00 5.499140e+00 5.805006e+00 6.739737e+00 6.971821e+00 7.296881e+00 7.276509e+00 7.026108e+00 6.824187e+00 6.679775e+00 6.571278e+00 6.261817e+00 6.416303e+00 6.396495e+00 6.348310e+00 6.391476e+00 6.086837e+00 6.008571e+00 6.389016e+00 6.081487e+00 6.020794e+00 6.360174e+00 6.438858e+00 6.717075e+00 6.880418e+00 6.797521e+00 6.688447e+00 6.536894e+00 6.409380e+00 6.278536e+00 5.998216e+00 6.141497e+00 6.123822e+00 6.078735e+00 6.133259e+00 5.851572e+00 5.762022e+00 6.126130e+00 5.839773e+00 5.777889e+00 6.094497e+00 6.610926e+00 6.913241e+00 7.066154e+00 7.008277e+00 6.862012e+00 6.711439e+00 6.585741e+00 6.479936e+00 6.189443e+00 6.340748e+00 6.333576e+00 6.278425e+00 6.337260e+00 6.050024e+00 5.952260e+00 6.326300e+00 6.028676e+00 5.974100e+00 6.289778e+00 1.221146e+01 1.243121e+01 1.252150e+01 1.250113e+01 1.241726e+01 1.229591e+01 1.217845e+01 1.207674e+01 1.181072e+01 1.194783e+01 1.192408e+01 1.187984e+01 1.193867e+01 1.166459e+01 1.158079e+01 1.192857e+01 1.165192e+01 9.388993e+00 1.189532e+01 1.221146e+01 1.243121e+01 1.252150e+01 1.250113e+01 1.241726e+01 1.008708e+01 1.217845e+01 1.207674e+01 1.181072e+01 1.194783e+01 1.192408e+01 1.187984e+01 1.193867e+01 1.166459e+01 1.158079e+01 1.192857e+01 1.165192e+01 1.159782e+01 1.189532e+01 1.221146e+01 1.022239e+01 1.252150e+01 1.250113e+01 1.241726e+01 1.229591e+01 1.217845e+01 1.207674e+01 1.181072e+01 1.194783e+01 1.192408e+01 1.187984e+01 1.193867e+01 1.166459e+01 1.158079e+01 1.192857e+01 1.165192e+01 1.159782e+01 1.189532e+01 1.198529e+01 1.220505e+01 1.229534e+01 1.227496e+01 1.219110e+01 1.206974e+01 9.743462e+00 1.185058e+01 9.375727e+00 1.172166e+01 1.169792e+01 1.165367e+01 1.171251e+01 9.229604e+00 1.135462e+01 1.170241e+01 9.216930e+00 8.703220e+00 1.166916e+01 1.180204e+01 1.202180e+01 1.211209e+01 1.209172e+01 1.200785e+01 1.188649e+01 9.560216e+00 1.166733e+01 9.192481e+00 9.329593e+00 1.151467e+01 9.261599e+00 9.057033e+00 1.125518e+01 8.699148e+00 9.310336e+00 8.770282e+00 8.519973e+00 1.148591e+01
 9.228116e+00 8.968643e+00 7.929672e+00 8.212357e+00 7.807647e+00 8.981686e+00 9.243412e+00 9.567864e+00 1.253906e+01 1.253975e+01 8.677641e+00 8.519770e+00 7.511058e+00 7.800507e+00 7.395331e+00 8.539927e+00 8.807813e+00 9.240300e+00 9.981498e+00 1.219101e+01 7.391549e+00 7.228397e+00 6.241381e+00 6.527184e+00 6.129757e+00 7.249208e+00 7.497974e+00 7.854218e+00 1.095581e+01 1.095649e+01 7.924166e+00 7.760319e+00 6.768328e+00 7.056356e+00 6.656621e+00 7.784250e+00 8.039510e+00 8.410954e+00 1.147467e+01 1.147535e+01 7.435249e+00 7.276711e+00 6.287264e+00 6.573706e+00 6.176199e+00 7.297510e+00 7.546628e+00 7.892911e+00 1.100147e+01 8.793330e+00 8.848269e+00 8.693386e+00 7.671397e+00 7.959957e+00 7.555900e+00 8.700485e+00 9.000208e+00 9.399985e+00 1.233734e+01 1.233802e+01 8.495174e+00 8.339739e+00 7.335825e+00 7.624628e+00 7.222026e+00 8.355207e+00 8.621096e+00 8.995287e+00 1.202474e+01 9.816603e+00 8.770239e+00 8.615700e+00 7.613237e+00 7.902123e+00 7.501245e+00 8.637222e+00 8.892760e+00 9.258597e+00 9.689061e+00 1.228408e+01 1.219827e+01 1.204687e+01 1.108144e+01 1.136328e+01 1.097148e+01 1.206664e+01 1.009219e+01 1.257186e+01 1.264705e+01 1.264774e+01 1.219827e+01 1.204687e+01 1.108144e+01 1.136328e+01 8.762652e+00 1.206664e+01 1.230101e+01 1.257186e+01 1.264705e+01 1.264774e+01 1.219827e+01 1.204687e+01 1.108144e+01 1.136328e+01 1.097148e+01 1.206664e+01 1.230101e+01 1.036304e+01 1.264705e+01 1.264774e+01 1.219587e+01 1.204447e+01 8.606806e+00 8.766540e+00 8.760248e+00 9.592006e+00 1.229861e+01 1.256946e+01 1.264464e+01 1.264533e+01 9.599133e+00 1.204207e+01 8.408201e+00 8.886249e+00 8.372341e+00 9.589608e+00 1.229621e+01 1.035823e+01 1.264225e+01 1.264293e+01
 6.302857e+00 6.487249e+00 6.932462e+00 7.052971e+00 6.600260e+00 6.548351e+00 6.439914e+00 6.289002e+00 6.442455e+00 6.516904e+00 6.552536e+00 6.657264e+00 6.502297e+00 6.254779e+00 5.684943e+00 6.387622e+00 5.791358e+00 5.636913e+00 6.452321e+00 5.780792e+00 6.077745e+00 6.362753e+00 6.235483e+00 5.987829e+00 6.038688e+00 6.003832e+00 5.868114e+00 5.994642e+00 6.069193e+00 6.126217e+00 6.210820e+00 6.066636e+00 5.859861e+00 5.352213e+00 5.992695e+00 5.434740e+00 5.306027e+00 6.040397e+00 5.583025e+00 5.855550e+00 6.086172e+00 5.996937e+00 5.775287e+00 5.791660e+00 5.769079e+00 5.650974e+00 5.758009e+00 5.820583e+00 5.859481e+00 5.931809e+00 5.804369e+00 5.629780e+00 5.151181e+00 5.755469e+00 5.231419e+00 5.111701e+00 5.794174e+00 5.635533e+00 5.907397e+00 6.160548e+00 6.063979e+00 5.831009e+00 5.849399e+00 5.828565e+00 5.709858e+00 5.818325e+00 5.881306e+00 5.921556e+00 5.997021e+00 5.868132e+00 5.686217e+00 5.202417e+00 5.811315e+00 5.282864e+00 5.161259e+00 5.849990e+00 5.586772e+00 5.857628e+00 6.094711e+00 6.006735e+00 5.785156e+00 5.795811e+00 5.773271e+00 5.656201e+00 5.762502e+00 5.826803e+00 5.861729e+00 5.935910e+00 5.809882e+00 5.633886e+00 5.154292e+00 5.757187e+00 5.235020e+00 5.115642e+00 5.798352e+00 5.853396e+00 6.180438e+00 6.525111e+00 6.344984e+00 6.078492e+00 6.128190e+00 6.094765e+00 5.992572e+00 6.075928e+00 6.170870e+00 6.223837e+00 6.268749e+00 6.150492e+00 5.950266e+00 5.425295e+00 6.075334e+00 5.509782e+00 5.383268e+00 6.128819e+00 5.727080e+00 6.008306e+00 6.253410e+00 6.154435e+00 5.921541e+00 5.946033e+00 5.940293e+00 5.804790e+00 5.932223e+00 5.989605e+00 6.052704e+00 6.144423e+00 5.993330e+00 5.811289e+00 5.303103e+00 5.932261e+00 5.385385e+00 5.261659e+00 5.977841e+00 5.806103e+00 6.107382e+00 6.317653e+00 6.262742e+00 6.019690e+00 6.063352e+00 6.048467e+00 5.918857e+00 6.043512e+00 6.155676e+00 6.187858e+00 6.316467e+00 6.134348e+00 5.931645e+00 5.421714e+00 6.052051e+00 5.496957e+00 5.378895e+00 6.078631e+00 1.162783e+01 1.188639e+01 9.886230e+00 1.201936e+01 1.181391e+01 1.182952e+01 1.180891e+01 1.169626e+01 1.179878e+01 1.185872e+01 1.189435e+01 1.196237e+01 1.184411e+01 1.167621e+01 1.120913e+01 1.179488e+01 1.128794e+01 1.117044e+01 1.183251e+01 1.162783e+01 1.188639e+01 1.209506e+01 1.201936e+01 9.605089e+00 1.182952e+01 1.180891e+01 1.169626e+01 1.179878e+01 1.185872e+01 1.189435e+01 1.196237e+01 1.184411e+01 1.167621e+01 1.120913e+01 1.179488e+01 1.128794e+01 1.117044e+01 1.183251e+01 1.162783e+01 1.188639e+01 1.209506e+01 1.201936e+01 9.605089e+00 1.182952e+01 1.180891e+01 1.169626e+01 1.179878e+01 1.185872e+01 1.189435e+01 1.196237e+01 1.184411e+01 1.167621e+01 1.120913e+01 1.179488e+01 1.128794e+01 1.117044e+01 1.183251e+01 8.685279e+00 8.680434e+00 8.889104e+00 1.128563e+01 1.108019e+01 8.886973e+00 1.107518e+01 1.096254e+01 1.106505e+01 1.112499e+01 1.116062e+01 1.122864e+01 8.901560e+00 1.094249e+01 1.047540e+01 8.852330e+00 1.055422e+01 1.043672e+01 1.109878e+01 7.930219e+00 8.574284e+00 1.099178e+01 8.707257e+00 8.116304e+00 8.517422e+00 1.070563e+01 8.120757e+00 1.069550e+01 1.075544e+01 1.079107e+01 1.085909e+01 1.074083e+01 1.057294e+01 1.010585e+01 1.069160e+01 7.975839e+00 1.006716e+01 8.257004e+00
 1.253494e+01 1.253975e+01 1.017401e+01 8.970639e+00 9.300852e+00 8.829750e+00 8.699862e+00 8.953238e+00 8.322773e+00 8.337294e+00 9.882966e+00 8.748092e+00 8.108902e+00 9.024643e+00 1.218621e+01 1.219101e+01 9.171932e+00 8.451700e+00 8.791542e+00 8.378424e+00 8.215796e+00 8.483405e+00 7.887176e+00 7.912903e+00 9.144295e+00 8.309387e+00 7.705335e+00 8.544410e+00 8.140749e+00 8.747668e+00 7.707489e+00 7.152014e+00 7.447539e+00 7.079361e+00 6.923496e+00 7.178293e+00 6.614323e+00 6.637451e+00 7.675711e+00 7.012376e+00 6.436644e+00 7.217610e+00 8.998327e+00 1.147535e+01 8.286157e+00 7.691889e+00 7.991168e+00 7.614837e+00 7.457008e+00 7.716392e+00 7.143194e+00 7.166772e+00 8.223714e+00 7.545594e+00 6.964632e+00 7.752540e+00 8.277861e+00 8.793330e+00 7.762357e+00 7.198411e+00 7.493066e+00 7.126248e+00 6.970113e+00 7.225839e+00 6.660801e+00 6.683850e+00 7.725865e+00 7.059108e+00 6.483085e+00 7.264510e+00 1.233322e+01 1.233802e+01 9.333455e+00 8.629458e+00 8.997173e+00 8.555253e+00 8.379347e+00 8.659626e+00 8.053247e+00 8.073858e+00 9.433977e+00 8.481652e+00 7.865249e+00 8.702773e+00 9.811803e+00 1.202543e+01 8.891554e+00 8.267503e+00 8.593000e+00 8.193503e+00 8.030956e+00 8.300277e+00 7.715975e+00 7.737978e+00 8.878146e+00 8.127675e+00 7.531145e+00 8.331189e+00 1.227928e+01 1.228408e+01 9.164437e+00 8.545676e+00 8.881078e+00 8.482499e+00 8.326391e+00 8.584840e+00 7.993013e+00 8.025149e+00 9.268718e+00 8.413015e+00 7.808103e+00 8.623316e+00 1.264294e+01 1.264774e+01 1.249082e+01 1.197464e+01 1.225650e+01 1.190433e+01 1.175248e+01 1.200051e+01 1.144893e+01 1.147169e+01 1.246318e+01 1.183910e+01 1.127392e+01 9.828785e+00 1.264294e+01 1.264774e+01 1.249082e+01 1.197464e+01 1.225650e+01 1.190433e+01 1.175248e+01 1.200051e+01 1.144893e+01 1.147169e+01 1.246318e+01 1.183910e+01 1.127392e+01 9.828785e+00 1.264294e+01 1.264774e+01 1.249082e+01 1.197464e+01 1.225650e+01 1.190433e+01 1.175248e+01 1.200051e+01 1.144893e+01 1.147169e+01 1.246318e+01 1.183910e+01 9.065097e+00 1.203761e+01 1.264053e+01 1.264533e+01 1.248842e+01 9.763407e+00 1.225409e+01 9.693104e+00 1.175008e+01 1.199810e+01 8.852191e+00 8.997055e+00 1.246078e+01 1.183670e+01 9.062694e+00 1.203521e+01 1.263813e+01 1.264293e+01 1.248602e+01 1.196983e+01 1.004287e+01 9.690706e+00 1.174768e+01 9.401369e+00 8.775693e+00 8.872549e+00 1.245838e+01 9.625477e+00 8.796894e+00 1.203281e+01
 5.887233e+00 5.980375e+00 6.115104e+00 6.014606e+00 6.055654e+00 6.043233e+00 6.399021e+00 6.710156e+00 6.389987e+00 6.952562e+00 6.905685e+00 7.543069e+00 7.224451e+00 6.845577e+00 6.933303e+00 6.695598e+00 6.839664e+00 6.884097e+00 6.456171e+00 5.401428e+00 5.567801e+00 5.696904e+00 5.609121e+00 5.625356e+00 5.565336e+00 5.963536e+00 6.237506e+00 5.915960e+00 6.275526e+00 6.391342e+00 6.507001e+00 6.573892e+00 6.385813e+00 6.495093e+00 6.254808e+00 6.451685e+00 6.451625e+00 6.040469e+00 5.179413e+00 5.341814e+00 5.450070e+00 5.374446e+00 5.394837e+00 5.337064e+00 5.698484e+00 5.934816e+00 5.657602e+00 6.001342e+00 6.080838e+00 6.150295e+00 6.233457e+00 6.083510e+00 6.165302e+00 5.961202e+00 6.117507e+00 6.144087e+00 5.783844e+00 5.236059e+00 5.397233e+00 5.509757e+00 5.433910e+00 5.456055e+00 5.398285e+00 5.761638e+00 6.002908e+00 5.725470e+00 6.076144e+00 6.156767e+00 6.229400e+00 6.318935e+00 6.155150e+00 6.252543e+00 6.028130e+00 6.201752e+00 6.225277e+00 5.845380e+00 5.183364e+00 5.344014e+00 5.454821e+00 5.381255e+00 5.400595e+00 5.343127e+00 5.700639e+00 5.937772e+00 5.663054e+00 6.007169e+00 6.087289e+00 6.152154e+00 6.236861e+00 6.084951e+00 6.167271e+00 5.962499e+00 6.122574e+00 6.145592e+00 5.787742e+00 5.482920e+00 5.654215e+00 5.771893e+00 5.708331e+00 5.722390e+00 5.679158e+00 6.055203e+00 6.304778e+00 6.012459e+00 6.411864e+00 6.541827e+00 6.611002e+00 6.733107e+00 6.542359e+00 6.581978e+00 6.330854e+00 6.574820e+00 6.557885e+00 6.134811e+00 5.342201e+00 5.513450e+00 5.616527e+00 5.542859e+00 5.562396e+00 5.503968e+00 5.881871e+00 6.147303e+00 5.843699e+00 6.221552e+00 6.295841e+00 6.378514e+00 6.518468e+00 6.322020e+00 6.399979e+00 6.198555e+00 6.375688e+00 6.433940e+00 5.998827e+00 5.441911e+00 5.618596e+00 5.738821e+00 5.653096e+00 5.676178e+00 5.616570e+00 6.031009e+00 6.281834e+00 5.968895e+00 6.391488e+00 6.494719e+00 6.680001e+00 6.746892e+00 6.546186e+00 6.668292e+00 6.323056e+00 6.629867e+00 6.630566e+00 6.113279e+00 1.127449e+01 1.143278e+01 1.154004e+01 9.258186e+00 1.148665e+01 1.143049e+01 1.178051e+01 1.200578e+01 1.174294e+01 1.206897e+01 1.214067e+01 1.219987e+01 1.226676e+01 1.214121e+01 1.221209e+01 1.202960e+01 1.217367e+01 1.219424e+01 1.186278e+01 1.127449e+01 1.143278e+01 1.154004e+01 1.146701e+01 9.277827e+00 1.143049e+01 1.178051e+01 1.200578e+01 1.174294e+01 1.206897e+01 1.214067e+01 1.219987e+01 1.226676e+01 1.214121e+01 1.221209e+01 1.202960e+01 1.217367e+01 1.219424e+01 1.186278e+01 1.127449e+01 1.143278e+01 1.154004e+01 1.146701e+01 1.148665e+01 9.221660e+00 1.178051e+01 1.200578e+01 1.174294e+01 1.206897e+01 1.214067e+01 1.219987e+01 1.226676e+01 1.214121e+01 1.221209e+01 1.202960e+01 1.217367e+01 1.219424e+01 1.186278e+01 8.476120e+00 8.371013e+00 8.741674e+00 8.405244e+00 1.089711e+01 1.084094e+01 1.119097e+01 1.141624e+01 8.944574e+00 1.147943e+01 1.155113e+01 1.161033e+01 1.167722e+01 1.155167e+01 1.162255e+01 1.144006e+01 9.375301e+00 1.160470e+01 1.127324e+01 7.871205e+00 8.292901e+00 1.060899e+01 8.327132e+00 8.083371e+00 7.830997e+00 8.640629e+00 1.107473e+01 8.603061e+00 1.113792e+01 9.000795e+00 1.126882e+01 1.133571e+01 1.121015e+01 1.128104e+01 8.889722e+00 1.124261e+01 9.054357e+00 1.093172e+01
 1.023323e+01 1.253940e+01 1.253940e+01 1.253597e+01 9.303986e+00 8.845340e+00 9.394077e+00 8.876393e+00 8.940174e+00 9.021038e+00 8.465237e+00 8.364990e+00 9.458625e+00 8.640020e+00 8.132574e+00 8.847751e+00 9.282380e+00 1.219067e+01 1.219067e+01 9.978412e+00 8.813445e+00 8.356069e+00 8.732554e+00 8.429486e+00 8.400968e+00 8.523947e+00 8.026820e+00 7.952079e+00 8.908377e+00 8.205098e+00 7.720756e+00 8.372152e+00 7.792154e+00 8.747324e+00 8.747324e+00 8.743894e+00 7.480623e+00 7.061402e+00 7.408733e+00 7.123549e+00 7.098634e+00 7.213194e+00 6.749285e+00 6.677793e+00 7.551530e+00 6.917249e+00 6.448698e+00 7.064642e+00 8.373238e+00 1.147501e+01 1.147501e+01 8.877247e+00 8.025908e+00 7.595572e+00 7.955086e+00 7.659150e+00 7.633598e+00 7.750158e+00 7.279469e+00 7.207739e+00 8.106182e+00 7.450012e+00 6.976913e+00 7.598067e+00 7.845173e+00 8.529584e+00 8.529584e+00 8.404047e+00 7.529832e+00 7.109180e+00 7.458132e+00 7.170232e+00 7.145310e+00 7.260733e+00 6.795546e+00 6.724258e+00 7.600529e+00 6.963855e+00 6.494838e+00 7.111293e+00 9.453324e+00 1.233768e+01 1.233768e+01 1.233425e+01 9.014369e+00 8.525796e+00 8.953219e+00 8.609761e+00 8.592213e+00 8.692011e+00 8.194433e+00 8.113374e+00 9.110405e+00 8.371158e+00 7.877951e+00 8.541114e+00 8.994231e+00 1.202508e+01 1.202508e+01 9.427321e+00 8.599198e+00 8.171254e+00 8.533493e+00 8.239748e+00 8.211570e+00 8.336302e+00 7.854798e+00 7.782696e+00 8.689252e+00 8.025826e+00 7.549326e+00 8.168112e+00 9.236785e+00 1.228374e+01 1.228374e+01 9.808082e+00 8.885697e+00 8.454825e+00 8.853479e+00 8.527021e+00 8.506013e+00 8.624943e+00 8.135686e+00 8.073024e+00 9.019736e+00 8.315005e+00 7.828876e+00 8.443743e+00 1.255005e+01 1.264739e+01 1.264739e+01 1.264396e+01 1.228681e+01 1.188684e+01 1.222156e+01 1.194711e+01 9.714174e+00 1.203401e+01 1.158146e+01 1.151141e+01 1.235363e+01 1.174618e+01 1.128597e+01 1.188925e+01 1.255005e+01 1.264739e+01 1.264739e+01 1.264396e+01 1.228681e+01 1.188684e+01 1.222156e+01 1.194711e+01 1.192300e+01 1.203401e+01 1.158146e+01 1.151141e+01 1.014480e+01 1.174618e+01 1.128597e+01 1.188925e+01 1.255005e+01 1.264739e+01 1.264739e+01 1.264396e+01 1.228681e+01 1.188684e+01 1.222156e+01 1.194711e+01 1.192300e+01 1.203401e+01 1.158146e+01 1.151141e+01 1.235363e+01 1.174618e+01 1.128597e+01 9.680427e+00 1.254765e+01 1.264499e+01 1.264499e+01 1.264156e+01 1.007558e+01 1.188444e+01 1.221916e+01 1.194471e+01 9.448369e+00 9.822777e+00 1.157905e+01 9.036776e+00 1.014240e+01 1.174377e+01 1.128357e+01 9.678023e+00 1.254525e+01 1.264259e+01 1.264259e+01 1.263916e+01 1.007318e+01 1.188204e+01 1.000793e+01 1.194231e+01 9.709372e+00 1.202920e+01 8.819238e+00 8.749189e+00 1.234883e+01 1.174138e+01 1.128117e+01 1.188445e+01
 5.235552e+00 6.147637e+00 6.162347e+00 6.106259e+00 6.079327e+00 6.088555e+00 6.311961e+00 6.503333e+00 6.257735e+00 6.362525e+00 6.511997e+00 6.478546e+00 6.399511e+00 5.926710e+00 5.912686e+00 6.339624e+00 6.039317e+00 5.929679e+00 6.106619e+00 4.889060e+00 5.809287e+00 5.811448e+00 5.792988e+00 5.783039e+00 5.778544e+00 5.899933e+00 6.081494e+00 5.920919e+00 5.919951e+00 6.079701e+00 6.052278e+00 6.076687e+00 5.570275e+00 5.603328e+00 5.865930e+00 5.722451e+00 5.638595e+00 5.772982e+00 4.736047e+00 5.621265e+00 5.612017e+00 5.598589e+00 5.589526e+00 5.584992e+00 5.669169e+00 5.849540e+00 5.710659e+00 5.697655e+00 5.860517e+00 5.821285e+00 5.846343e+00 5.396631e+00 5.420138e+00 5.645646e+00 5.542485e+00 5.464700e+00 5.569052e+00 4.775533e+00 5.668611e+00 5.661865e+00 5.648941e+00 5.639990e+00 5.637268e+00 5.725293e+00 5.905229e+00 5.767933e+00 5.745671e+00 5.917425e+00 5.871920e+00 5.895891e+00 5.443551e+00 5.466156e+00 5.687787e+00 5.592639e+00 5.509426e+00 5.616083e+00 4.739160e+00 5.622709e+00 5.616123e+00 5.606054e+00 5.594298e+00 5.592507e+00 5.672988e+00 5.853584e+00 5.717407e+00 5.701568e+00 5.860477e+00 5.827096e+00 5.846520e+00 5.398745e+00 5.422354e+00 5.643572e+00 5.547857e+00 5.467270e+00 5.572473e+00 4.945212e+00 5.900840e+00 5.884548e+00 5.899638e+00 5.860048e+00 5.874779e+00 5.966673e+00 6.189129e+00 6.050378e+00 5.993306e+00 6.204030e+00 6.223018e+00 6.190559e+00 5.632139e+00 5.667479e+00 5.914264e+00 5.788139e+00 5.704547e+00 5.836945e+00 4.845481e+00 5.760814e+00 5.746128e+00 5.731683e+00 5.715440e+00 5.714198e+00 5.804696e+00 6.018196e+00 5.853357e+00 5.854387e+00 6.042735e+00 5.998586e+00 6.009862e+00 5.555336e+00 5.563019e+00 5.801198e+00 5.697163e+00 5.611490e+00 5.734120e+00 4.919120e+00 5.834976e+00 5.819166e+00 5.812174e+00 5.802825e+00 5.791189e+00 5.920580e+00 6.114565e+00 5.937031e+00 5.992043e+00 6.141515e+00 6.139028e+00 6.202277e+00 5.659520e+00 5.707144e+00 5.907363e+00 5.795150e+00 5.742424e+00 5.831632e+00 8.505146e+00 1.157637e+01 1.156878e+01 1.155733e+01 1.154738e+01 1.154428e+01 1.162436e+01 1.179181e+01 1.166417e+01 1.165100e+01 1.180047e+01 1.176702e+01 1.178700e+01 1.136168e+01 1.138438e+01 1.159850e+01 1.150351e+01 1.142705e+01 1.152858e+01 1.071397e+01 1.157637e+01 9.359958e+00 1.155733e+01 1.154738e+01 1.154428e+01 1.162436e+01 1.179181e+01 1.166417e+01 1.165100e+01 1.180047e+01 1.176702e+01 1.178700e+01 1.136168e+01 1.138438e+01 1.159850e+01 1.150351e+01 1.142705e+01 1.152858e+01 8.505146e+00 1.157637e+01 1.156878e+01 1.155733e+01 1.154738e+01 1.154428e+01 1.162436e+01 1.179181e+01 1.166417e+01 1.165100e+01 1.180047e+01 1.176702e+01 1.178700e+01 1.136168e+01 1.138438e+01 1.159850e+01 1.150351e+01 1.142705e+01 1.152858e+01 7.193099e+00 8.441006e+00 1.064225e+01 1.063079e+01 1.062084e+01 8.408918e+00 8.489001e+00 1.086527e+01 1.073763e+01 1.072446e+01 1.087393e+01 1.084048e+01 1.086046e+01 1.043514e+01 1.045785e+01 1.067196e+01 1.057697e+01 8.028281e+00 1.060204e+01 6.813102e+00 8.061010e+00 1.026225e+01 1.025079e+01 1.024085e+01 8.028922e+00 1.031783e+01 1.048527e+01 8.148811e+00 1.034446e+01 1.049393e+01 1.046048e+01 1.048046e+01 1.005515e+01 1.007785e+01 8.083140e+00 7.602639e+00 7.648284e+00 7.627706e+00
 9.301210e+00 1.253975e+01 1.254009e+01 1.253975e+01 9.410142e+00 8.809905e+00 9.422806e+00 9.104434e+00 9.042270e+00 9.236490e+00 8.340392e+00 8.299620e+00 9.543962e+00 8.847066e+00 8.268989e+00 8.841112e+00 9.175587e+00 1.219101e+01 1.219135e+01 1.219101e+01 8.898662e+00 8.397947e+00 8.908977e+00 8.655332e+00 8.562699e+00 8.775616e+00 7.822566e+00 7.711666e+00 9.072661e+00 8.260466e+00 7.760013e+00 8.406691e+00 7.715375e+00 8.747668e+00 1.095684e+01 8.484266e+00 7.527901e+00 7.100266e+00 7.558375e+00 7.322664e+00 7.250875e+00 7.418758e+00 6.545765e+00 6.432638e+00 7.668418e+00 6.974725e+00 6.495403e+00 7.120050e+00 8.248842e+00 1.147535e+01 9.266873e+00 1.147535e+01 8.068173e+00 7.635290e+00 8.108990e+00 7.862289e+00 7.788298e+00 7.964682e+00 7.077475e+00 6.961201e+00 8.248447e+00 7.505529e+00 7.021547e+00 7.658400e+00 7.750271e+00 8.793330e+00 1.100250e+01 1.100216e+01 7.567353e+00 7.145061e+00 7.608180e+00 7.370072e+00 7.298444e+00 7.463692e+00 6.592907e+00 6.478625e+00 7.728393e+00 7.024164e+00 6.541557e+00 7.167220e+00 9.249757e+00 1.233802e+01 1.233837e+01 1.233802e+01 9.025813e+00 8.548786e+00 9.112621e+00 8.794520e+00 8.739971e+00 8.932270e+00 7.981161e+00 7.861100e+00 9.366172e+00 8.460715e+00 7.939678e+00 8.595930e+00 9.189224e+00 1.202543e+01 1.202577e+01 1.202543e+01 8.859116e+00 8.252016e+00 8.812029e+00 8.480915e+00 8.388611e+00 8.580560e+00 7.637558e+00 7.522722e+00 8.944584e+00 8.079020e+00 7.588173e+00 8.310938e+00 1.211631e+01 1.228408e+01 1.228443e+01 1.228408e+01 1.196542e+01 8.655629e+00 9.278462e+00 8.848772e+00 8.718579e+00 9.079842e+00 7.913988e+00 7.791613e+00 9.430810e+00 8.362370e+00 7.860753e+00 8.912923e+00 1.247997e+01 1.264774e+01 1.264808e+01 1.264774e+01 1.232908e+01 1.192426e+01 1.236161e+01 1.213970e+01 1.207076e+01 1.223051e+01 1.138189e+01 1.126977e+01 1.246290e+01 1.180271e+01 9.122421e+00 1.194501e+01 1.247997e+01 1.264774e+01 1.264808e+01 1.264774e+01 1.232908e+01 1.192426e+01 1.236161e+01 1.213970e+01 1.207076e+01 1.223051e+01 1.138189e+01 9.060949e+00 1.246290e+01 1.180271e+01 1.133125e+01 1.194501e+01 1.247997e+01 1.264774e+01 1.264808e+01 1.264774e+01 1.232908e+01 1.192426e+01 1.236161e+01 1.213970e+01 1.207076e+01 1.223051e+01 1.138189e+01 9.060949e+00 1.246290e+01 1.180271e+01 1.133125e+01 1.194501e+01 1.247756e+01 1.264533e+01 1.264568e+01 1.264533e+01 1.232667e+01 1.192186e+01 1.235921e+01 1.213729e+01 1.206835e+01 1.222810e+01 1.137949e+01 1.126737e+01 1.246049e+01 9.328079e+00 8.571427e+00 1.194261e+01 1.247516e+01 1.264293e+01 1.264328e+01 1.264293e+01 1.232428e+01 1.191946e+01 1.235681e+01 1.213490e+01 1.206596e+01 1.222571e+01 1.137709e+01 1.126497e+01 1.245810e+01 9.040492e+00 8.495631e+00 1.194021e+01
 8.509777e+00 4.247169e+00 3.828168e+00 3.920131e+00 3.782069e+00 3.742563e+00 3.799714e+00 3.640524e+00 3.621266e+00 4.042071e+00 3.657477e+00 3.592867e+00 3.871887e+00 9.162230e+00 5.285354e+00 4.608183e+00 4.703420e+00 4.501660e+00 4.471443e+00 4.567122e+00 4.322953e+00 4.297739e+00 4.874511e+00 4.342437e+00 4.259644e+00 4.625626e+00 9.736912e+00 8.454370e+00 5.310682e+00 5.726371e+00 5.314454e+00 5.205035e+00 5.287950e+00 4.940964e+00 4.911913e+00 6.088020e+00 4.976415e+00 4.852302e+00 5.413131e+00 9.483742e+00 8.201201e+00 5.002298e+00 5.351095e+00 4.921024e+00 4.864419e+00 4.979567e+00 4.664758e+00 4.633741e+00 5.834851e+00 4.688423e+00 4.590510e+00 5.130365e+00 9.016347e+00 4.886152e+00 4.418508e+00 4.550761e+00 4.349736e+00 4.283213e+00 4.389971e+00 4.169382e+00 4.144839e+00 4.745468e+00 4.190084e+00 4.110230e+00 4.464145e+00 9.114345e+00 5.044791e+00 4.533091e+00 4.636756e+00 4.446618e+00 4.394696e+00 4.461767e+00 4.275942e+00 4.248719e+00 4.812116e+00 4.291781e+00 4.211007e+00 4.571021e+00 9.146774e+00 5.106816e+00 4.530283e+00 4.649830e+00 4.493164e+00 4.420621e+00 4.502225e+00 4.305197e+00 4.281147e+00 4.810702e+00 4.322527e+00 4.247419e+00 4.630799e+00 8.755923e+00 4.534105e+00 4.101210e+00 4.183179e+00 4.044754e+00 3.996121e+00 4.073872e+00 3.897015e+00 3.876027e+00 4.317691e+00 3.911051e+00 3.846159e+00 4.138226e+00 8.952964e+00 4.743148e+00 4.311345e+00 4.392186e+00 4.262911e+00 4.206882e+00 4.278376e+00 4.103509e+00 4.081400e+00 4.535938e+00 4.117943e+00 4.048987e+00 4.349137e+00 6.891927e+00 4.932183e+00 4.495308e+00 4.585479e+00 4.419898e+00 4.362677e+00 4.454963e+00 4.254084e+00 4.232772e+00 4.721410e+00 4.275709e+00 4.202242e+00 4.536222e+00 9.209981e+00 5.207945e+00 4.618657e+00 4.713037e+00 4.554894e+00 4.486935e+00 4.572190e+00 4.368404e+00 4.346172e+00 4.922262e+00 4.393988e+00 4.314311e+00 4.637253e+00 9.377200e+00 5.500324e+00 4.804823e+00 4.894260e+00 4.748204e+00 4.665418e+00 4.788813e+00 4.546885e+00 4.520181e+00 5.106321e+00 4.566488e+00 4.489309e+00 4.837146e+00 9.147839e+00 5.107881e+00 4.544194e+00 4.609190e+00 4.473027e+00 4.433526e+00 4.521463e+00 4.303390e+00 4.283943e+00 4.768497e+00 4.322177e+00 4.249365e+00 4.598453e+00 8.926889e+00 4.813534e+00 4.284494e+00 4.358554e+00 4.227542e+00 4.176388e+00 4.266672e+00 4.079438e+00 4.058909e+00 4.480460e+00 4.085838e+00 4.020573e+00 4.342360e+00 6.127467e+00 4.383641e+00 3.930929e+00 4.001005e+00 3.872511e+00 3.826434e+00 3.903027e+00 3.737537e+00 3.718197e+00 4.128461e+00 3.744861e+00 3.685143e+00 3.970397e+00 9.078899e+00 4.934193e+00 4.475254e+00 4.530558e+00 4.404087e+00 4.348811e+00 4.425285e+00 4.229444e+00 4.208074e+00 4.718336e+00 4.252049e+00 4.181326e+00 4.487409e+00 5.939916e+00 4.434723e+00 4.032731e+00 4.121556e+00 3.979770e+00 3.932129e+00 4.003787e+00 3.829945e+00 3.810947e+00 4.227244e+00 3.857144e+00 3.790879e+00 4.077634e+00 6.012497e+00 4.341268e+00 3.939515e+00 4.006082e+00 3.880735e+00 3.836198e+00 3.899959e+00 3.736610e+00 3.717411e+00 4.156738e+00 3.760314e+00 3.698672e+00 3.974705e+00 6.390306e+00 4.806092e+00 4.352748e+00 4.429685e+00 4.295862e+00 4.242295e+00 4.314480e+00 4.134507e+00 4.113470e+00 4.639597e+00 4.151033e+00 4.081763e+00 4.401634e+00
 1.192824e+00 1.167849e+00 1.180842e+00 1.165380e+00 1.168712e+00 1.157565e+00 1.256782e+00 1.319682e+00 1.242132e+00 1.460144e+00 1.430360e+00 1.523924e+00 1.710109e+00 1.448299e+00 1.684984e+00 1.400078e+00 1.565882e+00 1.613708e+00 1.355556e+00 1.450372e+00 1.390245e+00 1.411627e+00 1.387933e+00 1.389293e+00 1.382987e+00 1.513560e+00 1.579429e+00 1.487609e+00 1.819952e+00 1.767093e+00 1.837632e+00 2.130803e+00 1.765256e+00 2.070291e+00 1.697326e+00 1.901637e+00 1.908316e+00 1.656296e+00 1.798103e+00 1.714654e+00 1.739694e+00 1.716266e+00 1.698944e+00 1.701625e+00 1.846253e+00 1.989440e+00 1.831177e+00 2.192363e+00 2.148168e+00 2.238576e+00 2.723966e+00 2.235828e+00 5.179482e+00 2.077828e+00 2.213857e+00 2.431358e+00 2.006656e+00 1.613957e+00 1.555523e+00 1.568965e+00 1.545438e+00 1.540808e+00 1.535802e+00 1.682637e+00 1.762435e+00 1.651762e+00 1.998198e+00 1.940030e+00 2.058922e+00 2.295832e+00 1.954293e+00 2.249524e+00 1.913712e+00 2.146063e+00 2.169835e+00 1.805958e+00 1.389162e+00 1.337664e+00 1.352546e+00 1.329397e+00 1.329467e+00 1.321127e+00 1.446954e+00 1.523674e+00 1.423714e+00 1.715186e+00 1.649155e+00 1.780754e+00 2.035890e+00 1.697161e+00 2.019179e+00 1.640152e+00 1.860503e+00 1.825675e+00 1.579721e+00 1.426854e+00 1.375084e+00 1.384630e+00 1.371535e+00 1.373533e+00 1.363054e+00 1.481256e+00 1.560884e+00 1.464168e+00 1.740998e+00 1.724635e+00 1.833308e+00 2.069664e+00 1.752901e+00 2.008931e+00 1.686709e+00 1.949492e+00 1.890979e+00 1.583636e+00 1.443455e+00 1.382859e+00 1.405158e+00 1.384777e+00 1.382763e+00 1.375083e+00 1.505568e+00 1.587964e+00 1.479788e+00 1.791995e+00 1.761432e+00 1.860505e+00 2.101211e+00 1.781932e+00 2.138028e+00 1.672718e+00 1.895976e+00 1.895257e+00 1.612526e+00 1.288490e+00 1.242836e+00 1.257764e+00 1.237455e+00 1.241236e+00 1.231725e+00 1.343935e+00 1.412733e+00 1.318663e+00 1.616069e+00 1.549062e+00 1.634813e+00 1.858642e+00 1.559152e+00 1.848708e+00 1.514745e+00 1.663321e+00 1.726784e+00 1.451420e+00 1.348935e+00 1.309424e+00 1.329694e+00 1.306411e+00 1.310413e+00 1.302376e+00 1.414106e+00 1.495831e+00 1.403716e+00 1.686466e+00 1.640207e+00 1.708178e+00 2.058932e+00 1.662929e+00 1.933227e+00 1.599993e+00 1.798499e+00 1.853538e+00 1.524910e+00 1.413362e+00 1.369518e+00 1.389887e+00 1.361193e+00 1.365788e+00 1.355727e+00 1.480975e+00 1.562450e+00 1.458890e+00 1.758147e+00 1.724182e+00 1.804360e+00 2.048007e+00 1.748084e+00 2.121534e+00 1.666293e+00 1.870511e+00 1.878763e+00 1.615194e+00 1.467428e+00 1.410474e+00 1.430363e+00 1.409240e+00 1.416131e+00 1.402953e+00 1.526227e+00 1.597328e+00 1.509021e+00 1.856801e+00 1.751910e+00 1.844415e+00 2.178299e+00 1.783155e+00 2.161588e+00 1.737918e+00 1.940707e+00 2.052301e+00 1.662630e+00 1.546516e+00 1.486994e+00 1.511930e+00 1.487091e+00 1.499348e+00 1.482374e+00 1.621390e+00 1.716344e+00 1.579253e+00 1.936328e+00 1.837227e+00 2.026564e+00 2.335616e+00 1.905094e+00 2.176395e+00 1.797790e+00 2.053064e+00 2.188155e+00 1.736469e+00 1.434698e+00 1.386400e+00 1.404571e+00 1.384016e+00 1.384020e+00 1.375353e+00 1.503760e+00 1.595433e+00 1.478146e+00 1.792383e+00 1.761820e+00 1.903706e+00 2.125530e+00 1.813587e+00 2.108819e+00 1.688947e+00 1.871873e+00 2.005198e+00 1.609818e+00 1.346144e+00 1.301019e+00 1.319470e+00 1.297075e+00 1.306601e+00 1.290112e+00 1.408405e+00 1.469852e+00 1.386773e+00 1.636514e+00 1.617995e+00 1.717266e+00 1.924530e+00 1.618038e+00 1.887407e+00 1.593763e+00 1.758826e+00 1.801952e+00 1.519699e+00 1.235903e+00 1.189568e+00 1.206902e+00 1.188964e+00 1.193343e+00 1.183650e+00 1.287009e+00 1.347370e+00 1.273962e+00 1.508156e+00 1.478040e+00 1.591128e+00 1.783600e+00 1.487269e+00 1.734425e+00 1.442861e+00 1.598244e+00 1.639466e+00 1.386145e+00 1.406491e+00 1.354881e+00 1.373561e+00 1.355300e+00 1.361899e+00 1.350819e+00 1.461643e+00 1.548415e+00 1.449456e+00 1.724883e+00 1.697107e+00 1.820839e+00 2.040355e+00 1.735449e+00 2.084285e+00 1.626314e+00 1.937023e+00 1.980664e+00 1.609897e+00 1.267532e+00 1.219918e+00 1.237747e+00 1.219933e+00 1.224980e+00 1.212624e+00 1.319680e+00 1.392222e+00 1.305799e+00 1.545125e+00 1.519684e+00 1.626598e+00 1.802585e+00 1.554464e+00 1.825194e+00 1.488186e+00 1.648669e+00 1.670355e+00 1.425323e+00 1.238103e+00 1.191436e+00 1.211805e+00 1.192709e+00 1.193693e+00 1.183503e+00 1.293935e+00 1.354025e+00 1.273230e+00 1.515811e+00 1.474273e+00 1.595068e+00 1.777570e+00 1.500926e+00 1.741614e+00 1.447300e+00 1.617627e+00 1.629597e+00 1.387705e+00 1.366977e+00 1.317921e+00 1.342807e+00 1.321438e+00 1.325532e+00 1.311341e+00 1.425848e+00 1.510008e+00 1.412857e+00 1.667426e+00 1.699732e+00 1.764920e+00 1.928946e+00 1.703660e+00 1.943502e+00 1.596048e+00 1.791420e+00 1.810208e+00 1.533234e+00
 9.175390e+00 1.111265e+01 1.126873e+01 5.507427e+00 5.355956e+00 5.466776e+00 5.355185e+00 5.344070e+00 5.373130e+00 5.269010e+00 5.256626e+00 5.651487e+00 5.331221e+00 5.244497e+00 5.340273e+00 9.731671e+00 1.166893e+01 1.182501e+01 6.132698e+00 5.948763e+00 6.106253e+00 5.953403e+00 5.946511e+00 5.983634e+00 5.846765e+00 5.840965e+00 6.318438e+00 5.937002e+00 5.823397e+00 5.935784e+00 9.990626e+00 1.192788e+01 1.208397e+01 6.706241e+00 6.261927e+00 6.475089e+00 6.306496e+00 6.238491e+00 6.320836e+00 6.144703e+00 6.127968e+00 7.025663e+00 6.256682e+00 6.118074e+00 6.270116e+00 9.894347e+00 1.183160e+01 1.198769e+01 6.520980e+00 6.157234e+00 6.298244e+00 6.157993e+00 6.125276e+00 6.181352e+00 6.030397e+00 6.019177e+00 6.644195e+00 6.112159e+00 6.003088e+00 6.118588e+00 9.638198e+00 1.157545e+01 1.173154e+01 6.094973e+00 5.856824e+00 5.995243e+00 5.850261e+00 5.832599e+00 5.869871e+00 5.747040e+00 5.739337e+00 6.178869e+00 5.829558e+00 5.725710e+00 5.829527e+00 9.702541e+00 1.163980e+01 1.179588e+01 6.112901e+00 5.928736e+00 6.045390e+00 5.912926e+00 5.915169e+00 5.944248e+00 5.817895e+00 5.805640e+00 6.323778e+00 5.906185e+00 5.791110e+00 5.925956e+00 6.935413e+00 1.165968e+01 1.181577e+01 6.117949e+00 5.930055e+00 6.073273e+00 5.941883e+00 5.925886e+00 5.964694e+00 5.842500e+00 5.827315e+00 6.324713e+00 5.937235e+00 5.816211e+00 5.926064e+00 6.958886e+00 1.136837e+01 1.152446e+01 5.794088e+00 5.629853e+00 5.755401e+00 5.627904e+00 5.620241e+00 5.649188e+00 5.535240e+00 5.519635e+00 5.938041e+00 5.606447e+00 5.506595e+00 5.597407e+00 6.998583e+00 1.153017e+01 9.477435e+00 5.976630e+00 5.823959e+00 5.927941e+00 5.816094e+00 5.794545e+00 5.815445e+00 5.703808e+00 5.688169e+00 6.145914e+00 5.779366e+00 5.673983e+00 5.782414e+00 7.221777e+00 1.163126e+01 1.178735e+01 6.104364e+00 5.902768e+00 6.051050e+00 5.918693e+00 5.906632e+00 5.961084e+00 5.813858e+00 5.799391e+00 6.251658e+00 5.887321e+00 5.779880e+00 5.884403e+00 7.090883e+00 1.169657e+01 1.185266e+01 6.160345e+00 5.993437e+00 6.152847e+00 5.996941e+00 5.990246e+00 6.009831e+00 5.886458e+00 5.867607e+00 6.418928e+00 5.965085e+00 5.849079e+00 5.951609e+00 7.251828e+00 9.574593e+00 1.193951e+01 6.223847e+00 6.075049e+00 6.272025e+00 6.101105e+00 6.087883e+00 6.131542e+00 5.979660e+00 5.966637e+00 6.505772e+00 6.069363e+00 5.945859e+00 6.051245e+00 7.514242e+00 1.166032e+01 1.181641e+01 6.098889e+00 5.935077e+00 6.089128e+00 5.943416e+00 5.943375e+00 5.961585e+00 5.842166e+00 5.828371e+00 6.250265e+00 5.941511e+00 5.814181e+00 5.926706e+00 6.786380e+00 1.151065e+01 1.166674e+01 5.914511e+00 5.770038e+00 5.900952e+00 5.791984e+00 5.787330e+00 5.800495e+00 5.676864e+00 5.662086e+00 6.141381e+00 5.805525e+00 5.670408e+00 5.744183e+00 6.371566e+00 1.121380e+01 1.136989e+01 5.576719e+00 5.441288e+00 5.575885e+00 5.462567e+00 5.457600e+00 5.478682e+00 5.370596e+00 5.356068e+00 5.770362e+00 5.485060e+00 5.364001e+00 5.432632e+00 7.011590e+00 1.161728e+01 1.177337e+01 6.036433e+00 5.882242e+00 6.021667e+00 5.896149e+00 5.893083e+00 5.912955e+00 5.807633e+00 5.788610e+00 6.356475e+00 5.879452e+00 5.762757e+00 5.872315e+00 6.431484e+00 1.131337e+01 1.146945e+01 5.678833e+00 5.551787e+00 5.680391e+00 5.562503e+00 5.555455e+00 5.595501e+00 5.499689e+00 5.483076e+00 5.863733e+00 5.541179e+00 5.444749e+00 5.537029e+00 6.350663e+00 9.012604e+00 1.137752e+01 5.583396e+00 5.452708e+00 5.574425e+00 5.465834e+00 5.463052e+00 5.487259e+00 5.400058e+00 5.393365e+00 5.736829e+00 5.439199e+00 5.352033e+00 5.437960e+00 6.947490e+00 1.155318e+01 1.170927e+01 5.995543e+00 5.821406e+00 5.971344e+00 5.827304e+00 5.823439e+00 5.859344e+00 5.726411e+00 5.711595e+00 6.178561e+00 5.809531e+00 5.699844e+00 5.809893e+00
 8.743259e-01 9.325820e-01 1.191729e+00 1.030976e+00 8.928686e-01 8.996502e-01 8.442183e-01 8.138903e-01 8.292085e-01 8.342120e-01 8.430299e-01 8.661156e-01 8.409962e-01 8.326821e-01 7.969590e-01 8.480217e-01 7.903819e-01 7.789329e-01 8.449143e-01 1.023481e+00 1.105848e+00 1.383036e+00 1.216778e+00 1.055122e+00 1.071418e+00 1.013532e+00 9.671698e-01 9.990024e-01 1.005457e+00 1.014368e+00 1.038053e+00 1.012212e+00 1.009769e+00 9.626247e-01 1.021201e+00 9.452847e-01 9.287998e-01 1.019990e+00 1.275432e+00 1.320200e+00 1.602494e+00 1.488333e+00 1.285528e+00 1.303052e+00 1.235710e+00 1.209994e+00 1.252264e+00 1.255269e+00 1.245229e+00 1.325548e+00 1.289764e+00 1.244035e+00 1.193341e+00 1.257504e+00 1.174893e+00 1.153918e+00 1.234923e+00 1.156079e+00 1.196879e+00 1.498889e+00 1.328265e+00 1.164723e+00 1.178482e+00 1.169033e+00 1.089963e+00 1.109293e+00 1.127429e+00 1.127504e+00 1.173643e+00 1.128141e+00 1.117974e+00 1.064998e+00 1.151319e+00 1.051443e+00 1.039363e+00 1.114982e+00 9.778232e-01 1.053157e+00 1.361975e+00 1.190018e+00 1.011850e+00 1.017721e+00 9.688929e-01 9.337360e-01 9.567886e-01 9.677140e-01 9.699525e-01 1.009021e+00 9.747790e-01 9.586266e-01 9.138492e-01 9.671144e-01 9.055843e-01 8.926462e-01 9.683170e-01 1.008374e+00 1.082510e+00 1.406377e+00 1.232646e+00 1.049823e+00 1.064984e+00 1.007531e+00 9.533633e-01 9.784851e-01 9.901800e-01 9.917356e-01 1.009292e+00 9.979544e-01 9.905330e-01 9.465815e-01 1.005641e+00 9.343108e-01 9.156707e-01 9.948816e-01 1.018442e+00 1.141370e+00 1.546884e+00 1.275108e+00 1.076647e+00 1.080036e+00 1.016628e+00 9.597548e-01 9.809849e-01 9.989438e-01 9.998042e-01 1.034646e+00 1.008138e+00 9.970026e-01 9.509936e-01 1.009388e+00 9.421543e-01 9.216228e-01 9.951368e-01 9.232854e-01 1.000451e+00 1.319047e+00 1.153068e+00 9.698643e-01 9.600991e-01 9.071190e-01 8.604969e-01 8.852407e-01 8.872034e-01 8.945171e-01 9.220805e-01 8.975431e-01 8.928168e-01 8.504753e-01 9.003080e-01 8.408637e-01 8.280615e-01 8.984228e-01 9.747129e-01 1.073095e+00 1.463356e+00 1.230398e+00 1.023033e+00 1.031245e+00 9.564608e-01 9.091198e-01 9.325153e-01 9.362652e-01 9.444039e-01 9.796803e-01 9.377068e-01 9.368949e-01 8.965288e-01 9.418942e-01 8.882539e-01 8.776111e-01 9.457409e-01 1.015567e+00 1.107477e+00 1.410881e+00 1.304841e+00 1.068005e+00 1.065353e+00 1.007429e+00 9.584753e-01 9.710677e-01 9.835337e-01 9.810780e-01 1.024729e+00 9.851378e-01 9.797288e-01 9.339623e-01 9.818109e-01 9.239525e-01 9.137061e-01 9.861760e-01 1.057543e+00 1.176415e+00 1.561075e+00 1.313429e+00 1.096164e+00 1.089461e+00 1.025526e+00 9.905711e-01 1.007280e+00 1.011964e+00 1.023729e+00 1.052249e+00 1.021031e+00 1.013459e+00 9.619468e-01 1.023579e+00 9.605347e-01 9.417106e-01 1.018476e+00 1.127990e+00 1.211039e+00 1.541779e+00 1.464327e+00 1.178517e+00 1.185013e+00 1.108656e+00 1.044551e+00 1.048025e+00 1.070631e+00 1.073646e+00 1.109657e+00 1.070943e+00 1.064094e+00 1.014346e+00 1.083056e+00 1.014996e+00 1.003039e+00 1.062372e+00 1.025717e+00 1.134531e+00 1.523186e+00 1.270358e+00 1.105115e+00 1.076648e+00 1.004362e+00 9.596781e-01 9.838554e-01 9.921960e-01 1.003383e+00 1.033278e+00 1.012564e+00 9.983506e-01 9.559596e-01 1.009000e+00 9.333073e-01 9.252220e-01 1.000452e+00 9.856291e-01 1.066688e+00 1.384218e+00 1.212303e+00 1.013745e+00 1.007759e+00 9.492307e-01 9.084244e-01 9.165264e-01 9.283069e-01 9.358009e-01 9.637801e-01 9.461301e-01 9.404490e-01 8.964420e-01 9.419837e-01 8.792485e-01 8.638880e-01 9.354209e-01 8.865925e-01 9.597430e-01 1.236417e+00 1.098520e+00 9.267452e-01 9.284944e-01 8.698045e-01 8.287789e-01 8.433025e-01 8.552375e-01 8.558976e-01 8.845602e-01 8.601540e-01 8.587886e-01 8.234993e-01 8.608134e-01 8.067616e-01 7.948381e-01 8.567888e-01 1.013663e+00 1.111587e+00 1.433356e+00 1.231532e+00 1.036523e+00 1.078479e+00 9.938703e-01 9.414537e-01 9.556028e-01 9.720943e-01 9.852911e-01 1.004894e+00 9.870077e-01 9.793489e-01 9.249580e-01 9.995463e-01 9.228203e-01 9.089212e-01 9.766386e-01 9.094019e-01 9.807111e-01 1.268288e+00 1.097717e+00 9.405048e-01 9.489954e-01 8.933218e-01 8.504096e-01 8.605705e-01 8.731792e-01 8.845476e-01 9.086454e-01 8.805489e-01 8.755687e-01 8.352687e-01 8.913881e-01 8.329978e-01 8.232375e-01 8.806920e-01 8.832060e-01 9.716645e-01 1.253406e+00 1.085941e+00 9.247026e-01 9.274943e-01 8.714156e-01 8.246657e-01 8.430071e-01 8.526833e-01 8.605388e-01 8.857092e-01 8.583360e-01 8.522252e-01 8.167145e-01 8.688468e-01 8.190468e-01 8.063622e-01 8.585236e-01 9.882116e-01 1.077814e+00 1.414294e+00 1.227529e+00 1.018831e+00 1.029930e+00 9.663368e-01 9.142556e-01 9.386664e-01 9.448078e-01 9.603938e-01 9.847688e-01 9.560933e-01 9.439101e-01 8.995381e-01 9.660429e-01 8.981651e-01 8.843481e-01 9.536710e-01
 5.436513e+00 5.349664e+00 5.230470e+00 5.261371e+00 5.226165e+00 5.375833e+00 5.380469e+00 5.544411e+00 1.075983e+01 1.038451e+01 1.097879e+01 5.957802e+00 5.944854e+00 5.811662e+00 5.839543e+00 5.802732e+00 5.976602e+00 6.004673e+00 6.177961e+00 1.131611e+01 1.094079e+01 1.153507e+01 6.266954e+00 6.299304e+00 6.101105e+00 6.133437e+00 6.092872e+00 6.295490e+00 6.298888e+00 6.523033e+00 9.366237e+00 1.119974e+01 1.179402e+01 6.165027e+00 6.132940e+00 5.982910e+00 6.026278e+00 5.982719e+00 6.194782e+00 6.162041e+00 6.358042e+00 1.147878e+01 8.894641e+00 1.169775e+01 5.855074e+00 5.837935e+00 5.709687e+00 5.746818e+00 5.705931e+00 5.884993e+00 5.860250e+00 6.041151e+00 1.122263e+01 8.375090e+00 1.144160e+01 5.941805e+00 5.930932e+00 5.776638e+00 5.813507e+00 5.771009e+00 5.955572e+00 5.939622e+00 6.144018e+00 1.128698e+01 8.439433e+00 1.150594e+01 5.942190e+00 5.962724e+00 5.799492e+00 5.833780e+00 5.793660e+00 5.957890e+00 5.964159e+00 6.163903e+00 1.130686e+01 1.093154e+01 1.152582e+01 5.632829e+00 5.615303e+00 5.493914e+00 5.528367e+00 5.490728e+00 5.648012e+00 5.639199e+00 5.817164e+00 8.806724e+00 8.168005e+00 1.123451e+01 5.823033e+00 5.792654e+00 5.662126e+00 5.694435e+00 5.656353e+00 5.830756e+00 5.829567e+00 6.025871e+00 1.117735e+01 1.080204e+01 9.187490e+00 5.924121e+00 5.911994e+00 5.767178e+00 5.805754e+00 5.763477e+00 5.940799e+00 5.929811e+00 6.128966e+00 8.806214e+00 8.694298e+00 1.149740e+01 6.006833e+00 5.973322e+00 5.840565e+00 5.871168e+00 5.831083e+00 6.022627e+00 6.004744e+00 6.276205e+00 1.134375e+01 1.096844e+01 1.156272e+01 6.103193e+00 6.093064e+00 5.932780e+00 5.967085e+00 5.923122e+00 6.118086e+00 6.147909e+00 6.421382e+00 1.143060e+01 1.105528e+01 1.164956e+01 5.953658e+00 5.956949e+00 5.799687e+00 5.835738e+00 5.792273e+00 5.963464e+00 5.970797e+00 6.190212e+00 1.130750e+01 1.093219e+01 1.152647e+01 5.794539e+00 5.776657e+00 5.641119e+00 5.675719e+00 5.635119e+00 5.801172e+00 5.819381e+00 6.077266e+00 1.115783e+01 1.078251e+01 1.137679e+01 5.471319e+00 5.461825e+00 5.334426e+00 5.366631e+00 5.329388e+00 5.482589e+00 5.495194e+00 5.707564e+00 1.086098e+01 1.048566e+01 1.107994e+01 5.921185e+00 5.892805e+00 5.755151e+00 5.788987e+00 5.745248e+00 5.911209e+00 5.946732e+00 6.154678e+00 1.126446e+01 1.088914e+01 1.148342e+01 5.571011e+00 5.561817e+00 5.437213e+00 5.469953e+00 5.432269e+00 5.583769e+00 5.600889e+00 5.839806e+00 8.751722e+00 1.058523e+01 8.970684e+00 5.474415e+00 5.462190e+00 5.342409e+00 5.374210e+00 5.338567e+00 5.490064e+00 5.500642e+00 5.696432e+00 1.086861e+01 8.021065e+00 8.878746e+00 5.842898e+00 5.822243e+00 5.686905e+00 5.717841e+00 5.679962e+00 5.844427e+00 5.870875e+00 6.064782e+00 1.120036e+01 1.082504e+01 1.141932e+01
 1.126274e+00 1.398294e+00 1.781852e+00 1.585101e+00 1.357243e+00 1.248103e+00 1.309666e+00 1.215555e+00 1.141990e+00 1.216710e+00 1.209800e+00 1.204326e+00 1.233743e+00 1.072411e+00 1.061340e+00 1.175739e+00 1.087412e+00 1.071303e+00 1.173734e+00 1.306318e+00 1.723437e+00 2.288916e+00 1.933355e+00 1.602280e+00 1.492246e+00 1.580178e+00 1.462350e+00 1.373205e+00 1.459852e+00 1.443517e+00 1.437571e+00 1.482693e+00 1.286252e+00 1.273189e+00 1.409950e+00 1.300634e+00 1.284370e+00 1.413941e+00 1.592038e+00 2.095470e+00 5.137319e+00 2.260822e+00 2.127949e+00 1.795717e+00 1.955105e+00 1.787278e+00 1.679284e+00 1.781213e+00 1.776418e+00 1.742615e+00 1.803569e+00 1.599953e+00 1.588911e+00 1.704190e+00 1.613243e+00 1.598183e+00 1.731338e+00 1.447139e+00 1.920916e+00 2.287071e+00 2.100471e+00 1.820683e+00 1.701692e+00 1.759241e+00 1.619697e+00 1.520677e+00 1.612854e+00 1.586129e+00 1.636362e+00 1.656843e+00 1.432706e+00 1.422603e+00 1.539440e+00 1.447004e+00 1.436421e+00 1.559379e+00 1.253132e+00 1.619260e+00 2.364600e+00 1.870092e+00 1.613441e+00 1.443001e+00 1.520869e+00 1.393313e+00 1.317460e+00 1.402263e+00 1.401187e+00 1.373377e+00 1.421879e+00 1.227003e+00 1.216446e+00 1.339351e+00 1.251482e+00 1.230974e+00 1.344385e+00 1.287966e+00 1.663050e+00 2.056553e+00 1.961402e+00 1.611028e+00 1.502582e+00 1.567379e+00 1.436257e+00 1.346803e+00 1.453047e+00 1.451781e+00 1.415400e+00 1.469848e+00 1.265894e+00 1.256294e+00 1.382357e+00 1.279400e+00 1.265211e+00 1.382636e+00 1.297463e+00 1.678643e+00 2.120690e+00 2.001608e+00 1.726066e+00 1.520906e+00 1.577989e+00 1.467262e+00 1.360598e+00 1.458330e+00 1.436467e+00 1.457853e+00 1.492259e+00 1.275658e+00 1.265686e+00 1.400920e+00 1.293636e+00 1.276402e+00 1.409718e+00 1.178625e+00 1.538482e+00 2.044063e+00 1.769640e+00 1.529054e+00 1.363347e+00 1.423864e+00 1.332318e+00 1.220633e+00 1.316849e+00 1.287239e+00 1.292003e+00 1.342886e+00 1.139093e+00 1.127452e+00 1.258171e+00 1.158851e+00 1.140961e+00 1.257850e+00 1.240847e+00 1.600422e+00 2.007045e+00 1.941491e+00 1.542275e+00 1.429985e+00 1.491575e+00 1.387784e+00 1.291751e+00 1.394591e+00 1.366500e+00 1.370604e+00 1.398218e+00 1.206591e+00 1.191826e+00 1.326853e+00 1.224160e+00 1.199910e+00 1.334360e+00 1.284166e+00 1.712279e+00 2.105705e+00 1.933095e+00 1.668268e+00 1.495852e+00 1.566110e+00 1.450705e+00 1.350773e+00 1.451580e+00 1.434450e+00 1.416580e+00 1.466996e+00 1.258569e+00 1.242217e+00 1.401052e+00 1.279011e+00 1.255632e+00 1.380767e+00 1.328223e+00 1.748679e+00 2.142105e+00 2.023023e+00 1.665018e+00 1.537065e+00 1.602510e+00 1.505580e+00 1.393904e+00 1.491076e+00 1.489022e+00 1.491481e+00 1.496224e+00 1.301157e+00 1.284740e+00 1.427047e+00 1.328093e+00 1.297379e+00 1.433038e+00 1.392879e+00 1.844713e+00 2.367378e+00 2.085215e+00 1.713205e+00 1.604512e+00 1.728563e+00 1.557710e+00 1.460367e+00 1.579811e+00 1.563534e+00 1.587862e+00 1.637602e+00 1.382582e+00 1.358613e+00 1.513371e+00 1.403497e+00 1.369095e+00 1.511617e+00 1.301108e+00 1.748787e+00 2.016295e+00 1.928564e+00 1.638972e+00 1.511189e+00 1.645309e+00 1.470919e+00 1.358201e+00 1.448608e+00 1.446165e+00 1.436422e+00 1.492612e+00 1.283476e+00 1.263328e+00 1.411333e+00 1.295843e+00 1.273098e+00 1.402459e+00 1.214336e+00 1.533144e+00 1.856177e+00 1.705525e+00 1.505499e+00 1.374704e+00 1.462753e+00 1.354831e+00 1.269348e+00 1.356694e+00 1.352334e+00 1.349804e+00 1.392535e+00 1.222477e+00 1.204552e+00 1.315535e+00 1.215590e+00 1.196107e+00 1.306694e+00 1.114450e+00 1.421406e+00 1.728075e+00 1.579775e+00 1.374811e+00 1.272105e+00 1.337722e+00 1.237189e+00 1.169340e+00 1.249548e+00 1.235079e+00 1.234179e+00 1.265981e+00 1.111297e+00 1.102738e+00 1.201838e+00 1.111492e+00 1.095922e+00 1.197460e+00 1.280097e+00 1.696358e+00 2.261837e+00 2.017595e+00 1.570388e+00 1.463735e+00 1.542568e+00 1.430375e+00 1.332581e+00 1.425334e+00 1.416438e+00 1.411372e+00 1.442258e+00 1.252645e+00 1.233544e+00 1.381270e+00 1.273944e+00 1.253179e+00 1.377932e+00 1.145953e+00 1.469741e+00 1.835293e+00 1.655620e+00 1.410775e+00 1.310376e+00 1.381362e+00 1.275306e+00 1.198124e+00 1.284639e+00 1.269434e+00 1.269716e+00 1.301389e+00 1.125148e+00 1.111354e+00 1.233277e+00 1.153648e+00 1.138273e+00 1.233625e+00 1.118622e+00 1.431529e+00 1.767102e+00 1.600288e+00 1.381248e+00 1.276449e+00 1.356464e+00 1.246086e+00 1.167875e+00 1.249982e+00 1.242403e+00 1.247732e+00 1.268329e+00 1.097163e+00 1.085716e+00 1.202153e+00 1.135049e+00 1.111873e+00 1.203766e+00 1.249348e+00 1.651979e+00 2.016368e+00 1.921218e+00 1.578806e+00 1.432136e+00 1.524240e+00 1.391250e+00 1.300715e+00 1.400567e+00 1.373709e+00 1.379101e+00 1.418982e+00 1.215216e+00 1.202618e+00 1.339870e+00 1.232458e+00 1.216328e+00 1.344959e+00
 4.701802e+00 6.488249e+00 8.955934e+00 5.502352e+00 3.775709e+00 3.687633e+00 3.756548e+00 3.694309e+00 3.692069e+00 3.709542e+00 3.652049e+00 3.648390e+00 3.850627e+00 3.700284e+00 3.635599e+00 3.684366e+00 5.235676e+00 9.349527e+00 9.608387e+00 8.749139e+00 4.480582e+00 4.376697e+00 4.452841e+00 4.385447e+00 4.386707e+00 4.406982e+00 4.329496e+00 4.328056e+00 4.575291e+00 4.399806e+00 4.320126e+00 4.371185e+00 6.388545e+00 7.715383e+00 1.018307e+01 9.323820e+00 5.146842e+00 4.988707e+00 5.091675e+00 5.015424e+00 5.024687e+00 5.038742e+00 4.955509e+00 4.947179e+00 5.262112e+00 5.026349e+00 4.936054e+00 4.993556e+00 6.135376e+00 7.462214e+00 9.929899e+00 6.861825e+00 4.842947e+00 4.717645e+00 4.815267e+00 4.734111e+00 4.735971e+00 4.755375e+00 4.674254e+00 4.674711e+00 4.924730e+00 4.752194e+00 4.653206e+00 4.726017e+00 5.065862e+00 9.203644e+00 6.990277e+00 6.394430e+00 4.318278e+00 4.222017e+00 4.305660e+00 4.231820e+00 4.225285e+00 4.251677e+00 4.179978e+00 4.175402e+00 4.405110e+00 4.238991e+00 4.164062e+00 4.215160e+00 5.187791e+00 9.301642e+00 9.560502e+00 6.492428e+00 4.425400e+00 4.319579e+00 4.408416e+00 4.334828e+00 4.330110e+00 4.351412e+00 4.285353e+00 4.278478e+00 4.525236e+00 4.348043e+00 4.267051e+00 4.322766e+00 5.287738e+00 9.334070e+00 7.384105e+00 6.261455e+00 4.471884e+00 4.363793e+00 4.433623e+00 4.369674e+00 4.368387e+00 4.395930e+00 4.317011e+00 4.312064e+00 4.534187e+00 4.373931e+00 4.301915e+00 4.354413e+00 4.754218e+00 6.348885e+00 6.993254e+00 5.674397e+00 4.046279e+00 3.951345e+00 4.020694e+00 3.958424e+00 3.951840e+00 3.973035e+00 3.905659e+00 3.902887e+00 4.115138e+00 3.958477e+00 3.891524e+00 3.940072e+00 4.965769e+00 9.140260e+00 9.399120e+00 6.331047e+00 4.255475e+00 4.152271e+00 4.228309e+00 4.165485e+00 4.159648e+00 4.180139e+00 4.114189e+00 4.106851e+00 4.344549e+00 4.169653e+00 4.098605e+00 4.152326e+00 5.150267e+00 9.288049e+00 9.546909e+00 8.687661e+00 4.425863e+00 4.312322e+00 4.383666e+00 4.326640e+00 4.327168e+00 4.335086e+00 4.267755e+00 4.263085e+00 4.489515e+00 4.333650e+00 4.251482e+00 4.302447e+00 5.476105e+00 7.188452e+00 9.656137e+00 6.588064e+00 4.557756e+00 4.426668e+00 4.513902e+00 4.452537e+00 4.428673e+00 4.459664e+00 4.379917e+00 4.381843e+00 4.632682e+00 4.440964e+00 4.366521e+00 4.419481e+00 5.450646e+00 9.564497e+00 9.823357e+00 8.964109e+00 4.732311e+00 4.600922e+00 4.692849e+00 4.622179e+00 4.610271e+00 4.635247e+00 4.570509e+00 4.558171e+00 4.821834e+00 4.627404e+00 4.542864e+00 4.599696e+00 5.250882e+00 9.335136e+00 9.593996e+00 6.525922e+00 4.464449e+00 4.358864e+00 4.449940e+00 4.379907e+00 4.371210e+00 4.389121e+00 4.313947e+00 4.315356e+00 4.543997e+00 4.375992e+00 4.303228e+00 4.355478e+00 5.029932e+00 6.905360e+00 9.373046e+00 6.304972e+00 4.223009e+00 4.128137e+00 4.195449e+00 4.140957e+00 4.130456e+00 4.150978e+00 4.086240e+00 4.080851e+00 4.308094e+00 4.144945e+00 4.070009e+00 4.124296e+00 4.555175e+00 6.578165e+00 9.045850e+00 5.429186e+00 3.870712e+00 3.777892e+00 3.848730e+00 3.791107e+00 3.785190e+00 3.805012e+00 3.743789e+00 3.741953e+00 3.935524e+00 3.799132e+00 3.731555e+00 3.779921e+00 5.152345e+00 9.266195e+00 7.316230e+00 6.456982e+00 4.396370e+00 4.283704e+00 4.377588e+00 4.303089e+00 4.297284e+00 4.308998e+00 4.247530e+00 4.240554e+00 4.516437e+00 4.303860e+00 4.227214e+00 4.282063e+00 4.618514e+00 6.412401e+00 6.671261e+00 5.526824e+00 3.977196e+00 3.882749e+00 3.951897e+00 3.892765e+00 3.885323e+00 3.909346e+00 3.847119e+00 3.848244e+00 4.043252e+00 3.896061e+00 3.831257e+00 3.881664e+00 4.592455e+00 8.794128e+00 9.052988e+00 5.984914e+00 3.877250e+00 3.788550e+00 3.858382e+00 3.796631e+00 3.792328e+00 3.811392e+00 3.752667e+00 3.752809e+00 3.943668e+00 3.799207e+00 3.738001e+00 3.785513e+00 5.014286e+00 9.171937e+00 9.430797e+00 8.571549e+00 4.292169e+00 4.189445e+00 4.270899e+00 4.191791e+00 4.190744e+00 4.218329e+00 4.148160e+00 4.145425e+00 4.372053e+00 4.200672e+00 4.127695e+00 4.186746e+00
 6.336350e-01 6.234601e-01 6.424262e-01 6.270869e-01 6.344735e-01 6.248166e-01 6.796998e-01 7.151935e-01 6.756087e-01 7.786889e-01 7.646356e-01 7.938267e-01 8.634121e-01 7.706393e-01 8.156260e-01 7.228256e-01 7.841780e-01 8.038123e-01 7.181941e-01 7.459477e-01 7.498782e-01 7.661862e-01 7.455970e-01 7.552061e-01 7.517313e-01 8.138506e-01 8.703756e-01 8.186096e-01 9.225602e-01 9.304120e-01 9.561395e-01 1.029215e+00 9.223475e-01 9.907561e-01 8.645055e-01 9.399982e-01 9.767406e-01 8.682524e-01 9.170255e-01 9.164789e-01 9.378773e-01 9.237599e-01 9.266828e-01 9.252824e-01 1.027371e+00 1.093617e+00 1.006257e+00 1.111734e+00 1.217716e+00 1.208370e+00 1.288358e+00 1.189311e+00 1.219984e+00 1.066712e+00 1.219634e+00 1.266209e+00 1.070782e+00 8.371963e-01 8.270918e-01 8.526012e-01 8.310842e-01 8.427099e-01 8.293983e-01 8.974498e-01 9.703037e-01 8.922536e-01 1.077361e+00 1.016618e+00 1.096978e+00 1.195446e+00 1.035686e+00 1.144275e+00 9.612108e-01 1.057437e+00 1.118194e+00 9.592528e-01 7.145239e-01 7.125317e-01 7.379860e-01 7.199034e-01 7.276308e-01 7.172327e-01 7.740679e-01 8.276957e-01 7.759566e-01 8.920212e-01 8.977088e-01 9.060693e-01 9.929636e-01 8.964856e-01 9.200402e-01 8.298325e-01 8.958261e-01 9.278847e-01 8.265838e-01 7.375817e-01 7.370082e-01 7.584499e-01 7.414156e-01 7.447341e-01 7.345759e-01 8.111325e-01 8.449219e-01 8.019828e-01 9.082576e-01 9.098295e-01 9.276652e-01 1.024585e+00 9.130386e-01 9.691232e-01 8.503521e-01 9.235172e-01 9.543283e-01 8.555790e-01 7.419749e-01 7.426646e-01 7.722855e-01 7.513014e-01 7.624029e-01 7.412420e-01 8.143767e-01 8.540960e-01 8.134856e-01 9.293419e-01 9.297490e-01 9.275477e-01 1.010847e+00 8.964635e-01 9.882286e-01 8.602727e-01 9.248994e-01 9.526957e-01 8.617295e-01 6.719957e-01 6.664598e-01 6.909721e-01 6.751425e-01 6.832968e-01 6.682598e-01 7.185867e-01 7.630634e-01 7.200096e-01 8.147353e-01 8.085924e-01 8.409238e-01 9.008229e-01 8.135882e-01 8.568569e-01 7.701317e-01 8.419373e-01 8.577943e-01 7.556381e-01 7.071544e-01 7.055143e-01 7.317434e-01 7.074334e-01 7.200635e-01 7.002835e-01 7.589436e-01 8.075176e-01 7.629187e-01 8.646778e-01 8.479189e-01 8.890323e-01 9.672760e-01 8.576988e-01 9.322342e-01 8.102191e-01 8.801585e-01 9.018389e-01 8.068019e-01 7.340249e-01 7.350842e-01 7.528111e-01 7.439459e-01 7.483782e-01 7.334613e-01 8.011578e-01 8.405784e-01 7.932193e-01 9.112871e-01 8.810171e-01 9.154257e-01 1.010873e+00 9.157687e-01 9.863768e-01 8.602161e-01 9.175438e-01 9.379452e-01 8.407880e-01 7.633081e-01 7.601274e-01 7.785154e-01 7.588776e-01 7.709536e-01 7.544837e-01 8.218531e-01 8.654696e-01 8.198810e-01 9.365676e-01 9.384145e-01 9.786403e-01 1.090011e+00 9.216053e-01 1.001446e+00 8.845548e-01 9.567065e-01 9.924572e-01 8.896111e-01 8.039976e-01 8.004680e-01 8.255496e-01 8.060103e-01 8.084482e-01 8.061285e-01 8.731197e-01 9.194707e-01 8.709103e-01 9.993274e-01 1.003665e+00 9.948542e-01 1.074307e+00 1.009539e+00 1.029471e+00 9.176487e-01 1.035152e+00 1.064380e+00 9.279529e-01 7.487554e-01 7.467269e-01 7.659131e-01 7.440859e-01 7.622368e-01 7.434217e-01 8.027647e-01 8.467109e-01 8.043644e-01 9.330522e-01 9.181203e-01 9.516993e-01 1.021089e+00 9.062151e-01 9.968609e-01 8.596200e-01 9.302490e-01 9.720312e-01 8.658981e-01 7.004770e-01 6.950667e-01 7.151890e-01 6.983732e-01 7.065709e-01 6.932256e-01 7.582166e-01 8.018020e-01 7.582712e-01 8.659017e-01 8.600454e-01 8.885297e-01 9.777107e-01 8.547746e-01 9.893509e-01 8.195782e-01 8.905564e-01 9.023466e-01 8.178008e-01 6.409578e-01 6.383389e-01 6.585525e-01 6.413483e-01 6.480246e-01 6.368810e-01 6.918524e-01 7.339136e-01 6.936444e-01 7.911447e-01 7.989470e-01 8.053675e-01 8.894520e-01 7.817355e-01 8.561120e-01 7.432957e-01 8.158858e-01 8.276869e-01 7.400965e-01 7.322351e-01 7.316763e-01 7.531832e-01 7.329357e-01 7.405109e-01 7.274545e-01 7.956568e-01 8.496450e-01 7.902417e-01 8.948781e-01 8.850608e-01 9.167842e-01 1.015924e+00 8.820566e-01 9.493486e-01 8.539161e-01 9.207022e-01 9.469743e-01 8.300961e-01 6.576872e-01 6.533720e-01 6.769689e-01 6.564079e-01 6.668412e-01 6.557457e-01 7.083185e-01 7.503836e-01 7.112763e-01 8.152982e-01 8.118377e-01 8.392429e-01 9.122144e-01 8.023326e-01 8.730934e-01 7.607158e-01 8.399491e-01 8.632041e-01 7.549264e-01 6.411014e-01 6.397424e-01 6.581610e-01 6.434776e-01 6.533735e-01 6.402130e-01 6.930499e-01 7.330219e-01 6.938699e-01 8.000718e-01 7.856808e-01 8.156626e-01 8.747607e-01 7.844577e-01 8.316064e-01 7.497055e-01 8.194142e-01 8.427410e-01 7.378639e-01 7.135425e-01 7.102371e-01 7.365640e-01 7.156193e-01 7.237850e-01 7.093203e-01 7.680634e-01 8.063251e-01 7.665143e-01 8.807486e-01 8.658101e-01 8.915931e-01 9.754974e-01 8.600597e-01 9.400961e-01 8.172214e-01 8.882794e-01 9.084416e-01 8.225839e-01
 8.040847e+00 7.912281e+00 5.953009e+00 5.479281e+00 5.536239e+00 5.400980e+00 5.352841e+00 5.428828e+00 5.266573e+00 5.253261e+00 5.627861e+00 5.280041e+00 5.228767e+00 5.525485e+00 1.106935e+01 8.731964e+00 6.739407e+00 6.111952e+00 6.196325e+00 6.038394e+00 5.949822e+00 6.072061e+00 5.851086e+00 5.835717e+00 6.321685e+00 5.865507e+00 5.800833e+00 6.264923e+00 1.132831e+01 1.119974e+01 9.717856e+00 6.525676e+00 6.583098e+00 6.427964e+00 6.305190e+00 6.408172e+00 6.149836e+00 6.137052e+00 7.284913e+00 6.149252e+00 6.085966e+00 6.598962e+00 1.123203e+01 8.894641e+00 7.149351e+00 6.414888e+00 6.455469e+00 6.202643e+00 6.152750e+00 6.280536e+00 6.028980e+00 6.016005e+00 6.640044e+00 6.043606e+00 5.977758e+00 6.556211e+00 8.767056e+00 1.084732e+01 6.554484e+00 6.032376e+00 6.065576e+00 5.903952e+00 5.852236e+00 5.945555e+00 5.747362e+00 5.735499e+00 6.214037e+00 5.766025e+00 5.703915e+00 6.083788e+00 1.104023e+01 1.091166e+01 6.835437e+00 6.111555e+00 6.145760e+00 6.000780e+00 5.918160e+00 6.029195e+00 5.817397e+00 5.804801e+00 6.272143e+00 5.832107e+00 5.770861e+00 6.194548e+00 8.851284e+00 1.093154e+01 6.730162e+00 6.111578e+00 6.196100e+00 6.020665e+00 5.938453e+00 6.050604e+00 5.837384e+00 5.824265e+00 6.305041e+00 5.855113e+00 5.793886e+00 6.155868e+00 1.076880e+01 1.064023e+01 6.237847e+00 5.758588e+00 5.823232e+00 5.680431e+00 5.628851e+00 5.709281e+00 5.530856e+00 5.517568e+00 5.924198e+00 5.547469e+00 5.489568e+00 5.818111e+00 1.093060e+01 1.080204e+01 6.407049e+00 5.965593e+00 6.004437e+00 5.867796e+00 5.806573e+00 5.907714e+00 5.700292e+00 5.686181e+00 6.156753e+00 5.715338e+00 5.657121e+00 5.994031e+00 1.103169e+01 1.090312e+01 6.590422e+00 6.063264e+00 6.134268e+00 5.994905e+00 5.925475e+00 6.003359e+00 5.805412e+00 5.793068e+00 6.301111e+00 5.827548e+00 5.763236e+00 6.112948e+00 1.109700e+01 1.096844e+01 6.767054e+00 6.146114e+00 6.255330e+00 6.051516e+00 5.985378e+00 6.097774e+00 5.876440e+00 5.861578e+00 6.349332e+00 5.901390e+00 5.833263e+00 6.212005e+00 1.118385e+01 1.105528e+01 6.853898e+00 6.258626e+00 6.348950e+00 6.161299e+00 6.109891e+00 6.214022e+00 5.978474e+00 5.952811e+00 6.453268e+00 5.989965e+00 5.928191e+00 6.331931e+00 1.106075e+01 1.093219e+01 6.663285e+00 6.139179e+00 6.192086e+00 6.016410e+00 5.945939e+00 6.033457e+00 5.838757e+00 5.825585e+00 6.364017e+00 5.856179e+00 5.793090e+00 6.203071e+00 1.091108e+01 8.573686e+00 6.373350e+00 5.918635e+00 5.967831e+00 5.832380e+00 5.779384e+00 5.866201e+00 5.685144e+00 5.671151e+00 6.087980e+00 5.692380e+00 5.635855e+00 5.986309e+00 8.405402e+00 8.013435e+00 6.090675e+00 5.583850e+00 5.633618e+00 5.502269e+00 5.453416e+00 5.537009e+00 5.372624e+00 5.361074e+00 5.739367e+00 5.383288e+00 5.331964e+00 5.633890e+00 1.101771e+01 8.680318e+00 6.559601e+00 6.038914e+00 6.129620e+00 5.964022e+00 5.904988e+00 5.976358e+00 5.791011e+00 5.775788e+00 6.224506e+00 5.812433e+00 5.750690e+00 6.140674e+00 8.504970e+00 1.058523e+01 6.164065e+00 5.696882e+00 5.757327e+00 5.614186e+00 5.563005e+00 5.645866e+00 5.470687e+00 5.456673e+00 5.885672e+00 5.493072e+00 5.437221e+00 5.746905e+00 8.149630e+00 8.284467e+00 6.057137e+00 5.595351e+00 5.648716e+00 5.520048e+00 5.466375e+00 5.546109e+00 5.374544e+00 5.362986e+00 5.755003e+00 5.396645e+00 5.342976e+00 5.631927e+00 1.095361e+01 1.082504e+01 6.512341e+00 5.973502e+00 6.036787e+00 5.887956e+00 5.831951e+00 5.924268e+00 5.723852e+00 5.709544e+00 6.205938e+00 5.741845e+00 5.681749e+00 6.023439e+00
 8.269593e-01 8.966938e-01 1.038953e+00 9.924419e-01 8.979923e-01 8.457329e-01 8.375204e-01 8.445220e-01 8.085239e-01 8.324161e-01 8.268858e-01 8.211708e-01 8.318076e-01 7.424279e-01 7.030283e-01 7.880274e-01 6.948033e-01 6.864817e-01 8.359446e-01 9.880100e-01 1.049760e+00 1.242850e+00 1.167460e+00 1.072233e+00 1.012552e+00 9.968773e-01 1.009612e+00 9.634804e-01 1.010698e+00 9.949804e-01 9.911368e-01 1.007703e+00 8.891424e-01 8.408629e-01 9.460045e-01 8.333869e-01 8.196584e-01 1.000892e+00 1.265769e+00 1.346468e+00 1.563992e+00 1.549771e+00 1.355716e+00 1.291486e+00 1.304106e+00 1.306320e+00 1.219720e+00 1.262255e+00 1.266937e+00 1.243797e+00 1.298028e+00 1.089437e+00 1.030504e+00 1.169550e+00 1.015503e+00 1.001323e+00 1.242436e+00 1.082794e+00 1.203161e+00 1.396447e+00 1.306966e+00 1.177139e+00 1.128214e+00 1.121884e+00 1.126786e+00 1.088717e+00 1.096665e+00 1.130073e+00 1.095162e+00 1.137739e+00 9.911523e-01 9.431999e-01 1.040566e+00 9.245112e-01 9.091400e-01 1.133650e+00 9.339134e-01 1.017523e+00 1.192442e+00 1.145517e+00 1.013483e+00 9.678814e-01 9.655992e-01 9.695560e-01 9.152252e-01 9.498156e-01 9.484961e-01 9.417281e-01 9.511196e-01 8.594257e-01 8.120475e-01 9.013812e-01 7.941491e-01 7.870127e-01 9.625292e-01 9.620320e-01 1.045377e+00 1.243074e+00 1.147975e+00 1.062817e+00 1.016517e+00 1.000428e+00 9.946127e-01 9.511063e-01 9.724685e-01 9.713219e-01 9.710721e-01 9.931105e-01 8.743815e-01 8.332906e-01 9.359338e-01 8.182843e-01 8.070980e-01 9.903890e-01 9.624485e-01 1.081979e+00 1.266767e+00 1.176533e+00 1.044740e+00 1.000131e+00 1.006768e+00 1.002013e+00 9.480871e-01 9.864195e-01 9.827831e-01 9.859126e-01 9.793512e-01 8.934607e-01 8.405191e-01 9.391670e-01 8.298519e-01 8.187851e-01 9.946334e-01 8.659064e-01 9.670447e-01 1.119479e+00 1.060950e+00 9.660214e-01 9.013158e-01 8.861580e-01 8.964201e-01 8.612637e-01 8.773508e-01 8.757694e-01 8.751446e-01 8.789340e-01 7.961261e-01 7.537354e-01 8.432943e-01 7.427646e-01 7.315382e-01 8.889084e-01 9.287049e-01 1.007391e+00 1.213556e+00 1.134298e+00 1.018087e+00 9.615714e-01 9.473742e-01 9.541156e-01 9.071473e-01 9.279963e-01 9.352014e-01 9.331522e-01 9.308578e-01 8.351330e-01 7.912183e-01 8.905646e-01 7.814022e-01 7.704522e-01 9.372107e-01 9.418957e-01 1.062148e+00 1.251577e+00 1.167579e+00 1.040820e+00 9.843434e-01 9.877399e-01 9.757885e-01 9.538291e-01 9.784080e-01 9.663781e-01 9.607485e-01 9.816622e-01 8.735424e-01 8.281980e-01 9.314243e-01 8.174048e-01 8.091105e-01 9.846699e-01 9.881696e-01 1.092438e+00 1.279582e+00 1.200305e+00 1.088235e+00 1.028499e+00 1.010518e+00 1.034752e+00 9.901745e-01 1.001139e+00 1.000420e+00 9.997873e-01 1.006535e+00 8.975305e-01 8.540687e-01 9.630116e-01 8.437516e-01 8.382832e-01 1.016512e+00 1.032778e+00 1.137170e+00 1.457192e+00 1.369573e+00 1.179124e+00 1.081435e+00 1.078903e+00 1.077319e+00 1.047520e+00 1.077785e+00 1.052161e+00 1.066077e+00 1.091417e+00 9.532473e-01 9.002912e-01 1.010306e+00 8.885050e-01 8.795945e-01 1.075833e+00 9.839697e-01 1.082190e+00 1.273755e+00 1.156881e+00 1.055632e+00 1.017245e+00 1.003357e+00 1.018952e+00 9.505637e-01 9.848094e-01 1.008213e+00 9.735753e-01 9.827014e-01 8.932353e-01 8.393239e-01 9.319149e-01 8.259332e-01 8.179231e-01 1.001462e+00 9.067816e-01 1.014109e+00 1.170672e+00 1.126853e+00 1.006839e+00 9.570822e-01 9.329818e-01 9.385959e-01 9.021902e-01 9.272585e-01 9.268843e-01 9.160930e-01 9.354109e-01 8.347069e-01 7.909255e-01 8.826274e-01 7.751305e-01 7.628192e-01 9.327215e-01 8.291877e-01 9.135063e-01 1.082751e+00 1.007933e+00 9.139958e-01 8.687474e-01 8.696222e-01 8.616185e-01 8.197984e-01 8.522831e-01 8.421051e-01 8.418453e-01 8.520606e-01 7.632483e-01 7.268948e-01 8.039954e-01 7.096723e-01 7.022747e-01 8.529325e-01 9.514608e-01 1.079407e+00 1.253665e+00 1.203609e+00 1.050458e+00 1.020033e+00 9.723268e-01 9.793500e-01 9.366704e-01 9.593518e-01 9.622293e-01 9.552292e-01 9.633477e-01 8.617212e-01 8.225345e-01 9.216025e-01 8.129994e-01 8.011979e-01 9.723962e-01 8.499580e-01 9.390450e-01 1.110487e+00 1.063005e+00 9.284530e-01 8.853080e-01 8.852136e-01 8.805753e-01 8.453665e-01 8.700782e-01 8.645533e-01 8.637610e-01 8.667662e-01 7.707378e-01 7.360232e-01 8.333576e-01 7.360088e-01 7.273304e-01 8.723938e-01 8.255312e-01 9.130206e-01 1.080965e+00 1.034485e+00 9.110766e-01 8.703686e-01 8.604404e-01 8.637123e-01 8.228379e-01 8.538480e-01 8.508666e-01 8.433176e-01 8.518887e-01 7.548274e-01 7.175626e-01 8.139760e-01 7.180892e-01 7.093757e-01 8.541975e-01 9.294978e-01 1.009759e+00 1.230223e+00 1.146226e+00 1.015639e+00 9.558583e-01 9.476323e-01 9.517427e-01 9.141433e-01 9.434681e-01 9.252450e-01 9.318546e-01 9.555954e-01 8.490176e-01 7.989194e-01 8.961155e-01 7.877861e-01 7.810064e-01 9.568606e-01
 8.945910e-01 9.591278e-01 9.334467e-01 9.459054e-01 9.306559e-01 9.669099e-01 9.555997e-01 9.558619e-01 1.287361e+00 1.345503e+00 1.293442e+00 1.490822e+00 1.383271e+00 1.523589e+00 1.026092e+00 9.906640e-01 1.041256e+00 9.275660e-01 1.103388e+00 1.034884e+00 1.147436e+00 1.136225e+00 1.130690e+00 1.120008e+00 1.158955e+00 1.151462e+00 1.147840e+00 1.608277e+00 1.622109e+00 1.632393e+00 1.993398e+00 1.649288e+00 1.947082e+00 1.232570e+00 1.205025e+00 1.244879e+00 1.115320e+00 1.373848e+00 1.269228e+00 1.431196e+00 1.365699e+00 1.379012e+00 1.378563e+00 1.439925e+00 1.398201e+00 1.417029e+00 2.439199e+00 2.206469e+00 2.463315e+00 2.587841e+00 2.260830e+00 2.615625e+00 1.628281e+00 1.571405e+00 1.622816e+00 1.424911e+00 2.049831e+00 1.150298e+00 1.287033e+00 1.228409e+00 1.253792e+00 1.247223e+00 1.319706e+00 1.265816e+00 1.274088e+00 1.820631e+00 1.902363e+00 1.733428e+00 4.688768e+00 2.030824e+00 2.244324e+00 1.447539e+00 1.371749e+00 1.400121e+00 1.260603e+00 1.745725e+00 9.934411e-01 1.100165e+00 1.077947e+00 1.090622e+00 1.077389e+00 1.135034e+00 1.094481e+00 1.093752e+00 1.614189e+00 1.535868e+00 1.458725e+00 1.738900e+00 1.638581e+00 1.766684e+00 1.182910e+00 1.143579e+00 1.180547e+00 1.063848e+00 1.298276e+00 1.022651e+00 1.155551e+00 1.117886e+00 1.121777e+00 1.103816e+00 1.142508e+00 1.124735e+00 1.127347e+00 1.513126e+00 1.560891e+00 1.511065e+00 1.727214e+00 1.649095e+00 1.754997e+00 1.199527e+00 1.171109e+00 1.223813e+00 1.103703e+00 1.314421e+00 1.027737e+00 1.164894e+00 1.140246e+00 1.145262e+00 1.133662e+00 1.159276e+00 1.151476e+00 1.140337e+00 1.560053e+00 1.511293e+00 1.531731e+00 1.864036e+00 1.570311e+00 1.800370e+00 1.206359e+00 1.171172e+00 1.235368e+00 1.106879e+00 1.295478e+00 9.278886e-01 1.041544e+00 1.014449e+00 1.029676e+00 1.008514e+00 1.055296e+00 1.026464e+00 1.027899e+00 1.382903e+00 1.395246e+00 1.357422e+00 1.531546e+00 1.413122e+00 1.547721e+00 1.081125e+00 1.039543e+00 1.093200e+00 9.795411e-01 1.137647e+00 9.812720e-01 1.092119e+00 1.064981e+00 1.073008e+00 1.055814e+00 1.104470e+00 1.084632e+00 1.090678e+00 1.412157e+00 1.503420e+00 1.460352e+00 1.580222e+00 1.531603e+00 1.622996e+00 1.148911e+00 1.091799e+00 1.159381e+00 1.040100e+00 1.205904e+00 1.017366e+00 1.134807e+00 1.127467e+00 1.128623e+00 1.121923e+00 1.146084e+00 1.128685e+00 1.136739e+00 1.456060e+00 1.557319e+00 1.480176e+00 1.658197e+00 1.602709e+00 1.736916e+00 1.208494e+00 1.145473e+00 1.222147e+00 1.082247e+00 1.254618e+00 1.052858e+00 1.171289e+00 1.152195e+00 1.157012e+00 1.148332e+00 1.186863e+00 1.168479e+00 1.169991e+00 1.502777e+00 1.620896e+00 1.614340e+00 1.770216e+00 1.706607e+00 1.798000e+00 1.244833e+00 1.194764e+00 1.269701e+00 1.122852e+00 1.295254e+00 1.107436e+00 1.232631e+00 1.209776e+00 1.213159e+00 1.221235e+00 1.248182e+00 1.239397e+00 1.246386e+00 1.617277e+00 1.723032e+00 1.679767e+00 2.057612e+00 1.868843e+00 2.085396e+00 1.335308e+00 1.266056e+00 1.351734e+00 1.190063e+00 1.377002e+00 1.030421e+00 1.165182e+00 1.131467e+00 1.153120e+00 1.128938e+00 1.163689e+00 1.141568e+00 1.166984e+00 1.490549e+00 1.511582e+00 1.492700e+00 1.708983e+00 1.607111e+00 1.706625e+00 1.208479e+00 1.160761e+00 1.223646e+00 1.108786e+00 1.286746e+00 9.657583e-01 1.068430e+00 1.049319e+00 1.056882e+00 1.041319e+00 1.075769e+00 1.075840e+00 1.095939e+00 1.409460e+00 1.489875e+00 1.517789e+00 1.653506e+00 1.633919e+00 1.693962e+00 1.142303e+00 1.095032e+00 1.233634e+00 1.088946e+00 1.367706e+00 8.846582e-01 9.862518e-01 9.646003e-01 9.711487e-01 9.580114e-01 9.897356e-01 9.870045e-01 9.995483e-01 1.265588e+00 1.302573e+00 1.329049e+00 1.508394e+00 1.417436e+00 1.512099e+00 1.042861e+00 1.001989e+00 1.088708e+00 9.849888e-01 1.187490e+00 1.013025e+00 1.133474e+00 1.116789e+00 1.110036e+00 1.096312e+00 1.137270e+00 1.135103e+00 1.124365e+00 1.443292e+00 1.459128e+00 1.545091e+00 1.679596e+00 1.535421e+00 1.707380e+00 1.197913e+00 1.149436e+00 1.232863e+00 1.075188e+00 1.244813e+00 9.086747e-01 1.012361e+00 9.887313e-01 1.003673e+00 9.901035e-01 1.021822e+00 1.013038e+00 1.027536e+00 1.278559e+00 1.334748e+00 1.343290e+00 1.497777e+00 1.411812e+00 1.592528e+00 1.114180e+00 1.070388e+00 1.085642e+00 9.691625e-01 1.120100e+00 8.871299e-01 9.856315e-01 9.691236e-01 9.773207e-01 9.639197e-01 1.002219e+00 9.904660e-01 1.006384e+00 1.271417e+00 1.310290e+00 1.311087e+00 1.463520e+00 1.422129e+00 1.559938e+00 1.084087e+00 1.054393e+00 1.053807e+00 9.440874e-01 1.104304e+00 9.869807e-01 1.106007e+00 1.076770e+00 1.079431e+00 1.073823e+00 1.112477e+00 1.117861e+00 1.105909e+00 1.416485e+00 1.447157e+00 1.426467e+00 1.597460e+00 1.573501e+00 1.642597e+00 1.146290e+00 1.105247e+00 1.171105e+00 1.047328e+00 1.212871e+00
 5.613034e+00 5.347960e+00 5.236052e+00 5.260433e+00 5.212528e+00 5.364317e+00 5.942457e+00 1.022766e+01 1.066867e+01 6.349302e+00 5.959302e+00 5.812416e+00 5.843753e+00 5.784650e+00 5.977509e+00 6.750801e+00 1.078394e+01 1.122495e+01 6.983684e+00 6.289783e+00 6.101669e+00 6.144827e+00 6.064465e+00 6.359742e+00 9.678191e+00 1.104289e+01 1.148391e+01 6.572619e+00 6.176913e+00 5.985454e+00 6.030110e+00 5.958298e+00 6.198122e+00 9.581912e+00 1.094661e+01 1.138763e+01 6.217455e+00 5.849008e+00 5.714441e+00 5.743660e+00 5.686786e+00 5.869067e+00 6.606268e+00 1.069046e+01 1.113148e+01 6.247329e+00 5.916222e+00 5.782121e+00 5.812766e+00 5.754473e+00 5.935714e+00 6.670611e+00 1.075481e+01 1.119582e+01 6.233444e+00 5.931454e+00 5.803580e+00 5.835167e+00 5.775914e+00 5.950617e+00 6.579177e+00 1.077469e+01 1.121571e+01 5.907873e+00 5.618708e+00 5.498333e+00 5.524312e+00 5.474081e+00 5.641913e+00 6.256514e+00 8.274555e+00 8.715572e+00 6.060035e+00 5.784920e+00 5.668505e+00 5.693321e+00 5.641489e+00 5.802571e+00 6.394454e+00 1.064518e+01 1.108620e+01 6.214662e+00 5.904815e+00 5.773538e+00 5.800167e+00 5.746936e+00 5.915673e+00 6.550756e+00 8.537446e+00 1.118729e+01 6.261872e+00 5.971532e+00 5.844179e+00 5.871508e+00 5.815534e+00 5.989635e+00 6.659869e+00 1.081158e+01 1.125260e+01 6.348716e+00 6.067050e+00 5.940784e+00 5.967128e+00 5.908243e+00 6.088035e+00 6.746714e+00 1.089843e+01 1.133945e+01 6.249076e+00 5.931666e+00 5.804067e+00 5.832521e+00 5.778083e+00 5.941916e+00 6.579819e+00 1.077533e+01 9.007526e+00 6.013552e+00 5.758858e+00 5.647790e+00 5.672543e+00 5.622807e+00 5.773299e+00 6.327447e+00 8.031326e+00 8.857851e+00 5.679392e+00 5.441261e+00 5.341664e+00 5.362985e+00 5.317394e+00 5.459058e+00 5.950663e+00 8.119985e+00 8.561002e+00 6.171620e+00 5.877329e+00 5.759465e+00 5.786833e+00 5.732065e+00 5.906216e+00 6.505426e+00 1.073229e+01 1.117331e+01 5.812549e+00 5.549843e+00 5.442867e+00 5.467200e+00 5.418323e+00 5.571470e+00 6.114065e+00 1.042838e+01 1.086939e+01 5.708270e+00 5.449229e+00 5.348361e+00 5.371583e+00 5.324798e+00 5.472403e+00 6.017471e+00 7.579024e+00 8.568632e+00 6.080873e+00 5.812650e+00 5.690551e+00 5.719033e+00 5.665675e+00 5.833638e+00 6.398512e+00 8.459366e+00 8.900382e+00
 1.187831e+00 1.183012e+00 1.147412e+00 1.158855e+00 1.143596e+00 1.189217e+00 1.196530e+00 1.232385e+00 1.551640e+00 1.815245e+00 1.695941e+00 1.984999e+00 2.050277e+00 1.670918e+00 1.629849e+00 1.426467e+00 1.435080e+00 1.960677e+00 1.955879e+00 1.370150e+00 1.417471e+00 1.383802e+00 1.391335e+00 1.371708e+00 1.414326e+00 1.440316e+00 1.480327e+00 1.885572e+00 2.239118e+00 2.123103e+00 2.616489e+00 2.442746e+00 1.978126e+00 2.125737e+00 1.761327e+00 1.742526e+00 2.461089e+00 2.850771e+00 1.691937e+00 1.750871e+00 1.682683e+00 1.701326e+00 1.689078e+00 1.753551e+00 1.762485e+00 1.831960e+00 2.565601e+00 3.027208e+00 5.157940e+00 5.366137e+00 5.388601e+00 2.688297e+00 5.122652e+00 2.743021e+00 2.296140e+00 5.332844e+00 3.128192e+00 1.528786e+00 1.575319e+00 1.520527e+00 1.538720e+00 1.533983e+00 1.589995e+00 1.586578e+00 1.670560e+00 2.301027e+00 2.621339e+00 2.806648e+00 3.014844e+00 5.246134e+00 2.545830e+00 2.311751e+00 1.904403e+00 2.011163e+00 2.981552e+00 5.194550e+00 1.315953e+00 1.355582e+00 1.316756e+00 1.337271e+00 1.320458e+00 1.376434e+00 1.361069e+00 1.408074e+00 1.813475e+00 2.150270e+00 1.967430e+00 2.565562e+00 2.249310e+00 2.021232e+00 1.919469e+00 1.603857e+00 1.659267e+00 2.532270e+00 2.340236e+00 1.358654e+00 1.413123e+00 1.357412e+00 1.369504e+00 1.351507e+00 1.401510e+00 1.402451e+00 1.455726e+00 1.895479e+00 2.183922e+00 2.032431e+00 2.477106e+00 2.246252e+00 1.969821e+00 1.922979e+00 1.694420e+00 1.720267e+00 2.318654e+00 2.570094e+00 1.360061e+00 1.419970e+00 1.373405e+00 1.384071e+00 1.376538e+00 1.412272e+00 1.425865e+00 1.477061e+00 1.810140e+00 2.358638e+00 2.044066e+00 2.610848e+00 2.386046e+00 2.029809e+00 1.964755e+00 1.672878e+00 1.707823e+00 2.292367e+00 2.334462e+00 1.224926e+00 1.267855e+00 1.229412e+00 1.243375e+00 1.229804e+00 1.274473e+00 1.272282e+00 1.311086e+00 1.643154e+00 1.887921e+00 1.766083e+00 1.987061e+00 2.074788e+00 1.777998e+00 1.709386e+00 1.480575e+00 1.495898e+00 1.965378e+00 1.983554e+00 1.297692e+00 1.333325e+00 1.295088e+00 1.307549e+00 1.290688e+00 1.342904e+00 1.347941e+00 1.406936e+00 1.711839e+00 2.099991e+00 1.875400e+00 2.186294e+00 2.320078e+00 1.866867e+00 1.785097e+00 1.564392e+00 1.597379e+00 2.196802e+00 2.113153e+00 1.346325e+00 1.397339e+00 1.356696e+00 1.367481e+00 1.351691e+00 1.401576e+00 1.399876e+00 1.455615e+00 1.771740e+00 2.088884e+00 1.953468e+00 2.204478e+00 2.331690e+00 1.927518e+00 1.960993e+00 1.654185e+00 1.648436e+00 2.246336e+00 2.226578e+00 1.394152e+00 1.438015e+00 1.399675e+00 1.411096e+00 1.394983e+00 1.447416e+00 1.453902e+00 1.508860e+00 1.873265e+00 2.165503e+00 2.087410e+00 2.349135e+00 2.371599e+00 2.004931e+00 1.967059e+00 1.715301e+00 1.765712e+00 2.242445e+00 2.215268e+00 1.468041e+00 1.518240e+00 1.481009e+00 1.486579e+00 1.474502e+00 1.519757e+00 1.540951e+00 1.599278e+00 1.925838e+00 2.450205e+00 2.135633e+00 2.455148e+00 2.988282e+00 4.969030e+00 2.144145e+00 1.790114e+00 1.828453e+00 2.383934e+00 2.673296e+00 1.365584e+00 1.413415e+00 1.376587e+00 1.386937e+00 1.373200e+00 1.409825e+00 1.423327e+00 1.478958e+00 1.792423e+00 2.166346e+00 1.970289e+00 2.326046e+00 2.294983e+00 2.047036e+00 1.926879e+00 1.689106e+00 1.708210e+00 2.239226e+00 2.267330e+00 1.279889e+00 1.319271e+00 1.285729e+00 1.298522e+00 1.280842e+00 1.324517e+00 1.344291e+00 1.417253e+00 1.710274e+00 2.016555e+00 1.969812e+00 2.414487e+00 2.362852e+00 1.917182e+00 1.844840e+00 1.649905e+00 1.745096e+00 2.381195e+00 2.507475e+00 1.171738e+00 1.214425e+00 1.177031e+00 1.187484e+00 1.173852e+00 1.215148e+00 1.232474e+00 1.286824e+00 1.555448e+00 1.795150e+00 1.742852e+00 2.051616e+00 2.015747e+00 1.758555e+00 1.693334e+00 1.487724e+00 1.545624e+00 2.286152e+00 1.930393e+00 1.341956e+00 1.392084e+00 1.349486e+00 1.353897e+00 1.340143e+00 1.379195e+00 1.399909e+00 1.453002e+00 1.739615e+00 2.032908e+00 1.901210e+00 2.228204e+00 2.294469e+00 1.991241e+00 1.888259e+00 1.678134e+00 1.645689e+00 2.238712e+00 2.218954e+00 1.202276e+00 1.242410e+00 1.208939e+00 1.220453e+00 1.204733e+00 1.249790e+00 1.262454e+00 1.318731e+00 1.582295e+00 1.833562e+00 1.798919e+00 2.092972e+00 2.115437e+00 1.924069e+00 1.886197e+00 1.479357e+00 1.510216e+00 1.986836e+00 2.049343e+00 1.175358e+00 1.213549e+00 1.181072e+00 1.190249e+00 1.177095e+00 1.220500e+00 1.229725e+00 1.296898e+00 1.562271e+00 1.865104e+00 1.718983e+00 2.053541e+00 2.107356e+00 1.782818e+00 1.759121e+00 1.436569e+00 1.444555e+00 1.937785e+00 1.973487e+00 1.305427e+00 1.347481e+00 1.309264e+00 1.317227e+00 1.305120e+00 1.347523e+00 1.372475e+00 1.418955e+00 1.736305e+00 2.001235e+00 1.891875e+00 2.179691e+00 2.238865e+00 1.855139e+00 1.798022e+00 1.596413e+00 1.594615e+00 2.089075e+00 2.211212e+00
 1.107223e+00 1.300759e+00 1.626789e+00 1.423751e+00 1.274006e+00 1.147985e+00 1.078228e+00 1.043003e+00 1.018121e+00 1.034161e+00 1.029433e+00 1.039293e+00 1.031731e+00 1.012652e+00 9.734003e-01 1.015516e+00 9.586842e-01 9.498094e-01 1.037411e+00 1.309030e+00 1.484901e+00 1.807836e+00 1.630224e+00 1.463652e+00 1.390222e+00 1.269366e+00 1.254056e+00 1.223011e+00 1.240678e+00 1.238236e+00 1.247735e+00 1.248521e+00 1.218726e+00 1.162806e+00 1.215975e+00 1.144095e+00 1.134098e+00 1.257935e+00 1.626574e+00 1.916431e+00 2.134937e+00 1.970542e+00 1.748630e+00 1.690258e+00 1.574158e+00 1.561418e+00 1.516203e+00 1.542511e+00 1.543930e+00 1.548968e+00 1.574734e+00 1.506334e+00 1.425460e+00 1.502995e+00 1.398960e+00 1.400482e+00 1.549417e+00 1.445575e+00 1.663120e+00 2.058138e+00 1.831890e+00 1.699102e+00 1.467115e+00 1.438583e+00 1.386964e+00 1.350507e+00 1.396523e+00 1.384733e+00 1.391565e+00 1.375793e+00 1.358613e+00 1.299537e+00 1.350408e+00 1.272313e+00 1.262726e+00 1.424869e+00 1.258807e+00 1.437399e+00 1.724618e+00 1.550169e+00 1.396040e+00 1.293484e+00 1.222896e+00 1.193447e+00 1.165725e+00 1.186728e+00 1.177860e+00 1.201748e+00 1.186225e+00 1.169843e+00 1.120956e+00 1.168959e+00 1.097176e+00 1.086706e+00 1.195476e+00 1.279351e+00 1.451938e+00 1.898866e+00 1.594211e+00 1.408229e+00 1.338429e+00 1.257686e+00 1.231048e+00 1.205016e+00 1.225219e+00 1.225108e+00 1.236524e+00 1.226850e+00 1.200486e+00 1.151777e+00 1.201827e+00 1.131704e+00 1.116022e+00 1.221653e+00 1.284945e+00 1.461176e+00 1.769513e+00 1.560482e+00 1.409575e+00 1.345987e+00 1.275495e+00 1.232938e+00 1.217531e+00 1.232798e+00 1.228853e+00 1.253685e+00 1.237919e+00 1.213764e+00 1.167684e+00 1.209807e+00 1.144426e+00 1.134719e+00 1.229890e+00 1.151051e+00 1.335654e+00 1.718272e+00 1.476860e+00 1.289361e+00 1.202807e+00 1.140352e+00 1.105806e+00 1.086775e+00 1.100954e+00 1.095551e+00 1.113981e+00 1.106740e+00 1.093247e+00 1.044514e+00 1.084109e+00 1.022892e+00 1.013273e+00 1.104504e+00 1.222697e+00 1.401156e+00 1.738378e+00 1.551142e+00 1.363075e+00 1.280725e+00 1.205962e+00 1.169944e+00 1.150540e+00 1.164607e+00 1.170117e+00 1.183367e+00 1.162000e+00 1.147440e+00 1.094857e+00 1.148967e+00 1.079297e+00 1.067157e+00 1.164468e+00 1.270193e+00 1.450945e+00 1.804820e+00 1.621669e+00 1.396528e+00 1.307959e+00 1.257539e+00 1.218507e+00 1.196652e+00 1.222561e+00 1.212894e+00 1.231440e+00 1.221871e+00 1.200718e+00 1.153455e+00 1.199327e+00 1.127556e+00 1.113369e+00 1.212257e+00 1.296451e+00 1.499076e+00 1.926759e+00 1.604750e+00 1.462769e+00 1.354273e+00 1.306197e+00 1.269769e+00 1.241508e+00 1.261357e+00 1.254212e+00 1.267108e+00 1.256574e+00 1.244990e+00 1.179201e+00 1.244561e+00 1.162690e+00 1.157522e+00 1.267703e+00 1.364457e+00 1.599425e+00 2.018933e+00 1.659002e+00 1.594705e+00 1.425976e+00 1.368008e+00 1.347759e+00 1.313083e+00 1.340420e+00 1.339880e+00 1.343155e+00 1.321661e+00 1.315110e+00 1.250569e+00 1.316026e+00 1.225942e+00 1.214145e+00 1.344656e+00 1.303507e+00 1.461483e+00 1.779800e+00 1.586401e+00 1.413680e+00 1.337274e+00 1.285589e+00 1.244289e+00 1.213251e+00 1.237105e+00 1.237117e+00 1.250183e+00 1.230902e+00 1.222745e+00 1.162039e+00 1.209304e+00 1.141766e+00 1.133036e+00 1.229227e+00 1.200206e+00 1.376384e+00 1.686158e+00 1.491791e+00 1.331298e+00 1.252081e+00 1.189113e+00 1.173144e+00 1.143377e+00 1.160426e+00 1.157531e+00 1.171867e+00 1.170242e+00 1.138844e+00 1.090657e+00 1.137344e+00 1.069002e+00 1.059705e+00 1.165596e+00 1.104552e+00 1.261063e+00 1.543055e+00 1.371657e+00 1.214679e+00 1.148492e+00 1.097211e+00 1.073098e+00 1.046196e+00 1.063359e+00 1.063567e+00 1.073065e+00 1.063554e+00 1.041126e+00 9.999345e-01 1.041617e+00 9.789162e-01 9.707169e-01 1.065112e+00 1.260941e+00 1.473651e+00 1.750418e+00 1.615620e+00 1.415686e+00 1.325267e+00 1.258181e+00 1.224887e+00 1.195158e+00 1.204359e+00 1.209254e+00 1.217563e+00 1.208587e+00 1.187425e+00 1.135674e+00 1.188341e+00 1.117089e+00 1.109183e+00 1.207075e+00 1.129901e+00 1.288052e+00 1.575800e+00 1.426868e+00 1.254402e+00 1.181365e+00 1.119515e+00 1.099730e+00 1.073610e+00 1.091970e+00 1.088513e+00 1.096436e+00 1.090254e+00 1.065190e+00 1.019728e+00 1.074263e+00 1.010424e+00 9.991681e-01 1.084126e+00 1.104315e+00 1.269992e+00 1.599588e+00 1.375836e+00 1.224480e+00 1.144380e+00 1.097028e+00 1.069555e+00 1.049600e+00 1.067271e+00 1.065588e+00 1.076584e+00 1.064170e+00 1.036133e+00 9.956521e-01 1.048524e+00 9.846863e-01 9.766228e-01 1.061829e+00 1.238214e+00 1.422747e+00 1.834307e+00 1.611686e+00 1.380051e+00 1.279766e+00 1.215183e+00 1.186463e+00 1.158342e+00 1.175806e+00 1.179497e+00 1.186118e+00 1.178741e+00 1.157743e+00 1.105468e+00 1.151753e+00 1.088196e+00 1.078138e+00 1.174233e+00
 2.964955e+00 3.337412e+00 5.431376e+00 3.941125e+00 3.268945e+00 3.343992e+00 3.346868e+00 3.007002e+00 3.008467e+00 3.082265e+00 3.051770e+00 3.085418e+00 3.066880e+00 3.078336e+00 3.090231e+00 3.065997e+00 3.098052e+00 3.062065e+00 3.005120e+00 3.593854e+00 3.898068e+00 5.430060e+00 4.532422e+00 3.843632e+00 3.880862e+00 3.813406e+00 3.569180e+00 3.592551e+00 3.649939e+00 3.661612e+00 3.695577e+00 3.617904e+00 3.717980e+00 3.609599e+00 3.630106e+00 3.614161e+00 3.580478e+00 3.569344e+00 4.252794e+00 4.516717e+00 8.772505e+00 5.190849e+00 4.510459e+00 4.596567e+00 4.475072e+00 4.190186e+00 4.247197e+00 4.321118e+00 4.266566e+00 4.349518e+00 4.259416e+00 4.443269e+00 4.313465e+00 4.261543e+00 4.283491e+00 4.252713e+00 4.205263e+00 3.920837e+00 4.215430e+00 6.025997e+00 4.886970e+00 4.142084e+00 4.322286e+00 4.177683e+00 3.879004e+00 3.950945e+00 3.973548e+00 3.993964e+00 4.059136e+00 3.963795e+00 4.069973e+00 3.958323e+00 4.053498e+00 3.956075e+00 3.940826e+00 3.932651e+00 3.442967e+00 3.783934e+00 5.848211e+00 4.312299e+00 3.659876e+00 3.791775e+00 3.692311e+00 3.417309e+00 3.444420e+00 3.502970e+00 3.505799e+00 3.533129e+00 3.506445e+00 3.581303e+00 3.474126e+00 3.551383e+00 3.470813e+00 3.426627e+00 3.441114e+00 3.555233e+00 3.838980e+00 5.935204e+00 4.488975e+00 3.881982e+00 3.995162e+00 3.832366e+00 3.547273e+00 3.541294e+00 3.707701e+00 3.623894e+00 3.612483e+00 3.632215e+00 3.613280e+00 3.535990e+00 3.593493e+00 3.530511e+00 3.510918e+00 3.501529e+00 3.679465e+00 3.930376e+00 8.173382e+00 4.754807e+00 3.923338e+00 3.990045e+00 3.963843e+00 3.597155e+00 3.587196e+00 3.673220e+00 3.648605e+00 3.632572e+00 3.610644e+00 3.564948e+00 3.547420e+00 3.650408e+00 3.547358e+00 3.511579e+00 3.550411e+00 3.225593e+00 3.544329e+00 5.117243e+00 4.078986e+00 3.440975e+00 3.580346e+00 3.466569e+00 3.195294e+00 3.197139e+00 3.256546e+00 3.241006e+00 3.254653e+00 3.263198e+00 3.213726e+00 3.245212e+00 3.297873e+00 3.249914e+00 3.194385e+00 3.212712e+00 3.435397e+00 3.816183e+00 8.002048e+00 4.509373e+00 3.734651e+00 3.864373e+00 3.684324e+00 3.386022e+00 3.359723e+00 3.438158e+00 3.412892e+00 3.419126e+00 3.445773e+00 3.386125e+00 3.449819e+00 3.491086e+00 3.416435e+00 3.371287e+00 3.382602e+00 3.655999e+00 4.011391e+00 8.131812e+00 4.639137e+00 3.934206e+00 4.274637e+00 3.901102e+00 3.548004e+00 3.519732e+00 3.587025e+00 3.543087e+00 3.550245e+00 3.568123e+00 3.504298e+00 3.493158e+00 3.602095e+00 3.538006e+00 3.496231e+00 3.530356e+00 3.730036e+00 4.486467e+00 8.231461e+00 4.934993e+00 4.189197e+00 4.374287e+00 4.034595e+00 3.656466e+00 3.623304e+00 3.669649e+00 3.653221e+00 3.669352e+00 3.733008e+00 3.597148e+00 3.598586e+00 3.711565e+00 3.648399e+00 3.595880e+00 3.654211e+00 3.985190e+00 4.646218e+00 8.391211e+00 7.566971e+00 4.859616e+00 4.408877e+00 4.584281e+00 3.872658e+00 3.807896e+00 3.870583e+00 3.850230e+00 3.824117e+00 3.840145e+00 3.761922e+00 3.770060e+00 3.894260e+00 3.803797e+00 3.754190e+00 3.850403e+00 3.680435e+00 3.988486e+00 5.965525e+00 4.755776e+00 4.020767e+00 4.124498e+00 3.843741e+00 3.614597e+00 3.600794e+00 3.640213e+00 3.628523e+00 3.589384e+00 3.630052e+00 3.570706e+00 3.552769e+00 3.697442e+00 3.554068e+00 3.508024e+00 3.562784e+00 3.780079e+00 4.498107e+00 5.770874e+00 7.155459e+00 4.184702e+00 4.122525e+00 3.740019e+00 3.509702e+00 3.442179e+00 3.468632e+00 3.423302e+00 3.407847e+00 3.499459e+00 3.487865e+00 3.594823e+00 3.435625e+00 3.321347e+00 3.291351e+00 3.502790e+00 3.585354e+00 3.718613e+00 7.710874e+00 6.886634e+00 6.388104e+00 3.617221e+00 3.442661e+00 3.269991e+00 3.285019e+00 3.179200e+00 3.156447e+00 3.155187e+00 3.185760e+00 3.255552e+00 3.345867e+00 3.176012e+00 3.045370e+00 3.010728e+00 3.205210e+00 3.551066e+00 3.912234e+00 5.903448e+00 5.079208e+00 3.978559e+00 3.886703e+00 3.786477e+00 3.569423e+00 3.540754e+00 3.567057e+00 3.546080e+00 3.552032e+00 3.589110e+00 3.458253e+00 3.460167e+00 3.532476e+00 3.528557e+00 3.545184e+00 3.507001e+00 3.663525e+00 3.921944e+00 7.789045e+00 6.964804e+00 3.708858e+00 3.695391e+00 3.474275e+00 3.324031e+00 3.247092e+00 3.293182e+00 3.242574e+00 3.246889e+00 3.225045e+00 3.110359e+00 3.097225e+00 3.296392e+00 3.284971e+00 3.421038e+00 3.210562e+00 3.976525e+00 4.234944e+00 7.716536e+00 6.892296e+00 3.725332e+00 3.734202e+00 3.377403e+00 3.222460e+00 3.171844e+00 3.201377e+00 3.174105e+00 3.144684e+00 3.142782e+00 3.039129e+00 3.020107e+00 3.356022e+00 3.466658e+00 3.254497e+00 3.185666e+00 3.446212e+00 3.786404e+00 5.820584e+00 4.996344e+00 3.779366e+00 3.706730e+00 3.634331e+00 3.431406e+00 3.405822e+00 3.470924e+00 3.452801e+00 3.466940e+00 3.440664e+00 3.448760e+00 3.436921e+00 3.474134e+00 3.418511e+00 3.396951e+00 3.410392e+00
 1.455277e+00 1.758857e+00 2.219364e+00 2.008395e+00 1.685684e+00 1.531788e+00 1.414275e+00 1.368419e+00 1.298332e+00 1.325803e+00 1.320557e+00 1.311461e+00 1.322794e+00 1.273157e+00 1.258865e+00 1.323548e+00 1.268964e+00 1.261674e+00 1.314020e+00 1.712116e+00 1.954670e+00 2.397667e+00 2.268421e+00 1.948006e+00 1.804452e+00 1.701376e+00 1.642102e+00 1.550373e+00 1.583143e+00 1.582917e+00 1.571409e+00 1.581404e+00 1.533711e+00 1.510928e+00 1.579088e+00 1.522785e+00 1.509175e+00 1.568725e+00 2.072381e+00 2.430613e+00 5.454931e+00 3.146456e+00 2.381338e+00 2.200767e+00 2.075942e+00 1.982518e+00 1.892160e+00 1.943280e+00 1.936974e+00 1.948942e+00 1.931262e+00 1.899030e+00 1.865560e+00 1.954931e+00 1.878126e+00 1.856744e+00 1.941932e+00 1.885339e+00 2.247385e+00 3.092475e+00 2.482157e+00 2.139884e+00 1.982026e+00 1.859914e+00 1.820365e+00 1.726758e+00 1.772199e+00 1.769107e+00 1.740062e+00 1.761991e+00 1.710696e+00 1.682278e+00 1.756929e+00 1.681759e+00 1.683112e+00 1.742694e+00 1.625635e+00 1.936855e+00 2.380270e+00 2.242698e+00 1.938348e+00 1.699535e+00 1.610510e+00 1.563962e+00 1.490095e+00 1.520430e+00 1.508707e+00 1.499925e+00 1.515737e+00 1.463367e+00 1.451293e+00 1.520480e+00 1.454370e+00 1.449473e+00 1.507314e+00 1.686744e+00 1.956325e+00 2.349313e+00 2.279260e+00 1.987582e+00 1.767365e+00 1.658565e+00 1.601639e+00 1.531298e+00 1.565732e+00 1.556612e+00 1.544815e+00 1.569459e+00 1.501587e+00 1.489530e+00 1.561658e+00 1.500748e+00 1.488980e+00 1.554841e+00 1.684853e+00 1.954784e+00 2.429466e+00 2.380876e+00 1.908112e+00 1.771121e+00 1.679667e+00 1.627854e+00 1.548351e+00 1.583833e+00 1.570046e+00 1.562720e+00 1.578030e+00 1.517172e+00 1.502357e+00 1.580757e+00 1.517939e+00 1.502502e+00 1.572706e+00 1.541800e+00 1.811789e+00 2.201258e+00 2.125539e+00 1.745555e+00 1.597737e+00 1.518236e+00 1.459647e+00 1.385418e+00 1.418391e+00 1.413350e+00 1.400013e+00 1.416251e+00 1.354378e+00 1.343381e+00 1.413017e+00 1.352531e+00 1.344319e+00 1.404592e+00 1.617938e+00 1.876866e+00 2.319863e+00 2.190616e+00 1.863424e+00 1.662814e+00 1.588025e+00 1.536395e+00 1.466563e+00 1.495304e+00 1.487311e+00 1.480711e+00 1.496904e+00 1.427329e+00 1.417057e+00 1.497224e+00 1.429672e+00 1.422429e+00 1.483342e+00 1.680008e+00 2.033397e+00 2.462679e+00 2.183810e+00 1.877939e+00 1.722470e+00 1.677406e+00 1.609198e+00 1.524551e+00 1.569986e+00 1.565544e+00 1.544465e+00 1.559709e+00 1.491701e+00 1.479930e+00 1.554687e+00 1.491859e+00 1.480669e+00 1.548337e+00 1.726430e+00 2.032702e+00 2.965614e+00 2.480456e+00 2.013023e+00 1.837812e+00 1.722597e+00 1.651732e+00 1.570050e+00 1.611541e+00 1.614773e+00 1.599365e+00 1.622003e+00 1.543383e+00 1.530500e+00 1.603600e+00 1.540684e+00 1.531483e+00 1.606274e+00 1.848718e+00 2.170405e+00 2.653917e+00 2.429107e+00 2.204254e+00 1.897620e+00 1.786130e+00 1.778193e+00 1.664681e+00 1.720499e+00 1.702046e+00 1.681569e+00 1.716099e+00 1.622961e+00 1.606808e+00 1.701882e+00 1.629102e+00 1.620727e+00 1.687217e+00 1.696798e+00 1.943201e+00 2.429886e+00 2.174895e+00 1.976772e+00 1.751016e+00 1.692136e+00 1.620862e+00 1.546992e+00 1.590759e+00 1.584421e+00 1.567070e+00 1.585323e+00 1.517834e+00 1.500730e+00 1.572954e+00 1.513801e+00 1.502034e+00 1.573645e+00 1.580720e+00 1.842735e+00 2.182241e+00 2.048121e+00 1.769922e+00 1.639792e+00 1.575049e+00 1.530341e+00 1.450608e+00 1.485670e+00 1.482814e+00 1.468687e+00 1.483624e+00 1.422820e+00 1.410375e+00 1.476477e+00 1.423020e+00 1.411859e+00 1.475214e+00 1.444158e+00 1.650918e+00 1.973705e+00 1.855122e+00 1.634443e+00 1.493694e+00 1.430595e+00 1.402547e+00 1.330143e+00 1.363427e+00 1.354149e+00 1.345725e+00 1.359461e+00 1.305996e+00 1.293035e+00 1.354855e+00 1.303259e+00 1.293600e+00 1.349046e+00 1.681663e+00 1.969902e+00 2.914006e+00 2.175528e+00 1.950223e+00 1.750764e+00 1.663908e+00 1.591096e+00 1.515387e+00 1.547559e+00 1.548724e+00 1.532375e+00 1.557061e+00 1.479369e+00 1.471330e+00 1.550503e+00 1.478633e+00 1.471200e+00 1.547096e+00 1.493585e+00 1.686853e+00 2.073547e+00 1.914328e+00 1.666275e+00 1.543300e+00 1.473500e+00 1.439317e+00 1.365617e+00 1.393417e+00 1.389745e+00 1.377747e+00 1.397895e+00 1.336584e+00 1.321476e+00 1.392873e+00 1.340927e+00 1.330216e+00 1.380250e+00 1.454565e+00 1.660627e+00 1.983875e+00 1.876153e+00 1.640028e+00 1.506120e+00 1.440358e+00 1.405332e+00 1.331976e+00 1.365379e+00 1.361230e+00 1.347599e+00 1.360780e+00 1.304494e+00 1.291780e+00 1.361328e+00 1.304858e+00 1.296802e+00 1.348723e+00 1.624303e+00 1.916530e+00 2.330994e+00 2.269266e+00 1.954175e+00 1.690045e+00 1.608500e+00 1.559892e+00 1.476196e+00 1.524941e+00 1.500459e+00 1.492724e+00 1.502279e+00 1.446167e+00 1.426676e+00 1.505113e+00 1.440029e+00 1.432946e+00 1.499530e+00
 5.380214e+00 5.369868e+00 5.233341e+00 5.256613e+00 5.223063e+00 5.370575e+00 5.489915e+00 6.654129e+00 1.086234e+01 1.111265e+01 6.094308e+00 6.003488e+00 5.798996e+00 5.841791e+00 5.799491e+00 5.987628e+00 6.089661e+00 6.947008e+00 1.141862e+01 1.166893e+01 6.566086e+00 6.268092e+00 6.090742e+00 6.139871e+00 6.080837e+00 6.290022e+00 6.602965e+00 7.469365e+00 1.167758e+01 1.192788e+01 6.352388e+00 6.198884e+00 5.994638e+00 6.017402e+00 5.963060e+00 6.158614e+00 6.477089e+00 7.373086e+00 1.158130e+01 1.183160e+01 6.000835e+00 5.894461e+00 5.712963e+00 5.734844e+00 5.693900e+00 5.858253e+00 6.094854e+00 7.116937e+00 9.116322e+00 1.157545e+01 6.029054e+00 5.904400e+00 5.774427e+00 5.809501e+00 5.766388e+00 5.953786e+00 6.176290e+00 7.181280e+00 1.138949e+01 1.163980e+01 6.134805e+00 5.949281e+00 5.794350e+00 5.832880e+00 5.783894e+00 5.990991e+00 6.147554e+00 9.409990e+00 9.200550e+00 1.165968e+01 5.722801e+00 5.649127e+00 5.496448e+00 5.516169e+00 5.481715e+00 5.635056e+00 5.817846e+00 6.646451e+00 1.111806e+01 1.136837e+01 5.853525e+00 5.810931e+00 5.661517e+00 5.694729e+00 5.650795e+00 5.803135e+00 5.922384e+00 6.493469e+00 1.127987e+01 1.153017e+01 6.008715e+00 5.936302e+00 5.770732e+00 5.791452e+00 5.754739e+00 5.923752e+00 6.252815e+00 6.787235e+00 9.172129e+00 1.163126e+01 6.087764e+00 6.041504e+00 5.829800e+00 5.873317e+00 5.825744e+00 6.019682e+00 6.195562e+00 6.778448e+00 1.144627e+01 1.169657e+01 6.205349e+00 6.102426e+00 5.927375e+00 5.984639e+00 5.915669e+00 6.115871e+00 6.199275e+00 6.722783e+00 1.153311e+01 1.178342e+01 6.067418e+00 5.953392e+00 5.794074e+00 5.830027e+00 5.786742e+00 5.990517e+00 6.165549e+00 6.816298e+00 1.141002e+01 1.166032e+01 5.865081e+00 5.811994e+00 5.638591e+00 5.665673e+00 5.632654e+00 5.823906e+00 5.883308e+00 6.247513e+00 9.051517e+00 9.301824e+00 5.568231e+00 5.468121e+00 5.334922e+00 5.359242e+00 5.324623e+00 5.486761e+00 5.554916e+00 5.954081e+00 1.096349e+01 9.004974e+00 5.984053e+00 5.891302e+00 5.742901e+00 5.797476e+00 5.748545e+00 5.969729e+00 6.030137e+00 6.895362e+00 1.136697e+01 1.161728e+01 5.720462e+00 5.592066e+00 5.435938e+00 5.465198e+00 5.425075e+00 5.596739e+00 5.663749e+00 6.051911e+00 1.106306e+01 1.131337e+01 5.612620e+00 5.490880e+00 5.342540e+00 5.368237e+00 5.331337e+00 5.487386e+00 5.568183e+00 5.940571e+00 1.097112e+01 1.122143e+01 5.899582e+00 5.834869e+00 5.682721e+00 5.725716e+00 5.675039e+00 5.846471e+00 5.905720e+00 6.583994e+00 1.130287e+01 1.155318e+01
 7.483818e-01 8.110541e-01 9.635785e-01 8.857402e-01 7.836288e-01 7.815536e-01 7.630043e-01 7.403836e-01 7.703659e-01 7.773054e-01 7.967564e-01 8.320466e-01 7.748569e-01 7.242544e-01 6.448536e-01 7.611877e-01 6.550900e-01 6.400029e-01 7.792479e-01 8.600977e-01 9.631171e-01 1.154790e+00 1.045362e+00 9.191699e-01 9.235260e-01 9.252795e-01 8.786187e-01 9.304163e-01 9.463184e-01 9.751815e-01 1.007687e+00 9.200707e-01 8.675402e-01 7.773049e-01 9.100641e-01 7.857488e-01 7.648639e-01 9.384650e-01 1.065282e+00 1.169594e+00 1.391433e+00 1.352385e+00 1.181274e+00 1.210121e+00 1.133822e+00 1.107535e+00 1.158451e+00 1.144596e+00 1.206119e+00 1.240622e+00 1.183108e+00 1.063779e+00 9.556148e-01 1.152085e+00 9.602788e-01 9.340179e-01 1.296038e+00 9.587628e-01 1.130961e+00 1.239410e+00 1.144201e+00 1.070736e+00 1.014081e+00 1.025589e+00 1.008173e+00 1.007158e+00 1.059410e+00 1.060661e+00 1.095479e+00 1.044426e+00 9.556695e-01 8.633238e-01 1.017945e+00 8.694049e-01 8.565338e-01 1.075948e+00 8.256354e-01 9.161416e-01 1.107705e+00 1.015987e+00 8.884957e-01 8.951362e-01 8.768830e-01 8.573278e-01 8.747568e-01 8.907512e-01 9.206391e-01 9.534661e-01 8.831568e-01 8.320057e-01 7.449279e-01 8.715486e-01 7.465663e-01 7.355645e-01 9.019054e-01 8.548028e-01 9.605870e-01 1.120643e+00 1.024966e+00 9.161037e-01 9.575858e-01 9.119216e-01 8.805140e-01 9.025433e-01 9.441665e-01 9.507708e-01 9.754929e-01 9.192459e-01 8.580347e-01 7.587363e-01 8.985710e-01 7.695284e-01 7.514468e-01 9.336518e-01 8.408097e-01 9.589387e-01 1.210601e+00 1.049646e+00 9.228369e-01 9.282032e-01 9.397910e-01 8.712949e-01 9.090666e-01 9.485633e-01 9.541357e-01 1.006832e+00 9.402829e-01 8.799443e-01 7.732535e-01 9.158285e-01 7.781695e-01 7.587286e-01 9.207495e-01 7.662842e-01 8.625783e-01 1.051812e+00 9.445146e-01 8.322111e-01 8.219150e-01 8.242627e-01 7.857609e-01 8.251112e-01 8.443726e-01 8.579859e-01 8.961341e-01 8.361442e-01 7.732821e-01 6.867368e-01 8.139410e-01 6.985043e-01 6.814152e-01 8.315817e-01 8.143349e-01 9.104804e-01 1.090442e+00 1.010077e+00 8.734825e-01 8.791600e-01 8.625273e-01 8.382709e-01 8.735534e-01 8.961061e-01 9.070609e-01 9.366960e-01 8.884482e-01 8.188178e-01 7.225211e-01 8.564507e-01 7.363008e-01 7.181229e-01 8.744169e-01 8.457700e-01 9.421207e-01 1.111553e+00 1.052558e+00 9.127714e-01 9.211229e-01 8.958648e-01 8.708763e-01 8.925450e-01 9.277865e-01 9.564007e-01 9.806824e-01 9.177391e-01 8.547234e-01 7.557851e-01 9.007296e-01 7.721571e-01 7.509352e-01 9.134778e-01 8.694448e-01 9.733773e-01 1.203268e+00 1.045993e+00 9.409065e-01 9.253484e-01 9.330973e-01 9.121195e-01 9.458107e-01 9.757658e-01 9.776091e-01 1.039857e+00 9.557259e-01 8.900821e-01 7.794206e-01 9.394702e-01 7.982522e-01 7.747185e-01 9.427707e-01 9.135769e-01 1.033338e+00 1.221619e+00 1.127597e+00 9.930349e-01 1.004726e+00 9.990142e-01 9.471350e-01 9.684736e-01 1.034843e+00 1.043808e+00 1.079789e+00 1.001646e+00 9.431491e-01 8.219315e-01 9.973195e-01 8.415369e-01 8.238972e-01 9.933694e-01 8.509782e-01 9.527467e-01 1.210793e+00 1.040595e+00 9.306562e-01 9.304899e-01 9.160784e-01 8.754213e-01 9.199943e-01 9.371032e-01 9.661838e-01 1.022928e+00 9.484726e-01 8.885077e-01 7.694226e-01 9.045088e-01 7.762953e-01 7.600131e-01 9.226460e-01 7.955334e-01 8.889990e-01 1.083104e+00 9.860100e-01 8.681399e-01 8.793644e-01 8.767917e-01 8.239581e-01 8.647279e-01 8.896112e-01 9.101317e-01 9.382221e-01 8.929335e-01 8.546443e-01 7.472764e-01 8.506013e-01 7.222007e-01 7.050441e-01 8.686641e-01 7.276046e-01 8.170422e-01 9.781301e-01 8.995253e-01 7.860010e-01 7.960445e-01 7.973059e-01 7.439929e-01 7.815836e-01 8.082849e-01 8.200656e-01 8.673265e-01 8.214693e-01 7.842759e-01 6.930131e-01 7.741352e-01 6.648162e-01 6.497343e-01 7.964319e-01 8.415485e-01 9.301599e-01 1.114514e+00 1.037770e+00 8.954252e-01 9.071926e-01 8.998790e-01 8.518508e-01 8.887848e-01 9.230398e-01 9.348205e-01 9.911584e-01 9.139789e-01 8.462216e-01 7.479816e-01 9.039530e-01 7.756556e-01 7.514911e-01 8.962086e-01 7.444404e-01 8.278345e-01 9.760479e-01 9.104251e-01 7.915983e-01 8.056140e-01 8.048825e-01 7.631572e-01 7.984789e-01 8.301701e-01 8.549229e-01 8.854828e-01 8.246362e-01 7.555779e-01 6.710406e-01 8.208937e-01 7.204798e-01 6.996901e-01 8.132569e-01 7.273709e-01 8.111932e-01 9.520976e-01 8.947421e-01 7.782560e-01 7.887965e-01 7.830843e-01 7.429959e-01 7.760878e-01 8.114700e-01 8.266667e-01 8.687921e-01 7.971046e-01 7.410426e-01 6.561565e-01 7.933469e-01 7.052096e-01 6.868422e-01 7.891493e-01 8.220794e-01 9.155101e-01 1.086140e+00 1.033206e+00 8.906569e-01 9.050345e-01 8.827495e-01 8.354268e-01 8.800616e-01 8.956919e-01 9.067544e-01 9.687255e-01 8.822752e-01 8.244924e-01 7.317453e-01 8.624096e-01 7.370117e-01 7.256641e-01 9.047746e-01
 1.010150e+01 1.111265e+01 5.705300e+00 5.358861e+00 5.444634e+00 5.335858e+00 5.306731e+00 5.358115e+00 5.264919e+00 5.267494e+00 5.626327e+00 5.322575e+00 5.246916e+00 5.372931e+00 1.065778e+01 1.166893e+01 6.379484e+00 5.950294e+00 6.083463e+00 5.924296e+00 5.893242e+00 5.967017e+00 5.841164e+00 5.854268e+00 6.334174e+00 5.919750e+00 5.832698e+00 5.976223e+00 1.091673e+01 1.192788e+01 7.028375e+00 6.251596e+00 6.384124e+00 6.258750e+00 6.220875e+00 6.272875e+00 6.143623e+00 6.146952e+00 6.680952e+00 6.227883e+00 6.122304e+00 6.345121e+00 8.611628e+00 1.183160e+01 6.735889e+00 6.149991e+00 6.296865e+00 6.112215e+00 6.071246e+00 6.157212e+00 6.026704e+00 6.033925e+00 6.496850e+00 6.102740e+00 6.014666e+00 6.169953e+00 1.056430e+01 9.366629e+00 6.286011e+00 5.848717e+00 5.950959e+00 5.830226e+00 5.794155e+00 5.847259e+00 5.746828e+00 5.749953e+00 6.113114e+00 5.808432e+00 5.731976e+00 5.877360e+00 1.062865e+01 9.430972e+00 6.316511e+00 5.924211e+00 6.022387e+00 5.889705e+00 5.860694e+00 5.924374e+00 5.815433e+00 5.818214e+00 6.240603e+00 5.893627e+00 5.798654e+00 5.967465e+00 1.064853e+01 1.165968e+01 6.293126e+00 5.931478e+00 6.034266e+00 5.914454e+00 5.883997e+00 5.944727e+00 5.840596e+00 5.845958e+00 6.272491e+00 5.916844e+00 5.817870e+00 5.965556e+00 1.035722e+01 1.136837e+01 6.020593e+00 5.631041e+00 5.739467e+00 5.612146e+00 5.576072e+00 5.626772e+00 5.529963e+00 5.530527e+00 5.912544e+00 5.589475e+00 5.510184e+00 5.640770e+00 8.310198e+00 1.153017e+01 6.182396e+00 5.819122e+00 5.929976e+00 5.787415e+00 5.750545e+00 5.800783e+00 5.701131e+00 5.699304e+00 6.087234e+00 5.759419e+00 5.678089e+00 5.819599e+00 1.062011e+01 1.163126e+01 6.373168e+00 5.910288e+00 6.018492e+00 5.895775e+00 5.854189e+00 5.913595e+00 5.810396e+00 5.810825e+00 6.244069e+00 5.870016e+00 5.785729e+00 5.935764e+00 1.068542e+01 1.169657e+01 6.364317e+00 5.984922e+00 6.120352e+00 5.965487e+00 5.934479e+00 5.983064e+00 5.880082e+00 5.881785e+00 6.270063e+00 5.947756e+00 5.856765e+00 5.993793e+00 8.563443e+00 1.178342e+01 6.525325e+00 6.079720e+00 6.209765e+00 6.056869e+00 6.034120e+00 6.119396e+00 5.980310e+00 5.979424e+00 6.448665e+00 6.038870e+00 5.950619e+00 6.092193e+00 8.440349e+00 1.166032e+01 6.288417e+00 5.942180e+00 6.072774e+00 5.917890e+00 5.892721e+00 5.950451e+00 5.837534e+00 5.842856e+00 6.226717e+00 5.906828e+00 5.818223e+00 5.972238e+00 8.290674e+00 1.151065e+01 6.113130e+00 5.766514e+00 5.869682e+00 5.762083e+00 5.731194e+00 5.773879e+00 5.678315e+00 5.681568e+00 6.092101e+00 5.754505e+00 5.663987e+00 5.776512e+00 7.534215e+00 1.121380e+01 5.721674e+00 5.447801e+00 5.543382e+00 5.439738e+00 5.414378e+00 5.460513e+00 5.369564e+00 5.371504e+00 5.725034e+00 5.441384e+00 5.357507e+00 5.463647e+00 1.060613e+01 1.161728e+01 6.245374e+00 5.896307e+00 6.011079e+00 5.877579e+00 5.841801e+00 5.885915e+00 5.796310e+00 5.797751e+00 6.309709e+00 5.858212e+00 5.769309e+00 5.923154e+00 8.093392e+00 1.131337e+01 5.845799e+00 5.556888e+00 5.647180e+00 5.543842e+00 5.515009e+00 5.567300e+00 5.482754e+00 5.485485e+00 5.816974e+00 5.531685e+00 5.451283e+00 5.573945e+00 7.490785e+00 1.122143e+01 5.745663e+00 5.458782e+00 5.556343e+00 5.446466e+00 5.422399e+00 5.474333e+00 5.384916e+00 5.390343e+00 5.706282e+00 5.426524e+00 5.358613e+00 5.471719e+00 8.333205e+00 1.155318e+01 6.251065e+00 5.830450e+00 5.934683e+00 5.805143e+00 5.773208e+00 5.846763e+00 5.722755e+00 5.726801e+00 6.143652e+00 5.792881e+00 5.701058e+00 5.845792e+00
 7.576287e-01 7.600227e-01 7.777704e-01 7.662135e-01 7.699591e-01 7.601120e-01 8.290499e-01 9.046386e-01 8.203302e-01 9.385052e-01 9.982774e-01 1.055946e+00 1.157220e+00 9.852869e-01 1.061714e+00 9.185877e-01 1.015852e+00 1.036567e+00 8.506536e-01 8.839429e-01 9.177734e-01 9.325834e-01 9.199038e-01 9.180254e-01 9.150926e-01 9.888318e-01 1.107499e+00 9.849806e-01 1.125605e+00 1.197781e+00 1.281578e+00 1.391312e+00 1.195020e+00 1.270128e+00 1.116468e+00 1.207233e+00 1.219760e+00 1.027200e+00 1.086121e+00 1.141377e+00 1.139283e+00 1.134169e+00 1.134554e+00 1.131049e+00 1.251545e+00 1.381288e+00 1.210761e+00 1.472192e+00 1.622620e+00 1.540574e+00 1.714368e+00 1.421963e+00 1.613219e+00 1.373165e+00 1.534887e+00 1.572097e+00 1.262072e+00 9.908419e-01 1.021286e+00 1.030888e+00 1.022047e+00 1.026895e+00 1.026897e+00 1.098117e+00 1.202118e+00 1.086984e+00 1.289081e+00 1.296833e+00 1.426741e+00 1.598120e+00 1.369782e+00 1.594086e+00 1.193249e+00 1.358552e+00 1.369116e+00 1.120263e+00 8.458300e-01 8.748772e-01 8.924447e-01 8.870046e-01 8.866536e-01 8.787627e-01 9.498121e-01 1.029797e+00 9.412682e-01 1.074277e+00 1.164487e+00 1.210600e+00 1.340712e+00 1.134872e+00 1.219649e+00 1.038766e+00 1.163709e+00 1.205413e+00 9.742980e-01 8.750380e-01 8.985882e-01 9.177840e-01 9.046839e-01 9.094431e-01 8.985149e-01 9.920232e-01 1.069644e+00 9.686232e-01 1.108735e+00 1.175960e+00 1.236910e+00 1.431992e+00 1.181810e+00 1.234078e+00 1.083510e+00 1.199546e+00 1.200983e+00 1.021658e+00 8.771065e-01 9.053155e-01 9.343513e-01 9.127925e-01 9.210813e-01 9.076794e-01 9.875748e-01 1.091502e+00 9.845339e-01 1.143756e+00 1.173225e+00 1.278228e+00 1.438897e+00 1.191670e+00 1.284881e+00 1.113118e+00 1.206451e+00 1.221223e+00 1.026612e+00 7.896948e-01 8.144170e-01 8.352374e-01 8.208303e-01 8.250426e-01 8.198965e-01 8.826453e-01 9.618908e-01 8.746885e-01 1.000368e+00 1.055018e+00 1.113178e+00 1.224335e+00 1.046792e+00 1.125182e+00 9.668465e-01 1.078604e+00 1.104644e+00 9.066205e-01 8.344967e-01 8.568403e-01 8.825720e-01 8.627570e-01 8.694121e-01 8.572930e-01 9.281154e-01 1.021309e+00 9.233916e-01 1.057756e+00 1.125966e+00 1.192605e+00 1.312389e+00 1.111602e+00 1.231817e+00 1.042049e+00 1.140846e+00 1.196296e+00 9.602158e-01 8.675561e-01 8.996021e-01 9.154057e-01 9.028364e-01 9.074766e-01 8.963984e-01 9.719016e-01 1.085055e+00 9.653155e-01 1.112503e+00 1.153412e+00 1.241160e+00 1.378210e+00 1.222709e+00 1.223850e+00 1.080663e+00 1.199387e+00 1.239835e+00 9.954473e-01 9.010199e-01 9.278736e-01 9.457812e-01 9.338024e-01 9.337695e-01 9.264020e-01 1.012882e+00 1.103884e+00 9.972978e-01 1.148070e+00 1.177117e+00 1.257769e+00 1.410037e+00 1.179328e+00 1.316189e+00 1.133587e+00 1.246200e+00 1.313173e+00 1.036923e+00 9.491391e-01 9.797673e-01 1.003985e+00 9.811299e-01 9.898670e-01 9.690390e-01 1.072004e+00 1.167632e+00 1.046500e+00 1.216655e+00 1.255764e+00 1.376110e+00 1.636179e+00 1.305852e+00 1.409285e+00 1.196463e+00 1.374754e+00 1.392094e+00 1.093250e+00 8.822998e-01 9.100046e-01 9.314590e-01 9.160782e-01 9.183689e-01 9.063794e-01 9.847117e-01 1.096774e+00 9.730842e-01 1.128082e+00 1.159856e+00 1.251141e+00 1.388191e+00 1.201727e+00 1.271107e+00 1.111340e+00 1.232476e+00 1.258280e+00 1.011292e+00 8.258747e-01 8.513793e-01 8.669626e-01 8.547884e-01 8.579780e-01 8.521639e-01 9.267755e-01 1.021431e+00 9.179027e-01 1.078302e+00 1.110797e+00 1.203312e+00 1.336611e+00 1.139259e+00 1.258282e+00 1.039305e+00 1.162499e+00 1.223738e+00 9.507087e-01 7.576897e-01 7.817116e-01 7.984842e-01 7.838352e-01 7.879082e-01 7.783452e-01 8.501864e-01 9.281889e-01 8.386753e-01 9.620407e-01 1.020194e+00 1.084270e+00 1.187752e+00 1.022655e+00 1.138550e+00 9.452989e-01 1.061743e+00 1.081286e+00 8.756607e-01 8.658526e-01 8.898375e-01 9.136212e-01 8.971236e-01 9.031824e-01 8.838276e-01 9.773044e-01 1.054839e+00 9.573271e-01 1.106247e+00 1.158954e+00 1.214708e+00 1.366293e+00 1.157130e+00 1.275962e+00 1.086200e+00 1.192181e+00 1.231454e+00 9.888352e-01 7.766979e-01 7.987210e-01 8.186311e-01 8.055377e-01 8.081005e-01 8.006404e-01 8.687409e-01 9.615646e-01 8.629891e-01 9.929481e-01 1.057264e+00 1.121634e+00 1.239996e+00 1.057610e+00 1.124329e+00 9.700141e-01 1.110536e+00 1.125791e+00 8.918117e-01 7.582087e-01 7.818781e-01 7.978355e-01 7.878321e-01 7.912256e-01 7.806267e-01 8.497183e-01 9.305265e-01 8.396934e-01 9.609153e-01 1.028882e+00 1.089922e+00 1.201990e+00 1.032714e+00 1.096343e+00 9.434577e-01 1.071117e+00 1.098514e+00 8.817129e-01 8.381407e-01 8.662661e-01 8.872212e-01 8.761560e-01 8.736662e-01 8.686012e-01 9.477490e-01 1.027356e+00 9.276837e-01 1.068102e+00 1.128351e+00 1.184155e+00 1.297808e+00 1.116260e+00 1.219535e+00 1.048097e+00 1.173438e+00 1.188210e+00 9.828068e-01
 6.586035e+00 1.097879e+01 1.097879e+01 1.022766e+01 5.471675e+00 5.337519e+00 5.427621e+00 5.345828e+00 5.336984e+00 5.364696e+00 5.279178e+00 5.273065e+00 5.509667e+00 5.305262e+00 5.248546e+00 5.335479e+00 6.520328e+00 1.153507e+01 1.153507e+01 1.078394e+01 6.095139e+00 5.928810e+00 6.037381e+00 5.939051e+00 5.937184e+00 5.973395e+00 5.864146e+00 5.859291e+00 6.146784e+00 5.900287e+00 5.828297e+00 5.931158e+00 7.137869e+00 1.179402e+01 1.179402e+01 1.104289e+01 6.427157e+00 6.221068e+00 6.360527e+00 6.244177e+00 6.237683e+00 6.309994e+00 6.172716e+00 6.166114e+00 6.489800e+00 6.207475e+00 6.138711e+00 6.228867e+00 6.726805e+00 1.169775e+01 1.169775e+01 1.094661e+01 6.308541e+00 6.118476e+00 6.243394e+00 6.124733e+00 6.108509e+00 6.164940e+00 6.053757e+00 6.043657e+00 6.326796e+00 6.087639e+00 6.015095e+00 6.106171e+00 6.446724e+00 1.144160e+01 9.232771e+00 1.069046e+01 5.999580e+00 5.823218e+00 5.927005e+00 5.838876e+00 5.831978e+00 5.860878e+00 5.767012e+00 5.758951e+00 6.000008e+00 5.794215e+00 5.729249e+00 5.824868e+00 6.447176e+00 1.150594e+01 9.297114e+00 1.075481e+01 6.048180e+00 5.896745e+00 5.994195e+00 5.901093e+00 5.904850e+00 5.932177e+00 5.836624e+00 5.824326e+00 6.111883e+00 5.870079e+00 5.798090e+00 5.907872e+00 6.392286e+00 1.152582e+01 1.152582e+01 8.565867e+00 6.095136e+00 5.920742e+00 6.040102e+00 5.924394e+00 5.922183e+00 5.956740e+00 5.855424e+00 5.848429e+00 6.129080e+00 5.888423e+00 5.818905e+00 5.930849e+00 6.239640e+00 1.123451e+01 1.123451e+01 1.048338e+01 5.767277e+00 5.610093e+00 5.719242e+00 5.620777e+00 5.612307e+00 5.642053e+00 5.547367e+00 5.535387e+00 5.806651e+00 5.570022e+00 5.509328e+00 5.607113e+00 6.425375e+00 1.139632e+01 1.139632e+01 1.064518e+01 5.932907e+00 5.788921e+00 5.894631e+00 5.806379e+00 5.791309e+00 5.812275e+00 5.718635e+00 5.701281e+00 5.964283e+00 5.747168e+00 5.679364e+00 5.777797e+00 6.400376e+00 1.149740e+01 1.149740e+01 1.074627e+01 6.071971e+00 5.893132e+00 6.002978e+00 5.908933e+00 5.906040e+00 5.935050e+00 5.827269e+00 5.813029e+00 6.100659e+00 5.856286e+00 5.784127e+00 5.890369e+00 6.547975e+00 9.353891e+00 1.156272e+01 1.081158e+01 6.111357e+00 5.967926e+00 6.084389e+00 5.972305e+00 5.977545e+00 5.991473e+00 5.901307e+00 5.885582e+00 6.165972e+00 5.923623e+00 5.857092e+00 5.971741e+00 6.569626e+00 1.164956e+01 1.164956e+01 8.689603e+00 6.196521e+00 6.062733e+00 6.200464e+00 6.079752e+00 6.068286e+00 6.103754e+00 5.998079e+00 5.982549e+00 6.302065e+00 6.028204e+00 5.956344e+00 6.051989e+00 6.446532e+00 1.152647e+01 1.152647e+01 1.077533e+01 6.070230e+00 5.916925e+00 6.045043e+00 5.932070e+00 5.924999e+00 5.965484e+00 5.856198e+00 5.846165e+00 6.103178e+00 5.888326e+00 5.821567e+00 5.926953e+00 6.207026e+00 1.137679e+01 9.167966e+00 8.153433e+00 5.872352e+00 5.747851e+00 5.853694e+00 5.770519e+00 5.761331e+00 5.783067e+00 5.696689e+00 5.685851e+00 5.932097e+00 5.739390e+00 5.672992e+00 5.739710e+00 5.882569e+00 8.871116e+00 1.107994e+01 7.660376e+00 5.555756e+00 5.430677e+00 5.533549e+00 5.447682e+00 5.440811e+00 5.466679e+00 5.384792e+00 5.375433e+00 5.606416e+00 5.423952e+00 5.363148e+00 5.431749e+00 6.468682e+00 1.148342e+01 1.148342e+01 1.073229e+01 6.018703e+00 5.862182e+00 5.984699e+00 5.884757e+00 5.885119e+00 5.912179e+00 5.819243e+00 5.803463e+00 6.116574e+00 5.835876e+00 5.770708e+00 5.873223e+00 6.015515e+00 1.117951e+01 1.117951e+01 8.219553e+00 5.669538e+00 5.539468e+00 5.638634e+00 5.551419e+00 5.546021e+00 5.579079e+00 5.499735e+00 5.491705e+00 5.717958e+00 5.513643e+00 5.452900e+00 5.539442e+00 5.910092e+00 1.108757e+01 1.108757e+01 7.668006e+00 5.566121e+00 5.439575e+00 5.541179e+00 5.457089e+00 5.453279e+00 5.478269e+00 5.403750e+00 5.400949e+00 5.602666e+00 5.413446e+00 5.358578e+00 5.444424e+00 6.314898e+00 9.210497e+00 1.141932e+01 1.066819e+01 5.944263e+00 5.806517e+00 5.918602e+00 5.818224e+00 5.816033e+00 5.848079e+00 5.741458e+00 5.730625e+00 6.028082e+00 5.767691e+00 5.703053e+00 5.808463e+00
 5.235151e-01 6.402120e-01 6.365980e-01 6.370669e-01 6.315600e-01 6.305196e-01 6.629494e-01 7.362981e-01 6.770558e-01 6.773134e-01 7.649714e-01 7.280847e-01 7.411346e-01 5.917926e-01 5.948372e-01 6.556338e-01 6.222688e-01 6.039404e-01 6.294820e-01 5.978603e-01 7.725236e-01 7.706711e-01 7.601297e-01 7.736630e-01 7.589149e-01 7.989140e-01 9.434896e-01 8.118451e-01 8.133297e-01 9.164948e-01 8.897107e-01 9.560195e-01 7.190151e-01 7.253465e-01 7.870744e-01 7.506982e-01 7.331254e-01 7.621528e-01 7.355644e-01 9.424420e-01 9.490485e-01 9.200217e-01 9.044349e-01 9.189400e-01 9.808741e-01 1.102005e+00 1.001234e+00 1.038304e+00 1.200614e+00 1.132680e+00 1.099544e+00 9.618695e-01 9.431426e-01 1.003078e+00 9.752556e-01 9.230012e-01 9.340266e-01 6.662026e-01 8.454338e-01 8.589841e-01 8.614709e-01 8.397501e-01 8.390428e-01 8.672765e-01 9.960288e-01 8.837454e-01 9.451057e-01 1.027599e+00 1.004646e+00 1.020562e+00 8.158147e-01 8.194250e-01 8.940639e-01 8.460807e-01 8.408529e-01 8.308960e-01 5.760903e-01 7.402141e-01 7.438544e-01 7.377249e-01 7.318351e-01 7.412159e-01 7.634513e-01 8.630921e-01 7.854919e-01 7.788075e-01 8.645721e-01 8.463805e-01 8.606313e-01 6.806455e-01 6.875631e-01 7.484717e-01 7.173486e-01 6.932196e-01 7.261985e-01 5.929758e-01 7.637497e-01 7.757679e-01 7.495979e-01 7.597057e-01 7.528765e-01 7.847889e-01 9.000031e-01 8.095936e-01 7.970919e-01 9.098353e-01 8.807919e-01 8.768713e-01 7.006257e-01 7.106583e-01 7.714847e-01 7.362107e-01 7.110841e-01 7.519678e-01 5.952037e-01 7.883992e-01 7.995482e-01 7.680053e-01 7.641894e-01 7.726009e-01 8.058031e-01 9.097429e-01 8.244577e-01 8.123607e-01 9.200904e-01 8.875349e-01 8.848920e-01 7.073644e-01 7.073052e-01 7.814122e-01 7.387531e-01 7.241825e-01 7.520234e-01 5.396789e-01 7.065360e-01 7.056261e-01 7.069595e-01 6.937261e-01 6.915158e-01 7.215825e-01 7.953843e-01 7.355398e-01 7.222295e-01 7.999603e-01 7.839244e-01 7.922568e-01 6.211438e-01 6.291139e-01 6.924110e-01 6.605340e-01 6.389927e-01 6.752195e-01 5.694413e-01 7.360379e-01 7.341854e-01 7.225482e-01 7.320994e-01 7.262463e-01 7.470169e-01 8.477696e-01 7.725508e-01 7.802240e-01 8.484094e-01 8.143205e-01 8.527037e-01 6.619288e-01 6.670810e-01 7.369074e-01 6.981069e-01 6.738943e-01 7.139320e-01 5.892448e-01 7.694601e-01 7.628958e-01 7.674639e-01 7.774967e-01 7.672111e-01 7.958496e-01 8.933421e-01 8.196028e-01 7.992394e-01 8.787560e-01 8.574683e-01 8.733438e-01 6.920184e-01 6.934271e-01 7.734458e-01 7.358967e-01 7.118512e-01 7.412294e-01 6.097823e-01 8.075573e-01 8.003785e-01 7.770707e-01 7.805525e-01 7.933931e-01 8.101019e-01 9.380533e-01 8.380957e-01 8.239412e-01 9.291558e-01 8.966002e-01 8.871160e-01 7.152813e-01 7.220546e-01 7.948845e-01 7.608631e-01 7.351891e-01 7.705500e-01 6.425445e-01 8.274399e-01 8.281024e-01 8.266842e-01 8.257257e-01 8.090569e-01 8.510759e-01 9.645022e-01 8.751843e-01 8.751795e-01 1.002161e+00 9.562256e-01 9.840071e-01 7.545130e-01 7.691264e-01 8.671491e-01 8.122444e-01 7.820051e-01 8.305329e-01 5.971906e-01 7.697788e-01 7.766743e-01 7.807026e-01 7.743990e-01 7.798352e-01 8.098884e-01 9.370994e-01 8.178484e-01 8.036749e-01 8.902787e-01 8.718261e-01 9.132027e-01 6.996694e-01 7.161944e-01 7.878738e-01 7.439841e-01 7.153612e-01 7.566006e-01 5.591243e-01 7.328666e-01 7.103826e-01 7.073619e-01 7.077878e-01 7.061396e-01 7.340982e-01 8.459882e-01 7.531451e-01 7.594712e-01 8.416161e-01 8.414790e-01 8.449596e-01 7.215827e-01 7.107645e-01 7.347357e-01 6.995473e-01 6.781852e-01 7.048800e-01 5.128786e-01 6.627425e-01 6.595348e-01 6.561560e-01 6.497642e-01 6.533011e-01 6.812767e-01 7.655403e-01 6.931728e-01 6.902086e-01 7.701164e-01 7.572868e-01 7.737779e-01 6.360076e-01 6.443504e-01 6.670078e-01 6.364511e-01 6.183286e-01 6.540224e-01 5.876007e-01 7.625614e-01 7.672603e-01 7.550778e-01 7.564322e-01 7.439606e-01 7.864631e-01 9.004780e-01 7.993695e-01 7.829966e-01 8.905558e-01 8.453296e-01 8.574546e-01 6.836507e-01 6.902307e-01 7.962798e-01 7.324443e-01 7.049050e-01 7.465200e-01 5.271133e-01 6.839751e-01 6.829438e-01 6.802140e-01 6.773556e-01 6.740538e-01 6.923820e-01 7.828678e-01 7.151779e-01 7.006436e-01 7.857854e-01 7.724704e-01 7.798453e-01 6.186631e-01 6.221762e-01 6.930376e-01 6.786143e-01 6.696508e-01 6.632797e-01 5.156045e-01 6.668393e-01 6.604310e-01 6.616626e-01 6.550639e-01 6.541938e-01 6.838471e-01 7.672006e-01 7.004203e-01 6.866800e-01 7.757790e-01 7.430698e-01 7.579697e-01 6.036606e-01 6.077099e-01 6.728643e-01 6.707653e-01 6.491607e-01 6.541823e-01 5.735695e-01 7.527317e-01 7.423122e-01 7.365289e-01 7.399178e-01 7.323621e-01 7.622922e-01 8.503417e-01 7.764727e-01 7.715977e-01 8.475648e-01 8.308499e-01 8.566256e-01 6.677937e-01 6.718118e-01 7.461513e-01 7.037845e-01 6.768565e-01 7.357054e-01
 5.952138e+00 1.111265e+01 1.126873e+01 1.111265e+01 5.500362e+00 5.345500e+00 5.509227e+00 5.395849e+00 5.372972e+00 5.434353e+00 5.258520e+00 5.246082e+00 5.650004e+00 5.313210e+00 5.252484e+00 5.349484e+00 6.365750e+00 1.166893e+01 1.182501e+01 1.166893e+01 6.134187e+00 5.939118e+00 6.133103e+00 5.997027e+00 5.980269e+00 6.059679e+00 5.837318e+00 5.827105e+00 6.281434e+00 5.906810e+00 5.835038e+00 5.949945e+00 6.675925e+00 1.192788e+01 1.208397e+01 1.192788e+01 6.525555e+00 6.284217e+00 6.515389e+00 6.386819e+00 6.302711e+00 6.413207e+00 6.129556e+00 6.113325e+00 6.748169e+00 6.211359e+00 6.131123e+00 6.293953e+00 6.504563e+00 1.183160e+01 1.198769e+01 1.183160e+01 6.349656e+00 6.127716e+00 6.373449e+00 6.234077e+00 6.167317e+00 6.267186e+00 6.016268e+00 6.002902e+00 6.523731e+00 6.095316e+00 6.018510e+00 6.141342e+00 6.213944e+00 1.157545e+01 1.173154e+01 1.157545e+01 6.032255e+00 5.833633e+00 6.033367e+00 5.900279e+00 5.872598e+00 5.940087e+00 5.734142e+00 5.728163e+00 6.141545e+00 5.809805e+00 5.737729e+00 5.840149e+00 6.293807e+00 1.163980e+01 1.179588e+01 1.163980e+01 6.070054e+00 5.907014e+00 6.078326e+00 5.961049e+00 5.936941e+00 6.014452e+00 5.806267e+00 5.795818e+00 6.199511e+00 5.879636e+00 5.805819e+00 5.931071e+00 6.241709e+00 1.165968e+01 1.181577e+01 1.165968e+01 6.074986e+00 5.918162e+00 6.111997e+00 5.985782e+00 5.959133e+00 6.031073e+00 5.830129e+00 5.820402e+00 6.236732e+00 5.903559e+00 5.826242e+00 5.943603e+00 5.922926e+00 1.136837e+01 1.152446e+01 1.136837e+01 5.772507e+00 5.610045e+00 5.799545e+00 5.671754e+00 5.647370e+00 5.703426e+00 5.523608e+00 5.509760e+00 5.905728e+00 5.588350e+00 5.518113e+00 5.607093e+00 6.130529e+00 1.153017e+01 1.168626e+01 1.153017e+01 5.957334e+00 5.799055e+00 5.971441e+00 5.856928e+00 5.823542e+00 5.878384e+00 5.695999e+00 5.675730e+00 6.074047e+00 5.753625e+00 5.686405e+00 5.795887e+00 6.220008e+00 9.422435e+00 1.178735e+01 1.163126e+01 6.058422e+00 5.891292e+00 6.080158e+00 5.971326e+00 5.941282e+00 6.000606e+00 5.802731e+00 5.787479e+00 6.162813e+00 5.870811e+00 5.795512e+00 5.886667e+00 6.267035e+00 1.169657e+01 1.185266e+01 1.169657e+01 6.153375e+00 5.970042e+00 6.167822e+00 6.033938e+00 6.021502e+00 6.072373e+00 5.877337e+00 5.856379e+00 6.286744e+00 5.937898e+00 5.862774e+00 5.967972e+00 6.392794e+00 1.178342e+01 1.193951e+01 1.178342e+01 6.248678e+00 6.069882e+00 6.312250e+00 6.139037e+00 6.130130e+00 6.203402e+00 5.971912e+00 5.948850e+00 6.402702e+00 6.037983e+00 5.961910e+00 6.061246e+00 6.298814e+00 1.166032e+01 1.181641e+01 1.166032e+01 6.083186e+00 5.918804e+00 6.145706e+00 5.987079e+00 5.975192e+00 6.045071e+00 5.829291e+00 5.817012e+00 6.237374e+00 5.901345e+00 5.828105e+00 5.943645e+00 6.095946e+00 1.151065e+01 1.166674e+01 1.151065e+01 5.920510e+00 5.759559e+00 5.944144e+00 5.827646e+00 5.810582e+00 5.861862e+00 5.669750e+00 5.655315e+00 6.100819e+00 5.749914e+00 5.672924e+00 5.759944e+00 5.735324e+00 9.004974e+00 1.136989e+01 9.004974e+00 5.586858e+00 5.440194e+00 5.626205e+00 5.504309e+00 5.480634e+00 5.537764e+00 5.360292e+00 5.349479e+00 5.738511e+00 5.428391e+00 5.366803e+00 5.443338e+00 6.231640e+00 1.161728e+01 1.177337e+01 1.161728e+01 6.049162e+00 5.874869e+00 6.050776e+00 5.942737e+00 5.915328e+00 5.969769e+00 5.788466e+00 5.774036e+00 6.309408e+00 5.853592e+00 5.776893e+00 5.885893e+00 5.835879e+00 1.131337e+01 1.146945e+01 1.131337e+01 5.692932e+00 5.548159e+00 5.716967e+00 5.610944e+00 5.583775e+00 5.650005e+00 5.472893e+00 5.460092e+00 5.829334e+00 5.521662e+00 5.455033e+00 5.557339e+00 5.741990e+00 1.122143e+01 9.168691e+00 1.122143e+01 5.596378e+00 5.450563e+00 5.631093e+00 5.511349e+00 5.495661e+00 5.550881e+00 5.375151e+00 5.367086e+00 5.704180e+00 5.420592e+00 5.361603e+00 5.453838e+00 6.149436e+00 1.155318e+01 1.170927e+01 9.344355e+00 5.958218e+00 5.810189e+00 6.009159e+00 5.871192e+00 5.854601e+00 5.921539e+00 5.716648e+00 5.702236e+00 6.119271e+00 5.789238e+00 5.710127e+00 5.816892e+00
 7.832025e+00 7.081483e+00 9.899884e+00 7.318484e+00 7.599616e+00 7.276985e+00 1.032793e+01 8.399928e+00 8.035667e+00 1.108688e+01 1.100843e+01 1.121355e+01 1.147870e+01 1.105550e+01 1.145621e+01 1.091289e+01 1.127495e+01 1.132413e+01 8.266256e+00 5.568907e+00 5.299720e+00 5.481435e+00 5.270291e+00 5.332851e+00 5.243525e+00 5.991766e+00 6.316390e+00 5.843135e+00 7.372703e+00 7.294256e+00 7.235975e+00 7.764522e+00 7.077927e+00 9.950864e+00 6.813200e+00 7.560778e+00 7.609954e+00 6.564698e+00 4.859476e+00 4.603660e+00 4.704542e+00 4.590309e+00 4.607086e+00 4.547393e+00 5.185001e+00 5.496317e+00 5.085033e+00 6.049853e+00 5.958393e+00 6.266210e+00 6.575157e+00 6.018479e+00 6.620192e+00 5.875860e+00 6.327612e+00 6.302624e+00 5.633428e+00 4.990740e+00 4.737606e+00 4.855814e+00 4.725480e+00 4.739385e+00 4.677475e+00 5.339935e+00 5.626263e+00 5.223949e+00 6.329994e+00 6.178150e+00 6.741857e+00 6.692216e+00 6.160029e+00 6.862412e+00 6.008439e+00 6.555991e+00 6.605166e+00 5.825915e+00 4.767834e+00 4.501716e+00 4.612101e+00 4.491953e+00 4.515328e+00 4.453025e+00 5.066840e+00 5.388011e+00 4.986081e+00 5.974112e+00 5.859153e+00 6.139049e+00 6.448217e+00 5.922326e+00 6.408893e+00 5.698148e+00 6.154789e+00 6.262298e+00 5.527050e+00 4.680483e+00 4.423043e+00 4.528355e+00 4.410231e+00 4.431224e+00 4.368428e+00 4.988543e+00 5.288092e+00 4.893372e+00 5.821884e+00 5.745895e+00 6.014836e+00 6.359602e+00 5.792968e+00 6.288765e+00 5.635079e+00 6.033271e+00 6.094056e+00 5.434757e+00 4.815785e+00 4.545952e+00 4.652367e+00 4.534804e+00 4.553961e+00 4.491796e+00 5.117308e+00 5.446943e+00 5.033109e+00 5.978608e+00 5.874549e+00 6.122636e+00 6.467401e+00 5.921622e+00 6.573077e+00 5.766220e+00 6.324297e+00 6.264480e+00 5.576673e+00 4.495595e+00 4.246529e+00 4.348022e+00 4.235158e+00 4.253935e+00 4.192800e+00 4.795192e+00 5.086969e+00 4.707272e+00 5.601484e+00 5.518500e+00 5.743397e+00 6.050722e+00 5.571769e+00 6.011018e+00 5.415432e+00 5.806468e+00 5.853165e+00 5.225863e+00 4.457346e+00 4.210890e+00 4.313158e+00 4.200444e+00 4.219202e+00 4.157317e+00 4.757341e+00 5.050671e+00 4.668702e+00 5.555234e+00 5.468069e+00 5.691543e+00 5.994810e+00 5.521639e+00 6.004060e+00 5.371811e+00 5.759410e+00 5.813905e+00 5.185289e+00 5.237293e+00 4.963326e+00 5.069022e+00 4.943715e+00 4.977579e+00 4.903059e+00 5.580081e+00 5.909526e+00 5.487004e+00 6.564163e+00 6.732984e+00 6.690837e+00 9.675477e+00 6.441339e+00 6.933499e+00 6.322651e+00 6.999506e+00 6.926574e+00 6.073098e+00 4.526011e+00 4.274838e+00 4.378688e+00 4.265363e+00 4.284048e+00 4.220418e+00 4.824908e+00 5.123223e+00 4.739025e+00 5.646806e+00 5.558711e+00 5.781486e+00 6.116183e+00 5.618258e+00 6.070592e+00 5.457871e+00 5.852705e+00 5.919915e+00 5.264308e+00 4.406842e+00 4.160966e+00 4.261943e+00 4.150481e+00 4.167808e+00 4.107912e+00 4.700911e+00 4.991626e+00 4.616168e+00 5.490538e+00 5.408873e+00 5.627617e+00 5.924125e+00 5.458453e+00 5.890039e+00 5.307609e+00 5.698302e+00 5.759319e+00 5.127051e+00 4.923220e+00 4.665731e+00 4.780720e+00 4.658587e+00 4.682938e+00 4.610109e+00 5.270866e+00 5.612750e+00 5.156598e+00 6.557924e+00 6.089541e+00 6.281990e+00 6.634958e+00 6.102771e+00 6.642072e+00 5.935661e+00 6.407282e+00 6.509986e+00 5.715162e+00
 9.995401e+00 1.263779e+01 1.263984e+01 9.045242e+00 8.713595e+00 1.145478e+01 1.096800e+01 8.454524e+00 8.854520e+00 8.267222e+00 8.187490e+00 1.193768e+01 8.663076e+00 7.834038e+00 8.367705e+00 9.922707e+00 1.256509e+01 1.256715e+01 8.597122e+00 8.018913e+00 8.624668e+00 8.064489e+00 8.006404e+00 8.203638e+00 7.398923e+00 7.306979e+00 1.186499e+01 7.913180e+00 7.205930e+00 7.796999e+00 9.368433e+00 1.229601e+01 1.229806e+01 8.165663e+00 7.551795e+00 8.139310e+00 7.591787e+00 7.559847e+00 7.699102e+00 7.043990e+00 6.956762e+00 8.699898e+00 7.480905e+00 6.860634e+00 7.440543e+00 1.002050e+01 1.239948e+01 1.240154e+01 8.316433e+00 7.649684e+00 8.289199e+00 7.725261e+00 7.697351e+00 7.815012e+00 7.168557e+00 7.075892e+00 8.824541e+00 7.612521e+00 6.981988e+00 7.555424e+00 9.540468e+00 1.218285e+01 1.218491e+01 8.056174e+00 7.395220e+00 8.019779e+00 7.450628e+00 7.416590e+00 7.561434e+00 6.920548e+00 6.832346e+00 8.555477e+00 7.354533e+00 6.739866e+00 7.311301e+00 9.113989e+00 1.204156e+01 1.204362e+01 7.886816e+00 7.240453e+00 7.843486e+00 7.292670e+00 7.252608e+00 7.396358e+00 6.770711e+00 6.685419e+00 8.367771e+00 7.196866e+00 6.588842e+00 7.155187e+00 9.858251e+00 1.223723e+01 1.223929e+01 8.101849e+00 7.466640e+00 8.058320e+00 7.522036e+00 7.466360e+00 7.618194e+00 6.982051e+00 6.897061e+00 8.651104e+00 7.403831e+00 6.796074e+00 7.374536e+00 8.439321e+00 1.148431e+01 1.148637e+01 7.285479e+00 6.654721e+00 7.211217e+00 6.703738e+00 6.660041e+00 6.801224e+00 6.192970e+00 6.110134e+00 7.743923e+00 6.598928e+00 6.013395e+00 6.569824e+00 8.198548e+00 1.130798e+01 1.131004e+01 7.092326e+00 6.470589e+00 7.025381e+00 6.519138e+00 6.475676e+00 6.618380e+00 6.011954e+00 5.930976e+00 7.550268e+00 6.418462e+00 5.833636e+00 6.386582e+00 1.011732e+01 1.249630e+01 1.249836e+01 8.479981e+00 7.795100e+00 8.392799e+00 7.863783e+00 7.872170e+00 8.016886e+00 7.302282e+00 7.191412e+00 8.948547e+00 7.736867e+00 7.106039e+00 7.696028e+00 8.594172e+00 9.403158e+00 9.405215e+00 7.413446e+00 6.787813e+00 7.345842e+00 6.836239e+00 6.793347e+00 6.933894e+00 6.321294e+00 6.237763e+00 7.876415e+00 6.733851e+00 6.148750e+00 6.700130e+00 7.872452e+00 1.100534e+01 1.100740e+01 6.780575e+00 6.160425e+00 6.709957e+00 6.204743e+00 6.162197e+00 6.304168e+00 5.700614e+00 5.619282e+00 7.218605e+00 6.108327e+00 5.529477e+00 6.075193e+00 9.590592e+00 1.014626e+01 1.235714e+01 8.241216e+00 7.591979e+00 8.267099e+00 7.687128e+00 7.621585e+00 7.764001e+00 7.115124e+00 7.022594e+00 8.768954e+00 7.565386e+00 6.928994e+00 7.504552e+00
 7.328138e+00 7.624308e+00 1.047401e+01 1.018452e+01 9.679341e+00 7.489273e+00 7.250456e+00 9.253826e+00 6.868341e+00 9.384970e+00 6.945020e+00 9.539617e+00 9.421489e+00 7.182348e+00 6.980148e+00 7.233674e+00 6.674225e+00 6.870126e+00 7.203982e+00 5.270057e+00 5.819546e+00 6.845928e+00 6.170930e+00 5.364081e+00 5.491833e+00 5.229084e+00 4.929596e+00 5.073661e+00 5.118064e+00 5.084895e+00 5.333351e+00 5.127400e+00 5.160976e+00 4.811089e+00 5.212303e+00 4.760606e+00 4.663792e+00 5.097548e+00 4.709591e+00 5.027236e+00 5.997842e+00 5.471809e+00 4.858165e+00 4.899274e+00 4.617120e+00 4.400686e+00 4.509023e+00 4.526598e+00 4.569227e+00 4.718442e+00 4.577282e+00 4.546967e+00 4.308250e+00 4.603602e+00 4.270358e+00 4.191544e+00 4.568600e+00 4.802568e+00 5.152277e+00 6.018283e+00 5.552281e+00 4.949559e+00 4.968317e+00 4.713024e+00 4.495132e+00 4.599908e+00 4.635296e+00 4.710778e+00 4.823321e+00 4.675232e+00 4.635301e+00 4.403525e+00 4.691201e+00 4.358889e+00 4.289389e+00 4.688052e+00 4.638714e+00 4.965145e+00 5.730018e+00 5.399283e+00 4.780191e+00 4.801711e+00 4.543710e+00 4.320468e+00 4.425576e+00 4.478523e+00 4.512307e+00 4.632437e+00 4.503152e+00 4.479235e+00 4.247629e+00 4.525243e+00 4.207431e+00 4.130154e+00 4.498406e+00 4.571095e+00 4.891822e+00 5.602744e+00 5.294968e+00 4.713939e+00 4.741235e+00 4.492496e+00 4.270946e+00 4.365154e+00 4.407577e+00 4.447860e+00 4.578754e+00 4.453376e+00 4.406277e+00 4.191004e+00 4.468484e+00 4.151334e+00 4.078711e+00 4.433265e+00 4.665252e+00 5.019927e+00 5.762925e+00 5.403644e+00 4.823452e+00 4.843687e+00 4.573817e+00 4.350927e+00 4.446140e+00 4.492284e+00 4.538069e+00 4.678245e+00 4.535306e+00 4.505708e+00 4.273335e+00 4.558513e+00 4.234809e+00 4.163893e+00 4.528074e+00 4.438239e+00 4.745796e+00 5.445773e+00 5.123386e+00 4.586124e+00 4.602836e+00 4.355113e+00 4.141880e+00 4.234204e+00 4.281415e+00 4.316065e+00 4.442795e+00 4.316663e+00 4.281623e+00 4.070018e+00 4.344514e+00 4.040147e+00 3.970292e+00 4.307662e+00 4.412007e+00 4.724133e+00 5.399630e+00 5.094749e+00 4.560535e+00 4.581552e+00 4.331737e+00 4.118854e+00 4.207318e+00 4.254195e+00 4.288486e+00 4.416476e+00 4.290951e+00 4.254577e+00 4.047691e+00 4.315961e+00 4.015954e+00 3.947714e+00 4.281876e+00 5.002714e+00 5.306282e+00 6.140760e+00 5.783752e+00 5.098995e+00 5.179369e+00 4.871839e+00 4.641907e+00 4.746749e+00 4.843944e+00 4.853883e+00 4.998591e+00 4.841143e+00 4.850147e+00 4.604981e+00 4.901474e+00 4.520934e+00 4.424911e+00 4.878557e+00 4.461981e+00 4.774059e+00 5.492096e+00 5.148855e+00 4.610298e+00 4.630718e+00 4.380763e+00 4.162116e+00 4.253746e+00 4.301899e+00 4.334548e+00 4.460753e+00 4.341840e+00 4.318505e+00 4.103724e+00 4.360181e+00 4.048803e+00 3.977599e+00 4.333159e+00 4.376262e+00 4.684055e+00 5.375244e+00 5.054910e+00 4.527032e+00 4.545125e+00 4.296635e+00 4.085343e+00 4.173209e+00 4.218885e+00 4.251105e+00 4.377719e+00 4.257856e+00 4.230589e+00 4.024667e+00 4.277310e+00 3.971343e+00 3.902245e+00 4.248436e+00 4.743171e+00 5.084845e+00 5.915666e+00 5.485916e+00 4.937773e+00 4.946704e+00 4.671311e+00 4.435519e+00 4.554170e+00 4.584795e+00 4.615896e+00 4.765867e+00 4.616790e+00 4.596031e+00 4.361205e+00 4.647357e+00 4.313191e+00 4.251184e+00 4.633251e+00
 8.552172e+00 8.469994e+00 8.012726e+00 7.950631e+00 7.520377e+00 8.471088e+00 1.108720e+01 9.520361e+00 1.263164e+01 1.262147e+01 1.263573e+01 8.031208e+00 7.930251e+00 7.120010e+00 7.340137e+00 7.086095e+00 8.106702e+00 8.064895e+00 8.869480e+00 1.255894e+01 1.254878e+01 1.256304e+01 7.626781e+00 7.548431e+00 6.774275e+00 6.989878e+00 6.736526e+00 7.679044e+00 7.703351e+00 8.466911e+00 1.228986e+01 1.227969e+01 1.229395e+01 7.739114e+00 7.676274e+00 6.888058e+00 7.111204e+00 6.856896e+00 7.812047e+00 7.837128e+00 8.546253e+00 1.239333e+01 1.238316e+01 1.239743e+01 7.506046e+00 7.420200e+00 6.650326e+00 6.861346e+00 6.617536e+00 7.545645e+00 7.572971e+00 8.291232e+00 1.217671e+01 1.216654e+01 1.218080e+01 7.351176e+00 7.260028e+00 6.501169e+00 6.712924e+00 6.466798e+00 7.402990e+00 7.422614e+00 8.117895e+00 9.826590e+00 1.202525e+01 1.203951e+01 7.558086e+00 7.478738e+00 6.707289e+00 6.925081e+00 6.675082e+00 7.617893e+00 7.638162e+00 8.358396e+00 1.223109e+01 1.222092e+01 1.223518e+01 6.759730e+00 6.675876e+00 5.927992e+00 6.135818e+00 5.894401e+00 6.802312e+00 6.823577e+00 7.505730e+00 9.269341e+00 8.799565e+00 9.273435e+00 6.578352e+00 6.491835e+00 5.748496e+00 5.955603e+00 5.714858e+00 6.618551e+00 6.642611e+00 7.310860e+00 1.130183e+01 8.697333e+00 1.130593e+01 7.897079e+00 7.812213e+00 7.009692e+00 7.231439e+00 6.971932e+00 7.940919e+00 7.987086e+00 8.756891e+00 1.249016e+01 1.247999e+01 1.249425e+01 6.892641e+00 6.811679e+00 6.058137e+00 6.267146e+00 6.023743e+00 6.936912e+00 6.964172e+00 7.671102e+00 9.397010e+00 1.159567e+01 1.160993e+01 6.268679e+00 6.180317e+00 5.441026e+00 5.647325e+00 5.407394e+00 6.309401e+00 6.330652e+00 7.003462e+00 8.526966e+00 8.394692e+00 8.531060e+00 7.693211e+00 7.628353e+00 6.837582e+00 7.053091e+00 6.803401e+00 7.766079e+00 7.798134e+00 8.501858e+00 1.234894e+01 1.233877e+01 1.235303e+01
 7.349098e+00 1.100334e+01 1.143529e+01 1.128996e+01 1.089573e+01 1.056577e+01 1.078785e+01 1.044042e+01 1.008522e+01 1.045335e+01 1.040470e+01 8.188386e+00 8.316758e+00 7.101361e+00 6.902068e+00 1.024867e+01 7.321784e+00 7.481243e+00 1.024667e+01 5.416202e+00 6.889907e+00 9.916197e+00 9.770862e+00 9.376636e+00 6.327181e+00 6.796528e+00 6.449093e+00 5.735309e+00 6.147238e+00 6.098594e+00 6.047302e+00 6.219475e+00 5.166573e+00 5.057866e+00 6.257351e+00 5.354419e+00 5.190906e+00 5.940561e+00 4.665867e+00 6.015535e+00 6.632973e+00 6.396188e+00 6.001962e+00 5.528678e+00 5.857372e+00 5.418314e+00 5.016554e+00 5.425894e+00 5.394603e+00 5.331364e+00 5.484127e+00 4.520434e+00 4.435710e+00 5.142034e+00 4.631794e+00 4.525915e+00 5.201113e+00 4.794675e+00 6.358894e+00 6.672270e+00 6.719614e+00 6.044887e+00 5.650486e+00 5.915835e+00 5.525130e+00 5.126187e+00 5.538061e+00 5.501420e+00 5.444242e+00 5.674739e+00 4.647419e+00 4.561439e+00 5.328037e+00 4.762162e+00 4.646115e+00 5.326033e+00 4.573941e+00 5.890610e+00 6.519417e+00 6.235491e+00 5.767032e+00 5.387669e+00 5.659151e+00 5.265314e+00 4.872150e+00 5.278245e+00 5.219842e+00 5.216287e+00 5.347482e+00 4.442511e+00 4.356966e+00 5.053738e+00 4.553176e+00 4.437355e+00 5.051734e+00 4.492574e+00 5.788615e+00 6.380851e+00 6.139056e+00 5.658659e+00 5.303717e+00 5.547580e+00 5.170585e+00 4.789690e+00 5.207254e+00 5.130433e+00 5.129809e+00 5.274315e+00 4.364383e+00 4.286736e+00 4.962113e+00 4.472473e+00 4.364830e+00 4.956831e+00 4.612234e+00 5.991602e+00 6.641150e+00 6.406833e+00 5.793063e+00 5.444156e+00 5.691903e+00 5.314371e+00 4.911770e+00 5.317611e+00 5.262352e+00 5.275596e+00 5.416853e+00 4.473469e+00 4.394934e+00 5.099151e+00 4.589784e+00 4.479070e+00 5.110934e+00 4.334119e+00 5.582479e+00 6.080951e+00 5.901584e+00 5.459851e+00 5.108429e+00 5.343814e+00 4.978206e+00 4.610840e+00 4.994458e+00 4.946574e+00 4.938624e+00 5.064158e+00 4.200027e+00 4.122217e+00 4.785098e+00 4.320613e+00 4.207279e+00 4.780927e+00 4.301375e+00 5.543957e+00 6.055749e+00 5.859572e+00 5.435127e+00 5.079263e+00 5.311774e+00 4.943807e+00 4.570270e+00 4.959727e+00 4.905835e+00 4.901453e+00 5.034972e+00 4.166961e+00 4.090600e+00 4.749402e+00 4.284105e+00 4.178431e+00 4.740977e+00 5.002989e+00 6.735238e+00 9.639421e+00 6.899751e+00 6.312847e+00 5.922246e+00 6.397644e+00 5.758516e+00 5.298252e+00 5.730201e+00 5.733995e+00 5.705333e+00 5.867548e+00 4.876010e+00 4.772357e+00 5.665789e+00 4.974325e+00 4.852127e+00 5.564770e+00 4.360272e+00 5.618812e+00 6.136737e+00 5.956481e+00 5.499967e+00 5.145332e+00 5.384505e+00 5.006237e+00 4.638714e+00 5.020308e+00 4.971831e+00 4.958583e+00 5.106846e+00 4.243332e+00 4.165544e+00 4.804596e+00 4.329785e+00 4.219126e+00 4.805135e+00 4.255532e+00 5.482129e+00 5.961805e+00 5.801790e+00 5.368513e+00 5.020761e+00 5.253850e+00 4.891139e+00 4.524267e+00 4.902738e+00 4.852945e+00 4.845173e+00 4.978390e+00 4.130792e+00 4.057831e+00 4.689458e+00 4.222015e+00 4.116476e+00 4.688790e+00 4.744530e+00 6.164085e+00 6.934757e+00 6.593214e+00 5.971417e+00 5.675299e+00 5.863536e+00 5.507130e+00 5.063357e+00 5.497765e+00 5.390556e+00 5.385881e+00 5.557998e+00 4.577109e+00 4.499974e+00 5.240298e+00 4.705327e+00 4.587713e+00 5.248121e+00
 1.234066e+01 1.258385e+01 1.259196e+01 1.254616e+01 1.117815e+01 1.072566e+01 8.871154e+00 1.078190e+01 1.075522e+01 8.649098e+00 8.043078e+00 8.290098e+00 9.239121e+00 8.597315e+00 7.668939e+00 8.237659e+00 9.503086e+00 1.221850e+01 1.222661e+01 9.971991e+00 7.937963e+00 7.426803e+00 7.818626e+00 7.541721e+00 7.542223e+00 7.617741e+00 7.133316e+00 7.159886e+00 8.873774e+00 7.527694e+00 7.047562e+00 7.431440e+00 8.513094e+00 1.142471e+01 1.143282e+01 9.178206e+00 7.025461e+00 6.512552e+00 6.898383e+00 6.565741e+00 6.536252e+00 6.648854e+00 6.276214e+00 6.249891e+00 7.308748e+00 6.590568e+00 6.174444e+00 6.487821e+00 8.949269e+00 1.166468e+01 1.167279e+01 1.162700e+01 7.285291e+00 6.771030e+00 7.180748e+00 6.833891e+00 6.808418e+00 6.911118e+00 6.531762e+00 6.509773e+00 7.584154e+00 6.843200e+00 6.431140e+00 6.753259e+00 8.161013e+00 9.006318e+00 1.122325e+01 8.968634e+00 6.773976e+00 6.282567e+00 6.670087e+00 6.342822e+00 6.320310e+00 6.432780e+00 6.050664e+00 6.025672e+00 7.124976e+00 6.364088e+00 5.953104e+00 6.262078e+00 8.003997e+00 1.100460e+01 8.803883e+00 8.298481e+00 6.546886e+00 6.055393e+00 6.442550e+00 6.114955e+00 6.087656e+00 6.197082e+00 5.828045e+00 5.813993e+00 6.853629e+00 6.135510e+00 5.732878e+00 6.039256e+00 8.347609e+00 1.131029e+01 1.131840e+01 1.127261e+01 6.876947e+00 6.375417e+00 6.801992e+00 6.438361e+00 6.412890e+00 6.526185e+00 6.150728e+00 6.130640e+00 7.261291e+00 6.462205e+00 6.054354e+00 6.373396e+00 7.241388e+00 7.982586e+00 7.990696e+00 7.748696e+00 5.949026e+00 5.476966e+00 5.845728e+00 5.533816e+00 5.506688e+00 5.615295e+00 5.262665e+00 5.247112e+00 6.227174e+00 5.553032e+00 5.160840e+00 5.458925e+00 7.132723e+00 7.857949e+00 8.129461e+00 7.820266e+00 5.812678e+00 5.344936e+00 5.710266e+00 5.402467e+00 5.373990e+00 5.482771e+00 5.134312e+00 5.117776e+00 6.091999e+00 5.423327e+00 5.033450e+00 5.329908e+00 9.116386e+00 1.195391e+01 1.196202e+01 1.191622e+01 7.620932e+00 7.095384e+00 7.522766e+00 7.160869e+00 7.142262e+00 7.234431e+00 6.856518e+00 6.816304e+00 7.970353e+00 7.236924e+00 6.755226e+00 7.068181e+00 7.407653e+00 8.083589e+00 8.355100e+00 7.923798e+00 6.053596e+00 5.581090e+00 5.950796e+00 5.640455e+00 5.614196e+00 5.718359e+00 5.358834e+00 5.342737e+00 6.345869e+00 5.671530e+00 5.275610e+00 5.562115e+00 6.879616e+00 7.476832e+00 7.681149e+00 7.211577e+00 5.618652e+00 5.151667e+00 5.516545e+00 5.210032e+00 5.182250e+00 5.286894e+00 4.934469e+00 4.917735e+00 5.899001e+00 5.241204e+00 4.849436e+00 5.135831e+00 9.102711e+00 1.155472e+01 1.156283e+01 1.151704e+01 7.153114e+00 6.646600e+00 7.037410e+00 6.712491e+00 6.674766e+00 6.797632e+00 6.419528e+00 6.391280e+00 7.474195e+00 6.730037e+00 6.311484e+00 6.628083e+00
 8.451264e+00 5.961154e+00 8.545405e+00 6.244609e+00 6.025982e+00 5.960350e+00 6.516879e+00 8.914761e+00 8.723944e+00 9.152324e+00 9.127141e+00 7.005695e+00 9.434928e+00 9.120887e+00 6.722026e+00 8.951488e+00 6.999051e+00 7.068667e+00 8.928459e+00 4.284389e+00 4.260740e+00 4.426013e+00 4.324064e+00 4.315234e+00 4.271939e+00 4.558830e+00 4.833743e+00 4.615744e+00 5.108015e+00 5.136360e+00 5.150343e+00 5.992738e+00 5.168028e+00 5.186989e+00 4.870470e+00 5.163567e+00 5.257115e+00 4.864281e+00 3.855264e+00 3.840670e+00 3.962172e+00 3.861160e+00 3.923369e+00 3.844022e+00 4.165652e+00 4.370973e+00 4.156253e+00 4.660109e+00 4.597089e+00 4.695346e+00 4.926284e+00 4.599357e+00 4.786308e+00 4.395843e+00 4.688702e+00 4.749448e+00 4.373989e+00 3.934279e+00 3.911060e+00 4.047895e+00 3.946620e+00 3.994658e+00 3.916418e+00 4.238251e+00 4.448824e+00 4.239795e+00 4.746429e+00 4.700489e+00 4.787869e+00 5.042047e+00 4.650336e+00 4.877383e+00 4.483196e+00 4.772761e+00 4.884611e+00 4.447846e+00 3.805711e+00 3.788342e+00 3.910957e+00 3.803234e+00 3.855896e+00 3.783022e+00 4.100347e+00 4.304860e+00 4.107046e+00 4.575957e+00 4.540405e+00 4.653432e+00 4.913375e+00 4.523534e+00 4.755272e+00 4.349199e+00 4.631509e+00 4.712148e+00 4.313525e+00 3.760189e+00 3.742453e+00 3.859359e+00 3.763100e+00 3.810587e+00 3.738389e+00 4.055136e+00 4.256495e+00 4.051179e+00 4.515410e+00 4.484556e+00 4.593276e+00 4.831855e+00 4.476105e+00 4.727963e+00 4.294207e+00 4.574606e+00 4.652625e+00 4.275433e+00 3.827457e+00 3.803691e+00 3.930655e+00 3.829628e+00 3.893793e+00 3.803653e+00 4.131920e+00 4.328587e+00 4.133364e+00 4.597290e+00 4.552694e+00 4.674163e+00 4.914432e+00 4.551616e+00 4.765124e+00 4.364394e+00 4.684110e+00 4.747664e+00 4.363487e+00 3.665315e+00 3.646316e+00 3.762312e+00 3.667394e+00 3.713479e+00 3.645178e+00 3.949434e+00 4.150873e+00 3.948960e+00 4.397152e+00 4.377340e+00 4.469410e+00 4.701815e+00 4.367873e+00 4.566559e+00 4.190708e+00 4.460315e+00 4.544772e+00 4.163447e+00 3.645586e+00 3.628306e+00 3.744642e+00 3.648693e+00 3.694639e+00 3.627424e+00 3.931719e+00 4.126587e+00 3.927519e+00 4.373648e+00 4.351241e+00 4.439122e+00 4.672776e+00 4.343095e+00 4.543516e+00 4.165891e+00 4.441416e+00 4.521352e+00 4.141491e+00 4.107837e+00 4.034520e+00 4.181687e+00 4.054573e+00 4.134492e+00 4.028067e+00 4.378416e+00 4.600554e+00 4.369559e+00 4.885601e+00 4.825948e+00 5.003012e+00 5.192069e+00 4.812917e+00 5.030687e+00 4.665815e+00 4.893670e+00 4.983698e+00 4.685599e+00 3.680492e+00 3.662210e+00 3.776906e+00 3.684655e+00 3.729758e+00 3.662639e+00 3.969825e+00 4.164887e+00 3.968460e+00 4.426846e+00 4.386985e+00 4.480459e+00 4.719594e+00 4.387080e+00 4.614288e+00 4.205488e+00 4.473561e+00 4.541470e+00 4.180798e+00 3.619992e+00 3.601437e+00 3.716124e+00 3.621599e+00 3.667313e+00 3.600489e+00 3.900862e+00 4.097257e+00 3.899511e+00 4.342395e+00 4.317434e+00 4.408704e+00 4.642116e+00 4.311633e+00 4.521833e+00 4.134697e+00 4.399509e+00 4.469997e+00 4.110499e+00 3.901390e+00 3.871419e+00 4.015697e+00 3.903561e+00 3.957599e+00 3.882024e+00 4.208998e+00 4.399578e+00 4.197763e+00 4.680094e+00 4.630433e+00 4.724886e+00 4.997111e+00 4.624179e+00 4.817483e+00 4.436305e+00 4.729269e+00 4.829341e+00 4.452958e+00
 1.262553e+01 1.262147e+01 1.229425e+01 1.151142e+01 9.206008e+00 1.120463e+01 1.095904e+01 1.132500e+01 7.777649e+00 7.698359e+00 9.718267e+00 1.054110e+01 7.530942e+00 1.166314e+01 1.255283e+01 1.033995e+01 9.502064e+00 8.458662e+00 8.730706e+00 8.182329e+00 7.941721e+00 8.356300e+00 7.379837e+00 7.317140e+00 9.185964e+00 7.620750e+00 7.128516e+00 8.685466e+00 9.811520e+00 1.227969e+01 8.975513e+00 8.092644e+00 8.316815e+00 7.804674e+00 7.551502e+00 7.955581e+00 7.013285e+00 6.944227e+00 8.615074e+00 7.139479e+00 6.766037e+00 8.282933e+00 1.017839e+01 1.238316e+01 9.193782e+00 8.274950e+00 8.466240e+00 7.949686e+00 7.685271e+00 8.128064e+00 7.141125e+00 7.060125e+00 8.775687e+00 7.240858e+00 6.866190e+00 8.436305e+00 1.217059e+01 9.957713e+00 9.008506e+00 8.005157e+00 8.206661e+00 7.683940e+00 7.424151e+00 7.830701e+00 6.894632e+00 6.818416e+00 8.505567e+00 6.991439e+00 6.626958e+00 8.170743e+00 1.202930e+01 1.202525e+01 8.823194e+00 7.855360e+00 8.054372e+00 7.538034e+00 7.274705e+00 7.676766e+00 6.739928e+00 6.656570e+00 8.403596e+00 6.838919e+00 6.478656e+00 8.031449e+00 1.222497e+01 1.222092e+01 9.046047e+00 8.083231e+00 8.281777e+00 7.767607e+00 7.497070e+00 7.877471e+00 6.943256e+00 6.855877e+00 8.599268e+00 7.067554e+00 6.694772e+00 8.266679e+00 1.147205e+01 9.259174e+00 8.227682e+00 7.276892e+00 7.467734e+00 6.961843e+00 6.697158e+00 7.070147e+00 6.150303e+00 6.069015e+00 7.773285e+00 6.320973e+00 5.947594e+00 7.434600e+00 9.086897e+00 9.082842e+00 7.973354e+00 7.100025e+00 7.282221e+00 6.777884e+00 6.515644e+00 6.885706e+00 5.971257e+00 5.889282e+00 7.611450e+00 6.159281e+00 5.775319e+00 7.256964e+00 1.248404e+01 1.247999e+01 9.558435e+00 8.473934e+00 8.661918e+00 8.096559e+00 7.813131e+00 8.244242e+00 7.287959e+00 7.248351e+00 8.923447e+00 7.348973e+00 6.972835e+00 8.690841e+00 9.390899e+00 9.123442e+00 8.341177e+00 7.438642e+00 7.588531e+00 7.084420e+00 6.828118e+00 7.229214e+00 6.342971e+00 6.283381e+00 7.841995e+00 6.379841e+00 6.029156e+00 7.586002e+00 1.099308e+01 8.320592e+00 7.661471e+00 6.787776e+00 6.946701e+00 6.449254e+00 6.196652e+00 6.583906e+00 5.703705e+00 5.640577e+00 7.201367e+00 5.762687e+00 5.414549e+00 6.947309e+00 1.013400e+01 1.233877e+01 9.098452e+00 8.190295e+00 8.425294e+00 7.888562e+00 7.627122e+00 8.006834e+00 7.077636e+00 6.999501e+00 8.710880e+00 7.207063e+00 6.830042e+00 8.360793e+00
 7.145203e+00 9.681173e+00 1.010016e+01 9.971427e+00 9.672194e+00 7.292363e+00 9.466473e+00 9.478726e+00 7.106018e+00 9.424759e+00 7.200250e+00 9.393134e+00 9.432225e+00 6.519999e+00 6.561441e+00 6.645632e+00 6.122009e+00 6.189906e+00 9.449286e+00 5.143449e+00 5.846020e+00 8.737235e+00 6.399676e+00 5.837041e+00 5.351249e+00 5.384052e+00 5.447366e+00 5.232423e+00 5.467499e+00 5.235205e+00 5.199395e+00 5.349805e+00 4.652340e+00 4.397313e+00 5.029387e+00 4.345189e+00 4.284137e+00 5.417926e+00 4.742319e+00 5.038197e+00 5.553645e+00 5.498309e+00 5.108838e+00 4.791933e+00 4.742542e+00 4.804393e+00 4.628901e+00 4.726035e+00 4.726779e+00 4.663987e+00 4.710159e+00 4.207747e+00 3.956121e+00 4.485837e+00 3.907360e+00 3.850493e+00 4.837577e+00 4.753370e+00 5.243112e+00 5.618300e+00 5.562964e+00 5.173493e+00 4.879901e+00 4.835358e+00 4.883051e+00 4.709528e+00 4.796752e+00 4.803760e+00 4.741750e+00 4.818447e+00 4.296578e+00 4.046587e+00 4.626188e+00 3.991948e+00 3.927702e+00 4.853611e+00 4.612889e+00 4.924192e+00 5.405577e+00 5.283081e+00 4.948390e+00 4.698045e+00 4.651423e+00 4.711289e+00 4.531305e+00 4.639872e+00 4.619154e+00 4.598691e+00 4.644751e+00 4.164943e+00 3.913703e+00 4.430406e+00 3.850529e+00 3.793128e+00 4.667138e+00 4.501408e+00 4.856106e+00 5.372946e+00 5.169063e+00 4.848438e+00 4.647913e+00 4.607788e+00 4.624808e+00 4.465683e+00 4.574176e+00 4.554525e+00 4.557727e+00 4.580272e+00 4.103965e+00 3.862557e+00 4.364628e+00 3.805684e+00 3.750134e+00 4.596666e+00 4.600800e+00 5.034732e+00 5.547753e+00 5.355128e+00 4.947708e+00 4.747959e+00 4.708366e+00 4.729034e+00 4.556737e+00 4.673268e+00 4.630149e+00 4.621648e+00 4.664361e+00 4.169434e+00 3.929085e+00 4.444526e+00 3.883497e+00 3.826100e+00 4.734133e+00 4.364672e+00 4.699015e+00 5.152626e+00 5.018361e+00 4.693865e+00 4.515262e+00 4.477647e+00 4.495351e+00 4.329232e+00 4.443497e+00 4.430896e+00 4.411355e+00 4.441851e+00 3.980338e+00 3.752542e+00 4.258315e+00 3.724389e+00 3.664769e+00 4.463888e+00 4.338550e+00 4.683776e+00 5.127727e+00 4.994420e+00 4.669357e+00 4.495787e+00 4.455920e+00 4.470451e+00 4.296579e+00 4.415308e+00 4.398791e+00 4.382918e+00 4.419901e+00 3.959684e+00 3.731584e+00 4.231315e+00 3.702364e+00 3.646853e+00 4.439344e+00 4.909002e+00 5.546789e+00 6.351286e+00 5.762943e+00 5.345131e+00 5.098975e+00 5.115479e+00 5.025578e+00 4.878787e+00 4.979733e+00 4.973019e+00 4.925811e+00 5.030012e+00 4.463651e+00 4.192755e+00 4.794939e+00 4.119263e+00 4.055431e+00 5.098292e+00 4.390554e+00 4.736218e+00 5.208791e+00 5.044341e+00 4.733304e+00 4.550689e+00 4.515711e+00 4.519542e+00 4.346096e+00 4.465575e+00 4.442668e+00 4.424511e+00 4.475829e+00 4.034397e+00 3.798545e+00 4.267007e+00 3.716678e+00 3.657949e+00 4.493102e+00 4.307457e+00 4.649346e+00 5.089430e+00 4.952070e+00 4.639777e+00 4.462043e+00 4.430233e+00 4.437808e+00 4.267126e+00 4.379730e+00 4.364635e+00 4.349452e+00 4.393226e+00 3.949879e+00 3.725334e+00 4.186861e+00 3.649417e+00 3.594848e+00 4.405358e+00 4.700992e+00 5.187432e+00 5.945137e+00 5.440977e+00 5.114562e+00 5.060975e+00 4.844399e+00 4.868656e+00 4.661807e+00 4.750868e+00 4.728111e+00 4.685211e+00 4.772468e+00 4.241910e+00 3.998946e+00 4.540527e+00 3.958816e+00 3.888684e+00 4.845992e+00
 6.547930e+00 9.723119e+00 9.602042e+00 7.178759e+00 9.579889e+00 9.768089e+00 9.706767e+00 9.730920e+00 1.071886e+01 1.079454e+01 1.077925e+01 1.100587e+01 1.090545e+01 1.104200e+01 7.813555e+00 7.629282e+00 1.007408e+01 6.732703e+00 8.056916e+00 4.644532e+00 5.327547e+00 5.206469e+00 5.255414e+00 5.205487e+00 5.372516e+00 5.332366e+00 5.356518e+00 7.010467e+00 6.822750e+00 6.807452e+00 9.506301e+00 7.197054e+00 9.542432e+00 5.675161e+00 5.418044e+00 5.726865e+00 5.000508e+00 5.870169e+00 4.071786e+00 4.712742e+00 4.579699e+00 4.637907e+00 4.570453e+00 4.787051e+00 4.693688e+00 4.709268e+00 5.936904e+00 5.948698e+00 5.997291e+00 6.315362e+00 6.103622e+00 6.351493e+00 5.026245e+00 4.813764e+00 5.086432e+00 4.459583e+00 5.268331e+00 4.173095e+00 4.856899e+00 4.687676e+00 4.737764e+00 4.663320e+00 4.891338e+00 4.825402e+00 4.832651e+00 6.024715e+00 6.100400e+00 6.033883e+00 6.365252e+00 6.353812e+00 9.158799e+00 5.145630e+00 4.921538e+00 5.246258e+00 4.567332e+00 5.391448e+00 3.996681e+00 4.624918e+00 4.502058e+00 4.558795e+00 4.472264e+00 4.674291e+00 4.613497e+00 4.637650e+00 5.758690e+00 5.950704e+00 5.871515e+00 6.086944e+00 5.976544e+00 6.414769e+00 4.954020e+00 4.736028e+00 5.002763e+00 4.395619e+00 5.202824e+00 3.934554e+00 4.567879e+00 4.431160e+00 4.487009e+00 4.405109e+00 4.602356e+00 4.545315e+00 4.573716e+00 5.705529e+00 5.745757e+00 5.726597e+00 6.108867e+00 5.914412e+00 6.198526e+00 4.876485e+00 4.665637e+00 4.930998e+00 4.330844e+00 5.136755e+00 4.027648e+00 4.669256e+00 4.538307e+00 4.586119e+00 4.513925e+00 4.722597e+00 4.642462e+00 4.676310e+00 5.792238e+00 5.957606e+00 5.898286e+00 6.242327e+00 6.112308e+00 6.173711e+00 4.982887e+00 4.776143e+00 5.048318e+00 4.422391e+00 5.231977e+00 3.806243e+00 4.409898e+00 4.282078e+00 4.332825e+00 4.258839e+00 4.455403e+00 4.392746e+00 4.418787e+00 5.471551e+00 5.551201e+00 5.542215e+00 5.808132e+00 5.683413e+00 5.856592e+00 4.742024e+00 4.554666e+00 4.770663e+00 4.191568e+00 4.970533e+00 3.780405e+00 4.379399e+00 4.255034e+00 4.304784e+00 4.231898e+00 4.427143e+00 4.362808e+00 4.388164e+00 5.425611e+00 5.510008e+00 5.489627e+00 5.742578e+00 5.634127e+00 5.793498e+00 4.710003e+00 4.528099e+00 4.738867e+00 4.164135e+00 4.935549e+00 4.344629e+00 5.000861e+00 4.882471e+00 4.943563e+00 4.869195e+00 5.080089e+00 5.010304e+00 5.038556e+00 6.390791e+00 6.588583e+00 6.573285e+00 9.272134e+00 6.503278e+00 6.836038e+00 5.339037e+00 5.096146e+00 5.478187e+00 4.755960e+00 5.645981e+00 3.826977e+00 4.434231e+00 4.305064e+00 4.358166e+00 4.282666e+00 4.478804e+00 4.415139e+00 4.439499e+00 5.496154e+00 5.602144e+00 5.574796e+00 5.897958e+00 5.731258e+00 5.865456e+00 4.738613e+00 4.544294e+00 4.812934e+00 4.238514e+00 5.029267e+00 3.743469e+00 4.336480e+00 4.212822e+00 4.262996e+00 4.189999e+00 4.383215e+00 4.319990e+00 4.345286e+00 5.376376e+00 5.456027e+00 5.442199e+00 5.690282e+00 5.578290e+00 5.729654e+00 4.641555e+00 4.452627e+00 4.704706e+00 4.140352e+00 4.921113e+00 4.130260e+00 4.774396e+00 4.640317e+00 4.690296e+00 4.627229e+00 4.837400e+00 4.763866e+00 4.756174e+00 5.961786e+00 6.081271e+00 6.022173e+00 6.217444e+00 6.168242e+00 6.643512e+00 5.097955e+00 4.874386e+00 5.139597e+00 4.509103e+00 5.321317e+00
 1.182064e+01 1.089835e+01 7.586470e+00 7.817918e+00 7.308371e+00 8.782963e+00 1.225160e+01 1.261542e+01 1.262960e+01 9.275714e+00 7.950816e+00 7.135232e+00 7.362599e+00 6.957845e+00 8.056931e+00 9.970077e+00 1.254272e+01 1.255690e+01 8.648043e+00 7.522137e+00 6.807628e+00 6.980575e+00 6.632584e+00 7.626196e+00 9.315483e+00 1.227364e+01 1.228782e+01 8.824913e+00 7.638965e+00 6.921259e+00 7.097897e+00 6.749147e+00 7.732408e+00 9.804465e+00 1.237711e+01 1.239129e+01 8.426427e+00 7.379510e+00 6.686261e+00 6.852676e+00 6.514169e+00 7.479826e+00 9.009651e+00 9.951660e+00 1.217466e+01 8.257820e+00 7.220530e+00 6.536193e+00 6.701246e+00 6.367691e+00 7.320169e+00 8.824561e+00 9.810370e+00 1.203337e+01 8.492811e+00 7.447153e+00 6.742297e+00 6.912233e+00 6.572672e+00 7.534207e+00 9.064032e+00 1.221487e+01 1.222905e+01 7.619424e+00 6.629500e+00 5.962978e+00 6.125313e+00 5.797100e+00 6.728095e+00 8.115103e+00 9.253121e+00 1.147612e+01 7.415766e+00 6.448567e+00 5.782251e+00 5.944803e+00 5.618798e+00 6.543521e+00 7.894152e+00 8.691280e+00 9.090967e+00 8.921737e+00 7.836366e+00 7.048577e+00 7.217437e+00 6.857527e+00 7.937208e+00 9.901289e+00 1.247394e+01 1.248811e+01 7.737803e+00 6.758259e+00 6.092779e+00 6.255010e+00 5.928163e+00 6.859146e+00 8.271527e+00 9.380791e+00 9.131568e+00 7.090280e+00 6.133606e+00 5.475420e+00 5.636365e+00 5.312407e+00 6.230051e+00 7.563312e+00 8.225557e+00 8.402817e+00 8.726990e+00 7.599002e+00 6.872734e+00 7.045197e+00 6.697152e+00 7.708751e+00 9.249400e+00 1.233272e+01 1.234689e+01
 6.969594e+00 7.741955e+00 7.531063e+00 7.596933e+00 7.125891e+00 7.762824e+00 1.002138e+01 8.056238e+00 1.119325e+01 1.152779e+01 1.142833e+01 1.163916e+01 1.165363e+01 1.143216e+01 1.137161e+01 8.716982e+00 1.097247e+01 1.161551e+01 1.161863e+01 5.224950e+00 5.517354e+00 5.247897e+00 5.319539e+00 5.234005e+00 5.506866e+00 5.560961e+00 5.845812e+00 7.018658e+00 1.002164e+01 9.922176e+00 7.924181e+00 7.938654e+00 7.453777e+00 7.393231e+00 6.700160e+00 6.635500e+00 1.010935e+01 7.903649e+00 4.520862e+00 4.768631e+00 4.535869e+00 4.611159e+00 4.517028e+00 4.791308e+00 4.838796e+00 5.111141e+00 6.230096e+00 7.203469e+00 6.501889e+00 6.736650e+00 6.727192e+00 6.505716e+00 6.393951e+00 5.865684e+00 5.871132e+00 6.780517e+00 7.030904e+00 4.652121e+00 4.908166e+00 4.680673e+00 4.740709e+00 4.646320e+00 4.922873e+00 4.982253e+00 5.242410e+00 6.363593e+00 7.056724e+00 6.835155e+00 7.431494e+00 7.445967e+00 6.838983e+00 6.704337e+00 6.021991e+00 6.053130e+00 7.022334e+00 7.147561e+00 4.425749e+00 4.665376e+00 4.438840e+00 4.513326e+00 4.419829e+00 4.702163e+00 4.746356e+00 5.014046e+00 6.074410e+00 6.609958e+00 6.355155e+00 6.968593e+00 6.786859e+00 6.514324e+00 6.268295e+00 5.738943e+00 5.807535e+00 6.606225e+00 6.751855e+00 4.343505e+00 4.584409e+00 4.361544e+00 4.429328e+00 4.338774e+00 4.608353e+00 4.660693e+00 4.920483e+00 5.978767e+00 6.410286e+00 6.237981e+00 6.611892e+00 6.911554e+00 6.314652e+00 6.196782e+00 5.647728e+00 5.700193e+00 6.751322e+00 6.629282e+00 4.465733e+00 4.711026e+00 4.487355e+00 4.553996e+00 4.461551e+00 4.730687e+00 4.790161e+00 5.048643e+00 6.125825e+00 6.771013e+00 6.478873e+00 6.808281e+00 6.896854e+00 6.512297e+00 6.378354e+00 5.769812e+00 5.824185e+00 6.784630e+00 6.983957e+00 4.171791e+00 4.403552e+00 4.185693e+00 4.253325e+00 4.164544e+00 4.424276e+00 4.478059e+00 4.733747e+00 5.726929e+00 6.137812e+00 5.981129e+00 6.288499e+00 6.309749e+00 6.031810e+00 5.985494e+00 5.423318e+00 5.469977e+00 6.182094e+00 6.236611e+00 4.137370e+00 4.368662e+00 4.150238e+00 4.219086e+00 4.130222e+00 4.388678e+00 4.440524e+00 4.692465e+00 5.672630e+00 6.052754e+00 5.946726e+00 6.214957e+00 6.260393e+00 5.998127e+00 5.919481e+00 5.380643e+00 5.420061e+00 6.141903e+00 6.194425e+00 4.872457e+00 5.134115e+00 4.889689e+00 4.971372e+00 4.882574e+00 5.168093e+00 5.209933e+00 5.534570e+00 6.632610e+00 7.515745e+00 7.030775e+00 7.363712e+00 7.378185e+00 7.156709e+00 6.848896e+00 6.335575e+00 6.382233e+00 7.217953e+00 7.606582e+00 4.200041e+00 4.434645e+00 4.214040e+00 4.281932e+00 4.193181e+00 4.455864e+00 4.509840e+00 4.761760e+00 5.763250e+00 6.180466e+00 6.042090e+00 6.345439e+00 6.359912e+00 6.022678e+00 5.963870e+00 5.485163e+00 5.578846e+00 6.549360e+00 6.281638e+00 4.088249e+00 4.316065e+00 4.100434e+00 4.167905e+00 4.080706e+00 4.338242e+00 4.388424e+00 4.639687e+00 5.608453e+00 5.971534e+00 5.869913e+00 6.109363e+00 6.122749e+00 5.855830e+00 5.790224e+00 5.330519e+00 5.393360e+00 6.134972e+00 6.082689e+00 4.587477e+00 4.845658e+00 4.606674e+00 4.677223e+00 4.584645e+00 4.866528e+00 4.914837e+00 5.167091e+00 6.379927e+00 6.803453e+00 6.703992e+00 7.111029e+00 7.125502e+00 6.618837e+00 6.484894e+00 5.915637e+00 5.946324e+00 6.840110e+00 6.968390e+00
 7.949354e+00 1.068774e+01 1.114482e+01 8.707786e+00 1.058446e+01 8.122055e+00 7.630830e+00 9.977314e+00 9.864525e+00 9.946758e+00 9.934499e+00 9.988785e+00 9.946029e+00 9.845088e+00 7.398600e+00 7.642655e+00 6.842714e+00 6.788749e+00 9.947976e+00 5.888238e+00 6.506779e+00 7.160070e+00 7.195260e+00 9.071935e+00 6.031342e+00 5.742878e+00 5.633974e+00 5.541055e+00 5.548205e+00 5.559810e+00 5.665315e+00 5.585849e+00 5.427585e+00 5.140633e+00 5.418458e+00 4.998286e+00 4.928015e+00 5.715955e+00 5.206971e+00 5.770830e+00 6.413396e+00 6.042515e+00 5.639018e+00 5.335926e+00 5.063484e+00 4.969473e+00 4.850170e+00 4.905977e+00 4.905924e+00 4.944570e+00 4.893808e+00 4.774974e+00 4.507377e+00 4.783108e+00 4.420111e+00 4.354598e+00 4.935706e+00 5.276976e+00 5.883239e+00 6.439337e+00 6.329704e+00 5.803824e+00 5.473131e+00 5.159459e+00 5.070315e+00 4.954958e+00 5.039759e+00 5.027501e+00 5.081786e+00 5.007913e+00 4.904150e+00 4.639734e+00 4.913366e+00 4.528772e+00 4.463980e+00 5.033595e+00 5.079960e+00 5.629790e+00 6.180913e+00 5.942722e+00 5.539985e+00 5.221830e+00 4.973841e+00 4.867148e+00 4.742041e+00 4.821135e+00 4.805975e+00 4.862415e+00 4.805709e+00 4.707909e+00 4.445913e+00 4.704413e+00 4.335087e+00 4.275855e+00 4.828904e+00 4.971585e+00 5.562063e+00 6.114234e+00 5.815436e+00 5.438113e+00 5.160832e+00 4.896206e+00 4.774787e+00 4.662423e+00 4.740276e+00 4.727648e+00 4.794362e+00 4.742261e+00 4.633194e+00 4.374400e+00 4.636383e+00 4.268472e+00 4.214507e+00 4.737996e+00 5.087760e+00 5.699118e+00 6.338061e+00 5.981239e+00 5.595839e+00 5.290441e+00 5.011642e+00 4.889542e+00 4.765242e+00 4.860937e+00 4.843965e+00 4.918365e+00 4.846042e+00 4.722394e+00 4.467801e+00 4.732548e+00 4.378918e+00 4.320772e+00 4.861168e+00 4.798265e+00 5.361601e+00 5.897967e+00 5.609517e+00 5.242729e+00 4.978173e+00 4.740198e+00 4.609625e+00 4.494820e+00 4.580560e+00 4.568732e+00 4.625756e+00 4.575212e+00 4.464884e+00 4.219555e+00 4.490502e+00 4.149521e+00 4.087710e+00 4.577430e+00 4.765601e+00 5.327397e+00 5.830565e+00 5.569695e+00 5.212718e+00 4.948025e+00 4.711237e+00 4.577984e+00 4.460652e+00 4.549675e+00 4.537185e+00 4.592565e+00 4.545768e+00 4.434748e+00 4.190593e+00 4.457481e+00 4.116979e+00 4.065234e+00 4.548212e+00 5.448774e+00 6.208450e+00 7.176203e+00 6.345872e+00 6.037653e+00 5.784073e+00 5.384632e+00 5.267908e+00 5.108823e+00 5.220370e+00 5.201015e+00 5.274723e+00 5.236623e+00 5.158019e+00 4.884900e+00 5.205659e+00 4.716923e+00 4.640358e+00 5.260907e+00 4.830202e+00 5.398222e+00 5.920756e+00 5.661428e+00 5.282710e+00 5.017418e+00 4.778993e+00 4.640390e+00 4.522057e+00 4.608508e+00 4.593741e+00 4.650535e+00 4.608211e+00 4.531625e+00 4.282960e+00 4.503250e+00 4.146427e+00 4.089663e+00 4.610049e+00 4.724922e+00 5.280882e+00 5.792317e+00 5.532155e+00 5.175969e+00 4.905268e+00 4.670428e+00 4.537773e+00 4.420256e+00 4.504627e+00 4.491623e+00 4.547857e+00 4.508797e+00 4.413706e+00 4.170857e+00 4.404664e+00 4.054004e+00 3.999391e+00 4.507685e+00 5.235265e+00 5.827449e+00 6.393526e+00 6.283893e+00 5.758014e+00 5.427320e+00 5.161813e+00 5.012693e+00 4.904334e+00 4.952451e+00 4.955146e+00 5.004859e+00 4.956619e+00 4.845338e+00 4.560766e+00 4.869031e+00 4.478088e+00 4.408308e+00 4.997854e+00
 1.070024e+01 1.188687e+01 1.252403e+01 1.237640e+01 1.175165e+01 1.191021e+01 1.171447e+01 1.078011e+01 1.077654e+01 8.856887e+00 8.763304e+00 1.099168e+01 8.800700e+00 8.406619e+00 7.710065e+00 1.108527e+01 8.497450e+00 8.287702e+00 8.554855e+00 7.114075e+00 1.127439e+01 1.191155e+01 1.176392e+01 1.113917e+01 8.825509e+00 8.433563e+00 7.305470e+00 7.201332e+00 7.666224e+00 7.432381e+00 7.493172e+00 7.677555e+00 7.007062e+00 6.925512e+00 7.878464e+00 7.160289e+00 6.925421e+00 7.320392e+00 6.083156e+00 7.551955e+00 1.097613e+01 1.082850e+01 7.307742e+00 7.531498e+00 7.280546e+00 6.190140e+00 6.174030e+00 6.492687e+00 6.393062e+00 6.425609e+00 6.437811e+00 5.994552e+00 5.890992e+00 6.520732e+00 6.096442e+00 5.863801e+00 6.160551e+00 6.368414e+00 7.827648e+00 1.122222e+01 1.107459e+01 8.241019e+00 7.939973e+00 7.625656e+00 6.451905e+00 6.442452e+00 6.805278e+00 6.655256e+00 6.712911e+00 6.714169e+00 6.257201e+00 6.145506e+00 6.908635e+00 6.361540e+00 6.119326e+00 6.445234e+00 5.871761e+00 7.310459e+00 1.077843e+01 8.036467e+00 7.101076e+00 7.251517e+00 7.024251e+00 5.969207e+00 5.956896e+00 6.279829e+00 6.171926e+00 6.202305e+00 6.229499e+00 5.785258e+00 5.677236e+00 6.307396e+00 5.882161e+00 5.654995e+00 5.945453e+00 5.685320e+00 7.050353e+00 1.059249e+01 7.850525e+00 6.945275e+00 7.073697e+00 6.812696e+00 5.770053e+00 5.757092e+00 6.064588e+00 5.975746e+00 5.988990e+00 6.014566e+00 5.583222e+00 5.481541e+00 6.091300e+00 5.683536e+00 5.455129e+00 5.748760e+00 5.966292e+00 7.367126e+00 1.086645e+01 7.999324e+00 7.208043e+00 7.390470e+00 7.143796e+00 6.063235e+00 6.046692e+00 6.393065e+00 6.281181e+00 6.294729e+00 6.321924e+00 5.873993e+00 5.770653e+00 6.397673e+00 5.985764e+00 5.750224e+00 6.040795e+00 5.206651e+00 6.474830e+00 7.677223e+00 7.096843e+00 6.331663e+00 6.506788e+00 6.287886e+00 5.288896e+00 5.285472e+00 5.584469e+00 5.489380e+00 5.508371e+00 5.525912e+00 5.114020e+00 5.015739e+00 5.607461e+00 5.215961e+00 4.995335e+00 5.273574e+00 5.107116e+00 6.365949e+00 7.846294e+00 6.973979e+00 6.206054e+00 6.386696e+00 6.168256e+00 5.187215e+00 5.184115e+00 5.483870e+00 5.386586e+00 5.407821e+00 5.423598e+00 5.015128e+00 4.918000e+00 5.504967e+00 5.113643e+00 4.897605e+00 5.171287e+00 6.708570e+00 8.446786e+00 1.155617e+01 1.140854e+01 8.064298e+00 8.348022e+00 7.989202e+00 6.853623e+00 6.831723e+00 7.211830e+00 7.091175e+00 7.096546e+00 7.179506e+00 6.607301e+00 6.521987e+00 7.212441e+00 6.720254e+00 6.486602e+00 6.846214e+00 5.287380e+00 6.550734e+00 7.507766e+00 7.166532e+00 6.407142e+00 6.598376e+00 6.370729e+00 5.372907e+00 5.369479e+00 5.673759e+00 5.574560e+00 5.588329e+00 5.615534e+00 5.203096e+00 5.104542e+00 5.690066e+00 5.289729e+00 5.072640e+00 5.353616e+00 4.959150e+00 6.187597e+00 7.055872e+00 6.767984e+00 6.043935e+00 6.213201e+00 6.007100e+00 5.040426e+00 5.038071e+00 5.335392e+00 5.238213e+00 5.259669e+00 5.277179e+00 4.876023e+00 4.779919e+00 5.354565e+00 4.965227e+00 4.751191e+00 5.023587e+00 6.225679e+00 7.800902e+00 8.897669e+00 1.095887e+01 7.576701e+00 7.681736e+00 7.449289e+00 6.327112e+00 6.318719e+00 6.638154e+00 6.542833e+00 6.559074e+00 6.576924e+00 6.136492e+00 6.030846e+00 6.671836e+00 6.236065e+00 6.002947e+00 6.307723e+00
 8.302949e+00 1.134721e+01 1.171185e+01 1.161891e+01 1.130007e+01 1.095949e+01 8.502668e+00 1.053790e+01 1.019322e+01 8.146396e+00 1.032510e+01 7.799181e+00 8.134664e+00 1.004655e+01 7.499392e+00 1.033072e+01 7.826013e+00 7.392048e+00 7.817626e+00 6.624334e+00 7.392574e+00 1.022944e+01 1.013650e+01 7.149233e+00 6.882750e+00 6.509591e+00 6.244553e+00 5.848644e+00 5.967837e+00 6.011878e+00 5.892994e+00 5.998919e+00 5.587186e+00 5.486789e+00 6.061299e+00 5.561337e+00 5.537382e+00 5.932610e+00 5.650068e+00 6.317189e+00 6.858340e+00 7.012668e+00 6.261085e+00 5.871212e+00 5.597413e+00 5.405725e+00 5.002762e+00 5.187839e+00 5.171444e+00 5.098027e+00 5.185662e+00 4.840273e+00 4.750540e+00 5.158280e+00 4.822012e+00 4.768255e+00 5.128199e+00 5.813008e+00 6.552295e+00 7.231720e+00 7.016673e+00 6.444520e+00 5.968569e+00 5.726632e+00 5.534097e+00 5.160188e+00 5.342891e+00 5.314776e+00 5.272413e+00 5.339681e+00 4.988716e+00 4.904422e+00 5.296418e+00 4.968756e+00 4.924505e+00 5.260877e+00 5.539560e+00 6.237331e+00 6.730581e+00 6.564245e+00 6.142714e+00 5.752620e+00 5.463828e+00 5.278589e+00 4.897096e+00 5.078692e+00 5.040346e+00 4.984136e+00 5.058736e+00 4.733189e+00 4.649195e+00 5.042491e+00 4.723922e+00 4.680938e+00 5.008972e+00 5.427415e+00 6.106373e+00 6.623276e+00 6.530337e+00 6.018450e+00 5.631533e+00 5.360716e+00 5.169694e+00 4.810063e+00 4.979616e+00 4.939187e+00 4.894124e+00 4.967884e+00 4.650583e+00 4.567033e+00 4.951240e+00 4.635505e+00 4.582008e+00 4.903703e+00 5.576832e+00 6.249211e+00 6.858514e+00 6.603196e+00 6.148583e+00 5.815963e+00 5.496571e+00 5.317540e+00 4.950706e+00 5.132860e+00 5.093222e+00 5.038769e+00 5.120165e+00 4.782842e+00 4.694630e+00 5.092487e+00 4.772322e+00 4.714204e+00 5.049724e+00 5.213121e+00 5.825100e+00 6.276480e+00 6.140106e+00 5.785891e+00 5.412199e+00 5.146929e+00 4.966208e+00 4.608048e+00 4.774715e+00 4.744593e+00 4.687259e+00 4.761718e+00 4.453421e+00 4.374106e+00 4.753062e+00 4.443705e+00 4.394642e+00 4.704010e+00 5.174349e+00 5.790477e+00 6.207302e+00 6.105020e+00 5.742112e+00 5.366903e+00 5.104533e+00 4.923854e+00 4.566819e+00 4.734895e+00 4.704685e+00 4.647223e+00 4.720747e+00 4.412599e+00 4.336295e+00 4.710927e+00 4.405844e+00 4.357048e+00 4.666144e+00 6.064375e+00 6.830012e+00 7.319812e+00 7.612381e+00 6.744957e+00 6.350846e+00 6.008814e+00 5.812930e+00 5.399606e+00 5.630246e+00 5.550437e+00 5.500016e+00 5.625291e+00 5.238825e+00 5.150103e+00 5.578750e+00 5.220494e+00 5.150255e+00 5.521911e+00 5.249799e+00 5.880023e+00 6.297373e+00 6.187029e+00 5.830442e+00 5.454804e+00 5.185418e+00 4.996434e+00 4.637162e+00 4.808571e+00 4.775743e+00 4.720045e+00 4.796748e+00 4.489725e+00 4.412071e+00 4.783007e+00 4.475123e+00 4.421638e+00 4.740340e+00 5.114003e+00 5.720569e+00 6.161872e+00 6.026338e+00 5.666563e+00 5.304730e+00 5.047124e+00 4.867172e+00 4.509945e+00 4.676383e+00 4.645585e+00 4.590623e+00 4.665231e+00 4.361646e+00 4.286027e+00 4.650502e+00 4.346839e+00 4.297242e+00 4.610791e+00 5.735409e+00 6.402846e+00 7.047986e+00 7.077154e+00 6.419604e+00 5.956454e+00 5.728867e+00 5.479852e+00 5.093665e+00 5.272250e+00 5.225549e+00 5.164418e+00 5.255797e+00 4.906262e+00 4.821853e+00 5.241550e+00 4.907701e+00 4.844587e+00 5.210298e+00
 9.050555e+00 1.103191e+01 7.618989e+00 7.722995e+00 7.431337e+00 8.849875e+00 1.145127e+01 1.004277e+01 1.263368e+01 1.263779e+01 8.273588e+00 8.038719e+00 7.115504e+00 7.306970e+00 7.027496e+00 8.081030e+00 8.530921e+00 1.217890e+01 1.256099e+01 1.256509e+01 7.885319e+00 7.636155e+00 6.764025e+00 6.956537e+00 6.695399e+00 7.681457e+00 8.120964e+00 9.152402e+00 1.229190e+01 1.229601e+01 8.004432e+00 7.805078e+00 6.876184e+00 7.075202e+00 6.811488e+00 7.806950e+00 8.273686e+00 9.541063e+00 1.239538e+01 1.239948e+01 7.759847e+00 7.522369e+00 6.641465e+00 6.831374e+00 6.574593e+00 7.540347e+00 7.971210e+00 8.921829e+00 9.969925e+00 1.218285e+01 7.607928e+00 7.357766e+00 6.493258e+00 6.678716e+00 6.426433e+00 7.390579e+00 7.813857e+00 8.769347e+00 1.203746e+01 1.204156e+01 7.819461e+00 7.582140e+00 6.700396e+00 6.890550e+00 6.631350e+00 7.604173e+00 8.064879e+00 9.020232e+00 1.223313e+01 1.223723e+01 7.011497e+00 6.768947e+00 5.919627e+00 6.103349e+00 5.854697e+00 6.797055e+00 7.205707e+00 8.088097e+00 9.271386e+00 1.148431e+01 6.820616e+00 6.585180e+00 5.739883e+00 5.923482e+00 5.675752e+00 6.613682e+00 7.021747e+00 7.888423e+00 1.130388e+01 1.130798e+01 8.221892e+00 7.931797e+00 6.999209e+00 7.195338e+00 6.923830e+00 7.943529e+00 8.462132e+00 9.515780e+00 1.249220e+01 1.249630e+01 7.145463e+00 6.901271e+00 6.049725e+00 6.234019e+00 5.984911e+00 6.932813e+00 7.343610e+00 8.245728e+00 1.160788e+01 9.139756e+00 6.509221e+00 6.273450e+00 5.432583e+00 5.615048e+00 5.368901e+00 6.300045e+00 6.710570e+00 7.600986e+00 8.529011e+00 1.100534e+01 7.960036e+00 7.710782e+00 6.828345e+00 7.021662e+00 6.761289e+00 7.759357e+00 8.191606e+00 9.300460e+00 1.235098e+01 1.235508e+01
 6.322327e+00 7.091039e+00 9.777696e+00 9.577502e+00 6.703904e+00 6.992652e+00 6.959319e+00 9.004049e+00 6.943351e+00 9.250744e+00 9.314473e+00 7.240136e+00 9.225780e+00 6.768775e+00 5.913813e+00 9.146104e+00 6.364053e+00 8.477875e+00 9.206399e+00 4.688419e+00 5.187952e+00 5.882393e+00 6.067708e+00 5.402936e+00 5.038345e+00 5.019523e+00 4.945665e+00 5.003555e+00 5.355441e+00 5.345071e+00 5.479558e+00 5.137799e+00 4.771655e+00 4.198951e+00 4.997482e+00 4.286072e+00 4.166879e+00 5.148015e+00 4.246720e+00 4.714933e+00 5.221985e+00 4.996670e+00 4.560379e+00 4.588182e+00 4.526302e+00 4.347418e+00 4.556287e+00 4.624113e+00 4.701179e+00 4.877150e+00 4.599150e+00 4.322030e+00 3.793511e+00 4.492736e+00 3.869890e+00 3.764838e+00 4.583862e+00 4.303919e+00 4.791714e+00 5.427160e+00 5.151815e+00 4.635648e+00 4.621312e+00 4.638028e+00 4.446974e+00 4.611693e+00 4.782243e+00 4.806323e+00 4.999410e+00 4.679235e+00 4.402312e+00 3.876681e+00 4.589029e+00 3.949516e+00 3.842453e+00 4.688609e+00 4.179621e+00 4.608883e+00 5.180845e+00 4.937201e+00 4.470722e+00 4.491158e+00 4.479679e+00 4.286101e+00 4.456554e+00 4.572334e+00 4.634491e+00 4.792069e+00 4.536039e+00 4.259651e+00 3.745590e+00 4.442475e+00 3.817977e+00 3.712925e+00 4.519244e+00 4.133037e+00 4.552081e+00 5.085579e+00 4.851296e+00 4.424888e+00 4.451579e+00 4.406158e+00 4.226380e+00 4.399003e+00 4.508404e+00 4.569706e+00 4.744032e+00 4.500814e+00 4.203638e+00 3.699722e+00 4.382693e+00 3.771286e+00 3.670045e+00 4.457897e+00 4.206721e+00 4.649872e+00 5.219035e+00 4.992662e+00 4.501721e+00 4.534840e+00 4.505940e+00 4.302047e+00 4.470138e+00 4.588539e+00 4.666488e+00 4.823332e+00 4.565148e+00 4.278061e+00 3.765359e+00 4.460253e+00 3.843687e+00 3.741846e+00 4.534436e+00 4.030460e+00 4.428577e+00 4.938877e+00 4.718930e+00 4.298666e+00 4.326928e+00 4.291085e+00 4.121196e+00 4.278700e+00 4.380145e+00 4.446549e+00 4.594934e+00 4.352924e+00 4.088979e+00 3.601684e+00 4.272874e+00 3.676245e+00 3.577264e+00 4.330720e+00 4.008058e+00 4.407552e+00 4.913940e+00 4.700619e+00 4.276710e+00 4.303627e+00 4.268318e+00 4.098342e+00 4.249420e+00 4.356980e+00 4.420616e+00 4.561512e+00 4.326427e+00 4.065784e+00 3.582984e+00 4.247379e+00 3.656978e+00 3.559694e+00 4.308179e+00 4.471028e+00 4.941246e+00 5.504140e+00 5.284077e+00 4.768892e+00 4.789255e+00 4.830697e+00 4.567748e+00 4.814730e+00 4.883155e+00 5.257527e+00 5.155536e+00 4.976156e+00 4.594492e+00 3.997796e+00 4.778515e+00 4.092102e+00 3.960655e+00 4.816514e+00 4.047863e+00 4.455450e+00 4.972890e+00 4.743838e+00 4.321820e+00 4.348356e+00 4.313342e+00 4.137153e+00 4.295062e+00 4.398511e+00 4.470308e+00 4.603339e+00 4.373367e+00 4.117100e+00 3.626535e+00 4.295366e+00 3.687350e+00 3.586166e+00 4.353104e+00 3.979404e+00 4.372581e+00 4.872577e+00 4.664578e+00 4.244894e+00 4.271792e+00 4.236079e+00 4.068239e+00 4.219576e+00 4.319923e+00 4.386573e+00 4.525770e+00 4.295793e+00 4.043876e+00 3.562197e+00 4.211961e+00 3.622492e+00 3.526140e+00 4.275720e+00 4.278113e+00 4.699291e+00 5.354537e+00 5.064659e+00 4.600764e+00 4.623293e+00 4.626188e+00 4.399939e+00 4.566279e+00 4.664846e+00 4.782851e+00 4.960609e+00 4.639883e+00 4.365613e+00 3.832918e+00 4.560206e+00 3.911757e+00 3.800938e+00 4.647460e+00
 1.040057e+01 1.263779e+01 1.194449e+01 1.093998e+01 9.154659e+00 1.085837e+01 8.034560e+00 1.097188e+01 8.243262e+00 7.874498e+00 1.185660e+01 8.316252e+00 7.737386e+00 1.101961e+01 1.253671e+01 1.256509e+01 9.277466e+00 8.019633e+00 8.622356e+00 7.899645e+00 7.691024e+00 7.986091e+00 7.383487e+00 7.391708e+00 9.189576e+00 7.766175e+00 7.225656e+00 8.135973e+00 1.226762e+01 1.229601e+01 8.689617e+00 7.555271e+00 8.030611e+00 7.482157e+00 7.296838e+00 7.601258e+00 7.016215e+00 7.037931e+00 8.618820e+00 7.384264e+00 6.885888e+00 7.650192e+00 9.898867e+00 1.239948e+01 8.875374e+00 7.680600e+00 8.185902e+00 7.593660e+00 7.428212e+00 7.718508e+00 7.141514e+00 7.156826e+00 8.743463e+00 7.513698e+00 7.006348e+00 7.754904e+00 9.945642e+00 1.218285e+01 8.576463e+00 7.431072e+00 7.900324e+00 7.333450e+00 7.164189e+00 7.458209e+00 6.897070e+00 6.914938e+00 8.457045e+00 7.249918e+00 6.764037e+00 7.506497e+00 1.201318e+01 1.204156e+01 8.378032e+00 7.266141e+00 7.728836e+00 7.184223e+00 7.012838e+00 7.303393e+00 6.742095e+00 6.760424e+00 8.274544e+00 7.107431e+00 6.615600e+00 7.344870e+00 1.000002e+01 1.223723e+01 8.732999e+00 7.484200e+00 7.960511e+00 7.397440e+00 7.235354e+00 7.530144e+00 6.955018e+00 6.969838e+00 8.551077e+00 7.317163e+00 6.821382e+00 7.571320e+00 8.861594e+00 1.148431e+01 7.741086e+00 6.671562e+00 7.116899e+00 6.587363e+00 6.425535e+00 6.704584e+00 6.168138e+00 6.186900e+00 7.641200e+00 6.512551e+00 6.040421e+00 6.755423e+00 8.807369e+00 1.130798e+01 7.550312e+00 6.491206e+00 6.933352e+00 6.403682e+00 6.244029e+00 6.524008e+00 5.987925e+00 6.005422e+00 7.452411e+00 6.330962e+00 5.859929e+00 6.572692e+00 1.025909e+01 1.249630e+01 9.208677e+00 7.824809e+00 8.294728e+00 7.736818e+00 7.551484e+00 7.839308e+00 7.267674e+00 7.285280e+00 8.995628e+00 7.692730e+00 7.126816e+00 7.892291e+00 9.374773e+00 1.161198e+01 7.871713e+00 6.801867e+00 7.249362e+00 6.721640e+00 6.559388e+00 6.837748e+00 6.296358e+00 6.313756e+00 7.778791e+00 6.648449e+00 6.175224e+00 6.886882e+00 8.308521e+00 8.533113e+00 7.232657e+00 6.177381e+00 6.613553e+00 6.093252e+00 5.933631e+00 6.209797e+00 5.676114e+00 5.692978e+00 7.139806e+00 6.023516e+00 5.555739e+00 6.260433e+00 1.232670e+01 1.235508e+01 8.830979e+00 7.647252e+00 8.107093e+00 7.537239e+00 7.381866e+00 7.668108e+00 7.088058e+00 7.102016e+00 8.677897e+00 7.458038e+00 6.949054e+00 7.721840e+00
 6.158327e+00 9.008177e+00 6.513381e+00 9.038832e+00 6.584647e+00 6.797331e+00 9.378214e+00 7.520059e+00 9.330502e+00 9.855213e+00 7.812133e+00 1.018127e+01 1.039720e+01 1.002229e+01 8.008812e+00 7.565803e+00 1.010726e+01 1.016491e+01 9.491939e+00 4.476097e+00 4.664037e+00 4.742819e+00 4.715103e+00 4.679651e+00 4.636896e+00 5.054485e+00 5.560839e+00 5.045037e+00 5.850250e+00 5.890834e+00 6.102204e+00 6.514344e+00 5.943230e+00 6.019995e+00 5.553055e+00 5.977141e+00 6.034790e+00 5.195282e+00 3.995885e+00 4.146802e+00 4.252267e+00 4.173551e+00 4.191594e+00 4.145625e+00 4.544913e+00 4.931443e+00 4.504120e+00 5.079179e+00 5.254257e+00 5.454745e+00 5.756535e+00 5.255593e+00 5.485349e+00 4.983450e+00 5.380742e+00 5.451404e+00 4.663461e+00 4.074075e+00 4.231514e+00 4.346603e+00 4.269943e+00 4.291256e+00 4.234983e+00 4.634453e+00 5.032509e+00 4.591173e+00 5.187900e+00 5.436108e+00 5.610928e+00 5.955020e+00 5.413581e+00 5.581853e+00 5.107315e+00 5.553765e+00 5.611414e+00 4.775701e+00 3.937504e+00 4.076063e+00 4.183452e+00 4.107902e+00 4.127834e+00 4.073097e+00 4.473370e+00 4.860077e+00 4.436762e+00 5.008377e+00 5.251278e+00 5.411588e+00 5.707140e+00 5.213294e+00 5.462132e+00 4.895746e+00 5.294618e+00 5.377879e+00 4.601792e+00 3.884900e+00 4.016675e+00 4.124006e+00 4.054994e+00 4.075322e+00 4.020026e+00 4.428159e+00 4.794919e+00 4.376978e+00 4.945340e+00 5.121141e+00 5.363010e+00 5.591956e+00 5.135124e+00 5.362651e+00 4.856511e+00 5.214289e+00 5.306476e+00 4.539672e+00 3.960683e+00 4.102531e+00 4.214393e+00 4.135402e+00 4.159450e+00 4.106583e+00 4.512559e+00 4.909664e+00 4.454839e+00 5.024132e+00 5.255277e+00 5.439717e+00 5.713983e+00 5.227551e+00 5.442316e+00 4.927174e+00 5.341583e+00 5.394248e+00 4.635419e+00 3.771655e+00 3.907645e+00 4.009745e+00 3.939587e+00 3.958265e+00 3.905149e+00 4.292624e+00 4.663290e+00 4.242381e+00 4.795680e+00 4.976031e+00 5.145423e+00 5.381970e+00 4.974359e+00 5.180762e+00 4.714167e+00 5.076482e+00 5.131228e+00 4.410771e+00 3.750247e+00 3.884777e+00 3.987728e+00 3.916514e+00 3.934722e+00 3.882380e+00 4.267188e+00 4.633787e+00 4.217513e+00 4.763559e+00 4.937671e+00 5.117299e+00 5.341447e+00 4.944183e+00 5.152184e+00 4.682338e+00 5.041811e+00 5.103316e+00 4.385348e+00 4.227907e+00 4.417477e+00 4.499178e+00 4.415583e+00 4.433625e+00 4.412888e+00 4.809446e+00 5.213612e+00 4.765597e+00 5.348062e+00 5.571131e+00 5.792081e+00 6.126592e+00 5.662704e+00 5.804519e+00 5.415038e+00 5.747674e+00 5.700576e+00 4.912805e+00 3.791035e+00 3.925741e+00 4.031067e+00 3.958635e+00 3.977578e+00 3.924348e+00 4.313948e+00 4.683000e+00 4.259732e+00 4.815340e+00 5.008365e+00 5.171417e+00 5.434864e+00 5.004198e+00 5.226556e+00 4.733386e+00 5.080261e+00 5.148559e+00 4.437613e+00 3.719179e+00 3.852364e+00 3.954119e+00 3.883265e+00 3.901708e+00 3.849726e+00 4.231700e+00 4.593992e+00 4.182991e+00 4.727998e+00 4.896566e+00 5.065510e+00 5.299841e+00 4.898082e+00 5.110458e+00 4.641211e+00 4.986623e+00 5.048883e+00 4.348856e+00 4.037980e+00 4.183023e+00 4.306731e+00 4.218200e+00 4.248331e+00 4.183639e+00 4.594603e+00 4.994714e+00 4.538861e+00 5.131410e+00 5.388913e+00 5.503561e+00 5.920497e+00 5.351985e+00 5.539930e+00 5.026324e+00 5.502401e+00 5.494605e+00 4.743635e+00
 1.216041e+01 1.263573e+01 1.263573e+01 1.261542e+01 1.142241e+01 1.083911e+01 1.129970e+01 1.090718e+01 8.670532e+00 8.806042e+00 1.055381e+01 8.026520e+00 9.093863e+00 8.488239e+00 7.528634e+00 1.084174e+01 9.878893e+00 1.256304e+01 1.256304e+01 1.254272e+01 8.562703e+00 7.918764e+00 8.507511e+00 7.986837e+00 7.920636e+00 8.184757e+00 7.541837e+00 7.434959e+00 9.284570e+00 7.644304e+00 7.211044e+00 7.921395e+00 8.970980e+00 1.229395e+01 1.229395e+01 1.006481e+01 8.100565e+00 7.461868e+00 7.974899e+00 7.530975e+00 7.501103e+00 7.658019e+00 7.133807e+00 7.068648e+00 8.279684e+00 7.275894e+00 6.889072e+00 7.462502e+00 9.164690e+00 1.239743e+01 1.239743e+01 1.237711e+01 8.225473e+00 7.585736e+00 8.107126e+00 7.650713e+00 7.652525e+00 7.778395e+00 7.255126e+00 7.189293e+00 8.407287e+00 7.398383e+00 7.009711e+00 7.577036e+00 8.819453e+00 9.971974e+00 1.218080e+01 1.216049e+01 7.950835e+00 7.313415e+00 7.818366e+00 7.382665e+00 7.349028e+00 7.518746e+00 7.003688e+00 6.950701e+00 8.134197e+00 7.158749e+00 6.770934e+00 7.319291e+00 8.624914e+00 1.203951e+01 1.203951e+01 1.201920e+01 7.777701e+00 7.156475e+00 7.666015e+00 7.229369e+00 7.198781e+00 7.342596e+00 6.856432e+00 6.793411e+00 7.959840e+00 7.003896e+00 6.623576e+00 7.156006e+00 8.873834e+00 1.223518e+01 1.223518e+01 1.221487e+01 8.025951e+00 7.373715e+00 7.894718e+00 7.462859e+00 7.421776e+00 7.572247e+00 7.065766e+00 7.010917e+00 8.174445e+00 7.210320e+00 6.829536e+00 7.373248e+00 8.006605e+00 1.148226e+01 1.148226e+01 8.867612e+00 7.182088e+00 6.568062e+00 7.050291e+00 6.639038e+00 6.608399e+00 6.751609e+00 6.277815e+00 6.221144e+00 7.332941e+00 6.416449e+00 6.046384e+00 6.570512e+00 7.810966e+00 9.097103e+00 9.097103e+00 8.691280e+00 6.992039e+00 6.385148e+00 6.863670e+00 6.455153e+00 6.428071e+00 6.568920e+00 6.096882e+00 6.041754e+00 7.141560e+00 6.234112e+00 5.866659e+00 6.388332e+00 9.207986e+00 1.249425e+01 1.249425e+01 1.247394e+01 8.353654e+00 7.691266e+00 8.213590e+00 7.788742e+00 7.804364e+00 7.934109e+00 7.376860e+00 7.316976e+00 8.830273e+00 7.551152e+00 7.141066e+00 7.695831e+00 8.121166e+00 9.401105e+00 1.160993e+01 9.117389e+00 7.312979e+00 6.698202e+00 7.180617e+00 6.770527e+00 6.740866e+00 6.882662e+00 6.399789e+00 6.341202e+00 7.466588e+00 6.558636e+00 6.189195e+00 6.700620e+00 7.470937e+00 1.100329e+01 8.531060e+00 8.314539e+00 6.676908e+00 6.073782e+00 6.547792e+00 6.143284e+00 6.114519e+00 6.252726e+00 5.778496e+00 5.722303e+00 6.825232e+00 5.932582e+00 5.566167e+00 6.076359e+00 9.090698e+00 1.235303e+01 1.235303e+01 1.233272e+01 8.206197e+00 7.507924e+00 8.083487e+00 7.603408e+00 7.578490e+00 7.731829e+00 7.201519e+00 7.138735e+00 8.421225e+00 7.347710e+00 6.953125e+00 7.545596e+00
 4.999556e+00 8.539762e+00 8.528386e+00 8.511462e+00 8.497002e+00 8.492544e+00 8.615046e+00 8.935509e+00 8.682285e+00 8.659511e+00 8.955271e+00 8.881020e+00 8.924708e+00 5.666787e+00 5.618559e+00 8.573743e+00 8.435738e+00 5.865384e+00 8.470257e+00 3.604198e+00 4.658588e+00 4.573814e+00 4.668209e+00 4.586231e+00 4.581772e+00 4.660474e+00 5.143316e+00 4.801110e+00 4.748740e+00 5.112019e+00 5.037767e+00 5.043533e+00 4.143811e+00 4.172140e+00 4.587821e+00 4.437144e+00 4.293355e+00 4.484336e+00 3.245366e+00 4.158874e+00 4.145564e+00 4.103837e+00 4.090521e+00 4.099443e+00 4.245035e+00 4.596320e+00 4.335587e+00 4.324422e+00 4.629202e+00 4.506395e+00 4.562411e+00 3.812031e+00 3.834165e+00 4.192854e+00 4.026997e+00 3.901313e+00 4.072725e+00 3.302728e+00 4.246454e+00 4.211971e+00 4.192359e+00 4.183403e+00 4.170872e+00 4.301447e+00 4.718905e+00 4.446730e+00 4.395423e+00 4.680067e+00 4.629946e+00 4.746477e+00 3.880608e+00 3.908676e+00 4.263099e+00 4.078760e+00 3.972603e+00 4.141514e+00 3.197295e+00 4.087410e+00 4.078620e+00 4.055145e+00 4.062024e+00 4.034030e+00 4.161868e+00 4.526596e+00 4.252633e+00 4.255027e+00 4.566628e+00 4.483917e+00 4.511701e+00 3.775234e+00 3.801105e+00 4.123977e+00 3.967321e+00 3.863727e+00 4.022313e+00 3.161173e+00 4.046100e+00 4.027027e+00 4.011033e+00 3.997047e+00 3.995590e+00 4.122554e+00 4.487692e+00 4.196297e+00 4.174973e+00 4.512856e+00 4.422504e+00 4.478629e+00 3.736750e+00 3.759559e+00 4.081851e+00 3.927054e+00 3.818675e+00 3.972784e+00 3.216175e+00 4.111690e+00 4.117041e+00 4.092946e+00 4.067869e+00 4.053241e+00 4.196530e+00 4.586540e+00 4.285160e+00 4.253044e+00 4.572044e+00 4.509357e+00 4.563412e+00 3.785092e+00 3.818591e+00 4.149018e+00 3.999847e+00 3.891576e+00 4.038093e+00 3.087784e+00 3.937541e+00 3.926834e+00 3.911418e+00 3.893899e+00 3.889677e+00 4.018316e+00 4.355996e+00 4.090192e+00 4.068112e+00 4.389670e+00 4.304449e+00 4.339234e+00 3.643272e+00 3.669794e+00 3.988823e+00 3.857170e+00 3.752321e+00 3.866239e+00 3.072949e+00 3.923665e+00 3.909069e+00 3.891158e+00 3.876254e+00 3.872072e+00 3.999314e+00 4.333406e+00 4.071049e+00 4.040435e+00 4.361762e+00 4.278626e+00 4.325080e+00 3.625193e+00 3.651206e+00 3.962983e+00 3.834229e+00 3.741693e+00 3.847457e+00 3.403723e+00 4.361065e+00 4.363863e+00 4.346939e+00 4.325081e+00 4.278389e+00 4.458645e+00 5.015651e+00 4.517762e+00 4.494988e+00 4.946431e+00 4.767432e+00 4.886271e+00 4.029631e+00 4.029205e+00 4.426312e+00 4.193220e+00 4.092635e+00 4.252240e+00 3.099414e+00 3.953309e+00 3.945344e+00 3.927138e+00 3.913567e+00 3.912323e+00 4.038933e+00 4.377786e+00 4.105290e+00 4.084881e+00 4.394816e+00 4.318368e+00 4.368451e+00 3.683955e+00 3.717203e+00 3.988326e+00 3.839541e+00 3.734720e+00 3.887617e+00 3.051596e+00 3.893044e+00 3.881611e+00 3.863789e+00 3.848713e+00 3.843812e+00 3.971267e+00 4.304623e+00 4.038972e+00 4.017141e+00 4.320871e+00 4.246298e+00 4.293901e+00 3.618405e+00 3.647883e+00 3.924514e+00 3.780816e+00 3.680429e+00 3.821216e+00 3.279292e+00 4.209677e+00 4.163495e+00 4.167243e+00 4.143540e+00 4.143511e+00 4.273395e+00 4.632773e+00 4.389883e+00 4.332696e+00 4.662870e+00 4.547828e+00 4.632306e+00 3.839633e+00 3.868561e+00 4.218195e+00 4.053765e+00 3.937507e+00 4.118965e+00
 9.700292e+00 1.263779e+01 1.263984e+01 1.263779e+01 1.151088e+01 8.671965e+00 1.158471e+01 1.116486e+01 8.855558e+00 1.131564e+01 7.809976e+00 7.660594e+00 9.646904e+00 8.279394e+00 8.160807e+00 8.695898e+00 9.079008e+00 1.256509e+01 1.256715e+01 1.256509e+01 8.769747e+00 8.088602e+00 9.039787e+00 8.497831e+00 8.180745e+00 8.523454e+00 7.321589e+00 7.213403e+00 1.178304e+01 7.720296e+00 7.268090e+00 8.001216e+00 8.780326e+00 1.229601e+01 1.229806e+01 1.229601e+01 8.294262e+00 7.555990e+00 8.356902e+00 7.852841e+00 7.718175e+00 8.007270e+00 6.968278e+00 6.879730e+00 8.666297e+00 7.341066e+00 6.920168e+00 7.551179e+00 8.795976e+00 1.239948e+01 1.240154e+01 1.239948e+01 8.397734e+00 7.634256e+00 8.588986e+00 7.987276e+00 7.843055e+00 8.290323e+00 7.085489e+00 6.993918e+00 1.161742e+01 7.461303e+00 7.043625e+00 7.696178e+00 8.606532e+00 1.218285e+01 1.218491e+01 1.218285e+01 8.070105e+00 7.372525e+00 8.152815e+00 7.686112e+00 7.570083e+00 7.836895e+00 6.839084e+00 6.758358e+00 8.495820e+00 7.225924e+00 6.807946e+00 7.390495e+00 8.358628e+00 1.204156e+01 1.204362e+01 1.204156e+01 7.895011e+00 7.209503e+00 7.986063e+00 7.515303e+00 7.399798e+00 7.678231e+00 6.691994e+00 6.611893e+00 8.332233e+00 7.062791e+00 6.655877e+00 7.228262e+00 8.595468e+00 1.223723e+01 1.223929e+01 1.223723e+01 8.124487e+00 7.434830e+00 8.234546e+00 7.729877e+00 7.657468e+00 7.919184e+00 6.909190e+00 6.821550e+00 8.534681e+00 7.264437e+00 6.858019e+00 7.468707e+00 7.694744e+00 1.148431e+01 9.277546e+00 1.148431e+01 7.269495e+00 6.610682e+00 7.347363e+00 6.904204e+00 6.801571e+00 7.066381e+00 6.129853e+00 6.053629e+00 7.631110e+00 6.466693e+00 6.074529e+00 6.634958e+00 7.502944e+00 1.130798e+01 1.131004e+01 1.130798e+01 7.083846e+00 6.426160e+00 7.158242e+00 6.718564e+00 6.615442e+00 6.879171e+00 5.948816e+00 5.876384e+00 7.438225e+00 6.285729e+00 5.895423e+00 6.451523e+00 8.892800e+00 1.249630e+01 1.249836e+01 1.249630e+01 8.611977e+00 7.800032e+00 8.685809e+00 8.118399e+00 8.002404e+00 8.326506e+00 7.201406e+00 7.110545e+00 9.242020e+00 7.660528e+00 7.172310e+00 7.800510e+00 7.838716e+00 9.403158e+00 1.161404e+01 9.403158e+00 7.403217e+00 6.741750e+00 7.487007e+00 7.045777e+00 6.939491e+00 7.200326e+00 6.243188e+00 6.164463e+00 7.797645e+00 6.638118e+00 6.229046e+00 6.768915e+00 7.200624e+00 8.796515e+00 1.100740e+01 8.796515e+00 6.768425e+00 6.115514e+00 6.845422e+00 6.409605e+00 6.304705e+00 6.563536e+00 5.625078e+00 5.548484e+00 7.140150e+00 6.001193e+00 5.603409e+00 6.139998e+00 8.839403e+00 1.235508e+01 1.235714e+01 1.235508e+01 8.353339e+00 7.602182e+00 8.491062e+00 7.905197e+00 7.790587e+00 8.070209e+00 7.036090e+00 6.947110e+00 8.710864e+00 7.405016e+00 6.987212e+00 7.645061e+00
 7.465708e+00 1.170260e+01 9.535476e+00 6.119413e+00 5.871965e+00 6.095884e+00 5.890929e+00 5.877219e+00 5.924239e+00 5.730881e+00 5.708307e+00 6.399393e+00 5.860784e+00 5.682568e+00 5.845581e+00 7.109485e+00 1.143606e+01 1.147776e+01 5.838207e+00 5.591301e+00 5.806344e+00 5.608334e+00 5.596167e+00 5.642546e+00 5.456895e+00 5.433835e+00 6.133774e+00 5.578113e+00 5.408216e+00 5.565154e+00 7.317184e+00 9.345248e+00 1.159578e+01 5.971650e+00 5.721034e+00 5.939052e+00 5.734289e+00 5.719378e+00 5.767340e+00 5.576861e+00 5.554328e+00 6.264756e+00 5.699336e+00 5.529255e+00 5.686831e+00 7.103934e+00 1.142311e+01 1.146481e+01 5.827336e+00 5.580824e+00 5.799855e+00 5.594380e+00 5.581578e+00 5.629035e+00 5.442797e+00 5.419739e+00 6.130169e+00 5.564868e+00 5.395385e+00 5.550088e+00 7.153285e+00 1.144539e+01 1.148709e+01 5.855508e+00 5.605006e+00 5.823133e+00 5.618526e+00 5.605299e+00 5.654125e+00 5.465487e+00 5.442733e+00 6.138697e+00 5.588174e+00 5.417200e+00 5.574867e+00 7.088459e+00 9.160544e+00 1.141107e+01 5.770221e+00 5.522660e+00 5.736968e+00 5.539638e+00 5.525705e+00 5.574002e+00 5.388775e+00 5.364656e+00 6.047711e+00 5.507023e+00 5.340085e+00 5.497022e+00 7.818966e+00 1.194454e+01 1.198624e+01 6.411804e+00 6.137020e+00 6.377271e+00 6.160028e+00 6.137432e+00 6.191867e+00 5.983650e+00 5.960493e+00 6.736993e+00 6.116566e+00 5.931345e+00 6.109864e+00 1.071399e+01 1.212007e+01 1.216177e+01 6.658799e+00 6.337794e+00 6.580107e+00 6.360561e+00 6.348845e+00 6.397025e+00 6.168905e+00 6.144868e+00 6.944053e+00 6.321504e+00 6.117931e+00 6.316965e+00 7.756059e+00 1.188163e+01 1.192333e+01 6.344846e+00 6.065620e+00 6.311982e+00 6.082269e+00 6.072010e+00 6.127686e+00 5.917744e+00 5.893096e+00 6.655982e+00 6.050192e+00 5.866540e+00 6.036364e+00 1.091892e+01 1.232500e+01 1.236670e+01 7.026324e+00 6.601849e+00 6.937717e+00 6.602900e+00 6.600797e+00 6.764579e+00 6.404898e+00 6.383572e+00 7.393645e+00 6.572180e+00 6.346229e+00 6.575204e+00 1.089148e+01 1.229755e+01 1.233926e+01 7.028479e+00 6.584937e+00 6.883093e+00 6.595984e+00 6.566839e+00 6.678462e+00 6.371503e+00 6.344650e+00 7.247624e+00 6.533324e+00 6.310188e+00 6.569980e+00 1.095919e+01 1.236527e+01 1.240698e+01 7.134119e+00 6.739670e+00 6.977993e+00 6.729042e+00 6.656913e+00 6.752417e+00 6.444363e+00 6.431292e+00 7.630127e+00 6.634846e+00 6.400950e+00 6.666760e+00 1.102992e+01 1.243599e+01 1.247770e+01 7.715508e+00 6.844233e+00 7.302032e+00 7.000766e+00 6.794601e+00 6.919597e+00 6.555823e+00 6.551500e+00 7.964250e+00 6.752128e+00 6.491184e+00 6.895094e+00 1.090819e+01 1.231426e+01 1.235597e+01 6.991662e+00 6.580239e+00 6.899804e+00 6.631939e+00 6.585636e+00 6.701410e+00 6.392178e+00 6.364996e+00 7.382913e+00 6.540829e+00 6.334189e+00 6.597649e+00 1.102454e+01 1.243062e+01 1.247232e+01 9.918958e+00 6.870208e+00 7.296657e+00 7.120550e+00 6.840161e+00 6.958022e+00 6.540869e+00 6.526200e+00 1.016770e+01 6.765532e+00 6.479077e+00 6.957238e+00 8.382931e+00 1.226123e+01 1.230294e+01 6.887412e+00 6.545801e+00 6.825603e+00 6.547336e+00 6.516300e+00 6.605414e+00 6.325559e+00 6.298097e+00 7.526090e+00 6.483277e+00 6.273404e+00 6.502920e+00 1.097709e+01 1.238317e+01 1.242487e+01 7.399285e+00 6.740477e+00 7.056533e+00 6.771432e+00 6.721368e+00 6.835426e+00 6.473106e+00 6.442939e+00 1.012025e+01 6.668344e+00 6.421598e+00 6.798473e+00 1.099073e+01 1.239681e+01 1.243851e+01 7.412921e+00 6.856267e+00 7.384955e+00 6.795048e+00 6.705784e+00 6.849062e+00 6.494152e+00 6.464338e+00 1.013389e+01 6.685626e+00 6.441574e+00 6.729824e+00 8.111042e+00 1.218555e+01 1.222726e+01 6.753397e+00 6.423675e+00 6.718654e+00 6.486799e+00 6.412660e+00 6.480330e+00 6.244524e+00 6.215932e+00 7.047801e+00 6.378529e+00 6.188113e+00 6.399386e+00
 1.596583e+00 1.737885e+00 2.228822e+00 1.946283e+00 1.661677e+00 1.678022e+00 1.579241e+00 1.501742e+00 1.530777e+00 1.551849e+00 1.564456e+00 1.616050e+00 1.565607e+00 1.554466e+00 1.484291e+00 1.568157e+00 1.472662e+00 1.448686e+00 1.553804e+00 1.555705e+00 1.685426e+00 2.149692e+00 1.889783e+00 1.617063e+00 1.621865e+00 1.524160e+00 1.452611e+00 1.483935e+00 1.497921e+00 1.506933e+00 1.552393e+00 1.508650e+00 1.499925e+00 1.431772e+00 1.517011e+00 1.417125e+00 1.395972e+00 1.507340e+00 1.574161e+00 1.699928e+00 2.194949e+00 1.924424e+00 1.634612e+00 1.644409e+00 1.547481e+00 1.475414e+00 1.501971e+00 1.517758e+00 1.528884e+00 1.575786e+00 1.531772e+00 1.520934e+00 1.451455e+00 1.539038e+00 1.435940e+00 1.417464e+00 1.530094e+00 1.549839e+00 1.683097e+00 2.154142e+00 1.888839e+00 1.605162e+00 1.615463e+00 1.521973e+00 1.450562e+00 1.479001e+00 1.496849e+00 1.506456e+00 1.553739e+00 1.507481e+00 1.496127e+00 1.429559e+00 1.518442e+00 1.416057e+00 1.393624e+00 1.509218e+00 1.554513e+00 1.681137e+00 2.137469e+00 1.888575e+00 1.611679e+00 1.619193e+00 1.523046e+00 1.454082e+00 1.481817e+00 1.497681e+00 1.514216e+00 1.557987e+00 1.514252e+00 1.503167e+00 1.433051e+00 1.518653e+00 1.419681e+00 1.399606e+00 1.508556e+00 1.545055e+00 1.676116e+00 2.132961e+00 1.879097e+00 1.601039e+00 1.608239e+00 1.511838e+00 1.441034e+00 1.471840e+00 1.486366e+00 1.498204e+00 1.543541e+00 1.499333e+00 1.487974e+00 1.421841e+00 1.509996e+00 1.407442e+00 1.386050e+00 1.495380e+00 1.683406e+00 1.825907e+00 2.340061e+00 2.052394e+00 1.756610e+00 1.747200e+00 1.656214e+00 1.572502e+00 1.600939e+00 1.619126e+00 1.634690e+00 1.681393e+00 1.639192e+00 1.619238e+00 1.545569e+00 1.645876e+00 1.534409e+00 1.513398e+00 1.631469e+00 1.797528e+00 1.917156e+00 2.490163e+00 2.125593e+00 1.850032e+00 1.837056e+00 1.730116e+00 1.659663e+00 1.696748e+00 1.692166e+00 1.714621e+00 1.771191e+00 1.724198e+00 1.696536e+00 1.625064e+00 1.733467e+00 1.613568e+00 1.589149e+00 1.713222e+00 1.659887e+00 1.795800e+00 2.300066e+00 2.004481e+00 1.726780e+00 1.737238e+00 1.640838e+00 1.548555e+00 1.581841e+00 1.603575e+00 1.612429e+00 1.661190e+00 1.615965e+00 1.602227e+00 1.522033e+00 1.622649e+00 1.513548e+00 1.490761e+00 1.608164e+00 1.986658e+00 2.110719e+00 2.711055e+00 2.395674e+00 2.070379e+00 2.090454e+00 1.950587e+00 1.840954e+00 1.894537e+00 1.921016e+00 1.915961e+00 2.004540e+00 1.941778e+00 1.917438e+00 1.807832e+00 1.933625e+00 1.804388e+00 1.774846e+00 1.935769e+00 1.978257e+00 2.121521e+00 2.627160e+00 2.307984e+00 2.028896e+00 2.003625e+00 1.908655e+00 1.809276e+00 1.846633e+00 1.849858e+00 1.903695e+00 1.925618e+00 1.889194e+00 1.877430e+00 1.790766e+00 1.903258e+00 1.759444e+00 1.735027e+00 1.862720e+00 2.135978e+00 2.209450e+00 3.053806e+00 2.453236e+00 2.140955e+00 2.141240e+00 2.018516e+00 1.921994e+00 1.974317e+00 2.007333e+00 2.008959e+00 2.084440e+00 1.979477e+00 1.977688e+00 1.893793e+00 2.025446e+00 1.869509e+00 1.853955e+00 2.036781e+00 2.344532e+00 2.635487e+00 3.113071e+00 2.813828e+00 2.485408e+00 2.655552e+00 2.318828e+00 2.190604e+00 2.224402e+00 2.295319e+00 2.208435e+00 2.406072e+00 2.268374e+00 2.282734e+00 2.111503e+00 2.233811e+00 2.096385e+00 2.061417e+00 2.304010e+00 1.996067e+00 2.113154e+00 2.668901e+00 2.473355e+00 2.086356e+00 2.102389e+00 1.941301e+00 1.827086e+00 1.886794e+00 1.878037e+00 1.903405e+00 1.975001e+00 1.900489e+00 1.902313e+00 1.799271e+00 1.916042e+00 1.784392e+00 1.748249e+00 1.911647e+00 2.384622e+00 2.421207e+00 3.478029e+00 2.793277e+00 2.326268e+00 2.471920e+00 2.225434e+00 2.178175e+00 2.203852e+00 2.247587e+00 2.182901e+00 2.310372e+00 2.200341e+00 2.190837e+00 2.101912e+00 2.244528e+00 2.094165e+00 2.054353e+00 2.344100e+00 1.889647e+00 2.052109e+00 2.594259e+00 2.317897e+00 1.960556e+00 1.973995e+00 1.863944e+00 1.761213e+00 1.798330e+00 1.825702e+00 1.852694e+00 1.875814e+00 1.856293e+00 1.838266e+00 1.746515e+00 1.830036e+00 1.720502e+00 1.688390e+00 1.829820e+00 2.232795e+00 2.307821e+00 3.086732e+00 2.471652e+00 2.232215e+00 2.253786e+00 2.097539e+00 1.981567e+00 2.003973e+00 2.035896e+00 2.059989e+00 2.100012e+00 2.039363e+00 2.037821e+00 1.940839e+00 2.092142e+00 1.899774e+00 1.880123e+00 2.069707e+00 2.152724e+00 2.516522e+00 2.920006e+00 2.694863e+00 2.203363e+00 2.373506e+00 2.088886e+00 2.004672e+00 2.071138e+00 2.065378e+00 2.094821e+00 2.115490e+00 2.090810e+00 2.081306e+00 1.992539e+00 2.102844e+00 1.949951e+00 1.931575e+00 2.127722e+00 1.817527e+00 1.950000e+00 2.523007e+00 2.232671e+00 1.884810e+00 1.893879e+00 1.773530e+00 1.699477e+00 1.748154e+00 1.764263e+00 1.753276e+00 1.815687e+00 1.754615e+00 1.757944e+00 1.675168e+00 1.760522e+00 1.659921e+00 1.630620e+00 1.761604e+00
 5.947473e+00 5.876708e+00 5.657796e+00 5.715416e+00 5.648174e+00 5.922202e+00 5.939306e+00 6.237944e+00 1.158685e+01 9.211123e+00 1.166252e+01 5.629159e+00 5.598733e+00 5.387653e+00 5.438614e+00 5.374706e+00 5.639620e+00 5.662055e+00 5.978108e+00 1.132032e+01 1.115341e+01 1.139598e+01 5.749400e+00 5.732551e+00 5.505598e+00 5.559882e+00 5.496552e+00 5.771943e+00 5.777990e+00 6.098674e+00 9.229505e+00 9.062599e+00 9.305172e+00 5.613884e+00 5.587633e+00 5.370380e+00 5.426789e+00 5.364331e+00 5.633080e+00 5.637082e+00 5.948488e+00 9.098540e+00 8.931634e+00 1.138303e+01 5.634981e+00 5.609526e+00 5.393795e+00 5.451017e+00 5.385794e+00 5.659562e+00 5.660517e+00 5.981246e+00 8.857418e+00 8.568405e+00 1.140531e+01 5.557448e+00 5.526827e+00 5.315817e+00 5.372431e+00 5.309494e+00 5.578600e+00 5.579412e+00 5.897062e+00 9.044802e+00 8.492387e+00 9.120469e+00 6.179790e+00 6.161084e+00 5.907944e+00 5.967377e+00 5.898008e+00 6.191687e+00 6.199675e+00 6.555977e+00 1.182879e+01 1.166189e+01 1.190446e+01 6.371332e+00 6.365288e+00 6.095528e+00 6.154615e+00 6.082466e+00 6.390562e+00 6.402007e+00 6.821340e+00 1.200432e+01 9.628593e+00 1.207999e+01 6.116447e+00 6.078058e+00 5.841745e+00 5.904223e+00 5.832181e+00 6.127948e+00 6.130509e+00 6.472545e+00 1.176589e+01 1.159898e+01 1.184155e+01 6.699628e+00 6.688284e+00 6.321909e+00 6.398531e+00 6.307470e+00 6.651565e+00 6.692956e+00 7.060111e+00 1.220925e+01 1.204235e+01 1.228492e+01 6.640829e+00 6.590919e+00 6.291799e+00 6.359322e+00 6.277028e+00 6.624123e+00 6.613417e+00 7.226398e+00 1.218181e+01 1.201490e+01 1.225748e+01 6.819523e+00 6.687391e+00 6.374541e+00 6.442558e+00 6.359086e+00 6.735739e+00 6.720905e+00 7.243056e+00 1.224953e+01 1.208262e+01 1.232520e+01 6.907084e+00 6.864725e+00 6.468575e+00 6.573293e+00 6.456809e+00 6.920273e+00 7.038724e+00 7.275855e+00 1.232025e+01 1.215334e+01 1.018709e+01 6.653439e+00 6.620412e+00 6.312932e+00 6.383970e+00 6.293257e+00 6.655669e+00 6.669898e+00 7.124530e+00 1.219852e+01 1.203161e+01 1.227419e+01 6.901709e+00 6.859350e+00 6.456905e+00 6.556057e+00 6.450881e+00 6.870875e+00 6.995427e+00 7.555668e+00 1.231487e+01 1.214797e+01 1.239054e+01 6.613529e+00 6.551783e+00 6.252342e+00 6.313818e+00 6.231911e+00 6.566301e+00 6.644185e+00 7.047569e+00 1.214549e+01 1.197859e+01 1.222116e+01 6.771978e+00 6.692964e+00 6.385536e+00 6.490998e+00 6.383918e+00 6.823430e+00 6.894453e+00 7.771624e+00 1.226743e+01 1.210052e+01 1.234309e+01 6.802706e+00 6.702954e+00 6.412099e+00 6.496809e+00 6.402320e+00 6.791404e+00 6.856870e+00 7.785260e+00 1.228106e+01 1.211416e+01 1.235673e+01 6.475693e+00 6.427509e+00 6.165476e+00 6.226926e+00 6.151401e+00 6.482482e+00 6.534090e+00 6.920668e+00 1.206981e+01 1.190290e+01 1.214548e+01
 1.994439e+00 2.517887e+00 3.108110e+00 2.870484e+00 2.446773e+00 2.268939e+00 2.383187e+00 2.196508e+00 2.062736e+00 2.206124e+00 2.195749e+00 2.184102e+00 2.241310e+00 1.925658e+00 1.902194e+00 2.124020e+00 1.956035e+00 1.922740e+00 2.123081e+00 1.898873e+00 2.458968e+00 3.033917e+00 2.770752e+00 2.372906e+00 2.189999e+00 2.296024e+00 2.119228e+00 1.988607e+00 2.126298e+00 2.110065e+00 2.103334e+00 2.164811e+00 1.860181e+00 1.837732e+00 2.049480e+00 1.888369e+00 1.857256e+00 2.047239e+00 1.924677e+00 2.483934e+00 3.057213e+00 2.806933e+00 2.417210e+00 2.211169e+00 2.342036e+00 2.154269e+00 2.014568e+00 2.158349e+00 2.136284e+00 2.135096e+00 2.191049e+00 1.886686e+00 1.865907e+00 2.078461e+00 1.918067e+00 1.885559e+00 2.073503e+00 1.896730e+00 2.454995e+00 3.018425e+00 2.759857e+00 2.375680e+00 2.178796e+00 2.304856e+00 2.126595e+00 1.980493e+00 2.126562e+00 2.104791e+00 2.100962e+00 2.157220e+00 1.857131e+00 1.834892e+00 2.041031e+00 1.886331e+00 1.855402e+00 2.041825e+00 1.899760e+00 2.469833e+00 3.026626e+00 2.751746e+00 2.376829e+00 2.182897e+00 2.313427e+00 2.122423e+00 1.984595e+00 2.134638e+00 2.108741e+00 2.108325e+00 2.166773e+00 1.861688e+00 1.841445e+00 2.041972e+00 1.891960e+00 1.862422e+00 2.042086e+00 1.885127e+00 2.453267e+00 3.008921e+00 2.768945e+00 2.369394e+00 2.171927e+00 2.287929e+00 2.116456e+00 1.970482e+00 2.116034e+00 2.093400e+00 2.087747e+00 2.143900e+00 1.845557e+00 1.824282e+00 2.027449e+00 1.874601e+00 1.843250e+00 2.028750e+00 2.061079e+00 2.685875e+00 3.309157e+00 2.958605e+00 2.581329e+00 2.353323e+00 2.510480e+00 2.298630e+00 2.159970e+00 2.309111e+00 2.285099e+00 2.293352e+00 2.343513e+00 2.021149e+00 1.998175e+00 2.226799e+00 2.047307e+00 2.017546e+00 2.213569e+00 2.159601e+00 2.810933e+00 3.424376e+00 3.089543e+00 2.690903e+00 2.517588e+00 2.641304e+00 2.437531e+00 2.267554e+00 2.427811e+00 2.403962e+00 2.399930e+00 2.461090e+00 2.128644e+00 2.106733e+00 2.330516e+00 2.163061e+00 2.125633e+00 2.338978e+00 2.030360e+00 2.630243e+00 3.248387e+00 2.966073e+00 2.549887e+00 2.335424e+00 2.463511e+00 2.283944e+00 2.124804e+00 2.289761e+00 2.260406e+00 2.253478e+00 2.333535e+00 1.987937e+00 1.966586e+00 2.184043e+00 2.023130e+00 1.991088e+00 2.196658e+00 2.428582e+00 3.193930e+00 3.959078e+00 3.457021e+00 3.018896e+00 2.744225e+00 2.945016e+00 2.690121e+00 2.523058e+00 2.793966e+00 2.705652e+00 2.726990e+00 2.770375e+00 2.393562e+00 2.354067e+00 2.628440e+00 2.429641e+00 2.380388e+00 2.649733e+00 2.371489e+00 3.119456e+00 6.386428e+00 3.697332e+00 2.961346e+00 2.724959e+00 2.854477e+00 2.652340e+00 2.475358e+00 2.669657e+00 2.631712e+00 2.628920e+00 2.747793e+00 2.341994e+00 2.309189e+00 2.543792e+00 2.382504e+00 2.326101e+00 2.543119e+00 2.511131e+00 3.278341e+00 4.306891e+00 3.630413e+00 3.154526e+00 2.902868e+00 3.073448e+00 2.793954e+00 2.656871e+00 2.825938e+00 2.821591e+00 2.869734e+00 2.995046e+00 2.491860e+00 2.450893e+00 2.740167e+00 2.521610e+00 2.503366e+00 2.708531e+00 2.794184e+00 3.822937e+00 4.302896e+00 4.349429e+00 3.505382e+00 3.227468e+00 3.569334e+00 3.220615e+00 3.000490e+00 3.225606e+00 3.163284e+00 3.143651e+00 3.373031e+00 2.823400e+00 2.762880e+00 3.127907e+00 2.869971e+00 2.782666e+00 3.033200e+00 2.390298e+00 3.046790e+00 3.940549e+00 3.723681e+00 2.976503e+00 2.809908e+00 2.970509e+00 2.749275e+00 2.497770e+00 2.716762e+00 2.682140e+00 2.708461e+00 2.729508e+00 2.366835e+00 2.332063e+00 2.617874e+00 2.418670e+00 2.359895e+00 2.595765e+00 2.759523e+00 3.671991e+00 6.746285e+00 3.935082e+00 3.409025e+00 3.181790e+00 3.323886e+00 3.103954e+00 2.937182e+00 3.121617e+00 3.117605e+00 3.087631e+00 3.181814e+00 2.804202e+00 2.775681e+00 3.035177e+00 2.811912e+00 2.797768e+00 2.996241e+00 2.315077e+00 2.971570e+00 3.526612e+00 3.401193e+00 2.866813e+00 2.620378e+00 2.798828e+00 2.599821e+00 2.433881e+00 2.612321e+00 2.562978e+00 2.587144e+00 2.683401e+00 2.271324e+00 2.253276e+00 2.512758e+00 2.311938e+00 2.275718e+00 2.492382e+00 2.550799e+00 3.326207e+00 3.969248e+00 3.627219e+00 3.151173e+00 2.960714e+00 3.089965e+00 2.921252e+00 2.694910e+00 2.915051e+00 2.886550e+00 2.893737e+00 2.955090e+00 2.554362e+00 2.526172e+00 2.788034e+00 2.608919e+00 2.551232e+00 2.813538e+00 2.596459e+00 3.457773e+00 4.011832e+00 3.669803e+00 3.268907e+00 3.078381e+00 3.275217e+00 2.976508e+00 2.726466e+00 3.086246e+00 2.891629e+00 2.936320e+00 3.041695e+00 2.587636e+00 2.559807e+00 2.856795e+00 2.701014e+00 2.644530e+00 2.841947e+00 2.215670e+00 2.822166e+00 3.413102e+00 3.286471e+00 2.783236e+00 2.545747e+00 2.675611e+00 2.483233e+00 2.324410e+00 2.480086e+00 2.499663e+00 2.476601e+00 2.553408e+00 2.192152e+00 2.159828e+00 2.412718e+00 2.228211e+00 2.185163e+00 2.402736e+00
 5.922709e+00 7.943440e+00 8.070184e+00 7.123775e+00 4.739691e+00 4.581753e+00 4.707775e+00 4.601163e+00 4.591363e+00 4.626852e+00 4.517578e+00 4.513173e+00 4.873662e+00 4.607518e+00 4.490061e+00 4.576059e+00 5.611489e+00 9.912393e+00 7.830312e+00 6.883902e+00 4.495499e+00 4.331264e+00 4.453905e+00 4.349729e+00 4.339916e+00 4.374441e+00 4.265648e+00 4.260445e+00 4.619063e+00 4.356320e+00 4.240077e+00 4.326750e+00 5.685276e+00 7.416965e+00 7.665817e+00 6.982809e+00 4.604686e+00 4.433431e+00 4.564713e+00 4.455813e+00 4.443732e+00 4.475627e+00 4.367447e+00 4.363981e+00 4.725174e+00 4.463864e+00 4.342941e+00 4.427362e+00 5.576103e+00 7.429899e+00 1.002887e+01 6.710554e+00 4.486963e+00 4.319090e+00 4.442111e+00 4.338327e+00 4.331005e+00 4.365011e+00 4.255028e+00 4.251032e+00 4.605270e+00 4.346001e+00 4.229162e+00 4.313863e+00 5.639365e+00 7.711031e+00 1.004660e+01 6.728285e+00 4.502072e+00 4.337892e+00 4.463022e+00 4.355713e+00 4.347613e+00 4.380463e+00 4.273452e+00 4.269874e+00 4.625116e+00 4.365434e+00 4.248249e+00 4.333600e+00 5.565960e+00 7.388400e+00 9.987371e+00 6.706977e+00 4.441434e+00 4.278034e+00 4.398481e+00 4.292342e+00 4.285217e+00 4.319595e+00 4.211963e+00 4.207377e+00 4.561575e+00 4.301916e+00 4.187020e+00 4.272514e+00 6.477618e+00 8.230519e+00 1.056609e+01 1.000519e+01 5.057415e+00 4.884548e+00 5.014595e+00 4.902471e+00 4.892656e+00 4.931520e+00 4.817490e+00 4.812232e+00 5.196272e+00 4.914397e+00 4.786905e+00 4.885582e+00 6.633281e+00 8.511343e+00 8.638088e+00 1.028601e+01 5.364184e+00 5.184486e+00 5.325235e+00 5.203429e+00 5.198388e+00 5.240111e+00 5.112681e+00 5.108488e+00 5.510036e+00 5.213812e+00 5.081289e+00 5.178329e+00 6.269020e+00 1.035591e+01 1.048265e+01 9.921752e+00 4.970932e+00 4.796704e+00 4.935035e+00 4.815406e+00 4.810127e+00 4.846585e+00 4.731685e+00 4.721489e+00 5.107251e+00 4.821379e+00 4.699548e+00 4.789411e+00 7.162466e+00 1.119829e+01 1.132504e+01 1.076414e+01 5.896673e+00 5.708478e+00 5.903451e+00 5.740711e+00 5.714318e+00 5.766481e+00 5.628074e+00 5.623189e+00 6.063571e+00 5.735235e+00 5.593783e+00 5.710859e+00 7.158120e+00 1.111985e+01 1.124659e+01 1.068569e+01 5.835562e+00 5.618970e+00 5.801550e+00 5.640010e+00 5.616233e+00 5.686170e+00 5.541525e+00 5.535173e+00 6.019594e+00 5.656788e+00 5.514840e+00 5.605852e+00 7.748749e+00 1.132497e+01 1.145171e+01 1.089081e+01 6.036820e+00 5.859131e+00 6.019791e+00 5.886318e+00 5.886818e+00 5.940888e+00 5.784315e+00 5.759127e+00 6.177232e+00 5.881951e+00 5.722518e+00 5.859008e+00 7.750493e+00 1.159011e+01 9.508033e+00 1.115596e+01 6.363582e+00 6.182072e+00 6.403734e+00 6.229460e+00 6.195709e+00 6.251565e+00 6.074628e+00 6.046700e+00 6.528234e+00 6.236420e+00 6.059513e+00 6.247485e+00 7.327300e+00 1.116692e+01 1.129366e+01 1.073276e+01 5.882635e+00 5.673483e+00 5.822828e+00 5.695550e+00 5.684151e+00 5.719006e+00 5.594663e+00 5.580216e+00 6.090531e+00 5.699925e+00 5.563943e+00 5.689100e+00 1.020024e+01 1.156763e+01 1.169437e+01 1.113347e+01 6.415262e+00 6.137622e+00 6.349900e+00 6.206976e+00 6.132435e+00 6.237203e+00 6.052144e+00 6.027216e+00 6.542460e+00 6.264872e+00 6.023133e+00 6.137106e+00 7.062573e+00 1.102430e+01 1.115105e+01 8.381319e+00 5.704580e+00 5.513907e+00 5.662371e+00 5.554281e+00 5.524572e+00 5.565481e+00 5.435135e+00 5.431345e+00 5.935240e+00 5.558580e+00 5.404915e+00 5.503174e+00 1.001898e+01 1.138637e+01 1.151311e+01 1.095221e+01 6.131304e+00 5.937116e+00 6.076536e+00 5.955792e+00 5.937689e+00 6.047821e+00 5.841665e+00 5.818823e+00 6.324490e+00 5.975535e+00 5.800520e+00 5.916154e+00 7.595925e+00 1.143554e+01 1.156229e+01 8.529162e+00 6.159723e+00 5.981036e+00 6.152705e+00 6.025259e+00 6.030806e+00 6.060484e+00 5.899324e+00 5.913607e+00 6.325313e+00 6.014884e+00 5.852281e+00 5.967416e+00 6.814071e+00 1.084990e+01 8.767817e+00 8.206917e+00 5.513274e+00 5.328302e+00 5.473257e+00 5.346503e+00 5.347791e+00 5.371770e+00 5.253319e+00 5.239493e+00 5.655606e+00 5.352273e+00 5.220332e+00 5.317727e+00
 1.169391e+00 1.175230e+00 1.212511e+00 1.183773e+00 1.195575e+00 1.177220e+00 1.271446e+00 1.342758e+00 1.278080e+00 1.452552e+00 1.438374e+00 1.477353e+00 1.602438e+00 1.432431e+00 1.527908e+00 1.359077e+00 1.477586e+00 1.512443e+00 1.347312e+00 1.139703e+00 1.130977e+00 1.168869e+00 1.139842e+00 1.155285e+00 1.133363e+00 1.229478e+00 1.298022e+00 1.229570e+00 1.403050e+00 1.388743e+00 1.433790e+00 1.560035e+00 1.383779e+00 1.487563e+00 1.311161e+00 1.430136e+00 1.465755e+00 1.304651e+00 1.154609e+00 1.148063e+00 1.181328e+00 1.155902e+00 1.167988e+00 1.147704e+00 1.247816e+00 1.319638e+00 1.247384e+00 1.421736e+00 1.412541e+00 1.456824e+00 1.584167e+00 1.408564e+00 1.511007e+00 1.332911e+00 1.453916e+00 1.486067e+00 1.324241e+00 1.136975e+00 1.132856e+00 1.166124e+00 1.136079e+00 1.149835e+00 1.129833e+00 1.229795e+00 1.297892e+00 1.225786e+00 1.403907e+00 1.389294e+00 1.432141e+00 1.560799e+00 1.388375e+00 1.483944e+00 1.314207e+00 1.428025e+00 1.467628e+00 1.304240e+00 1.139574e+00 1.133495e+00 1.169354e+00 1.138407e+00 1.151897e+00 1.133713e+00 1.231199e+00 1.303142e+00 1.228707e+00 1.408837e+00 1.395082e+00 1.436184e+00 1.559509e+00 1.398671e+00 1.495266e+00 1.319739e+00 1.429314e+00 1.467467e+00 1.307519e+00 1.131396e+00 1.124879e+00 1.162417e+00 1.130316e+00 1.145379e+00 1.123455e+00 1.220060e+00 1.291191e+00 1.217769e+00 1.393341e+00 1.379438e+00 1.427290e+00 1.543729e+00 1.380268e+00 1.476001e+00 1.305518e+00 1.417921e+00 1.455519e+00 1.296395e+00 1.232312e+00 1.222603e+00 1.258270e+00 1.232400e+00 1.246071e+00 1.224685e+00 1.333058e+00 1.408354e+00 1.328974e+00 1.526549e+00 1.502444e+00 1.548699e+00 1.691001e+00 1.504314e+00 1.623705e+00 1.421270e+00 1.544757e+00 1.596534e+00 1.413705e+00 1.300314e+00 1.284816e+00 1.321299e+00 1.291100e+00 1.310165e+00 1.281953e+00 1.386464e+00 1.508925e+00 1.384473e+00 1.612859e+00 1.590695e+00 1.654253e+00 1.802639e+00 1.592586e+00 1.694814e+00 1.514237e+00 1.658441e+00 1.676349e+00 1.476760e+00 1.213868e+00 1.209146e+00 1.248812e+00 1.213720e+00 1.230743e+00 1.206662e+00 1.310456e+00 1.384018e+00 1.315599e+00 1.493487e+00 1.499001e+00 1.532952e+00 1.653184e+00 1.476699e+00 1.581841e+00 1.398923e+00 1.530044e+00 1.572210e+00 1.407551e+00 1.454671e+00 1.432880e+00 1.477076e+00 1.449220e+00 1.456217e+00 1.438256e+00 1.570766e+00 1.671632e+00 1.552382e+00 1.790782e+00 1.780429e+00 1.832860e+00 2.059032e+00 1.850735e+00 1.937123e+00 1.684548e+00 1.807656e+00 1.861334e+00 1.643001e+00 1.421637e+00 1.409324e+00 1.447764e+00 1.409206e+00 1.429710e+00 1.405059e+00 1.516955e+00 1.631955e+00 1.553030e+00 1.738974e+00 1.782225e+00 1.748550e+00 1.927344e+00 1.709101e+00 1.914428e+00 1.637775e+00 1.864581e+00 1.816343e+00 1.633089e+00 1.516569e+00 1.504641e+00 1.527986e+00 1.503882e+00 1.535493e+00 1.494054e+00 1.625468e+00 1.725103e+00 1.621816e+00 1.879580e+00 1.913249e+00 1.884967e+00 2.102168e+00 1.855498e+00 1.953077e+00 1.732668e+00 2.020650e+00 1.904470e+00 1.741885e+00 1.677046e+00 1.675155e+00 1.765698e+00 1.677637e+00 1.733688e+00 1.666478e+00 1.834586e+00 1.990570e+00 1.852991e+00 2.029388e+00 2.123782e+00 2.198615e+00 2.357882e+00 2.091647e+00 2.756222e+00 2.003487e+00 2.246767e+00 2.278148e+00 1.995350e+00 1.430119e+00 1.424372e+00 1.474070e+00 1.431631e+00 1.454457e+00 1.425976e+00 1.536458e+00 1.631787e+00 1.549021e+00 1.796913e+00 1.737270e+00 1.807951e+00 1.989002e+00 1.726269e+00 1.927734e+00 1.704273e+00 1.798267e+00 1.894758e+00 1.672006e+00 1.639994e+00 1.627812e+00 1.731275e+00 1.682284e+00 1.730047e+00 1.676629e+00 1.837892e+00 2.028454e+00 1.796100e+00 2.028253e+00 2.271219e+00 2.091521e+00 2.291178e+00 2.105600e+00 2.229909e+00 2.041371e+00 2.231122e+00 2.262504e+00 1.928486e+00 1.377328e+00 1.367335e+00 1.410944e+00 1.386169e+00 1.411023e+00 1.369882e+00 1.480885e+00 1.567639e+00 1.498062e+00 1.719413e+00 1.704076e+00 1.736331e+00 1.987861e+00 1.692519e+00 1.792909e+00 1.609960e+00 1.767193e+00 1.791798e+00 1.582876e+00 1.518835e+00 1.542500e+00 1.593744e+00 1.534829e+00 1.567027e+00 1.522976e+00 1.641340e+00 1.755618e+00 1.668002e+00 1.904330e+00 1.906649e+00 1.958070e+00 2.441704e+00 1.880248e+00 2.041718e+00 1.839882e+00 2.045400e+00 2.047184e+00 1.807882e+00 1.584056e+00 1.569140e+00 1.593599e+00 1.574578e+00 1.572763e+00 1.562408e+00 1.695122e+00 1.815334e+00 1.699233e+00 1.856750e+00 1.943370e+00 1.997122e+00 2.341808e+00 1.902459e+00 2.280539e+00 1.893444e+00 2.105533e+00 2.025595e+00 1.820114e+00 1.332884e+00 1.316466e+00 1.361137e+00 1.327377e+00 1.340550e+00 1.320879e+00 1.434433e+00 1.525724e+00 1.437790e+00 1.634695e+00 1.617269e+00 1.698080e+00 1.827043e+00 1.624372e+00 1.760009e+00 1.527594e+00 1.660913e+00 1.753547e+00 1.519457e+00
 1.148326e+01 1.141995e+01 6.919230e+00 6.134193e+00 6.227480e+00 5.989299e+00 5.888032e+00 6.045852e+00 5.720351e+00 5.698103e+00 6.464884e+00 5.752000e+00 5.651196e+00 6.224674e+00 9.007897e+00 8.944584e+00 6.597676e+00 5.844013e+00 5.940338e+00 5.701965e+00 5.608771e+00 5.751126e+00 5.446908e+00 5.424558e+00 6.120337e+00 5.474055e+00 5.378241e+00 5.931715e+00 1.133474e+01 9.062599e+00 6.764941e+00 5.970058e+00 6.068754e+00 5.825847e+00 5.731538e+00 5.879375e+00 5.567549e+00 5.545615e+00 6.242665e+00 5.595638e+00 5.499411e+00 6.053673e+00 8.994947e+00 8.546125e+00 6.645979e+00 5.827087e+00 5.928344e+00 5.685086e+00 5.592961e+00 5.739429e+00 5.432741e+00 5.411119e+00 6.112620e+00 5.461218e+00 5.365497e+00 5.918765e+00 8.753825e+00 8.690512e+00 6.650904e+00 5.852441e+00 5.948738e+00 5.713560e+00 5.618894e+00 5.765055e+00 5.456171e+00 5.434228e+00 6.139837e+00 5.482922e+00 5.387821e+00 5.936303e+00 1.115003e+01 8.877896e+00 6.519178e+00 5.772058e+00 5.870939e+00 5.632706e+00 5.537353e+00 5.682919e+00 5.377803e+00 5.355701e+00 6.054475e+00 5.406111e+00 5.310615e+00 5.856173e+00 1.172520e+01 1.166189e+01 7.247026e+00 6.425678e+00 6.490729e+00 6.248781e+00 6.151325e+00 6.298361e+00 5.975741e+00 5.951904e+00 6.714785e+00 6.007510e+00 5.900888e+00 6.498675e+00 9.428504e+00 9.628593e+00 7.459267e+00 6.619802e+00 6.722132e+00 6.439562e+00 6.353100e+00 6.515460e+00 6.167344e+00 6.142239e+00 6.890317e+00 6.192601e+00 6.087192e+00 6.689476e+00 9.453468e+00 1.159898e+01 7.169610e+00 6.317265e+00 6.432121e+00 6.180634e+00 6.079033e+00 6.226854e+00 5.910151e+00 5.884632e+00 6.660898e+00 5.938199e+00 5.836914e+00 6.419667e+00 1.210566e+01 1.204235e+01 8.002912e+00 6.877057e+00 7.045999e+00 6.753911e+00 6.623492e+00 6.773523e+00 6.406910e+00 6.369450e+00 7.581648e+00 6.431393e+00 6.318693e+00 7.010662e+00 9.869392e+00 1.201490e+01 7.853363e+00 6.878148e+00 6.970204e+00 6.659643e+00 6.593234e+00 6.738118e+00 6.370401e+00 6.338259e+00 7.151598e+00 6.404513e+00 6.285317e+00 6.983220e+00 1.214593e+01 1.208262e+01 8.306589e+00 6.988679e+00 7.122984e+00 6.814598e+00 6.673100e+00 6.802189e+00 6.477634e+00 6.422190e+00 7.336735e+00 6.476435e+00 6.370601e+00 7.114829e+00 1.221666e+01 1.215334e+01 8.377310e+00 7.059400e+00 7.217636e+00 6.923582e+00 6.831482e+00 7.123655e+00 6.568974e+00 6.528909e+00 7.570537e+00 6.605225e+00 6.480546e+00 7.239078e+00 1.209493e+01 1.203161e+01 7.992180e+00 6.879339e+00 6.996894e+00 6.732062e+00 6.579140e+00 6.767154e+00 6.391571e+00 6.360304e+00 7.232199e+00 6.419029e+00 6.306962e+00 6.978760e+00 1.221128e+01 9.939142e+00 8.371934e+00 7.105244e+00 7.241857e+00 6.859531e+00 6.784861e+00 7.080358e+00 6.556757e+00 6.535739e+00 7.491061e+00 6.612735e+00 6.463415e+00 7.180174e+00 1.204190e+01 1.197859e+01 7.817043e+00 6.826309e+00 6.924914e+00 6.625493e+00 6.511585e+00 6.688325e+00 6.329812e+00 6.299864e+00 7.115278e+00 6.350978e+00 6.242684e+00 6.974083e+00 1.216383e+01 1.210052e+01 8.324488e+00 6.963765e+00 7.076992e+00 6.775357e+00 6.725412e+00 6.856817e+00 6.487905e+00 6.455717e+00 7.249886e+00 6.516028e+00 6.396003e+00 7.156659e+00 1.217747e+01 1.211416e+01 8.074723e+00 7.007543e+00 7.134650e+00 6.838735e+00 6.711732e+00 6.890865e+00 6.506850e+00 6.465238e+00 7.457252e+00 6.548502e+00 6.415402e+00 7.170296e+00 1.196622e+01 1.190290e+01 7.578280e+00 6.758026e+00 6.809582e+00 6.522853e+00 6.419331e+00 6.594544e+00 6.238854e+00 6.209140e+00 7.001334e+00 6.269365e+00 6.159316e+00 6.841077e+00
 1.533630e+00 1.674054e+00 1.956340e+00 1.846733e+00 1.668274e+00 1.588595e+00 1.565379e+00 1.577903e+00 1.508215e+00 1.556292e+00 1.548366e+00 1.533704e+00 1.552704e+00 1.385859e+00 1.310306e+00 1.478640e+00 1.294839e+00 1.277087e+00 1.566481e+00 1.466511e+00 1.616997e+00 1.884075e+00 1.790210e+00 1.604656e+00 1.528262e+00 1.510462e+00 1.518856e+00 1.453348e+00 1.493849e+00 1.488443e+00 1.480353e+00 1.496051e+00 1.337709e+00 1.269268e+00 1.425852e+00 1.253941e+00 1.237746e+00 1.505648e+00 1.488708e+00 1.636659e+00 1.919160e+00 1.812377e+00 1.634134e+00 1.550772e+00 1.541225e+00 1.538797e+00 1.472081e+00 1.516167e+00 1.511077e+00 1.503675e+00 1.520879e+00 1.354714e+00 1.285690e+00 1.444953e+00 1.269963e+00 1.255560e+00 1.525940e+00 1.463086e+00 1.610980e+00 1.894638e+00 1.793086e+00 1.610146e+00 1.526188e+00 1.510646e+00 1.515560e+00 1.446080e+00 1.492579e+00 1.486129e+00 1.482433e+00 1.497971e+00 1.335641e+00 1.266833e+00 1.420504e+00 1.251530e+00 1.236114e+00 1.505317e+00 1.469386e+00 1.614163e+00 1.895241e+00 1.796831e+00 1.611469e+00 1.530691e+00 1.510935e+00 1.526690e+00 1.455602e+00 1.497823e+00 1.485808e+00 1.482473e+00 1.501310e+00 1.340811e+00 1.271711e+00 1.424064e+00 1.253543e+00 1.238557e+00 1.504132e+00 1.457364e+00 1.605868e+00 1.885459e+00 1.776426e+00 1.606568e+00 1.516488e+00 1.503169e+00 1.507782e+00 1.440376e+00 1.484471e+00 1.476159e+00 1.472181e+00 1.489034e+00 1.329341e+00 1.260060e+00 1.408713e+00 1.244742e+00 1.228668e+00 1.491138e+00 1.586256e+00 1.743138e+00 2.077123e+00 1.951852e+00 1.731310e+00 1.676736e+00 1.646611e+00 1.634550e+00 1.573886e+00 1.625543e+00 1.617676e+00 1.610579e+00 1.633936e+00 1.450463e+00 1.371621e+00 1.532770e+00 1.355538e+00 1.336231e+00 1.635301e+00 1.654247e+00 1.835146e+00 2.157846e+00 2.024727e+00 1.833492e+00 1.736765e+00 1.731460e+00 1.751932e+00 1.653868e+00 1.698981e+00 1.717728e+00 1.692643e+00 1.698268e+00 1.519850e+00 1.443743e+00 1.621695e+00 1.421288e+00 1.409231e+00 1.715751e+00 1.569027e+00 1.717592e+00 2.016246e+00 1.925971e+00 1.721707e+00 1.622239e+00 1.617924e+00 1.620235e+00 1.550885e+00 1.597546e+00 1.595686e+00 1.595585e+00 1.601314e+00 1.428710e+00 1.353840e+00 1.516088e+00 1.338583e+00 1.319604e+00 1.612735e+00 1.865904e+00 2.133650e+00 2.535920e+00 2.269114e+00 2.064447e+00 1.984840e+00 1.980629e+00 1.922618e+00 1.836905e+00 1.916611e+00 1.942469e+00 1.891237e+00 1.893721e+00 1.699430e+00 1.610444e+00 1.812198e+00 1.584421e+00 1.573654e+00 1.957136e+00 1.845912e+00 2.089308e+00 2.290826e+00 2.203239e+00 2.058117e+00 1.949217e+00 1.928637e+00 1.904137e+00 1.806717e+00 1.928760e+00 1.865336e+00 1.863735e+00 1.869866e+00 1.641767e+00 1.569860e+00 1.790468e+00 1.556459e+00 1.534737e+00 1.946727e+00 1.954823e+00 2.229640e+00 2.469531e+00 2.411541e+00 2.126616e+00 2.046000e+00 2.032818e+00 2.071274e+00 1.894866e+00 2.027401e+00 2.021730e+00 1.962780e+00 2.003051e+00 1.761989e+00 1.683030e+00 1.922952e+00 1.652970e+00 1.634443e+00 2.017447e+00 2.242434e+00 2.370753e+00 2.702095e+00 2.739668e+00 2.705461e+00 2.438617e+00 2.425435e+00 2.250829e+00 2.192324e+00 2.182467e+00 2.285789e+00 2.181074e+00 2.206359e+00 1.973886e+00 1.882191e+00 2.184457e+00 1.883480e+00 1.842794e+00 2.300456e+00 1.858177e+00 2.019579e+00 2.318145e+00 2.294450e+00 1.994813e+00 1.957946e+00 1.898668e+00 1.925247e+00 1.828347e+00 1.876175e+00 1.904917e+00 1.911220e+00 1.898319e+00 1.680703e+00 1.601812e+00 1.816422e+00 1.583916e+00 1.555436e+00 1.919584e+00 2.159790e+00 2.375932e+00 2.930609e+00 2.595755e+00 2.564601e+00 2.240645e+00 2.200282e+00 2.248917e+00 2.301731e+00 2.228907e+00 2.149072e+00 2.200696e+00 2.200279e+00 2.008628e+00 1.895012e+00 2.134354e+00 1.826674e+00 1.817426e+00 2.221063e+00 1.790342e+00 1.986690e+00 2.284915e+00 2.248548e+00 1.953567e+00 1.841447e+00 1.856629e+00 1.804331e+00 1.779630e+00 1.810411e+00 1.797956e+00 1.799039e+00 1.843954e+00 1.627543e+00 1.540085e+00 1.791149e+00 1.516926e+00 1.502262e+00 1.832893e+00 1.941263e+00 2.235599e+00 2.455621e+00 2.336684e+00 2.180370e+00 2.038386e+00 2.083879e+00 2.050230e+00 1.950556e+00 2.112505e+00 2.126703e+00 2.026970e+00 2.071205e+00 1.790255e+00 1.718802e+00 1.946605e+00 1.711705e+00 1.681191e+00 2.090151e+00 1.982281e+00 2.177325e+00 2.840996e+00 2.468220e+00 2.238508e+00 2.093708e+00 2.080526e+00 2.062843e+00 1.986984e+00 2.057008e+00 2.116782e+00 2.031462e+00 2.067851e+00 1.865520e+00 1.753826e+00 1.993805e+00 1.757799e+00 1.718054e+00 2.093076e+00 1.709944e+00 1.877706e+00 2.269806e+00 2.068405e+00 1.856382e+00 1.785745e+00 1.764672e+00 1.786419e+00 1.700843e+00 1.742434e+00 1.758280e+00 1.729490e+00 1.739151e+00 1.556088e+00 1.484997e+00 1.676135e+00 1.460473e+00 1.445658e+00 1.775406e+00
 1.622218e+00 1.764500e+00 1.721695e+00 1.742041e+00 1.713035e+00 1.782611e+00 1.769097e+00 1.762496e+00 2.313842e+00 2.372265e+00 2.341377e+00 2.662372e+00 2.483724e+00 2.698492e+00 1.876653e+00 1.800456e+00 1.921121e+00 1.691857e+00 1.977630e+00 1.531210e+00 1.706058e+00 1.676676e+00 1.685466e+00 1.661019e+00 1.718915e+00 1.709853e+00 1.715731e+00 2.209776e+00 2.293027e+00 2.275461e+00 2.531992e+00 2.400268e+00 2.612016e+00 1.814956e+00 1.746721e+00 1.840777e+00 1.641131e+00 1.926542e+00 1.551248e+00 1.745701e+00 1.693071e+00 1.706253e+00 1.686497e+00 1.747750e+00 1.728402e+00 1.733969e+00 2.249563e+00 2.317252e+00 2.301135e+00 2.677367e+00 2.455448e+00 2.674873e+00 1.847581e+00 1.772398e+00 1.876965e+00 1.664431e+00 1.971316e+00 1.529296e+00 1.706771e+00 1.666159e+00 1.681546e+00 1.665453e+00 1.725010e+00 1.697332e+00 1.704603e+00 2.234864e+00 2.287289e+00 2.273536e+00 2.542504e+00 2.403926e+00 2.603306e+00 1.814002e+00 1.749880e+00 1.830883e+00 1.639533e+00 1.933975e+00 1.531451e+00 1.710504e+00 1.669972e+00 1.687904e+00 1.664756e+00 1.731313e+00 1.699877e+00 1.711663e+00 2.227545e+00 2.308443e+00 2.291653e+00 2.562309e+00 2.433680e+00 2.657361e+00 1.822725e+00 1.754886e+00 1.839692e+00 1.644215e+00 1.945638e+00 1.520329e+00 1.691998e+00 1.656650e+00 1.679575e+00 1.652024e+00 1.718540e+00 1.687551e+00 1.696491e+00 2.216502e+00 2.272123e+00 2.260808e+00 2.528175e+00 2.401245e+00 2.589565e+00 1.803411e+00 1.734786e+00 1.822675e+00 1.629360e+00 1.916903e+00 1.661249e+00 1.876073e+00 1.803992e+00 1.819422e+00 1.795125e+00 1.862303e+00 1.839144e+00 1.856957e+00 2.417413e+00 2.495948e+00 2.450761e+00 2.779502e+00 2.670935e+00 2.811663e+00 1.968681e+00 1.891765e+00 2.014563e+00 1.783905e+00 2.098493e+00 1.741180e+00 1.968378e+00 1.907199e+00 1.912713e+00 1.884712e+00 1.956051e+00 1.936584e+00 1.955504e+00 2.510056e+00 2.602015e+00 2.654607e+00 2.865232e+00 2.789496e+00 3.196844e+00 2.112500e+00 1.992883e+00 2.124305e+00 1.889581e+00 2.232839e+00 1.637280e+00 1.819961e+00 1.781910e+00 1.810233e+00 1.779412e+00 1.848645e+00 1.819330e+00 1.824334e+00 2.386852e+00 2.507874e+00 2.468843e+00 2.718653e+00 2.571901e+00 2.730444e+00 1.961713e+00 1.868124e+00 1.964910e+00 1.753657e+00 2.055354e+00 1.956745e+00 2.168671e+00 2.109547e+00 2.117868e+00 2.099976e+00 2.204561e+00 2.196119e+00 2.226447e+00 2.967244e+00 3.487284e+00 3.014822e+00 3.326729e+00 3.592479e+00 3.214758e+00 2.398563e+00 2.259634e+00 2.455814e+00 2.109116e+00 2.467329e+00 1.908489e+00 2.139678e+00 2.071555e+00 2.084703e+00 2.062845e+00 2.151573e+00 2.112544e+00 2.140282e+00 3.004214e+00 2.901563e+00 2.888709e+00 3.411706e+00 3.044680e+00 3.340709e+00 2.351453e+00 2.251724e+00 2.327061e+00 2.071986e+00 2.422800e+00 2.030733e+00 2.271161e+00 2.202136e+00 2.219129e+00 2.193083e+00 2.279537e+00 2.263594e+00 2.346242e+00 2.948425e+00 3.294045e+00 3.544593e+00 5.991226e+00 3.399240e+00 3.570109e+00 2.523939e+00 2.365254e+00 2.586617e+00 2.210395e+00 2.523317e+00 2.266843e+00 2.536542e+00 2.501322e+00 2.515314e+00 2.460678e+00 2.550174e+00 2.713523e+00 2.667216e+00 3.715835e+00 5.985091e+00 3.500011e+00 4.001220e+00 6.090287e+00 6.261156e+00 2.905138e+00 2.680533e+00 2.872955e+00 2.478464e+00 2.911994e+00 1.928202e+00 2.169070e+00 2.098810e+00 2.126450e+00 2.088852e+00 2.168482e+00 2.154848e+00 2.224223e+00 2.862919e+00 2.869821e+00 3.195685e+00 3.433492e+00 3.577135e+00 5.956830e+00 2.373240e+00 2.240428e+00 2.329493e+00 2.101649e+00 2.469077e+00 2.238670e+00 2.530721e+00 2.435932e+00 2.444152e+00 2.421241e+00 2.537577e+00 2.571504e+00 2.734066e+00 5.900061e+00 5.960491e+00 3.475411e+00 6.185445e+00 3.593460e+00 6.236556e+00 2.791556e+00 2.611911e+00 2.899415e+00 2.635724e+00 3.172583e+00 1.865904e+00 2.080545e+00 2.034805e+00 2.032936e+00 2.001731e+00 2.071013e+00 2.113420e+00 2.141495e+00 2.683400e+00 2.807722e+00 2.937378e+00 3.371393e+00 3.004367e+00 3.300396e+00 2.267870e+00 2.164855e+00 2.292514e+00 2.002829e+00 2.322918e+00 2.058033e+00 2.316924e+00 2.255407e+00 2.279855e+00 2.251109e+00 2.344030e+00 2.379013e+00 2.579838e+00 2.958820e+00 3.211929e+00 3.321183e+00 3.822392e+00 5.911459e+00 3.873503e+00 2.800410e+00 2.664084e+00 2.656206e+00 2.261952e+00 2.659768e+00 2.097549e+00 2.369973e+00 2.284039e+00 2.344883e+00 2.314293e+00 2.383605e+00 2.480172e+00 2.666612e+00 3.187212e+00 3.369750e+00 3.356897e+00 6.066931e+00 3.738347e+00 6.118042e+00 2.836124e+00 2.773898e+00 2.601682e+00 2.283532e+00 2.678642e+00 1.787657e+00 2.001676e+00 1.943968e+00 1.955064e+00 1.929760e+00 2.014499e+00 2.036968e+00 2.082025e+00 2.590142e+00 2.669522e+00 2.755683e+00 3.061009e+00 2.873732e+00 3.237280e+00 2.185400e+00 2.050638e+00 2.223632e+00 1.927823e+00 2.237446e+00
 6.269928e+00 5.870471e+00 5.666666e+00 5.712243e+00 5.623875e+00 5.900793e+00 6.804680e+00 9.123579e+00 9.342256e+00 6.050215e+00 5.585443e+00 5.392991e+00 5.437234e+00 5.351256e+00 5.619687e+00 6.548508e+00 1.106587e+01 1.128454e+01 6.192528e+00 5.713842e+00 5.513663e+00 5.558944e+00 5.470982e+00 5.745387e+00 6.674486e+00 8.711654e+00 9.193733e+00 6.041167e+00 5.576461e+00 5.380249e+00 5.423630e+00 5.337718e+00 5.604671e+00 6.535559e+00 8.384481e+00 1.127159e+01 6.063447e+00 5.597676e+00 5.403458e+00 5.447133e+00 5.359904e+00 5.633482e+00 6.544365e+00 8.866370e+00 9.085047e+00 5.975154e+00 5.517690e+00 5.325651e+00 5.368306e+00 5.283234e+00 5.549545e+00 6.433344e+00 8.330743e+00 8.745628e+00 6.658784e+00 6.123876e+00 5.916846e+00 5.965019e+00 5.872832e+00 6.161787e+00 7.175926e+00 1.157434e+01 1.179302e+01 6.853095e+00 6.313693e+00 6.104444e+00 6.152360e+00 6.057438e+00 6.355269e+00 7.530676e+00 1.174987e+01 1.196855e+01 6.561464e+00 6.059552e+00 5.854624e+00 5.897421e+00 5.806364e+00 6.089398e+00 7.129859e+00 1.151144e+01 1.173011e+01 7.167576e+00 6.564394e+00 6.339780e+00 6.387870e+00 6.282852e+00 6.612207e+00 7.809704e+00 1.195480e+01 1.217348e+01 7.193662e+00 6.515357e+00 6.303258e+00 6.356022e+00 6.253895e+00 6.562794e+00 7.708162e+00 1.192736e+01 1.214604e+01 7.261379e+00 6.654794e+00 6.383607e+00 6.434709e+00 6.334212e+00 6.690319e+00 7.849980e+00 1.199508e+01 1.221376e+01 7.421081e+00 6.728965e+00 6.496584e+00 6.555406e+00 6.431123e+00 6.814534e+00 8.042808e+00 1.206580e+01 1.228448e+01 7.120134e+00 6.562407e+00 6.325172e+00 6.374855e+00 6.270945e+00 6.583441e+00 7.798973e+00 1.194407e+01 1.216275e+01 7.489806e+00 6.723590e+00 6.488177e+00 6.559045e+00 6.417532e+00 6.788747e+00 1.050966e+01 1.206042e+01 1.227910e+01 7.083945e+00 6.481516e+00 6.262977e+00 6.314134e+00 6.209075e+00 6.534710e+00 7.553264e+00 9.682216e+00 9.900893e+00 7.279278e+00 6.669423e+00 6.409009e+00 6.464017e+00 6.354820e+00 6.725201e+00 1.046221e+01 1.201298e+01 1.223165e+01 7.381896e+00 6.686330e+00 6.438496e+00 6.473226e+00 6.373014e+00 6.738837e+00 8.267024e+00 1.202661e+01 1.224529e+01 6.884809e+00 6.390022e+00 6.174893e+00 6.230092e+00 6.126643e+00 6.443824e+00 7.596161e+00 1.181536e+01 1.203404e+01
[truncated: 799,488 more chars]
