# Supplementary material for: Benchmarking Inverse Statistical Approaches for Protein Structure and Design with Exactly Solvable Models
Source: PLoS Comput Biol. 2016 May 13;12(5):e1004889. doi: 10.1371/journal.pcbi.1004889 (PMC4866778; doi:10.1371/journal.pcbi.1004889)
Supplement: S3 Code — See readme.txt file. (ZIP) [file pcbi.1004889.s004.zip › CodeS3/S_D/align_D_w0lp_pmin0.freq]

0.014115
0.026033
0.347629
0.141997
0.442410
0.019334
0.008112
0.000370
0.000000
0.000000
0.000000
0.000000
0.000000
0.000000
0.000000
0.000000
0.000000
0.000000
0.000000
0.000000
0.000848
0.000261
0.000000
0.000022
0.000000
0.000152
0.000565
0.003306
0.004241
0.024685
0.013680
0.020030
0.031535
0.016790
0.197956
0.295433
0.013180
0.146194
0.220074
0.011048
0.007221
0.036646
0.362331
0.152632
0.334906
0.022923
0.055046
0.027708
0.000022
0.000000
0.000022
0.000022
0.000000
0.000000
0.000000
0.000022
0.000174
0.000326
0.000000
0.000000
0.115855
0.036298
0.013549
0.021292
0.012832
0.046216
0.039278
0.037234
0.072445
0.051414
0.040170
0.033558
0.025468
0.037168
0.053741
0.096912
0.041649
0.080600
0.095585
0.048739
0.000130
0.000000
0.000000
0.000000
0.000000
0.000000
0.000000
0.000326
0.005111
0.026164
0.017377
0.036951
0.052479
0.031601
0.149087
0.199478
0.009961
0.120139
0.330165
0.021031
0.081949
0.131622
0.107395
0.134537
0.129556
0.147238
0.049500
0.031100
0.057047
0.013615
0.015746
0.010592
0.005568
0.014441
0.002806
0.005937
0.018660
0.009287
0.008308
0.025098
0.002001
0.000000
0.000000
0.000000
0.000000
0.000043
0.000022
0.000022
0.023467
0.063397
0.026055
0.058569
0.062919
0.049783
0.151196
0.181666
0.010918
0.069313
0.227229
0.073401
0.044411
0.027251
0.008199
0.014854
0.008069
0.035102
0.034037
0.050587
0.072292
0.062005
0.057416
0.054328
0.044215
0.053936
0.056807
0.081361
0.052044
0.088082
0.100261
0.054741
0.053175
0.061244
0.286103
0.170661
0.314702
0.049609
0.047825
0.016268
0.000109
0.000022
0.000000
0.000000
0.000000
0.000000
0.000000
0.000000
0.000217
0.000065
0.000000
0.000000
0.096999
0.012440
0.004219
0.006546
0.003436
0.015246
0.026925
0.018486
0.033101
0.059961
0.032405
0.035102
0.035537
0.028773
0.124837
0.146346
0.045433
0.102305
0.126316
0.045585
0.003197
0.000130
0.000000
0.000000
0.000000
0.000239
0.000152
0.000652
0.038756
0.084798
0.045607
0.076446
0.080274
0.066703
0.128556
0.133101
0.024837
0.073162
0.156046
0.087342
0.094193
0.097499
0.078947
0.093802
0.086168
0.097651
0.057351
0.041714
0.057525
0.028208
0.029404
0.025446
0.017464
0.029709
0.014811
0.021444
0.039256
0.025729
0.022901
0.040779
0.000174
0.000000
0.000000
0.000000
0.000000
0.000000
0.000022
0.000217
0.004371
0.023706
0.017812
0.039343
0.059482
0.032275
0.161766
0.195085
0.011157
0.131253
0.305046
0.018291
0.042018
0.024489
0.011527
0.014767
0.009939
0.024859
0.032971
0.034906
0.034211
0.044846
0.037386
0.038365
0.039387
0.036929
0.078491
0.120705
0.050848
0.135211
0.152240
0.035907
0.210940
0.064093
0.079643
0.072858
0.082971
0.059265
0.065963
0.063223
0.011505
0.009830
0.010157
0.005872
0.007634
0.005285
0.038647
0.052566
0.035494
0.092932
0.025881
0.005241
0.013745
0.066137
0.260613
0.174946
0.422880
0.056220
0.005024
0.000283
0.000130
0.000000
0.000000
0.000000
0.000000
0.000000
0.000000
0.000000
0.000000
0.000000
0.000000
0.000022
0.153088
0.096303
0.148760
0.129013
0.155437
0.092518
0.084232
0.054632
0.010940
0.004719
0.006329
0.002827
0.003110
0.002914
0.006264
0.007329
0.018095
0.016659
0.003436
0.003393
0.037016
0.015072
0.005394
0.009569
0.004589
0.018138
0.027860
0.040539
0.050000
0.060635
0.052653
0.053763
0.049043
0.052719
0.062723
0.096933
0.062027
0.117399
0.131383
0.052545
0.082253
0.010331
0.000435
0.002175
0.000261
0.013528
0.009830
0.014506
0.071118
0.071575
0.043562
0.050957
0.049304
0.047847
0.096564
0.116485
0.042171
0.081340
0.122510
0.073249
0.027708
0.009787
0.003502
0.004872
0.002371
0.010809
0.020335
0.030774
0.040953
0.073967
0.055655
0.058612
0.064354
0.056786
0.097281
0.112832
0.058047
0.099522
0.109526
0.062310
0.035950
0.052501
0.292932
0.183797
0.353262
0.050174
0.026207
0.005024
0.000087
0.000022
0.000000
0.000000
0.000000
0.000000
0.000000
0.000000
0.000000
0.000043
0.000000
0.000000
0.060896
0.032079
0.014115
0.020183
0.012136
0.039321
0.037712
0.039843
0.052414
0.040909
0.034776
0.031318
0.025076
0.036233
0.054828
0.132405
0.041322
0.115702
0.141322
0.037408
0.000348
0.000022
0.000000
0.000000
0.000000
0.000000
0.000000
0.000043
0.010766
0.061483
0.030296
0.071009
0.094693
0.058177
0.159569
0.153654
0.012832
0.080622
0.212875
0.053610
0.141170
0.107634
0.088734
0.101305
0.097803
0.108069
0.054719
0.030557
0.059395
0.024793
0.018704
0.014006
0.009026
0.018660
0.008351
0.013071
0.028338
0.016050
0.014441
0.045172
0.006525
0.000022
0.000000
0.000000
0.000000
0.000065
0.000065
0.000283
0.027490
0.073510
0.033645
0.065115
0.068399
0.054045
0.127773
0.143802
0.021618
0.095781
0.208699
0.073162
0.215811
0.043280
0.044106
0.045368
0.046477
0.046825
0.038212
0.022488
0.034211
0.035515
0.020052
0.021749
0.024641
0.022901
0.069748
0.066616
0.040909
0.051522
0.060961
0.048608
0.011570
0.000022
0.000000
0.000000
0.000000
0.000043
0.000022
0.000043
0.023728
0.068225
0.020944
0.042018
0.049696
0.032775
0.178251
0.214332
0.012853
0.086342
0.193736
0.065398
