# Supplementary material for: Benchmarking Inverse Statistical Approaches for Protein Structure and Design with Exactly Solvable Models
Source: PLoS Comput Biol. 2016 May 13;12(5):e1004889. doi: 10.1371/journal.pcbi.1004889 (PMC4866778; doi:10.1371/journal.pcbi.1004889)
Supplement: S3 Code — See readme.txt file. (ZIP) [file pcbi.1004889.s004.zip › CodeS3/S_D/align_D_w0lp_pmin0.ind]

1
2
3
4
5
6
7
21
22
26
27
28
29
30
31
32
33
34
35
36
37
38
39
40
41
42
43
44
45
46
47
48
51
52
56
57
58
61
62
63
64
66
67
68
69
70
71
72
73
74
75
76
77
78
79
80
88
89
90
91
92
93
94
95
96
97
98
99
100
101
102
103
104
105
106
107
108
109
110
111
112
113
114
116
117
118
119
120
121
126
128
129
130
131
132
133
134
135
136
137
138
139
140
141
142
143
144
146
147
148
149
150
151
152
153
154
155
156
157
158
159
160
161
162
163
164
165
166
167
168
169
177
178
181
182
183
184
186
187
188
189
190
191
192
193
194
195
196
197
198
199
200
201
206
207
208
209
210
211
212
213
214
215
216
217
218
219
220
221
222
223
224
225
226
227
228
229
230
231
232
233
234
236
237
238
239
240
241
248
249
250
251
252
253
254
255
256
257
258
259
260
261
262
263
264
266
267
268
269
270
271
272
273
274
275
276
277
278
279
280
281
282
283
284
285
286
287
288
289
290
291
292
293
294
295
296
297
298
299
301
302
303
304
305
306
307
308
309
321
322
323
324
325
326
327
328
329
330
331
333
334
335
336
337
338
339
340
341
342
343
344
346
347
348
349
350
351
352
353
354
355
356
357
358
359
360
361
362
363
364
366
367
368
369
370
371
372
373
374
375
376
377
378
379
380
381
382
383
384
386
387
388
389
390
391
392
393
394
395
396
397
398
399
400
401
402
403
404
405
406
407
408
409
418
421
422
423
424
426
427
428
429
430
431
432
433
434
435
436
437
438
439
440
441
448
449
450
451
452
453
454
455
456
457
458
459
460
461
462
463
464
465
466
467
468
469
470
471
472
473
474
476
477
478
479
480
481
486
487
488
489
490
491
492
493
494
495
496
497
498
499
500
501
502
503
504
505
506
507
508
509
510
512
513
514
515
516
517
518
519
520
521
526
527
528
529
530
531
532
533
534
535
536
537
538
539
540
