# Supplementary material for: Benchmarking Inverse Statistical Approaches for Protein Structure and Design with Exactly Solvable Models
Source: PLoS Comput Biol. 2016 May 13;12(5):e1004889. doi: 10.1371/journal.pcbi.1004889 (PMC4866778; doi:10.1371/journal.pcbi.1004889)
Supplement: S3 Code — See readme.txt file. (ZIP) [file pcbi.1004889.s004.zip › CodeS3/S_D/align_D_w0lp_pmin0.indcons]

5
16
3
1
19
6
19
19
5
16
19
6
19
19
1
5
5
19
19
16
5
19
19
1
19
1
16
