# Supplementary material for: Benchmarking Inverse Statistical Approaches for Protein Structure and Design with Exactly Solvable Models
Source: PLoS Comput Biol. 2016 May 13;12(5):e1004889. doi: 10.1371/journal.pcbi.1004889 (PMC4866778; doi:10.1371/journal.pcbi.1004889)
Supplement: S3 Code — See readme.txt file. (ZIP) [file pcbi.1004889.s004.zip › CodeS3/S_D/align_D_w0lp_pmin0.p]

 1.411483e-02 2.603306e-02 3.476294e-01 1.419965e-01 4.424097e-01 1.933449e-02 8.112223e-03
 8.481949e-04 2.609830e-04 1.522401e-04 5.654632e-04 3.305785e-03 4.240974e-03 2.468465e-02 1.367986e-02 2.003045e-02 3.153545e-02 1.678991e-02 1.979556e-01 2.954328e-01 1.317964e-02 1.461940e-01 2.200739e-01 1.104828e-02
 7.220531e-03 3.664637e-02 3.623314e-01 1.526316e-01 3.349065e-01 2.292301e-02 5.504567e-02 2.770770e-02 2.174859e-05 2.174859e-05 2.174859e-05 1.739887e-04 3.262288e-04
 1.158547e-01 3.629839e-02 1.354937e-02 2.129187e-02 4.621575e-02 3.927795e-02 3.723358e-02 7.244454e-02 5.141366e-02 4.016964e-02 3.355807e-02 2.546759e-02 3.716833e-02 5.374076e-02 9.691170e-02 4.164854e-02 8.060026e-02 9.558504e-02 4.873858e-02
 3.262288e-04 5.110918e-03 2.616355e-02 1.737712e-02 3.695085e-02 5.247934e-02 3.160070e-02 1.490866e-01 1.994780e-01 9.960853e-03 1.201392e-01 3.301653e-01 2.103088e-02
 8.194867e-02 1.316224e-01 1.073945e-01 1.345368e-01 1.295563e-01 1.472379e-01 4.949978e-02 3.110048e-02 5.704654e-02 1.361462e-02 1.574598e-02 1.059156e-02 5.567638e-03 1.444106e-02 5.937364e-03 1.866029e-02 9.286646e-03 8.307960e-03 2.509787e-02
 2.000870e-03 4.349717e-05 2.174859e-05 2.346672e-02 6.339713e-02 2.605481e-02 5.856894e-02 6.291866e-02 4.978251e-02 1.511962e-01 1.816659e-01 1.091779e-02 6.931274e-02 2.272292e-01 7.340148e-02
 4.441061e-02 2.725098e-02 8.199217e-03 1.485428e-02 3.510222e-02 3.403654e-02 5.058721e-02 7.229230e-02 6.200522e-02 5.741627e-02 5.432797e-02 4.421488e-02 5.393649e-02 5.680731e-02 8.136146e-02 5.204437e-02 8.808177e-02 1.002610e-01 5.474119e-02
 5.317529e-02 6.124402e-02 2.861027e-01 1.706612e-01 3.147020e-01 4.960853e-02 4.782514e-02 1.626794e-02 1.087429e-04 2.174859e-04 6.524576e-05
 9.699870e-02 1.244019e-02 4.219226e-03 6.546324e-03 1.524576e-02 2.692475e-02 1.848630e-02 3.310135e-02 5.996085e-02 3.240539e-02 3.510222e-02 3.553719e-02 2.877338e-02 1.248369e-01 1.463462e-01 4.543280e-02 1.023054e-01 1.263158e-01 4.558504e-02
 3.197042e-03 2.392344e-04 1.522401e-04 6.524576e-04 3.875598e-02 8.479774e-02 4.560679e-02 7.644628e-02 8.027403e-02 6.670291e-02 1.285559e-01 1.331013e-01 2.483689e-02 7.316224e-02 1.560461e-01 8.734232e-02
 9.419313e-02 9.749891e-02 7.894737e-02 9.380165e-02 8.616790e-02 9.765115e-02 5.735102e-02 4.171379e-02 5.752501e-02 2.820792e-02 2.940409e-02 2.544585e-02 1.746411e-02 2.970857e-02 2.144411e-02 3.925620e-02 2.572858e-02 2.290126e-02 4.077860e-02
 1.739887e-04 2.174859e-04 4.371466e-03 2.370596e-02 1.781209e-02 3.934319e-02 5.948238e-02 3.227490e-02 1.617660e-01 1.950848e-01 1.115702e-02 1.312527e-01 3.050457e-01 1.829056e-02
 4.201827e-02 2.448891e-02 1.152675e-02 1.476729e-02 2.485863e-02 3.297086e-02 3.490648e-02 3.421053e-02 4.484559e-02 3.738582e-02 3.836451e-02 3.938669e-02 3.692910e-02 7.849065e-02 1.207047e-01 5.084819e-02 1.352110e-01 1.522401e-01 3.590692e-02
 2.109395e-01 6.409308e-02 7.964332e-02 7.285776e-02 8.297086e-02 5.926490e-02 6.596346e-02 6.322314e-02 1.150500e-02 9.830361e-03 1.015659e-02 5.872118e-03 7.633754e-03 5.284906e-03 3.864724e-02 5.256633e-02 3.549369e-02 9.293171e-02 2.588082e-02
 1.374511e-02 6.613745e-02 2.606133e-01 1.749456e-01 4.228795e-01 5.622010e-02 5.023923e-03 2.827316e-04 1.304915e-04
 1.530883e-01 9.630274e-02 1.487603e-01 1.290126e-01 1.554371e-01 9.251849e-02 8.423227e-02 5.463245e-02 1.093954e-02 4.719443e-03 6.328839e-03 3.110048e-03 2.914311e-03 6.263593e-03 7.329274e-03 1.809482e-02 1.665942e-02 3.436277e-03 3.392779e-03
 3.701609e-02 1.507177e-02 5.393649e-03 9.569378e-03 1.813832e-02 2.785994e-02 4.053936e-02 5.000000e-02 6.063506e-02 5.265333e-02 5.376251e-02 4.904306e-02 5.271857e-02 6.272292e-02 9.693345e-02 6.202697e-02 1.173989e-01 1.313832e-01 5.254458e-02
 8.225315e-02 1.033058e-02 4.349717e-04 2.174859e-03 1.352762e-02 9.830361e-03 1.450631e-02 7.111788e-02 7.157460e-02 4.356242e-02 5.095694e-02 4.930405e-02 4.784689e-02 9.656372e-02 1.164854e-01 4.217051e-02 8.133971e-02 1.225098e-01 7.324924e-02
 2.770770e-02 9.786864e-03 3.501522e-03 4.871683e-03 1.080905e-02 2.033493e-02 3.077425e-02 4.095259e-02 7.396694e-02 5.565463e-02 5.861244e-02 6.435407e-02 5.678556e-02 9.728143e-02 1.128317e-01 5.804698e-02 9.952153e-02 1.095259e-01 6.230970e-02
 3.595041e-02 5.250109e-02 2.929317e-01 1.837973e-01 3.532623e-01 5.017399e-02 2.620705e-02 5.023923e-03 8.699435e-05 4.349717e-05
 6.089604e-02 3.207916e-02 1.411483e-02 2.018269e-02 3.932144e-02 3.771205e-02 3.984341e-02 5.241409e-02 4.090909e-02 3.477599e-02 3.131796e-02 2.507612e-02 3.623314e-02 5.482819e-02 1.324054e-01 4.132231e-02 1.157025e-01 1.413223e-01 3.740757e-02
 3.479774e-04 4.349717e-05 1.076555e-02 6.148325e-02 3.029578e-02 7.100913e-02 9.469334e-02 5.817747e-02 1.595694e-01 1.536538e-01 1.283167e-02 8.062201e-02 2.128752e-01 5.361027e-02
 1.411701e-01 1.076338e-01 8.873423e-02 1.013049e-01 9.780339e-02 1.080687e-01 5.471944e-02 3.055676e-02 5.939539e-02 2.479339e-02 1.870378e-02 1.400609e-02 9.025663e-03 1.866029e-02 1.307090e-02 2.833841e-02 1.605046e-02 1.444106e-02 4.517181e-02
 6.524576e-03 6.524576e-05 6.524576e-05 2.827316e-04 2.749021e-02 7.351022e-02 3.364506e-02 6.511527e-02 6.839930e-02 5.404524e-02 1.277729e-01 1.438017e-01 2.161809e-02 9.578077e-02 2.086994e-01 7.316224e-02
 2.158112e-01 4.327969e-02 4.410613e-02 4.536755e-02 4.647673e-02 4.682471e-02 3.821227e-02 2.248804e-02 3.421053e-02 3.551544e-02 2.174859e-02 2.464115e-02 2.290126e-02 6.974772e-02 6.661592e-02 4.090909e-02 5.152240e-02 6.096129e-02 4.860809e-02
 1.157025e-02 4.349717e-05 2.174859e-05 4.349717e-05 2.372771e-02 6.822532e-02 2.094389e-02 4.201827e-02 4.969552e-02 3.277512e-02 1.782514e-01 2.143323e-01 1.285341e-02 8.634189e-02 1.937364e-01 6.539800e-02
 2.174859e-05 1.000000e-10 1.000000e-10 1.000000e-10 6.524576e-05 4.349717e-05 2.609830e-04 6.524576e-05 1.739887e-04 2.827316e-04 2.392344e-04 2.675076e-03 5.067421e-03 8.699435e-05 1.870378e-03 3.197042e-03 6.524576e-05 1.000000e-10 1.000000e-10 2.174859e-05 1.000000e-10 8.699435e-05 4.349717e-05 3.044802e-04 2.609830e-04 1.522401e-04 6.742062e-04 3.697260e-04 5.654632e-03 8.503697e-03 1.739887e-04 3.697260e-03 5.806873e-03 2.827316e-04 1.739887e-04 2.174859e-05 6.524576e-05 2.392344e-04 1.283167e-03 1.348412e-03 9.264898e-03 4.958678e-03 7.220531e-03 1.146151e-02 6.263593e-03 6.903001e-02 1.007829e-01 4.980426e-03 5.045672e-02 7.605481e-02 4.001740e-03 1.522401e-04 8.699435e-05 2.174859e-05 4.349717e-05 3.914746e-04 5.002175e-04 2.631579e-03 1.261418e-03 2.544585e-03 4.262723e-03 1.674641e-03 2.986081e-02 4.562853e-02 1.261418e-03 1.913876e-02 3.129622e-02 1.239669e-03 5.002175e-04 1.304915e-04 4.349717e-05 2.827316e-04 1.457155e-03 2.218356e-03 1.178773e-02 6.959548e-03 9.699870e-03 1.448456e-02 8.025228e-03 8.494998e-02 1.254893e-01 6.524576e-03 6.744237e-02 9.704219e-02 5.371901e-03 1.000000e-10 2.174859e-05 1.000000e-10 1.000000e-10 2.174859e-05 4.349717e-05 2.827316e-04 1.522401e-04 1.739887e-04 2.609830e-04 1.522401e-04 4.110483e-03 6.698565e-03 1.304915e-04 2.631579e-03 4.567203e-03 8.699435e-05 1.000000e-10 1.000000e-10 1.000000e-10 1.000000e-10 1.000000e-10 4.349717e-05 1.522401e-04 2.174859e-05 4.349717e-05 1.087429e-04 6.524576e-05 1.631144e-03 3.088299e-03 2.174859e-05 9.569378e-04 1.979121e-03 1.000000e-10
 1.522401e-04 8.916920e-04 2.479339e-03 1.652893e-03 2.305350e-03 4.349717e-04 2.588082e-03 3.414528e-03 2.174859e-05 2.174859e-05 1.000000e-10 4.349717e-05 1.087429e-04 2.174859e-04 1.761635e-03 7.177033e-03 4.197477e-03 6.633319e-03 1.065681e-03 2.892562e-03 2.000870e-03 1.000000e-10 1.000000e-10 2.174859e-05 4.349717e-05 2.174859e-05 2.283602e-03 1.198347e-02 1.243149e-01 5.332753e-02 1.252501e-01 7.394519e-03 1.578947e-02 7.198782e-03 1.000000e-10 1.000000e-10 1.000000e-10 4.349717e-05 4.349717e-05 1.043932e-03 5.741627e-03 5.123967e-02 2.103088e-02 4.380165e-02 4.306220e-03 1.002610e-02 4.741192e-03 1.000000e-10 1.000000e-10 1.000000e-10 2.174859e-05 4.349717e-05 3.153545e-03 1.476729e-02 1.696390e-01 6.792084e-02 1.503915e-01 8.525446e-03 2.020444e-02 7.720748e-03 1.000000e-10 1.000000e-10 1.000000e-10 2.174859e-05 4.349717e-05 3.044802e-04 9.786864e-04 5.632884e-03 3.262288e-03 4.001740e-03 7.177033e-04 2.522836e-03 1.870378e-03 1.000000e-10 1.000000e-10 1.000000e-10 1.000000e-10 4.349717e-05 6.524576e-05 4.784689e-04 1.718138e-03 1.217921e-03 2.435842e-03 4.349717e-04 1.000435e-03 7.394519e-04 1.000000e-10 1.000000e-10 1.000000e-10 1.000000e-10 2.174859e-05
 4.132231e-04 5.872118e-04 1.522401e-04 3.044802e-04 7.177033e-04 6.089604e-04 7.394519e-04 7.177033e-04 4.784689e-04 6.089604e-04 4.567203e-04 4.784689e-04 5.872118e-04 8.264463e-04 1.826881e-03 5.002175e-04 1.326664e-03 1.935624e-03 5.872118e-04 2.805568e-03 1.152675e-03 3.262288e-04 6.524576e-04 1.739887e-03 5.872118e-04 8.046977e-04 1.783384e-03 1.283167e-03 1.065681e-03 9.786864e-04 6.742062e-04 6.307090e-04 1.718138e-03 2.522836e-03 7.177033e-04 2.501087e-03 2.435842e-03 1.152675e-03 4.249674e-02 1.002610e-02 4.414963e-03 8.634189e-03 1.759461e-02 1.324489e-02 1.285341e-02 2.777294e-02 1.863854e-02 1.507177e-02 1.089604e-02 8.416703e-03 1.300565e-02 1.742062e-02 3.421053e-02 1.224445e-02 2.790344e-02 3.253589e-02 1.596346e-02 1.609395e-02 5.632884e-03 2.153110e-03 3.305785e-03 6.829056e-03 5.306655e-03 5.828621e-03 9.221401e-03 7.394519e-03 4.871683e-03 4.349717e-03 4.306220e-03 5.045672e-03 6.589822e-03 1.346237e-02 6.698565e-03 1.196172e-02 1.378860e-02 7.220531e-03 5.080470e-02 1.785559e-02 6.024358e-03 7.894737e-03 1.813832e-02 1.831231e-02 1.605046e-02 3.092649e-02 2.244454e-02 1.752936e-02 1.594171e-02 1.089604e-02 1.665942e-02 2.553284e-02 4.225750e-02 2.046542e-02 3.447151e-02 4.204002e-02 2.279252e-02 2.305350e-03 8.046977e-04 3.044802e-04 2.609830e-04 6.524576e-04 7.394519e-04 6.742062e-04 1.174424e-03 8.699435e-04 6.742062e-04 5.872118e-04 5.002175e-04 9.569378e-04 1.239669e-03 1.892127e-03 7.394519e-04 1.870378e-03 1.870378e-03 9.351892e-04 8.481949e-04 1.957373e-04 1.522401e-04 1.957373e-04 5.437147e-04 4.784689e-04 2.827316e-04 8.264463e-04 2.827316e-04 3.479774e-04 3.479774e-04 1.957373e-04 2.609830e-04 4.132231e-04 7.177033e-04 2.827316e-04 5.654632e-04 9.134406e-04 8.699435e-05
 1.000000e-10 2.174859e-05 1.739887e-04 1.087429e-04 5.002175e-04 5.219661e-04 1.739887e-04 2.109613e-03 2.762070e-03 6.524576e-05 2.022619e-03 5.393649e-03 2.609830e-04 1.000000e-10 6.524576e-05 4.132231e-04 1.522401e-04 7.177033e-04 1.261418e-03 5.872118e-04 3.719008e-03 5.241409e-03 1.087429e-04 3.262288e-03 1.030883e-02 1.957373e-04 1.087429e-04 1.413658e-03 9.743367e-03 6.611570e-03 1.326664e-02 1.926925e-02 1.133101e-02 5.165289e-02 6.768160e-02 3.436277e-03 4.230100e-02 1.130057e-01 7.785994e-03 4.349717e-05 5.219661e-04 3.284037e-03 1.935624e-03 4.088734e-03 5.872118e-03 3.979991e-03 1.931274e-02 2.883863e-02 1.348412e-03 1.852980e-02 5.178338e-02 2.392344e-03 1.522401e-04 3.066551e-03 1.222271e-02 8.264463e-03 1.789909e-02 2.464115e-02 1.498478e-02 6.813832e-02 8.936494e-02 4.915181e-03 5.080470e-02 1.378208e-01 1.009134e-02 1.000000e-10 2.174859e-05 2.174859e-04 1.957373e-04 2.609830e-04 7.177033e-04 4.349717e-04 2.936059e-03 3.936494e-03 6.524576e-05 2.566333e-03 7.742497e-03 2.392344e-04 2.174859e-05 1.000000e-10 1.087429e-04 1.087429e-04 2.174859e-04 1.739887e-04 1.087429e-04 1.152675e-03 1.587647e-03 2.174859e-05 6.089604e-04 3.936494e-03 6.524576e-05
 8.329709e-03 8.481949e-04 5.654632e-04 7.829491e-04 5.437147e-04 9.786864e-04 3.479774e-04 6.524576e-05 3.262288e-04 1.522401e-04 1.957373e-04 1.522401e-04 8.699435e-05 6.524576e-05 1.000000e-10 2.827316e-04 6.524576e-05 1.000000e-10 2.392344e-04 2.457590e-03 2.609830e-03 4.828186e-03 2.957808e-03 2.936059e-03 2.240104e-03 2.457590e-03 8.916920e-04 1.000435e-03 3.262288e-04 3.479774e-04 2.609830e-04 1.522401e-04 4.784689e-04 1.957373e-04 7.177033e-04 2.174859e-04 1.087429e-04 8.264463e-04 2.590257e-02 6.100478e-02 3.934319e-02 3.662462e-02 4.297521e-02 4.097434e-02 1.818182e-02 1.161375e-02 1.820357e-02 4.393214e-03 5.632884e-03 4.632449e-03 2.022619e-03 6.046107e-03 2.196607e-03 9.634624e-03 3.414528e-03 3.110048e-03 1.070030e-02 1.217921e-02 1.598521e-02 1.346237e-02 1.835581e-02 2.227055e-02 2.377120e-02 7.264028e-03 3.762505e-03 9.525881e-03 1.739887e-03 2.305350e-03 1.174424e-03 6.089604e-04 1.500652e-03 8.264463e-04 1.805133e-03 1.109178e-03 1.370161e-03 2.457590e-03 2.944759e-02 4.858634e-02 4.684645e-02 7.198782e-02 5.687255e-02 7.538060e-02 2.024793e-02 1.420183e-02 2.631579e-02 6.307090e-03 6.959548e-03 4.110483e-03 2.566333e-03 6.089604e-03 2.522836e-03 5.698130e-03 4.088734e-03 3.436277e-03 9.678121e-03 2.457590e-03 1.109178e-03 1.783384e-03 3.044802e-03 3.262288e-03 3.392779e-03 7.612005e-04 3.479774e-04 1.326664e-03 3.697260e-04 2.174859e-04 2.174859e-04 4.349717e-05 1.087429e-04 1.087429e-04 8.699435e-05 1.522401e-04 1.304915e-04 3.697260e-04 1.152675e-03 1.435407e-03 5.654632e-04 7.829491e-04 6.742062e-04 4.784689e-04 2.392344e-04 2.174859e-04 3.044802e-04 2.827316e-04 4.349717e-05 2.174859e-05 8.699435e-05 1.522401e-04 8.699435e-05 4.132231e-04 1.957373e-04 1.087429e-04 8.264463e-04
 1.000000e-10 1.000000e-10 1.000000e-10 3.479774e-04 5.654632e-04 3.697260e-04 9.569378e-04 6.959548e-04 6.742062e-04 2.022619e-03 2.501087e-03 1.304915e-04 9.351892e-04 3.653763e-03 1.261418e-03 1.087429e-04 1.000000e-10 1.000000e-10 5.872118e-04 1.870378e-03 5.654632e-04 1.304915e-03 1.152675e-03 1.326664e-03 4.110483e-03 4.719443e-03 3.044802e-04 1.761635e-03 6.307090e-03 1.913876e-03 8.264463e-04 1.000000e-10 2.174859e-05 8.438452e-03 2.200957e-02 9.308395e-03 2.033493e-02 2.157460e-02 1.689865e-02 5.382775e-02 6.237495e-02 3.566768e-03 2.490213e-02 7.864289e-02 2.488038e-02 1.739887e-04 1.000000e-10 1.000000e-10 3.197042e-03 9.047412e-03 3.523271e-03 8.895172e-03 8.699435e-03 7.242279e-03 2.198782e-02 2.492388e-02 1.544150e-03 9.417138e-03 3.251414e-02 1.083080e-02 8.264463e-04 4.349717e-05 1.000000e-10 1.035233e-02 2.779469e-02 1.161375e-02 2.538060e-02 2.912136e-02 2.220531e-02 6.557199e-02 8.203567e-02 5.154415e-03 3.060026e-02 9.984776e-02 3.186168e-02 6.524576e-05 1.000000e-10 1.000000e-10 4.567203e-04 1.500652e-03 5.002175e-04 1.217921e-03 1.174424e-03 1.022184e-03 2.588082e-03 3.414528e-03 1.522401e-04 1.283167e-03 4.175729e-03 1.783384e-03 1.000000e-10 1.000000e-10 1.000000e-10 8.699435e-05 5.872118e-04 1.739887e-04 4.567203e-04 4.567203e-04 4.132231e-04 1.065681e-03 1.587647e-03 6.524576e-05 3.914746e-04 2.000870e-03 8.264463e-04
 4.762940e-03 3.262288e-04 6.524576e-05 1.739887e-04 4.132231e-04 5.002175e-04 3.262288e-04 6.959548e-04 1.109178e-03 6.524576e-04 6.959548e-04 4.349717e-04 4.132231e-04 5.437147e-04 2.827316e-04 8.264463e-04 3.479774e-04 5.437147e-04 9.351892e-04 1.065681e-03 5.437147e-04 4.784689e-04 5.872118e-04 6.089604e-04 1.957373e-03 1.935624e-03 1.870378e-03 1.870378e-03 1.239669e-03 7.394519e-04 1.065681e-03 1.478904e-03 9.351892e-04 2.131361e-03 2.218356e-03 1.631144e-03 1.783384e-03 1.739887e-03 1.180948e-02 1.176599e-02 2.870813e-03 3.936494e-03 9.634624e-03 1.230970e-02 1.761635e-02 2.013919e-02 2.000870e-02 1.711614e-02 2.364071e-02 1.633319e-02 2.033493e-02 2.153110e-02 2.566333e-02 2.742497e-02 2.822967e-02 3.444976e-02 2.048717e-02 6.698565e-03 3.740757e-03 1.196172e-03 2.196607e-03 6.024358e-03 5.110918e-03 6.415833e-03 1.378860e-02 8.351457e-03 1.033058e-02 6.089604e-03 3.697260e-03 6.807308e-03 1.028708e-02 1.230970e-02 4.806438e-03 1.124402e-02 1.520226e-02 6.176599e-03 1.850805e-02 1.015659e-02 3.392779e-03 7.568508e-03 1.720313e-02 1.341888e-02 2.348847e-02 3.316659e-02 2.838191e-02 2.677251e-02 2.190083e-02 2.170509e-02 2.396694e-02 2.222706e-02 3.886472e-02 1.594171e-02 4.401914e-02 4.556329e-02 2.248804e-02 1.261418e-03 5.002175e-04 1.739887e-04 3.479774e-04 1.109178e-03 6.524576e-04 5.872118e-04 2.305350e-03 1.870378e-03 1.283167e-03 1.043932e-03 5.872118e-04 7.394519e-04 7.829491e-04 9.569378e-04 4.784689e-04 1.326664e-03 1.718138e-03 1.326664e-03 3.044802e-04 2.174859e-04 2.174859e-05 4.349717e-05 8.699435e-05 6.524576e-05 2.174859e-04 3.044802e-04 4.132231e-04 2.174859e-05 1.957373e-04 3.697260e-04 1.739887e-04 4.784689e-04 1.130926e-03 3.479774e-04 1.196172e-03 8.916920e-04 1.587647e-03
 4.349717e-04 1.478904e-03 3.349282e-03 2.327099e-03 4.066986e-03 1.065681e-03 8.699435e-04 5.219661e-04 1.000000e-10 1.000000e-10 1.000000e-10 2.544585e-03 1.739887e-03 6.176599e-03 4.588952e-03 7.133536e-03 2.022619e-03 1.413658e-03 4.132231e-04 1.000000e-10 1.000000e-10 1.000000e-10 1.722488e-02 2.116137e-02 9.643323e-02 6.037408e-02 1.158765e-01 1.628969e-02 1.496303e-02 5.132666e-03 6.524576e-05 8.699435e-05 2.174859e-05 8.547194e-03 9.634624e-03 4.027838e-02 2.337973e-02 4.136581e-02 8.242714e-03 7.807742e-03 2.653328e-03 1.000000e-10 4.349717e-05 2.174859e-05 2.124837e-02 2.509787e-02 1.331013e-01 7.548934e-02 1.393432e-01 1.979121e-02 2.116137e-02 7.046542e-03 4.349717e-05 6.524576e-05 2.174859e-05 2.131361e-03 1.370161e-03 4.784689e-03 3.349282e-03 4.849935e-03 1.435407e-03 1.087429e-03 3.044802e-04 1.000000e-10 2.174859e-05 1.000000e-10 1.000435e-03 7.177033e-04 1.892127e-03 1.109178e-03 1.979121e-03 7.612005e-04 4.567203e-04 1.957373e-04 1.000000e-10 1.000000e-10 1.000000e-10
 6.524576e-04 5.002175e-04 1.522401e-04 2.392344e-04 5.002175e-04 5.219661e-04 4.132231e-04 6.959548e-04 8.916920e-04 5.002175e-04 6.307090e-04 4.567203e-04 2.827316e-04 1.217921e-03 1.500652e-03 5.654632e-04 1.565898e-03 1.718138e-03 9.134406e-04 3.697260e-03 3.479774e-04 8.699435e-05 1.957373e-04 6.524576e-04 6.089604e-04 3.697260e-04 6.307090e-04 1.370161e-03 5.654632e-04 7.829491e-04 6.307090e-04 3.044802e-04 4.045237e-03 3.914746e-03 7.177033e-04 2.435842e-03 3.675511e-03 9.351892e-04 3.397129e-02 3.653763e-03 1.391910e-03 2.305350e-03 5.502392e-03 9.134406e-03 5.241409e-03 1.259243e-02 2.148760e-02 1.261418e-02 1.152675e-02 1.252719e-02 9.656372e-03 4.147455e-02 5.169639e-02 1.428882e-02 3.714659e-02 4.391040e-02 1.624619e-02 1.509352e-02 1.913876e-03 8.916920e-04 1.174424e-03 2.087864e-03 3.914746e-03 2.522836e-03 4.567203e-03 8.177468e-03 3.610265e-03 4.806438e-03 4.458460e-03 4.219226e-03 1.750761e-02 2.018269e-02 6.937799e-03 1.424532e-02 1.826881e-02 6.894302e-03 3.969117e-02 5.437147e-03 1.522401e-03 2.392344e-03 6.002610e-03 1.178773e-02 9.525881e-03 1.385385e-02 2.668552e-02 1.431057e-02 1.665942e-02 1.661592e-02 1.359287e-02 5.687255e-02 6.489778e-02 2.168334e-02 4.443236e-02 5.530666e-02 1.987821e-02 2.479339e-03 4.349717e-04 1.739887e-04 1.087429e-04 2.827316e-04 6.524576e-04 2.609830e-04 5.219661e-04 1.000435e-03 5.654632e-04 5.219661e-04 5.654632e-04 5.437147e-04 2.718573e-03 3.044802e-03 9.351892e-04 1.696390e-03 2.196607e-03 5.872118e-04 1.239669e-03 1.522401e-04 1.000000e-10 1.304915e-04 2.174859e-04 3.044802e-04 1.522401e-04 2.174859e-04 3.262288e-04 2.174859e-04 1.739887e-04 2.827316e-04 1.739887e-04 9.569378e-04 1.022184e-03 3.044802e-04 7.829491e-04 1.239669e-03 1.304915e-04
 2.609830e-04 1.000000e-10 1.000000e-10 2.174859e-05 1.196172e-03 1.609395e-03 7.394519e-04 1.413658e-03 1.304915e-03 1.326664e-03 1.065681e-03 1.000435e-03 4.567203e-04 5.654632e-04 1.500652e-03 1.652893e-03 6.524576e-05 2.174859e-05 2.174859e-05 4.349717e-05 1.261418e-03 2.457590e-03 1.174424e-03 1.848630e-03 2.087864e-03 1.674641e-03 3.131796e-03 2.849065e-03 8.481949e-04 1.979121e-03 3.979991e-03 2.588082e-03 8.046977e-04 1.522401e-04 8.699435e-05 2.392344e-04 1.239669e-02 2.718573e-02 1.548499e-02 2.612005e-02 2.814267e-02 2.442366e-02 4.586777e-02 4.730318e-02 8.808177e-03 2.568508e-02 5.415398e-02 3.075250e-02 5.437147e-04 2.174859e-05 1.000000e-10 8.699435e-05 6.263593e-03 1.289691e-02 6.328839e-03 9.960853e-03 1.198347e-02 8.960418e-03 1.689865e-02 1.796433e-02 3.892997e-03 1.107003e-02 2.233580e-02 1.278817e-02 1.435407e-03 4.349717e-05 2.174859e-05 2.174859e-04 1.615920e-02 3.801653e-02 2.050892e-02 3.468900e-02 3.425402e-02 2.855589e-02 5.837321e-02 6.035233e-02 1.037408e-02 3.194867e-02 7.053067e-02 3.684211e-02 6.524576e-05 1.000000e-10 2.174859e-05 4.349717e-05 1.239669e-03 1.979121e-03 1.174424e-03 1.761635e-03 1.848630e-03 1.326664e-03 1.805133e-03 2.327099e-03 3.044802e-04 1.217921e-03 2.109613e-03 2.087864e-03 2.174859e-05 1.000000e-10 1.000000e-10 1.000000e-10 2.174859e-04 6.307090e-04 1.739887e-04 6.524576e-04 6.307090e-04 4.349717e-04 1.326664e-03 1.196172e-03 1.522401e-04 6.307090e-04 1.413658e-03 6.307090e-04
 9.482384e-03 2.174859e-04 2.609830e-04 3.479774e-04 2.392344e-04 4.349717e-04 6.742062e-04 4.349717e-05 2.609830e-04 3.479774e-04 1.522401e-04 2.609830e-04 8.699435e-05 2.609830e-04 1.087429e-04 3.262288e-04 8.699435e-05 4.349717e-05 2.174859e-04 1.957373e-03 1.174424e-03 3.001305e-03 1.457155e-03 1.435407e-03 1.174424e-03 3.284037e-03 1.783384e-03 1.065681e-03 9.134406e-04 8.481949e-04 3.914746e-04 6.307090e-04 1.000435e-03 1.022184e-03 1.783384e-03 5.002175e-04 7.177033e-04 1.565898e-03 2.833841e-02 4.921705e-02 2.912136e-02 2.431492e-02 2.546759e-02 2.414093e-02 2.174859e-02 1.515876e-02 1.609395e-02 9.221401e-03 9.177903e-03 1.120052e-02 6.611570e-03 1.220096e-02 6.372336e-03 2.090039e-02 8.503697e-03 8.416703e-03 1.587647e-02 1.507177e-02 1.111353e-02 9.917355e-03 1.198347e-02 1.644193e-02 1.570248e-02 7.546759e-03 5.437147e-03 1.017834e-02 3.827751e-03 5.306655e-03 2.914311e-03 1.435407e-03 3.979991e-03 3.740757e-03 3.240539e-03 3.871248e-03 3.610265e-03 4.132231e-03 3.645063e-02 3.392779e-02 3.510222e-02 5.330579e-02 4.012614e-02 5.345803e-02 2.309700e-02 1.842105e-02 2.790344e-02 1.261418e-02 1.346237e-02 1.009134e-02 7.916485e-03 1.191823e-02 9.373641e-03 1.180948e-02 1.189648e-02 9.025663e-03 1.672466e-02 2.066116e-03 8.481949e-04 1.109178e-03 1.848630e-03 2.218356e-03 2.370596e-03 6.959548e-04 6.307090e-04 1.718138e-03 8.481949e-04 4.132231e-04 5.437147e-04 4.132231e-04 2.827316e-04 4.784689e-04 5.437147e-04 4.784689e-04 6.742062e-04 9.786864e-04 8.264463e-04 9.786864e-04 4.132231e-04 5.437147e-04 2.392344e-04 3.479774e-04 2.827316e-04 2.392344e-04 2.609830e-04 3.914746e-04 4.349717e-05 4.349717e-05 3.479774e-04 4.349717e-05 3.479774e-04 6.524576e-04 3.914746e-04 3.479774e-04 1.217921e-03
 1.000000e-10 1.000000e-10 4.349717e-05 1.087429e-04 1.739887e-04 4.132231e-04 6.959548e-04 1.957373e-04 2.283602e-03 2.892562e-03 1.739887e-04 1.674641e-03 5.219661e-03 2.392344e-04 1.000000e-10 1.000000e-10 1.087429e-04 3.914746e-04 3.697260e-04 7.394519e-04 1.587647e-03 7.394519e-04 3.784254e-03 5.197912e-03 1.087429e-04 3.284037e-03 9.308395e-03 4.132231e-04 8.699435e-05 6.524576e-05 1.565898e-03 8.612440e-03 6.481079e-03 1.387560e-02 2.098739e-02 1.167899e-02 5.630709e-02 6.746411e-02 4.066986e-03 4.599826e-02 1.042192e-01 6.220096e-03 4.349717e-05 4.349717e-05 4.784689e-04 2.783819e-03 2.196607e-03 5.524141e-03 7.242279e-03 4.393214e-03 2.311875e-02 2.629404e-02 1.565898e-03 2.009569e-02 4.597651e-02 2.240104e-03 4.349717e-05 8.699435e-05 2.153110e-03 1.133101e-02 8.286211e-03 1.792084e-02 2.731622e-02 1.474554e-02 7.214006e-02 8.777729e-02 4.958678e-03 5.622010e-02 1.304480e-01 8.960418e-03 1.000000e-10 2.174859e-05 2.174859e-05 3.262288e-04 2.827316e-04 6.089604e-04 1.174424e-03 3.262288e-04 3.066551e-03 3.740757e-03 2.174859e-04 2.762070e-03 6.611570e-03 1.739887e-04 1.000000e-10 1.000000e-10 1.000000e-10 1.522401e-04 2.174859e-05 2.609830e-04 4.567203e-04 1.957373e-04 1.043932e-03 1.609395e-03 6.524576e-05 1.196172e-03 3.066551e-03 4.349717e-05
 4.349717e-05 2.827316e-04 1.522401e-04 2.392344e-04 2.609830e-04 2.392344e-04 4.784689e-04 4.349717e-04 2.609830e-04 1.522401e-04 1.522401e-04 3.697260e-04 3.044802e-04 1.261418e-03 2.283602e-03 5.219661e-04 2.827316e-03 3.240539e-03 3.044802e-04 9.786864e-04 6.742062e-04 2.174859e-04 3.262288e-04 7.612005e-04 3.914746e-04 4.349717e-04 8.699435e-04 8.916920e-04 9.351892e-04 5.872118e-04 5.872118e-04 8.916920e-04 1.892127e-03 3.327534e-03 8.699435e-04 4.784689e-03 5.698130e-03 6.524576e-04 1.491953e-02 7.133536e-03 3.784254e-03 6.785559e-03 1.120052e-02 1.150500e-02 1.254893e-02 1.378860e-02 1.631144e-02 1.302740e-02 1.209221e-02 1.344063e-02 1.226620e-02 2.659852e-02 4.360592e-02 1.348412e-02 4.756416e-02 5.123967e-02 1.235320e-02 5.328404e-03 3.284037e-03 1.718138e-03 2.174859e-03 3.110048e-03 4.458460e-03 5.002175e-03 3.632014e-03 5.850370e-03 4.349717e-03 5.545890e-03 6.394084e-03 5.524141e-03 1.043932e-02 1.594171e-02 8.677686e-03 2.079165e-02 2.320574e-02 5.284906e-03 1.979121e-02 1.224445e-02 5.219661e-03 4.958678e-03 8.808177e-03 1.568073e-02 1.557199e-02 1.474554e-02 2.076990e-02 1.794258e-02 1.926925e-02 1.785559e-02 1.702914e-02 3.645063e-02 5.171814e-02 2.592431e-02 5.450196e-02 6.337538e-02 1.665942e-02 6.959548e-04 6.524576e-04 2.609830e-04 1.522401e-04 4.349717e-04 4.784689e-04 5.437147e-04 4.567203e-04 5.219661e-04 5.872118e-04 5.437147e-04 5.219661e-04 5.219661e-04 1.326664e-03 2.740322e-03 1.043932e-03 3.392779e-03 3.849500e-03 5.437147e-04 2.609830e-04 2.174859e-04 1.739887e-04 1.087429e-04 2.609830e-04 1.957373e-04 3.044802e-04 2.827316e-04 2.392344e-04 3.914746e-04 1.739887e-04 1.957373e-04 3.914746e-04 4.567203e-04 1.022184e-03 3.262288e-04 1.261418e-03 1.587647e-03 1.087429e-04
 1.609395e-03 1.043932e-03 1.065681e-03 1.174424e-03 1.500652e-03 1.087429e-03 1.000435e-03 9.786864e-04 1.739887e-04 1.304915e-04 3.262288e-04 1.522401e-04 1.304915e-04 6.524576e-05 5.437147e-04 9.351892e-04 4.784689e-04 1.304915e-03 3.262288e-04 6.002610e-03 9.351892e-04 1.326664e-03 1.022184e-03 1.261418e-03 1.087429e-03 1.304915e-03 1.239669e-03 2.827316e-04 2.392344e-04 1.522401e-04 1.304915e-04 1.957373e-04 2.827316e-04 1.848630e-03 2.327099e-03 8.046977e-04 3.827751e-03 1.652893e-03 7.377120e-02 2.153110e-02 2.794693e-02 2.548934e-02 3.096999e-02 2.168334e-02 2.307525e-02 2.220531e-02 4.110483e-03 3.458025e-03 3.023054e-03 1.696390e-03 2.566333e-03 1.739887e-03 1.270117e-02 1.874728e-02 1.233145e-02 3.010004e-02 8.503697e-03 3.212266e-02 8.634189e-03 1.002610e-02 8.199217e-03 9.808612e-03 7.503262e-03 8.568943e-03 8.699435e-03 1.739887e-03 1.783384e-03 1.696390e-03 8.046977e-04 1.152675e-03 8.046977e-04 6.698565e-03 8.916920e-03 4.762940e-03 1.533275e-02 4.262723e-03 9.080035e-02 3.053502e-02 3.760331e-02 3.545020e-02 3.806003e-02 2.646803e-02 3.103523e-02 2.916485e-02 5.002175e-03 4.001740e-03 4.610700e-03 2.979556e-03 3.305785e-03 2.218356e-03 1.494128e-02 1.931274e-02 1.631144e-02 3.821227e-02 1.000435e-02 4.262723e-03 8.916920e-04 1.174424e-03 1.043932e-03 9.786864e-04 8.916920e-04 8.481949e-04 7.394519e-04 1.304915e-04 1.522401e-04 2.392344e-04 8.699435e-05 2.174859e-04 1.087429e-04 1.435407e-03 1.478904e-03 5.437147e-04 3.066551e-03 8.481949e-04 2.174859e-03 5.219661e-04 5.002175e-04 4.349717e-04 3.914746e-04 5.437147e-04 1.304915e-04 1.957373e-04 6.524576e-05 6.524576e-05 1.087429e-04 2.174859e-05 4.349717e-05 6.524576e-05 4.784689e-04 8.481949e-04 2.609830e-04 1.000435e-03 2.609830e-04
 2.305350e-03 7.612005e-04 3.371031e-03 2.392344e-03 4.327969e-03 7.177033e-04 2.174859e-04 1.000000e-10 2.174859e-05 3.479774e-04 1.043932e-03 9.939104e-03 3.849500e-03 9.895607e-03 8.046977e-04 1.522401e-04 1.000000e-10 1.000000e-10 4.436712e-03 2.888212e-02 9.673771e-02 5.465420e-02 1.441279e-01 1.692040e-02 1.631144e-03 1.522401e-04 6.524576e-05 1.783384e-03 8.046977e-03 3.301435e-02 2.253154e-02 6.761635e-02 8.199217e-03 7.829491e-04 2.174859e-05 1.000000e-10 4.480209e-03 2.598956e-02 1.107438e-01 8.668987e-02 1.842105e-01 2.801218e-02 2.153110e-03 8.699435e-05 4.349717e-05 2.174859e-04 6.742062e-04 4.045237e-03 3.197042e-03 9.743367e-03 1.370161e-03 8.699435e-05 1.000000e-10 1.000000e-10 1.739887e-04 6.959548e-04 2.631579e-03 1.565898e-03 2.849065e-03 1.739887e-04 1.000000e-10 2.174859e-05 1.000000e-10
 6.524576e-04 1.565898e-03 2.827316e-03 2.022619e-03 2.109613e-03 1.587647e-03 1.022184e-03 1.087429e-03 1.739887e-04 2.174859e-05 4.349717e-05 4.349717e-05 4.349717e-05 1.739887e-04 1.087429e-04 1.957373e-04 2.609830e-04 2.174859e-05 6.524576e-05 4.327969e-03 2.544585e-03 3.392779e-03 3.284037e-03 3.806003e-03 2.087864e-03 2.457590e-03 1.435407e-03 3.262288e-04 1.739887e-04 1.522401e-04 1.087429e-04 4.349717e-05 1.739887e-04 1.739887e-04 5.654632e-04 7.829491e-04 8.699435e-05 6.524576e-05 5.274032e-02 3.307960e-02 5.065246e-02 4.562853e-02 5.772075e-02 3.362331e-02 2.781644e-02 1.844280e-02 4.153980e-03 1.544150e-03 2.131361e-03 1.130926e-03 8.264463e-04 1.805133e-03 2.631579e-03 5.480644e-03 4.936929e-03 1.174424e-03 1.109178e-03 2.205307e-02 1.450631e-02 2.076990e-02 1.807308e-02 2.009569e-02 1.157025e-02 1.322314e-02 8.286211e-03 1.565898e-03 8.046977e-04 9.786864e-04 3.697260e-04 5.437147e-04 1.326664e-03 6.959548e-04 3.088299e-03 2.305350e-03 6.307090e-04 6.089604e-04 6.852980e-02 4.225750e-02 6.750761e-02 5.645933e-02 6.763810e-02 4.145281e-02 3.719008e-02 2.361896e-02 4.262723e-03 2.087864e-03 2.870813e-03 1.239669e-03 1.391910e-03 2.588082e-03 3.349282e-03 8.199217e-03 7.742497e-03 1.457155e-03 1.435407e-03 3.349282e-03 1.674641e-03 2.435842e-03 2.457590e-03 2.783819e-03 1.391910e-03 1.696390e-03 1.326664e-03 3.914746e-04 2.174859e-05 1.087429e-04 1.957373e-04 6.524576e-05 1.739887e-04 2.827316e-04 4.132231e-04 4.132231e-04 2.174859e-05 8.699435e-05 1.304915e-03 6.307090e-04 1.130926e-03 1.065681e-03 1.217921e-03 7.829491e-04 8.046977e-04 4.132231e-04 6.524576e-05 6.524576e-05 4.349717e-05 2.174859e-05 1.000000e-10 2.174859e-05 8.699435e-05 1.522401e-04 2.174859e-04 4.349717e-05 2.174859e-05
 2.174859e-05 3.044802e-04 1.304915e-04 1.304915e-04 2.392344e-04 4.132231e-04 5.437147e-04 6.742062e-04 5.654632e-04 3.697260e-04 3.479774e-04 5.654632e-04 6.089604e-04 8.264463e-04 1.805133e-03 5.002175e-04 2.435842e-03 2.957808e-03 5.437147e-04 5.437147e-04 3.479774e-04 8.699435e-05 2.174859e-04 5.872118e-04 3.262288e-04 7.612005e-04 1.217921e-03 1.239669e-03 1.174424e-03 1.370161e-03 9.134406e-04 1.239669e-03 2.131361e-03 2.522836e-03 1.391910e-03 4.197477e-03 4.480209e-03 1.130926e-03 1.394084e-02 4.023488e-03 2.153110e-03 4.197477e-03 7.938234e-03 1.013484e-02 1.450631e-02 1.868204e-02 2.305350e-02 2.057416e-02 1.731187e-02 1.655067e-02 1.746411e-02 2.207482e-02 3.377555e-02 1.755111e-02 3.964767e-02 4.480209e-02 1.739887e-02 4.741192e-03 2.218356e-03 8.481949e-04 1.326664e-03 2.348847e-03 3.849500e-03 5.937364e-03 6.046107e-03 8.242714e-03 5.915615e-03 7.894737e-03 7.372771e-03 7.416268e-03 7.285776e-03 1.309265e-02 9.699870e-03 1.892127e-02 2.044367e-02 7.981731e-03 1.692040e-02 7.764245e-03 2.000870e-03 3.458025e-03 6.568073e-03 1.220096e-02 1.757286e-02 2.229230e-02 2.653328e-02 2.372771e-02 2.581557e-02 2.272727e-02 2.457590e-02 2.892562e-02 4.230100e-02 3.127447e-02 4.778164e-02 5.395824e-02 2.405394e-02 6.089604e-04 3.697260e-04 1.087429e-04 1.304915e-04 2.392344e-04 4.784689e-04 8.699435e-04 6.307090e-04 6.959548e-04 6.089604e-04 5.002175e-04 7.612005e-04 1.043932e-03 1.022184e-03 2.414093e-03 1.261418e-03 3.066551e-03 3.327534e-03 1.152675e-03 2.392344e-04 2.174859e-05 6.524576e-05 1.087429e-04 1.957373e-04 4.567203e-04 3.479774e-04 4.567203e-04 3.044802e-04 2.392344e-04 4.349717e-04 1.522401e-04 3.479774e-04 4.349717e-04 9.786864e-04 3.479774e-04 1.304915e-03 1.348412e-03 2.827316e-04
 1.957373e-04 1.000000e-10 1.000000e-10 1.000000e-10 6.524576e-05 2.174859e-05 1.087429e-04 9.569378e-04 7.612005e-04 5.002175e-04 7.829491e-04 7.394519e-04 6.742062e-04 1.979121e-03 2.066116e-03 3.479774e-04 1.500652e-03 2.501087e-03 9.134406e-04 1.739887e-03 4.349717e-05 1.000000e-10 1.000000e-10 1.522401e-04 1.957373e-04 2.174859e-04 1.826881e-03 2.131361e-03 1.326664e-03 1.239669e-03 1.261418e-03 1.109178e-03 2.957808e-03 3.066551e-03 8.699435e-04 2.131361e-03 3.697260e-03 2.044367e-03 3.038278e-02 3.827751e-03 1.522401e-04 9.786864e-04 5.872118e-03 3.284037e-03 5.002175e-03 2.585907e-02 2.561983e-02 1.474554e-02 1.746411e-02 1.644193e-02 1.663767e-02 3.281862e-02 4.023488e-02 1.431057e-02 2.735972e-02 4.177903e-02 2.474989e-02 1.085254e-02 1.217921e-03 2.174859e-05 1.957373e-04 1.500652e-03 1.348412e-03 1.718138e-03 1.013484e-02 1.041757e-02 7.068291e-03 7.307525e-03 6.742062e-03 6.698565e-03 1.426707e-02 1.720313e-02 5.915615e-03 1.180948e-02 1.739887e-02 1.017834e-02 3.712484e-02 5.067421e-03 2.392344e-04 9.786864e-04 5.785124e-03 4.936929e-03 7.307525e-03 3.029578e-02 3.081775e-02 1.859504e-02 2.250979e-02 2.266203e-02 2.148760e-02 4.193127e-02 5.028273e-02 1.992171e-02 3.588517e-02 5.321879e-02 3.323184e-02 1.370161e-03 1.304915e-04 2.174859e-05 1.000000e-10 1.304915e-04 2.174859e-05 1.087429e-04 1.087429e-03 1.348412e-03 1.130926e-03 1.109178e-03 9.134406e-04 8.699435e-04 1.870378e-03 2.588082e-03 5.654632e-04 1.870378e-03 2.827316e-03 1.370161e-03 5.219661e-04 4.349717e-05 1.000000e-10 2.174859e-05 2.174859e-05 2.174859e-05 4.349717e-05 9.134406e-04 4.567203e-04 1.957373e-04 5.219661e-04 5.219661e-04 3.479774e-04 7.394519e-04 9.786864e-04 2.392344e-04 7.177033e-04 1.065681e-03 7.394519e-04
 2.827316e-04 3.697260e-04 1.087429e-04 3.044802e-04 2.827316e-04 5.002175e-04 6.307090e-04 7.612005e-04 8.699435e-04 7.394519e-04 7.394519e-04 6.524576e-04 7.612005e-04 1.196172e-03 1.261418e-03 7.612005e-04 1.065681e-03 1.696390e-03 1.087429e-03 1.065681e-03 5.002175e-04 1.957373e-04 1.739887e-04 5.654632e-04 5.002175e-04 9.351892e-04 1.544150e-03 2.000870e-03 1.391910e-03 1.478904e-03 1.696390e-03 1.391910e-03 2.435842e-03 2.609830e-03 1.043932e-03 2.566333e-03 2.240104e-03 1.652893e-03 9.286646e-03 2.805568e-03 9.351892e-04 1.826881e-03 3.871248e-03 6.720313e-03 9.504132e-03 1.478904e-02 2.612005e-02 1.953023e-02 1.944324e-02 2.272727e-02 1.961722e-02 3.323184e-02 4.047412e-02 1.824706e-02 3.673336e-02 3.947368e-02 2.161809e-02 4.066986e-03 1.348412e-03 7.612005e-04 6.089604e-04 1.457155e-03 3.588517e-03 4.762940e-03 5.698130e-03 1.146151e-02 8.046977e-03 9.047412e-03 8.394954e-03 7.981731e-03 1.313615e-02 1.465855e-02 8.829926e-03 1.372336e-02 1.424532e-02 9.743367e-03 1.202697e-02 4.349717e-03 1.391910e-03 1.761635e-03 3.958243e-03 8.133971e-03 1.394084e-02 1.676816e-02 3.133971e-02 2.446716e-02 2.612005e-02 2.951283e-02 2.577207e-02 4.510657e-02 5.106568e-02 2.746846e-02 4.262723e-02 4.932579e-02 2.633754e-02 6.742062e-04 2.609830e-04 8.699435e-05 1.304915e-04 3.914746e-04 5.654632e-04 7.829491e-04 1.109178e-03 1.522401e-03 9.786864e-04 1.283167e-03 1.022184e-03 7.177033e-04 1.565898e-03 1.826881e-03 1.196172e-03 2.022619e-03 1.587647e-03 1.478904e-03 2.827316e-04 1.522401e-04 1.000000e-10 6.524576e-05 2.609830e-04 2.609830e-04 2.174859e-04 2.827316e-04 6.089604e-04 4.784689e-04 5.002175e-04 3.479774e-04 5.437147e-04 6.089604e-04 9.134406e-04 4.132231e-04 7.829491e-04 8.916920e-04 3.914746e-04
 2.457590e-03 1.022184e-03 2.696825e-03 2.261853e-03 3.566768e-03 1.261418e-03 7.177033e-04 1.304915e-04 1.000000e-10 1.000000e-10 1.435407e-03 1.892127e-03 7.546759e-03 4.784689e-03 7.438017e-03 1.478904e-03 1.043932e-03 3.914746e-04 2.174859e-05 1.000000e-10 1.115702e-02 1.948673e-02 1.057416e-01 6.324489e-02 1.200304e-01 1.655067e-02 9.873858e-03 1.478904e-03 2.174859e-05 2.174859e-05 5.850370e-03 7.655502e-03 4.003915e-02 2.666377e-02 4.932579e-02 7.785994e-03 3.697260e-03 9.569378e-04 1.000000e-10 2.174859e-05 1.317964e-02 2.081340e-02 1.300565e-01 8.112223e-02 1.646151e-01 2.103088e-02 9.721618e-03 1.848630e-03 2.174859e-05 1.000000e-10 1.304915e-03 1.065681e-03 4.610700e-03 4.262723e-03 5.741627e-03 1.500652e-03 7.177033e-04 1.304915e-04 1.000000e-10 1.000000e-10 5.219661e-04 5.654632e-04 2.196607e-03 1.391910e-03 2.392344e-03 5.437147e-04 4.132231e-04 6.524576e-05 2.174859e-05 1.000000e-10
 5.872118e-04 6.959548e-04 5.872118e-04 5.654632e-04 7.612005e-04 5.437147e-04 5.437147e-04 7.612005e-04 4.567203e-04 3.697260e-04 3.262288e-04 1.522401e-04 5.219661e-04 6.742062e-04 1.957373e-03 5.002175e-04 1.609395e-03 1.696390e-03 4.132231e-04 2.240104e-03 1.174424e-03 3.914746e-04 4.784689e-04 1.652893e-03 8.699435e-04 8.699435e-04 1.457155e-03 9.786864e-04 9.134406e-04 7.612005e-04 6.959548e-04 1.022184e-03 1.109178e-03 2.609830e-03 1.065681e-03 2.631579e-03 3.849500e-03 7.612005e-04 2.020444e-02 8.808177e-03 4.545455e-03 7.546759e-03 1.476729e-02 1.267943e-02 1.370161e-02 1.918225e-02 1.439756e-02 1.209221e-02 1.087429e-02 8.655937e-03 1.200522e-02 2.046542e-02 4.741192e-02 1.200522e-02 4.153980e-02 5.032623e-02 1.237495e-02 9.525881e-03 5.132666e-03 2.087864e-03 3.349282e-03 5.785124e-03 5.437147e-03 5.785124e-03 6.916050e-03 5.937364e-03 4.632449e-03 4.436712e-03 3.632014e-03 4.675946e-03 6.937799e-03 1.785559e-02 6.481079e-03 1.618095e-02 1.946498e-02 6.002610e-03 2.548934e-02 1.507177e-02 6.111353e-03 7.525011e-03 1.520226e-02 1.713789e-02 1.794258e-02 2.235755e-02 1.826881e-02 1.596346e-02 1.435407e-02 1.133101e-02 1.696390e-02 2.468465e-02 5.900391e-02 2.003045e-02 5.082645e-02 6.250544e-02 1.657242e-02 2.000870e-03 1.022184e-03 3.262288e-04 5.002175e-04 6.959548e-04 7.612005e-04 6.959548e-04 1.261418e-03 6.089604e-04 3.914746e-04 4.349717e-04 3.044802e-04 6.742062e-04 7.177033e-04 2.370596e-03 9.786864e-04 2.109613e-03 2.240104e-03 1.022184e-03 8.264463e-04 8.699435e-05 6.524576e-05 2.174859e-04 4.567203e-04 2.609830e-04 3.044802e-04 4.784689e-04 2.392344e-04 4.132231e-04 1.304915e-04 2.827316e-04 3.697260e-04 2.174859e-04 1.174424e-03 2.392344e-04 7.612005e-04 1.174424e-03 2.392344e-04
 1.000000e-10 1.000000e-10 1.304915e-04 7.829491e-04 4.567203e-04 9.134406e-04 9.351892e-04 9.134406e-04 2.435842e-03 2.109613e-03 6.524576e-05 1.283167e-03 3.284037e-03 8.046977e-04 2.174859e-05 1.000000e-10 2.827316e-04 1.979121e-03 5.654632e-04 2.087864e-03 2.522836e-03 1.304915e-03 3.849500e-03 3.653763e-03 2.174859e-04 2.131361e-03 6.111353e-03 1.304915e-03 1.087429e-04 2.174859e-05 4.001740e-03 2.063941e-02 1.020009e-02 2.557634e-02 3.316659e-02 1.981296e-02 5.541540e-02 5.480644e-02 3.806003e-03 2.833841e-02 7.342323e-02 1.831231e-02 8.699435e-05 1.000000e-10 1.783384e-03 9.199652e-03 4.001740e-03 9.808612e-03 1.431057e-02 8.199217e-03 2.305350e-02 2.018269e-02 2.000870e-03 1.135276e-02 2.953458e-02 8.460200e-03 1.087429e-04 2.174859e-05 4.306220e-03 2.688125e-02 1.385385e-02 3.088299e-02 4.088734e-02 2.638104e-02 7.085689e-02 6.839930e-02 6.437582e-03 3.579817e-02 9.438886e-02 2.320574e-02 1.000000e-10 1.000000e-10 1.739887e-04 1.457155e-03 8.916920e-04 1.022184e-03 1.979121e-03 1.217921e-03 2.783819e-03 3.153545e-03 1.522401e-04 1.196172e-03 4.327969e-03 9.786864e-04 2.174859e-05 1.000000e-10 6.524576e-05 5.219661e-04 3.044802e-04 7.177033e-04 8.481949e-04 3.479774e-04 1.130926e-03 1.261418e-03 1.522401e-04 5.002175e-04 1.783384e-03 4.567203e-04
 8.699435e-04 1.739887e-03 1.587647e-03 1.805133e-03 1.848630e-03 1.761635e-03 6.742062e-04 4.132231e-04 8.699435e-04 2.174859e-04 3.044802e-04 1.739887e-04 8.699435e-05 2.827316e-04 1.087429e-04 3.262288e-04 1.739887e-04 2.609830e-04 6.089604e-04 4.871683e-03 2.544585e-03 1.718138e-03 2.631579e-03 2.283602e-03 3.218791e-03 1.043932e-03 7.177033e-04 1.848630e-03 7.394519e-04 4.784689e-04 3.914746e-04 1.304915e-04 3.262288e-04 3.262288e-04 6.742062e-04 4.132231e-04 4.349717e-04 1.130926e-03 4.828186e-02 3.342758e-02 2.988256e-02 3.940844e-02 3.597216e-02 4.069161e-02 1.870378e-02 1.050457e-02 2.127012e-02 8.046977e-03 6.459330e-03 4.262723e-03 3.001305e-03 6.676816e-03 4.349717e-03 8.329709e-03 5.719878e-03 4.371466e-03 1.533275e-02 1.996520e-02 1.639843e-02 1.359287e-02 1.446281e-02 1.191823e-02 1.415833e-02 7.372771e-03 4.741192e-03 8.329709e-03 3.653763e-03 2.609830e-03 1.979121e-03 1.283167e-03 2.544585e-03 1.979121e-03 4.741192e-03 2.327099e-03 2.370596e-03 6.589822e-03 6.224445e-02 5.047847e-02 3.947368e-02 4.032188e-02 4.341018e-02 4.538930e-02 2.538060e-02 1.354937e-02 2.522836e-02 1.143976e-02 8.307960e-03 6.676816e-03 4.132231e-03 8.460200e-03 6.002610e-03 1.363636e-02 7.111788e-03 6.655067e-03 2.048717e-02 3.501522e-03 2.109613e-03 1.718138e-03 1.739887e-03 1.565898e-03 1.935624e-03 1.087429e-03 4.567203e-04 1.109178e-03 4.784689e-04 3.044802e-04 4.349717e-04 2.609830e-04 2.827316e-04 1.957373e-04 5.002175e-04 2.827316e-04 2.827316e-04 8.481949e-04 1.304915e-03 8.916920e-04 7.177033e-04 8.916920e-04 8.046977e-04 8.481949e-04 4.567203e-04 1.739887e-04 6.959548e-04 2.174859e-04 2.392344e-04 8.699435e-05 1.304915e-04 8.699435e-05 1.087429e-04 1.304915e-04 2.174859e-05 6.524576e-05 1.739887e-04
 1.000000e-10 1.000000e-10 1.000000e-10 1.000000e-10 4.132231e-04 1.043932e-03 6.524576e-04 8.264463e-04 1.000435e-03 1.022184e-03 1.783384e-03 2.327099e-03 3.044802e-04 1.065681e-03 2.479339e-03 1.196172e-03 1.957373e-04 1.000000e-10 1.000000e-10 1.000000e-10 8.264463e-04 2.000870e-03 9.569378e-04 1.674641e-03 1.587647e-03 9.351892e-04 3.371031e-03 3.458025e-03 6.524576e-04 2.936059e-03 5.567638e-03 1.870378e-03 2.609830e-03 2.174859e-05 4.349717e-05 1.739887e-04 9.852110e-03 2.538060e-02 1.198347e-02 2.253154e-02 2.314050e-02 1.813832e-02 4.434537e-02 5.043497e-02 7.568508e-03 3.297086e-02 7.311875e-02 2.531535e-02 1.000435e-03 1.000000e-10 1.000000e-10 4.349717e-05 4.197477e-03 1.085254e-02 4.588952e-03 8.481949e-03 9.786864e-03 7.872988e-03 1.772510e-02 2.076990e-02 3.305785e-03 1.296216e-02 2.970857e-02 1.070030e-02 2.566333e-03 4.349717e-05 2.174859e-05 2.174859e-05 1.137451e-02 3.216616e-02 1.452806e-02 2.964332e-02 3.116572e-02 2.481514e-02 5.767725e-02 6.296216e-02 9.177903e-03 4.297521e-02 9.169204e-02 3.155720e-02 6.524576e-05 1.000000e-10 1.000000e-10 4.349717e-05 4.132231e-04 1.435407e-03 6.742062e-04 1.348412e-03 1.087429e-03 9.569378e-04 1.957373e-03 2.675076e-03 3.697260e-04 1.979121e-03 4.545455e-03 1.783384e-03 6.524576e-05 1.000000e-10 1.000000e-10 1.000000e-10 4.132231e-04 5.654632e-04 2.609830e-04 5.654632e-04 6.307090e-04 3.044802e-04 8.916920e-04 1.174424e-03 1.957373e-04 8.264463e-04 1.500652e-03 7.177033e-04
 8.264463e-04 7.612005e-04 1.217921e-03 1.065681e-03 1.348412e-03 1.087429e-03 5.002175e-04 4.132231e-04 5.219661e-04 4.349717e-04 3.914746e-04 3.044802e-04 3.262288e-04 9.569378e-04 8.699435e-04 4.349717e-04 8.481949e-04 1.109178e-03 4.567203e-04 6.198347e-03 7.177033e-04 6.524576e-04 8.481949e-04 6.524576e-04 1.370161e-03 3.697260e-04 1.957373e-04 7.612005e-04 7.829491e-04 5.654632e-04 6.742062e-04 4.132231e-04 3.066551e-03 2.283602e-03 5.219661e-04 2.174859e-03 2.435842e-03 9.351892e-04 7.675076e-02 1.280992e-02 1.428882e-02 1.770335e-02 1.713789e-02 1.913876e-02 1.335363e-02 7.459765e-03 1.344063e-02 1.294041e-02 6.437582e-03 8.438452e-03 7.568508e-03 2.244454e-02 2.268378e-02 1.159200e-02 1.737712e-02 2.214006e-02 1.607221e-02 3.090474e-02 6.807308e-03 6.241844e-03 5.676381e-03 4.741192e-03 5.023923e-03 4.393214e-03 3.240539e-03 4.001740e-03 4.697695e-03 3.110048e-03 4.393214e-03 3.566768e-03 1.017834e-02 1.089604e-02 6.394084e-03 8.307960e-03 9.547629e-03 7.568508e-03 9.493258e-02 2.107438e-02 2.040017e-02 1.907351e-02 2.155285e-02 1.905176e-02 1.872553e-02 1.061331e-02 1.468030e-02 1.622445e-02 1.096129e-02 1.020009e-02 1.041757e-02 3.057851e-02 2.725098e-02 2.066116e-02 2.092214e-02 2.342323e-02 2.294476e-02 4.066986e-03 7.829491e-04 1.022184e-03 5.219661e-04 6.742062e-04 6.742062e-04 5.654632e-04 3.914746e-04 4.784689e-04 3.479774e-04 1.739887e-04 3.479774e-04 3.697260e-04 1.870378e-03 2.109613e-03 1.130926e-03 1.544150e-03 1.435407e-03 4.784689e-04 1.935624e-03 3.262288e-04 2.827316e-04 4.784689e-04 3.697260e-04 4.784689e-04 3.044802e-04 1.739887e-04 3.044802e-04 8.699435e-05 1.087429e-04 2.392344e-04 2.392344e-04 6.307090e-04 4.567203e-04 1.739887e-04 3.479774e-04 8.699435e-04 1.304915e-04
 1.000000e-10 1.000000e-10 1.000000e-10 1.000000e-10 1.739887e-04 2.827316e-04 1.087429e-04 2.827316e-04 3.697260e-04 3.479774e-04 2.762070e-03 4.284472e-03 1.304915e-04 1.457155e-03 3.479774e-03 4.349717e-04 2.609830e-04 1.000000e-10 1.000000e-10 1.000000e-10 3.262288e-04 1.696390e-03 2.609830e-04 8.916920e-04 8.916920e-04 6.742062e-04 5.284906e-03 7.438017e-03 4.349717e-05 1.957373e-03 5.371901e-03 9.351892e-04 4.371466e-03 2.174859e-05 2.174859e-05 1.000000e-10 1.078730e-02 2.522836e-02 6.676816e-03 1.474554e-02 1.742062e-02 1.152675e-02 5.804698e-02 7.281427e-02 4.284472e-03 3.023054e-02 6.868204e-02 2.277077e-02 1.130926e-03 1.000000e-10 1.000000e-10 1.000000e-10 2.131361e-03 9.895607e-03 2.805568e-03 4.719443e-03 7.177033e-03 4.001740e-03 2.796868e-02 3.366681e-02 1.370161e-03 1.100478e-02 2.716398e-02 8.960418e-03 5.567638e-03 2.174859e-05 1.000000e-10 4.349717e-05 9.786864e-03 3.003480e-02 1.072205e-02 2.053067e-02 2.298826e-02 1.578947e-02 7.886037e-02 8.832101e-02 6.720313e-03 3.953893e-02 8.268813e-02 3.077425e-02 1.739887e-04 1.000000e-10 1.000000e-10 1.000000e-10 2.392344e-04 7.177033e-04 3.262288e-04 5.437147e-04 6.089604e-04 3.044802e-04 3.588517e-03 5.632884e-03 2.827316e-04 1.565898e-03 4.306220e-03 1.043932e-03 6.524576e-05 1.000000e-10 1.000000e-10 1.000000e-10 2.827316e-04 3.697260e-04 4.349717e-05 2.827316e-04 2.392344e-04 1.087429e-04 1.718138e-03 2.044367e-03 2.174859e-05 5.437147e-04 1.913876e-03 4.784689e-04
 1.000000e-10 4.349717e-05 4.349717e-04 4.349717e-05 3.044802e-04 1.000000e-10 1.000000e-10 2.174859e-05 1.000000e-10 1.000000e-10 1.000000e-10 1.000000e-10 1.000000e-10 1.000000e-10 1.000000e-10 8.699435e-05 4.349717e-05 1.087429e-04 1.000000e-10 2.174859e-05 1.000000e-10 1.000000e-10 1.000000e-10 1.000000e-10 1.000000e-10 1.000000e-10 1.000000e-10 1.000000e-10 4.349717e-05 2.174859e-05 4.349717e-05 2.174859e-05 1.000000e-10 2.174859e-05 1.000000e-10 1.000000e-10 1.000000e-10 1.000000e-10 1.000000e-10 1.000000e-10 4.349717e-05 2.609830e-04 2.174859e-05 1.957373e-04 1.000000e-10 4.349717e-05 1.000000e-10 1.000000e-10 1.000000e-10 1.000000e-10 1.000000e-10 1.000000e-10 1.000000e-10 4.349717e-05 1.239669e-03 4.567203e-04 1.261418e-03 4.349717e-05 1.304915e-04 1.304915e-04 1.000000e-10 1.000000e-10 1.000000e-10 1.000000e-10 1.000000e-10 1.000000e-10 1.304915e-04 1.652893e-03 5.002175e-04 1.674641e-03 2.174859e-05 1.957373e-04 6.524576e-05 1.000000e-10 1.000000e-10 1.000000e-10 1.000000e-10 1.000000e-10 4.349717e-05 5.437147e-04 9.982601e-03 3.371031e-03 9.460635e-03 2.392344e-04 7.394519e-04 3.044802e-04 1.000000e-10 1.000000e-10 1.000000e-10 1.000000e-10 1.000000e-10 2.174859e-05 2.827316e-04 5.502392e-03 1.805133e-03 5.263158e-03 1.957373e-04 4.349717e-04 1.739887e-04 1.000000e-10 1.000000e-10 1.000000e-10 1.000000e-10 1.000000e-10 8.699435e-05 4.132231e-04 7.851240e-03 2.762070e-03 7.459765e-03 1.957373e-04 7.612005e-04 5.002175e-04 1.000000e-10 1.000000e-10 1.000000e-10 1.000000e-10 1.000000e-10 6.524576e-05 8.481949e-04 1.254893e-02 4.262723e-03 1.087429e-02 5.002175e-04 1.609395e-03 7.829491e-04 1.000000e-10 1.000000e-10 1.000000e-10 4.349717e-05 1.000000e-10 4.349717e-05 3.479774e-04 6.198347e-03 2.261853e-03 6.698565e-03 1.957373e-04 5.219661e-04 5.219661e-04 1.000000e-10 1.000000e-10 1.000000e-10 1.000000e-10 1.000000e-10 1.239669e-03 7.090039e-03 7.161809e-02 2.990431e-02 6.518051e-02 4.741192e-03 1.200522e-02 6.024358e-03 2.174859e-05 1.000000e-10 2.174859e-05 2.174859e-05 8.699435e-05 2.414093e-03 1.102653e-02 1.038712e-01 4.499783e-02 9.719443e-02 8.155720e-03 1.846455e-02 9.025663e-03 1.000000e-10 2.174859e-05 1.000000e-10 8.699435e-05 1.522401e-04 2.174859e-05 2.827316e-04 5.306655e-03 2.044367e-03 4.545455e-03 2.392344e-04 4.784689e-04 2.609830e-04 1.000000e-10 1.000000e-10 1.000000e-10 1.000000e-10 1.000000e-10 1.261418e-03 5.828621e-03 5.276207e-02 2.257503e-02 4.893432e-02 2.957808e-03 7.438017e-03 4.414963e-03 1.000000e-10 1.000000e-10 1.000000e-10 1.000000e-10 2.174859e-05 2.022619e-03 9.438886e-03 7.853415e-02 3.599391e-02 7.153110e-02 5.350152e-03 1.185298e-02 5.263158e-03 1.000000e-10 1.000000e-10 1.000000e-10 2.174859e-05 6.524576e-05 1.000000e-10 2.827316e-04 4.436712e-03 1.565898e-03 4.175729e-03 6.524576e-05 3.479774e-04 1.739887e-04 1.000000e-10 1.000000e-10 1.000000e-10 1.000000e-10 1.000000e-10
 8.699435e-05 1.000000e-10 1.000000e-10 2.174859e-05 6.524576e-05 1.000000e-10 1.000000e-10 2.174859e-05 6.524576e-05 1.000000e-10 2.174859e-05 1.000000e-10 2.174859e-05 1.000000e-10 1.739887e-04 1.000000e-10 6.524576e-05 2.609830e-04 4.349717e-05 1.000000e-10 4.349717e-05 1.000000e-10 1.000000e-10 2.174859e-05 1.000000e-10 2.174859e-05 2.174859e-05 2.174859e-05 1.000000e-10 1.000000e-10 1.000000e-10 1.000000e-10 2.174859e-05 6.524576e-05 1.000000e-10 4.349717e-05 1.000000e-10 1.000000e-10 1.000000e-10 2.174859e-05 1.000000e-10 1.000000e-10 1.000000e-10 1.000000e-10 1.000000e-10 1.000000e-10 1.000000e-10 2.174859e-05 1.000000e-10 2.174859e-05 1.000000e-10 1.000000e-10 6.524576e-05 1.000000e-10 2.174859e-05 1.000000e-10 1.000000e-10 6.524576e-05 1.000000e-10 2.174859e-05 1.000000e-10 2.174859e-05 2.174859e-05 2.174859e-05 1.000000e-10 1.000000e-10 1.000000e-10 2.174859e-05 1.000000e-10 2.174859e-05 2.174859e-05 4.349717e-05 6.524576e-05 1.522401e-04 6.524576e-05 2.174859e-05 5.219661e-04 2.174859e-05 2.174859e-05 2.174859e-05 2.392344e-04 1.304915e-04 1.087429e-04 1.957373e-04 1.087429e-04 1.739887e-04 8.699435e-05 6.524576e-05 8.699435e-05 1.957373e-04 5.002175e-04 6.524576e-05 3.914746e-04 2.392344e-04 4.349717e-05 6.959548e-04 4.349717e-05 4.349717e-05 1.000000e-10 1.739887e-04 1.522401e-04 1.304915e-04 3.044802e-04 1.739887e-04 1.304915e-04 6.524576e-05 8.699435e-05 1.304915e-04 2.827316e-04 4.567203e-04 8.699435e-05 5.219661e-04 6.089604e-04 1.522401e-04 3.349282e-03 6.524576e-04 1.739887e-04 2.609830e-04 7.177033e-04 7.394519e-04 6.524576e-04 1.783384e-03 1.413658e-03 8.699435e-04 9.351892e-04 6.307090e-04 7.177033e-04 1.370161e-03 2.957808e-03 1.261418e-03 2.327099e-03 2.631579e-03 1.152675e-03 2.153110e-03 3.914746e-04 1.304915e-04 2.174859e-04 3.479774e-04 5.437147e-04 5.219661e-04 1.022184e-03 7.394519e-04 6.089604e-04 4.349717e-04 3.044802e-04 4.349717e-04 7.177033e-04 1.500652e-03 6.307090e-04 8.916920e-04 1.283167e-03 7.177033e-04 2.544585e-03 5.002175e-04 8.699435e-05 1.957373e-04 5.654632e-04 5.872118e-04 5.437147e-04 1.805133e-03 1.217921e-03 6.742062e-04 5.654632e-04 4.349717e-04 6.524576e-04 1.109178e-03 2.588082e-03 6.524576e-04 1.674641e-03 2.783819e-03 7.829491e-04 3.762505e-03 9.351892e-04 2.392344e-04 3.914746e-04 1.043932e-03 1.000435e-03 1.087429e-03 2.261853e-03 1.718138e-03 9.351892e-04 9.786864e-04 6.959548e-04 1.022184e-03 1.935624e-03 3.697260e-03 1.217921e-03 2.870813e-03 3.936494e-03 1.674641e-03 2.218356e-03 4.349717e-04 6.524576e-05 3.044802e-04 4.784689e-04 6.089604e-04 5.872118e-04 1.217921e-03 1.000435e-03 7.612005e-04 5.219661e-04 3.044802e-04 5.654632e-04 8.916920e-04 1.979121e-03 3.914746e-04 1.304915e-03 2.131361e-03 8.699435e-04 2.331448e-02 7.329274e-03 3.458025e-03 4.436712e-03 9.547629e-03 8.373206e-03 7.633754e-03 1.454980e-02 1.122227e-02 7.568508e-03 6.459330e-03 5.350152e-03 7.438017e-03 1.222271e-02 2.111788e-02 7.068291e-03 1.270117e-02 1.559374e-02 9.786864e-03 3.375381e-02 1.274467e-02 4.849935e-03 7.655502e-03 1.539800e-02 1.328839e-02 1.117877e-02 2.179208e-02 1.494128e-02 1.167899e-02 9.634624e-03 7.003045e-03 1.191823e-02 1.772510e-02 3.070900e-02 1.220096e-02 1.857329e-02 2.090039e-02 1.441931e-02 1.500652e-03 5.654632e-04 6.524576e-05 1.304915e-04 4.132231e-04 4.132231e-04 4.784689e-04 1.065681e-03 6.089604e-04 3.914746e-04 3.479774e-04 4.567203e-04 4.567203e-04 8.916920e-04 1.304915e-03 6.089604e-04 1.348412e-03 1.609395e-03 4.784689e-04 1.611570e-02 4.480209e-03 2.000870e-03 2.653328e-03 6.459330e-03 5.371901e-03 5.785124e-03 1.061331e-02 7.242279e-03 6.220096e-03 5.176164e-03 3.697260e-03 5.284906e-03 6.394084e-03 1.096129e-02 6.720313e-03 1.511527e-02 1.733362e-02 7.111788e-03 2.420618e-02 7.894737e-03 2.327099e-03 4.784689e-03 1.037408e-02 7.699000e-03 8.090474e-03 1.498478e-02 1.041757e-02 9.765115e-03 7.981731e-03 6.176599e-03 8.177468e-03 9.243149e-03 1.750761e-02 1.046107e-02 2.146585e-02 2.492388e-02 1.076555e-02 1.565898e-03 2.392344e-04 6.524576e-05 2.174859e-04 3.479774e-04 3.479774e-04 3.914746e-04 8.046977e-04 5.219661e-04 3.697260e-04 3.262288e-04 2.392344e-04 2.392344e-04 7.177033e-04 1.261418e-03 2.174859e-04 1.130926e-03 1.283167e-03 7.177033e-04
 1.000000e-10 1.304915e-04 1.957373e-04 4.349717e-05 1.522401e-04 1.000000e-10 2.174859e-05 1.000000e-10 1.000000e-10 2.174859e-05 4.349717e-05 2.174859e-05 1.304915e-04 1.000000e-10 2.174859e-05 4.349717e-05 2.174859e-05 1.000000e-10 4.349717e-05 4.349717e-05 1.000000e-10 1.000000e-10 1.000000e-10 2.174859e-05 2.174859e-05 4.349717e-05 1.000000e-10 6.524576e-05 4.349717e-05 4.349717e-05 1.000000e-10 1.000000e-10 1.000000e-10 1.000000e-10 1.000000e-10 1.000000e-10 1.000000e-10 1.000000e-10 1.000000e-10 1.000000e-10 1.000000e-10 4.349717e-05 1.000000e-10 2.174859e-05 1.000000e-10 1.000000e-10 1.000000e-10 4.349717e-05 2.174859e-05 8.699435e-05 4.349717e-05 3.044802e-04 1.000000e-10 2.174859e-05 1.522401e-04 8.699435e-05 1.957373e-04 4.349717e-05 2.827316e-04 1.739887e-04 3.479774e-04 6.524576e-05 3.697260e-04 1.043932e-03 5.219661e-04 1.000000e-10 4.132231e-04 8.699435e-04 3.479774e-04 7.394519e-04 3.044802e-04 2.174859e-04 1.739887e-04 1.739887e-04 2.174859e-05 1.522401e-04 3.697260e-04 4.567203e-04 1.000000e-10 1.022184e-03 6.916050e-03 1.652893e-03 3.088299e-03 2.501087e-03 1.283167e-03 1.413658e-03 5.654632e-04 2.174859e-04 8.916920e-04 2.196607e-03 2.936059e-03 1.000000e-10 4.349717e-04 1.370161e-03 5.654632e-04 1.631144e-03 1.609395e-03 1.261418e-03 1.631144e-03 1.696390e-03 3.479774e-04 7.829491e-04 1.478904e-03 8.699435e-04 1.000000e-10 5.002175e-04 2.370596e-03 1.283167e-03 2.609830e-03 1.805133e-03 7.394519e-04 3.131796e-03 2.588082e-03 4.132231e-04 9.351892e-04 2.849065e-03 7.829491e-04 2.174859e-05 2.174859e-04 2.174859e-03 1.196172e-03 2.218356e-03 3.849500e-03 3.088299e-03 5.719878e-03 3.066551e-03 3.697260e-04 1.609395e-03 6.546324e-03 1.457155e-03 1.000000e-10 1.957373e-04 6.524576e-04 7.177033e-04 8.699435e-04 2.588082e-03 9.134406e-04 9.134406e-04 1.043932e-03 1.957373e-04 1.718138e-03 5.458895e-03 1.522401e-03 4.349717e-05 4.349717e-04 3.349282e-03 3.305785e-03 8.829926e-03 1.333188e-02 3.936494e-03 2.479339e-03 1.457155e-03 3.218791e-03 4.871683e-02 1.069595e-01 1.892127e-03 4.349717e-05 3.044802e-04 8.916920e-04 3.262288e-03 7.590257e-03 9.525881e-03 4.371466e-03 1.913876e-03 1.326664e-03 2.805568e-03 6.172249e-02 1.996738e-01 2.000870e-03 1.000000e-10 1.304915e-04 5.872118e-04 5.872118e-04 7.829491e-04 1.174424e-03 3.697260e-04 3.740757e-03 2.370596e-03 1.109178e-03 7.177033e-04 4.784689e-04 1.130926e-03 1.087429e-04 2.174859e-04 2.196607e-03 1.587647e-03 2.762070e-03 4.414963e-03 5.545890e-03 5.787299e-02 6.633319e-02 4.132231e-04 1.283167e-03 5.654632e-04 2.892562e-03 6.524576e-05 8.046977e-04 2.566333e-03 2.109613e-03 4.501957e-03 1.033058e-02 8.068726e-03 6.909526e-02 1.179861e-01 4.349717e-04 2.827316e-04 1.348412e-03 2.457590e-03 4.349717e-05 1.957373e-04 1.739887e-03 5.654632e-04 9.569378e-04 9.569378e-04 1.457155e-03 8.264463e-04 4.784689e-04 3.044802e-04 8.046977e-04 1.087429e-03 1.631144e-03
 1.087429e-04 1.087429e-04 2.174859e-05 1.957373e-04 1.087429e-04 1.087429e-04 2.174859e-05 2.174859e-05 4.349717e-05 2.174859e-05 1.000000e-10 2.174859e-05 1.000000e-10 1.000000e-10 1.000000e-10 1.000000e-10 2.174859e-05 1.000000e-10 4.349717e-05 2.174859e-05 4.349717e-05 1.000000e-10 1.000000e-10 4.349717e-05 1.087429e-04 1.000000e-10 1.000000e-10 1.000000e-10 1.000000e-10 1.000000e-10 1.000000e-10 1.000000e-10 1.000000e-10 1.000000e-10 1.000000e-10 1.000000e-10 2.174859e-05 2.174859e-05 1.000000e-10 2.174859e-05 1.000000e-10 4.349717e-05 2.174859e-05 4.349717e-05 2.174859e-05 1.000000e-10 1.000000e-10 1.000000e-10 1.000000e-10 1.000000e-10 1.000000e-10 1.000000e-10 1.000000e-10 1.000000e-10 1.000000e-10 1.000000e-10 1.000000e-10 8.699435e-05 2.174859e-05 8.699435e-05 1.087429e-04 2.174859e-05 8.699435e-05 2.174859e-05 1.000000e-10 4.349717e-05 1.000000e-10 2.174859e-05 2.174859e-05 1.000000e-10 1.000000e-10 1.000000e-10 1.000000e-10 2.174859e-05 1.000000e-10 2.174859e-05 2.827316e-04 4.567203e-04 4.784689e-04 5.654632e-04 4.349717e-04 2.392344e-04 1.087429e-04 2.174859e-05 1.957373e-04 2.174859e-05 4.349717e-05 6.524576e-05 2.174859e-05 2.174859e-05 2.174859e-05 1.087429e-04 4.349717e-05 6.524576e-05 1.087429e-04 3.479774e-04 5.654632e-04 4.784689e-04 4.567203e-04 5.654632e-04 6.524576e-04 2.609830e-04 1.739887e-04 1.739887e-04 4.349717e-05 4.349717e-05 2.174859e-05 1.000000e-10 1.087429e-04 1.000000e-10 8.699435e-05 1.000000e-10 8.699435e-05 1.522401e-04 2.261853e-03 3.327534e-03 2.696825e-03 3.523271e-03 2.870813e-03 3.653763e-03 1.043932e-03 7.612005e-04 1.457155e-03 3.479774e-04 3.697260e-04 1.739887e-04 1.304915e-04 3.044802e-04 2.609830e-04 4.349717e-04 2.174859e-04 1.957373e-04 6.089604e-04 1.022184e-03 2.131361e-03 1.370161e-03 1.826881e-03 1.587647e-03 2.000870e-03 7.829491e-04 4.784689e-04 9.351892e-04 1.304915e-04 1.522401e-04 1.304915e-04 6.524576e-05 1.957373e-04 6.524576e-05 1.522401e-04 1.304915e-04 1.087429e-04 4.132231e-04 1.913876e-03 2.566333e-03 2.305350e-03 2.849065e-03 2.544585e-03 2.762070e-03 9.786864e-04 5.872118e-04 1.326664e-03 2.392344e-04 1.522401e-04 2.392344e-04 4.349717e-05 1.522401e-04 1.087429e-04 3.697260e-04 1.304915e-04 1.522401e-04 5.654632e-04 2.457590e-03 4.436712e-03 3.545020e-03 4.784689e-03 3.827751e-03 4.219226e-03 1.370161e-03 8.481949e-04 2.131361e-03 3.479774e-04 5.437147e-04 2.609830e-04 1.957373e-04 4.349717e-04 1.087429e-04 7.177033e-04 3.697260e-04 3.479774e-04 5.654632e-04 1.609395e-03 2.131361e-03 2.066116e-03 2.327099e-03 2.174859e-03 2.283602e-03 7.612005e-04 5.002175e-04 9.351892e-04 1.739887e-04 1.957373e-04 1.304915e-04 1.304915e-04 3.044802e-04 8.699435e-05 3.044802e-04 1.087429e-04 1.087429e-04 4.567203e-04 1.502827e-02 2.651153e-02 2.081340e-02 2.548934e-02 2.696825e-02 2.977381e-02 9.895607e-03 6.415833e-03 1.154850e-02 2.544585e-03 3.392779e-03 2.283602e-03 1.196172e-03 2.609830e-03 1.261418e-03 3.458025e-03 1.935624e-03 1.283167e-03 4.893432e-03 2.405394e-02 3.892997e-02 3.092649e-02 3.951718e-02 3.912571e-02 4.314920e-02 1.555024e-02 9.591127e-03 1.607221e-02 4.132231e-03 4.349717e-03 3.044802e-03 1.565898e-03 4.675946e-03 2.000870e-03 5.937364e-03 2.457590e-03 2.131361e-03 7.198782e-03 9.569378e-04 1.913876e-03 1.718138e-03 1.892127e-03 1.587647e-03 2.066116e-03 4.784689e-04 5.654632e-04 5.437147e-04 1.304915e-04 1.739887e-04 4.349717e-05 2.174859e-05 2.392344e-04 6.524576e-05 2.174859e-04 1.522401e-04 8.699435e-05 3.044802e-04 1.202697e-02 1.900826e-02 1.589822e-02 1.900826e-02 1.863854e-02 2.277077e-02 7.438017e-03 4.262723e-03 8.068726e-03 1.892127e-03 2.827316e-03 1.478904e-03 6.742062e-04 2.066116e-03 8.264463e-04 2.653328e-03 1.152675e-03 1.370161e-03 3.675511e-03 1.861679e-02 2.785994e-02 2.366246e-02 3.057851e-02 2.770770e-02 3.155720e-02 1.015659e-02 6.698565e-03 1.311440e-02 3.414528e-03 3.327534e-03 2.609830e-03 1.391910e-03 3.240539e-03 1.130926e-03 4.066986e-03 2.435842e-03 2.218356e-03 5.785124e-03 1.152675e-03 1.565898e-03 1.326664e-03 1.370161e-03 1.326664e-03 1.761635e-03 6.089604e-04 1.739887e-04 4.567203e-04 1.739887e-04 1.522401e-04 6.524576e-05 1.304915e-04 8.699435e-05 1.000000e-10 1.522401e-04 1.087429e-04 1.304915e-04 2.827316e-04
 2.174859e-05 1.000000e-10 1.000000e-10 1.000000e-10 4.349717e-05 1.000000e-10 2.174859e-05 4.349717e-05 4.349717e-05 1.522401e-04 1.957373e-04 1.000000e-10 4.349717e-05 2.174859e-04 6.524576e-05 1.000000e-10 1.000000e-10 1.000000e-10 1.000000e-10 1.000000e-10 1.000000e-10 4.349717e-05 2.174859e-05 1.000000e-10 8.699435e-05 2.174859e-05 1.000000e-10 1.000000e-10 8.699435e-05 1.000000e-10 1.000000e-10 1.000000e-10 1.000000e-10 1.000000e-10 2.174859e-05 2.174859e-05 1.000000e-10 2.174859e-05 1.000000e-10 6.524576e-05 1.000000e-10 1.000000e-10 1.000000e-10 1.000000e-10 2.174859e-05 1.000000e-10 1.000000e-10 1.000000e-10 2.174859e-05 2.174859e-05 1.000000e-10 1.000000e-10 8.699435e-05 2.174859e-05 6.524576e-05 8.699435e-05 1.000000e-10 6.524576e-05 1.087429e-04 8.699435e-05 1.000000e-10 1.000000e-10 1.000000e-10 1.087429e-04 3.044802e-04 4.349717e-05 2.174859e-04 8.699435e-05 1.739887e-04 5.219661e-04 6.742062e-04 8.699435e-05 8.699435e-05 8.699435e-04 1.304915e-04 1.000000e-10 1.000000e-10 1.000000e-10 8.699435e-05 1.739887e-04 4.349717e-05 2.609830e-04 1.739887e-04 1.957373e-04 5.002175e-04 1.043932e-03 1.000000e-10 3.044802e-04 1.261418e-03 1.957373e-04 4.349717e-05 1.000000e-10 1.000000e-10 6.524576e-04 1.217921e-03 3.914746e-04 1.457155e-03 1.152675e-03 1.000435e-03 3.501522e-03 5.719878e-03 2.392344e-04 1.631144e-03 6.046107e-03 1.631144e-03 1.000000e-10 1.000000e-10 1.000000e-10 2.827316e-04 7.829491e-04 1.957373e-04 6.524576e-04 7.177033e-04 5.002175e-04 2.000870e-03 3.088299e-03 6.524576e-05 9.134406e-04 3.479774e-03 1.000435e-03 8.699435e-05 1.000000e-10 1.000000e-10 5.654632e-04 1.239669e-03 3.697260e-04 8.264463e-04 1.043932e-03 9.786864e-04 2.631579e-03 3.806003e-03 2.174859e-04 1.391910e-03 5.502392e-03 1.370161e-03 2.174859e-05 1.000000e-10 1.000000e-10 8.264463e-04 1.761635e-03 6.524576e-04 1.892127e-03 1.565898e-03 1.413658e-03 4.393214e-03 6.154850e-03 2.827316e-04 2.414093e-03 7.677251e-03 2.457590e-03 4.349717e-05 1.000000e-10 1.000000e-10 5.002175e-04 8.699435e-04 3.479774e-04 1.022184e-03 6.742062e-04 6.307090e-04 2.348847e-03 3.371031e-03 1.087429e-04 1.043932e-03 4.567203e-03 1.261418e-03 4.349717e-04 1.000000e-10 2.174859e-05 4.936929e-03 1.187473e-02 5.045672e-03 1.161375e-02 1.252719e-02 1.030883e-02 3.286211e-02 3.993040e-02 2.261853e-03 1.276642e-02 3.786429e-02 1.550674e-02 4.567203e-04 2.174859e-05 1.000000e-10 6.089604e-03 1.959548e-02 8.373206e-03 1.855154e-02 2.076990e-02 1.550674e-02 5.039147e-02 5.950413e-02 3.740757e-03 1.942149e-02 5.134841e-02 2.166159e-02 1.000000e-10 1.000000e-10 1.000000e-10 4.349717e-04 1.022184e-03 3.262288e-04 9.786864e-04 6.089604e-04 4.567203e-04 1.261418e-03 2.870813e-03 1.087429e-04 7.177033e-04 3.479774e-03 9.134406e-04 2.174859e-04 1.000000e-10 1.000000e-10 3.588517e-03 9.156155e-03 3.436277e-03 8.699435e-03 9.025663e-03 6.872553e-03 1.916050e-02 2.207482e-02 1.283167e-03 1.017834e-02 4.195302e-02 1.054806e-02 5.872118e-04 2.174859e-05 1.000000e-10 5.045672e-03 1.470204e-02 6.589822e-03 1.167899e-02 1.387560e-02 1.143976e-02 2.975207e-02 3.070900e-02 2.457590e-03 1.761635e-02 5.959113e-02 1.600696e-02 8.699435e-05 1.000000e-10 1.000000e-10 3.262288e-04 6.089604e-04 2.174859e-04 6.524576e-04 5.219661e-04 2.392344e-04 1.500652e-03 2.414093e-03 6.524576e-05 7.177033e-04 3.153545e-03 5.437147e-04
 8.699435e-05 1.000000e-10 1.000000e-10 1.000000e-10 2.174859e-05 1.000000e-10 2.174859e-05 8.699435e-05 2.174859e-05 2.174859e-05 4.349717e-05 2.174859e-05 2.174859e-05 6.524576e-05 6.524576e-05 8.699435e-05 6.524576e-05 1.739887e-04 4.349717e-05 1.000000e-10 1.000000e-10 1.000000e-10 1.000000e-10 4.349717e-05 1.000000e-10 1.000000e-10 1.000000e-10 1.000000e-10 1.000000e-10 2.174859e-05 2.174859e-05 2.174859e-05 6.524576e-05 2.174859e-05 1.000000e-10 2.174859e-05 4.349717e-05 1.000000e-10 2.174859e-05 1.000000e-10 1.000000e-10 1.000000e-10 2.174859e-05 2.174859e-05 1.000000e-10 1.000000e-10 1.000000e-10 1.000000e-10 4.349717e-05 1.000000e-10 1.000000e-10 1.000000e-10 1.000000e-10 1.000000e-10 2.174859e-05 2.174859e-05 1.000000e-10 4.349717e-05 1.000000e-10 1.000000e-10 1.000000e-10 2.174859e-05 2.174859e-05 2.174859e-05 2.174859e-05 4.349717e-05 4.349717e-05 2.174859e-05 2.174859e-05 2.174859e-05 2.174859e-05 1.304915e-04 1.000000e-10 4.349717e-05 4.349717e-05 2.174859e-05 8.699435e-05 6.524576e-05 1.000000e-10 8.699435e-05 2.174859e-05 1.522401e-04 2.392344e-04 3.044802e-04 1.304915e-04 1.739887e-04 1.304915e-04 6.524576e-05 1.522401e-04 2.609830e-04 1.739887e-04 1.957373e-04 5.002175e-04 3.914746e-04 1.522401e-04 1.304915e-04 4.349717e-05 6.524576e-05 2.174859e-05 1.304915e-04 1.739887e-04 1.957373e-04 1.957373e-04 1.957373e-04 2.392344e-04 1.087429e-04 1.522401e-04 1.739887e-04 2.827316e-04 4.567203e-04 2.174859e-04 6.089604e-04 6.089604e-04 2.174859e-04 9.569378e-04 6.307090e-04 2.609830e-04 3.262288e-04 8.699435e-04 5.872118e-04 1.174424e-03 1.674641e-03 1.022184e-03 1.370161e-03 1.283167e-03 9.134406e-04 1.674641e-03 1.500652e-03 3.066551e-03 1.000435e-03 2.522836e-03 2.566333e-03 1.196172e-03 5.654632e-04 2.827316e-04 2.174859e-05 1.304915e-04 5.219661e-04 3.262288e-04 6.742062e-04 8.916920e-04 8.481949e-04 5.002175e-04 6.524576e-04 5.872118e-04 5.872118e-04 1.022184e-03 1.544150e-03 6.524576e-04 1.391910e-03 1.696390e-03 6.959548e-04 5.219661e-04 4.784689e-04 1.957373e-04 1.957373e-04 9.786864e-04 8.046977e-04 7.612005e-04 1.435407e-03 9.351892e-04 1.043932e-03 9.786864e-04 8.916920e-04 1.217921e-03 1.391910e-03 1.979121e-03 1.152675e-03 1.739887e-03 2.457590e-03 7.829491e-04 1.370161e-03 7.612005e-04 2.609830e-04 4.132231e-04 1.109178e-03 1.022184e-03 1.739887e-03 1.739887e-03 1.631144e-03 1.696390e-03 1.326664e-03 1.130926e-03 1.609395e-03 2.283602e-03 3.349282e-03 1.565898e-03 3.175294e-03 3.632014e-03 1.500652e-03 1.065681e-03 5.219661e-04 1.739887e-04 2.827316e-04 7.829491e-04 4.784689e-04 7.612005e-04 1.065681e-03 9.569378e-04 8.699435e-04 9.351892e-04 6.307090e-04 8.916920e-04 9.134406e-04 1.457155e-03 6.307090e-04 1.631144e-03 1.805133e-03 7.612005e-04 7.742497e-03 4.784689e-03 1.087429e-03 2.762070e-03 5.959113e-03 6.263593e-03 9.525881e-03 1.398434e-02 1.274467e-02 1.159200e-02 1.133101e-02 8.916920e-03 1.022184e-02 8.960418e-03 1.137451e-02 1.104828e-02 2.224880e-02 2.529361e-02 1.052632e-02 1.391910e-02 8.286211e-03 2.240104e-03 4.306220e-03 9.656372e-03 9.504132e-03 1.446281e-02 2.163984e-02 1.889952e-02 1.761635e-02 1.705089e-02 1.404959e-02 1.472379e-02 1.052632e-02 1.454980e-02 1.689865e-02 3.175294e-02 3.716833e-02 1.576773e-02 6.307090e-04 3.044802e-04 1.522401e-04 1.739887e-04 5.654632e-04 3.044802e-04 6.524576e-04 1.065681e-03 6.742062e-04 6.959548e-04 4.349717e-04 6.742062e-04 7.177033e-04 1.000435e-03 1.348412e-03 6.524576e-04 1.196172e-03 1.174424e-03 6.089604e-04 6.894302e-03 4.393214e-03 1.348412e-03 2.305350e-03 5.241409e-03 5.785124e-03 7.612005e-03 1.076555e-02 9.438886e-03 8.568943e-03 7.612005e-03 6.263593e-03 8.503697e-03 1.130926e-02 1.678991e-02 6.698565e-03 8.133971e-03 8.938669e-03 8.351457e-03 9.960853e-03 6.372336e-03 2.283602e-03 3.740757e-03 8.764680e-03 8.177468e-03 1.220096e-02 1.672466e-02 1.409308e-02 1.254893e-02 1.187473e-02 9.438886e-03 1.278817e-02 1.646368e-02 2.381470e-02 1.043932e-02 1.213571e-02 1.272292e-02 1.367986e-02 4.132231e-04 3.262288e-04 1.087429e-04 1.087429e-04 3.914746e-04 4.132231e-04 5.437147e-04 6.959548e-04 3.697260e-04 4.349717e-04 4.784689e-04 4.349717e-04 6.089604e-04 7.394519e-04 1.217921e-03 8.046977e-04 8.916920e-04 1.522401e-03 4.349717e-04
 2.174859e-05 2.174859e-05 2.174859e-04 1.087429e-04 3.262288e-04 8.699435e-05 6.524576e-05 1.000000e-10 1.000000e-10 1.000000e-10 1.000000e-10 2.174859e-05 2.174859e-05 1.087429e-04 1.000000e-10 4.349717e-05 1.000000e-10 4.349717e-05 2.174859e-05 1.000000e-10 1.000000e-10 1.000000e-10 4.349717e-05 1.000000e-10 1.000000e-10 1.000000e-10 4.349717e-05 1.000000e-10 2.174859e-05 4.349717e-05 1.000000e-10 1.000000e-10 1.000000e-10 8.699435e-05 2.174859e-05 1.304915e-04 8.699435e-05 1.522401e-04 2.174859e-05 6.524576e-05 1.000000e-10 1.000000e-10 1.000000e-10 1.000000e-10 4.132231e-04 1.522401e-04 8.481949e-04 5.437147e-04 8.916920e-04 1.739887e-04 2.174859e-04 6.524576e-05 1.000000e-10 1.000000e-10 1.000000e-10 5.219661e-04 3.044802e-04 1.217921e-03 5.872118e-04 8.699435e-04 1.739887e-04 3.697260e-04 1.957373e-04 1.000000e-10 1.000000e-10 1.000000e-10 1.739887e-03 1.913876e-03 6.263593e-03 4.240974e-03 6.894302e-03 1.413658e-03 1.565898e-03 6.307090e-04 1.000000e-10 2.174859e-05 1.000000e-10 9.786864e-04 8.699435e-04 4.175729e-03 2.588082e-03 3.131796e-03 7.394519e-04 8.046977e-04 3.914746e-04 1.000000e-10 1.000000e-10 1.000000e-10 1.370161e-03 1.283167e-03 5.284906e-03 3.892997e-03 5.698130e-03 1.022184e-03 1.109178e-03 3.697260e-04 1.000000e-10 1.000000e-10 1.000000e-10 2.435842e-03 1.761635e-03 7.503262e-03 6.176599e-03 9.656372e-03 1.870378e-03 1.631144e-03 5.002175e-04 1.000000e-10 1.000000e-10 1.000000e-10 1.261418e-03 1.152675e-03 4.436712e-03 3.066551e-03 4.480209e-03 1.196172e-03 8.699435e-04 3.044802e-04 1.000000e-10 2.174859e-05 1.000000e-10 9.286646e-03 1.280992e-02 5.741627e-02 3.197042e-02 6.609395e-02 9.069161e-03 8.786429e-03 2.501087e-03 1.000000e-10 1.000000e-10 2.174859e-05 1.335363e-02 1.633319e-02 8.777729e-02 5.032623e-02 9.758591e-02 1.311440e-02 1.274467e-02 4.066986e-03 6.524576e-05 4.349717e-05 2.174859e-05 1.152675e-03 6.742062e-04 2.783819e-03 2.544585e-03 4.284472e-03 8.481949e-04 6.524576e-04 2.392344e-04 1.000000e-10 1.000000e-10 1.000000e-10 7.959983e-03 8.721183e-03 4.114833e-02 2.527186e-02 4.495433e-02 8.199217e-03 7.068291e-03 2.805568e-03 2.174859e-05 2.174859e-05 2.174859e-05 1.146151e-02 1.439756e-02 6.396259e-02 3.738582e-02 6.661592e-02 1.104828e-02 1.122227e-02 3.827751e-03 2.174859e-05 1.087429e-04 1.000000e-10 1.043932e-03 8.046977e-04 2.827316e-03 1.870378e-03 2.979556e-03 6.307090e-04 5.872118e-04 3.044802e-04 1.000000e-10 1.000000e-10 1.000000e-10
 6.524576e-05 2.174859e-05 1.000000e-10 1.000000e-10 1.000000e-10 1.000000e-10 1.000000e-10 1.000000e-10 2.174859e-05 4.349717e-05 4.349717e-05 1.000000e-10 1.000000e-10 1.522401e-04 3.262288e-04 1.000000e-10 2.174859e-05 1.522401e-04 1.000000e-10 1.087429e-04 1.000000e-10 1.000000e-10 1.000000e-10 1.000000e-10 2.174859e-05 1.000000e-10 1.000000e-10 1.000000e-10 1.000000e-10 1.000000e-10 2.174859e-05 2.174859e-05 2.174859e-05 4.349717e-05 1.000000e-10 2.174859e-05 1.000000e-10 1.000000e-10 2.174859e-05 1.000000e-10 1.000000e-10 1.000000e-10 1.000000e-10 1.000000e-10 1.000000e-10 1.000000e-10 1.000000e-10 1.000000e-10 1.000000e-10 1.000000e-10 1.000000e-10 1.000000e-10 6.524576e-05 2.174859e-05 2.174859e-05 2.174859e-05 1.000000e-10 6.524576e-05 1.000000e-10 1.000000e-10 1.000000e-10 1.000000e-10 1.000000e-10 2.174859e-05 1.000000e-10 4.349717e-05 1.000000e-10 2.174859e-05 6.524576e-05 1.000000e-10 4.349717e-05 8.699435e-05 1.000000e-10 8.699435e-05 1.087429e-04 2.174859e-05 6.742062e-04 4.349717e-05 1.000000e-10 6.524576e-05 4.349717e-05 1.304915e-04 1.000000e-10 6.524576e-05 8.699435e-05 6.524576e-05 1.304915e-04 8.699435e-05 1.087429e-04 3.697260e-04 5.654632e-04 1.304915e-04 2.174859e-04 3.262288e-04 1.957373e-04 5.437147e-04 6.524576e-05 1.000000e-10 2.174859e-05 2.174859e-05 1.739887e-04 8.699435e-05 1.304915e-04 1.087429e-04 1.957373e-04 4.349717e-05 8.699435e-05 6.524576e-05 6.742062e-04 7.177033e-04 8.699435e-05 5.219661e-04 5.654632e-04 1.087429e-04 2.305350e-03 1.304915e-04 1.087429e-04 1.522401e-04 2.609830e-04 5.002175e-04 2.392344e-04 6.307090e-04 7.612005e-04 3.914746e-04 5.437147e-04 6.089604e-04 4.784689e-04 4.023488e-03 5.980861e-03 7.394519e-04 2.805568e-03 3.458025e-03 5.437147e-04 1.391910e-03 1.739887e-04 2.174859e-05 6.524576e-05 1.957373e-04 3.479774e-04 2.174859e-04 4.567203e-04 7.829491e-04 1.522401e-04 2.392344e-04 4.567203e-04 3.044802e-04 2.066116e-03 2.849065e-03 3.479774e-04 1.326664e-03 1.783384e-03 4.784689e-04 2.131361e-03 2.827316e-04 1.739887e-04 1.739887e-04 2.609830e-04 4.349717e-04 1.957373e-04 4.784689e-04 1.022184e-03 2.392344e-04 5.872118e-04 6.089604e-04 3.914746e-04 3.305785e-03 4.349717e-03 7.177033e-04 1.979121e-03 1.935624e-03 6.959548e-04 3.849500e-03 3.262288e-04 6.524576e-05 2.174859e-04 5.437147e-04 4.132231e-04 3.914746e-04 8.916920e-04 1.609395e-03 6.307090e-04 5.437147e-04 9.351892e-04 6.089604e-04 5.089169e-03 5.980861e-03 1.043932e-03 3.131796e-03 3.914746e-03 1.217921e-03 2.261853e-03 1.304915e-04 2.174859e-05 2.174859e-05 3.044802e-04 2.827316e-04 2.392344e-04 3.479774e-04 9.134406e-04 4.132231e-04 5.002175e-04 5.872118e-04 2.827316e-04 2.392344e-03 2.327099e-03 6.089604e-04 1.935624e-03 2.566333e-03 6.089604e-04 1.916050e-02 2.087864e-03 1.022184e-03 1.043932e-03 3.545020e-03 5.763375e-03 3.871248e-03 7.416268e-03 1.172249e-02 6.959548e-03 7.677251e-03 7.090039e-03 5.806873e-03 1.622445e-02 1.846455e-02 1.017834e-02 2.596781e-02 3.366681e-02 9.634624e-03 2.618530e-02 4.197477e-03 1.217921e-03 1.979121e-03 4.175729e-03 8.155720e-03 5.480644e-03 1.037408e-02 1.868204e-02 1.137451e-02 1.124402e-02 1.237495e-02 8.873423e-03 2.535885e-02 2.468465e-02 1.668117e-02 3.988691e-02 4.832536e-02 1.535450e-02 1.565898e-03 1.304915e-04 4.349717e-05 1.522401e-04 2.609830e-04 2.827316e-04 1.957373e-04 3.262288e-04 5.219661e-04 3.479774e-04 4.132231e-04 2.174859e-04 2.609830e-04 2.174859e-03 2.914311e-03 3.262288e-04 1.065681e-03 1.565898e-03 3.697260e-04 1.515876e-02 1.979121e-03 7.177033e-04 1.109178e-03 2.392344e-03 3.849500e-03 3.066551e-03 4.719443e-03 9.199652e-03 4.523706e-03 5.263158e-03 4.915181e-03 4.784689e-03 2.259678e-02 3.051327e-02 5.437147e-03 8.264463e-03 1.030883e-02 6.698565e-03 2.053067e-02 2.740322e-03 8.046977e-04 1.544150e-03 3.153545e-03 6.263593e-03 4.284472e-03 6.916050e-03 1.402784e-02 6.872553e-03 7.612005e-03 7.046542e-03 6.546324e-03 3.851675e-02 4.432362e-02 8.677686e-03 1.383210e-02 1.611570e-02 9.373641e-03 9.786864e-04 1.304915e-04 2.174859e-05 1.000000e-10 8.699435e-05 2.827316e-04 1.957373e-04 3.479774e-04 4.567203e-04 1.957373e-04 2.392344e-04 4.349717e-04 2.392344e-04 1.826881e-03 2.153110e-03 4.349717e-04 1.217921e-03 1.500652e-03 2.827316e-04
 1.000000e-10 1.000000e-10 1.000000e-10 1.000000e-10 2.174859e-05 8.699435e-05 4.349717e-05 4.349717e-05 6.524576e-05 4.349717e-05 1.957373e-04 1.304915e-04 2.174859e-05 4.349717e-05 1.522401e-04 1.000000e-10 1.000000e-10 1.000000e-10 1.000000e-10 1.000000e-10 1.000000e-10 2.174859e-05 2.174859e-05 2.174859e-05 1.000000e-10 2.174859e-05 4.349717e-05 2.174859e-05 1.000000e-10 1.000000e-10 1.087429e-04 1.000000e-10 1.000000e-10 1.000000e-10 1.000000e-10 1.000000e-10 1.000000e-10 1.000000e-10 1.000000e-10 1.000000e-10 2.174859e-05 1.000000e-10 4.349717e-05 2.174859e-05 1.000000e-10 4.349717e-05 1.000000e-10 2.174859e-05 1.000000e-10 1.000000e-10 1.000000e-10 1.000000e-10 2.174859e-05 6.524576e-05 1.000000e-10 2.174859e-05 4.349717e-05 2.174859e-05 6.524576e-05 6.524576e-05 1.000000e-10 2.174859e-05 1.522401e-04 8.699435e-05 1.000000e-10 1.000000e-10 1.000000e-10 1.000000e-10 6.524576e-05 1.304915e-04 6.524576e-05 2.609830e-04 2.827316e-04 1.739887e-04 7.829491e-04 3.479774e-04 8.699435e-05 1.957373e-04 6.959548e-04 2.174859e-04 1.000000e-10 1.000000e-10 1.000000e-10 1.000000e-10 6.524576e-05 3.262288e-04 8.699435e-05 2.609830e-04 2.827316e-04 2.174859e-04 5.437147e-04 7.612005e-04 8.699435e-05 3.914746e-04 9.351892e-04 2.827316e-04 4.349717e-05 1.000000e-10 1.000000e-10 2.174859e-05 4.349717e-04 1.087429e-03 7.177033e-04 1.718138e-03 1.631144e-03 1.718138e-03 2.805568e-03 4.567203e-03 5.654632e-04 2.240104e-03 5.371901e-03 1.761635e-03 2.174859e-05 1.000000e-10 1.000000e-10 1.000000e-10 2.609830e-04 9.351892e-04 2.827316e-04 7.829491e-04 9.569378e-04 1.000435e-03 1.848630e-03 2.240104e-03 3.262288e-04 1.152675e-03 2.957808e-03 9.134406e-04 4.349717e-05 1.000000e-10 1.000000e-10 2.174859e-05 6.307090e-04 1.391910e-03 5.219661e-04 1.370161e-03 1.565898e-03 1.000435e-03 2.849065e-03 3.153545e-03 3.262288e-04 1.761635e-03 3.784254e-03 1.609395e-03 1.957373e-04 1.000000e-10 1.000000e-10 1.000000e-10 7.177033e-04 2.087864e-03 1.217921e-03 2.000870e-03 2.174859e-03 1.652893e-03 4.066986e-03 4.958678e-03 5.654632e-04 3.023054e-03 6.241844e-03 2.631579e-03 4.349717e-05 1.000000e-10 2.174859e-05 1.000000e-10 9.351892e-04 1.087429e-03 7.829491e-04 1.522401e-03 1.239669e-03 9.786864e-04 2.435842e-03 2.218356e-03 4.349717e-04 1.065681e-03 3.044802e-03 9.786864e-04 4.132231e-04 6.524576e-05 4.349717e-05 2.392344e-04 6.655067e-03 1.683341e-02 8.873423e-03 1.418008e-02 1.565898e-02 1.435407e-02 3.173119e-02 3.340583e-02 3.958243e-03 9.482384e-03 2.359722e-02 1.839930e-02 1.304915e-03 8.699435e-05 2.174859e-05 2.174859e-04 1.291866e-02 2.796868e-02 1.444106e-02 2.318399e-02 2.374946e-02 2.087864e-02 4.741192e-02 4.817312e-02 7.177033e-03 1.404959e-02 2.633754e-02 2.746846e-02 1.000000e-10 1.000000e-10 1.000000e-10 1.000000e-10 3.914746e-04 1.065681e-03 6.524576e-04 8.916920e-04 8.916920e-04 1.000435e-03 1.391910e-03 1.783384e-03 1.957373e-04 1.022184e-03 3.110048e-03 7.829491e-04 3.697260e-04 8.699435e-05 2.174859e-05 4.349717e-05 5.937364e-03 1.261418e-02 6.959548e-03 1.189648e-02 1.344063e-02 9.525881e-03 1.202697e-02 1.252719e-02 3.523271e-03 1.307090e-02 3.262288e-02 1.150500e-02 7.612005e-04 1.000000e-10 4.349717e-05 1.087429e-04 9.308395e-03 1.848630e-02 1.065681e-02 1.750761e-02 1.737712e-02 1.361462e-02 1.861679e-02 1.678991e-02 7.372771e-03 2.466290e-02 4.475859e-02 2.000870e-02 1.000000e-10 1.000000e-10 1.000000e-10 1.000000e-10 3.914746e-04 6.089604e-04 2.827316e-04 7.829491e-04 8.916920e-04 5.002175e-04 1.696390e-03 1.935624e-03 1.957373e-04 9.351892e-04 2.153110e-03 6.742062e-04
 4.349717e-05 8.699435e-05 4.349717e-05 4.349717e-05 1.522401e-04 1.304915e-04 2.174859e-05 2.174859e-05 6.524576e-05 2.174859e-05 2.174859e-05 1.000000e-10 1.000000e-10 2.174859e-05 4.349717e-05 4.349717e-05 2.174859e-05 2.174859e-05 2.174859e-05 8.699435e-05 1.000000e-10 1.000000e-10 2.174859e-05 8.699435e-05 1.000000e-10 2.174859e-05 1.000000e-10 1.000000e-10 1.000000e-10 2.174859e-05 1.000000e-10 2.174859e-05 1.000000e-10 1.000000e-10 1.000000e-10 1.000000e-10 1.000000e-10 1.000000e-10 4.349717e-05 1.000000e-10 1.000000e-10 2.174859e-05 4.349717e-05 1.000000e-10 1.000000e-10 1.000000e-10 2.174859e-05 1.000000e-10 1.000000e-10 1.000000e-10 1.000000e-10 1.000000e-10 2.174859e-05 1.000000e-10 1.000000e-10 1.000000e-10 1.000000e-10 4.349717e-05 1.087429e-04 6.524576e-05 8.699435e-05 6.524576e-05 2.174859e-05 2.174859e-05 2.174859e-05 2.174859e-05 2.174859e-05 2.174859e-05 2.174859e-05 1.000000e-10 1.000000e-10 1.000000e-10 2.174859e-05 2.174859e-05 1.000000e-10 1.000000e-10 4.132231e-04 4.132231e-04 3.479774e-04 3.262288e-04 3.479774e-04 3.914746e-04 1.087429e-04 1.957373e-04 1.739887e-04 4.349717e-05 4.349717e-05 2.174859e-05 6.524576e-05 8.699435e-05 2.174859e-05 2.174859e-05 1.304915e-04 6.524576e-05 8.699435e-05 3.697260e-04 5.872118e-04 2.174859e-04 4.567203e-04 3.479774e-04 4.349717e-04 2.827316e-04 1.522401e-04 2.827316e-04 1.304915e-04 1.304915e-04 2.174859e-05 4.349717e-05 1.522401e-04 8.699435e-05 1.522401e-04 1.522401e-04 6.524576e-05 1.304915e-04 2.501087e-03 2.522836e-03 1.826881e-03 2.066116e-03 1.500652e-03 2.305350e-03 1.283167e-03 7.394519e-04 1.457155e-03 6.524576e-04 8.699435e-04 8.481949e-04 6.089604e-04 7.829491e-04 7.612005e-04 1.304915e-03 3.479774e-04 5.654632e-04 1.217921e-03 1.478904e-03 1.174424e-03 9.351892e-04 1.065681e-03 1.109178e-03 1.587647e-03 6.524576e-04 6.959548e-04 9.569378e-04 3.262288e-04 4.349717e-04 2.827316e-04 2.392344e-04 5.219661e-04 2.392344e-04 5.654632e-04 3.697260e-04 2.827316e-04 4.567203e-04 2.000870e-03 2.109613e-03 1.739887e-03 1.913876e-03 1.370161e-03 1.913876e-03 1.043932e-03 8.699435e-04 1.196172e-03 5.437147e-04 7.394519e-04 5.654632e-04 2.827316e-04 6.524576e-04 3.697260e-04 7.829491e-04 5.002175e-04 3.044802e-04 8.916920e-04 2.675076e-03 3.327534e-03 2.479339e-03 2.696825e-03 2.609830e-03 2.740322e-03 1.696390e-03 1.174424e-03 1.892127e-03 1.130926e-03 1.065681e-03 1.000435e-03 6.524576e-04 1.087429e-03 7.177033e-04 1.391910e-03 8.046977e-04 7.177033e-04 1.174424e-03 1.435407e-03 1.348412e-03 1.022184e-03 1.739887e-03 1.217921e-03 1.544150e-03 1.130926e-03 7.612005e-04 9.134406e-04 4.132231e-04 5.219661e-04 3.697260e-04 2.609830e-04 5.872118e-04 4.349717e-04 9.786864e-04 5.654632e-04 5.654632e-04 6.742062e-04 1.839930e-02 1.850805e-02 1.546324e-02 2.000870e-02 1.820357e-02 1.959548e-02 1.113528e-02 8.177468e-03 1.098304e-02 5.480644e-03 6.111353e-03 4.436712e-03 3.088299e-03 5.980861e-03 3.501522e-03 7.807742e-03 5.458895e-03 5.328404e-03 7.938234e-03 2.777294e-02 2.888212e-02 2.411918e-02 2.744672e-02 2.533710e-02 2.855589e-02 1.761635e-02 1.246194e-02 1.696390e-02 7.655502e-03 8.786429e-03 8.025228e-03 5.023923e-03 8.046977e-03 5.371901e-03 1.143976e-02 7.916485e-03 7.612005e-03 1.244019e-02 1.087429e-03 1.435407e-03 1.152675e-03 1.217921e-03 1.217921e-03 1.196172e-03 6.742062e-04 5.437147e-04 8.046977e-04 4.784689e-04 3.044802e-04 3.044802e-04 2.392344e-04 5.654632e-04 3.479774e-04 4.132231e-04 2.609830e-04 1.957373e-04 5.654632e-04 1.398434e-02 1.413658e-02 1.178773e-02 1.387560e-02 1.239669e-02 1.418008e-02 8.199217e-03 6.502827e-03 8.438452e-03 4.306220e-03 3.827751e-03 3.305785e-03 2.762070e-03 4.523706e-03 3.892997e-03 5.371901e-03 3.740757e-03 2.609830e-03 5.654632e-03 2.096564e-02 2.157460e-02 1.674641e-02 2.003045e-02 1.926925e-02 2.190083e-02 1.272292e-02 8.916920e-03 1.278817e-02 6.763810e-03 6.176599e-03 5.872118e-03 3.979991e-03 6.502827e-03 5.393649e-03 8.416703e-03 5.241409e-03 4.240974e-03 9.069161e-03 8.916920e-04 1.261418e-03 1.000435e-03 7.829491e-04 8.916920e-04 1.152675e-03 7.394519e-04 4.784689e-04 5.654632e-04 2.392344e-04 3.262288e-04 3.697260e-04 1.957373e-04 1.957373e-04 2.392344e-04 5.437147e-04 1.957373e-04 3.262288e-04 4.567203e-04
 4.349717e-05 1.000000e-10 1.000000e-10 2.174859e-04 6.524576e-05 1.304915e-04 4.349717e-05 6.524576e-05 6.524576e-05 1.000000e-10 6.524576e-05 2.174859e-05 1.000000e-10 1.304915e-04 1.000000e-10 2.174859e-05 1.000000e-10 4.349717e-05 4.349717e-05 1.000000e-10 1.000000e-10 2.174859e-05 1.000000e-10 2.174859e-05 4.349717e-05 1.000000e-10 2.174859e-05 4.349717e-05 1.000000e-10 1.000000e-10 4.349717e-05 4.349717e-05 1.000000e-10 1.000000e-10 2.174859e-05 2.174859e-05 1.000000e-10 1.000000e-10 1.000000e-10 1.000000e-10 1.000000e-10 2.174859e-05 1.000000e-10 1.000000e-10 1.000000e-10 6.524576e-05 1.000000e-10 1.000000e-10 1.000000e-10 6.524576e-05 1.000000e-10 4.349717e-05 1.000000e-10 6.524576e-05 1.087429e-04 2.174859e-04 1.000000e-10 1.000000e-10 2.174859e-05 1.304915e-04 4.349717e-05 2.174859e-05 1.739887e-04 2.392344e-04 2.827316e-04 4.567203e-04 6.524576e-05 3.697260e-04 1.087429e-03 4.132231e-04 1.000000e-10 1.000000e-10 3.044802e-04 8.046977e-04 3.044802e-04 5.654632e-04 5.654632e-04 2.609830e-04 2.174859e-04 2.609830e-04 2.174859e-05 8.699435e-05 4.567203e-04 3.914746e-04 6.524576e-05 1.000000e-10 8.481949e-04 5.872118e-03 1.435407e-03 2.979556e-03 3.023054e-03 9.786864e-04 2.348847e-03 8.481949e-04 2.392344e-04 1.348412e-03 2.392344e-03 2.305350e-03 2.174859e-05 1.000000e-10 2.392344e-04 1.261418e-03 5.002175e-04 1.892127e-03 1.761635e-03 1.152675e-03 1.783384e-03 1.587647e-03 2.609830e-04 8.046977e-04 1.587647e-03 8.264463e-04 1.000000e-10 1.000000e-10 4.132231e-04 1.783384e-03 1.522401e-03 2.196607e-03 2.174859e-03 9.134406e-04 3.958243e-03 2.066116e-03 4.349717e-04 1.109178e-03 2.435842e-03 1.022184e-03 1.000000e-10 1.000000e-10 1.522401e-04 1.674641e-03 8.916920e-04 2.066116e-03 4.654197e-03 3.153545e-03 6.415833e-03 3.392779e-03 3.914746e-04 1.326664e-03 6.285341e-03 1.130926e-03 1.000000e-10 1.000000e-10 2.609830e-04 5.219661e-04 6.307090e-04 8.916920e-04 2.805568e-03 1.087429e-03 1.522401e-03 1.152675e-03 1.957373e-04 1.696390e-03 4.806438e-03 1.217921e-03 2.174859e-05 2.174859e-05 4.567203e-04 3.414528e-03 3.849500e-03 1.015659e-02 1.444106e-02 3.675511e-03 4.023488e-03 1.848630e-03 3.849500e-03 5.219661e-02 9.804263e-02 1.957373e-03 1.000000e-10 1.087429e-04 3.262288e-04 1.348412e-03 3.545020e-03 9.221401e-03 1.280992e-02 5.154415e-03 2.522836e-03 1.805133e-03 3.349282e-03 6.920400e-02 1.840583e-01 1.979121e-03 1.000000e-10 1.000000e-10 1.522401e-04 3.262288e-04 3.697260e-04 7.829491e-04 1.283167e-03 4.349717e-04 4.480209e-03 2.305350e-03 9.569378e-04 3.697260e-04 7.612005e-04 9.569378e-04 2.174859e-05 1.000000e-10 2.827316e-04 2.174859e-03 1.674641e-03 3.240539e-03 4.219226e-03 4.915181e-03 6.028708e-02 6.444106e-02 5.002175e-04 1.196172e-03 6.089604e-04 2.631579e-03 1.000000e-10 6.524576e-05 6.089604e-04 2.501087e-03 2.196607e-03 4.327969e-03 1.037408e-02 8.655937e-03 7.318399e-02 1.141366e-01 3.479774e-04 3.697260e-04 1.500652e-03 1.783384e-03 1.000000e-10 1.000000e-10 2.392344e-04 1.522401e-03 7.394519e-04 8.699435e-04 1.130926e-03 1.478904e-03 6.742062e-04 7.177033e-04 4.349717e-04 1.087429e-03 8.916920e-04 1.261418e-03
 1.000000e-10 2.174859e-05 2.174859e-05 1.000000e-10 1.000000e-10 2.174859e-05 4.349717e-05 1.000000e-10 1.000000e-10 1.000000e-10 4.349717e-05 1.000000e-10 2.174859e-05 8.699435e-05 1.522401e-04 1.000000e-10 2.609830e-04 1.739887e-04 1.000000e-10 1.000000e-10 1.000000e-10 1.000000e-10 1.000000e-10 1.000000e-10 1.000000e-10 1.000000e-10 1.000000e-10 1.000000e-10 1.000000e-10 1.000000e-10 2.174859e-05 1.000000e-10 2.174859e-05 2.174859e-05 2.174859e-05 8.699435e-05 8.699435e-05 1.000000e-10 1.000000e-10 1.000000e-10 1.000000e-10 1.000000e-10 1.000000e-10 1.000000e-10 1.000000e-10 1.000000e-10 1.000000e-10 2.174859e-05 1.000000e-10 1.000000e-10 1.000000e-10 2.174859e-05 2.174859e-05 2.174859e-05 2.174859e-05 4.349717e-05 1.000000e-10 1.000000e-10 1.000000e-10 1.000000e-10 1.000000e-10 1.000000e-10 1.000000e-10 1.000000e-10 1.000000e-10 1.000000e-10 2.174859e-05 1.000000e-10 4.349717e-05 1.000000e-10 2.174859e-05 1.957373e-04 1.000000e-10 1.087429e-04 1.739887e-04 1.000000e-10 1.000000e-10 6.524576e-05 4.349717e-05 2.174859e-05 4.349717e-05 1.304915e-04 2.174859e-05 8.699435e-05 1.087429e-04 6.524576e-05 6.524576e-05 1.522401e-04 1.522401e-04 2.392344e-04 4.349717e-04 1.957373e-04 8.046977e-04 6.742062e-04 1.000000e-10 4.349717e-05 1.304915e-04 4.349717e-05 4.349717e-05 6.524576e-05 1.304915e-04 1.739887e-04 1.522401e-04 1.739887e-04 8.699435e-05 4.349717e-05 1.087429e-04 1.087429e-04 3.262288e-04 6.742062e-04 1.957373e-04 7.394519e-04 8.264463e-04 1.739887e-04 5.219661e-04 2.174859e-04 2.174859e-04 6.524576e-05 2.392344e-04 6.524576e-04 9.351892e-04 5.437147e-04 7.394519e-04 5.654632e-04 8.481949e-04 1.022184e-03 7.394519e-04 2.000870e-03 3.675511e-03 1.304915e-03 4.523706e-03 5.241409e-03 5.437147e-04 2.392344e-04 1.522401e-04 1.087429e-04 1.000000e-10 2.609830e-04 3.044802e-04 6.089604e-04 4.567203e-04 4.567203e-04 5.437147e-04 3.479774e-04 4.349717e-04 4.784689e-04 1.087429e-03 2.435842e-03 6.307090e-04 1.979121e-03 2.588082e-03 4.567203e-04 6.307090e-04 4.567203e-04 1.522401e-04 1.739887e-04 2.392344e-04 6.089604e-04 4.349717e-04 3.914746e-04 5.654632e-04 6.959548e-04 6.524576e-04 7.612005e-04 6.524576e-04 1.631144e-03 3.088299e-03 1.000435e-03 3.392779e-03 3.892997e-03 5.002175e-04 1.130926e-03 4.132231e-04 1.957373e-04 2.392344e-04 6.524576e-04 8.699435e-04 6.959548e-04 8.916920e-04 1.326664e-03 9.134406e-04 1.109178e-03 9.134406e-04 1.043932e-03 3.066551e-03 5.110918e-03 1.544150e-03 4.806438e-03 5.676381e-03 7.612005e-04 4.567203e-04 3.262288e-04 1.087429e-04 8.699435e-05 3.044802e-04 3.914746e-04 5.654632e-04 5.872118e-04 3.914746e-04 5.002175e-04 4.784689e-04 5.437147e-04 3.914746e-04 1.457155e-03 1.718138e-03 1.000435e-03 3.088299e-03 3.806003e-03 4.784689e-04 7.938234e-03 4.110483e-03 2.066116e-03 3.001305e-03 4.393214e-03 5.676381e-03 6.046107e-03 6.263593e-03 8.634189e-03 7.198782e-03 8.220966e-03 7.677251e-03 5.893867e-03 8.025228e-03 1.331013e-02 1.176599e-02 3.686385e-02 4.262723e-02 6.829056e-03 1.296216e-02 7.285776e-03 3.392779e-03 4.849935e-03 7.024793e-03 9.308395e-03 8.438452e-03 1.065681e-02 1.409308e-02 1.209221e-02 1.213571e-02 1.252719e-02 9.873858e-03 1.130926e-02 1.357112e-02 1.796433e-02 5.406699e-02 5.976512e-02 1.109178e-02 3.044802e-04 1.957373e-04 2.174859e-05 6.524576e-05 1.087429e-04 3.914746e-04 4.567203e-04 5.872118e-04 4.349717e-04 3.697260e-04 4.784689e-04 4.132231e-04 4.784689e-04 1.500652e-03 2.892562e-03 5.002175e-04 1.805133e-03 1.805133e-03 3.262288e-04 6.981296e-03 4.371466e-03 1.935624e-03 2.522836e-03 4.632449e-03 5.480644e-03 6.459330e-03 5.045672e-03 7.133536e-03 5.415398e-03 5.350152e-03 5.654632e-03 6.655067e-03 1.807308e-02 2.923010e-02 5.741627e-03 8.460200e-03 9.395389e-03 5.611135e-03 1.054806e-02 6.633319e-03 3.110048e-03 3.545020e-03 6.676816e-03 8.699435e-03 9.699870e-03 8.438452e-03 1.050457e-02 8.503697e-03 8.155720e-03 8.655937e-03 1.013484e-02 2.886037e-02 4.251849e-02 8.351457e-03 1.224445e-02 1.322314e-02 8.829926e-03 2.609830e-04 1.087429e-04 1.087429e-04 1.522401e-04 2.174859e-04 3.044802e-04 3.262288e-04 1.087429e-04 2.827316e-04 3.914746e-04 4.349717e-04 4.567203e-04 3.044802e-04 7.612005e-04 1.652893e-03 6.089604e-04 1.957373e-03 2.218356e-03 3.044802e-04
 4.349717e-05 1.304915e-04 1.304915e-04 1.304915e-04 1.304915e-04 1.000000e-10 6.524576e-05 2.174859e-05 1.000000e-10 1.000000e-10 4.349717e-05 1.000000e-10 1.000000e-10 1.000000e-10 2.174859e-05 1.000000e-10 2.174859e-05 8.699435e-05 2.174859e-05 1.957373e-04 2.174859e-05 1.000000e-10 1.000000e-10 2.174859e-05 2.174859e-05 1.000000e-10 1.000000e-10 1.000000e-10 1.000000e-10 1.000000e-10 1.000000e-10 1.000000e-10 1.000000e-10 1.000000e-10 1.000000e-10 1.000000e-10 1.000000e-10 1.000000e-10 4.349717e-05 1.000000e-10 2.174859e-05 1.000000e-10 2.174859e-05 2.174859e-05 1.000000e-10 2.174859e-05 1.000000e-10 1.000000e-10 1.000000e-10 1.000000e-10 1.000000e-10 1.000000e-10 1.000000e-10 1.000000e-10 1.000000e-10 2.174859e-05 1.000000e-10 8.699435e-05 2.174859e-05 8.699435e-05 8.699435e-05 8.699435e-05 1.000000e-10 2.174859e-05 1.087429e-04 1.000000e-10 2.174859e-05 1.000000e-10 1.000000e-10 1.000000e-10 1.000000e-10 1.000000e-10 2.174859e-05 2.174859e-05 1.000000e-10 1.000000e-10 1.217921e-03 1.739887e-04 2.392344e-04 1.522401e-04 2.174859e-04 1.739887e-04 3.262288e-04 2.609830e-04 4.349717e-05 2.174859e-05 2.174859e-05 1.000000e-10 1.000000e-10 1.000000e-10 6.524576e-05 8.699435e-05 6.524576e-05 2.392344e-04 1.000000e-10 1.130926e-03 3.697260e-04 1.739887e-04 1.522401e-04 3.044802e-04 1.739887e-04 3.697260e-04 2.609830e-04 2.174859e-05 4.349717e-05 1.000000e-10 2.174859e-05 1.000000e-10 2.174859e-05 1.522401e-04 3.044802e-04 1.522401e-04 5.002175e-04 8.699435e-05 4.240974e-03 1.261418e-03 1.739887e-03 2.022619e-03 1.957373e-03 1.152675e-03 1.370161e-03 1.805133e-03 1.304915e-04 6.524576e-05 1.957373e-04 6.524576e-05 1.957373e-04 8.699435e-05 1.130926e-03 1.391910e-03 9.569378e-04 4.045237e-03 8.046977e-04 3.023054e-03 8.916920e-04 8.481949e-04 6.742062e-04 1.065681e-03 7.394519e-04 7.177033e-04 8.264463e-04 1.739887e-04 8.699435e-05 1.304915e-04 2.174859e-05 6.524576e-05 4.349717e-05 4.784689e-04 8.699435e-04 6.307090e-04 1.718138e-03 6.524576e-04 4.828186e-03 1.174424e-03 1.261418e-03 1.109178e-03 1.283167e-03 8.481949e-04 1.065681e-03 1.022184e-03 2.392344e-04 1.739887e-04 1.087429e-04 6.524576e-05 8.699435e-05 4.349717e-05 5.872118e-04 1.130926e-03 5.654632e-04 3.523271e-03 8.481949e-04 7.220531e-03 1.587647e-03 1.935624e-03 2.153110e-03 2.044367e-03 1.326664e-03 1.783384e-03 1.565898e-03 1.522401e-04 2.392344e-04 3.044802e-04 1.087429e-04 1.739887e-04 4.349717e-05 1.609395e-03 2.109613e-03 1.196172e-03 4.828186e-03 1.043932e-03 4.501957e-03 5.654632e-04 1.130926e-03 8.481949e-04 9.569378e-04 6.307090e-04 8.046977e-04 8.916920e-04 8.699435e-05 1.522401e-04 2.827316e-04 1.522401e-04 2.174859e-05 4.349717e-05 7.612005e-04 1.609395e-03 7.177033e-04 1.979121e-03 6.089604e-04 4.186603e-02 1.348412e-02 1.700739e-02 1.452806e-02 1.726838e-02 1.348412e-02 1.276642e-02 1.191823e-02 2.457590e-03 1.631144e-03 1.805133e-03 1.087429e-03 1.370161e-03 1.065681e-03 9.591127e-03 1.568073e-02 5.067421e-03 1.056981e-02 4.045237e-03 6.056981e-02 1.996520e-02 2.529361e-02 2.266203e-02 2.559809e-02 1.859504e-02 2.168334e-02 2.068291e-02 3.436277e-03 3.349282e-03 3.044802e-03 1.805133e-03 2.631579e-03 1.848630e-03 1.522401e-02 1.926925e-02 9.438886e-03 1.454980e-02 3.958243e-03 2.805568e-03 8.264463e-04 8.481949e-04 8.916920e-04 9.786864e-04 8.916920e-04 5.654632e-04 8.264463e-04 1.522401e-04 1.304915e-04 6.524576e-05 8.699435e-05 4.349717e-05 6.524576e-05 3.479774e-04 8.046977e-04 2.392344e-04 2.196607e-03 4.132231e-04 3.225315e-02 9.417138e-03 1.204872e-02 1.022184e-02 1.230970e-02 8.568943e-03 9.243149e-03 9.069161e-03 1.631144e-03 1.304915e-03 1.544150e-03 9.134406e-04 1.283167e-03 5.437147e-04 3.240539e-03 3.262288e-03 5.872118e-03 1.783384e-02 4.915181e-03 4.451936e-02 1.370161e-02 1.613745e-02 1.650718e-02 1.798608e-02 1.226620e-02 1.470204e-02 1.322314e-02 2.892562e-03 2.522836e-03 2.435842e-03 1.457155e-03 1.674641e-03 1.457155e-03 4.958678e-03 5.197912e-03 1.013484e-02 2.923010e-02 7.981731e-03 2.392344e-03 5.002175e-04 7.177033e-04 7.177033e-04 7.394519e-04 3.697260e-04 4.784689e-04 7.177033e-04 8.699435e-05 8.699435e-05 1.739887e-04 8.699435e-05 8.699435e-05 2.174859e-05 4.784689e-04 8.264463e-04 4.132231e-04 1.609395e-03 5.002175e-04
 1.000000e-10 2.174859e-05 2.827316e-04 1.739887e-04 3.697260e-04 1.000000e-10 1.000000e-10 1.000000e-10 1.000000e-10 1.000000e-10 1.000000e-10 4.349717e-05 4.349717e-05 1.739887e-04 1.000000e-10 1.000000e-10 1.000000e-10 1.000000e-10 1.000000e-10 1.000000e-10 2.174859e-05 1.000000e-10 1.304915e-04 1.000000e-10 1.000000e-10 1.000000e-10 1.000000e-10 1.000000e-10 2.174859e-05 1.087429e-04 8.699435e-05 3.479774e-04 1.000000e-10 1.000000e-10 1.000000e-10 1.000000e-10 1.000000e-10 1.739887e-04 7.394519e-04 5.002175e-04 1.848630e-03 4.349717e-05 1.000000e-10 1.000000e-10 1.000000e-10 1.000000e-10 2.174859e-04 1.217921e-03 6.524576e-04 2.066116e-03 8.699435e-05 1.000000e-10 1.000000e-10 1.000000e-10 2.392344e-04 1.217921e-03 6.698565e-03 3.827751e-03 1.122227e-02 1.391910e-03 8.699435e-05 1.000000e-10 1.000000e-10 4.349717e-05 7.394519e-04 3.588517e-03 2.544585e-03 6.176599e-03 5.872118e-04 1.000000e-10 1.000000e-10 1.000000e-10 3.697260e-04 1.326664e-03 5.437147e-03 3.131796e-03 8.808177e-03 8.481949e-04 1.087429e-04 1.000000e-10 1.000000e-10 3.262288e-04 1.674641e-03 8.046977e-03 5.154415e-03 1.457155e-02 1.544150e-03 1.957373e-04 2.174859e-05 1.000000e-10 1.957373e-04 9.569378e-04 5.045672e-03 2.718573e-03 7.068291e-03 7.394519e-04 6.524576e-05 1.000000e-10 1.000000e-10 3.044802e-03 1.450631e-02 5.165289e-02 3.460200e-02 8.099174e-02 1.220096e-02 8.916920e-04 4.349717e-05 2.174859e-05 4.610700e-03 2.098739e-02 7.551109e-02 5.352327e-02 1.214441e-01 1.737712e-02 1.739887e-03 1.304915e-04 8.699435e-05 8.699435e-05 5.002175e-04 3.218791e-03 2.414093e-03 6.372336e-03 5.437147e-04 4.349717e-05 1.000000e-10 1.000000e-10 2.087864e-03 9.134406e-03 3.834276e-02 2.529361e-02 6.285341e-02 7.851240e-03 6.089604e-04 1.000000e-10 2.174859e-05 2.653328e-03 1.415833e-02 5.774250e-02 3.834276e-02 9.323619e-02 1.259243e-02 1.261418e-03 8.699435e-05 1.000000e-10 8.699435e-05 5.002175e-04 2.914311e-03 1.935624e-03 5.176164e-03 4.132231e-04 2.174859e-05 1.000000e-10 1.000000e-10
 2.174859e-05 1.522401e-04 1.304915e-04 8.699435e-05 1.522401e-04 8.699435e-05 8.699435e-05 6.524576e-05 2.174859e-05 1.000000e-10 1.000000e-10 1.000000e-10 1.000000e-10 1.000000e-10 1.000000e-10 1.000000e-10 4.349717e-05 1.000000e-10 1.000000e-10 1.087429e-04 1.000000e-10 2.174859e-05 1.000000e-10 4.349717e-05 2.174859e-05 4.349717e-05 1.000000e-10 1.000000e-10 1.000000e-10 1.000000e-10 1.000000e-10 1.000000e-10 1.000000e-10 1.000000e-10 2.174859e-05 1.000000e-10 1.000000e-10 1.000000e-10 2.174859e-05 2.174859e-05 2.174859e-05 2.174859e-05 1.000000e-10 1.000000e-10 2.174859e-05 4.349717e-05 1.000000e-10 1.000000e-10 1.000000e-10 1.000000e-10 1.000000e-10 1.000000e-10 1.000000e-10 1.000000e-10 1.000000e-10 1.000000e-10 1.000000e-10 8.699435e-05 1.000000e-10 4.349717e-05 6.524576e-05 1.087429e-04 8.699435e-05 8.699435e-05 8.699435e-05 1.000000e-10 1.000000e-10 1.000000e-10 1.000000e-10 1.000000e-10 1.000000e-10 1.000000e-10 1.000000e-10 1.000000e-10 1.000000e-10 1.000000e-10 9.351892e-04 2.174859e-04 5.219661e-04 4.349717e-04 3.262288e-04 3.914746e-04 2.174859e-04 2.174859e-04 2.174859e-05 1.000000e-10 1.000000e-10 1.000000e-10 1.000000e-10 1.000000e-10 1.000000e-10 1.000000e-10 2.174859e-05 1.000000e-10 1.000000e-10 9.134406e-04 3.044802e-04 5.002175e-04 5.219661e-04 4.132231e-04 3.479774e-04 5.654632e-04 2.827316e-04 1.000000e-10 1.000000e-10 4.349717e-05 1.000000e-10 2.174859e-05 4.349717e-05 6.524576e-05 1.087429e-04 6.524576e-05 1.000000e-10 4.349717e-05 3.740757e-03 2.022619e-03 3.936494e-03 3.153545e-03 3.914746e-03 1.870378e-03 2.327099e-03 1.413658e-03 1.957373e-04 1.000000e-10 1.304915e-04 8.699435e-05 1.304915e-04 1.522401e-04 2.609830e-04 4.349717e-04 7.394519e-04 4.349717e-05 6.524576e-05 2.827316e-03 1.043932e-03 1.935624e-03 1.457155e-03 1.957373e-03 1.261418e-03 1.174424e-03 7.612005e-04 1.522401e-04 2.174859e-05 4.349717e-05 2.174859e-05 4.349717e-05 8.699435e-05 8.699435e-05 3.479774e-04 3.479774e-04 6.524576e-05 2.174859e-05 3.740757e-03 1.848630e-03 2.957808e-03 2.653328e-03 2.805568e-03 1.261418e-03 1.826881e-03 1.239669e-03 1.522401e-04 8.699435e-05 4.349717e-05 6.524576e-05 8.699435e-05 1.522401e-04 1.304915e-04 3.262288e-04 4.784689e-04 8.699435e-05 6.524576e-05 5.350152e-03 2.957808e-03 4.741192e-03 4.240974e-03 5.110918e-03 3.023054e-03 2.327099e-03 1.587647e-03 1.739887e-04 1.304915e-04 8.699435e-05 8.699435e-05 4.349717e-05 2.174859e-04 1.957373e-04 3.479774e-04 6.742062e-04 1.739887e-04 4.349717e-05 2.631579e-03 1.239669e-03 2.609830e-03 2.414093e-03 2.631579e-03 1.696390e-03 1.239669e-03 1.087429e-03 1.522401e-04 1.000000e-10 1.304915e-04 2.174859e-05 1.000000e-10 8.699435e-05 1.522401e-04 3.479774e-04 2.609830e-04 6.524576e-05 2.174859e-05 2.981731e-02 2.046542e-02 3.073075e-02 2.699000e-02 3.155720e-02 1.822532e-02 1.637669e-02 9.873858e-03 2.305350e-03 8.699435e-04 1.087429e-03 5.219661e-04 5.437147e-04 1.652893e-03 1.696390e-03 2.609830e-03 1.370161e-03 3.479774e-04 5.437147e-04 4.288821e-02 2.938234e-02 4.417138e-02 3.771205e-02 4.538930e-02 2.705524e-02 2.590257e-02 1.681166e-02 3.566768e-03 1.805133e-03 2.174859e-03 1.217921e-03 1.174424e-03 2.435842e-03 3.044802e-03 4.719443e-03 3.001305e-03 5.002175e-04 1.326664e-03 2.392344e-03 8.481949e-04 1.696390e-03 2.022619e-03 2.327099e-03 1.391910e-03 7.612005e-04 7.612005e-04 1.304915e-04 1.000000e-10 4.349717e-05 1.000000e-10 2.174859e-05 6.524576e-05 1.957373e-04 1.957373e-04 2.609830e-04 4.349717e-05 2.174859e-05 2.422793e-02 1.346237e-02 2.070465e-02 1.722488e-02 2.401044e-02 1.391910e-02 1.193997e-02 7.742497e-03 1.391910e-03 6.089604e-04 9.569378e-04 3.479774e-04 2.174859e-04 6.742062e-04 6.524576e-04 3.153545e-03 3.349282e-03 7.612005e-04 4.132231e-04 3.120922e-02 2.135711e-02 3.240539e-02 2.857764e-02 3.305785e-02 2.100913e-02 1.857329e-02 1.200522e-02 2.566333e-03 1.196172e-03 1.587647e-03 7.177033e-04 6.089604e-04 6.742062e-04 7.177033e-04 5.371901e-03 5.632884e-03 1.283167e-03 8.046977e-04 2.174859e-03 9.786864e-04 1.609395e-03 1.435407e-03 1.631144e-03 8.699435e-04 7.612005e-04 6.524576e-04 1.087429e-04 1.000000e-10 1.000000e-10 2.174859e-05 2.174859e-05 2.174859e-05 1.304915e-04 1.087429e-04 4.132231e-04 6.524576e-05 2.174859e-05
 1.000000e-10 2.174859e-05 1.000000e-10 1.000000e-10 1.000000e-10 4.349717e-05 2.174859e-05 1.000000e-10 4.349717e-05 2.174859e-05 6.524576e-05 1.000000e-10 4.349717e-05 4.349717e-05 1.739887e-04 2.174859e-05 1.304915e-04 1.957373e-04 2.174859e-05 1.000000e-10 1.000000e-10 1.000000e-10 1.000000e-10 1.000000e-10 1.000000e-10 1.000000e-10 2.174859e-05 1.000000e-10 1.000000e-10 2.174859e-05 1.000000e-10 1.000000e-10 2.174859e-05 2.174859e-05 1.000000e-10 1.000000e-10 1.739887e-04 1.000000e-10 1.000000e-10 1.000000e-10 1.000000e-10 1.000000e-10 1.000000e-10 1.000000e-10 4.349717e-05 1.000000e-10 1.000000e-10 2.174859e-05 1.000000e-10 1.000000e-10 1.000000e-10 1.000000e-10 4.349717e-05 2.174859e-05 1.000000e-10 1.000000e-10 2.174859e-05 1.000000e-10 1.000000e-10 1.000000e-10 1.000000e-10 1.000000e-10 1.000000e-10 2.174859e-05 4.349717e-05 4.349717e-05 2.174859e-05 1.000000e-10 1.000000e-10 4.349717e-05 4.349717e-05 1.087429e-04 2.174859e-05 1.087429e-04 1.087429e-04 1.000000e-10 6.524576e-05 8.699435e-05 2.174859e-05 4.349717e-05 8.699435e-05 8.699435e-05 6.524576e-05 1.087429e-04 1.087429e-04 2.392344e-04 1.522401e-04 8.699435e-05 1.522401e-04 2.609830e-04 3.262288e-04 2.174859e-04 4.784689e-04 5.654632e-04 1.304915e-04 6.524576e-05 6.524576e-05 6.524576e-05 1.087429e-04 4.349717e-05 8.699435e-05 1.522401e-04 1.304915e-04 1.957373e-04 1.522401e-04 2.827316e-04 1.304915e-04 1.304915e-04 3.044802e-04 5.437147e-04 2.174859e-04 6.524576e-04 7.177033e-04 1.304915e-04 5.654632e-04 3.479774e-04 1.304915e-04 3.044802e-04 3.044802e-04 8.264463e-04 1.391910e-03 1.043932e-03 8.046977e-04 1.152675e-03 9.351892e-04 9.134406e-04 1.130926e-03 1.500652e-03 2.653328e-03 1.696390e-03 3.349282e-03 4.871683e-03 7.394519e-04 1.957373e-04 1.739887e-04 1.522401e-04 8.699435e-05 1.739887e-04 3.697260e-04 5.219661e-04 6.742062e-04 8.916920e-04 6.089604e-04 8.046977e-04 5.654632e-04 6.524576e-04 7.612005e-04 1.979121e-03 7.612005e-04 1.913876e-03 1.870378e-03 4.784689e-04 4.349717e-04 3.697260e-04 8.699435e-05 1.304915e-04 2.609830e-04 4.567203e-04 7.829491e-04 7.177033e-04 8.264463e-04 9.786864e-04 1.065681e-03 8.264463e-04 9.569378e-04 1.283167e-03 2.153110e-03 1.326664e-03 3.044802e-03 3.240539e-03 1.065681e-03 1.065681e-03 3.697260e-04 6.524576e-05 3.479774e-04 4.784689e-04 6.524576e-04 1.239669e-03 1.348412e-03 1.174424e-03 1.413658e-03 1.152675e-03 1.544150e-03 1.565898e-03 2.544585e-03 3.958243e-03 2.131361e-03 4.349717e-03 4.784689e-03 1.196172e-03 3.697260e-04 3.262288e-04 4.349717e-05 1.087429e-04 2.174859e-04 2.392344e-04 8.264463e-04 9.569378e-04 6.307090e-04 8.264463e-04 7.394519e-04 7.612005e-04 6.089604e-04 9.786864e-04 1.478904e-03 1.152675e-03 2.936059e-03 2.740322e-03 7.829491e-04 6.916050e-03 2.348847e-03 8.046977e-04 1.457155e-03 3.066551e-03 5.241409e-03 7.220531e-03 8.460200e-03 1.157025e-02 1.056981e-02 1.104828e-02 9.786864e-03 9.134406e-03 7.394519e-03 9.852110e-03 1.361462e-02 3.194867e-02 3.673336e-02 9.982601e-03 1.080905e-02 4.414963e-03 1.522401e-03 2.414093e-03 4.697695e-03 7.503262e-03 1.006960e-02 1.487603e-02 1.866029e-02 1.559374e-02 1.698565e-02 1.509352e-02 1.357112e-02 8.808177e-03 1.217921e-02 2.250979e-02 4.773815e-02 5.195737e-02 1.487603e-02 3.479774e-04 2.609830e-04 4.349717e-05 1.087429e-04 3.262288e-04 3.262288e-04 6.524576e-04 6.089604e-04 7.612005e-04 4.784689e-04 6.959548e-04 6.307090e-04 5.872118e-04 1.130926e-03 1.892127e-03 5.872118e-04 1.239669e-03 1.805133e-03 6.524576e-04 6.415833e-03 2.435842e-03 1.043932e-03 1.631144e-03 3.545020e-03 4.675946e-03 7.372771e-03 7.938234e-03 9.504132e-03 7.264028e-03 7.525011e-03 7.046542e-03 9.547629e-03 1.507177e-02 2.322749e-02 6.350587e-03 7.546759e-03 8.068726e-03 8.960418e-03 9.612875e-03 3.675511e-03 1.304915e-03 2.718573e-03 4.697695e-03 7.111788e-03 9.699870e-03 1.257068e-02 1.489778e-02 1.296216e-02 1.178773e-02 1.104828e-02 1.391910e-02 2.207482e-02 3.514572e-02 1.059156e-02 1.050457e-02 1.159200e-02 1.307090e-02 1.522401e-04 1.739887e-04 1.087429e-04 1.087429e-04 2.392344e-04 2.392344e-04 4.567203e-04 5.002175e-04 5.219661e-04 3.479774e-04 5.002175e-04 6.089604e-04 6.742062e-04 5.002175e-04 1.196172e-03 8.046977e-04 1.457155e-03 1.935624e-03 4.349717e-04
 4.349717e-05 1.000000e-10 1.000000e-10 1.000000e-10 1.000000e-10 1.000000e-10 1.000000e-10 8.699435e-05 4.349717e-05 2.174859e-05 1.000000e-10 2.174859e-05 2.174859e-05 1.087429e-04 2.392344e-04 1.000000e-10 6.524576e-05 1.522401e-04 4.349717e-05 1.000000e-10 1.000000e-10 1.000000e-10 1.000000e-10 1.000000e-10 1.000000e-10 1.000000e-10 4.349717e-05 6.524576e-05 1.000000e-10 1.000000e-10 1.000000e-10 1.000000e-10 4.349717e-05 1.000000e-10 1.000000e-10 4.349717e-05 4.349717e-05 2.174859e-05 1.000000e-10 1.000000e-10 1.000000e-10 1.000000e-10 1.000000e-10 1.000000e-10 1.000000e-10 1.000000e-10 2.174859e-05 1.000000e-10 1.000000e-10 1.000000e-10 1.000000e-10 2.174859e-05 2.174859e-05 1.000000e-10 4.349717e-05 4.349717e-05 1.000000e-10 2.174859e-05 1.000000e-10 1.000000e-10 1.000000e-10 1.000000e-10 1.000000e-10 1.000000e-10 2.174859e-05 2.174859e-05 4.349717e-05 1.000000e-10 4.349717e-05 2.174859e-05 1.087429e-04 1.522401e-04 1.000000e-10 6.524576e-05 4.349717e-05 2.174859e-05 3.697260e-04 1.000000e-10 1.000000e-10 2.174859e-05 4.349717e-05 1.000000e-10 6.524576e-05 1.957373e-04 1.957373e-04 1.304915e-04 1.087429e-04 1.522401e-04 6.524576e-05 3.479774e-04 4.567203e-04 6.524576e-05 3.697260e-04 5.654632e-04 1.522401e-04 3.479774e-04 1.000000e-10 1.000000e-10 1.000000e-10 2.174859e-05 8.699435e-05 4.349717e-05 1.739887e-04 3.479774e-04 1.304915e-04 1.087429e-04 1.957373e-04 1.304915e-04 5.002175e-04 7.829491e-04 4.349717e-05 3.044802e-04 6.742062e-04 3.479774e-04 2.327099e-03 1.739887e-04 1.000000e-10 2.174859e-05 1.739887e-04 1.522401e-04 2.174859e-04 1.152675e-03 1.370161e-03 8.264463e-04 1.087429e-03 8.699435e-04 1.217921e-03 2.544585e-03 3.806003e-03 1.239669e-03 1.979121e-03 3.979991e-03 1.544150e-03 1.544150e-03 6.524576e-05 1.000000e-10 2.174859e-05 6.524576e-05 6.524576e-05 2.174859e-04 8.916920e-04 9.569378e-04 6.089604e-04 6.959548e-04 5.437147e-04 4.349717e-04 1.283167e-03 1.565898e-03 6.742062e-04 1.239669e-03 1.739887e-03 1.065681e-03 1.913876e-03 1.087429e-04 1.000000e-10 1.000000e-10 2.174859e-04 1.957373e-04 1.739887e-04 1.130926e-03 1.152675e-03 7.829491e-04 7.394519e-04 7.612005e-04 8.699435e-04 2.022619e-03 3.066551e-03 9.134406e-04 1.587647e-03 2.979556e-03 1.413658e-03 3.023054e-03 2.609830e-04 1.000000e-10 2.174859e-05 3.044802e-04 2.609830e-04 6.524576e-04 2.153110e-03 1.870378e-03 1.217921e-03 1.587647e-03 1.000435e-03 1.174424e-03 3.240539e-03 4.349717e-03 1.152675e-03 2.870813e-03 4.393214e-03 1.979121e-03 1.457155e-03 2.174859e-05 1.000000e-10 1.000000e-10 1.087429e-04 8.699435e-05 1.304915e-04 1.348412e-03 1.239669e-03 6.307090e-04 1.109178e-03 7.177033e-04 5.654632e-04 1.631144e-03 2.240104e-03 6.524576e-04 1.565898e-03 2.305350e-03 9.786864e-04 1.798608e-02 2.544585e-03 6.524576e-05 4.567203e-04 3.153545e-03 2.414093e-03 2.914311e-03 1.383210e-02 1.385385e-02 8.242714e-03 1.020009e-02 9.721618e-03 9.047412e-03 1.702914e-02 1.983471e-02 8.829926e-03 1.650718e-02 2.622880e-02 1.496303e-02 2.446716e-02 3.806003e-03 2.827316e-04 7.829491e-04 4.588952e-03 3.284037e-03 4.893432e-03 2.207482e-02 2.207482e-02 1.359287e-02 1.546324e-02 1.561548e-02 1.457155e-02 2.444541e-02 2.749021e-02 1.289691e-02 2.646803e-02 3.505872e-02 2.348847e-02 1.043932e-03 6.524576e-05 1.000000e-10 2.174859e-05 1.739887e-04 6.524576e-05 1.739887e-04 8.916920e-04 8.264463e-04 4.784689e-04 4.567203e-04 5.872118e-04 5.437147e-04 1.696390e-03 2.261853e-03 1.522401e-04 1.043932e-03 1.957373e-03 7.394519e-04 1.067856e-02 1.457155e-03 2.174859e-05 3.262288e-04 1.696390e-03 1.065681e-03 1.674641e-03 1.039582e-02 1.089604e-02 6.850805e-03 7.851240e-03 7.416268e-03 7.829491e-03 1.587647e-02 2.066116e-02 5.741627e-03 9.417138e-03 1.672466e-02 9.612875e-03 1.605046e-02 1.805133e-03 6.524576e-05 4.784689e-04 2.957808e-03 2.109613e-03 3.284037e-03 1.600696e-02 1.605046e-02 9.460635e-03 1.113528e-02 1.115702e-02 1.091779e-02 2.459765e-02 2.777294e-02 9.460635e-03 1.687690e-02 2.377120e-02 1.609395e-02 9.786864e-04 2.174859e-05 1.000000e-10 2.174859e-05 2.174859e-05 4.349717e-05 6.524576e-05 7.177033e-04 5.872118e-04 5.437147e-04 4.132231e-04 5.002175e-04 4.349717e-04 1.065681e-03 1.783384e-03 3.479774e-04 8.916920e-04 1.826881e-03 7.829491e-04
 1.000000e-10 2.174859e-05 1.000000e-10 1.000000e-10 2.174859e-05 1.000000e-10 1.000000e-10 2.174859e-05 2.174859e-05 1.000000e-10 8.699435e-05 2.174859e-05 4.349717e-05 1.087429e-04 2.174859e-04 2.174859e-05 6.524576e-05 1.739887e-04 2.174859e-05 1.000000e-10 1.000000e-10 1.000000e-10 2.174859e-05 1.000000e-10 1.000000e-10 2.174859e-05 1.000000e-10 2.174859e-05 2.174859e-05 2.174859e-05 1.000000e-10 1.000000e-10 2.174859e-05 2.174859e-05 2.174859e-05 1.000000e-10 4.349717e-05 4.349717e-05 1.000000e-10 1.000000e-10 1.000000e-10 1.000000e-10 1.000000e-10 1.000000e-10 1.000000e-10 1.000000e-10 4.349717e-05 1.000000e-10 1.000000e-10 1.000000e-10 1.000000e-10 2.174859e-05 1.000000e-10 2.174859e-05 2.174859e-05 2.174859e-05 2.174859e-05 4.349717e-05 4.349717e-05 2.174859e-05 1.000000e-10 1.000000e-10 4.349717e-05 2.174859e-05 8.699435e-05 1.000000e-10 1.000000e-10 4.349717e-05 2.174859e-05 1.000000e-10 2.174859e-05 6.524576e-05 1.000000e-10 4.349717e-05 8.699435e-05 2.174859e-05 1.304915e-04 8.699435e-05 4.349717e-05 2.174859e-05 8.699435e-05 2.174859e-05 1.739887e-04 1.304915e-04 2.174859e-04 1.522401e-04 1.522401e-04 1.522401e-04 1.522401e-04 3.044802e-04 5.002175e-04 1.522401e-04 3.479774e-04 2.392344e-04 2.174859e-04 6.524576e-05 1.304915e-04 1.000000e-10 1.000000e-10 1.000000e-10 1.739887e-04 1.304915e-04 1.739887e-04 1.957373e-04 2.392344e-04 1.087429e-04 1.739887e-04 2.392344e-04 4.349717e-04 7.612005e-04 2.174859e-05 6.089604e-04 5.219661e-04 1.957373e-04 6.742062e-04 2.174859e-04 4.349717e-05 1.304915e-04 1.957373e-04 4.349717e-04 9.134406e-04 8.264463e-04 1.239669e-03 1.130926e-03 1.391910e-03 1.413658e-03 1.283167e-03 2.849065e-03 3.566768e-03 1.544150e-03 2.653328e-03 2.805568e-03 1.370161e-03 4.349717e-04 1.304915e-04 8.699435e-05 2.174859e-05 1.739887e-04 2.174859e-04 4.132231e-04 3.044802e-04 1.022184e-03 5.872118e-04 6.959548e-04 5.654632e-04 7.177033e-04 1.587647e-03 1.696390e-03 1.065681e-03 1.587647e-03 1.739887e-03 6.089604e-04 6.089604e-04 1.087429e-04 6.524576e-05 4.349717e-05 3.044802e-04 3.479774e-04 6.524576e-04 5.437147e-04 1.239669e-03 8.699435e-04 9.351892e-04 1.109178e-03 9.569378e-04 2.196607e-03 2.936059e-03 1.217921e-03 2.327099e-03 2.196607e-03 1.326664e-03 9.569378e-04 2.392344e-04 6.524576e-05 1.522401e-04 3.914746e-04 3.697260e-04 7.829491e-04 1.109178e-03 2.479339e-03 1.805133e-03 1.761635e-03 1.631144e-03 1.935624e-03 2.849065e-03 3.740757e-03 1.848630e-03 3.436277e-03 3.675511e-03 2.218356e-03 5.437147e-04 8.699435e-05 8.699435e-05 6.524576e-05 1.087429e-04 3.479774e-04 5.437147e-04 5.219661e-04 1.174424e-03 7.394519e-04 7.177033e-04 8.264463e-04 1.326664e-03 1.652893e-03 2.435842e-03 1.000435e-03 1.826881e-03 1.935624e-03 8.264463e-04 4.958678e-03 1.587647e-03 5.654632e-04 1.022184e-03 2.000870e-03 3.979991e-03 5.915615e-03 8.503697e-03 1.518051e-02 1.109178e-02 1.178773e-02 1.357112e-02 1.176599e-02 1.768160e-02 1.848630e-02 1.187473e-02 2.111788e-02 2.414093e-02 1.224445e-02 8.155720e-03 2.914311e-03 9.569378e-04 1.304915e-03 3.001305e-03 6.067856e-03 8.329709e-03 1.180948e-02 2.335798e-02 1.757286e-02 1.896477e-02 1.939974e-02 1.572423e-02 2.540235e-02 2.757721e-02 1.868204e-02 3.168769e-02 3.599391e-02 1.805133e-02 5.654632e-04 1.304915e-04 8.699435e-05 4.349717e-05 8.699435e-05 2.609830e-04 4.567203e-04 7.394519e-04 8.916920e-04 7.177033e-04 5.872118e-04 1.043932e-03 4.132231e-04 1.370161e-03 1.718138e-03 7.394519e-04 1.391910e-03 1.391910e-03 5.002175e-04 4.197477e-03 1.783384e-03 5.437147e-04 7.829491e-04 1.587647e-03 3.327534e-03 4.893432e-03 6.307090e-03 1.039582e-02 8.220966e-03 8.351457e-03 9.351892e-03 8.916920e-03 1.550674e-02 1.898652e-02 7.981731e-03 1.244019e-02 1.248369e-02 9.765115e-03 6.024358e-03 2.196607e-03 8.699435e-04 1.174424e-03 2.631579e-03 4.632449e-03 7.351022e-03 9.395389e-03 1.574598e-02 1.198347e-02 1.261418e-02 1.454980e-02 1.263593e-02 2.409743e-02 2.833841e-02 1.137451e-02 1.866029e-02 2.068291e-02 1.448456e-02 3.479774e-04 1.087429e-04 4.349717e-05 8.699435e-05 2.174859e-04 1.087429e-04 1.739887e-04 4.784689e-04 7.394519e-04 5.219661e-04 3.914746e-04 5.219661e-04 6.742062e-04 1.174424e-03 1.783384e-03 4.784689e-04 1.304915e-03 1.391910e-03 3.914746e-04
 1.000000e-10 8.699435e-05 6.524576e-05 2.174859e-04 3.262288e-04 8.699435e-05 4.349717e-05 2.174859e-05 1.000000e-10 1.000000e-10 1.000000e-10 1.000000e-10 1.000000e-10 4.349717e-05 1.304915e-04 4.349717e-05 4.349717e-05 1.000000e-10 1.000000e-10 1.000000e-10 1.000000e-10 2.174859e-05 4.349717e-05 2.174859e-05 4.349717e-05 1.000000e-10 2.174859e-05 1.000000e-10 1.000000e-10 1.000000e-10 4.349717e-05 2.174859e-05 1.304915e-04 1.522401e-04 1.739887e-04 2.174859e-05 2.174859e-05 1.000000e-10 1.000000e-10 1.000000e-10 2.174859e-04 1.957373e-04 8.481949e-04 6.959548e-04 1.043932e-03 1.304915e-04 1.739887e-04 1.000000e-10 1.000000e-10 1.000000e-10 2.392344e-04 4.349717e-04 1.065681e-03 6.307090e-04 1.522401e-03 1.522401e-04 1.522401e-04 4.349717e-05 1.000000e-10 1.000000e-10 1.000435e-03 1.478904e-03 7.133536e-03 4.327969e-03 8.264463e-03 1.370161e-03 9.134406e-04 1.739887e-04 1.000000e-10 2.174859e-05 6.524576e-04 8.264463e-04 4.436712e-03 2.631579e-03 4.132231e-03 5.654632e-04 4.132231e-04 2.174859e-05 1.000000e-10 1.000000e-10 8.916920e-04 9.786864e-04 5.872118e-03 3.632014e-03 7.090039e-03 8.916920e-04 6.089604e-04 6.524576e-05 1.000000e-10 1.000000e-10 1.087429e-03 1.761635e-03 9.808612e-03 5.567638e-03 1.115702e-02 1.391910e-03 5.872118e-04 1.522401e-04 1.000000e-10 2.174859e-05 9.351892e-04 8.481949e-04 4.567203e-03 2.718573e-03 6.133101e-03 9.351892e-04 5.437147e-04 1.087429e-04 1.000000e-10 1.000000e-10 6.046107e-03 1.039582e-02 5.795998e-02 3.653763e-02 7.198782e-02 1.006960e-02 4.240974e-03 6.959548e-04 2.174859e-05 1.000000e-10 1.024358e-02 1.448456e-02 8.879948e-02 5.550239e-02 1.037843e-01 1.396259e-02 7.546759e-03 1.087429e-03 2.174859e-05 1.000000e-10 5.219661e-04 6.524576e-04 3.131796e-03 2.762070e-03 4.828186e-03 9.786864e-04 2.174859e-04 8.699435e-05 1.000000e-10 1.000000e-10 5.567638e-03 8.199217e-03 4.151805e-02 2.766420e-02 5.130492e-02 7.438017e-03 3.653763e-03 8.481949e-04 1.000000e-10 1.000000e-10 7.916485e-03 1.133101e-02 6.463680e-02 3.856024e-02 7.759896e-02 1.159200e-02 6.720313e-03 1.652893e-03 4.349717e-05 1.000000e-10 5.872118e-04 7.829491e-04 2.914311e-03 2.131361e-03 3.740757e-03 5.437147e-04 2.827316e-04 6.524576e-05 1.000000e-10 1.000000e-10
 2.174859e-05 4.349717e-05 2.174859e-05 4.349717e-05 1.000000e-10 2.174859e-05 1.000000e-10 2.174859e-05 1.000000e-10 4.349717e-05 2.174859e-05 2.174859e-05 2.174859e-05 4.349717e-05 1.522401e-04 2.174859e-05 1.087429e-04 2.392344e-04 1.000000e-10 1.000000e-10 2.174859e-05 1.000000e-10 1.000000e-10 1.000000e-10 1.000000e-10 1.000000e-10 4.349717e-05 1.000000e-10 1.000000e-10 1.000000e-10 1.000000e-10 2.174859e-05 1.000000e-10 6.524576e-05 2.174859e-05 2.174859e-05 6.524576e-05 1.000000e-10 4.349717e-05 1.000000e-10 1.000000e-10 1.000000e-10 1.000000e-10 1.000000e-10 1.000000e-10 1.000000e-10 2.174859e-05 1.000000e-10 1.000000e-10 1.000000e-10 1.000000e-10 2.174859e-05 1.000000e-10 1.000000e-10 6.524576e-05 1.000000e-10 1.000000e-10 4.349717e-05 2.174859e-05 1.000000e-10 1.000000e-10 1.000000e-10 2.174859e-05 1.000000e-10 6.524576e-05 4.349717e-05 1.000000e-10 1.000000e-10 1.000000e-10 2.174859e-05 2.174859e-05 1.739887e-04 4.349717e-05 4.349717e-05 6.524576e-05 1.000000e-10 4.132231e-04 8.699435e-05 6.524576e-05 2.174859e-05 1.957373e-04 6.524576e-05 4.349717e-05 8.699435e-05 1.087429e-04 8.699435e-05 8.699435e-05 1.000000e-10 1.304915e-04 1.087429e-04 5.872118e-04 6.524576e-05 3.479774e-04 6.742062e-04 6.524576e-05 3.914746e-04 1.087429e-04 4.349717e-05 8.699435e-05 1.522401e-04 1.087429e-04 1.304915e-04 1.739887e-04 8.699435e-05 1.522401e-04 6.524576e-05 6.524576e-05 1.522401e-04 3.479774e-04 7.394519e-04 2.174859e-04 5.437147e-04 6.089604e-04 2.174859e-05 1.696390e-03 9.569378e-04 3.262288e-04 3.044802e-04 5.654632e-04 9.134406e-04 6.959548e-04 1.478904e-03 9.569378e-04 5.437147e-04 6.307090e-04 5.002175e-04 6.089604e-04 1.544150e-03 3.697260e-03 1.065681e-03 3.001305e-03 4.175729e-03 7.612005e-04 1.087429e-03 3.479774e-04 1.522401e-04 1.739887e-04 3.914746e-04 4.132231e-04 5.437147e-04 6.307090e-04 3.479774e-04 2.609830e-04 4.567203e-04 2.827316e-04 3.479774e-04 8.046977e-04 2.305350e-03 3.479774e-04 1.631144e-03 2.544585e-03 4.132231e-04 1.457155e-03 6.959548e-04 1.304915e-04 3.914746e-04 8.481949e-04 7.612005e-04 7.612005e-04 1.283167e-03 7.177033e-04 4.132231e-04 5.219661e-04 3.914746e-04 7.612005e-04 1.174424e-03 3.153545e-03 5.437147e-04 2.044367e-03 3.240539e-03 6.089604e-04 2.348847e-03 1.043932e-03 2.827316e-04 5.002175e-04 1.000435e-03 1.326664e-03 1.152675e-03 1.522401e-03 1.174424e-03 9.569378e-04 9.134406e-04 7.829491e-04 8.916920e-04 2.109613e-03 4.936929e-03 1.413658e-03 3.719008e-03 4.110483e-03 1.065681e-03 1.174424e-03 6.742062e-04 1.739887e-04 3.697260e-04 5.654632e-04 6.307090e-04 4.567203e-04 7.612005e-04 6.959548e-04 4.784689e-04 4.132231e-04 1.739887e-04 6.959548e-04 8.264463e-04 2.435842e-03 5.872118e-04 2.240104e-03 2.762070e-03 4.784689e-04 1.220096e-02 5.654632e-03 2.588082e-03 3.958243e-03 8.220966e-03 6.785559e-03 7.764245e-03 1.030883e-02 7.807742e-03 7.503262e-03 6.611570e-03 5.415398e-03 6.481079e-03 8.677686e-03 2.063941e-02 9.003915e-03 2.646803e-02 3.168769e-02 7.633754e-03 1.600696e-02 9.808612e-03 4.458460e-03 6.046107e-03 1.161375e-02 1.137451e-02 1.222271e-02 1.552849e-02 1.239669e-02 1.100478e-02 9.373641e-03 8.133971e-03 1.098304e-02 1.283167e-02 2.766420e-02 1.304915e-02 3.971292e-02 4.812962e-02 1.133101e-02 1.065681e-03 4.784689e-04 1.957373e-04 1.739887e-04 6.524576e-04 4.132231e-04 3.914746e-04 6.524576e-04 5.872118e-04 3.044802e-04 2.827316e-04 2.827316e-04 2.392344e-04 6.742062e-04 2.479339e-03 4.784689e-04 1.239669e-03 2.044367e-03 3.044802e-04 8.895172e-03 4.610700e-03 2.174859e-03 3.110048e-03 6.067856e-03 6.002610e-03 6.133101e-03 8.046977e-03 5.980861e-03 5.589387e-03 4.545455e-03 3.066551e-03 5.458895e-03 9.547629e-03 2.529361e-02 5.676381e-03 1.302740e-02 1.505002e-02 5.763375e-03 1.304915e-02 7.285776e-03 3.371031e-03 4.741192e-03 8.721183e-03 8.503697e-03 9.351892e-03 1.143976e-02 9.699870e-03 7.155285e-03 7.242279e-03 5.763375e-03 8.960418e-03 1.537625e-02 3.599391e-02 8.394954e-03 2.009569e-02 2.392344e-02 8.808177e-03 1.000435e-03 2.392344e-04 1.304915e-04 2.609830e-04 3.262288e-04 3.697260e-04 1.739887e-04 3.697260e-04 2.827316e-04 2.827316e-04 1.522401e-04 1.957373e-04 4.567203e-04 7.177033e-04 2.087864e-03 3.914746e-04 1.391910e-03 2.000870e-03 1.522401e-04
 1.000000e-10 1.000000e-10 2.174859e-05 1.000000e-10 1.000000e-10 6.524576e-05 8.699435e-05 1.000000e-10 2.174859e-04 1.087429e-04 1.000000e-10 1.087429e-04 2.392344e-04 1.000000e-10 1.000000e-10 1.000000e-10 1.000000e-10 4.349717e-05 1.000000e-10 2.174859e-05 1.000000e-10 4.349717e-05 4.349717e-05 1.000000e-10 1.000000e-10 2.174859e-05 8.699435e-05 1.000000e-10 1.000000e-10 1.000000e-10 1.000000e-10 1.000000e-10 1.000000e-10 4.349717e-05 1.000000e-10 2.174859e-05 4.349717e-05 2.174859e-05 1.000000e-10 1.000000e-10 2.174859e-05 1.000000e-10 1.000000e-10 1.000000e-10 1.000000e-10 2.174859e-05 6.524576e-05 4.349717e-05 6.524576e-05 2.174859e-05 4.349717e-05 1.087429e-04 2.174859e-05 2.174859e-05 8.699435e-05 6.524576e-05 1.000000e-10 1.000000e-10 6.524576e-05 1.739887e-04 8.699435e-05 2.609830e-04 3.479774e-04 1.739887e-04 3.479774e-04 4.784689e-04 4.349717e-05 2.609830e-04 8.264463e-04 2.392344e-04 1.000000e-10 1.000000e-10 4.349717e-05 2.174859e-04 8.699435e-05 1.957373e-04 2.609830e-04 2.827316e-04 6.089604e-04 7.177033e-04 2.174859e-05 5.219661e-04 1.152675e-03 1.304915e-04 1.000000e-10 1.000000e-10 1.739887e-04 8.916920e-04 5.872118e-04 1.130926e-03 1.870378e-03 1.304915e-03 3.979991e-03 4.784689e-03 3.914746e-04 2.066116e-03 6.502827e-03 1.000435e-03 2.174859e-05 1.000000e-10 1.087429e-04 6.524576e-04 4.349717e-04 4.784689e-04 1.043932e-03 5.872118e-04 2.979556e-03 2.283602e-03 8.699435e-05 1.217921e-03 3.153545e-03 6.307090e-04 2.174859e-05 1.000000e-10 1.957373e-04 1.174424e-03 4.567203e-04 1.087429e-03 1.609395e-03 8.264463e-04 3.197042e-03 3.327534e-03 6.524576e-05 1.696390e-03 5.219661e-03 1.152675e-03 2.174859e-05 1.000000e-10 3.697260e-04 1.870378e-03 8.264463e-04 2.479339e-03 2.609830e-03 1.413658e-03 5.458895e-03 4.741192e-03 2.609830e-04 2.696825e-03 6.959548e-03 1.826881e-03 1.000000e-10 1.000000e-10 1.304915e-04 6.959548e-04 4.567203e-04 1.043932e-03 1.326664e-03 1.022184e-03 2.544585e-03 2.740322e-03 1.522401e-04 1.130926e-03 4.806438e-03 7.394519e-04 4.349717e-05 4.349717e-05 2.327099e-03 1.174424e-02 6.394084e-03 1.352762e-02 1.900826e-02 1.239669e-02 3.431927e-02 3.377555e-02 2.174859e-03 1.365811e-02 3.786429e-02 1.067856e-02 8.699435e-05 1.000000e-10 2.849065e-03 2.070465e-02 9.765115e-03 2.163984e-02 2.855589e-02 1.794258e-02 5.330579e-02 5.189213e-02 3.632014e-03 2.166159e-02 4.678121e-02 1.661592e-02 1.000000e-10 1.000000e-10 1.522401e-04 9.134406e-04 3.697260e-04 6.524576e-04 8.481949e-04 7.177033e-04 2.044367e-03 2.479339e-03 1.522401e-04 1.022184e-03 3.131796e-03 6.959548e-04 6.524576e-05 1.000000e-10 1.652893e-03 9.025663e-03 3.849500e-03 1.067856e-02 1.433232e-02 8.742932e-03 1.959548e-02 1.809482e-02 2.109613e-03 1.213571e-02 3.829926e-02 7.612005e-03 8.699435e-05 1.000000e-10 2.588082e-03 1.287516e-02 6.785559e-03 1.685515e-02 2.179208e-02 1.230970e-02 2.892562e-02 2.612005e-02 3.632014e-03 2.155285e-02 5.465420e-02 1.187473e-02 1.000000e-10 1.000000e-10 8.699435e-05 4.784689e-04 1.304915e-04 8.046977e-04 9.351892e-04 3.697260e-04 1.892127e-03 1.979121e-03 8.699435e-05 8.481949e-04 3.088299e-03 3.479774e-04
 8.699435e-05 6.524576e-05 2.174859e-05 1.957373e-04 2.174859e-05 1.304915e-04 1.087429e-04 1.000000e-10 8.699435e-05 1.000000e-10 1.000000e-10 1.000000e-10 2.174859e-05 2.174859e-05 4.349717e-05 1.000000e-10 1.000000e-10 1.000000e-10 2.174859e-05 4.349717e-05 4.349717e-05 2.174859e-05 1.000000e-10 2.174859e-05 1.000000e-10 6.524576e-05 1.000000e-10 1.000000e-10 1.000000e-10 1.000000e-10 1.000000e-10 1.000000e-10 1.000000e-10 2.174859e-05 1.000000e-10 1.000000e-10 1.000000e-10 4.349717e-05 4.349717e-05 1.000000e-10 2.174859e-05 1.000000e-10 2.174859e-05 1.000000e-10 1.000000e-10 2.174859e-05 1.000000e-10 1.000000e-10 2.174859e-05 1.000000e-10 1.000000e-10 1.000000e-10 1.000000e-10 1.000000e-10 1.000000e-10 1.000000e-10 2.174859e-05 1.739887e-04 1.000000e-10 4.349717e-05 2.174859e-05 1.087429e-04 2.174859e-05 2.174859e-05 4.349717e-05 2.174859e-05 1.000000e-10 1.000000e-10 2.174859e-05 1.000000e-10 1.000000e-10 1.000000e-10 2.174859e-05 1.000000e-10 1.000000e-10 6.524576e-05 7.612005e-04 3.262288e-04 4.567203e-04 4.132231e-04 3.479774e-04 2.392344e-04 2.174859e-04 6.524576e-05 8.699435e-05 6.524576e-05 8.699435e-05 4.349717e-05 4.349717e-05 1.000000e-10 1.000000e-10 4.349717e-05 1.000000e-10 4.349717e-05 6.524576e-05 9.351892e-04 5.437147e-04 3.479774e-04 3.479774e-04 1.957373e-04 4.349717e-04 1.739887e-04 8.699435e-05 1.522401e-04 6.524576e-05 2.174859e-05 4.349717e-05 4.349717e-05 6.524576e-05 8.699435e-05 2.392344e-04 6.524576e-05 6.524576e-05 2.609830e-04 4.132231e-03 2.240104e-03 2.087864e-03 2.283602e-03 2.479339e-03 2.696825e-03 1.304915e-03 5.872118e-04 1.435407e-03 6.742062e-04 5.219661e-04 4.567203e-04 8.699435e-05 5.654632e-04 4.784689e-04 6.089604e-04 2.609830e-04 5.002175e-04 1.130926e-03 2.588082e-03 1.326664e-03 1.304915e-03 1.326664e-03 1.152675e-03 1.609395e-03 7.394519e-04 2.827316e-04 6.959548e-04 4.132231e-04 1.087429e-04 1.304915e-04 8.699435e-05 1.739887e-04 2.392344e-04 3.914746e-04 2.174859e-04 1.304915e-04 6.524576e-04 3.653763e-03 2.066116e-03 1.631144e-03 2.196607e-03 2.066116e-03 2.022619e-03 9.351892e-04 6.089604e-04 1.196172e-03 4.132231e-04 1.957373e-04 1.087429e-04 1.304915e-04 3.479774e-04 1.739887e-04 5.654632e-04 3.479774e-04 4.349717e-04 6.959548e-04 5.197912e-03 3.240539e-03 2.849065e-03 3.719008e-03 3.240539e-03 3.740757e-03 1.348412e-03 7.612005e-04 1.913876e-03 7.177033e-04 4.349717e-04 3.914746e-04 1.739887e-04 3.479774e-04 3.479774e-04 8.264463e-04 4.567203e-04 4.132231e-04 1.261418e-03 2.501087e-03 2.087864e-03 1.805133e-03 1.652893e-03 2.044367e-03 1.565898e-03 1.022184e-03 2.827316e-04 9.351892e-04 3.479774e-04 1.522401e-04 2.174859e-04 8.699435e-05 1.739887e-04 2.392344e-04 3.479774e-04 2.174859e-04 2.174859e-04 8.046977e-04 2.720748e-02 2.174859e-02 1.802958e-02 2.070465e-02 1.950848e-02 2.133536e-02 1.043932e-02 6.067856e-03 1.193997e-02 4.719443e-03 3.914746e-03 2.718573e-03 1.739887e-03 3.719008e-03 2.261853e-03 5.915615e-03 3.545020e-03 2.631579e-03 8.547194e-03 3.784254e-02 3.168769e-02 2.572858e-02 2.986081e-02 2.903436e-02 3.212266e-02 1.698565e-02 9.982601e-03 1.813832e-02 7.220531e-03 5.589387e-03 4.523706e-03 2.718573e-03 5.959113e-03 3.849500e-03 8.242714e-03 5.371901e-03 4.523706e-03 1.346237e-02 2.174859e-03 1.413658e-03 1.283167e-03 1.696390e-03 1.196172e-03 1.631144e-03 4.349717e-04 4.567203e-04 5.654632e-04 2.392344e-04 1.739887e-04 1.087429e-04 8.699435e-05 2.174859e-04 1.957373e-04 2.174859e-04 2.392344e-04 1.957373e-04 6.089604e-04 2.124837e-02 1.576773e-02 1.278817e-02 1.363636e-02 1.433232e-02 1.652893e-02 8.025228e-03 4.393214e-03 8.808177e-03 3.653763e-03 2.849065e-03 2.066116e-03 1.522401e-03 2.479339e-03 1.957373e-03 4.414963e-03 2.087864e-03 1.870378e-03 6.546324e-03 3.038278e-02 2.396694e-02 1.942149e-02 2.203132e-02 2.098739e-02 2.281427e-02 1.248369e-02 6.720313e-03 1.276642e-02 6.002610e-03 4.480209e-03 3.066551e-03 2.240104e-03 4.414963e-03 2.979556e-03 6.154850e-03 3.131796e-03 3.284037e-03 1.043932e-02 2.174859e-03 1.109178e-03 8.916920e-04 1.217921e-03 1.043932e-03 1.174424e-03 4.132231e-04 1.957373e-04 6.524576e-04 2.609830e-04 1.522401e-04 1.087429e-04 4.349717e-05 1.739887e-04 1.957373e-04 3.479774e-04 1.087429e-04 1.304915e-04 5.437147e-04
 1.000000e-10 1.000000e-10 1.000000e-10 1.000000e-10 2.174859e-05 4.349717e-05 1.000000e-10 1.000000e-10 6.524576e-05 1.000000e-10 4.349717e-05 1.522401e-04 1.000000e-10 1.739887e-04 2.827316e-04 6.524576e-05 1.000000e-10 1.000000e-10 1.000000e-10 1.000000e-10 4.349717e-05 1.000000e-10 1.000000e-10 2.174859e-05 1.000000e-10 1.000000e-10 4.349717e-05 1.000000e-10 2.174859e-05 2.174859e-05 6.524576e-05 4.349717e-05 1.000000e-10 1.000000e-10 1.000000e-10 1.000000e-10 1.000000e-10 1.000000e-10 1.000000e-10 1.000000e-10 1.000000e-10 1.000000e-10 4.349717e-05 2.174859e-05 1.000000e-10 2.174859e-05 4.349717e-05 2.174859e-05 1.000000e-10 1.000000e-10 1.000000e-10 1.000000e-10 1.000000e-10 8.699435e-05 1.000000e-10 2.174859e-05 2.174859e-05 2.174859e-05 1.087429e-04 1.304915e-04 1.000000e-10 4.349717e-05 1.304915e-04 1.000000e-10 8.699435e-05 1.000000e-10 1.000000e-10 1.000000e-10 1.739887e-04 1.957373e-04 1.087429e-04 2.174859e-04 1.304915e-04 1.957373e-04 3.479774e-04 3.697260e-04 8.699435e-05 3.697260e-04 7.177033e-04 3.044802e-04 4.349717e-05 1.000000e-10 1.000000e-10 1.000000e-10 8.699435e-05 1.957373e-04 4.349717e-05 3.479774e-04 2.609830e-04 1.522401e-04 5.002175e-04 7.394519e-04 1.522401e-04 3.479774e-04 1.196172e-03 1.739887e-04 1.739887e-04 1.000000e-10 1.000000e-10 2.174859e-05 5.654632e-04 9.351892e-04 5.654632e-04 1.152675e-03 1.065681e-03 9.569378e-04 2.762070e-03 4.458460e-03 2.609830e-04 3.305785e-03 7.264028e-03 1.196172e-03 1.304915e-04 1.000000e-10 1.000000e-10 1.000000e-10 3.262288e-04 9.134406e-04 3.914746e-04 7.177033e-04 7.612005e-04 5.002175e-04 1.544150e-03 2.000870e-03 2.609830e-04 1.587647e-03 3.827751e-03 7.177033e-04 6.524576e-05 1.000000e-10 1.000000e-10 1.000000e-10 4.132231e-04 1.413658e-03 4.349717e-04 1.174424e-03 1.304915e-03 1.087429e-03 2.087864e-03 2.588082e-03 2.174859e-04 2.348847e-03 5.959113e-03 9.351892e-04 1.739887e-04 1.000000e-10 1.000000e-10 1.000000e-10 8.699435e-04 1.783384e-03 7.612005e-04 1.761635e-03 1.826881e-03 1.391910e-03 3.871248e-03 5.110918e-03 4.349717e-04 3.349282e-03 8.046977e-03 2.153110e-03 1.087429e-04 1.000000e-10 1.000000e-10 1.000000e-10 3.914746e-04 1.152675e-03 4.132231e-04 1.283167e-03 9.134406e-04 7.394519e-04 2.174859e-03 2.696825e-03 2.827316e-04 1.674641e-03 4.088734e-03 8.699435e-04 1.718138e-03 4.349717e-05 2.174859e-05 8.699435e-05 5.067421e-03 1.396259e-02 7.872988e-03 1.211396e-02 1.322314e-02 1.204872e-02 3.127447e-02 3.647238e-02 3.545020e-03 1.331013e-02 3.068726e-02 1.650718e-02 1.739887e-03 1.000000e-10 2.174859e-05 6.524576e-05 8.960418e-03 2.438017e-02 1.002610e-02 2.163984e-02 2.231405e-02 1.709439e-02 4.782514e-02 5.256633e-02 7.351022e-03 2.205307e-02 3.701609e-02 2.237930e-02 1.304915e-04 1.000000e-10 1.000000e-10 1.000000e-10 4.567203e-04 1.000435e-03 2.609830e-04 7.394519e-04 6.959548e-04 5.219661e-04 1.718138e-03 1.413658e-03 1.957373e-04 1.435407e-03 3.719008e-03 8.916920e-04 7.394519e-04 1.000000e-10 2.174859e-05 2.174859e-05 4.132231e-03 1.020009e-02 5.241409e-03 9.308395e-03 1.089604e-02 7.851240e-03 1.259243e-02 1.300565e-02 3.305785e-03 1.574598e-02 4.267073e-02 1.046107e-02 1.391910e-03 2.174859e-05 1.000000e-10 8.699435e-05 5.915615e-03 1.626794e-02 7.416268e-03 1.420183e-02 1.431057e-02 1.104828e-02 1.935624e-02 2.016094e-02 5.437147e-03 2.875163e-02 5.980861e-02 1.587647e-02 2.174859e-05 1.000000e-10 1.000000e-10 1.000000e-10 6.524576e-05 9.786864e-04 1.087429e-04 4.132231e-04 6.089604e-04 4.132231e-04 1.478904e-03 1.913876e-03 6.524576e-05 1.239669e-03 3.175294e-03 5.654632e-04
 1.087429e-04 1.087429e-04 8.699435e-05 1.087429e-04 2.174859e-05 2.174859e-05 1.000000e-10 4.349717e-05 2.174859e-05 1.000000e-10 4.349717e-05 1.000000e-10 1.000000e-10 6.524576e-05 1.087429e-04 2.174859e-05 1.000000e-10 6.524576e-05 2.174859e-05 1.739887e-04 2.174859e-05 1.000000e-10 1.000000e-10 2.174859e-05 1.000000e-10 1.000000e-10 1.000000e-10 4.349717e-05 1.000000e-10 1.000000e-10 1.000000e-10 1.000000e-10 1.000000e-10 1.000000e-10 1.000000e-10 1.000000e-10 1.000000e-10 1.000000e-10 4.349717e-05 2.174859e-05 1.000000e-10 1.000000e-10 1.000000e-10 2.174859e-05 2.174859e-05 1.000000e-10 1.000000e-10 1.000000e-10 1.000000e-10 1.000000e-10 1.000000e-10 1.000000e-10 4.349717e-05 1.000000e-10 1.000000e-10 1.000000e-10 1.000000e-10 1.087429e-04 2.174859e-05 1.000000e-10 4.349717e-05 8.699435e-05 4.349717e-05 1.000000e-10 1.000000e-10 1.000000e-10 2.174859e-05 1.000000e-10 2.174859e-05 1.000000e-10 1.000000e-10 2.174859e-05 8.699435e-05 2.174859e-05 4.349717e-05 4.349717e-05 1.043932e-03 1.957373e-04 1.087429e-04 1.739887e-04 1.304915e-04 1.739887e-04 6.524576e-05 4.349717e-05 1.304915e-04 6.524576e-05 4.349717e-05 6.524576e-05 8.699435e-05 2.392344e-04 6.524576e-05 6.524576e-05 1.522401e-04 1.957373e-04 2.392344e-04 1.043932e-03 1.304915e-04 1.957373e-04 1.522401e-04 1.522401e-04 8.699435e-05 8.699435e-05 1.304915e-04 1.087429e-04 4.349717e-05 8.699435e-05 4.349717e-05 1.304915e-04 3.697260e-04 3.697260e-04 2.174859e-04 2.827316e-04 3.479774e-04 2.392344e-04 4.284472e-03 1.304915e-03 1.022184e-03 1.196172e-03 1.065681e-03 9.786864e-04 1.000435e-03 5.219661e-04 5.872118e-04 5.437147e-04 5.219661e-04 5.654632e-04 5.654632e-04 2.609830e-03 2.501087e-03 8.481949e-04 1.391910e-03 1.609395e-03 9.569378e-04 3.588517e-03 2.827316e-04 5.654632e-04 5.437147e-04 3.914746e-04 5.002175e-04 4.349717e-04 3.914746e-04 3.914746e-04 3.697260e-04 1.957373e-04 3.914746e-04 3.262288e-04 1.174424e-03 1.348412e-03 5.654632e-04 6.524576e-04 9.351892e-04 5.002175e-04 4.849935e-03 4.784689e-04 7.177033e-04 9.351892e-04 8.264463e-04 7.612005e-04 9.134406e-04 4.784689e-04 5.219661e-04 4.567203e-04 3.914746e-04 3.914746e-04 4.349717e-04 1.913876e-03 2.414093e-03 3.914746e-04 8.481949e-04 1.065681e-03 9.569378e-04 6.981296e-03 1.043932e-03 1.087429e-03 1.326664e-03 1.326664e-03 1.522401e-03 9.569378e-04 5.437147e-04 9.786864e-04 7.612005e-04 5.872118e-04 7.829491e-04 7.394519e-04 3.023054e-03 2.892562e-03 1.174424e-03 1.718138e-03 2.153110e-03 1.435407e-03 4.501957e-03 6.959548e-04 5.437147e-04 4.784689e-04 5.437147e-04 6.524576e-04 5.437147e-04 3.044802e-04 6.089604e-04 4.784689e-04 1.957373e-04 3.044802e-04 3.044802e-04 1.326664e-03 1.239669e-03 6.959548e-04 1.283167e-03 1.283167e-03 4.567203e-04 4.351892e-02 8.590692e-03 9.221401e-03 9.786864e-03 9.156155e-03 9.721618e-03 7.590257e-03 4.066986e-03 7.329274e-03 6.568073e-03 4.588952e-03 4.828186e-03 4.110483e-03 8.177468e-03 7.416268e-03 8.895172e-03 1.433232e-02 1.726838e-02 8.742932e-03 6.180948e-02 1.372336e-02 1.296216e-02 1.278817e-02 1.402784e-02 1.331013e-02 1.113528e-02 6.981296e-03 1.059156e-02 1.091779e-02 7.699000e-03 8.003480e-03 6.655067e-03 1.163549e-02 9.504132e-03 1.589822e-02 2.096564e-02 2.529361e-02 1.498478e-02 2.914311e-03 6.959548e-04 5.219661e-04 6.959548e-04 5.654632e-04 5.872118e-04 5.437147e-04 3.044802e-04 3.479774e-04 3.914746e-04 2.827316e-04 3.044802e-04 1.522401e-04 1.152675e-03 1.348412e-03 2.827316e-04 3.697260e-04 9.786864e-04 5.654632e-04 3.292736e-02 6.089604e-03 6.633319e-03 7.155285e-03 7.525011e-03 6.807308e-03 6.154850e-03 3.675511e-03 4.958678e-03 5.959113e-03 2.696825e-03 3.305785e-03 3.501522e-03 1.378860e-02 1.354937e-02 4.675946e-03 3.349282e-03 3.610265e-03 7.046542e-03 4.551979e-02 9.525881e-03 9.939104e-03 9.612875e-03 1.026533e-02 1.115702e-02 8.220966e-03 4.806438e-03 7.307525e-03 8.742932e-03 4.045237e-03 5.415398e-03 5.741627e-03 2.311875e-02 2.261853e-02 6.785559e-03 5.589387e-03 5.306655e-03 1.196172e-02 2.392344e-03 3.479774e-04 5.002175e-04 3.697260e-04 3.479774e-04 4.784689e-04 5.437147e-04 1.957373e-04 2.827316e-04 1.957373e-04 3.697260e-04 2.174859e-04 1.522401e-04 1.152675e-03 1.174424e-03 3.044802e-04 5.654632e-04 8.046977e-04 4.567203e-04
 1.000000e-10 1.000000e-10 1.000000e-10 1.000000e-10 1.000000e-10 1.000000e-10 2.174859e-05 2.174859e-05 2.174859e-05 1.000000e-10 1.739887e-04 3.044802e-04 1.000000e-10 4.349717e-05 2.392344e-04 2.174859e-05 1.000000e-10 1.000000e-10 1.000000e-10 1.000000e-10 1.000000e-10 1.000000e-10 1.000000e-10 1.000000e-10 1.000000e-10 1.000000e-10 8.699435e-05 1.304915e-04 1.000000e-10 2.174859e-05 2.174859e-05 1.000000e-10 1.000000e-10 1.000000e-10 1.000000e-10 1.000000e-10 1.000000e-10 1.000000e-10 1.000000e-10 1.000000e-10 1.000000e-10 2.174859e-05 4.349717e-05 4.349717e-05 1.000000e-10 2.174859e-05 2.174859e-05 1.000000e-10 1.000000e-10 1.000000e-10 1.000000e-10 1.000000e-10 1.000000e-10 2.174859e-05 1.000000e-10 1.000000e-10 1.000000e-10 1.000000e-10 1.304915e-04 1.522401e-04 1.000000e-10 2.174859e-05 2.392344e-04 1.000000e-10 1.000000e-10 1.000000e-10 1.000000e-10 1.000000e-10 1.000000e-10 1.087429e-04 1.087429e-04 1.304915e-04 1.087429e-04 1.087429e-04 8.046977e-04 9.786864e-04 1.000000e-10 1.739887e-04 6.742062e-04 1.087429e-04 1.000000e-10 1.000000e-10 1.000000e-10 1.000000e-10 1.000000e-10 1.957373e-04 6.524576e-05 4.349717e-05 8.699435e-05 8.699435e-05 8.916920e-04 1.130926e-03 4.349717e-05 4.784689e-04 1.130926e-03 8.699435e-05 1.957373e-04 1.000000e-10 1.000000e-10 1.000000e-10 1.087429e-04 3.044802e-04 2.827316e-04 5.437147e-04 7.612005e-04 5.654632e-04 4.327969e-03 8.960418e-03 1.739887e-04 2.261853e-03 5.371901e-03 8.264463e-04 2.174859e-05 1.000000e-10 1.000000e-10 1.000000e-10 1.957373e-04 5.654632e-04 1.304915e-04 3.479774e-04 6.089604e-04 1.522401e-04 2.783819e-03 3.218791e-03 1.304915e-04 1.478904e-03 3.414528e-03 6.307090e-04 1.304915e-04 1.000000e-10 1.000000e-10 1.000000e-10 2.174859e-04 6.089604e-04 1.957373e-04 5.437147e-04 1.000435e-03 6.959548e-04 3.719008e-03 5.524141e-03 2.174859e-04 1.609395e-03 4.675946e-03 8.916920e-04 3.479774e-04 1.000000e-10 1.000000e-10 1.000000e-10 6.959548e-04 1.674641e-03 4.349717e-04 9.569378e-04 1.391910e-03 4.349717e-04 5.545890e-03 7.938234e-03 2.609830e-04 3.871248e-03 6.546324e-03 1.435407e-03 8.699435e-05 1.000000e-10 1.000000e-10 1.000000e-10 1.522401e-04 9.134406e-04 1.522401e-04 7.394519e-04 5.654632e-04 5.872118e-04 3.871248e-03 4.567203e-03 2.392344e-04 1.130926e-03 3.284037e-03 5.002175e-04 2.131361e-03 4.349717e-05 1.000000e-10 1.000000e-10 4.458460e-03 1.176599e-02 4.240974e-03 7.264028e-03 8.547194e-03 6.807308e-03 4.782514e-02 6.143976e-02 1.478904e-03 7.220531e-03 2.055241e-02 1.418008e-02 3.088299e-03 1.000000e-10 1.000000e-10 4.349717e-05 7.981731e-03 2.498913e-02 6.220096e-03 1.259243e-02 1.541975e-02 1.070030e-02 7.383645e-02 8.612440e-02 3.197042e-03 1.004785e-02 2.061766e-02 2.057416e-02 4.349717e-05 1.000000e-10 1.000000e-10 1.000000e-10 8.699435e-05 7.612005e-04 2.392344e-04 3.914746e-04 5.872118e-04 3.697260e-04 1.652893e-03 2.914311e-03 1.000000e-10 1.000435e-03 4.697695e-03 4.349717e-04 2.218356e-03 1.000000e-10 1.000000e-10 1.000000e-10 3.740757e-03 1.033058e-02 3.610265e-03 7.177033e-03 9.177903e-03 4.784689e-03 1.148325e-02 1.278817e-02 2.218356e-03 1.816007e-02 5.210961e-02 8.394954e-03 3.262288e-03 1.000000e-10 2.174859e-05 1.000000e-10 5.959113e-03 1.561548e-02 5.132666e-03 1.093954e-02 1.113528e-02 7.242279e-03 1.855154e-02 1.502827e-02 4.849935e-03 3.782079e-02 6.768160e-02 1.681166e-02 4.349717e-05 1.000000e-10 1.000000e-10 1.000000e-10 1.304915e-04 3.697260e-04 1.087429e-04 3.262288e-04 2.827316e-04 2.174859e-04 2.501087e-03 3.088299e-03 4.349717e-05 9.786864e-04 2.457590e-03 5.002175e-04
 6.959548e-04 1.087429e-04 8.699435e-05 1.304915e-04 2.392344e-04 8.699435e-05 3.697260e-04 4.132231e-04 2.609830e-04 3.479774e-04 3.697260e-04 2.392344e-04 1.304915e-04 5.872118e-04 8.916920e-04 2.827316e-04 6.089604e-04 9.569378e-04 2.609830e-04 4.936929e-03 1.043932e-03 6.524576e-04 8.916920e-04 1.652893e-03 1.283167e-03 1.152675e-03 2.305350e-03 1.435407e-03 1.196172e-03 1.130926e-03 8.046977e-04 1.261418e-03 2.000870e-03 4.545455e-03 1.348412e-03 3.175294e-03 3.871248e-03 1.544150e-03 4.056111e-02 1.418008e-02 4.284472e-03 7.764245e-03 1.672466e-02 1.450631e-02 1.439756e-02 2.775120e-02 1.903001e-02 1.548499e-02 1.224445e-02 9.286646e-03 1.413658e-02 1.900826e-02 3.307960e-02 1.552849e-02 2.859939e-02 3.218791e-02 1.909526e-02 1.866029e-02 5.524141e-03 2.370596e-03 3.218791e-03 7.329274e-03 6.241844e-03 5.306655e-03 1.041757e-02 7.720748e-03 5.676381e-03 5.219661e-03 3.740757e-03 4.849935e-03 7.872988e-03 1.468030e-02 6.633319e-03 1.267943e-02 1.546324e-02 6.959548e-03 3.940844e-02 1.193997e-02 4.523706e-03 7.068291e-03 1.642018e-02 1.341888e-02 1.252719e-02 2.672901e-02 1.818182e-02 1.409308e-02 1.124402e-02 8.742932e-03 1.298391e-02 1.687690e-02 3.027403e-02 1.411483e-02 2.522836e-02 2.959983e-02 1.702914e-02 3.305785e-03 7.612005e-04 3.697260e-04 5.872118e-04 1.000435e-03 9.351892e-04 7.177033e-04 1.239669e-03 1.348412e-03 7.177033e-04 5.872118e-04 3.262288e-04 7.829491e-04 1.326664e-03 2.631579e-03 7.394519e-04 1.935624e-03 2.283602e-03 9.351892e-04 6.307090e-03 1.870378e-03 9.134406e-04 1.109178e-03 2.022619e-03 2.022619e-03 1.652893e-03 2.827316e-03 2.348847e-03 1.674641e-03 2.022619e-03 1.261418e-03 2.022619e-03 3.632014e-03 6.807308e-03 1.935624e-03 5.393649e-03 6.763810e-03 1.892127e-03 1.957373e-03 8.481949e-04 3.479774e-04 5.219661e-04 8.264463e-04 7.612005e-04 1.087429e-03 7.612005e-04 1.087429e-03 9.786864e-04 7.177033e-04 1.043932e-03 9.569378e-04 2.392344e-03 3.958243e-03 9.786864e-04 2.870813e-03 4.349717e-03 1.000435e-03 1.000000e-10 1.000000e-10 1.000000e-10 1.000000e-10 1.000000e-10 1.000000e-10 1.000000e-10 1.000000e-10 1.000000e-10 1.000000e-10 1.000000e-10 1.000000e-10 1.000000e-10 1.000000e-10 1.000000e-10 1.000000e-10 2.174859e-05 1.000000e-10 1.000000e-10 1.000000e-10 1.000000e-10 1.000000e-10 1.000000e-10 1.000000e-10 1.000000e-10 1.000000e-10 1.000000e-10 1.000000e-10 1.000000e-10 1.000000e-10 1.000000e-10 1.000000e-10 1.000000e-10 1.000000e-10 1.000000e-10 1.000000e-10 2.174859e-05 1.000000e-10 1.000000e-10 1.000000e-10 1.000000e-10 1.000000e-10 1.000000e-10 1.000000e-10 1.000000e-10 1.000000e-10 1.000000e-10 1.000000e-10 1.000000e-10 1.000000e-10 1.000000e-10 1.000000e-10 1.000000e-10 1.000000e-10 1.000000e-10 2.174859e-05 1.000000e-10 1.000000e-10 1.000000e-10 1.000000e-10 1.000000e-10 1.000000e-10 2.174859e-05 1.000000e-10 1.000000e-10 1.000000e-10 1.000000e-10 1.000000e-10 2.174859e-05 1.000000e-10 1.000000e-10 1.000000e-10 2.174859e-05 6.524576e-05 4.349717e-05 1.000000e-10 2.174859e-05 2.174859e-05 1.000000e-10 1.000000e-10 1.000000e-10 1.000000e-10 2.174859e-05 1.000000e-10 1.000000e-10 1.000000e-10 2.174859e-05 1.000000e-10 4.349717e-05 4.349717e-05 4.349717e-05 4.349717e-05 2.174859e-05 2.174859e-05 2.174859e-05
 1.000000e-10 1.000000e-10 8.699435e-05 1.087429e-04 6.524576e-05 1.522401e-04 8.699435e-05 1.261418e-03 1.957373e-03 2.174859e-05 5.437147e-04 2.892562e-03 4.349717e-05 1.000000e-10 2.174859e-05 5.219661e-04 4.784689e-04 7.829491e-04 1.217921e-03 9.134406e-04 6.111353e-03 8.764680e-03 1.957373e-04 3.240539e-03 1.385385e-02 5.437147e-04 1.304915e-04 2.283602e-03 1.085254e-02 6.633319e-03 1.454980e-02 2.018269e-02 1.257068e-02 5.352327e-02 7.055241e-02 3.849500e-03 4.530231e-02 1.131144e-01 8.721183e-03 6.524576e-05 6.959548e-04 3.849500e-03 2.218356e-03 4.849935e-03 7.894737e-03 4.654197e-03 2.316224e-02 3.275337e-02 1.413658e-03 1.761635e-02 5.045672e-02 2.979556e-03 1.304915e-04 2.000870e-03 9.417138e-03 6.981296e-03 1.400609e-02 1.789909e-02 1.117877e-02 4.897782e-02 6.481079e-02 4.175729e-03 4.282297e-02 1.048499e-01 7.612005e-03 1.000000e-10 6.524576e-05 3.697260e-04 1.739887e-04 3.914746e-04 1.000435e-03 4.132231e-04 3.414528e-03 4.784689e-03 1.087429e-04 2.240104e-03 9.830361e-03 1.304915e-04 1.000000e-10 2.174859e-05 7.394519e-04 5.654632e-04 1.587647e-03 2.870813e-03 1.239669e-03 8.329709e-03 1.026533e-02 1.522401e-04 5.480644e-03 2.305350e-02 7.394519e-04 1.000000e-10 2.174859e-05 3.262288e-04 2.174859e-04 7.177033e-04 1.217921e-03 5.437147e-04 4.175729e-03 5.545890e-03 4.349717e-05 2.870813e-03 1.176599e-02 2.609830e-04 1.000000e-10 1.000000e-10 1.000000e-10 1.000000e-10 1.000000e-10 2.174859e-05 1.000000e-10 1.000000e-10 1.000000e-10 1.000000e-10 1.000000e-10 1.000000e-10 1.000000e-10 1.000000e-10 1.000000e-10 1.000000e-10 1.000000e-10 1.000000e-10 1.000000e-10 1.000000e-10 1.000000e-10 1.000000e-10 1.000000e-10 1.000000e-10 2.174859e-05 1.000000e-10 1.000000e-10 1.000000e-10 1.000000e-10 1.000000e-10 1.000000e-10 1.000000e-10 1.000000e-10 1.000000e-10 1.000000e-10 1.000000e-10 1.000000e-10 2.174859e-05 1.000000e-10 1.000000e-10 1.000000e-10 1.000000e-10 1.000000e-10 1.000000e-10 2.174859e-05 1.000000e-10 4.349717e-05 2.174859e-05 1.000000e-10 1.000000e-10 8.699435e-05 1.000000e-10 1.000000e-10 1.000000e-10 1.000000e-10 1.000000e-10 1.000000e-10 1.000000e-10 1.000000e-10 8.699435e-05 2.174859e-05 1.000000e-10 2.174859e-05 1.957373e-04 1.000000e-10
 3.479774e-04 6.742062e-04 6.524576e-04 1.152675e-03 9.569378e-04 1.217921e-03 3.044802e-04 3.697260e-04 4.349717e-04 4.349717e-05 1.739887e-04 8.699435e-05 4.349717e-05 8.699435e-05 2.174859e-05 1.739887e-04 1.522401e-04 1.087429e-04 1.957373e-04 3.871248e-03 5.763375e-03 2.957808e-03 4.958678e-03 4.349717e-03 7.177033e-03 1.043932e-03 6.959548e-04 2.087864e-03 5.002175e-04 5.219661e-04 3.044802e-04 8.699435e-05 5.002175e-04 1.739887e-04 5.002175e-04 2.174859e-04 1.957373e-04 7.394519e-04 2.692475e-02 4.130057e-02 3.923445e-02 5.102218e-02 4.732492e-02 5.852545e-02 1.811657e-02 1.143976e-02 2.172684e-02 5.023923e-03 6.176599e-03 3.784254e-03 2.153110e-03 5.045672e-03 2.327099e-03 5.415398e-03 3.371031e-03 3.131796e-03 9.156155e-03 1.230970e-02 2.170509e-02 1.737712e-02 2.172684e-02 1.831231e-02 2.135711e-02 7.024793e-03 4.893432e-03 7.959983e-03 2.131361e-03 1.979121e-03 1.761635e-03 8.699435e-04 2.000870e-03 6.959548e-04 3.371031e-03 1.283167e-03 1.370161e-03 4.175729e-03 2.635929e-02 4.836886e-02 3.605916e-02 4.136581e-02 4.343193e-02 4.249674e-02 1.826881e-02 1.087429e-02 1.937799e-02 4.871683e-03 5.328404e-03 3.806003e-03 2.044367e-03 5.654632e-03 2.283602e-03 7.568508e-03 3.566768e-03 2.914311e-03 9.112658e-03 2.066116e-03 3.653763e-03 2.414093e-03 3.066551e-03 2.740322e-03 3.914746e-03 9.569378e-04 6.524576e-04 1.065681e-03 2.392344e-04 2.827316e-04 1.522401e-04 4.349717e-05 2.392344e-04 1.087429e-04 3.262288e-04 1.087429e-04 2.392344e-04 5.872118e-04 5.828621e-03 6.437582e-03 5.589387e-03 7.742497e-03 8.503697e-03 8.264463e-03 2.609830e-03 1.478904e-03 3.088299e-03 5.002175e-04 9.786864e-04 4.784689e-04 2.174859e-04 7.177033e-04 1.957373e-04 9.134406e-04 4.132231e-04 2.174859e-04 8.046977e-04 4.088734e-03 3.610265e-03 3.044802e-03 3.479774e-03 3.871248e-03 4.197477e-03 1.152675e-03 6.959548e-04 1.283167e-03 2.827316e-04 3.044802e-04 2.174859e-04 1.087429e-04 1.957373e-04 1.304915e-04 3.697260e-04 1.739887e-04 1.304915e-04 3.262288e-04 2.174859e-05 1.000000e-10 1.000000e-10 1.000000e-10 1.000000e-10 1.000000e-10 1.000000e-10 1.000000e-10 1.000000e-10 1.000000e-10 1.000000e-10 1.000000e-10 1.000000e-10 1.000000e-10 1.000000e-10 1.000000e-10 1.000000e-10 1.000000e-10 1.000000e-10 1.000000e-10 2.174859e-05 1.000000e-10 1.000000e-10 1.000000e-10 1.000000e-10 1.000000e-10 1.000000e-10 1.000000e-10 1.000000e-10 1.000000e-10 1.000000e-10 1.000000e-10 1.000000e-10 1.000000e-10 1.000000e-10 1.000000e-10 1.000000e-10 1.000000e-10 1.000000e-10 1.000000e-10 1.000000e-10 1.000000e-10 1.000000e-10 1.000000e-10 1.000000e-10 1.000000e-10 1.000000e-10 2.174859e-05 1.000000e-10 1.000000e-10 1.000000e-10 1.000000e-10 1.000000e-10 1.000000e-10 1.000000e-10 1.000000e-10 1.000000e-10 2.174859e-05 2.174859e-05 2.174859e-05 2.174859e-05 4.349717e-05 2.174859e-05 1.000000e-10 1.000000e-10 2.174859e-05 1.000000e-10 1.000000e-10 1.000000e-10 1.000000e-10 1.000000e-10 1.000000e-10 1.000000e-10 1.000000e-10 1.000000e-10 1.000000e-10 1.087429e-04 6.524576e-05 4.349717e-05 1.000000e-10 2.174859e-05 4.349717e-05 2.174859e-05 1.000000e-10 1.000000e-10 1.000000e-10 1.000000e-10 1.000000e-10 1.000000e-10 1.000000e-10 1.000000e-10 2.174859e-05 1.000000e-10 1.000000e-10 1.000000e-10
 1.000000e-10 1.000000e-10 1.000000e-10 2.392344e-04 3.479774e-04 1.087429e-04 3.262288e-04 3.914746e-04 4.132231e-04 9.351892e-04 1.674641e-03 1.739887e-04 6.524576e-04 1.544150e-03 4.132231e-04 2.174859e-05 1.000000e-10 1.000000e-10 1.326664e-03 2.957808e-03 9.786864e-04 2.218356e-03 2.066116e-03 1.739887e-03 5.067421e-03 6.415833e-03 2.827316e-04 2.544585e-03 7.851240e-03 3.175294e-03 5.872118e-04 2.174859e-05 1.000000e-10 7.655502e-03 2.168334e-02 8.394954e-03 2.109613e-02 2.361896e-02 1.726838e-02 5.598086e-02 6.781209e-02 3.892997e-03 2.511962e-02 8.455850e-02 2.461940e-02 3.262288e-04 1.000000e-10 1.000000e-10 3.871248e-03 1.043932e-02 4.262723e-03 8.829926e-03 1.009134e-02 7.459765e-03 2.222706e-02 2.875163e-02 1.587647e-03 1.026533e-02 3.368856e-02 1.083080e-02 5.654632e-04 2.174859e-05 1.000000e-10 6.198347e-03 1.998695e-02 8.133971e-03 1.883428e-02 2.057416e-02 1.624619e-02 5.441496e-02 6.141801e-02 3.131796e-03 2.348847e-02 7.881688e-02 2.307525e-02 6.524576e-05 1.000000e-10 2.174859e-05 6.742062e-04 1.283167e-03 5.437147e-04 1.261418e-03 1.348412e-03 1.196172e-03 3.566768e-03 3.806003e-03 3.262288e-04 1.457155e-03 5.132666e-03 2.240104e-03 1.957373e-04 1.000000e-10 1.000000e-10 2.261853e-03 4.132231e-03 2.044367e-03 4.066986e-03 3.262288e-03 3.458025e-03 6.307090e-03 8.133971e-03 8.481949e-04 3.827751e-03 1.076555e-02 5.741627e-03 1.739887e-04 1.000000e-10 1.000000e-10 1.196172e-03 2.501087e-03 1.522401e-03 1.892127e-03 1.544150e-03 2.000870e-03 2.609830e-03 3.610265e-03 6.742062e-04 1.913876e-03 4.806438e-03 3.262288e-03 1.000000e-10 1.000000e-10 1.000000e-10 1.000000e-10 1.000000e-10 1.000000e-10 1.000000e-10 1.000000e-10 1.000000e-10 1.000000e-10 1.000000e-10 1.000000e-10 1.000000e-10 1.000000e-10 2.174859e-05 1.000000e-10 1.000000e-10 1.000000e-10 1.000000e-10 1.000000e-10 1.000000e-10 1.000000e-10 2.174859e-05 1.000000e-10 1.000000e-10 1.000000e-10 1.000000e-10 1.000000e-10 1.000000e-10 1.000000e-10 1.000000e-10 1.000000e-10 1.000000e-10 1.000000e-10 1.000000e-10 1.000000e-10 1.000000e-10 1.000000e-10 1.000000e-10 1.000000e-10 1.000000e-10 1.000000e-10 1.000000e-10 2.174859e-05 1.000000e-10 2.174859e-05 1.000000e-10 1.000000e-10 2.174859e-05 1.000000e-10 2.174859e-05 1.000000e-10 1.000000e-10 1.000000e-10 2.174859e-05 2.174859e-05 1.000000e-10 2.174859e-05 2.174859e-05 2.174859e-05 4.349717e-05 1.000000e-10 1.000000e-10 2.174859e-05 6.524576e-05 4.349717e-05 4.349717e-05 1.000000e-10 1.000000e-10 6.524576e-05 2.174859e-05 1.000000e-10 2.174859e-05 1.000000e-10 1.000000e-10
 1.304915e-04 3.479774e-04 1.522401e-04 1.957373e-04 5.002175e-04 2.609830e-04 3.914746e-04 5.437147e-04 3.914746e-04 4.132231e-04 2.827316e-04 1.957373e-04 3.262288e-04 2.827316e-04 5.654632e-04 3.697260e-04 4.784689e-04 8.264463e-04 4.784689e-04 1.935624e-03 1.283167e-03 2.174859e-04 6.742062e-04 2.044367e-03 1.043932e-03 1.674641e-03 3.175294e-03 2.109613e-03 1.805133e-03 2.131361e-03 1.196172e-03 2.066116e-03 1.739887e-03 2.370596e-03 1.892127e-03 3.218791e-03 3.936494e-03 1.718138e-03 1.500652e-02 8.242714e-03 2.457590e-03 4.741192e-03 1.198347e-02 1.167899e-02 1.805133e-02 2.612005e-02 2.335798e-02 2.083515e-02 1.987821e-02 1.689865e-02 1.976946e-02 2.194432e-02 3.101348e-02 1.844280e-02 3.290561e-02 3.690735e-02 1.959548e-02 6.785559e-03 4.349717e-03 1.326664e-03 2.631579e-03 5.154415e-03 5.437147e-03 7.546759e-03 1.135276e-02 9.591127e-03 7.546759e-03 8.373206e-03 6.655067e-03 8.764680e-03 7.872988e-03 1.193997e-02 8.199217e-03 1.339713e-02 1.585472e-02 8.960418e-03 1.280992e-02 8.612440e-03 2.479339e-03 3.936494e-03 9.482384e-03 1.046107e-02 1.715963e-02 2.181383e-02 2.031318e-02 2.098739e-02 1.876903e-02 1.565898e-02 1.818182e-02 2.070465e-02 2.857764e-02 1.835581e-02 3.088299e-02 3.458025e-02 1.879078e-02 1.239669e-03 9.351892e-04 3.479774e-04 4.349717e-04 9.351892e-04 1.152675e-03 1.283167e-03 1.718138e-03 1.326664e-03 1.130926e-03 1.109178e-03 6.307090e-04 1.326664e-03 1.065681e-03 1.848630e-03 1.065681e-03 1.957373e-03 2.000870e-03 1.152675e-03 3.414528e-03 1.718138e-03 7.394519e-04 1.261418e-03 3.088299e-03 2.327099e-03 3.218791e-03 4.958678e-03 3.284037e-03 3.349282e-03 2.675076e-03 2.000870e-03 2.283602e-03 2.392344e-03 3.871248e-03 2.457590e-03 3.827751e-03 4.567203e-03 2.718573e-03 2.936059e-03 1.739887e-03 4.784689e-04 9.569378e-04 1.870378e-03 1.631144e-03 1.239669e-03 2.544585e-03 1.587647e-03 1.348412e-03 1.087429e-03 9.786864e-04 1.217921e-03 8.046977e-04 1.174424e-03 1.217921e-03 1.413658e-03 1.522401e-03 1.304915e-03 2.174859e-05 1.000000e-10 1.000000e-10 1.000000e-10 1.000000e-10 1.000000e-10 1.000000e-10 1.000000e-10 1.000000e-10 1.000000e-10 1.000000e-10 1.000000e-10 1.000000e-10 1.000000e-10 1.000000e-10 1.000000e-10 1.000000e-10 1.000000e-10 1.000000e-10 2.174859e-05 1.000000e-10 1.000000e-10 1.000000e-10 1.000000e-10 1.000000e-10 1.000000e-10 1.000000e-10 1.000000e-10 1.000000e-10 1.000000e-10 1.000000e-10 1.000000e-10 1.000000e-10 1.000000e-10 1.000000e-10 1.000000e-10 1.000000e-10 1.000000e-10 1.000000e-10 1.000000e-10 1.000000e-10 1.000000e-10 2.174859e-05 1.000000e-10 1.000000e-10 1.000000e-10 1.000000e-10 1.000000e-10 1.000000e-10 1.000000e-10 1.000000e-10 1.000000e-10 1.000000e-10 1.000000e-10 1.000000e-10 1.000000e-10 1.000000e-10 4.349717e-05 1.000000e-10 1.000000e-10 2.174859e-05 1.000000e-10 2.174859e-05 2.174859e-05 2.174859e-05 1.000000e-10 1.000000e-10 1.000000e-10 1.000000e-10 1.000000e-10 1.000000e-10 1.000000e-10 4.349717e-05 1.000000e-10 1.000000e-10 1.000000e-10 6.524576e-05 2.174859e-05 1.000000e-10 1.000000e-10 1.000000e-10 2.174859e-05 1.000000e-10 4.349717e-05 4.349717e-05 1.000000e-10 2.174859e-05 1.000000e-10 1.000000e-10 1.000000e-10 1.000000e-10 1.000000e-10 1.000000e-10 6.524576e-05 2.174859e-05
 3.044802e-04 7.394519e-04 1.631144e-03 1.109178e-03 1.326664e-03 5.872118e-04 7.829491e-04 6.742062e-04 2.174859e-05 4.349717e-05 1.000000e-10 2.936059e-03 2.218356e-03 9.808612e-03 6.220096e-03 1.015659e-02 2.218356e-03 2.066116e-03 1.022184e-03 1.000000e-10 1.000000e-10 1.000000e-10 1.518051e-02 2.100913e-02 1.056981e-01 6.296216e-02 1.190083e-01 1.709439e-02 1.637669e-02 4.893432e-03 4.349717e-05 2.174859e-05 2.174859e-05 8.460200e-03 9.417138e-03 4.484559e-02 2.494563e-02 4.675946e-02 8.133971e-03 7.503262e-03 2.501087e-03 1.000000e-10 4.349717e-05 2.174859e-05 1.398434e-02 1.955198e-02 9.862984e-02 5.756851e-02 1.096564e-01 1.511527e-02 1.548499e-02 4.828186e-03 2.174859e-05 6.524576e-05 1.000000e-10 2.414093e-03 1.848630e-03 5.654632e-03 3.284037e-03 6.198347e-03 1.152675e-03 1.565898e-03 7.829491e-04 1.000000e-10 1.000000e-10 2.174859e-05 5.284906e-03 4.153980e-03 1.435407e-02 9.504132e-03 1.489778e-02 3.088299e-03 2.631579e-03 1.087429e-03 2.174859e-05 2.174859e-05 1.000000e-10 4.501957e-03 2.283602e-03 5.415398e-03 4.936929e-03 6.546324e-03 2.174859e-03 1.391910e-03 4.349717e-04 1.000000e-10 2.174859e-05 1.000000e-10 1.000000e-10 1.000000e-10 1.000000e-10 2.174859e-05 1.000000e-10 1.000000e-10 1.000000e-10 1.000000e-10 1.000000e-10 1.000000e-10 1.000000e-10 1.000000e-10 1.000000e-10 1.000000e-10 1.000000e-10 2.174859e-05 1.000000e-10 1.000000e-10 1.000000e-10 1.000000e-10 1.000000e-10 1.000000e-10 2.174859e-05 1.000000e-10 1.000000e-10 1.000000e-10 1.000000e-10 1.000000e-10 1.000000e-10 1.000000e-10 1.000000e-10 1.000000e-10 1.000000e-10 2.174859e-05 1.000000e-10 2.174859e-05 2.174859e-05 6.524576e-05 4.349717e-05 1.000000e-10 1.000000e-10 1.000000e-10 1.000000e-10 1.000000e-10 6.524576e-05 2.174859e-05 4.349717e-05 8.699435e-05 6.524576e-05 1.000000e-10 2.174859e-05 2.174859e-05 1.000000e-10 1.000000e-10 1.000000e-10
 2.174859e-04 6.524576e-05 4.349717e-05 4.349717e-05 1.304915e-04 2.392344e-04 4.349717e-05 1.522401e-04 4.132231e-04 1.957373e-04 1.304915e-04 1.304915e-04 1.739887e-04 7.177033e-04 1.457155e-03 1.739887e-04 1.174424e-03 1.326664e-03 2.174859e-04 3.914746e-03 6.524576e-04 1.739887e-04 1.304915e-04 6.524576e-04 6.307090e-04 5.654632e-04 1.087429e-03 1.979121e-03 9.134406e-04 1.239669e-03 9.786864e-04 5.437147e-04 5.219661e-03 5.110918e-03 1.239669e-03 4.480209e-03 5.567638e-03 1.348412e-03 3.362331e-02 3.827751e-03 1.457155e-03 2.305350e-03 6.220096e-03 1.015659e-02 7.633754e-03 1.191823e-02 2.337973e-02 1.276642e-02 1.230970e-02 1.289691e-02 1.039582e-02 4.506307e-02 5.363201e-02 1.537625e-02 3.701609e-02 4.456285e-02 1.687690e-02 1.394084e-02 2.131361e-03 6.959548e-04 9.569378e-04 2.087864e-03 3.610265e-03 2.566333e-03 4.654197e-03 9.808612e-03 4.110483e-03 5.089169e-03 5.719878e-03 4.784689e-03 1.898652e-02 2.237930e-02 7.764245e-03 1.596346e-02 1.985646e-02 7.220531e-03 3.220966e-02 3.958243e-03 1.087429e-03 1.870378e-03 3.044802e-03 8.373206e-03 5.284906e-03 1.089604e-02 1.833406e-02 1.041757e-02 1.294041e-02 1.241844e-02 9.721618e-03 4.384515e-02 5.054371e-02 1.672466e-02 3.334058e-02 4.299696e-02 1.600696e-02 2.501087e-03 2.827316e-04 1.304915e-04 6.524576e-05 2.392344e-04 4.349717e-04 3.262288e-04 4.567203e-04 1.000435e-03 6.089604e-04 3.914746e-04 6.307090e-04 5.219661e-04 3.153545e-03 3.958243e-03 1.000435e-03 2.957808e-03 3.349282e-03 8.481949e-04 6.263593e-03 8.699435e-04 4.132231e-04 7.829491e-04 1.783384e-03 1.935624e-03 1.217921e-03 2.392344e-03 3.545020e-03 2.327099e-03 2.109613e-03 1.870378e-03 1.805133e-03 5.654632e-03 6.611570e-03 1.935624e-03 5.110918e-03 6.154850e-03 1.935624e-03 4.262723e-03 6.089604e-04 2.174859e-04 3.697260e-04 1.065681e-03 1.522401e-03 8.264463e-04 1.522401e-03 1.478904e-03 1.065681e-03 8.699435e-04 8.916920e-04 8.264463e-04 2.196607e-03 2.653328e-03 1.217921e-03 2.131361e-03 2.327099e-03 1.109178e-03 1.000000e-10 1.000000e-10 1.000000e-10 1.000000e-10 1.000000e-10 1.000000e-10 1.000000e-10 2.174859e-05 1.000000e-10 1.000000e-10 1.000000e-10 1.000000e-10 1.000000e-10 1.000000e-10 1.000000e-10 1.000000e-10 1.000000e-10 1.000000e-10 1.000000e-10 1.000000e-10 1.000000e-10 1.000000e-10 1.000000e-10 1.000000e-10 1.000000e-10 2.174859e-05 1.000000e-10 1.000000e-10 1.000000e-10 1.000000e-10 1.000000e-10 1.000000e-10 1.000000e-10 1.000000e-10 1.000000e-10 1.000000e-10 1.000000e-10 1.000000e-10 1.000000e-10 1.000000e-10 1.000000e-10 1.000000e-10 1.000000e-10 2.174859e-05 1.000000e-10 1.000000e-10 1.000000e-10 1.000000e-10 1.000000e-10 1.000000e-10 1.000000e-10 1.000000e-10 1.000000e-10 1.000000e-10 1.000000e-10 1.000000e-10 1.000000e-10 2.174859e-05 2.174859e-05 1.000000e-10 2.174859e-05 2.174859e-05 1.000000e-10 1.000000e-10 1.000000e-10 2.174859e-05 1.000000e-10 1.000000e-10 1.000000e-10 1.000000e-10 1.000000e-10 1.000000e-10 1.000000e-10 2.174859e-05 4.349717e-05 1.000000e-10 4.349717e-05 2.174859e-05 1.000000e-10 1.000000e-10 1.000000e-10 1.000000e-10 1.000000e-10 1.000000e-10 1.000000e-10 1.000000e-10 2.174859e-05 1.000000e-10 1.000000e-10 1.000000e-10 1.000000e-10 1.000000e-10 1.087429e-04 1.087429e-04 2.174859e-05
 2.174859e-05 1.000000e-10 2.174859e-05 4.349717e-05 4.132231e-04 5.002175e-04 3.479774e-04 4.784689e-04 7.394519e-04 4.784689e-04 7.612005e-04 1.065681e-03 1.957373e-04 5.872118e-04 8.916920e-04 6.307090e-04 6.524576e-05 1.000000e-10 2.174859e-05 1.000000e-10 1.370161e-03 3.153545e-03 1.609395e-03 3.153545e-03 3.023054e-03 2.305350e-03 5.263158e-03 5.045672e-03 1.065681e-03 2.348847e-03 4.871683e-03 3.349282e-03 1.196172e-03 1.087429e-04 4.349717e-05 2.609830e-04 1.280992e-02 2.923010e-02 1.668117e-02 2.742497e-02 2.940409e-02 2.394519e-02 4.812962e-02 4.889082e-02 8.568943e-03 2.740322e-02 5.700304e-02 3.120922e-02 3.044802e-04 6.524576e-05 1.000000e-10 6.524576e-05 6.046107e-03 1.317964e-02 7.220531e-03 1.193997e-02 1.220096e-02 1.048282e-02 1.948673e-02 1.994345e-02 3.871248e-03 1.133101e-02 2.296651e-02 1.350587e-02 1.065681e-03 4.349717e-05 6.524576e-05 2.174859e-04 1.213571e-02 2.836016e-02 1.433232e-02 2.498913e-02 2.653328e-02 2.190083e-02 4.254023e-02 4.686820e-02 8.438452e-03 2.481514e-02 5.458895e-02 2.799043e-02 8.699435e-05 1.000000e-10 1.000000e-10 4.349717e-05 1.130926e-03 2.283602e-03 1.326664e-03 1.652893e-03 1.609395e-03 1.544150e-03 3.023054e-03 2.348847e-03 4.784689e-04 1.457155e-03 3.740757e-03 2.196607e-03 3.044802e-04 1.000000e-10 1.000000e-10 2.174859e-05 2.892562e-03 5.110918e-03 2.479339e-03 4.480209e-03 4.327969e-03 3.958243e-03 6.568073e-03 6.307090e-03 1.370161e-03 3.523271e-03 8.307960e-03 5.371901e-03 1.522401e-04 2.174859e-05 1.000000e-10 1.000000e-10 1.892127e-03 2.914311e-03 1.587647e-03 2.261853e-03 2.414093e-03 2.044367e-03 2.762070e-03 2.544585e-03 8.264463e-04 1.652893e-03 3.653763e-03 2.979556e-03 1.000000e-10 1.000000e-10 1.000000e-10 1.000000e-10 1.000000e-10 1.000000e-10 1.000000e-10 1.000000e-10 1.000000e-10 1.000000e-10 1.000000e-10 1.000000e-10 1.000000e-10 1.000000e-10 1.000000e-10 2.174859e-05 1.000000e-10 1.000000e-10 1.000000e-10 1.000000e-10 1.000000e-10 1.000000e-10 1.000000e-10 1.000000e-10 1.000000e-10 1.000000e-10 1.000000e-10 1.000000e-10 1.000000e-10 1.000000e-10 1.000000e-10 2.174859e-05 1.000000e-10 1.000000e-10 1.000000e-10 1.000000e-10 1.000000e-10 1.000000e-10 1.000000e-10 1.000000e-10 1.000000e-10 1.000000e-10 1.000000e-10 1.000000e-10 1.000000e-10 2.174859e-05 1.000000e-10 1.000000e-10 1.000000e-10 1.000000e-10 1.000000e-10 1.000000e-10 1.000000e-10 6.524576e-05 1.000000e-10 1.000000e-10 1.000000e-10 1.000000e-10 2.174859e-05 2.174859e-05 1.000000e-10 1.000000e-10 1.000000e-10 6.524576e-05 1.000000e-10 1.000000e-10 1.000000e-10 1.000000e-10 4.349717e-05 1.000000e-10 2.174859e-05 6.524576e-05 2.174859e-05 4.349717e-05 1.000000e-10 6.524576e-05 2.174859e-05 2.174859e-05 2.174859e-05 1.000000e-10
 3.262288e-04 4.784689e-04 5.872118e-04 7.177033e-04 8.264463e-04 8.264463e-04 3.262288e-04 5.219661e-04 2.392344e-04 1.957373e-04 1.304915e-04 2.827316e-04 1.304915e-04 3.262288e-04 1.087429e-04 2.609830e-04 3.044802e-04 1.739887e-04 3.479774e-04 4.393214e-03 4.045237e-03 2.435842e-03 3.175294e-03 2.827316e-03 3.697260e-03 1.783384e-03 1.326664e-03 1.913876e-03 1.109178e-03 1.174424e-03 7.394519e-04 5.002175e-04 1.130926e-03 8.916920e-04 1.239669e-03 1.087429e-03 1.130926e-03 1.457155e-03 3.297086e-02 3.305785e-02 2.857764e-02 3.573293e-02 3.138321e-02 3.708134e-02 2.072640e-02 1.537625e-02 2.303175e-02 1.011309e-02 1.107003e-02 8.721183e-03 5.806873e-03 1.024358e-02 7.807742e-03 1.254893e-02 9.895607e-03 8.460200e-03 1.431057e-02 1.411483e-02 1.507177e-02 1.180948e-02 1.489778e-02 1.252719e-02 1.402784e-02 8.634189e-03 6.481079e-03 7.742497e-03 4.284472e-03 4.219226e-03 4.088734e-03 2.936059e-03 5.328404e-03 3.240539e-03 6.437582e-03 4.284472e-03 3.479774e-03 6.937799e-03 2.944759e-02 3.412353e-02 2.590257e-02 2.866464e-02 2.796868e-02 3.040452e-02 1.961722e-02 1.404959e-02 1.826881e-02 9.699870e-03 1.039582e-02 9.525881e-03 7.177033e-03 1.015659e-02 8.155720e-03 1.539800e-02 8.373206e-03 7.829491e-03 1.428882e-02 2.109613e-03 2.653328e-03 1.913876e-03 2.196607e-03 1.783384e-03 2.174859e-03 1.326664e-03 8.916920e-04 1.261418e-03 5.654632e-04 6.524576e-04 4.349717e-04 2.392344e-04 6.959548e-04 3.697260e-04 9.786864e-04 6.524576e-04 6.742062e-04 8.699435e-04 6.133101e-03 5.110918e-03 5.110918e-03 5.806873e-03 6.046107e-03 6.220096e-03 3.197042e-03 2.087864e-03 3.240539e-03 1.478904e-03 1.391910e-03 1.283167e-03 4.132231e-04 1.413658e-03 5.002175e-04 1.826881e-03 7.829491e-04 7.829491e-04 1.761635e-03 4.545455e-03 2.914311e-03 2.588082e-03 2.588082e-03 2.762070e-03 3.153545e-03 1.696390e-03 9.786864e-04 1.826881e-03 7.394519e-04 3.697260e-04 3.479774e-04 2.392344e-04 4.132231e-04 3.697260e-04 5.219661e-04 3.479774e-04 3.262288e-04 7.612005e-04 2.174859e-05 1.000000e-10 1.000000e-10 1.000000e-10 1.000000e-10 1.000000e-10 1.000000e-10 1.000000e-10 1.000000e-10 1.000000e-10 1.000000e-10 1.000000e-10 1.000000e-10 1.000000e-10 1.000000e-10 1.000000e-10 1.000000e-10 1.000000e-10 1.000000e-10 2.174859e-05 1.000000e-10 1.000000e-10 1.000000e-10 1.000000e-10 1.000000e-10 1.000000e-10 1.000000e-10 1.000000e-10 1.000000e-10 1.000000e-10 1.000000e-10 1.000000e-10 1.000000e-10 1.000000e-10 1.000000e-10 1.000000e-10 1.000000e-10 1.000000e-10 1.000000e-10 1.000000e-10 1.000000e-10 2.174859e-05 1.000000e-10 1.000000e-10 1.000000e-10 1.000000e-10 1.000000e-10 1.000000e-10 1.000000e-10 1.000000e-10 1.000000e-10 1.000000e-10 1.000000e-10 1.000000e-10 1.000000e-10 1.000000e-10 1.000000e-10 2.174859e-05 1.000000e-10 2.174859e-05 1.000000e-10 4.349717e-05 2.174859e-05 1.000000e-10 1.000000e-10 1.000000e-10 1.000000e-10 1.000000e-10 2.174859e-05 2.174859e-05 1.000000e-10 1.000000e-10 1.000000e-10 1.000000e-10 2.174859e-05 1.000000e-10 8.699435e-05 4.349717e-05 1.000000e-10 1.000000e-10 1.000000e-10 4.349717e-05 4.349717e-05 1.000000e-10 1.000000e-10 2.174859e-05 1.000000e-10 1.000000e-10 1.000000e-10 1.000000e-10 1.000000e-10 4.349717e-05 1.000000e-10 1.000000e-10 4.349717e-05
 1.000000e-10 1.000000e-10 6.524576e-05 1.304915e-04 4.349717e-05 2.392344e-04 2.392344e-04 3.044802e-04 1.239669e-03 1.696390e-03 8.699435e-05 9.786864e-04 2.131361e-03 6.524576e-05 1.000000e-10 1.000000e-10 2.174859e-05 5.654632e-04 3.262288e-04 1.000435e-03 1.783384e-03 9.351892e-04 6.807308e-03 8.329709e-03 1.522401e-04 4.697695e-03 1.159200e-02 4.349717e-04 6.524576e-05 6.524576e-05 1.739887e-03 9.895607e-03 6.589822e-03 1.507177e-02 2.292301e-02 1.230970e-02 5.780774e-02 7.020444e-02 4.523706e-03 4.765115e-02 1.062201e-01 7.264028e-03 4.349717e-05 6.524576e-05 6.089604e-04 3.240539e-03 2.305350e-03 5.393649e-03 8.503697e-03 4.436712e-03 2.525011e-02 3.110048e-02 1.739887e-03 1.992171e-02 4.771640e-02 2.283602e-03 6.524576e-05 4.349717e-05 1.718138e-03 8.394954e-03 7.177033e-03 1.404959e-02 1.996520e-02 1.157025e-02 5.371901e-02 6.402784e-02 3.958243e-03 4.373641e-02 9.939104e-02 7.090039e-03 1.000000e-10 2.174859e-05 8.699435e-05 3.044802e-04 3.697260e-04 5.872118e-04 9.351892e-04 5.002175e-04 3.327534e-03 4.545455e-03 1.304915e-04 3.218791e-03 8.612440e-03 2.827316e-04 1.000000e-10 1.000000e-10 8.699435e-05 7.177033e-04 6.307090e-04 2.109613e-03 3.523271e-03 1.478904e-03 8.895172e-03 1.015659e-02 3.914746e-04 6.981296e-03 1.953023e-02 5.437147e-04 1.000000e-10 2.174859e-05 4.349717e-05 4.567203e-04 3.697260e-04 8.916920e-04 1.565898e-03 7.394519e-04 4.675946e-03 4.936929e-03 1.739887e-04 3.979991e-03 9.525881e-03 3.262288e-04 1.000000e-10 1.000000e-10 1.000000e-10 1.000000e-10 1.000000e-10 1.000000e-10 1.000000e-10 1.000000e-10 1.000000e-10 1.000000e-10 1.000000e-10 1.000000e-10 2.174859e-05 1.000000e-10 1.000000e-10 1.000000e-10 1.000000e-10 1.000000e-10 1.000000e-10 1.000000e-10 1.000000e-10 1.000000e-10 1.000000e-10 1.000000e-10 1.000000e-10 1.000000e-10 2.174859e-05 1.000000e-10 1.000000e-10 1.000000e-10 1.000000e-10 1.000000e-10 1.000000e-10 1.000000e-10 1.000000e-10 1.000000e-10 1.000000e-10 1.000000e-10 1.000000e-10 2.174859e-05 1.000000e-10 1.000000e-10 1.000000e-10 1.000000e-10 1.000000e-10 1.000000e-10 1.000000e-10 1.000000e-10 2.174859e-05 1.000000e-10 2.174859e-05 2.174859e-05 1.000000e-10 1.000000e-10 1.087429e-04 1.000000e-10 1.000000e-10 1.000000e-10 1.000000e-10 1.000000e-10 1.000000e-10 1.000000e-10 2.174859e-05 1.000000e-10 2.174859e-05 6.524576e-05 1.000000e-10 4.349717e-05 1.739887e-04 1.000000e-10
 4.675946e-03 8.699435e-05 4.349717e-05 4.349717e-05 8.699435e-05 8.699435e-05 1.000000e-10 1.087429e-04 3.479774e-04 1.522401e-04 2.609830e-04 1.522401e-04 8.699435e-05 2.827316e-04 1.739887e-04 1.739887e-04 1.739887e-04 8.699435e-05 1.739887e-04 1.109178e-03 5.219661e-04 7.177033e-04 3.914746e-04 5.219661e-04 3.088299e-03 1.652893e-03 7.394519e-04 1.739887e-03 1.326664e-03 1.130926e-03 1.413658e-03 1.805133e-03 2.022619e-03 6.546324e-03 3.023054e-03 3.240539e-03 3.871248e-03 1.370161e-03 1.298391e-02 1.285341e-02 3.871248e-03 3.849500e-03 6.937799e-03 1.230970e-02 1.446281e-02 1.067856e-02 1.539800e-02 1.211396e-02 1.933449e-02 1.622445e-02 1.576773e-02 2.881688e-02 3.679861e-02 2.820792e-02 4.271422e-02 5.093519e-02 1.489778e-02 7.329274e-03 3.088299e-03 1.631144e-03 2.414093e-03 4.045237e-03 5.328404e-03 4.371466e-03 6.937799e-03 6.807308e-03 7.807742e-03 4.262723e-03 3.892997e-03 5.350152e-03 1.541975e-02 2.163984e-02 4.414963e-03 1.920400e-02 2.277077e-02 3.892997e-03 1.378860e-02 7.220531e-03 4.849935e-03 7.481514e-03 1.220096e-02 1.091779e-02 1.333188e-02 1.404959e-02 1.657242e-02 1.422358e-02 1.126577e-02 1.400609e-02 1.211396e-02 2.031318e-02 3.814702e-02 1.091779e-02 4.823836e-02 5.086994e-02 1.074380e-02 1.348412e-03 2.827316e-04 3.044802e-04 3.697260e-04 8.264463e-04 7.612005e-04 5.002175e-04 1.283167e-03 1.761635e-03 1.000435e-03 6.089604e-04 7.177033e-04 6.089604e-04 9.786864e-04 2.109613e-03 7.612005e-04 3.044802e-03 4.327969e-03 8.699435e-04 7.612005e-04 4.349717e-04 8.699435e-05 1.739887e-04 2.392344e-04 3.697260e-04 5.002175e-04 3.914746e-04 1.913876e-03 5.872118e-04 1.000435e-03 2.348847e-03 6.959548e-04 6.176599e-03 9.482384e-03 2.870813e-03 1.298391e-02 1.043932e-02 3.458025e-03 2.174859e-05 1.000000e-10 2.174859e-05 4.349717e-05 1.000000e-10 1.087429e-04 8.699435e-05 2.174859e-05 3.044802e-04 1.739887e-04 5.002175e-04 6.307090e-04 5.002175e-04 4.284472e-03 5.480644e-03 4.784689e-04 5.611135e-03 8.895172e-03 4.784689e-04 1.000000e-10 1.000000e-10 1.000000e-10 1.000000e-10 1.000000e-10 1.000000e-10 1.000000e-10 1.000000e-10 1.000000e-10 1.000000e-10 1.000000e-10 1.000000e-10 1.000000e-10 1.000000e-10 2.174859e-05 1.000000e-10 1.000000e-10 1.000000e-10 1.000000e-10 1.000000e-10 1.000000e-10 1.000000e-10 1.000000e-10 1.000000e-10 1.000000e-10 1.000000e-10 1.000000e-10 1.000000e-10 1.000000e-10 1.000000e-10 1.000000e-10 1.000000e-10 1.000000e-10 1.000000e-10 1.000000e-10 1.000000e-10 2.174859e-05 1.000000e-10 1.000000e-10 1.000000e-10 1.000000e-10 1.000000e-10 1.000000e-10 1.000000e-10 1.000000e-10 1.000000e-10 1.000000e-10 1.000000e-10 1.000000e-10 1.000000e-10 1.000000e-10 1.000000e-10 1.000000e-10 1.000000e-10 1.000000e-10 2.174859e-05 1.000000e-10 1.000000e-10 1.000000e-10 1.000000e-10 1.000000e-10 1.000000e-10 1.000000e-10 1.000000e-10 1.000000e-10 1.000000e-10 1.000000e-10 1.000000e-10 1.000000e-10 1.000000e-10 1.087429e-04 6.524576e-05 1.000000e-10 1.000000e-10 1.000000e-10 1.000000e-10 1.000000e-10 1.000000e-10 1.000000e-10 1.000000e-10 1.000000e-10 1.000000e-10 1.000000e-10 1.000000e-10 1.000000e-10 1.000000e-10 1.000000e-10 1.000000e-10 1.000000e-10 8.699435e-05 2.392344e-04 1.000000e-10 1.000000e-10 1.000000e-10 1.000000e-10
 4.784689e-04 5.219661e-04 6.742062e-04 8.264463e-04 7.612005e-04 3.914746e-04 4.132231e-04 2.827316e-04 8.699435e-05 6.524576e-05 2.174859e-05 6.524576e-05 4.349717e-05 2.174859e-05 5.002175e-04 7.394519e-04 3.479774e-04 6.742062e-04 2.609830e-04 7.981731e-03 1.457155e-03 2.370596e-03 2.588082e-03 2.609830e-03 2.305350e-03 2.522836e-03 2.109613e-03 2.609830e-04 3.262288e-04 3.262288e-04 1.739887e-04 3.044802e-04 2.392344e-04 2.131361e-03 2.501087e-03 1.370161e-03 3.871248e-03 1.065681e-03 7.561983e-02 2.337973e-02 2.875163e-02 2.705524e-02 3.162244e-02 2.166159e-02 2.548934e-02 2.301000e-02 4.175729e-03 3.610265e-03 3.436277e-03 2.022619e-03 2.827316e-03 2.066116e-03 1.263593e-02 1.861679e-02 1.252719e-02 3.301435e-02 8.895172e-03 3.186168e-02 9.525881e-03 1.148325e-02 1.056981e-02 1.139626e-02 8.851675e-03 9.960853e-03 9.960853e-03 2.022619e-03 1.783384e-03 1.826881e-03 9.786864e-04 1.217921e-03 9.786864e-04 6.568073e-03 8.220966e-03 6.241844e-03 1.404959e-02 4.327969e-03 6.950848e-02 2.150935e-02 2.751196e-02 2.355372e-02 2.712049e-02 1.848630e-02 2.120487e-02 2.253154e-02 3.588517e-03 3.023054e-03 3.523271e-03 2.066116e-03 2.522836e-03 1.391910e-03 1.291866e-02 1.789909e-02 1.209221e-02 3.327534e-02 9.417138e-03 5.219661e-03 1.000435e-03 1.522401e-03 1.435407e-03 1.348412e-03 1.087429e-03 1.370161e-03 1.500652e-03 1.522401e-04 2.174859e-04 2.827316e-04 6.524576e-05 2.392344e-04 1.739887e-04 1.457155e-03 1.652893e-03 6.089604e-04 2.870813e-03 5.654632e-04 1.285341e-02 4.414963e-03 4.654197e-03 4.567203e-03 5.089169e-03 4.219226e-03 3.458025e-03 2.849065e-03 6.524576e-04 6.524576e-04 3.697260e-04 2.827316e-04 2.609830e-04 3.262288e-04 1.674641e-03 2.174859e-03 1.544150e-03 3.806003e-03 9.786864e-04 7.242279e-03 2.261853e-03 2.631579e-03 2.218356e-03 3.023054e-03 2.218356e-03 1.500652e-03 9.569378e-04 5.437147e-04 1.522401e-04 3.697260e-04 2.174859e-04 1.957373e-04 8.699435e-05 6.959548e-04 6.742062e-04 7.612005e-04 1.370161e-03 3.697260e-04 1.000000e-10 1.000000e-10 1.000000e-10 2.174859e-05 1.000000e-10 1.000000e-10 1.000000e-10 1.000000e-10 1.000000e-10 1.000000e-10 1.000000e-10 1.000000e-10 1.000000e-10 1.000000e-10 1.000000e-10 1.000000e-10 1.000000e-10 1.000000e-10 1.000000e-10 2.174859e-05 1.000000e-10 1.000000e-10 1.000000e-10 1.000000e-10 1.000000e-10 1.000000e-10 1.000000e-10 1.000000e-10 1.000000e-10 1.000000e-10 1.000000e-10 1.000000e-10 1.000000e-10 1.000000e-10 1.000000e-10 1.000000e-10 1.000000e-10 1.000000e-10 2.174859e-05 1.000000e-10 1.000000e-10 1.000000e-10 1.000000e-10 1.000000e-10 1.000000e-10 1.000000e-10 1.000000e-10 1.000000e-10 1.000000e-10 1.000000e-10 1.000000e-10 1.000000e-10 1.000000e-10 1.000000e-10 1.000000e-10 1.000000e-10 1.000000e-10 4.349717e-05 1.000000e-10 2.174859e-05 2.174859e-05 1.000000e-10 4.349717e-05 1.000000e-10 1.000000e-10 1.000000e-10 1.000000e-10 1.000000e-10 1.000000e-10 1.000000e-10 1.000000e-10 4.349717e-05 1.000000e-10 1.000000e-10 1.000000e-10 1.000000e-10 8.699435e-05 2.174859e-05 2.174859e-05 1.000000e-10 1.000000e-10 1.000000e-10 4.349717e-05 2.174859e-05 2.174859e-05 1.000000e-10 1.000000e-10 1.000000e-10 2.174859e-05 1.000000e-10 2.174859e-05 6.524576e-05 1.000000e-10 1.000000e-10 1.000000e-10
 6.524576e-04 5.219661e-04 1.587647e-03 1.174424e-03 2.675076e-03 5.437147e-04 6.524576e-05 1.000000e-10 1.000000e-10 5.219661e-04 1.696390e-03 1.385385e-02 5.415398e-03 1.372336e-02 1.174424e-03 2.609830e-04 1.000000e-10 1.000000e-10 4.132231e-03 2.831666e-02 9.789039e-02 5.919965e-02 1.519356e-01 1.922575e-02 1.544150e-03 6.524576e-05 2.174859e-05 1.957373e-03 7.416268e-03 3.510222e-02 2.622880e-02 7.190083e-02 9.069161e-03 8.916920e-04 2.174859e-05 4.349717e-05 3.023054e-03 1.807308e-02 8.405829e-02 6.439756e-02 1.430405e-01 2.063941e-02 1.478904e-03 1.522401e-04 2.174859e-05 3.262288e-04 7.612005e-04 5.371901e-03 3.849500e-03 1.115702e-02 1.370161e-03 8.699435e-05 1.000000e-10 1.000000e-10 2.196607e-03 6.524576e-03 1.461505e-02 9.852110e-03 1.855154e-02 2.870813e-03 3.697260e-04 2.174859e-05 4.349717e-05 8.916920e-04 2.805568e-03 7.938234e-03 4.741192e-03 9.699870e-03 1.304915e-03 3.044802e-04 2.174859e-05 1.000000e-10 1.000000e-10 1.000000e-10 2.174859e-05 1.000000e-10 1.000000e-10 1.000000e-10 1.000000e-10 1.000000e-10 1.000000e-10 1.000000e-10 1.000000e-10 1.000000e-10 1.000000e-10 1.000000e-10 2.174859e-05 1.000000e-10 1.000000e-10 1.000000e-10 1.000000e-10 1.000000e-10 1.000000e-10 2.174859e-05 1.000000e-10 1.000000e-10 1.000000e-10 1.000000e-10 1.000000e-10 2.174859e-05 1.000000e-10 6.524576e-05 2.174859e-05 6.524576e-05 1.000000e-10 1.000000e-10 1.000000e-10 1.000000e-10 2.174859e-05 2.174859e-05 1.087429e-04 2.174859e-05 1.304915e-04 1.000000e-10 2.174859e-05 1.000000e-10 1.000000e-10
 5.654632e-04 7.829491e-04 1.065681e-03 8.046977e-04 1.043932e-03 6.524576e-04 5.872118e-04 6.524576e-04 2.174859e-05 4.349717e-05 8.699435e-05 4.349717e-05 1.000000e-10 1.304915e-04 2.392344e-04 8.699435e-05 2.827316e-04 6.524576e-05 2.174859e-05 5.785124e-03 3.436277e-03 4.610700e-03 4.741192e-03 5.393649e-03 3.218791e-03 3.240539e-03 2.240104e-03 4.132231e-04 1.957373e-04 3.479774e-04 1.739887e-04 2.392344e-04 2.609830e-04 4.784689e-04 6.742062e-04 7.829491e-04 1.957373e-04 1.087429e-04 5.478469e-02 3.527621e-02 5.434972e-02 4.802088e-02 5.787299e-02 3.286211e-02 3.049152e-02 1.955198e-02 3.675511e-03 1.718138e-03 2.196607e-03 9.134406e-04 1.043932e-03 1.826881e-03 2.631579e-03 6.633319e-03 5.284906e-03 1.000435e-03 1.326664e-03 2.361896e-02 1.472379e-02 2.333623e-02 1.774685e-02 2.281427e-02 1.415833e-02 1.400609e-02 8.612440e-03 1.522401e-03 6.742062e-04 8.916920e-04 6.307090e-04 4.132231e-04 1.304915e-03 1.261418e-03 2.566333e-03 3.066551e-03 5.437147e-04 3.914746e-04 4.939104e-02 3.157895e-02 5.113093e-02 4.306220e-02 5.350152e-02 3.096999e-02 2.746846e-02 1.852980e-02 3.588517e-03 1.739887e-03 2.261853e-03 1.109178e-03 9.786864e-04 2.131361e-03 1.979121e-03 6.328839e-03 5.654632e-03 1.283167e-03 1.087429e-03 3.740757e-03 1.696390e-03 3.218791e-03 3.110048e-03 2.936059e-03 2.044367e-03 2.435842e-03 1.348412e-03 4.132231e-04 8.699435e-05 1.087429e-04 8.699435e-05 8.699435e-05 1.957373e-04 2.827316e-04 4.567203e-04 4.349717e-04 1.087429e-04 6.524576e-05 9.743367e-03 6.067856e-03 7.307525e-03 7.699000e-03 7.872988e-03 5.502392e-03 4.023488e-03 2.653328e-03 8.699435e-04 1.739887e-04 2.827316e-04 1.304915e-04 6.524576e-05 2.609830e-04 2.609830e-04 7.612005e-04 7.829491e-04 1.304915e-04 2.609830e-04 5.371901e-03 2.696825e-03 3.697260e-03 3.719008e-03 3.958243e-03 3.044802e-03 1.935624e-03 1.043932e-03 4.349717e-04 8.699435e-05 1.304915e-04 2.174859e-05 8.699435e-05 8.699435e-05 1.739887e-04 5.437147e-04 3.697260e-04 1.087429e-04 1.304915e-04 1.000000e-10 1.000000e-10 1.000000e-10 1.000000e-10 1.000000e-10 2.174859e-05 1.000000e-10 1.000000e-10 1.000000e-10 1.000000e-10 1.000000e-10 1.000000e-10 1.000000e-10 1.000000e-10 1.000000e-10 1.000000e-10 1.000000e-10 1.000000e-10 1.000000e-10 1.000000e-10 1.000000e-10 1.000000e-10 1.000000e-10 1.000000e-10 2.174859e-05 1.000000e-10 1.000000e-10 1.000000e-10 1.000000e-10 1.000000e-10 1.000000e-10 1.000000e-10 1.000000e-10 1.000000e-10 1.000000e-10 1.000000e-10 1.000000e-10 1.000000e-10 2.174859e-05 1.000000e-10 1.000000e-10 1.000000e-10 1.000000e-10 1.000000e-10 1.000000e-10 1.000000e-10 1.000000e-10 1.000000e-10 1.000000e-10 1.000000e-10 1.000000e-10 1.000000e-10 1.000000e-10 1.000000e-10 1.000000e-10 1.000000e-10 1.000000e-10 4.349717e-05 1.000000e-10 2.174859e-05 2.174859e-05 1.000000e-10 2.174859e-05 2.174859e-05 1.000000e-10 1.000000e-10 1.000000e-10 1.000000e-10 1.000000e-10 1.000000e-10 1.000000e-10 2.174859e-05 2.174859e-05 1.000000e-10 1.000000e-10 1.000000e-10 2.174859e-05 4.349717e-05 2.174859e-05 8.699435e-05 4.349717e-05 1.000000e-10 2.174859e-05 1.000000e-10 1.000000e-10 1.000000e-10 1.000000e-10 1.000000e-10 1.000000e-10 6.524576e-05 1.000000e-10 2.174859e-05 1.000000e-10 1.000000e-10 1.000000e-10
 3.936494e-03 1.000000e-10 4.349717e-05 2.174859e-05 2.174859e-05 1.957373e-04 6.524576e-05 1.522401e-04 8.046977e-04 8.699435e-05 2.609830e-04 2.392344e-04 1.087429e-04 2.392344e-04 1.957373e-04 4.132231e-04 1.087429e-04 2.174859e-04 1.087429e-04 1.022184e-03 3.262288e-04 2.609830e-04 1.522401e-04 4.567203e-04 2.392344e-03 1.935624e-03 1.544150e-03 2.522836e-03 1.674641e-03 1.457155e-03 1.696390e-03 2.153110e-03 1.870378e-03 5.785124e-03 3.110048e-03 2.979556e-03 3.218791e-03 1.935624e-03 1.120052e-02 7.329274e-03 1.913876e-03 2.936059e-03 5.089169e-03 1.191823e-02 1.568073e-02 1.450631e-02 2.066116e-02 1.752936e-02 2.594606e-02 1.942149e-02 2.205307e-02 2.250979e-02 2.759896e-02 3.329709e-02 3.623314e-02 4.282297e-02 2.194432e-02 6.307090e-03 1.674641e-03 8.046977e-04 1.478904e-03 3.414528e-03 3.784254e-03 5.654632e-03 9.417138e-03 9.678121e-03 1.056981e-02 7.285776e-03 4.784689e-03 7.807742e-03 1.248369e-02 1.829056e-02 5.654632e-03 1.744237e-02 1.909526e-02 6.220096e-03 1.265768e-02 5.176164e-03 2.261853e-03 4.480209e-03 8.394954e-03 8.829926e-03 1.565898e-02 2.194432e-02 2.187908e-02 2.072640e-02 1.644193e-02 1.781209e-02 1.783384e-02 1.526751e-02 2.964332e-02 1.459330e-02 4.023488e-02 4.312745e-02 1.620270e-02 1.217921e-03 2.174859e-04 2.174859e-05 3.262288e-04 5.872118e-04 4.132231e-04 6.089604e-04 1.652893e-03 2.392344e-03 1.130926e-03 9.786864e-04 9.134406e-04 7.829491e-04 9.134406e-04 1.761635e-03 7.612005e-04 2.849065e-03 4.045237e-03 1.217921e-03 6.742062e-04 3.044802e-04 4.349717e-05 1.522401e-04 1.739887e-04 2.827316e-04 7.394519e-04 6.742062e-04 2.348847e-03 6.524576e-04 1.000435e-03 3.001305e-03 1.065681e-03 5.502392e-03 8.481949e-03 3.566768e-03 1.198347e-02 1.011309e-02 4.240974e-03 1.000000e-10 4.349717e-05 4.349717e-05 2.174859e-05 1.000000e-10 4.349717e-05 1.957373e-04 1.087429e-04 3.479774e-04 2.827316e-04 3.914746e-04 1.174424e-03 9.134406e-04 3.653763e-03 4.958678e-03 6.307090e-04 5.545890e-03 8.699435e-03 6.524576e-04 1.000000e-10 1.000000e-10 1.000000e-10 1.000000e-10 1.000000e-10 1.000000e-10 1.000000e-10 1.000000e-10 1.000000e-10 1.000000e-10 1.000000e-10 1.000000e-10 1.000000e-10 2.174859e-05 1.000000e-10 1.000000e-10 1.000000e-10 1.000000e-10 1.000000e-10 1.000000e-10 1.000000e-10 1.000000e-10 1.000000e-10 1.000000e-10 1.000000e-10 1.000000e-10 1.000000e-10 1.000000e-10 1.000000e-10 1.000000e-10 1.000000e-10 1.000000e-10 1.000000e-10 1.000000e-10 1.000000e-10 1.000000e-10 2.174859e-05 1.000000e-10 1.000000e-10 1.000000e-10 1.000000e-10 1.000000e-10 1.000000e-10 1.000000e-10 1.000000e-10 1.000000e-10 1.000000e-10 1.000000e-10 1.000000e-10 1.000000e-10 1.000000e-10 1.000000e-10 1.000000e-10 1.000000e-10 1.000000e-10 2.174859e-05 1.000000e-10 1.000000e-10 1.000000e-10 1.000000e-10 1.000000e-10 1.000000e-10 1.000000e-10 1.000000e-10 1.000000e-10 1.000000e-10 1.000000e-10 1.000000e-10 1.000000e-10 1.000000e-10 1.087429e-04 4.349717e-05 1.000000e-10 2.174859e-05 1.000000e-10 1.000000e-10 1.000000e-10 1.000000e-10 1.000000e-10 1.000000e-10 1.000000e-10 1.000000e-10 1.000000e-10 1.000000e-10 1.000000e-10 1.000000e-10 1.000000e-10 1.000000e-10 1.000000e-10 1.522401e-04 1.739887e-04 1.000000e-10 1.000000e-10 1.000000e-10 1.000000e-10
 3.914746e-04 4.349717e-05 1.000000e-10 1.000000e-10 4.349717e-05 2.174859e-05 1.000000e-10 4.567203e-04 7.394519e-04 2.827316e-04 4.784689e-04 4.567203e-04 2.174859e-04 6.959548e-04 1.000435e-03 2.827316e-04 6.959548e-04 1.065681e-03 3.479774e-04 3.653763e-03 2.609830e-04 2.174859e-05 4.349717e-05 3.262288e-04 1.957373e-04 5.002175e-04 2.479339e-03 2.370596e-03 1.130926e-03 1.283167e-03 1.587647e-03 1.696390e-03 3.806003e-03 4.610700e-03 1.500652e-03 3.610265e-03 4.980426e-03 2.588082e-03 2.942584e-02 3.849500e-03 1.304915e-04 8.264463e-04 5.089169e-03 3.784254e-03 5.176164e-03 2.614180e-02 2.596781e-02 1.689865e-02 1.911701e-02 1.796433e-02 1.765985e-02 3.316659e-02 4.088734e-02 1.635494e-02 2.846890e-02 4.349717e-02 2.785994e-02 1.361462e-02 1.674641e-03 6.524576e-05 3.044802e-04 2.109613e-03 1.457155e-03 1.913876e-03 1.107003e-02 1.056981e-02 6.241844e-03 7.024793e-03 7.242279e-03 7.220531e-03 1.498478e-02 1.779034e-02 5.959113e-03 1.304915e-02 1.850805e-02 1.178773e-02 2.738147e-02 3.827751e-03 1.739887e-04 8.046977e-04 4.893432e-03 3.632014e-03 5.850370e-03 2.525011e-02 2.520661e-02 1.476729e-02 1.857329e-02 1.702914e-02 1.659417e-02 3.101348e-02 3.719008e-02 1.391910e-02 2.572858e-02 3.875598e-02 2.416268e-02 2.196607e-03 1.087429e-04 1.000000e-10 1.000000e-10 3.697260e-04 1.522401e-04 1.957373e-04 1.522401e-03 1.631144e-03 9.569378e-04 9.351892e-04 1.457155e-03 1.152675e-03 2.153110e-03 2.696825e-03 7.394519e-04 1.783384e-03 3.262288e-03 1.609395e-03 4.284472e-03 5.002175e-04 4.349717e-05 1.304915e-04 5.219661e-04 3.697260e-04 5.437147e-04 3.001305e-03 3.545020e-03 2.261853e-03 2.479339e-03 2.414093e-03 2.283602e-03 6.437582e-03 7.720748e-03 2.522836e-03 4.936929e-03 7.568508e-03 3.479774e-03 1.304915e-03 6.524576e-05 1.000000e-10 6.524576e-05 1.739887e-04 2.174859e-04 3.262288e-04 1.174424e-03 1.544150e-03 1.000435e-03 1.043932e-03 1.130926e-03 1.022184e-03 4.045237e-03 4.545455e-03 8.481949e-04 3.001305e-03 4.806438e-03 1.391910e-03 1.000000e-10 1.000000e-10 1.000000e-10 1.000000e-10 1.000000e-10 1.000000e-10 1.000000e-10 1.000000e-10 1.000000e-10 1.000000e-10 1.000000e-10 1.000000e-10 1.000000e-10 2.174859e-05 1.000000e-10 1.000000e-10 1.000000e-10 1.000000e-10 1.000000e-10 1.000000e-10 1.000000e-10 1.000000e-10 1.000000e-10 1.000000e-10 1.000000e-10 1.000000e-10 1.000000e-10 1.000000e-10 1.000000e-10 1.000000e-10 1.000000e-10 1.000000e-10 2.174859e-05 1.000000e-10 1.000000e-10 1.000000e-10 1.000000e-10 1.000000e-10 1.000000e-10 1.000000e-10 1.000000e-10 1.000000e-10 1.000000e-10 1.000000e-10 1.000000e-10 1.000000e-10 1.000000e-10 1.000000e-10 1.000000e-10 1.000000e-10 1.000000e-10 2.174859e-05 1.000000e-10 1.000000e-10 1.000000e-10 1.000000e-10 1.000000e-10 1.000000e-10 1.000000e-10 1.000000e-10 1.000000e-10 1.000000e-10 1.000000e-10 1.000000e-10 1.000000e-10 1.000000e-10 2.174859e-05 2.174859e-05 1.000000e-10 1.000000e-10 8.699435e-05 2.174859e-05 2.174859e-05 1.000000e-10 1.000000e-10 1.000000e-10 1.000000e-10 1.000000e-10 1.000000e-10 1.000000e-10 1.000000e-10 1.000000e-10 1.000000e-10 2.174859e-05 1.000000e-10 1.000000e-10 1.000000e-10 2.174859e-05 1.000000e-10 8.699435e-05 2.174859e-05 2.174859e-05 6.524576e-05 6.524576e-05 2.174859e-05
 6.524576e-05 2.174859e-05 4.349717e-05 2.174859e-05 1.522401e-04 1.087429e-04 3.262288e-04 3.044802e-04 5.437147e-04 3.044802e-04 1.739887e-04 6.089604e-04 2.827316e-04 8.916920e-04 9.351892e-04 3.479774e-04 1.087429e-03 5.872118e-04 3.697260e-04 1.413658e-03 5.872118e-04 8.699435e-05 1.957373e-04 4.132231e-04 5.654632e-04 1.261418e-03 1.674641e-03 2.240104e-03 1.957373e-03 1.826881e-03 1.913876e-03 1.870378e-03 3.827751e-03 3.784254e-03 2.109613e-03 4.066986e-03 4.458460e-03 2.327099e-03 9.373641e-03 2.501087e-03 1.239669e-03 1.718138e-03 3.958243e-03 6.437582e-03 1.163549e-02 1.500652e-02 2.740322e-02 2.053067e-02 2.127012e-02 2.418443e-02 2.061766e-02 3.499348e-02 4.245324e-02 1.896477e-02 3.692910e-02 3.966942e-02 2.277077e-02 3.784254e-03 1.652893e-03 5.654632e-04 6.307090e-04 1.348412e-03 3.175294e-03 4.240974e-03 5.676381e-03 1.130926e-02 8.481949e-03 8.677686e-03 1.000435e-02 8.307960e-03 1.433232e-02 1.737712e-02 9.634624e-03 1.546324e-02 1.733362e-02 1.022184e-02 9.243149e-03 3.218791e-03 7.829491e-04 1.109178e-03 2.957808e-03 6.894302e-03 9.525881e-03 1.304915e-02 2.435842e-02 1.783384e-02 2.111788e-02 2.170509e-02 1.905176e-02 3.418878e-02 3.808177e-02 2.076990e-02 3.303610e-02 3.688560e-02 2.055241e-02 5.654632e-04 5.002175e-04 1.087429e-04 1.087429e-04 2.827316e-04 5.654632e-04 7.612005e-04 8.264463e-04 1.544150e-03 1.174424e-03 1.109178e-03 1.174424e-03 1.500652e-03 2.696825e-03 2.392344e-03 1.326664e-03 2.305350e-03 2.653328e-03 1.239669e-03 1.783384e-03 7.612005e-04 3.697260e-04 6.742062e-04 9.134406e-04 1.413658e-03 1.674641e-03 3.023054e-03 4.371466e-03 3.697260e-03 3.175294e-03 3.240539e-03 3.610265e-03 4.436712e-03 5.263158e-03 3.349282e-03 4.327969e-03 5.458895e-03 3.218791e-03 1.478904e-03 5.219661e-04 3.044802e-04 4.132231e-04 7.829491e-04 1.152675e-03 1.304915e-03 1.391910e-03 2.153110e-03 1.652893e-03 1.261418e-03 1.500652e-03 1.500652e-03 1.892127e-03 2.501087e-03 1.522401e-03 2.240104e-03 2.261853e-03 1.609395e-03 1.000000e-10 1.000000e-10 1.000000e-10 1.000000e-10 1.000000e-10 1.000000e-10 1.000000e-10 1.000000e-10 1.000000e-10 1.000000e-10 1.000000e-10 1.000000e-10 1.000000e-10 1.000000e-10 1.000000e-10 1.000000e-10 1.000000e-10 2.174859e-05 1.000000e-10 1.000000e-10 1.000000e-10 1.000000e-10 1.000000e-10 1.000000e-10 2.174859e-05 1.000000e-10 1.000000e-10 1.000000e-10 1.000000e-10 1.000000e-10 1.000000e-10 1.000000e-10 1.000000e-10 1.000000e-10 1.000000e-10 1.000000e-10 1.000000e-10 1.000000e-10 1.000000e-10 2.174859e-05 1.000000e-10 1.000000e-10 1.000000e-10 1.000000e-10 1.000000e-10 1.000000e-10 1.000000e-10 1.000000e-10 1.000000e-10 1.000000e-10 1.000000e-10 1.000000e-10 1.000000e-10 1.000000e-10 1.000000e-10 1.000000e-10 1.000000e-10 1.000000e-10 1.000000e-10 1.000000e-10 1.000000e-10 1.000000e-10 1.000000e-10 2.174859e-05 1.000000e-10 2.174859e-05 1.000000e-10 1.000000e-10 1.000000e-10 1.000000e-10 2.174859e-05 1.000000e-10 1.000000e-10 2.174859e-05 8.699435e-05 1.000000e-10 1.000000e-10 1.000000e-10 1.000000e-10 1.000000e-10 1.000000e-10 1.000000e-10 2.174859e-05 1.000000e-10 2.174859e-05 2.174859e-05 1.000000e-10 2.174859e-05 4.349717e-05 1.000000e-10 4.349717e-05 2.174859e-05 4.349717e-05 8.699435e-05 1.000000e-10
 2.392344e-04 5.872118e-04 1.544150e-03 1.522401e-03 1.913876e-03 6.307090e-04 4.784689e-04 3.044802e-04 1.000000e-10 1.000000e-10 2.240104e-03 2.566333e-03 9.112658e-03 6.829056e-03 1.170074e-02 2.544585e-03 1.370161e-03 2.609830e-04 2.174859e-05 1.000000e-10 9.830361e-03 1.739887e-02 1.071118e-01 6.683341e-02 1.351022e-01 1.642018e-02 8.460200e-03 1.174424e-03 1.000000e-10 1.000000e-10 5.893867e-03 9.308395e-03 4.473684e-02 2.749021e-02 5.254458e-02 7.894737e-03 4.045237e-03 7.177033e-04 1.000000e-10 1.000000e-10 1.070030e-02 1.507177e-02 1.040452e-01 6.107003e-02 1.208351e-01 1.428882e-02 7.546759e-03 1.304915e-03 1.000000e-10 2.174859e-05 1.457155e-03 1.544150e-03 5.632884e-03 4.588952e-03 6.785559e-03 1.935624e-03 7.394519e-04 2.392344e-04 1.000000e-10 1.000000e-10 3.262288e-03 3.610265e-03 1.411483e-02 1.020009e-02 1.731187e-02 4.045237e-03 1.979121e-03 5.002175e-04 1.000000e-10 2.174859e-05 2.261853e-03 2.414093e-03 6.481079e-03 5.154415e-03 6.959548e-03 2.327099e-03 1.565898e-03 4.784689e-04 6.524576e-05 1.000000e-10 1.000000e-10 1.000000e-10 1.000000e-10 1.000000e-10 1.000000e-10 1.000000e-10 2.174859e-05 1.000000e-10 1.000000e-10 1.000000e-10 1.000000e-10 1.000000e-10 1.000000e-10 1.000000e-10 2.174859e-05 1.000000e-10 1.000000e-10 1.000000e-10 1.000000e-10 1.000000e-10 1.000000e-10 1.000000e-10 1.000000e-10 1.000000e-10 1.000000e-10 1.000000e-10 1.000000e-10 2.174859e-05 1.000000e-10 1.000000e-10 1.000000e-10 1.000000e-10 4.349717e-05 6.524576e-05 2.174859e-05 4.349717e-05 1.000000e-10 1.000000e-10 1.000000e-10 1.000000e-10 6.524576e-05 1.000000e-10 8.699435e-05 4.349717e-05 6.524576e-05 4.349717e-05 1.000000e-10 2.174859e-05 1.000000e-10 1.000000e-10
 1.957373e-04 3.262288e-04 8.699435e-05 4.349717e-05 1.087429e-04 1.522401e-04 2.609830e-04 3.479774e-04 2.392344e-04 2.174859e-04 2.174859e-04 1.739887e-04 2.174859e-04 3.914746e-04 1.239669e-03 3.479774e-04 8.481949e-04 1.435407e-03 2.827316e-04 3.305785e-03 1.522401e-03 5.654632e-04 1.043932e-03 2.087864e-03 1.152675e-03 1.435407e-03 2.174859e-03 1.413658e-03 1.130926e-03 8.481949e-04 6.959548e-04 9.569378e-04 1.739887e-03 4.284472e-03 1.370161e-03 3.871248e-03 5.350152e-03 1.174424e-03 1.892127e-02 9.525881e-03 4.480209e-03 6.894302e-03 1.357112e-02 1.307090e-02 1.441931e-02 1.946498e-02 1.513702e-02 1.324489e-02 1.135276e-02 9.417138e-03 1.435407e-02 2.085689e-02 4.947803e-02 1.411483e-02 4.351892e-02 5.334928e-02 1.337538e-02 9.330144e-03 5.741627e-03 1.935624e-03 3.001305e-03 6.546324e-03 5.959113e-03 6.002610e-03 7.416268e-03 6.024358e-03 5.458895e-03 4.741192e-03 3.849500e-03 5.219661e-03 8.503697e-03 1.885602e-02 6.698565e-03 1.718138e-02 2.190083e-02 6.459330e-03 1.794258e-02 9.830361e-03 3.827751e-03 5.458895e-03 9.830361e-03 1.226620e-02 1.346237e-02 1.696390e-02 1.389735e-02 1.128752e-02 1.165724e-02 8.938669e-03 1.257068e-02 1.931274e-02 4.819487e-02 1.494128e-02 4.071335e-02 4.804263e-02 1.252719e-02 2.370596e-03 8.046977e-04 2.392344e-04 5.654632e-04 1.196172e-03 7.612005e-04 8.916920e-04 7.829491e-04 1.000435e-03 6.524576e-04 5.437147e-04 6.959548e-04 6.959548e-04 1.043932e-03 2.914311e-03 9.569378e-04 2.566333e-03 3.153545e-03 7.829491e-04 4.719443e-03 2.653328e-03 1.348412e-03 2.022619e-03 3.740757e-03 3.001305e-03 2.174859e-03 3.653763e-03 2.087864e-03 2.196607e-03 1.348412e-03 9.569378e-04 1.565898e-03 2.022619e-03 5.545890e-03 1.935624e-03 4.980426e-03 6.067856e-03 1.674641e-03 4.023488e-03 1.609395e-03 1.565898e-03 1.130926e-03 2.131361e-03 1.304915e-03 1.196172e-03 1.565898e-03 1.109178e-03 5.872118e-04 6.089604e-04 3.479774e-04 6.307090e-04 9.569378e-04 1.870378e-03 9.351892e-04 2.000870e-03 2.022619e-03 1.087429e-03 1.000000e-10 1.000000e-10 2.174859e-05 1.000000e-10 1.000000e-10 1.000000e-10 1.000000e-10 1.000000e-10 1.000000e-10 1.000000e-10 1.000000e-10 1.000000e-10 1.000000e-10 1.000000e-10 1.000000e-10 1.000000e-10 1.000000e-10 1.000000e-10 1.000000e-10 1.000000e-10 1.000000e-10 1.000000e-10 1.000000e-10 2.174859e-05 1.000000e-10 1.000000e-10 1.000000e-10 1.000000e-10 1.000000e-10 1.000000e-10 1.000000e-10 1.000000e-10 1.000000e-10 1.000000e-10 1.000000e-10 1.000000e-10 1.000000e-10 1.000000e-10 1.000000e-10 1.000000e-10 1.000000e-10 1.000000e-10 2.174859e-05 1.000000e-10 1.000000e-10 1.000000e-10 1.000000e-10 1.000000e-10 1.000000e-10 1.000000e-10 1.000000e-10 1.000000e-10 1.000000e-10 1.000000e-10 1.000000e-10 1.000000e-10 1.000000e-10 2.174859e-05 4.349717e-05 4.349717e-05 1.000000e-10 1.000000e-10 2.174859e-05 1.000000e-10 1.000000e-10 1.000000e-10 1.000000e-10 1.000000e-10 1.000000e-10 2.174859e-05 1.000000e-10 1.000000e-10 2.174859e-05 1.000000e-10 1.000000e-10 1.000000e-10 6.524576e-05 2.174859e-05 1.000000e-10 2.174859e-05 6.524576e-05 2.174859e-05 1.000000e-10 4.349717e-05 1.000000e-10 1.000000e-10 1.000000e-10 1.000000e-10 1.000000e-10 1.000000e-10 1.000000e-10 1.000000e-10 2.174859e-05 1.000000e-10 4.349717e-05
 1.000000e-10 1.000000e-10 2.174859e-05 3.044802e-04 2.174859e-04 5.654632e-04 4.567203e-04 4.349717e-04 1.043932e-03 1.174424e-03 4.349717e-05 6.742062e-04 1.957373e-03 3.262288e-04 1.000000e-10 1.000000e-10 2.392344e-04 2.348847e-03 9.134406e-04 2.501087e-03 3.197042e-03 2.087864e-03 6.589822e-03 5.959113e-03 2.392344e-04 2.718573e-03 8.481949e-03 1.370161e-03 1.739887e-04 2.174859e-05 4.393214e-03 2.227055e-02 1.083080e-02 2.598956e-02 3.486298e-02 2.170509e-02 5.730753e-02 5.524141e-02 4.958678e-03 2.940409e-02 7.616355e-02 1.898652e-02 4.349717e-05 1.000000e-10 1.283167e-03 8.003480e-03 4.501957e-03 1.054806e-02 1.396259e-02 8.438452e-03 2.533710e-02 2.398869e-02 2.392344e-03 1.267943e-02 3.268813e-02 8.764680e-03 1.087429e-04 2.174859e-05 3.436277e-03 2.127012e-02 1.089604e-02 2.394519e-02 3.238365e-02 1.935624e-02 5.291431e-02 5.145716e-02 4.349717e-03 2.725098e-02 6.983471e-02 1.768160e-02 1.000000e-10 1.000000e-10 2.174859e-04 1.348412e-03 4.784689e-04 1.435407e-03 2.218356e-03 1.261418e-03 3.719008e-03 3.936494e-03 1.087429e-04 1.652893e-03 5.393649e-03 1.152675e-03 2.174859e-05 1.000000e-10 6.307090e-04 3.610265e-03 1.478904e-03 3.979991e-03 5.437147e-03 3.044802e-03 8.090474e-03 8.329709e-03 5.437147e-04 4.045237e-03 1.228795e-02 3.545020e-03 1.000000e-10 1.000000e-10 5.437147e-04 2.305350e-03 9.569378e-04 2.000870e-03 2.174859e-03 1.783384e-03 4.414963e-03 3.436277e-03 1.957373e-04 2.174859e-03 5.980861e-03 1.739887e-03 1.000000e-10 1.000000e-10 1.000000e-10 1.000000e-10 1.000000e-10 1.000000e-10 1.000000e-10 1.000000e-10 1.000000e-10 1.000000e-10 1.000000e-10 1.000000e-10 1.000000e-10 2.174859e-05 1.000000e-10 1.000000e-10 1.000000e-10 1.000000e-10 1.000000e-10 1.000000e-10 1.000000e-10 1.000000e-10 1.000000e-10 1.000000e-10 1.000000e-10 1.000000e-10 1.000000e-10 2.174859e-05 1.000000e-10 1.000000e-10 1.000000e-10 1.000000e-10 1.000000e-10 1.000000e-10 1.000000e-10 1.000000e-10 1.000000e-10 1.000000e-10 1.000000e-10 1.000000e-10 2.174859e-05 1.000000e-10 1.000000e-10 1.000000e-10 1.000000e-10 2.174859e-05 1.000000e-10 2.174859e-05 1.000000e-10 1.000000e-10 6.524576e-05 4.349717e-05 1.000000e-10 1.000000e-10 2.174859e-05 1.000000e-10 1.000000e-10 1.000000e-10 1.000000e-10 1.000000e-10 2.174859e-05 2.174859e-05 1.000000e-10 6.524576e-05 8.699435e-05 6.524576e-05 1.000000e-10 2.174859e-05 4.349717e-05 1.000000e-10
 4.349717e-04 8.699435e-04 6.307090e-04 8.699435e-04 6.742062e-04 4.349717e-04 4.132231e-04 2.174859e-04 3.262288e-04 8.699435e-05 1.522401e-04 2.174859e-05 6.524576e-05 2.174859e-04 1.957373e-04 2.827316e-04 2.827316e-04 2.392344e-04 5.219661e-04 5.698130e-03 4.458460e-03 2.588082e-03 3.675511e-03 4.023488e-03 4.480209e-03 1.565898e-03 7.829491e-04 1.870378e-03 1.087429e-03 6.307090e-04 3.697260e-04 3.697260e-04 6.742062e-04 4.567203e-04 8.481949e-04 4.784689e-04 5.872118e-04 1.718138e-03 4.897782e-02 3.453676e-02 3.199217e-02 3.929970e-02 3.695085e-02 4.225750e-02 1.889952e-02 1.078730e-02 2.316224e-02 9.351892e-03 6.937799e-03 4.958678e-03 3.197042e-03 6.437582e-03 4.567203e-03 9.656372e-03 6.111353e-03 5.045672e-03 1.589822e-02 2.159635e-02 1.818182e-02 1.372336e-02 1.587647e-02 1.394084e-02 1.513702e-02 8.307960e-03 4.828186e-03 7.872988e-03 3.653763e-03 2.936059e-03 2.196607e-03 1.457155e-03 3.088299e-03 1.783384e-03 4.632449e-03 2.261853e-03 2.131361e-03 7.851240e-03 4.658547e-02 3.803828e-02 2.896912e-02 3.012179e-02 3.079600e-02 3.399304e-02 2.035668e-02 1.100478e-02 2.037843e-02 8.481949e-03 6.241844e-03 5.197912e-03 3.197042e-03 6.894302e-03 4.762940e-03 1.056981e-02 5.785124e-03 5.350152e-03 1.548499e-02 4.001740e-03 2.892562e-03 2.305350e-03 1.913876e-03 2.131361e-03 1.674641e-03 1.109178e-03 8.046977e-04 1.196172e-03 5.002175e-04 3.044802e-04 2.827316e-04 1.957373e-04 3.044802e-04 3.914746e-04 7.829491e-04 3.044802e-04 4.132231e-04 1.152675e-03 8.286211e-03 5.284906e-03 6.046107e-03 6.176599e-03 6.198347e-03 6.698565e-03 3.023054e-03 1.391910e-03 3.066551e-03 1.174424e-03 1.130926e-03 8.264463e-04 3.914746e-04 8.046977e-04 7.394519e-04 9.351892e-04 6.307090e-04 4.349717e-04 1.522401e-03 5.524141e-03 3.305785e-03 2.457590e-03 3.284037e-03 3.023054e-03 3.284037e-03 1.022184e-03 7.394519e-04 1.478904e-03 4.567203e-04 3.479774e-04 1.522401e-04 1.522401e-04 2.392344e-04 1.739887e-04 6.089604e-04 1.739887e-04 1.957373e-04 1.022184e-03 1.000000e-10 1.000000e-10 1.000000e-10 2.174859e-05 1.000000e-10 1.000000e-10 1.000000e-10 1.000000e-10 1.000000e-10 1.000000e-10 1.000000e-10 1.000000e-10 1.000000e-10 1.000000e-10 1.000000e-10 1.000000e-10 1.000000e-10 1.000000e-10 1.000000e-10 1.000000e-10 1.000000e-10 1.000000e-10 1.000000e-10 2.174859e-05 1.000000e-10 1.000000e-10 1.000000e-10 1.000000e-10 1.000000e-10 1.000000e-10 1.000000e-10 1.000000e-10 1.000000e-10 1.000000e-10 1.000000e-10 1.000000e-10 1.000000e-10 1.000000e-10 1.000000e-10 1.000000e-10 1.000000e-10 1.000000e-10 1.000000e-10 2.174859e-05 1.000000e-10 1.000000e-10 1.000000e-10 1.000000e-10 1.000000e-10 1.000000e-10 1.000000e-10 1.000000e-10 1.000000e-10 1.000000e-10 1.000000e-10 1.000000e-10 1.000000e-10 2.174859e-05 4.349717e-05 2.174859e-05 4.349717e-05 1.000000e-10 1.000000e-10 1.000000e-10 1.000000e-10 2.174859e-05 1.000000e-10 1.000000e-10 1.000000e-10 1.000000e-10 1.000000e-10 1.000000e-10 1.000000e-10 2.174859e-05 1.000000e-10 1.000000e-10 4.349717e-05 2.174859e-05 1.000000e-10 2.174859e-05 4.349717e-05 8.699435e-05 2.174859e-05 1.000000e-10 2.174859e-05 1.000000e-10 2.174859e-05 1.000000e-10 1.000000e-10 1.000000e-10 1.000000e-10 2.174859e-05 1.000000e-10 2.174859e-05 1.000000e-10
 2.174859e-05 1.000000e-10 1.000000e-10 1.000000e-10 2.609830e-04 4.132231e-04 1.087429e-04 5.437147e-04 2.609830e-04 3.262288e-04 9.134406e-04 1.413658e-03 1.522401e-04 8.046977e-04 1.587647e-03 4.132231e-04 1.739887e-04 1.000000e-10 1.000000e-10 2.174859e-05 1.022184e-03 2.783819e-03 1.283167e-03 2.109613e-03 2.305350e-03 1.826881e-03 5.219661e-03 6.067856e-03 7.177033e-04 3.566768e-03 7.459765e-03 2.087864e-03 2.370596e-03 2.174859e-05 2.174859e-05 2.174859e-05 9.612875e-03 2.683776e-02 1.296216e-02 2.366246e-02 2.494563e-02 1.992171e-02 4.554154e-02 5.202262e-02 8.155720e-03 3.471074e-02 7.614180e-02 2.535885e-02 8.699435e-04 1.000000e-10 1.000000e-10 6.524576e-05 3.979991e-03 1.141801e-02 4.654197e-03 9.873858e-03 1.050457e-02 8.351457e-03 1.996520e-02 2.214006e-02 2.849065e-03 1.446281e-02 3.212266e-02 1.137451e-02 2.044367e-03 4.349717e-05 4.349717e-05 6.524576e-05 8.329709e-03 2.329274e-02 1.089604e-02 2.216181e-02 2.333623e-02 1.785559e-02 4.319269e-02 4.826011e-02 7.198782e-03 3.227490e-02 7.216181e-02 2.374946e-02 1.522401e-04 1.000000e-10 1.000000e-10 1.000000e-10 5.437147e-04 1.761635e-03 5.219661e-04 1.196172e-03 1.087429e-03 1.283167e-03 3.001305e-03 3.958243e-03 4.132231e-04 2.305350e-03 5.284906e-03 1.413658e-03 4.132231e-04 1.000000e-10 1.000000e-10 6.524576e-05 2.305350e-03 4.545455e-03 2.327099e-03 3.632014e-03 4.045237e-03 2.870813e-03 6.437582e-03 6.916050e-03 1.500652e-03 5.241409e-03 9.373641e-03 5.371901e-03 4.784689e-04 1.000000e-10 1.000000e-10 4.349717e-05 1.391910e-03 2.457590e-03 8.699435e-04 1.935624e-03 1.826881e-03 1.587647e-03 3.371031e-03 2.827316e-03 5.872118e-04 2.414093e-03 4.567203e-03 3.349282e-03 1.000000e-10 1.000000e-10 1.000000e-10 1.000000e-10 1.000000e-10 1.000000e-10 1.000000e-10 1.000000e-10 2.174859e-05 1.000000e-10 1.000000e-10 1.000000e-10 1.000000e-10 1.000000e-10 1.000000e-10 1.000000e-10 1.000000e-10 1.000000e-10 1.000000e-10 1.000000e-10 1.000000e-10 1.000000e-10 1.000000e-10 1.000000e-10 1.000000e-10 1.000000e-10 1.000000e-10 1.000000e-10 2.174859e-05 1.000000e-10 1.000000e-10 1.000000e-10 1.000000e-10 1.000000e-10 1.000000e-10 1.000000e-10 1.000000e-10 1.000000e-10 1.000000e-10 1.000000e-10 1.000000e-10 1.000000e-10 1.000000e-10 1.000000e-10 1.000000e-10 1.000000e-10 1.000000e-10 2.174859e-05 1.000000e-10 1.000000e-10 1.000000e-10 1.000000e-10 2.174859e-05 1.000000e-10 1.000000e-10 1.000000e-10 4.349717e-05 2.174859e-05 1.000000e-10 4.349717e-05 2.174859e-05 1.000000e-10 1.000000e-10 2.174859e-05 1.000000e-10 1.000000e-10 1.000000e-10 1.000000e-10 2.174859e-05 1.000000e-10 2.174859e-05 1.000000e-10 2.174859e-05 1.000000e-10 1.304915e-04 1.304915e-04 1.000000e-10 1.000000e-10 1.000000e-10 1.000000e-10
 6.307090e-04 3.914746e-04 3.262288e-04 4.784689e-04 5.654632e-04 5.002175e-04 1.739887e-04 1.522401e-04 3.262288e-04 1.522401e-04 1.522401e-04 1.522401e-04 2.827316e-04 4.132231e-04 5.872118e-04 1.304915e-04 5.437147e-04 7.829491e-04 3.697260e-04 8.046977e-03 1.805133e-03 1.522401e-03 1.718138e-03 1.718138e-03 1.761635e-03 9.351892e-04 7.829491e-04 1.217921e-03 1.022184e-03 8.916920e-04 8.264463e-04 7.829491e-04 2.979556e-03 2.370596e-03 1.043932e-03 2.370596e-03 2.783819e-03 1.478904e-03 7.855589e-02 1.424532e-02 1.552849e-02 1.729013e-02 1.646368e-02 1.783384e-02 1.431057e-02 8.090474e-03 1.315789e-02 1.304915e-02 7.416268e-03 9.286646e-03 7.612005e-03 2.546759e-02 2.414093e-02 1.274467e-02 1.972597e-02 2.137886e-02 1.807308e-02 3.157895e-02 6.763810e-03 6.568073e-03 6.916050e-03 6.676816e-03 6.589822e-03 5.089169e-03 3.588517e-03 4.675946e-03 6.220096e-03 3.284037e-03 4.523706e-03 4.045237e-03 1.011309e-02 1.015659e-02 7.525011e-03 7.568508e-03 9.895607e-03 8.046977e-03 7.090039e-02 1.481079e-02 1.407134e-02 1.313615e-02 1.437582e-02 1.346237e-02 1.320139e-02 7.546759e-03 1.065681e-02 1.202697e-02 8.068726e-03 8.046977e-03 8.220966e-03 2.561983e-02 2.411918e-02 1.583297e-02 1.646368e-02 2.090039e-02 1.687690e-02 5.502392e-03 8.916920e-04 1.000435e-03 7.177033e-04 1.043932e-03 8.264463e-04 7.177033e-04 4.132231e-04 4.567203e-04 7.177033e-04 3.914746e-04 2.609830e-04 3.914746e-04 2.087864e-03 1.652893e-03 1.000435e-03 1.609395e-03 1.826881e-03 1.109178e-03 1.357112e-02 2.522836e-03 2.957808e-03 3.175294e-03 3.719008e-03 3.545020e-03 2.762070e-03 1.196172e-03 2.283602e-03 1.739887e-03 9.569378e-04 1.109178e-03 1.261418e-03 2.087864e-03 2.870813e-03 1.761635e-03 2.087864e-03 2.522836e-03 1.674641e-03 6.850805e-03 1.805133e-03 2.109613e-03 1.935624e-03 1.913876e-03 2.261853e-03 1.000435e-03 7.177033e-04 1.413658e-03 5.872118e-04 5.872118e-04 4.349717e-04 3.044802e-04 9.786864e-04 7.177033e-04 8.481949e-04 1.065681e-03 7.829491e-04 9.134406e-04 2.174859e-05 1.000000e-10 1.000000e-10 1.000000e-10 1.000000e-10 1.000000e-10 1.000000e-10 1.000000e-10 1.000000e-10 1.000000e-10 1.000000e-10 1.000000e-10 1.000000e-10 1.000000e-10 1.000000e-10 1.000000e-10 1.000000e-10 1.000000e-10 1.000000e-10 1.000000e-10 1.000000e-10 2.174859e-05 1.000000e-10 1.000000e-10 1.000000e-10 1.000000e-10 1.000000e-10 1.000000e-10 1.000000e-10 1.000000e-10 1.000000e-10 1.000000e-10 1.000000e-10 1.000000e-10 1.000000e-10 1.000000e-10 1.000000e-10 1.000000e-10 2.174859e-05 1.000000e-10 1.000000e-10 1.000000e-10 1.000000e-10 1.000000e-10 1.000000e-10 1.000000e-10 1.000000e-10 1.000000e-10 1.000000e-10 1.000000e-10 1.000000e-10 1.000000e-10 1.000000e-10 1.000000e-10 1.000000e-10 1.000000e-10 1.000000e-10 6.524576e-05 2.174859e-05 1.000000e-10 1.000000e-10 1.000000e-10 2.174859e-05 2.174859e-05 1.000000e-10 1.000000e-10 1.000000e-10 1.000000e-10 1.000000e-10 1.000000e-10 1.000000e-10 1.000000e-10 1.000000e-10 1.000000e-10 4.349717e-05 1.000000e-10 6.524576e-05 2.174859e-05 1.000000e-10 1.000000e-10 1.000000e-10 2.174859e-05 1.000000e-10 1.000000e-10 2.174859e-05 1.000000e-10 1.000000e-10 1.000000e-10 1.000000e-10 1.000000e-10 1.000000e-10 2.174859e-05 6.524576e-05 4.349717e-05 6.524576e-05
 2.588082e-03 1.000000e-10 1.000000e-10 1.000000e-10 1.739887e-04 8.916920e-04 1.957373e-04 3.914746e-04 3.697260e-04 2.827316e-04 4.132231e-04 2.392344e-04 1.739887e-04 2.174859e-04 5.002175e-04 7.829491e-04 2.174859e-04 1.000000e-10 1.000000e-10 1.000000e-10 6.089604e-04 2.522836e-03 7.829491e-04 1.196172e-03 1.761635e-03 8.046977e-04 6.067856e-03 5.828621e-03 4.132231e-04 3.675511e-03 9.438886e-03 3.327534e-03 2.740322e-03 2.174859e-05 1.000000e-10 4.349717e-05 7.872988e-03 2.433667e-02 8.525446e-03 1.607221e-02 1.885602e-02 1.230970e-02 6.707264e-02 7.494563e-02 6.198347e-03 3.227490e-02 6.507177e-02 2.596781e-02 2.022619e-03 1.000000e-10 2.174859e-05 1.000000e-10 3.979991e-03 1.030883e-02 3.218791e-03 6.589822e-03 7.916485e-03 4.567203e-03 2.322749e-02 3.096999e-02 1.500652e-03 1.524576e-02 3.373206e-02 9.330144e-03 3.545020e-03 2.174859e-05 1.000000e-10 1.000000e-10 1.011309e-02 2.579382e-02 7.285776e-03 1.465855e-02 1.692040e-02 1.274467e-02 5.754676e-02 7.227055e-02 4.023488e-03 2.468465e-02 6.180948e-02 2.348847e-02 3.697260e-04 1.000000e-10 1.000000e-10 1.000000e-10 7.612005e-04 2.327099e-03 4.349717e-04 1.348412e-03 1.087429e-03 7.177033e-04 4.262723e-03 5.393649e-03 1.522401e-04 1.283167e-03 3.349282e-03 1.435407e-03 8.699435e-05 1.000000e-10 1.000000e-10 1.000000e-10 2.174859e-04 1.718138e-03 3.914746e-04 1.370161e-03 2.066116e-03 1.196172e-03 1.324489e-02 1.520226e-02 3.044802e-04 5.828621e-03 1.246194e-02 9.569378e-04 1.000000e-10 1.000000e-10 1.000000e-10 1.000000e-10 1.000000e-10 3.262288e-04 1.087429e-04 3.914746e-04 7.177033e-04 1.522401e-04 6.415833e-03 9.438886e-03 8.699435e-05 2.957808e-03 7.024793e-03 8.699435e-05 1.000000e-10 1.000000e-10 1.000000e-10 1.000000e-10 1.000000e-10 1.000000e-10 1.000000e-10 1.000000e-10 1.000000e-10 1.000000e-10 1.000000e-10 1.000000e-10 1.000000e-10 1.000000e-10 2.174859e-05 1.000000e-10 1.000000e-10 1.000000e-10 1.000000e-10 1.000000e-10 1.000000e-10 1.000000e-10 1.000000e-10 1.000000e-10 1.000000e-10 1.000000e-10 1.000000e-10 2.174859e-05 1.000000e-10 1.000000e-10 1.000000e-10 1.000000e-10 1.000000e-10 1.000000e-10 1.000000e-10 1.000000e-10 1.000000e-10 1.000000e-10 1.000000e-10 1.000000e-10 1.000000e-10 1.000000e-10 1.000000e-10 2.174859e-05 1.000000e-10 1.000000e-10 1.000000e-10 1.000000e-10 1.000000e-10 1.000000e-10 1.000000e-10 1.000000e-10 1.000000e-10 1.000000e-10 1.000000e-10 1.000000e-10 1.000000e-10 1.000000e-10 1.000000e-10 1.000000e-10 1.000000e-10 4.349717e-05 1.304915e-04 1.000000e-10 1.000000e-10 1.000000e-10 1.000000e-10 1.000000e-10 1.000000e-10 1.000000e-10 1.000000e-10 1.000000e-10 1.000000e-10 1.000000e-10 1.000000e-10 1.000000e-10 1.000000e-10 1.304915e-04 1.957373e-04 1.000000e-10
 1.000000e-10 6.524576e-04 3.740757e-03 1.761635e-03 4.414963e-03 5.154415e-03 4.371466e-03 1.683341e-02 2.237930e-02 1.196172e-03 1.311440e-02 3.960418e-02 2.631579e-03 1.000000e-10 6.524576e-05 5.219661e-04 3.697260e-04 1.152675e-03 1.087429e-03 6.307090e-04 5.023923e-03 7.177033e-03 2.174859e-04 4.066986e-03 1.539800e-02 5.872118e-04 1.000000e-10 1.000000e-10 1.957373e-04 4.349717e-05 1.522401e-04 2.392344e-04 1.957373e-04 1.826881e-03 2.435842e-03 2.174859e-05 1.239669e-03 7.068291e-03 1.304915e-04 1.000000e-10 1.000000e-10 2.827316e-04 6.524576e-05 3.914746e-04 4.784689e-04 2.827316e-04 2.936059e-03 4.501957e-03 2.174859e-05 2.283602e-03 9.895607e-03 1.522401e-04 1.000000e-10 2.174859e-04 8.481949e-04 3.914746e-04 1.261418e-03 2.218356e-03 9.134406e-04 6.437582e-03 9.417138e-03 1.957373e-04 4.893432e-03 1.872553e-02 6.959548e-04 1.000000e-10 1.522401e-04 6.959548e-04 4.349717e-04 1.283167e-03 1.718138e-03 1.326664e-03 4.893432e-03 7.481514e-03 2.392344e-04 4.393214e-03 1.602871e-02 6.307090e-04 1.000000e-10 1.304915e-04 1.087429e-03 5.219661e-04 1.043932e-03 1.935624e-03 1.174424e-03 5.393649e-03 7.481514e-03 3.044802e-04 4.610700e-03 1.307090e-02 4.784689e-04 1.000000e-10 4.349717e-04 2.044367e-03 1.326664e-03 2.892562e-03 4.153980e-03 2.240104e-03 1.017834e-02 1.378860e-02 8.046977e-04 9.395389e-03 2.342323e-02 1.761635e-03 1.000000e-10 3.914746e-04 1.609395e-03 1.109178e-03 1.870378e-03 2.936059e-03 1.935624e-03 7.024793e-03 9.438886e-03 6.307090e-04 6.481079e-03 1.659417e-02 1.391910e-03 2.174859e-05 2.827316e-04 9.351892e-04 6.307090e-04 1.587647e-03 2.457590e-03 1.196172e-03 6.372336e-03 8.177468e-03 4.349717e-04 4.719443e-03 1.254893e-02 8.046977e-04 1.000000e-10 1.087429e-04 7.829491e-04 5.219661e-04 1.065681e-03 1.826881e-03 1.065681e-03 5.393649e-03 7.003045e-03 2.174859e-04 3.675511e-03 1.100478e-02 8.916920e-04 1.000000e-10 6.524576e-05 6.307090e-04 4.567203e-04 7.612005e-04 1.500652e-03 5.872118e-04 3.892997e-03 5.567638e-03 1.957373e-04 3.218791e-03 7.981731e-03 6.089604e-04 1.000000e-10 1.304915e-04 9.134406e-04 8.264463e-04 1.435407e-03 1.565898e-03 9.134406e-04 5.915615e-03 7.024793e-03 4.349717e-04 4.806438e-03 1.252719e-02 6.742062e-04 1.000000e-10 1.957373e-04 1.631144e-03 1.239669e-03 2.240104e-03 3.262288e-03 1.500652e-03 6.546324e-03 8.177468e-03 8.916920e-04 8.068726e-03 1.894302e-02 1.043932e-03 4.349717e-05 4.132231e-04 2.740322e-03 2.087864e-03 4.349717e-03 6.263593e-03 3.088299e-03 1.176599e-02 1.496303e-02 1.261418e-03 1.489778e-02 3.279687e-02 2.196607e-03 1.000000e-10 2.392344e-04 9.134406e-04 9.351892e-04 1.435407e-03 2.087864e-03 1.348412e-03 7.024793e-03 9.156155e-03 3.697260e-04 4.980426e-03 1.200522e-02 1.152675e-03 1.304915e-04 6.524576e-04 2.501087e-03 1.391910e-03 3.371031e-03 4.849935e-03 2.870813e-03 1.522401e-02 1.963897e-02 1.239669e-03 7.807742e-03 1.909526e-02 1.826881e-03 6.524576e-05 6.742062e-04 2.653328e-03 2.174859e-03 4.219226e-03 5.741627e-03 4.001740e-03 1.776860e-02 2.372771e-02 9.351892e-04 1.006960e-02 2.116137e-02 2.327099e-03 6.524576e-05 3.044802e-04 1.370161e-03 1.022184e-03 1.826881e-03 2.696825e-03 1.783384e-03 7.198782e-03 9.286646e-03 3.262288e-04 6.176599e-03 1.563723e-02 1.022184e-03
 1.589822e-02 1.217921e-02 1.170074e-02 1.291866e-02 1.220096e-02 1.491953e-02 6.089604e-03 3.914746e-03 6.524576e-03 2.305350e-03 2.588082e-03 1.652893e-03 9.134406e-04 2.392344e-03 1.022184e-03 2.827316e-03 1.283167e-03 9.134406e-04 3.066551e-03 2.414093e-03 5.132666e-03 3.936494e-03 5.306655e-03 5.437147e-03 5.306655e-03 1.587647e-03 1.196172e-03 2.022619e-03 3.262288e-04 4.132231e-04 4.132231e-04 1.522401e-04 4.784689e-04 1.957373e-04 6.307090e-04 3.044802e-04 3.479774e-04 6.307090e-04 8.046977e-04 1.761635e-03 1.413658e-03 1.674641e-03 2.435842e-03 2.000870e-03 7.394519e-04 3.044802e-04 7.612005e-04 1.739887e-04 1.957373e-04 1.739887e-04 4.349717e-05 1.304915e-04 1.000000e-10 2.609830e-04 2.392344e-04 8.699435e-05 3.262288e-04 1.435407e-03 2.414093e-03 2.348847e-03 2.936059e-03 3.458025e-03 3.284037e-03 9.569378e-04 6.524576e-04 1.239669e-03 2.392344e-04 3.044802e-04 2.174859e-04 1.304915e-04 3.044802e-04 1.522401e-04 3.044802e-04 1.522401e-04 1.522401e-04 5.437147e-04 3.023054e-03 5.371901e-03 4.936929e-03 6.785559e-03 7.307525e-03 7.655502e-03 2.109613e-03 1.283167e-03 2.631579e-03 5.219661e-04 8.264463e-04 4.349717e-04 1.957373e-04 5.654632e-04 1.957373e-04 6.742062e-04 2.827316e-04 4.567203e-04 8.481949e-04 2.762070e-03 4.806438e-03 5.197912e-03 5.154415e-03 5.176164e-03 5.763375e-03 2.087864e-03 1.217921e-03 2.283602e-03 5.654632e-04 5.219661e-04 3.697260e-04 1.957373e-04 4.567203e-04 2.609830e-04 5.872118e-04 1.957373e-04 3.479774e-04 1.283167e-03 2.479339e-03 5.415398e-03 4.023488e-03 4.915181e-03 5.589387e-03 5.698130e-03 1.652893e-03 9.786864e-04 2.109613e-03 3.914746e-04 4.132231e-04 3.262288e-04 1.739887e-04 3.914746e-04 1.304915e-04 7.829491e-04 3.044802e-04 3.697260e-04 1.000435e-03 5.154415e-03 8.829926e-03 7.916485e-03 1.050457e-02 9.786864e-03 1.087429e-02 3.458025e-03 2.174859e-03 4.893432e-03 6.307090e-04 1.065681e-03 8.699435e-04 3.914746e-04 1.130926e-03 3.697260e-04 1.196172e-03 8.481949e-04 5.437147e-04 1.718138e-03 5.089169e-03 6.894302e-03 5.263158e-03 7.351022e-03 6.872553e-03 7.111788e-03 2.718573e-03 1.435407e-03 2.588082e-03 5.654632e-04 7.177033e-04 7.394519e-04 1.522401e-04 6.524576e-04 3.044802e-04 8.481949e-04 3.914746e-04 3.044802e-04 1.370161e-03 3.392779e-03 4.915181e-03 3.892997e-03 6.154850e-03 5.676381e-03 6.263593e-03 1.913876e-03 1.109178e-03 2.305350e-03 4.567203e-04 5.002175e-04 4.567203e-04 2.174859e-04 4.567203e-04 1.304915e-04 6.959548e-04 3.262288e-04 3.697260e-04 7.829491e-04 2.457590e-03 4.784689e-03 3.849500e-03 4.784689e-03 4.175729e-03 4.980426e-03 1.739887e-03 1.196172e-03 1.892127e-03 2.827316e-04 5.654632e-04 4.567203e-04 1.304915e-04 4.784689e-04 1.304915e-04 5.002175e-04 2.609830e-04 1.522401e-04 7.177033e-04 1.979121e-03 3.806003e-03 2.783819e-03 3.675511e-03 2.870813e-03 3.653763e-03 1.130926e-03 6.307090e-04 1.826881e-03 2.609830e-04 4.784689e-04 1.957373e-04 8.699435e-05 3.044802e-04 1.739887e-04 5.437147e-04 1.957373e-04 1.087429e-04 6.742062e-04 3.044802e-03 4.915181e-03 4.132231e-03 5.089169e-03 5.437147e-03 5.719878e-03 1.718138e-03 8.916920e-04 2.196607e-03 3.914746e-04 4.132231e-04 2.392344e-04 1.522401e-04 3.044802e-04 1.522401e-04 6.524576e-04 3.697260e-04 1.739887e-04 1.043932e-03 4.327969e-03 6.916050e-03 5.589387e-03 7.633754e-03 5.893867e-03 8.242714e-03 2.566333e-03 1.957373e-03 3.153545e-03 9.134406e-04 8.481949e-04 6.089604e-04 3.479774e-04 1.022184e-03 4.132231e-04 8.264463e-04 5.219661e-04 4.349717e-04 1.304915e-03 6.916050e-03 1.352762e-02 1.061331e-02 1.311440e-02 1.178773e-02 1.335363e-02 4.980426e-03 3.545020e-03 5.045672e-03 1.478904e-03 1.631144e-03 8.699435e-04 5.219661e-04 1.783384e-03 7.394519e-04 1.913876e-03 1.130926e-03 8.916920e-04 2.631579e-03 3.327534e-03 6.133101e-03 4.980426e-03 5.806873e-03 5.045672e-03 5.719878e-03 2.414093e-03 1.217921e-03 2.392344e-03 5.872118e-04 6.089604e-04 3.697260e-04 2.174859e-04 4.784689e-04 1.522401e-04 1.043932e-03 1.957373e-04 1.739887e-04 7.612005e-04 5.893867e-03 1.150500e-02 9.003915e-03 1.087429e-02 9.591127e-03 1.211396e-02 4.219226e-03 2.348847e-03 4.371466e-03 1.261418e-03 1.283167e-03 7.829491e-04 5.654632e-04 9.569378e-04 3.914746e-04 1.391910e-03 8.264463e-04 8.481949e-04 2.044367e-03 6.850805e-03 1.357112e-02 9.351892e-03 1.202697e-02 1.270117e-02 1.483254e-02 4.306220e-03 3.153545e-03 5.480644e-03 1.348412e-03 1.805133e-03 8.481949e-04 5.654632e-04 1.457155e-03 6.959548e-04 1.826881e-03 8.916920e-04 1.043932e-03 2.653328e-03 4.066986e-03 7.351022e-03 4.828186e-03 6.220096e-03 5.828621e-03 7.459765e-03 2.631579e-03 1.348412e-03 2.653328e-03 7.829491e-04 4.349717e-04 4.567203e-04 3.914746e-04 4.784689e-04 3.044802e-04 1.022184e-03 4.567203e-04 4.784689e-04 1.413658e-03
 1.000000e-10 1.000000e-10 1.000000e-10 1.783384e-03 5.393649e-03 3.131796e-03 6.894302e-03 8.351457e-03 6.089604e-03 1.859504e-02 2.244454e-02 1.261418e-03 1.030883e-02 2.542410e-02 6.176599e-03 1.000000e-10 1.000000e-10 1.000000e-10 6.742062e-04 2.174859e-03 7.829491e-04 2.261853e-03 2.305350e-03 1.674641e-03 7.046542e-03 6.241844e-03 3.697260e-04 2.392344e-03 8.133971e-03 2.240104e-03 1.000000e-10 1.000000e-10 1.000000e-10 8.699435e-05 9.134406e-04 2.827316e-04 5.872118e-04 1.283167e-03 5.872118e-04 2.435842e-03 2.870813e-03 4.349717e-05 8.916920e-04 2.849065e-03 7.177033e-04 1.000000e-10 1.000000e-10 1.000000e-10 1.304915e-04 1.022184e-03 5.654632e-04 1.109178e-03 1.696390e-03 9.786864e-04 3.719008e-03 3.914746e-03 1.304915e-04 1.870378e-03 4.610700e-03 1.544150e-03 1.000000e-10 1.000000e-10 1.000000e-10 3.914746e-04 2.109613e-03 9.786864e-04 2.783819e-03 3.697260e-03 2.479339e-03 8.938669e-03 8.394954e-03 5.654632e-04 3.284037e-03 9.634624e-03 2.957808e-03 1.000000e-10 1.000000e-10 1.000000e-10 6.089604e-04 1.826881e-03 1.196172e-03 2.892562e-03 2.414093e-03 2.022619e-03 6.981296e-03 7.785994e-03 2.827316e-04 2.479339e-03 9.221401e-03 1.565898e-03 1.522401e-04 1.000000e-10 1.000000e-10 7.177033e-04 2.653328e-03 1.065681e-03 2.370596e-03 2.957808e-03 2.000870e-03 5.937364e-03 7.285776e-03 3.262288e-04 1.979121e-03 7.525011e-03 2.261853e-03 4.349717e-05 1.000000e-10 1.000000e-10 1.087429e-03 3.262288e-03 1.609395e-03 4.066986e-03 4.262723e-03 3.392779e-03 1.091779e-02 1.478904e-02 8.264463e-04 5.089169e-03 1.720313e-02 5.893867e-03 6.524576e-05 1.000000e-10 2.174859e-05 8.264463e-04 1.674641e-03 1.348412e-03 2.196607e-03 3.088299e-03 3.044802e-03 8.242714e-03 1.072205e-02 5.002175e-04 3.719008e-03 1.287516e-02 3.088299e-03 4.349717e-05 1.000000e-10 1.000000e-10 6.089604e-04 2.588082e-03 9.786864e-04 2.131361e-03 2.414093e-03 1.304915e-03 5.980861e-03 7.155285e-03 4.784689e-04 3.131796e-03 1.033058e-02 3.023054e-03 8.699435e-05 1.000000e-10 1.000000e-10 6.742062e-04 1.587647e-03 6.307090e-04 1.674641e-03 1.696390e-03 1.718138e-03 4.762940e-03 6.459330e-03 2.174859e-04 2.370596e-03 8.786429e-03 2.892562e-03 6.524576e-05 2.174859e-05 1.000000e-10 8.916920e-04 1.739887e-03 4.567203e-04 1.261418e-03 1.413658e-03 1.000435e-03 3.979991e-03 4.414963e-03 2.174859e-04 1.696390e-03 6.111353e-03 2.196607e-03 2.174859e-05 1.000000e-10 1.000000e-10 9.134406e-04 2.414093e-03 8.699435e-04 2.327099e-03 2.066116e-03 2.153110e-03 6.133101e-03 7.177033e-03 6.524576e-04 1.848630e-03 8.329709e-03 2.261853e-03 1.522401e-04 1.000000e-10 1.000000e-10 1.522401e-03 3.436277e-03 1.522401e-03 2.414093e-03 2.348847e-03 2.740322e-03 1.124402e-02 1.465855e-02 4.349717e-04 1.457155e-03 6.698565e-03 5.110918e-03 3.262288e-04 1.000000e-10 1.000000e-10 3.523271e-03 9.547629e-03 2.609830e-03 5.589387e-03 5.415398e-03 5.284906e-03 1.813832e-02 2.509787e-02 9.786864e-04 2.240104e-03 9.656372e-03 8.503697e-03 8.699435e-05 1.000000e-10 1.000000e-10 1.196172e-03 3.001305e-03 1.217921e-03 2.544585e-03 2.392344e-03 2.414093e-03 4.697695e-03 6.394084e-03 1.957373e-04 2.718573e-03 1.189648e-02 2.892562e-03 4.567203e-04 1.000000e-10 1.000000e-10 3.305785e-03 6.328839e-03 2.348847e-03 5.524141e-03 5.719878e-03 3.284037e-03 5.306655e-03 6.763810e-03 1.065681e-03 7.155285e-03 2.625054e-02 7.090039e-03 4.132231e-04 2.174859e-05 1.000000e-10 3.610265e-03 8.199217e-03 3.218791e-03 6.459330e-03 5.806873e-03 5.132666e-03 6.850805e-03 6.263593e-03 1.870378e-03 1.067856e-02 2.770770e-02 9.330144e-03 8.699435e-05 1.000000e-10 1.000000e-10 8.699435e-04 2.783819e-03 1.000435e-03 2.827316e-03 2.696825e-03 1.957373e-03 8.373206e-03 1.052632e-02 4.567203e-04 3.110048e-03 1.126577e-02 2.783819e-03
 4.001740e-03 3.545020e-03 1.174424e-03 2.718573e-03 4.697695e-03 4.262723e-03 6.959548e-03 7.090039e-03 6.350587e-03 6.676816e-03 5.828621e-03 5.132666e-03 6.372336e-03 7.285776e-03 9.743367e-03 5.611135e-03 1.015659e-02 1.148325e-02 5.371901e-03 2.022619e-03 1.239669e-03 5.002175e-04 8.916920e-04 1.761635e-03 1.413658e-03 1.935624e-03 2.718573e-03 1.826881e-03 1.826881e-03 1.696390e-03 1.565898e-03 1.783384e-03 1.718138e-03 2.479339e-03 1.609395e-03 3.240539e-03 3.958243e-03 1.522401e-03 6.307090e-04 6.959548e-04 3.262288e-04 3.262288e-04 7.394519e-04 6.307090e-04 8.699435e-04 8.264463e-04 5.872118e-04 6.089604e-04 7.177033e-04 3.914746e-04 4.567203e-04 6.959548e-04 9.134406e-04 6.524576e-04 1.087429e-03 1.304915e-03 8.046977e-04 9.134406e-04 1.087429e-03 3.697260e-04 6.307090e-04 1.130926e-03 9.786864e-04 6.742062e-04 1.283167e-03 1.152675e-03 9.786864e-04 1.043932e-03 7.394519e-04 1.043932e-03 1.130926e-03 1.674641e-03 8.046977e-04 1.935624e-03 2.066116e-03 1.239669e-03 2.762070e-03 1.783384e-03 4.567203e-04 8.481949e-04 2.240104e-03 2.131361e-03 2.566333e-03 2.892562e-03 2.283602e-03 2.087864e-03 2.196607e-03 1.522401e-03 2.022619e-03 2.566333e-03 3.806003e-03 2.522836e-03 4.088734e-03 4.610700e-03 2.240104e-03 2.218356e-03 1.522401e-03 3.697260e-04 6.524576e-04 1.609395e-03 1.326664e-03 1.783384e-03 2.936059e-03 2.218356e-03 2.000870e-03 2.131361e-03 2.196607e-03 1.913876e-03 2.022619e-03 2.805568e-03 1.761635e-03 3.284037e-03 4.262723e-03 1.979121e-03 2.087864e-03 7.394519e-04 1.522401e-04 4.567203e-04 1.174424e-03 1.174424e-03 1.718138e-03 2.979556e-03 2.435842e-03 1.935624e-03 2.087864e-03 1.565898e-03 1.805133e-03 2.044367e-03 2.979556e-03 1.870378e-03 3.218791e-03 4.393214e-03 2.261853e-03 3.197042e-03 1.935624e-03 4.349717e-04 7.394519e-04 1.979121e-03 2.588082e-03 3.523271e-03 5.698130e-03 3.936494e-03 4.458460e-03 4.153980e-03 3.327534e-03 3.892997e-03 3.914746e-03 5.937364e-03 3.936494e-03 6.807308e-03 7.916485e-03 3.675511e-03 2.261853e-03 1.065681e-03 1.957373e-04 4.784689e-04 1.457155e-03 1.348412e-03 2.566333e-03 3.914746e-03 2.957808e-03 3.153545e-03 2.914311e-03 2.066116e-03 3.479774e-03 3.175294e-03 4.349717e-03 3.392779e-03 4.697695e-03 4.980426e-03 2.783819e-03 1.826881e-03 1.000435e-03 3.479774e-04 3.262288e-04 1.152675e-03 1.261418e-03 1.696390e-03 2.457590e-03 2.435842e-03 2.153110e-03 2.501087e-03 1.565898e-03 2.327099e-03 2.370596e-03 3.545020e-03 2.675076e-03 3.979991e-03 4.153980e-03 2.218356e-03 1.348412e-03 5.872118e-04 1.522401e-04 3.697260e-04 1.087429e-03 1.261418e-03 1.892127e-03 2.087864e-03 1.913876e-03 1.979121e-03 1.739887e-03 1.478904e-03 1.848630e-03 1.957373e-03 3.218791e-03 1.870378e-03 2.914311e-03 3.740757e-03 1.892127e-03 8.916920e-04 6.307090e-04 2.174859e-04 1.739887e-04 6.524576e-04 6.307090e-04 9.786864e-04 1.652893e-03 1.935624e-03 1.457155e-03 1.500652e-03 1.152675e-03 1.587647e-03 1.652893e-03 2.501087e-03 1.370161e-03 2.196607e-03 2.348847e-03 1.805133e-03 1.826881e-03 8.046977e-04 1.739887e-04 4.784689e-04 8.046977e-04 1.239669e-03 2.174859e-03 3.001305e-03 2.305350e-03 2.218356e-03 1.957373e-03 1.609395e-03 1.674641e-03 2.000870e-03 2.675076e-03 1.892127e-03 4.066986e-03 4.001740e-03 2.044367e-03 1.674641e-03 1.087429e-03 3.262288e-04 5.437147e-04 1.565898e-03 1.848630e-03 2.696825e-03 3.501522e-03 3.892997e-03 3.392779e-03 3.175294e-03 2.588082e-03 2.544585e-03 2.609830e-03 3.806003e-03 3.001305e-03 5.306655e-03 6.611570e-03 3.153545e-03 4.219226e-03 2.609830e-03 7.829491e-04 1.065681e-03 2.827316e-03 2.936059e-03 4.806438e-03 6.916050e-03 6.372336e-03 5.328404e-03 6.089604e-03 4.523706e-03 5.415398e-03 4.915181e-03 6.133101e-03 5.872118e-03 9.264898e-03 1.063506e-02 5.785124e-03 1.739887e-03 8.916920e-04 2.827316e-04 6.089604e-04 1.783384e-03 9.786864e-04 2.000870e-03 3.262288e-03 3.110048e-03 2.479339e-03 2.087864e-03 2.066116e-03 2.044367e-03 2.174859e-03 3.979991e-03 1.718138e-03 3.632014e-03 4.175729e-03 2.457590e-03 3.523271e-03 2.348847e-03 6.524576e-04 1.370161e-03 2.979556e-03 2.653328e-03 3.892997e-03 5.719878e-03 6.111353e-03 5.023923e-03 4.153980e-03 3.632014e-03 4.741192e-03 4.806438e-03 7.111788e-03 3.827751e-03 6.328839e-03 6.568073e-03 4.545455e-03 4.806438e-03 2.087864e-03 6.524576e-04 1.304915e-03 3.044802e-03 3.088299e-03 4.741192e-03 8.416703e-03 6.698565e-03 6.002610e-03 5.437147e-03 4.523706e-03 5.959113e-03 6.285341e-03 8.155720e-03 4.741192e-03 6.133101e-03 7.046542e-03 5.676381e-03 1.957373e-03 1.087429e-03 2.827316e-04 5.219661e-04 1.739887e-03 1.522401e-03 2.370596e-03 4.023488e-03 2.957808e-03 2.979556e-03 2.348847e-03 2.109613e-03 2.609830e-03 3.110048e-03 4.762940e-03 2.261853e-03 4.219226e-03 4.893432e-03 2.675076e-03
 1.304915e-03 7.351022e-03 3.566768e-02 2.022619e-02 3.779904e-02 5.632884e-03 5.415398e-03 2.457590e-03 1.000000e-10 1.000000e-10 1.000000e-10 2.457590e-03 2.501087e-03 8.916920e-03 7.307525e-03 1.120052e-02 1.913876e-03 1.261418e-03 7.394519e-04 1.000000e-10 1.000000e-10 1.000000e-10 1.043932e-03 6.089604e-04 3.414528e-03 2.718573e-03 3.849500e-03 7.829491e-04 7.829491e-04 3.262288e-04 2.174859e-05 1.000000e-10 1.000000e-10 1.130926e-03 1.544150e-03 6.481079e-03 3.523271e-03 5.785124e-03 8.264463e-04 1.370161e-03 6.089604e-04 1.000000e-10 2.174859e-05 1.000000e-10 3.023054e-03 3.414528e-03 1.298391e-02 7.111788e-03 1.309265e-02 1.848630e-03 3.371031e-03 1.326664e-03 1.000000e-10 4.349717e-05 1.000000e-10 1.892127e-03 1.848630e-03 1.148325e-02 6.546324e-03 1.263593e-02 1.652893e-03 2.392344e-03 7.829491e-04 1.000000e-10 4.349717e-05 1.000000e-10 2.827316e-03 1.500652e-03 1.006960e-02 6.459330e-03 1.111353e-02 2.305350e-03 2.174859e-03 7.829491e-04 1.000000e-10 1.000000e-10 1.000000e-10 4.480209e-03 5.263158e-03 2.083515e-02 1.124402e-02 2.033493e-02 3.523271e-03 4.936929e-03 1.761635e-03 2.174859e-05 4.349717e-05 1.000000e-10 2.261853e-03 3.414528e-03 1.454980e-02 9.351892e-03 1.633319e-02 2.196607e-03 2.414093e-03 8.699435e-04 1.000000e-10 1.000000e-10 2.174859e-05 2.261853e-03 2.261853e-03 1.198347e-02 6.372336e-03 1.204872e-02 1.848630e-03 2.457590e-03 8.481949e-04 4.349717e-05 2.174859e-05 1.000000e-10 1.631144e-03 2.457590e-03 8.481949e-03 6.350587e-03 1.085254e-02 1.391910e-03 2.022619e-03 3.697260e-04 1.000000e-10 1.000000e-10 1.000000e-10 1.391910e-03 1.348412e-03 6.937799e-03 4.762940e-03 8.721183e-03 1.217921e-03 8.481949e-04 2.392344e-04 1.000000e-10 1.000000e-10 1.000000e-10 2.240104e-03 1.674641e-03 1.026533e-02 6.176599e-03 1.220096e-02 2.087864e-03 1.935624e-03 5.872118e-04 1.000000e-10 1.000000e-10 1.000000e-10 2.740322e-03 3.131796e-03 1.572423e-02 9.047412e-03 1.796433e-02 2.718573e-03 2.000870e-03 4.132231e-04 1.000000e-10 1.000000e-10 1.000000e-10 5.524141e-03 5.089169e-03 2.886037e-02 1.600696e-02 3.212266e-02 4.741192e-03 3.675511e-03 8.916920e-04 1.000000e-10 1.000000e-10 1.000000e-10 1.826881e-03 2.522836e-03 1.096129e-02 7.024793e-03 1.485428e-02 2.522836e-03 1.391910e-03 5.437147e-04 1.000000e-10 1.000000e-10 1.000000e-10 5.502392e-03 5.023923e-03 2.318399e-02 1.320139e-02 2.535885e-02 4.523706e-03 3.153545e-03 6.089604e-04 2.174859e-05 1.000000e-10 2.174859e-05 6.415833e-03 6.437582e-03 2.814267e-02 1.605046e-02 2.866464e-02 4.762940e-03 3.892997e-03 1.152675e-03 1.000000e-10 4.349717e-05 2.174859e-05 2.414093e-03 2.914311e-03 1.331013e-02 9.199652e-03 1.581122e-02 2.675076e-03 1.696390e-03 7.177033e-04 1.000000e-10 1.000000e-10 1.000000e-10
 3.784254e-03 1.696390e-03 3.697260e-04 8.046977e-04 1.892127e-03 3.436277e-03 2.696825e-03 4.262723e-03 7.003045e-03 4.414963e-03 4.175729e-03 4.697695e-03 4.045237e-03 1.528926e-02 1.720313e-02 5.219661e-03 1.324489e-02 1.563723e-02 5.502392e-03 3.871248e-03 3.262288e-04 6.524576e-05 1.957373e-04 7.394519e-04 1.065681e-03 6.742062e-04 1.152675e-03 1.935624e-03 1.239669e-03 1.391910e-03 1.500652e-03 1.087429e-03 4.371466e-03 4.936929e-03 1.565898e-03 4.110483e-03 4.523706e-03 1.457155e-03 1.913876e-03 1.522401e-04 1.000000e-10 1.304915e-04 1.087429e-04 5.872118e-04 2.392344e-04 5.002175e-04 8.699435e-04 5.437147e-04 5.219661e-04 7.394519e-04 5.002175e-04 1.283167e-03 1.326664e-03 8.699435e-04 1.261418e-03 1.304915e-03 6.307090e-04 2.544585e-03 1.957373e-04 1.087429e-04 1.522401e-04 3.044802e-04 4.132231e-04 3.914746e-04 7.394519e-04 1.283167e-03 8.264463e-04 1.043932e-03 5.654632e-04 5.872118e-04 2.479339e-03 2.544585e-03 1.413658e-03 2.370596e-03 2.261853e-03 1.043932e-03 4.675946e-03 5.437147e-04 4.349717e-05 2.174859e-04 4.132231e-04 1.109178e-03 7.829491e-04 1.652893e-03 2.327099e-03 1.478904e-03 1.304915e-03 2.066116e-03 1.348412e-03 6.524576e-03 6.916050e-03 2.479339e-03 4.436712e-03 5.589387e-03 2.218356e-03 4.153980e-03 4.784689e-04 1.739887e-04 1.522401e-04 5.654632e-04 7.612005e-04 6.524576e-04 1.348412e-03 2.392344e-03 1.087429e-03 9.786864e-04 1.674641e-03 1.043932e-03 5.002175e-03 5.110918e-03 1.935624e-03 4.806438e-03 5.002175e-03 1.913876e-03 4.284472e-03 4.567203e-04 1.304915e-04 1.304915e-04 2.392344e-04 6.959548e-04 6.524576e-04 1.000435e-03 2.240104e-03 1.174424e-03 1.435407e-03 1.022184e-03 8.916920e-04 5.132666e-03 5.306655e-03 1.674641e-03 4.327969e-03 4.915181e-03 1.435407e-03 4.849935e-03 5.872118e-04 1.087429e-04 2.609830e-04 4.567203e-04 1.217921e-03 1.065681e-03 1.348412e-03 4.066986e-03 1.826881e-03 2.783819e-03 2.435842e-03 1.478904e-03 1.167899e-02 1.331013e-02 2.957808e-03 8.460200e-03 1.041757e-02 2.957808e-03 3.892997e-03 5.437147e-04 1.739887e-04 1.304915e-04 6.959548e-04 1.022184e-03 8.916920e-04 1.326664e-03 2.696825e-03 1.239669e-03 1.696390e-03 1.544150e-03 1.457155e-03 6.894302e-03 8.590692e-03 2.174859e-03 5.741627e-03 8.634189e-03 1.870378e-03 4.088734e-03 3.044802e-04 1.304915e-04 1.739887e-04 3.262288e-04 7.829491e-04 6.307090e-04 1.022184e-03 2.022619e-03 1.043932e-03 1.174424e-03 1.522401e-03 1.022184e-03 5.480644e-03 7.046542e-03 1.304915e-03 4.284472e-03 5.893867e-03 1.826881e-03 3.349282e-03 3.044802e-04 1.304915e-04 1.304915e-04 4.567203e-04 7.394519e-04 6.307090e-04 8.046977e-04 1.783384e-03 1.000435e-03 9.134406e-04 8.699435e-04 1.130926e-03 4.545455e-03 5.719878e-03 1.544150e-03 3.088299e-03 4.980426e-03 1.391910e-03 3.153545e-03 2.392344e-04 6.524576e-05 1.304915e-04 5.219661e-04 6.959548e-04 3.479774e-04 9.134406e-04 1.652893e-03 7.177033e-04 7.829491e-04 5.872118e-04 4.567203e-04 2.783819e-03 4.045237e-03 1.065681e-03 2.305350e-03 3.806003e-03 1.087429e-03 3.914746e-03 2.609830e-04 2.392344e-04 1.957373e-04 4.784689e-04 7.829491e-04 3.479774e-04 9.569378e-04 2.370596e-03 1.370161e-03 1.239669e-03 1.413658e-03 8.916920e-04 4.132231e-03 5.785124e-03 1.413658e-03 4.110483e-03 5.502392e-03 1.631144e-03 6.981296e-03 1.109178e-03 5.002175e-04 6.959548e-04 1.000435e-03 2.261853e-03 1.196172e-03 2.066116e-03 3.871248e-03 2.087864e-03 1.913876e-03 1.957373e-03 1.413658e-03 3.436277e-03 4.371466e-03 2.348847e-03 5.937364e-03 7.481514e-03 2.827316e-03 1.207047e-02 1.652893e-03 7.829491e-04 1.152675e-03 2.044367e-03 3.240539e-03 2.348847e-03 4.262723e-03 5.763375e-03 3.284037e-03 3.784254e-03 3.740757e-03 3.088299e-03 7.220531e-03 7.133536e-03 4.567203e-03 1.178773e-02 1.341888e-02 5.154415e-03 3.784254e-03 3.262288e-04 6.524576e-05 1.087429e-04 7.829491e-04 1.087429e-03 7.612005e-04 1.239669e-03 2.544585e-03 1.391910e-03 1.391910e-03 1.478904e-03 1.326664e-03 5.306655e-03 7.503262e-03 1.609395e-03 4.066986e-03 5.110918e-03 1.696390e-03 8.873423e-03 1.130926e-03 3.479774e-04 6.089604e-04 1.652893e-03 2.370596e-03 1.631144e-03 3.001305e-03 5.023923e-03 2.566333e-03 2.957808e-03 2.849065e-03 2.414093e-03 1.104828e-02 1.394084e-02 3.762505e-03 5.915615e-03 6.437582e-03 3.697260e-03 1.080905e-02 1.435407e-03 5.219661e-04 8.916920e-04 1.870378e-03 3.044802e-03 1.696390e-03 3.523271e-03 6.415833e-03 3.392779e-03 3.284037e-03 2.805568e-03 3.044802e-03 1.424532e-02 1.628969e-02 4.762940e-03 5.197912e-03 7.351022e-03 4.501957e-03 3.979991e-03 3.697260e-04 1.739887e-04 1.522401e-04 5.219661e-04 1.130926e-03 6.742062e-04 1.457155e-03 2.718573e-03 1.304915e-03 1.761635e-03 1.565898e-03 1.217921e-03 7.068291e-03 8.112223e-03 2.022619e-03 5.937364e-03 6.633319e-03 1.826881e-03
 8.699435e-05 2.174859e-05 1.000000e-10 6.524576e-05 4.588952e-03 9.330144e-03 5.002175e-03 9.656372e-03 9.134406e-03 7.981731e-03 1.411483e-02 1.539800e-02 2.566333e-03 8.655937e-03 1.944324e-02 9.808612e-03 1.522401e-04 1.000000e-10 1.000000e-10 1.000000e-10 1.478904e-03 3.023054e-03 1.805133e-03 2.936059e-03 2.631579e-03 2.305350e-03 5.284906e-03 5.197912e-03 8.046977e-04 2.305350e-03 5.089169e-03 3.284037e-03 2.174859e-05 2.174859e-05 1.000000e-10 1.000000e-10 4.784689e-04 1.457155e-03 7.177033e-04 1.087429e-03 9.134406e-04 9.134406e-04 1.631144e-03 1.826881e-03 2.827316e-04 9.786864e-04 1.913876e-03 1.304915e-03 2.174859e-05 2.174859e-05 1.000000e-10 2.174859e-05 8.264463e-04 2.000870e-03 9.569378e-04 1.696390e-03 1.544150e-03 1.413658e-03 2.849065e-03 2.696825e-03 5.872118e-04 1.326664e-03 3.675511e-03 1.652893e-03 1.739887e-04 1.000000e-10 4.349717e-05 2.174859e-05 1.979121e-03 3.762505e-03 1.848630e-03 3.545020e-03 3.827751e-03 2.827316e-03 5.937364e-03 6.481079e-03 1.109178e-03 3.218791e-03 7.133536e-03 4.284472e-03 1.522401e-04 1.000000e-10 1.000000e-10 2.174859e-05 1.674641e-03 3.806003e-03 1.696390e-03 3.131796e-03 3.218791e-03 2.718573e-03 4.719443e-03 5.480644e-03 8.264463e-04 2.501087e-03 6.002610e-03 3.327534e-03 1.087429e-04 1.000000e-10 2.174859e-05 4.349717e-05 1.326664e-03 2.849065e-03 1.935624e-03 2.957808e-03 2.805568e-03 2.109613e-03 4.828186e-03 5.284906e-03 1.130926e-03 2.892562e-03 5.545890e-03 3.392779e-03 2.392344e-04 6.524576e-05 2.174859e-05 8.699435e-05 2.501087e-03 5.023923e-03 3.088299e-03 5.089169e-03 5.589387e-03 4.501957e-03 9.982601e-03 1.033058e-02 1.783384e-03 5.632884e-03 1.167899e-02 6.785559e-03 2.174859e-04 1.000000e-10 1.000000e-10 2.174859e-05 1.957373e-03 4.480209e-03 2.435842e-03 3.827751e-03 4.066986e-03 3.436277e-03 6.437582e-03 7.807742e-03 1.065681e-03 3.740757e-03 7.699000e-03 4.219226e-03 1.739887e-04 1.000000e-10 1.000000e-10 1.000000e-10 1.326664e-03 3.240539e-03 2.087864e-03 2.762070e-03 2.522836e-03 2.892562e-03 5.328404e-03 5.806873e-03 1.109178e-03 2.544585e-03 6.415833e-03 3.958243e-03 6.524576e-05 2.174859e-05 1.000000e-10 2.174859e-05 9.569378e-04 2.870813e-03 1.435407e-03 1.957373e-03 3.001305e-03 2.087864e-03 4.871683e-03 4.349717e-03 7.177033e-04 2.653328e-03 5.306655e-03 3.240539e-03 1.522401e-04 1.000000e-10 1.000000e-10 1.000000e-10 8.699435e-04 2.457590e-03 1.196172e-03 1.870378e-03 2.196607e-03 1.783384e-03 2.675076e-03 3.414528e-03 5.654632e-04 1.805133e-03 4.066986e-03 2.414093e-03 1.304915e-04 1.000000e-10 1.000000e-10 2.174859e-05 1.522401e-03 3.284037e-03 1.478904e-03 2.414093e-03 2.696825e-03 2.479339e-03 5.480644e-03 4.936929e-03 1.000435e-03 2.827316e-03 5.502392e-03 3.392779e-03 1.304915e-04 2.174859e-05 1.000000e-10 2.174859e-05 2.218356e-03 4.240974e-03 2.827316e-03 3.675511e-03 4.436712e-03 3.719008e-03 6.872553e-03 7.785994e-03 1.239669e-03 3.610265e-03 8.481949e-03 4.458460e-03 3.262288e-04 2.174859e-05 1.000000e-10 1.304915e-04 3.979991e-03 9.199652e-03 4.675946e-03 7.372771e-03 8.046977e-03 6.524576e-03 1.289691e-02 1.280992e-02 2.870813e-03 6.241844e-03 1.398434e-02 7.829491e-03 1.522401e-04 1.000000e-10 2.174859e-05 2.174859e-05 1.500652e-03 3.849500e-03 1.565898e-03 2.870813e-03 3.023054e-03 3.197042e-03 5.067421e-03 5.937364e-03 6.089604e-04 3.044802e-03 6.981296e-03 3.806003e-03 4.349717e-04 4.349717e-05 4.349717e-05 1.304915e-04 3.175294e-03 6.981296e-03 4.001740e-03 6.394084e-03 7.329274e-03 5.241409e-03 9.960853e-03 8.764680e-03 2.305350e-03 6.394084e-03 1.263593e-02 6.742062e-03 2.609830e-04 1.000000e-10 1.000000e-10 2.174859e-05 4.045237e-03 8.003480e-03 4.349717e-03 7.829491e-03 8.046977e-03 6.698565e-03 1.187473e-02 1.078730e-02 2.805568e-03 8.046977e-03 1.448456e-02 8.307960e-03 1.957373e-04 1.000000e-10 1.000000e-10 1.000000e-10 1.783384e-03 3.849500e-03 1.957373e-03 4.436712e-03 4.132231e-03 2.936059e-03 5.959113e-03 6.111353e-03 1.130926e-03 3.806003e-03 8.503697e-03 3.914746e-03
 8.307960e-03 1.159200e-02 9.591127e-03 1.104828e-02 1.030883e-02 1.085254e-02 6.133101e-03 5.067421e-03 7.003045e-03 2.957808e-03 3.697260e-03 2.805568e-03 1.979121e-03 3.088299e-03 2.870813e-03 4.849935e-03 3.414528e-03 3.066551e-03 4.958678e-03 3.849500e-03 3.284037e-03 3.153545e-03 3.914746e-03 3.545020e-03 3.131796e-03 1.957373e-03 1.239669e-03 1.783384e-03 1.087429e-03 9.134406e-04 8.264463e-04 6.524576e-04 1.000435e-03 7.177033e-04 1.500652e-03 1.000435e-03 7.612005e-04 1.326664e-03 1.522401e-03 1.478904e-03 1.326664e-03 1.370161e-03 1.435407e-03 1.283167e-03 5.872118e-04 4.132231e-04 7.394519e-04 5.219661e-04 2.174859e-04 2.609830e-04 2.174859e-04 2.609830e-04 2.827316e-04 5.654632e-04 2.392344e-04 1.957373e-04 5.219661e-04 1.957373e-03 2.283602e-03 1.848630e-03 2.218356e-03 1.979121e-03 2.174859e-03 1.326664e-03 7.394519e-04 1.435407e-03 3.914746e-04 6.742062e-04 3.697260e-04 2.609830e-04 5.437147e-04 3.044802e-04 8.916920e-04 5.219661e-04 3.479774e-04 8.699435e-04 4.915181e-03 4.871683e-03 3.610265e-03 4.240974e-03 4.023488e-03 4.240974e-03 2.783819e-03 1.718138e-03 2.653328e-03 1.217921e-03 1.043932e-03 1.196172e-03 7.612005e-04 1.043932e-03 1.370161e-03 1.848630e-03 1.370161e-03 1.065681e-03 1.826881e-03 3.914746e-03 3.740757e-03 3.153545e-03 3.566768e-03 3.806003e-03 3.979991e-03 1.783384e-03 1.652893e-03 2.109613e-03 1.196172e-03 1.087429e-03 1.087429e-03 6.307090e-04 1.022184e-03 8.481949e-04 1.674641e-03 1.130926e-03 9.134406e-04 1.435407e-03 4.001740e-03 3.697260e-03 2.588082e-03 3.175294e-03 2.805568e-03 3.827751e-03 1.848630e-03 1.544150e-03 1.870378e-03 9.569378e-04 8.916920e-04 1.174424e-03 7.829491e-04 1.413658e-03 7.177033e-04 1.544150e-03 1.196172e-03 1.000435e-03 1.413658e-03 6.089604e-03 6.807308e-03 4.936929e-03 5.545890e-03 5.154415e-03 6.372336e-03 4.610700e-03 3.110048e-03 4.393214e-03 2.566333e-03 2.631579e-03 1.957373e-03 1.718138e-03 2.305350e-03 2.240104e-03 3.044802e-03 1.870378e-03 1.848630e-03 3.979991e-03 4.654197e-03 4.567203e-03 3.349282e-03 4.654197e-03 3.849500e-03 5.328404e-03 3.197042e-03 2.109613e-03 2.892562e-03 1.631144e-03 2.022619e-03 1.348412e-03 9.351892e-04 1.652893e-03 1.000435e-03 2.261853e-03 1.522401e-03 1.370161e-03 2.240104e-03 4.066986e-03 3.719008e-03 3.436277e-03 3.175294e-03 3.284037e-03 3.871248e-03 2.066116e-03 1.718138e-03 2.414093e-03 1.109178e-03 1.652893e-03 1.261418e-03 7.177033e-04 9.569378e-04 6.742062e-04 1.370161e-03 1.196172e-03 1.109178e-03 1.783384e-03 3.044802e-03 3.110048e-03 2.849065e-03 3.414528e-03 2.936059e-03 3.566768e-03 1.957373e-03 1.522401e-03 2.022619e-03 1.000435e-03 9.134406e-04 6.959548e-04 3.914746e-04 1.130926e-03 6.959548e-04 1.239669e-03 8.916920e-04 6.959548e-04 1.087429e-03 2.435842e-03 2.501087e-03 2.022619e-03 2.348847e-03 2.522836e-03 2.218356e-03 1.370161e-03 1.065681e-03 1.413658e-03 6.742062e-04 6.089604e-04 8.264463e-04 6.089604e-04 5.654632e-04 7.177033e-04 1.196172e-03 5.219661e-04 4.567203e-04 9.786864e-04 3.371031e-03 3.349282e-03 3.001305e-03 3.827751e-03 2.827316e-03 3.632014e-03 2.327099e-03 1.761635e-03 2.240104e-03 9.134406e-04 1.043932e-03 8.481949e-04 6.959548e-04 1.217921e-03 6.524576e-04 1.565898e-03 1.109178e-03 7.829491e-04 1.326664e-03 5.089169e-03 5.611135e-03 4.741192e-03 5.480644e-03 5.089169e-03 5.937364e-03 2.979556e-03 2.196607e-03 2.957808e-03 1.500652e-03 1.522401e-03 1.283167e-03 7.829491e-04 1.631144e-03 5.002175e-04 1.761635e-03 1.217921e-03 1.283167e-03 1.696390e-03 9.438886e-03 9.569378e-03 7.677251e-03 9.395389e-03 9.069161e-03 1.013484e-02 5.806873e-03 4.001740e-03 5.437147e-03 2.827316e-03 2.153110e-03 2.740322e-03 1.500652e-03 3.044802e-03 1.587647e-03 3.675511e-03 2.131361e-03 2.283602e-03 3.610265e-03 3.892997e-03 3.719008e-03 3.131796e-03 3.849500e-03 3.675511e-03 4.153980e-03 2.153110e-03 1.391910e-03 2.392344e-03 1.348412e-03 1.457155e-03 1.174424e-03 6.524576e-04 1.500652e-03 1.022184e-03 1.435407e-03 1.087429e-03 9.351892e-04 2.044367e-03 7.785994e-03 8.416703e-03 6.089604e-03 8.264463e-03 6.959548e-03 7.655502e-03 5.023923e-03 3.545020e-03 4.567203e-03 2.174859e-03 2.109613e-03 1.761635e-03 1.261418e-03 2.501087e-03 1.457155e-03 3.197042e-03 1.696390e-03 1.478904e-03 3.349282e-03 9.721618e-03 9.351892e-03 8.046977e-03 8.916920e-03 7.612005e-03 9.134406e-03 5.741627e-03 4.197477e-03 5.545890e-03 2.370596e-03 2.914311e-03 2.240104e-03 1.979121e-03 2.914311e-03 2.588082e-03 3.197042e-03 2.022619e-03 1.739887e-03 3.914746e-03 4.414963e-03 4.545455e-03 3.327534e-03 4.197477e-03 3.936494e-03 4.654197e-03 2.870813e-03 2.370596e-03 2.957808e-03 1.348412e-03 1.587647e-03 1.391910e-03 8.916920e-04 1.718138e-03 9.569378e-04 2.153110e-03 1.435407e-03 1.326664e-03 1.805133e-03
 4.349717e-05 4.349717e-05 4.784689e-04 3.110048e-03 2.174859e-03 5.197912e-03 7.155285e-03 4.306220e-03 1.748586e-02 2.242279e-02 1.739887e-03 1.550674e-02 3.368856e-02 2.501087e-03 1.000000e-10 2.174859e-05 1.087429e-04 8.481949e-04 5.219661e-04 1.022184e-03 2.370596e-03 8.699435e-04 5.415398e-03 6.655067e-03 3.479774e-04 4.915181e-03 1.291866e-02 2.827316e-04 1.000000e-10 1.000000e-10 1.000000e-10 2.174859e-04 1.957373e-04 2.827316e-04 5.872118e-04 3.914746e-04 2.044367e-03 2.196607e-03 2.174859e-05 2.609830e-03 4.828186e-03 1.739887e-04 1.000000e-10 2.174859e-05 4.349717e-05 2.392344e-04 2.392344e-04 1.000435e-03 1.174424e-03 5.219661e-04 3.523271e-03 3.892997e-03 1.304915e-04 3.240539e-03 7.133536e-03 1.304915e-04 2.174859e-05 1.000000e-10 1.739887e-04 7.177033e-04 7.829491e-04 1.979121e-03 2.588082e-03 1.391910e-03 7.699000e-03 8.547194e-03 3.914746e-04 5.937364e-03 1.537625e-02 6.089604e-04 1.000000e-10 1.000000e-10 6.524576e-05 6.089604e-04 6.524576e-04 1.152675e-03 2.501087e-03 1.043932e-03 6.285341e-03 7.090039e-03 4.132231e-04 5.611135e-03 1.346237e-02 3.914746e-04 2.174859e-05 1.000000e-10 1.087429e-04 7.612005e-04 4.784689e-04 1.152675e-03 2.479339e-03 1.022184e-03 6.263593e-03 7.198782e-03 3.697260e-04 5.089169e-03 1.159200e-02 6.959548e-04 1.000000e-10 1.000000e-10 3.697260e-04 1.892127e-03 1.261418e-03 2.783819e-03 3.827751e-03 2.370596e-03 1.135276e-02 1.383210e-02 9.351892e-04 9.025663e-03 2.351022e-02 1.283167e-03 1.000000e-10 1.000000e-10 3.479774e-04 9.351892e-04 9.569378e-04 1.674641e-03 2.609830e-03 1.239669e-03 8.242714e-03 1.009134e-02 4.349717e-04 7.155285e-03 1.668117e-02 1.043932e-03 1.000000e-10 1.000000e-10 1.957373e-04 9.786864e-04 6.742062e-04 1.109178e-03 1.826881e-03 1.348412e-03 7.090039e-03 7.981731e-03 3.044802e-04 4.958678e-03 1.287516e-02 8.264463e-04 1.000000e-10 1.000000e-10 1.087429e-04 7.829491e-04 3.914746e-04 1.261418e-03 2.022619e-03 8.916920e-04 5.828621e-03 7.090039e-03 3.479774e-04 3.892997e-03 1.037408e-02 5.654632e-04 1.000000e-10 1.000000e-10 1.087429e-04 5.872118e-04 3.697260e-04 9.134406e-04 1.087429e-03 6.307090e-04 3.740757e-03 6.089604e-03 3.044802e-04 3.719008e-03 7.503262e-03 4.132231e-04 1.000000e-10 1.000000e-10 1.522401e-04 5.654632e-04 5.002175e-04 1.239669e-03 2.153110e-03 1.326664e-03 6.111353e-03 7.024793e-03 2.392344e-04 5.023923e-03 1.239669e-02 4.349717e-04 1.000000e-10 2.174859e-05 3.914746e-04 1.391910e-03 1.217921e-03 2.261853e-03 3.110048e-03 1.783384e-03 7.003045e-03 8.394954e-03 7.177033e-04 8.133971e-03 1.839930e-02 8.916920e-04 2.174859e-05 4.349717e-05 3.479774e-04 2.870813e-03 2.348847e-03 5.176164e-03 7.307525e-03 3.566768e-03 1.350587e-02 1.526751e-02 1.457155e-03 1.391910e-02 2.892562e-02 2.153110e-03 1.000000e-10 2.174859e-05 2.174859e-04 1.130926e-03 6.089604e-04 1.435407e-03 2.066116e-03 1.674641e-03 7.198782e-03 9.090909e-03 5.219661e-04 5.132666e-03 1.202697e-02 5.219661e-04 2.174859e-05 1.000000e-10 4.349717e-04 2.153110e-03 1.500652e-03 3.653763e-03 5.219661e-03 2.849065e-03 1.457155e-02 1.903001e-02 7.612005e-04 8.808177e-03 1.992171e-02 1.674641e-03 4.349717e-05 2.174859e-05 5.002175e-04 2.631579e-03 2.022619e-03 3.871248e-03 6.067856e-03 3.436277e-03 1.831231e-02 2.113963e-02 1.283167e-03 1.063506e-02 2.298826e-02 2.631579e-03 1.000000e-10 1.000000e-10 1.957373e-04 1.152675e-03 8.481949e-04 1.761635e-03 2.479339e-03 1.370161e-03 8.068726e-03 9.939104e-03 3.479774e-04 6.328839e-03 1.528926e-02 9.569378e-04
 3.392779e-03 2.805568e-03 1.739887e-03 1.826881e-03 2.609830e-03 4.066986e-03 4.284472e-03 3.762505e-03 4.697695e-03 4.023488e-03 4.349717e-03 4.741192e-03 4.240974e-03 8.960418e-03 1.481079e-02 6.176599e-03 1.620270e-02 1.798608e-02 4.110483e-03 1.217921e-03 1.217921e-03 5.002175e-04 6.959548e-04 8.699435e-04 1.239669e-03 1.435407e-03 1.217921e-03 1.631144e-03 1.043932e-03 1.261418e-03 1.283167e-03 1.109178e-03 2.783819e-03 4.632449e-03 1.805133e-03 4.762940e-03 5.980861e-03 1.283167e-03 3.262288e-04 2.827316e-04 1.522401e-04 1.304915e-04 2.609830e-04 3.262288e-04 2.827316e-04 2.827316e-04 4.567203e-04 3.697260e-04 3.479774e-04 4.132231e-04 2.827316e-04 1.196172e-03 2.000870e-03 6.742062e-04 2.370596e-03 2.805568e-03 4.567203e-04 9.134406e-04 4.784689e-04 2.609830e-04 3.697260e-04 6.089604e-04 7.177033e-04 7.177033e-04 6.959548e-04 7.829491e-04 8.916920e-04 5.872118e-04 8.481949e-04 5.654632e-04 1.609395e-03 2.327099e-03 1.283167e-03 3.044802e-03 3.806003e-03 6.089604e-04 1.892127e-03 1.304915e-03 6.307090e-04 6.524576e-04 1.348412e-03 1.631144e-03 1.522401e-03 1.478904e-03 2.414093e-03 1.761635e-03 1.718138e-03 1.848630e-03 1.761635e-03 2.914311e-03 4.784689e-03 2.522836e-03 6.916050e-03 7.090039e-03 1.522401e-03 1.587647e-03 1.130926e-03 4.567203e-04 7.829491e-04 8.699435e-04 1.022184e-03 1.174424e-03 1.326664e-03 1.718138e-03 1.631144e-03 1.587647e-03 1.522401e-03 1.196172e-03 3.153545e-03 4.393214e-03 1.826881e-03 5.676381e-03 6.655067e-03 1.304915e-03 1.761635e-03 7.612005e-04 3.914746e-04 6.089604e-04 1.217921e-03 1.435407e-03 1.174424e-03 1.304915e-03 2.044367e-03 1.435407e-03 1.457155e-03 1.326664e-03 1.652893e-03 2.370596e-03 4.284472e-03 1.935624e-03 4.828186e-03 5.567638e-03 1.348412e-03 3.175294e-03 1.457155e-03 8.916920e-04 1.087429e-03 1.435407e-03 2.544585e-03 3.110048e-03 2.588082e-03 3.044802e-03 3.218791e-03 3.131796e-03 2.979556e-03 3.197042e-03 4.893432e-03 7.829491e-03 3.545020e-03 9.330144e-03 1.148325e-02 2.718573e-03 1.696390e-03 1.283167e-03 4.567203e-04 6.524576e-04 1.065681e-03 1.500652e-03 1.718138e-03 1.587647e-03 2.261853e-03 2.153110e-03 1.783384e-03 1.761635e-03 2.087864e-03 4.045237e-03 6.502827e-03 2.501087e-03 7.307525e-03 8.677686e-03 1.957373e-03 2.196607e-03 8.699435e-04 4.132231e-04 6.089604e-04 1.130926e-03 1.609395e-03 1.370161e-03 1.739887e-03 1.565898e-03 1.413658e-03 1.652893e-03 1.739887e-03 1.370161e-03 3.023054e-03 4.719443e-03 1.892127e-03 5.371901e-03 5.698130e-03 1.370161e-03 1.413658e-03 7.829491e-04 3.914746e-04 5.437147e-04 8.046977e-04 1.130926e-03 1.348412e-03 9.786864e-04 1.239669e-03 1.391910e-03 1.348412e-03 1.304915e-03 1.304915e-03 2.870813e-03 4.197477e-03 1.587647e-03 4.675946e-03 4.545455e-03 1.174424e-03 1.261418e-03 7.177033e-04 1.522401e-04 1.957373e-04 4.567203e-04 9.134406e-04 8.699435e-04 9.134406e-04 9.351892e-04 8.046977e-04 1.087429e-03 8.699435e-04 6.959548e-04 1.957373e-03 3.327534e-03 1.348412e-03 3.806003e-03 4.066986e-03 8.699435e-04 1.239669e-03 7.612005e-04 3.697260e-04 7.612005e-04 1.043932e-03 1.109178e-03 1.239669e-03 1.022184e-03 1.957373e-03 1.478904e-03 1.000435e-03 1.631144e-03 1.565898e-03 2.392344e-03 4.458460e-03 2.240104e-03 5.480644e-03 5.763375e-03 1.217921e-03 2.370596e-03 1.087429e-03 6.742062e-04 6.742062e-04 1.174424e-03 1.500652e-03 2.066116e-03 1.935624e-03 2.283602e-03 2.000870e-03 1.913876e-03 2.240104e-03 1.761635e-03 3.632014e-03 5.654632e-03 2.696825e-03 7.807742e-03 9.873858e-03 1.957373e-03 4.501957e-03 2.566333e-03 1.065681e-03 1.739887e-03 2.435842e-03 3.131796e-03 2.653328e-03 3.371031e-03 4.915181e-03 3.349282e-03 4.066986e-03 3.806003e-03 3.479774e-03 6.633319e-03 8.938669e-03 5.567638e-03 1.452806e-02 1.526751e-02 3.675511e-03 1.696390e-03 6.742062e-04 3.914746e-04 4.132231e-04 9.351892e-04 8.916920e-04 1.652893e-03 1.522401e-03 1.979121e-03 1.826881e-03 1.652893e-03 1.783384e-03 1.739887e-03 3.653763e-03 4.936929e-03 2.109613e-03 5.415398e-03 6.459330e-03 1.565898e-03 3.784254e-03 2.044367e-03 8.916920e-04 9.351892e-04 2.435842e-03 2.979556e-03 2.588082e-03 3.023054e-03 3.610265e-03 3.088299e-03 3.305785e-03 3.153545e-03 3.458025e-03 8.590692e-03 1.122227e-02 3.632014e-03 8.525446e-03 9.330144e-03 3.240539e-03 5.176164e-03 2.653328e-03 1.109178e-03 1.152675e-03 2.653328e-03 3.088299e-03 3.371031e-03 3.284037e-03 4.632449e-03 3.305785e-03 3.327534e-03 3.762505e-03 3.588517e-03 9.504132e-03 1.428882e-02 4.262723e-03 1.026533e-02 1.135276e-02 3.653763e-03 1.848630e-03 1.348412e-03 4.132231e-04 6.089604e-04 1.196172e-03 1.826881e-03 1.892127e-03 1.826881e-03 2.196607e-03 1.783384e-03 2.414093e-03 2.000870e-03 1.478904e-03 3.262288e-03 6.046107e-03 2.501087e-03 7.090039e-03 7.177033e-03 1.522401e-03
 6.742062e-03 9.243149e-03 1.389735e-02 1.056981e-02 1.378860e-02 8.764680e-03 9.721618e-03 1.115702e-02 8.699435e-04 6.307090e-04 1.109178e-03 4.784689e-04 7.612005e-04 4.567203e-04 4.588952e-03 5.458895e-03 3.871248e-03 1.100478e-02 2.174859e-03 8.764680e-03 2.718573e-03 2.414093e-03 3.175294e-03 3.262288e-03 2.435842e-03 2.370596e-03 2.762070e-03 1.957373e-04 2.174859e-04 1.957373e-04 6.524576e-05 2.609830e-04 8.699435e-05 1.326664e-03 1.283167e-03 1.261418e-03 3.023054e-03 4.349717e-04 3.849500e-03 8.046977e-04 1.631144e-03 1.457155e-03 1.261418e-03 7.829491e-04 1.217921e-03 9.786864e-04 2.174859e-05 4.349717e-05 2.174859e-05 2.174859e-05 4.349717e-05 2.174859e-05 2.174859e-04 2.609830e-04 2.392344e-04 6.307090e-04 4.349717e-05 5.284906e-03 1.326664e-03 2.936059e-03 1.979121e-03 1.870378e-03 9.134406e-04 1.826881e-03 1.674641e-03 1.087429e-04 8.699435e-05 1.957373e-04 1.000000e-10 6.524576e-05 4.349717e-05 3.697260e-04 5.654632e-04 6.307090e-04 1.304915e-03 8.699435e-05 1.015659e-02 3.392779e-03 3.914746e-03 3.349282e-03 3.675511e-03 1.848630e-03 3.697260e-03 4.132231e-03 1.522401e-04 3.044802e-04 5.654632e-04 1.739887e-04 2.174859e-04 1.739887e-04 1.609395e-03 1.913876e-03 1.979121e-03 4.284472e-03 6.307090e-04 8.547194e-03 1.783384e-03 2.718573e-03 2.892562e-03 3.545020e-03 2.631579e-03 3.240539e-03 3.305785e-03 3.479774e-04 3.044802e-04 4.349717e-04 2.174859e-04 2.392344e-04 2.174859e-04 1.870378e-03 1.826881e-03 1.435407e-03 2.936059e-03 6.959548e-04 9.895607e-03 1.761635e-03 2.044367e-03 2.109613e-03 2.196607e-03 2.218356e-03 2.174859e-03 2.979556e-03 2.609830e-04 5.002175e-04 3.914746e-04 1.087429e-04 4.784689e-04 1.739887e-04 1.935624e-03 2.153110e-03 1.370161e-03 3.349282e-03 9.786864e-04 1.331013e-02 3.305785e-03 4.349717e-03 3.458025e-03 4.741192e-03 2.783819e-03 4.654197e-03 4.936929e-03 5.219661e-04 6.307090e-04 9.134406e-04 5.219661e-04 9.786864e-04 5.872118e-04 3.958243e-03 5.611135e-03 3.653763e-03 9.982601e-03 3.044802e-03 8.895172e-03 2.849065e-03 3.675511e-03 3.545020e-03 4.349717e-03 2.501087e-03 3.218791e-03 3.023054e-03 6.089604e-04 3.479774e-04 4.784689e-04 5.002175e-04 4.349717e-04 4.349717e-04 2.283602e-03 4.414963e-03 2.218356e-03 5.502392e-03 1.848630e-03 9.156155e-03 2.501087e-03 2.066116e-03 2.305350e-03 2.174859e-03 2.261853e-03 2.718573e-03 2.457590e-03 5.654632e-04 3.044802e-04 5.654632e-04 3.479774e-04 3.262288e-04 2.392344e-04 1.500652e-03 2.870813e-03 1.391910e-03 4.675946e-03 1.500652e-03 7.329274e-03 2.174859e-03 2.283602e-03 2.370596e-03 2.327099e-03 1.826881e-03 2.196607e-03 2.283602e-03 4.784689e-04 2.392344e-04 2.392344e-04 1.957373e-04 1.957373e-04 1.957373e-04 1.348412e-03 1.913876e-03 1.065681e-03 3.479774e-03 1.261418e-03 6.437582e-03 1.783384e-03 2.000870e-03 2.131361e-03 1.544150e-03 1.522401e-03 1.522401e-03 1.435407e-03 2.827316e-04 1.739887e-04 2.174859e-04 6.524576e-05 1.087429e-04 6.524576e-05 7.829491e-04 1.348412e-03 7.177033e-04 2.392344e-03 8.264463e-04 8.960418e-03 1.761635e-03 2.457590e-03 1.826881e-03 2.435842e-03 2.044367e-03 2.696825e-03 1.739887e-03 4.567203e-04 5.002175e-04 5.654632e-04 2.609830e-04 3.479774e-04 3.262288e-04 1.870378e-03 2.696825e-03 1.674641e-03 3.218791e-03 1.109178e-03 1.350587e-02 4.458460e-03 4.784689e-03 4.654197e-03 5.589387e-03 4.349717e-03 3.436277e-03 2.348847e-03 5.872118e-04 3.697260e-04 2.827316e-04 2.609830e-04 1.957373e-04 2.392344e-04 2.305350e-03 3.436277e-03 6.742062e-04 1.565898e-03 2.827316e-04 2.505437e-02 6.459330e-03 7.720748e-03 7.742497e-03 8.895172e-03 7.177033e-03 5.828621e-03 4.414963e-03 1.544150e-03 1.391910e-03 8.699435e-04 4.784689e-04 6.307090e-04 6.089604e-04 4.697695e-03 6.720313e-03 1.979121e-03 3.066551e-03 7.829491e-04 8.677686e-03 2.283602e-03 2.283602e-03 3.066551e-03 3.392779e-03 2.414093e-03 2.109613e-03 2.849065e-03 6.089604e-04 7.177033e-04 3.044802e-04 2.827316e-04 5.654632e-04 2.827316e-04 1.631144e-03 2.327099e-03 1.087429e-03 4.871683e-03 1.609395e-03 1.926925e-02 5.263158e-03 6.611570e-03 5.045672e-03 5.719878e-03 4.806438e-03 4.806438e-03 3.545020e-03 1.739887e-03 1.152675e-03 9.351892e-04 6.524576e-04 8.481949e-04 3.479774e-04 1.522401e-03 1.957373e-03 3.240539e-03 9.199652e-03 3.458025e-03 2.337973e-02 6.937799e-03 6.894302e-03 6.524576e-03 7.481514e-03 4.980426e-03 5.458895e-03 3.806003e-03 1.435407e-03 1.261418e-03 1.130926e-03 7.829491e-04 6.089604e-04 3.914746e-04 1.870378e-03 1.870378e-03 4.632449e-03 1.233145e-02 3.240539e-03 9.612875e-03 2.479339e-03 3.305785e-03 3.653763e-03 3.305785e-03 2.479339e-03 1.870378e-03 2.544585e-03 6.307090e-04 6.307090e-04 7.394519e-04 4.567203e-04 3.262288e-04 3.914746e-04 2.849065e-03 3.762505e-03 2.044367e-03 5.567638e-03 1.870378e-03
 1.196172e-03 6.263593e-03 3.081775e-02 1.987821e-02 5.163114e-02 5.698130e-03 3.697260e-04 1.000000e-10 1.000000e-10 2.174859e-04 1.674641e-03 1.006960e-02 6.046107e-03 1.665942e-02 1.544150e-03 8.699435e-05 1.000000e-10 1.000000e-10 4.349717e-05 6.307090e-04 3.697260e-03 2.087864e-03 6.720313e-03 3.697260e-04 1.000000e-10 1.000000e-10 1.000000e-10 1.522401e-04 7.612005e-04 6.742062e-03 3.110048e-03 9.830361e-03 6.959548e-04 1.000000e-10 1.000000e-10 1.000000e-10 2.827316e-04 2.305350e-03 1.233145e-02 7.633754e-03 2.153110e-02 2.022619e-03 1.087429e-04 1.000000e-10 1.000000e-10 3.697260e-04 2.174859e-03 1.059156e-02 6.437582e-03 1.765985e-02 1.935624e-03 1.087429e-04 1.000000e-10 1.000000e-10 5.002175e-04 2.392344e-03 9.895607e-03 5.915615e-03 1.620270e-02 2.131361e-03 1.957373e-04 1.000000e-10 1.000000e-10 7.177033e-04 3.979991e-03 1.992171e-02 1.283167e-02 3.160070e-02 3.110048e-03 2.392344e-04 2.174859e-05 2.174859e-05 8.046977e-04 3.545020e-03 1.272292e-02 9.308395e-03 2.155285e-02 3.197042e-03 2.827316e-04 1.000000e-10 1.000000e-10 4.567203e-04 2.305350e-03 1.061331e-02 7.438017e-03 1.670291e-02 2.435842e-03 1.957373e-04 2.174859e-05 1.000000e-10 5.437147e-04 2.240104e-03 8.503697e-03 6.024358e-03 1.404959e-02 2.044367e-03 1.522401e-04 1.000000e-10 1.000000e-10 5.437147e-04 1.892127e-03 5.980861e-03 4.588952e-03 1.065681e-02 1.652893e-03 1.522401e-04 1.000000e-10 1.000000e-10 4.349717e-04 2.414093e-03 9.960853e-03 6.611570e-03 1.494128e-02 2.588082e-03 1.957373e-04 1.000000e-10 2.174859e-05 1.152675e-03 4.219226e-03 1.348412e-02 9.808612e-03 2.046542e-02 4.110483e-03 4.132231e-04 6.524576e-05 2.174859e-05 2.174859e-03 8.329709e-03 2.268378e-02 1.831231e-02 3.727708e-02 7.090039e-03 9.786864e-04 2.174859e-05 2.174859e-05 6.089604e-04 3.110048e-03 1.065681e-02 7.264028e-03 1.755111e-02 2.218356e-03 2.392344e-04 1.000000e-10 1.000000e-10 1.217921e-03 6.024358e-03 2.048717e-02 1.424532e-02 3.347107e-02 4.675946e-03 4.784689e-04 1.000000e-10 1.000000e-10 1.478904e-03 8.220966e-03 2.409743e-02 1.733362e-02 3.797303e-02 5.828621e-03 5.002175e-04 1.304915e-04 2.174859e-05 8.264463e-04 3.153545e-03 1.333188e-02 8.351457e-03 2.005220e-02 2.653328e-03 3.262288e-04 2.174859e-05 2.174859e-05
 3.958243e-03 1.233145e-02 2.076990e-02 1.687690e-02 2.281427e-02 1.050457e-02 1.013484e-02 9.438886e-03 9.351892e-04 4.567203e-04 6.959548e-04 3.262288e-04 2.392344e-04 9.786864e-04 1.022184e-03 1.696390e-03 1.826881e-03 3.044802e-04 3.262288e-04 6.524576e-03 3.610265e-03 4.458460e-03 4.501957e-03 6.024358e-03 4.219226e-03 2.609830e-03 2.305350e-03 2.609830e-04 1.087429e-04 1.304915e-04 4.349717e-05 8.699435e-05 3.262288e-04 1.087429e-04 3.479774e-04 4.567203e-04 6.524576e-05 2.174859e-05 2.087864e-03 1.217921e-03 2.609830e-03 2.087864e-03 2.174859e-03 1.217921e-03 1.174424e-03 7.394519e-04 4.349717e-05 2.174859e-05 1.000000e-10 1.000000e-10 1.000000e-10 4.349717e-05 1.000000e-10 2.174859e-05 8.699435e-05 1.000000e-10 2.174859e-05 3.284037e-03 2.153110e-03 4.240974e-03 3.240539e-03 2.849065e-03 1.718138e-03 2.066116e-03 9.351892e-04 6.524576e-05 4.349717e-05 2.174859e-05 2.174859e-05 1.000000e-10 4.349717e-05 8.699435e-05 3.262288e-04 1.739887e-04 2.174859e-05 1.000000e-10 7.329274e-03 4.893432e-03 7.525011e-03 4.936929e-03 6.089604e-03 3.023054e-03 5.480644e-03 3.784254e-03 3.044802e-04 1.304915e-04 2.392344e-04 4.349717e-05 1.739887e-04 1.739887e-04 2.609830e-04 1.065681e-03 6.307090e-04 4.349717e-05 8.699435e-05 5.393649e-03 2.653328e-03 5.893867e-03 5.154415e-03 6.655067e-03 3.740757e-03 4.349717e-03 2.696825e-03 2.174859e-04 1.304915e-04 1.957373e-04 6.524576e-05 2.174859e-04 3.044802e-04 3.262288e-04 5.437147e-04 4.784689e-04 1.087429e-04 4.349717e-05 7.655502e-03 2.957808e-03 5.132666e-03 4.719443e-03 4.371466e-03 3.827751e-03 3.197042e-03 2.196607e-03 4.567203e-04 6.524576e-05 1.957373e-04 4.349717e-05 1.087429e-04 2.174859e-04 2.609830e-04 7.829491e-04 6.089604e-04 1.304915e-04 1.087429e-04 1.124402e-02 6.154850e-03 9.873858e-03 7.742497e-03 8.829926e-03 5.415398e-03 7.264028e-03 6.176599e-03 6.959548e-04 4.349717e-04 6.742062e-04 5.872118e-04 3.262288e-04 6.089604e-04 8.699435e-04 2.174859e-03 2.066116e-03 5.219661e-04 4.567203e-04 6.720313e-03 5.132666e-03 7.807742e-03 6.611570e-03 8.460200e-03 4.197477e-03 4.371466e-03 2.392344e-03 6.307090e-04 1.522401e-04 4.132231e-04 1.957373e-04 1.087429e-04 4.567203e-04 7.177033e-04 1.413658e-03 1.043932e-03 1.522401e-04 2.609830e-04 6.937799e-03 3.436277e-03 5.176164e-03 4.741192e-03 5.632884e-03 3.305785e-03 4.088734e-03 2.435842e-03 5.654632e-04 2.174859e-04 3.262288e-04 2.392344e-04 1.304915e-04 4.132231e-04 2.392344e-04 8.046977e-04 1.022184e-03 1.522401e-04 1.739887e-04 5.328404e-03 3.371031e-03 4.719443e-03 4.262723e-03 5.067421e-03 2.870813e-03 2.870813e-03 1.870378e-03 3.262288e-04 1.739887e-04 1.739887e-04 1.304915e-04 1.304915e-04 3.044802e-04 3.044802e-04 6.307090e-04 4.349717e-04 1.957373e-04 2.392344e-04 4.480209e-03 2.544585e-03 3.305785e-03 3.501522e-03 3.675511e-03 2.609830e-03 1.935624e-03 1.283167e-03 3.697260e-04 6.524576e-05 1.957373e-04 1.087429e-04 2.174859e-05 1.000000e-10 1.522401e-04 5.872118e-04 4.567203e-04 1.304915e-04 4.349717e-05 6.372336e-03 3.501522e-03 4.719443e-03 4.393214e-03 4.871683e-03 4.132231e-03 3.436277e-03 2.131361e-03 5.437147e-04 1.522401e-04 3.262288e-04 1.304915e-04 1.739887e-04 1.957373e-04 3.479774e-04 6.524576e-04 6.089604e-04 1.739887e-04 1.522401e-04 9.678121e-03 6.176599e-03 8.133971e-03 6.785559e-03 9.003915e-03 5.676381e-03 3.849500e-03 1.674641e-03 5.872118e-04 2.392344e-04 1.957373e-04 6.524576e-05 8.699435e-05 2.827316e-04 3.697260e-04 4.567203e-04 2.392344e-04 6.524576e-05 4.349717e-05 1.839930e-02 8.851675e-03 1.496303e-02 1.313615e-02 1.565898e-02 9.591127e-03 6.372336e-03 3.523271e-03 1.239669e-03 7.177033e-04 5.437147e-04 2.392344e-04 3.697260e-04 4.784689e-04 6.307090e-04 9.569378e-04 5.654632e-04 6.524576e-05 5.002175e-04 6.198347e-03 3.240539e-03 5.110918e-03 5.698130e-03 6.415833e-03 4.936929e-03 3.349282e-03 2.196607e-03 7.394519e-04 3.044802e-04 4.784689e-04 1.957373e-04 1.522401e-04 2.392344e-04 3.914746e-04 5.654632e-04 9.569378e-04 1.522401e-04 1.739887e-04 1.502827e-02 8.460200e-03 1.167899e-02 9.939104e-03 1.276642e-02 7.090039e-03 5.741627e-03 3.110048e-03 1.239669e-03 6.307090e-04 4.132231e-04 2.174859e-04 2.174859e-04 1.739887e-04 1.739887e-04 1.631144e-03 1.217921e-03 3.697260e-04 2.392344e-04 1.672466e-02 9.939104e-03 1.344063e-02 1.261418e-02 1.461505e-02 8.351457e-03 7.525011e-03 2.892562e-03 1.152675e-03 3.697260e-04 7.177033e-04 2.392344e-04 1.957373e-04 3.914746e-04 3.479774e-04 2.283602e-03 2.522836e-03 4.567203e-04 3.479774e-04 7.351022e-03 4.567203e-03 6.763810e-03 6.742062e-03 7.220531e-03 4.936929e-03 3.023054e-03 2.305350e-03 5.437147e-04 3.044802e-04 3.914746e-04 2.174859e-04 1.739887e-04 5.654632e-04 6.959548e-04 1.022184e-03 1.261418e-03 3.262288e-04 1.522401e-04
 2.392344e-03 7.612005e-04 2.827316e-04 5.002175e-04 7.394519e-04 2.022619e-03 3.784254e-03 5.872118e-03 7.785994e-03 6.763810e-03 7.503262e-03 7.090039e-03 7.351022e-03 8.634189e-03 1.174424e-02 8.003480e-03 1.333188e-02 1.498478e-02 6.089604e-03 1.109178e-03 5.654632e-04 2.392344e-04 3.262288e-04 5.219661e-04 6.089604e-04 1.805133e-03 1.652893e-03 2.153110e-03 1.935624e-03 1.957373e-03 1.913876e-03 1.674641e-03 2.218356e-03 3.849500e-03 2.392344e-03 4.632449e-03 5.132666e-03 1.435407e-03 3.914746e-04 1.304915e-04 1.304915e-04 1.522401e-04 3.044802e-04 3.044802e-04 5.872118e-04 5.437147e-04 7.394519e-04 6.307090e-04 6.089604e-04 6.307090e-04 4.567203e-04 8.046977e-04 1.631144e-03 8.481949e-04 2.131361e-03 1.826881e-03 5.872118e-04 7.612005e-04 3.044802e-04 1.087429e-04 1.739887e-04 1.957373e-04 8.699435e-04 7.394519e-04 1.109178e-03 1.500652e-03 9.134406e-04 1.043932e-03 1.065681e-03 1.217921e-03 1.261418e-03 2.000870e-03 1.457155e-03 2.740322e-03 2.936059e-03 6.524576e-04 1.283167e-03 6.089604e-04 3.262288e-04 4.567203e-04 6.959548e-04 1.239669e-03 2.022619e-03 2.435842e-03 3.110048e-03 2.544585e-03 2.979556e-03 2.131361e-03 2.566333e-03 2.653328e-03 4.001740e-03 2.762070e-03 5.654632e-03 6.437582e-03 2.131361e-03 1.413658e-03 6.959548e-04 1.304915e-04 3.914746e-04 8.264463e-04 9.569378e-04 1.739887e-03 1.957373e-03 2.348847e-03 2.000870e-03 1.935624e-03 1.826881e-03 1.935624e-03 2.435842e-03 3.588517e-03 2.414093e-03 4.458460e-03 5.893867e-03 2.153110e-03 1.500652e-03 6.959548e-04 3.044802e-04 5.872118e-04 9.134406e-04 9.786864e-04 1.500652e-03 2.261853e-03 2.196607e-03 2.066116e-03 2.153110e-03 1.587647e-03 1.870378e-03 2.240104e-03 3.044802e-03 2.479339e-03 4.045237e-03 4.414963e-03 2.196607e-03 2.936059e-03 9.569378e-04 2.174859e-04 5.002175e-04 1.217921e-03 1.957373e-03 3.023054e-03 4.371466e-03 4.654197e-03 4.393214e-03 4.871683e-03 3.675511e-03 3.740757e-03 3.610265e-03 5.850370e-03 4.762940e-03 8.220966e-03 9.286646e-03 4.001740e-03 1.783384e-03 7.612005e-04 2.609830e-04 3.914746e-04 8.481949e-04 1.174424e-03 2.044367e-03 2.849065e-03 3.023054e-03 2.892562e-03 2.457590e-03 2.218356e-03 3.066551e-03 3.044802e-03 5.306655e-03 3.001305e-03 5.937364e-03 7.198782e-03 2.914311e-03 1.544150e-03 6.742062e-04 2.174859e-04 3.044802e-04 9.134406e-04 1.413658e-03 1.631144e-03 2.327099e-03 2.588082e-03 1.957373e-03 2.283602e-03 1.870378e-03 1.979121e-03 2.240104e-03 3.131796e-03 2.348847e-03 4.501957e-03 5.676381e-03 2.414093e-03 1.696390e-03 5.654632e-04 1.304915e-04 4.567203e-04 6.089604e-04 1.130926e-03 1.239669e-03 1.609395e-03 1.979121e-03 1.718138e-03 1.892127e-03 1.739887e-03 1.870378e-03 1.761635e-03 3.632014e-03 1.805133e-03 4.088734e-03 3.936494e-03 1.544150e-03 1.348412e-03 3.697260e-04 1.087429e-04 4.567203e-04 3.044802e-04 8.916920e-04 1.109178e-03 1.109178e-03 1.457155e-03 1.152675e-03 1.130926e-03 1.217921e-03 1.544150e-03 1.348412e-03 2.435842e-03 1.348412e-03 3.240539e-03 3.697260e-03 1.087429e-03 1.130926e-03 6.959548e-04 2.827316e-04 4.567203e-04 8.699435e-04 1.109178e-03 1.283167e-03 1.826881e-03 2.414093e-03 1.913876e-03 1.848630e-03 1.696390e-03 2.153110e-03 1.892127e-03 3.523271e-03 2.522836e-03 4.393214e-03 4.675946e-03 2.240104e-03 2.435842e-03 9.569378e-04 3.697260e-04 6.524576e-04 1.196172e-03 1.674641e-03 2.522836e-03 2.305350e-03 3.066551e-03 2.740322e-03 2.805568e-03 2.457590e-03 2.218356e-03 3.197042e-03 4.936929e-03 3.392779e-03 6.742062e-03 7.438017e-03 2.457590e-03 3.979991e-03 1.783384e-03 7.177033e-04 1.152675e-03 2.501087e-03 2.979556e-03 3.762505e-03 4.175729e-03 5.632884e-03 4.828186e-03 4.545455e-03 4.393214e-03 4.784689e-03 6.067856e-03 8.438452e-03 6.154850e-03 1.241844e-02 1.344063e-02 4.610700e-03 1.631144e-03 5.002175e-04 3.044802e-04 3.044802e-04 6.742062e-04 1.000435e-03 1.457155e-03 1.826881e-03 2.348847e-03 2.501087e-03 2.174859e-03 2.174859e-03 2.283602e-03 2.609830e-03 4.240974e-03 2.609830e-03 5.132666e-03 5.350152e-03 2.370596e-03 3.566768e-03 1.609395e-03 6.307090e-04 7.394519e-04 1.739887e-03 2.305350e-03 3.653763e-03 3.610265e-03 4.654197e-03 3.914746e-03 4.088734e-03 4.132231e-03 4.088734e-03 5.524141e-03 8.916920e-03 4.327969e-03 8.003480e-03 9.656372e-03 4.915181e-03 4.175729e-03 1.565898e-03 4.132231e-04 1.109178e-03 2.109613e-03 3.414528e-03 3.936494e-03 4.828186e-03 5.306655e-03 4.501957e-03 4.480209e-03 4.153980e-03 4.915181e-03 7.633754e-03 1.074380e-02 5.176164e-03 1.024358e-02 1.093954e-02 5.328404e-03 1.565898e-03 6.524576e-04 1.522401e-04 2.609830e-04 7.612005e-04 1.348412e-03 2.000870e-03 2.370596e-03 3.044802e-03 2.696825e-03 2.392344e-03 2.479339e-03 2.522836e-03 2.892562e-03 4.915181e-03 3.414528e-03 5.785124e-03 6.502827e-03 2.805568e-03
 6.150500e-02 1.239669e-03 2.174859e-05 2.609830e-04 1.674641e-03 1.304915e-03 5.219661e-04 8.808177e-03 8.155720e-03 3.218791e-03 4.915181e-03 2.305350e-03 3.784254e-03 1.065681e-03 7.829491e-04 5.524141e-03 9.569378e-04 1.087429e-03 8.677686e-03 2.174859e-03 1.022184e-03 1.304915e-04 1.957373e-04 1.087429e-03 1.544150e-03 1.435407e-03 5.219661e-03 2.783819e-03 2.066116e-03 1.304915e-03 8.481949e-04 3.436277e-03 3.914746e-04 1.130926e-03 3.436277e-03 1.522401e-03 1.718138e-03 4.849935e-03 7.177033e-04 6.742062e-04 1.000000e-10 1.304915e-04 4.349717e-04 3.479774e-04 5.437147e-04 2.153110e-03 8.699435e-04 6.089604e-04 9.786864e-04 4.132231e-04 1.174424e-03 1.522401e-04 3.262288e-04 1.370161e-03 5.219661e-04 5.437147e-04 1.565898e-03 1.609395e-03 9.351892e-04 4.349717e-05 1.522401e-04 1.304915e-03 3.479774e-04 6.959548e-04 5.371901e-03 1.174424e-03 1.631144e-03 9.569378e-04 4.784689e-04 1.652893e-03 2.827316e-04 6.959548e-04 5.872118e-04 9.569378e-04 8.264463e-04 1.522401e-03 3.436277e-03 8.264463e-04 2.174859e-05 3.697260e-04 2.805568e-03 8.481949e-04 1.239669e-03 1.165724e-02 4.349717e-03 2.936059e-03 2.022619e-03 1.326664e-03 2.240104e-03 4.132231e-04 1.217921e-03 1.261418e-03 1.913876e-03 2.740322e-03 4.545455e-03 1.979121e-03 1.283167e-03 2.174859e-05 1.957373e-04 4.349717e-04 2.827316e-04 6.307090e-04 2.936059e-03 3.349282e-03 5.219661e-04 1.196172e-03 1.500652e-03 1.152675e-03 7.177033e-04 1.848630e-03 2.914311e-03 3.458025e-03 2.914311e-03 1.193997e-02 5.437147e-04 5.872118e-04 1.000000e-10 6.524576e-05 3.914746e-04 3.697260e-04 2.609830e-04 1.913876e-03 2.305350e-03 1.109178e-03 1.283167e-03 1.761635e-03 2.914311e-03 2.348847e-03 2.653328e-03 1.674641e-03 4.871683e-03 6.524576e-03 5.632884e-03 3.197042e-03 1.065681e-03 1.087429e-04 4.132231e-04 2.718573e-03 7.612005e-04 1.348412e-03 1.263593e-02 1.133101e-02 6.046107e-03 6.198347e-03 4.458460e-03 3.806003e-03 3.262288e-03 1.391910e-03 2.261853e-03 1.935624e-03 3.653763e-03 5.828621e-03 1.348412e-03 3.479774e-04 1.000000e-10 8.699435e-05 4.567203e-04 2.609830e-04 6.742062e-04 4.871683e-03 1.287516e-02 3.740757e-03 5.023923e-03 4.567203e-03 2.522836e-03 2.762070e-03 8.046977e-04 1.370161e-03 1.892127e-03 2.762070e-03 5.045672e-03 4.567203e-04 2.174859e-04 1.000000e-10 8.699435e-05 2.609830e-04 6.524576e-05 3.044802e-04 2.218356e-03 4.284472e-03 2.392344e-03 4.958678e-03 4.393214e-03 2.979556e-03 3.653763e-03 3.588517e-03 1.892127e-03 2.218356e-03 3.088299e-03 3.110048e-03 5.872118e-04 4.349717e-05 1.000000e-10 4.349717e-05 1.087429e-04 6.524576e-05 2.392344e-04 1.870378e-03 3.849500e-03 3.545020e-03 3.697260e-03 2.696825e-03 9.569378e-04 4.393214e-03 3.110048e-03 1.587647e-03 1.805133e-03 3.088299e-03 1.870378e-03 2.609830e-04 4.349717e-05 1.000000e-10 1.000000e-10 2.174859e-05 1.087429e-04 4.349717e-05 8.046977e-04 2.174859e-03 1.522401e-03 1.674641e-03 3.023054e-03 2.261853e-03 3.827751e-03 2.392344e-03 1.109178e-03 1.957373e-03 3.197042e-03 1.043932e-03 5.437147e-04 3.479774e-04 2.174859e-05 6.524576e-05 1.957373e-04 1.522401e-04 7.829491e-04 1.435407e-03 1.805133e-03 1.935624e-03 1.826881e-03 4.849935e-03 1.979121e-03 2.131361e-03 2.414093e-03 8.481949e-04 4.132231e-03 7.677251e-03 4.023488e-03 8.699435e-05 2.174859e-05 2.174859e-05 1.000000e-10 4.349717e-05 6.524576e-05 3.262288e-04 4.784689e-04 1.022184e-03 1.304915e-03 2.240104e-03 3.392779e-03 7.612005e-04 4.784689e-04 1.957373e-04 2.522836e-03 1.813832e-02 2.214006e-02 5.002175e-04 6.524576e-05 1.087429e-04 1.000000e-10 1.000000e-10 1.000000e-10 1.957373e-04 4.132231e-04 3.697260e-04 3.262288e-04 1.848630e-03 2.153110e-03 2.348847e-03 1.413658e-03 3.479774e-04 1.739887e-04 2.087864e-03 2.864289e-02 5.574163e-02 6.742062e-04 1.239669e-03 3.914746e-04 2.174859e-05 2.174859e-05 1.739887e-04 5.437147e-04 7.394519e-04 1.109178e-03 1.739887e-03 2.414093e-03 2.762070e-03 2.588082e-03 1.370161e-03 8.460200e-03 5.241409e-03 6.655067e-03 1.826881e-03 9.351892e-04 3.414528e-03 6.524576e-05 6.524576e-05 1.000000e-10 1.000000e-10 1.304915e-04 1.957373e-04 6.524576e-04 4.567203e-04 1.087429e-03 1.043932e-03 1.848630e-03 1.805133e-03 3.001305e-03 3.160070e-02 3.490648e-02 1.043932e-03 6.089604e-04 1.739887e-04 1.913876e-03 2.174859e-05 2.174859e-05 1.000000e-10 1.000000e-10 8.699435e-05 1.087429e-04 8.699435e-04 6.089604e-04 1.130926e-03 1.391910e-03 1.718138e-03 3.392779e-03 3.827751e-03 2.877338e-02 5.200087e-02 2.827316e-04 1.087429e-04 3.262288e-04 9.134406e-04 1.783384e-03 5.872118e-04 2.174859e-05 2.174859e-05 3.914746e-04 2.066116e-03 2.087864e-03 3.023054e-03 6.089604e-03 3.262288e-03 3.545020e-03 2.718573e-03 5.959113e-03 1.413658e-03 1.413658e-03 3.262288e-03 3.240539e-03 2.870813e-03 4.980426e-03
 1.739887e-03 3.479774e-04 1.087429e-04 1.957373e-04 5.654632e-04 1.000435e-03 3.131796e-03 4.632449e-03 8.590692e-03 7.264028e-03 7.481514e-03 7.872988e-03 7.612005e-03 1.098304e-02 1.383210e-02 6.916050e-03 1.244019e-02 1.317964e-02 7.894737e-03 9.351892e-04 4.132231e-04 1.304915e-04 1.522401e-04 3.697260e-04 5.219661e-04 9.134406e-04 1.370161e-03 2.936059e-03 2.370596e-03 2.174859e-03 2.348847e-03 2.370596e-03 2.762070e-03 3.827751e-03 2.392344e-03 3.458025e-03 4.219226e-03 2.631579e-03 4.784689e-04 1.304915e-04 1.000000e-10 2.174859e-05 1.522401e-04 2.392344e-04 4.132231e-04 7.829491e-04 1.326664e-03 8.916920e-04 9.134406e-04 7.177033e-04 1.022184e-03 9.134406e-04 1.283167e-03 7.394519e-04 1.196172e-03 1.522401e-03 8.046977e-04 6.742062e-04 1.522401e-04 2.174859e-05 1.087429e-04 2.609830e-04 3.914746e-04 7.829491e-04 8.699435e-04 1.609395e-03 1.130926e-03 1.109178e-03 1.544150e-03 1.283167e-03 1.522401e-03 2.153110e-03 1.348412e-03 2.566333e-03 2.196607e-03 1.544150e-03 1.478904e-03 3.044802e-04 1.087429e-04 1.304915e-04 2.609830e-04 9.134406e-04 1.544150e-03 2.044367e-03 3.305785e-03 2.783819e-03 3.305785e-03 3.392779e-03 2.979556e-03 4.001740e-03 4.306220e-03 2.566333e-03 4.958678e-03 4.784689e-03 3.023054e-03 1.022184e-03 3.479774e-04 1.522401e-04 1.304915e-04 2.392344e-04 6.307090e-04 1.283167e-03 2.000870e-03 2.957808e-03 2.305350e-03 2.544585e-03 2.783819e-03 2.066116e-03 3.827751e-03 4.110483e-03 2.327099e-03 3.762505e-03 4.393214e-03 2.370596e-03 1.261418e-03 3.914746e-04 1.087429e-04 8.699435e-05 5.002175e-04 6.959548e-04 1.130926e-03 1.565898e-03 2.675076e-03 2.066116e-03 2.501087e-03 2.479339e-03 2.240104e-03 3.545020e-03 4.088734e-03 2.044367e-03 3.349282e-03 4.284472e-03 2.131361e-03 1.391910e-03 4.132231e-04 1.739887e-04 1.522401e-04 6.524576e-04 1.109178e-03 1.674641e-03 2.914311e-03 5.306655e-03 3.979991e-03 4.045237e-03 4.741192e-03 4.023488e-03 7.938234e-03 8.438452e-03 4.175729e-03 8.046977e-03 8.742932e-03 4.480209e-03 1.174424e-03 4.132231e-04 1.304915e-04 1.522401e-04 3.914746e-04 1.109178e-03 1.544150e-03 2.261853e-03 3.392779e-03 2.957808e-03 3.218791e-03 3.131796e-03 2.740322e-03 6.002610e-03 6.176599e-03 2.609830e-03 5.306655e-03 5.502392e-03 3.131796e-03 1.043932e-03 1.957373e-04 8.699435e-05 2.174859e-04 5.654632e-04 1.022184e-03 9.134406e-04 1.587647e-03 3.066551e-03 1.913876e-03 1.913876e-03 2.501087e-03 2.261853e-03 4.349717e-03 4.654197e-03 2.414093e-03 4.153980e-03 4.806438e-03 2.435842e-03 1.000435e-03 2.609830e-04 2.174859e-05 6.524576e-05 2.609830e-04 4.567203e-04 8.916920e-04 1.609395e-03 2.914311e-03 1.979121e-03 1.718138e-03 1.979121e-03 1.587647e-03 3.479774e-03 3.806003e-03 2.153110e-03 3.588517e-03 3.892997e-03 1.826881e-03 5.654632e-04 1.739887e-04 6.524576e-05 1.087429e-04 1.304915e-04 5.219661e-04 1.022184e-03 7.612005e-04 1.892127e-03 1.109178e-03 1.370161e-03 1.696390e-03 1.152675e-03 3.023054e-03 3.566768e-03 1.391910e-03 2.544585e-03 2.675076e-03 1.609395e-03 1.065681e-03 4.349717e-04 1.087429e-04 2.609830e-04 2.827316e-04 8.916920e-04 9.569378e-04 1.783384e-03 2.783819e-03 1.826881e-03 1.892127e-03 2.283602e-03 1.957373e-03 3.523271e-03 4.327969e-03 2.414093e-03 3.762505e-03 4.393214e-03 2.109613e-03 1.870378e-03 5.219661e-04 2.827316e-04 3.697260e-04 9.569378e-04 1.370161e-03 1.652893e-03 2.131361e-03 4.066986e-03 3.001305e-03 2.892562e-03 3.371031e-03 3.023054e-03 5.197912e-03 5.719878e-03 3.436277e-03 4.936929e-03 5.785124e-03 3.066551e-03 3.892997e-03 1.631144e-03 7.394519e-04 9.351892e-04 1.544150e-03 3.131796e-03 4.001740e-03 3.697260e-03 6.894302e-03 4.936929e-03 5.741627e-03 5.872118e-03 5.284906e-03 8.242714e-03 9.504132e-03 5.763375e-03 8.655937e-03 1.002610e-02 5.741627e-03 9.134406e-04 2.827316e-04 2.174859e-05 2.174859e-04 2.827316e-04 6.524576e-04 9.786864e-04 1.892127e-03 3.131796e-03 2.544585e-03 2.261853e-03 2.718573e-03 2.022619e-03 4.893432e-03 4.697695e-03 2.218356e-03 4.784689e-03 4.980426e-03 2.109613e-03 2.414093e-03 1.457155e-03 3.697260e-04 6.524576e-04 1.478904e-03 2.022619e-03 2.849065e-03 3.066551e-03 5.589387e-03 4.828186e-03 4.719443e-03 5.371901e-03 4.045237e-03 7.829491e-03 9.830361e-03 4.414963e-03 6.350587e-03 7.481514e-03 5.393649e-03 3.153545e-03 1.435407e-03 6.742062e-04 7.394519e-04 1.457155e-03 2.479339e-03 3.284037e-03 3.632014e-03 6.959548e-03 4.958678e-03 4.915181e-03 5.915615e-03 5.415398e-03 9.525881e-03 1.098304e-02 5.023923e-03 8.829926e-03 9.569378e-03 6.220096e-03 1.261418e-03 3.262288e-04 1.304915e-04 1.087429e-04 2.174859e-04 8.916920e-04 1.326664e-03 1.783384e-03 3.523271e-03 2.000870e-03 3.066551e-03 3.066551e-03 3.131796e-03 4.719443e-03 6.502827e-03 2.805568e-03 5.437147e-03 5.611135e-03 2.783819e-03
 1.822532e-02 5.785124e-03 2.694650e-02 2.168334e-02 3.481949e-02 6.481079e-03 1.892127e-03 2.174859e-05 1.000000e-10 1.000000e-10 5.872118e-04 1.130926e-03 1.531100e-02 5.959113e-03 1.076555e-02 1.544150e-03 9.569378e-04 4.349717e-05 1.000000e-10 1.000000e-10 1.304915e-04 1.043932e-03 4.393214e-03 2.196607e-03 4.806438e-03 8.264463e-04 1.304915e-04 2.174859e-05 1.000000e-10 1.000000e-10 2.609830e-04 7.394519e-04 4.371466e-03 4.045237e-03 1.035233e-02 1.348412e-03 1.522401e-04 2.174859e-05 1.000000e-10 1.000000e-10 5.872118e-04 1.435407e-03 1.070030e-02 9.852110e-03 2.007395e-02 3.175294e-03 3.479774e-04 2.174859e-05 2.174859e-05 1.000000e-10 8.916920e-04 4.610700e-03 1.220096e-02 6.633319e-03 1.294041e-02 1.674641e-03 3.044802e-04 2.174859e-05 1.000000e-10 1.000000e-10 3.697260e-04 2.479339e-03 1.217921e-02 5.893867e-03 1.457155e-02 1.261418e-03 4.567203e-04 1.000000e-10 2.174859e-05 1.000000e-10 1.478904e-03 3.023054e-03 1.705089e-02 1.729013e-02 2.799043e-02 4.893432e-03 6.742062e-04 4.349717e-05 1.000000e-10 1.000000e-10 2.675076e-03 3.023054e-03 1.433232e-02 8.003480e-03 1.768160e-02 4.088734e-03 1.457155e-03 1.522401e-04 1.000000e-10 1.000000e-10 1.043932e-03 1.826881e-03 9.830361e-03 9.525881e-03 1.513702e-02 2.544585e-03 1.739887e-04 6.524576e-05 2.174859e-05 1.000000e-10 8.699435e-04 9.786864e-04 1.304915e-02 5.263158e-03 1.146151e-02 1.435407e-03 4.132231e-04 8.699435e-05 1.000000e-10 1.000000e-10 6.089604e-04 1.435407e-03 8.199217e-03 2.762070e-03 1.000435e-02 1.239669e-03 1.022184e-03 1.739887e-04 1.000000e-10 1.000000e-10 7.177033e-04 2.305350e-03 1.272292e-02 6.633319e-03 1.304915e-02 1.283167e-03 3.914746e-04 6.524576e-05 1.000000e-10 1.000000e-10 1.478904e-03 1.957373e-03 1.718138e-02 1.196172e-02 1.637669e-02 1.696390e-03 2.066116e-03 9.786864e-04 2.174859e-05 2.174859e-05 1.478904e-03 6.372336e-03 2.616355e-02 1.981296e-02 3.373206e-02 4.088734e-03 4.306220e-03 9.351892e-04 1.000000e-10 2.174859e-05 1.217921e-03 3.566768e-03 1.963897e-02 4.741192e-03 1.043932e-02 9.351892e-04 1.065681e-03 4.349717e-05 1.000000e-10 1.000000e-10 7.177033e-04 3.175294e-03 2.374946e-02 1.396259e-02 3.153545e-02 3.131796e-03 3.371031e-03 9.569378e-04 1.000000e-10 1.000000e-10 8.699435e-04 4.023488e-03 2.618530e-02 1.829056e-02 3.625489e-02 5.002175e-03 3.697260e-03 1.261418e-03 1.000000e-10 1.000000e-10 1.696390e-03 2.957808e-03 1.574598e-02 6.024358e-03 1.650718e-02 2.501087e-03 3.197042e-03 1.087429e-04 1.000000e-10 1.000000e-10
 2.892562e-03 2.892562e-03 1.413658e-03 2.087864e-03 3.284037e-03 3.871248e-03 5.632884e-03 5.023923e-03 4.175729e-03 5.654632e-03 4.480209e-03 3.588517e-03 5.306655e-03 7.546759e-03 1.598521e-02 5.306655e-03 1.413658e-02 1.709439e-02 4.219226e-03 2.131361e-03 1.087429e-03 4.567203e-04 8.046977e-04 1.522401e-03 1.522401e-03 1.348412e-03 1.913876e-03 1.196172e-03 1.217921e-03 9.569378e-04 8.916920e-04 1.739887e-03 2.196607e-03 4.219226e-03 1.631144e-03 4.153980e-03 5.480644e-03 1.217921e-03 7.829491e-04 5.002175e-04 2.174859e-04 1.957373e-04 3.697260e-04 3.044802e-04 5.654632e-04 5.654632e-04 4.349717e-04 5.872118e-04 3.697260e-04 3.479774e-04 3.914746e-04 8.916920e-04 1.783384e-03 4.567203e-04 1.892127e-03 2.544585e-03 1.739887e-04 1.239669e-03 3.697260e-04 3.914746e-04 5.654632e-04 5.219661e-04 1.065681e-03 8.481949e-04 7.612005e-04 1.043932e-03 6.742062e-04 7.612005e-04 6.959548e-04 7.612005e-04 1.500652e-03 2.653328e-03 8.916920e-04 2.762070e-03 2.849065e-03 5.219661e-04 2.588082e-03 1.522401e-03 5.654632e-04 8.481949e-04 1.674641e-03 1.609395e-03 2.022619e-03 1.783384e-03 2.000870e-03 2.044367e-03 1.478904e-03 1.348412e-03 2.174859e-03 2.740322e-03 5.219661e-03 2.087864e-03 6.394084e-03 6.285341e-03 1.457155e-03 2.000870e-03 1.000435e-03 5.872118e-04 9.351892e-04 1.391910e-03 8.264463e-04 1.457155e-03 1.587647e-03 1.631144e-03 1.109178e-03 1.196172e-03 1.239669e-03 1.522401e-03 2.240104e-03 5.698130e-03 1.718138e-03 5.197912e-03 6.437582e-03 1.152675e-03 3.044802e-03 1.109178e-03 2.827316e-04 7.394519e-04 1.370161e-03 1.348412e-03 1.043932e-03 2.087864e-03 1.609395e-03 1.130926e-03 1.239669e-03 8.699435e-04 1.196172e-03 1.652893e-03 4.371466e-03 1.413658e-03 4.762940e-03 6.111353e-03 1.544150e-03 4.219226e-03 1.957373e-03 6.742062e-04 1.326664e-03 2.305350e-03 3.197042e-03 2.653328e-03 3.545020e-03 2.457590e-03 2.348847e-03 2.261853e-03 1.826881e-03 2.544585e-03 4.458460e-03 1.033058e-02 3.088299e-03 8.786429e-03 1.113528e-02 2.609830e-03 2.653328e-03 1.413658e-03 6.089604e-04 8.046977e-04 1.826881e-03 1.783384e-03 2.196607e-03 2.109613e-03 1.696390e-03 1.544150e-03 1.565898e-03 1.500652e-03 1.631144e-03 2.936059e-03 7.938234e-03 2.305350e-03 6.415833e-03 8.177468e-03 1.979121e-03 2.283602e-03 1.261418e-03 6.307090e-04 6.524576e-04 1.413658e-03 1.326664e-03 1.848630e-03 1.805133e-03 1.870378e-03 1.370161e-03 1.065681e-03 1.109178e-03 1.500652e-03 2.283602e-03 5.806873e-03 1.587647e-03 4.480209e-03 6.046107e-03 1.522401e-03 2.109613e-03 1.065681e-03 3.262288e-04 8.916920e-04 1.239669e-03 1.718138e-03 1.370161e-03 1.261418e-03 1.087429e-03 9.134406e-04 1.043932e-03 6.742062e-04 1.130926e-03 1.696390e-03 5.132666e-03 1.174424e-03 3.762505e-03 5.306655e-03 1.304915e-03 1.739887e-03 7.612005e-04 3.697260e-04 5.219661e-04 9.569378e-04 8.699435e-04 8.699435e-04 1.239669e-03 1.283167e-03 6.742062e-04 6.959548e-04 6.307090e-04 9.569378e-04 1.239669e-03 4.001740e-03 8.481949e-04 2.979556e-03 3.458025e-03 1.022184e-03 2.435842e-03 1.217921e-03 2.827316e-04 8.264463e-04 1.217921e-03 1.304915e-03 1.500652e-03 1.935624e-03 1.348412e-03 1.348412e-03 1.043932e-03 7.177033e-04 1.065681e-03 1.435407e-03 4.915181e-03 1.718138e-03 5.067421e-03 5.893867e-03 1.500652e-03 3.784254e-03 1.913876e-03 6.307090e-04 1.043932e-03 1.870378e-03 1.652893e-03 1.565898e-03 2.609830e-03 1.848630e-03 1.609395e-03 1.391910e-03 1.370161e-03 1.413658e-03 1.370161e-03 3.305785e-03 2.392344e-03 9.351892e-03 1.198347e-02 2.044367e-03 7.351022e-03 3.305785e-03 1.348412e-03 2.000870e-03 4.175729e-03 3.588517e-03 3.023054e-03 6.502827e-03 4.219226e-03 3.284037e-03 3.284037e-03 2.109613e-03 2.218356e-03 2.087864e-03 4.045237e-03 5.089169e-03 1.557199e-02 1.900826e-02 3.632014e-03 2.305350e-03 1.435407e-03 5.872118e-04 7.394519e-04 1.783384e-03 1.565898e-03 1.609395e-03 2.435842e-03 1.870378e-03 1.391910e-03 1.391910e-03 9.134406e-04 1.500652e-03 2.522836e-03 6.655067e-03 1.413658e-03 3.675511e-03 5.263158e-03 1.935624e-03 6.437582e-03 3.501522e-03 1.739887e-03 2.087864e-03 5.197912e-03 3.936494e-03 3.458025e-03 5.328404e-03 3.806003e-03 2.675076e-03 2.044367e-03 1.913876e-03 2.740322e-03 5.980861e-03 1.476729e-02 2.218356e-03 3.414528e-03 4.371466e-03 3.305785e-03 7.677251e-03 3.936494e-03 2.174859e-03 2.240104e-03 5.393649e-03 4.480209e-03 4.480209e-03 6.959548e-03 5.089169e-03 3.110048e-03 2.870813e-03 2.087864e-03 4.001740e-03 6.481079e-03 1.709439e-02 3.110048e-03 3.697260e-03 4.458460e-03 4.545455e-03 2.501087e-03 1.413658e-03 6.742062e-04 6.524576e-04 1.478904e-03 1.261418e-03 1.652893e-03 2.479339e-03 1.652893e-03 1.696390e-03 1.718138e-03 1.000435e-03 2.000870e-03 2.892562e-03 6.807308e-03 2.261853e-03 7.481514e-03 7.438017e-03 1.283167e-03
 1.000000e-10 1.000000e-10 6.524576e-04 5.328404e-03 3.436277e-03 7.916485e-03 1.124402e-02 6.350587e-03 2.005220e-02 1.933449e-02 1.174424e-03 9.199652e-03 2.620705e-02 4.958678e-03 1.000000e-10 1.000000e-10 2.392344e-04 2.218356e-03 8.264463e-04 3.044802e-03 3.958243e-03 1.761635e-03 7.807742e-03 5.328404e-03 2.609830e-04 2.718573e-03 6.437582e-03 1.696390e-03 1.000000e-10 1.000000e-10 4.349717e-05 1.087429e-03 5.219661e-04 8.481949e-04 1.065681e-03 8.699435e-04 2.348847e-03 2.283602e-03 1.522401e-04 1.130926e-03 2.762070e-03 4.349717e-04 2.174859e-05 1.000000e-10 8.699435e-05 1.174424e-03 4.784689e-04 1.805133e-03 2.718573e-03 1.130926e-03 3.806003e-03 3.327534e-03 2.609830e-04 1.805133e-03 3.632014e-03 1.043932e-03 1.000000e-10 2.174859e-05 2.392344e-04 2.631579e-03 1.435407e-03 3.088299e-03 4.632449e-03 3.023054e-03 8.068726e-03 7.720748e-03 8.481949e-04 4.240974e-03 8.394954e-03 1.870378e-03 1.000000e-10 2.174859e-05 3.044802e-04 2.087864e-03 1.283167e-03 3.479774e-03 4.349717e-03 2.283602e-03 6.894302e-03 6.698565e-03 4.349717e-04 2.544585e-03 7.677251e-03 1.217921e-03 1.000000e-10 1.000000e-10 4.349717e-04 2.718573e-03 1.457155e-03 3.088299e-03 3.958243e-03 2.261853e-03 5.763375e-03 5.176164e-03 3.914746e-04 2.370596e-03 7.872988e-03 1.739887e-03 1.000000e-10 1.000000e-10 3.697260e-04 3.371031e-03 1.544150e-03 4.088734e-03 6.568073e-03 4.262723e-03 1.222271e-02 1.307090e-02 7.829491e-04 6.089604e-03 1.652893e-02 3.545020e-03 2.174859e-05 1.000000e-10 3.697260e-04 1.913876e-03 1.000435e-03 2.914311e-03 4.414963e-03 3.110048e-03 8.199217e-03 9.547629e-03 6.742062e-04 4.719443e-03 1.213571e-02 2.392344e-03 1.000000e-10 1.000000e-10 1.957373e-04 2.327099e-03 1.196172e-03 2.479339e-03 4.110483e-03 2.392344e-03 6.111353e-03 6.437582e-03 3.914746e-04 3.632014e-03 9.112658e-03 1.783384e-03 1.000000e-10 1.000000e-10 3.262288e-04 1.935624e-03 7.394519e-04 2.261853e-03 2.827316e-03 2.196607e-03 5.306655e-03 5.350152e-03 5.654632e-04 2.696825e-03 7.307525e-03 2.044367e-03 2.174859e-05 1.000000e-10 1.957373e-04 1.674641e-03 7.177033e-04 2.066116e-03 2.153110e-03 9.786864e-04 3.632014e-03 3.914746e-03 2.609830e-04 2.457590e-03 5.741627e-03 1.652893e-03 2.174859e-05 1.000000e-10 4.567203e-04 2.196607e-03 8.481949e-04 2.892562e-03 3.218791e-03 2.044367e-03 6.524576e-03 5.828621e-03 6.089604e-04 3.001305e-03 7.959983e-03 1.565898e-03 2.174859e-05 1.000000e-10 5.872118e-04 4.023488e-03 1.913876e-03 3.349282e-03 4.393214e-03 3.740757e-03 9.351892e-03 8.873423e-03 5.219661e-04 3.197042e-03 9.547629e-03 4.219226e-03 8.699435e-05 1.000000e-10 2.283602e-03 8.133971e-03 3.653763e-03 7.155285e-03 8.547194e-03 6.089604e-03 1.642018e-02 1.644193e-02 1.217921e-03 4.958678e-03 1.494128e-02 6.981296e-03 1.000000e-10 1.000000e-10 4.567203e-04 2.327099e-03 1.087429e-03 2.718573e-03 3.936494e-03 3.262288e-03 6.133101e-03 6.241844e-03 2.174859e-04 3.436277e-03 1.009134e-02 1.739887e-03 2.174859e-05 1.000000e-10 1.457155e-03 5.806873e-03 3.284037e-03 6.111353e-03 8.199217e-03 4.849935e-03 8.721183e-03 8.460200e-03 1.370161e-03 6.698565e-03 2.070465e-02 4.915181e-03 1.087429e-04 1.000000e-10 1.674641e-03 7.177033e-03 3.197042e-03 7.394519e-03 8.416703e-03 5.002175e-03 1.120052e-02 9.634624e-03 1.892127e-03 1.133101e-02 2.166159e-02 6.872553e-03 2.174859e-05 1.000000e-10 2.609830e-04 2.414093e-03 1.304915e-03 3.305785e-03 4.458460e-03 1.913876e-03 8.655937e-03 7.981731e-03 4.784689e-04 3.545020e-03 1.215746e-02 2.240104e-03
 7.807742e-03 1.404959e-02 1.104828e-02 1.252719e-02 1.170074e-02 1.381035e-02 6.481079e-03 3.936494e-03 6.872553e-03 3.197042e-03 2.044367e-03 1.652893e-03 1.239669e-03 2.696825e-03 1.848630e-03 3.458025e-03 2.305350e-03 2.153110e-03 5.676381e-03 5.676381e-03 3.414528e-03 3.240539e-03 3.566768e-03 3.979991e-03 3.632014e-03 2.153110e-03 8.481949e-04 2.022619e-03 9.351892e-04 6.307090e-04 4.349717e-04 3.479774e-04 6.524576e-04 5.437147e-04 8.481949e-04 7.394519e-04 7.829491e-04 1.478904e-03 2.327099e-03 1.174424e-03 1.478904e-03 1.391910e-03 1.435407e-03 1.370161e-03 5.654632e-04 3.044802e-04 8.264463e-04 1.957373e-04 1.087429e-04 2.174859e-04 1.304915e-04 3.697260e-04 1.522401e-04 3.479774e-04 1.957373e-04 1.739887e-04 6.089604e-04 2.805568e-03 2.066116e-03 2.196607e-03 2.196607e-03 2.087864e-03 1.848630e-03 1.304915e-03 7.177033e-04 1.391910e-03 3.914746e-04 5.219661e-04 2.609830e-04 1.522401e-04 2.827316e-04 1.087429e-04 8.916920e-04 3.697260e-04 3.914746e-04 1.217921e-03 7.459765e-03 4.828186e-03 4.197477e-03 3.827751e-03 4.110483e-03 4.284472e-03 2.588082e-03 1.718138e-03 2.675076e-03 1.261418e-03 6.524576e-04 6.524576e-04 4.132231e-04 9.351892e-04 6.742062e-04 1.718138e-03 8.699435e-04 6.524576e-04 2.240104e-03 5.437147e-03 4.327969e-03 3.632014e-03 4.066986e-03 3.806003e-03 4.306220e-03 1.674641e-03 1.239669e-03 2.283602e-03 1.022184e-03 7.177033e-04 6.089604e-04 2.392344e-04 6.742062e-04 7.177033e-04 1.152675e-03 7.177033e-04 8.699435e-04 1.370161e-03 6.372336e-03 4.349717e-03 2.870813e-03 3.936494e-03 3.371031e-03 4.045237e-03 2.066116e-03 1.000435e-03 1.913876e-03 7.177033e-04 8.046977e-04 4.349717e-04 2.392344e-04 6.524576e-04 4.567203e-04 8.481949e-04 7.177033e-04 7.394519e-04 1.413658e-03 1.056981e-02 7.416268e-03 5.611135e-03 6.763810e-03 6.328839e-03 6.067856e-03 4.197477e-03 2.566333e-03 4.306220e-03 1.979121e-03 1.500652e-03 1.239669e-03 8.481949e-04 1.739887e-03 1.239669e-03 2.805568e-03 1.500652e-03 1.304915e-03 3.545020e-03 7.220531e-03 5.785124e-03 3.936494e-03 5.415398e-03 4.741192e-03 5.654632e-03 3.218791e-03 1.609395e-03 3.044802e-03 1.348412e-03 8.916920e-04 6.959548e-04 4.784689e-04 1.087429e-03 5.219661e-04 1.326664e-03 1.000435e-03 6.307090e-04 2.327099e-03 6.328839e-03 3.892997e-03 3.588517e-03 3.958243e-03 3.719008e-03 4.219226e-03 2.327099e-03 9.569378e-04 2.305350e-03 9.351892e-04 9.134406e-04 5.654632e-04 3.479774e-04 4.349717e-04 7.829491e-04 1.152675e-03 6.959548e-04 5.437147e-04 2.066116e-03 4.654197e-03 3.458025e-03 3.044802e-03 3.284037e-03 3.479774e-03 3.566768e-03 1.674641e-03 1.022184e-03 1.957373e-03 8.046977e-04 9.134406e-04 6.089604e-04 3.262288e-04 8.916920e-04 3.914746e-04 7.829491e-04 5.437147e-04 3.479774e-04 1.500652e-03 3.784254e-03 2.653328e-03 2.087864e-03 2.805568e-03 2.435842e-03 3.392779e-03 1.239669e-03 7.612005e-04 1.674641e-03 5.872118e-04 5.872118e-04 3.044802e-04 1.087429e-04 3.697260e-04 2.609830e-04 6.089604e-04 2.609830e-04 2.609830e-04 1.174424e-03 5.415398e-03 3.849500e-03 3.088299e-03 3.632014e-03 3.632014e-03 4.219226e-03 2.196607e-03 9.351892e-04 2.414093e-03 8.699435e-04 9.569378e-04 5.654632e-04 3.479774e-04 5.872118e-04 5.219661e-04 8.699435e-04 5.437147e-04 5.002175e-04 1.848630e-03 8.307960e-03 5.893867e-03 5.371901e-03 5.980861e-03 5.806873e-03 5.698130e-03 2.957808e-03 1.478904e-03 3.088299e-03 9.351892e-04 1.022184e-03 5.872118e-04 3.697260e-04 7.177033e-04 3.914746e-04 1.283167e-03 7.177033e-04 4.567203e-04 2.566333e-03 1.433232e-02 9.830361e-03 8.329709e-03 1.059156e-02 9.808612e-03 1.126577e-02 5.132666e-03 3.088299e-03 5.915615e-03 2.566333e-03 1.761635e-03 1.304915e-03 9.786864e-04 1.696390e-03 7.394519e-04 2.566333e-03 1.304915e-03 1.261418e-03 4.088734e-03 5.763375e-03 4.501957e-03 3.349282e-03 4.088734e-03 3.697260e-03 5.350152e-03 1.913876e-03 1.391910e-03 2.479339e-03 9.569378e-04 8.046977e-04 7.177033e-04 3.697260e-04 8.264463e-04 4.349717e-04 1.000435e-03 7.177033e-04 5.654632e-04 2.153110e-03 1.222271e-02 9.330144e-03 7.068291e-03 8.286211e-03 8.199217e-03 8.547194e-03 4.719443e-03 2.109613e-03 4.545455e-03 1.892127e-03 1.239669e-03 9.569378e-04 6.307090e-04 1.239669e-03 1.087429e-03 2.131361e-03 8.264463e-04 8.481949e-04 4.045237e-03 1.478904e-02 1.024358e-02 8.938669e-03 9.373641e-03 8.960418e-03 1.070030e-02 5.393649e-03 3.001305e-03 5.937364e-03 2.696825e-03 1.544150e-03 1.217921e-03 8.264463e-04 1.457155e-03 1.326664e-03 2.740322e-03 1.152675e-03 1.000435e-03 3.588517e-03 7.894737e-03 5.197912e-03 4.088734e-03 4.349717e-03 5.002175e-03 4.806438e-03 2.370596e-03 1.609395e-03 3.175294e-03 1.261418e-03 9.351892e-04 8.264463e-04 5.872118e-04 1.109178e-03 6.307090e-04 1.326664e-03 7.177033e-04 7.394519e-04 1.696390e-03
 2.174859e-05 1.000000e-10 1.000000e-10 1.000000e-10 2.414093e-03 6.763810e-03 3.914746e-03 7.046542e-03 8.481949e-03 6.307090e-03 1.768160e-02 1.720313e-02 2.109613e-03 1.161375e-02 2.492388e-02 7.372771e-03 1.957373e-04 1.000000e-10 1.000000e-10 1.000000e-10 8.264463e-04 2.588082e-03 1.326664e-03 2.544585e-03 2.435842e-03 1.761635e-03 5.371901e-03 5.089169e-03 6.524576e-04 3.240539e-03 7.785994e-03 2.479339e-03 4.349717e-05 1.000000e-10 1.000000e-10 1.000000e-10 3.914746e-04 1.391910e-03 5.872118e-04 1.130926e-03 1.174424e-03 6.089604e-04 1.696390e-03 1.696390e-03 3.044802e-04 1.283167e-03 2.000870e-03 1.239669e-03 1.522401e-04 1.000000e-10 1.000000e-10 1.000000e-10 4.784689e-04 1.544150e-03 7.394519e-04 1.631144e-03 2.044367e-03 1.109178e-03 2.653328e-03 2.870813e-03 5.437147e-04 1.913876e-03 3.675511e-03 1.935624e-03 1.739887e-04 1.000000e-10 2.174859e-05 1.000000e-10 8.481949e-04 3.436277e-03 1.761635e-03 2.957808e-03 3.175294e-03 2.566333e-03 6.046107e-03 6.350587e-03 1.304915e-03 4.523706e-03 9.721618e-03 3.327534e-03 2.609830e-04 1.000000e-10 2.174859e-05 1.000000e-10 1.043932e-03 2.762070e-03 1.674641e-03 3.110048e-03 2.609830e-03 2.218356e-03 5.110918e-03 6.133101e-03 6.959548e-04 3.327534e-03 8.112223e-03 2.196607e-03 4.784689e-04 1.000000e-10 1.000000e-10 2.174859e-05 7.394519e-04 2.522836e-03 1.109178e-03 2.870813e-03 2.762070e-03 2.022619e-03 5.284906e-03 5.350152e-03 7.177033e-04 3.458025e-03 7.829491e-03 2.066116e-03 1.739887e-04 1.000000e-10 1.000000e-10 1.000000e-10 1.196172e-03 4.023488e-03 1.783384e-03 3.892997e-03 4.414963e-03 3.371031e-03 9.656372e-03 1.226620e-02 1.065681e-03 7.959983e-03 1.822532e-02 4.414963e-03 1.522401e-04 1.000000e-10 1.000000e-10 1.000000e-10 1.130926e-03 2.653328e-03 1.413658e-03 2.240104e-03 2.849065e-03 2.762070e-03 6.720313e-03 1.020009e-02 1.130926e-03 4.762940e-03 1.191823e-02 3.479774e-03 3.479774e-04 1.000000e-10 1.000000e-10 1.000000e-10 6.959548e-04 2.479339e-03 1.261418e-03 2.174859e-03 2.131361e-03 1.783384e-03 5.241409e-03 6.742062e-03 7.177033e-04 3.806003e-03 1.011309e-02 2.653328e-03 1.957373e-04 2.174859e-05 1.000000e-10 1.000000e-10 9.569378e-04 2.044367e-03 1.000435e-03 2.261853e-03 1.892127e-03 2.109613e-03 4.066986e-03 5.306655e-03 7.177033e-04 3.610265e-03 7.459765e-03 1.913876e-03 3.044802e-04 1.000000e-10 1.000000e-10 2.174859e-05 9.786864e-04 1.761635e-03 6.959548e-04 1.544150e-03 1.761635e-03 1.348412e-03 3.153545e-03 3.958243e-03 4.349717e-04 2.392344e-03 4.936929e-03 2.174859e-03 3.044802e-04 1.000000e-10 1.000000e-10 1.000000e-10 1.022184e-03 2.783819e-03 1.043932e-03 2.457590e-03 2.631579e-03 1.739887e-03 5.263158e-03 5.872118e-03 1.000435e-03 3.523271e-03 7.264028e-03 2.261853e-03 6.959548e-04 1.000000e-10 2.174859e-05 4.349717e-05 2.283602e-03 4.567203e-03 2.066116e-03 3.218791e-03 3.675511e-03 3.479774e-03 7.329274e-03 8.612440e-03 1.370161e-03 3.458025e-03 6.981296e-03 5.937364e-03 9.786864e-04 2.174859e-05 1.000000e-10 8.699435e-05 3.588517e-03 9.156155e-03 3.458025e-03 6.872553e-03 7.655502e-03 6.133101e-03 1.394084e-02 1.609395e-02 2.305350e-03 5.893867e-03 1.183123e-02 8.895172e-03 1.957373e-04 1.000000e-10 1.000000e-10 1.000000e-10 1.152675e-03 3.697260e-03 1.348412e-03 2.696825e-03 2.457590e-03 2.109613e-03 4.393214e-03 5.806873e-03 5.219661e-04 4.545455e-03 9.873858e-03 2.849065e-03 6.524576e-04 1.000000e-10 1.000000e-10 2.174859e-05 2.566333e-03 6.481079e-03 3.023054e-03 5.959113e-03 6.263593e-03 4.153980e-03 7.242279e-03 7.633754e-03 1.826881e-03 8.394954e-03 1.981296e-02 6.568073e-03 7.612005e-04 1.000000e-10 1.000000e-10 8.699435e-05 3.349282e-03 8.699435e-03 3.458025e-03 6.459330e-03 6.437582e-03 5.393649e-03 8.438452e-03 7.307525e-03 2.957808e-03 1.193997e-02 2.296651e-02 7.329274e-03 3.697260e-04 2.174859e-05 1.000000e-10 1.000000e-10 1.348412e-03 3.001305e-03 1.391910e-03 2.849065e-03 2.740322e-03 2.109613e-03 6.763810e-03 7.894737e-03 6.742062e-04 5.132666e-03 1.154850e-02 2.892562e-03
 8.982166e-03 6.720313e-03 7.155285e-03 6.394084e-03 7.155285e-03 7.242279e-03 4.849935e-03 3.675511e-03 4.545455e-03 4.023488e-03 2.131361e-03 3.327534e-03 3.066551e-03 8.590692e-03 8.786429e-03 4.893432e-03 7.090039e-03 8.155720e-03 6.633319e-03 9.591127e-03 1.696390e-03 1.696390e-03 1.957373e-03 1.478904e-03 1.892127e-03 1.348412e-03 5.002175e-04 1.326664e-03 1.217921e-03 6.959548e-04 7.829491e-04 4.349717e-04 2.109613e-03 2.000870e-03 1.457155e-03 1.870378e-03 1.979121e-03 1.674641e-03 3.762505e-03 7.177033e-04 6.524576e-04 8.916920e-04 1.065681e-03 8.699435e-04 5.437147e-04 3.262288e-04 5.002175e-04 3.479774e-04 1.739887e-04 2.392344e-04 3.262288e-04 3.914746e-04 4.784689e-04 4.132231e-04 4.349717e-04 6.307090e-04 6.959548e-04 5.415398e-03 1.217921e-03 9.786864e-04 9.134406e-04 1.196172e-03 1.196172e-03 1.065681e-03 5.002175e-04 1.000435e-03 4.784689e-04 3.914746e-04 4.132231e-04 3.914746e-04 1.022184e-03 1.022184e-03 6.959548e-04 9.569378e-04 8.481949e-04 1.283167e-03 1.052632e-02 2.153110e-03 1.935624e-03 2.066116e-03 2.218356e-03 1.826881e-03 1.761635e-03 1.000435e-03 1.478904e-03 1.544150e-03 1.043932e-03 1.065681e-03 1.000435e-03 3.175294e-03 2.936059e-03 2.044367e-03 2.457590e-03 3.044802e-03 2.283602e-03 8.916920e-03 1.761635e-03 1.391910e-03 2.109613e-03 1.674641e-03 1.870378e-03 1.522401e-03 7.394519e-04 1.239669e-03 1.413658e-03 6.959548e-04 8.046977e-04 9.569378e-04 2.696825e-03 2.348847e-03 1.696390e-03 2.174859e-03 2.718573e-03 1.783384e-03 9.786864e-03 1.261418e-03 1.043932e-03 1.631144e-03 1.674641e-03 1.435407e-03 1.174424e-03 6.959548e-04 1.065681e-03 1.196172e-03 6.524576e-04 7.829491e-04 9.134406e-04 2.566333e-03 2.783819e-03 1.544150e-03 2.261853e-03 2.261853e-03 1.935624e-03 1.370161e-02 2.283602e-03 2.240104e-03 2.066116e-03 2.588082e-03 2.675076e-03 2.174859e-03 1.783384e-03 2.087864e-03 2.522836e-03 1.783384e-03 1.761635e-03 1.805133e-03 7.438017e-03 6.372336e-03 3.588517e-03 4.697695e-03 5.828621e-03 3.632014e-03 9.960853e-03 2.000870e-03 2.000870e-03 2.392344e-03 1.892127e-03 2.087864e-03 2.066116e-03 1.109178e-03 1.609395e-03 1.326664e-03 1.174424e-03 1.544150e-03 1.000435e-03 4.197477e-03 4.023488e-03 2.196607e-03 3.175294e-03 4.066986e-03 2.501087e-03 9.634624e-03 1.544150e-03 1.674641e-03 1.478904e-03 1.217921e-03 1.413658e-03 1.239669e-03 7.829491e-04 1.043932e-03 1.326664e-03 1.000435e-03 1.065681e-03 9.786864e-04 3.153545e-03 3.327534e-03 1.587647e-03 2.109613e-03 2.566333e-03 2.109613e-03 7.851240e-03 1.087429e-03 1.174424e-03 1.631144e-03 1.478904e-03 1.196172e-03 1.261418e-03 5.654632e-04 1.000435e-03 1.152675e-03 6.524576e-04 7.829491e-04 1.000435e-03 2.631579e-03 2.457590e-03 1.435407e-03 1.761635e-03 2.174859e-03 1.631144e-03 6.263593e-03 1.196172e-03 1.152675e-03 1.130926e-03 1.109178e-03 1.413658e-03 1.022184e-03 5.654632e-04 8.699435e-04 8.264463e-04 4.132231e-04 5.437147e-04 4.567203e-04 2.022619e-03 1.652893e-03 7.612005e-04 1.174424e-03 1.500652e-03 9.786864e-04 9.069161e-03 1.718138e-03 1.478904e-03 1.326664e-03 1.413658e-03 1.283167e-03 1.109178e-03 5.219661e-04 1.174424e-03 1.370161e-03 9.351892e-04 9.569378e-04 6.524576e-04 3.066551e-03 2.305350e-03 1.391910e-03 2.044367e-03 2.740322e-03 1.783384e-03 1.385385e-02 2.000870e-03 3.110048e-03 3.131796e-03 2.936059e-03 3.001305e-03 2.522836e-03 1.087429e-03 2.174859e-03 1.783384e-03 1.239669e-03 9.786864e-04 1.065681e-03 1.196172e-03 1.500652e-03 2.153110e-03 2.849065e-03 3.349282e-03 2.849065e-03 2.468465e-02 4.393214e-03 4.567203e-03 4.654197e-03 5.263158e-03 4.632449e-03 3.740757e-03 2.305350e-03 3.740757e-03 3.632014e-03 2.305350e-03 2.131361e-03 1.870378e-03 2.979556e-03 2.675076e-03 4.567203e-03 5.937364e-03 6.698565e-03 4.110483e-03 9.134406e-03 1.652893e-03 1.478904e-03 1.739887e-03 1.631144e-03 2.022619e-03 1.370161e-03 6.959548e-04 1.348412e-03 1.652893e-03 8.264463e-04 1.217921e-03 1.174424e-03 3.610265e-03 3.349282e-03 1.065681e-03 2.131361e-03 2.805568e-03 1.805133e-03 1.918225e-02 3.284037e-03 3.218791e-03 3.218791e-03 3.262288e-03 3.479774e-03 3.653763e-03 2.000870e-03 2.805568e-03 3.610265e-03 2.066116e-03 1.935624e-03 2.022619e-03 6.481079e-03 6.502827e-03 3.023054e-03 2.544585e-03 2.261853e-03 4.219226e-03 2.170509e-02 4.001740e-03 4.545455e-03 4.066986e-03 4.588952e-03 4.610700e-03 3.566768e-03 2.261853e-03 3.175294e-03 4.066986e-03 2.087864e-03 2.936059e-03 2.609830e-03 7.916485e-03 7.785994e-03 3.958243e-03 2.457590e-03 2.870813e-03 4.175729e-03 9.873858e-03 1.587647e-03 1.848630e-03 1.957373e-03 1.761635e-03 2.000870e-03 1.674641e-03 1.130926e-03 1.609395e-03 1.631144e-03 1.261418e-03 1.261418e-03 1.000435e-03 3.979991e-03 3.936494e-03 1.979121e-03 3.044802e-03 4.175729e-03 1.761635e-03
 1.087429e-04 1.000000e-10 1.000000e-10 1.000000e-10 1.979121e-03 6.263593e-03 2.327099e-03 4.958678e-03 6.154850e-03 3.545020e-03 2.111788e-02 2.718573e-02 8.481949e-04 1.115702e-02 2.407569e-02 6.133101e-03 2.392344e-04 1.000000e-10 1.000000e-10 1.000000e-10 6.524576e-04 2.348847e-03 8.046977e-04 1.761635e-03 1.783384e-03 1.000435e-03 7.329274e-03 7.785994e-03 3.914746e-04 3.284037e-03 6.894302e-03 2.022619e-03 1.739887e-04 1.000000e-10 1.000000e-10 1.000000e-10 2.174859e-04 6.524576e-04 2.609830e-04 3.697260e-04 7.177033e-04 3.697260e-04 2.827316e-03 3.392779e-03 1.087429e-04 1.348412e-03 2.501087e-03 6.089604e-04 2.827316e-04 1.000000e-10 1.000000e-10 1.000000e-10 3.914746e-04 1.457155e-03 3.697260e-04 6.307090e-04 1.196172e-03 5.872118e-04 4.349717e-03 5.002175e-03 2.174859e-04 1.892127e-03 3.675511e-03 1.239669e-03 3.697260e-04 1.000000e-10 1.000000e-10 1.000000e-10 7.177033e-04 3.066551e-03 8.699435e-04 1.870378e-03 2.348847e-03 1.478904e-03 1.083080e-02 9.678121e-03 6.089604e-04 3.588517e-03 7.938234e-03 2.849065e-03 3.262288e-04 1.000000e-10 1.000000e-10 1.000000e-10 1.000435e-03 2.501087e-03 1.130926e-03 2.000870e-03 2.348847e-03 1.261418e-03 7.872988e-03 8.460200e-03 6.524576e-04 3.131796e-03 6.916050e-03 1.674641e-03 6.307090e-04 1.000000e-10 1.000000e-10 1.000000e-10 1.239669e-03 3.044802e-03 9.351892e-04 1.826881e-03 2.240104e-03 1.326664e-03 6.807308e-03 7.090039e-03 5.437147e-04 2.849065e-03 6.785559e-03 1.913876e-03 8.699435e-04 1.000000e-10 1.000000e-10 1.000000e-10 1.478904e-03 4.741192e-03 1.261418e-03 2.914311e-03 3.566768e-03 2.588082e-03 1.270117e-02 1.663767e-02 8.481949e-04 5.393649e-03 1.367986e-02 5.763375e-03 5.219661e-04 1.000000e-10 1.000000e-10 1.000000e-10 1.043932e-03 2.414093e-03 1.087429e-03 1.805133e-03 2.544585e-03 1.979121e-03 8.068726e-03 1.339713e-02 7.829491e-04 4.849935e-03 1.013484e-02 2.783819e-03 5.872118e-04 2.174859e-05 1.000000e-10 1.000000e-10 1.043932e-03 2.936059e-03 9.786864e-04 1.435407e-03 1.826881e-03 1.370161e-03 6.568073e-03 8.394954e-03 9.134406e-04 3.153545e-03 7.372771e-03 3.566768e-03 7.177033e-04 1.000000e-10 1.000000e-10 1.000000e-10 7.177033e-04 2.196607e-03 7.394519e-04 1.500652e-03 1.413658e-03 1.239669e-03 4.871683e-03 7.329274e-03 4.784689e-04 3.023054e-03 6.872553e-03 2.457590e-03 4.784689e-04 1.000000e-10 1.000000e-10 1.000000e-10 6.524576e-04 1.718138e-03 4.132231e-04 1.130926e-03 1.022184e-03 6.959548e-04 3.914746e-03 6.024358e-03 3.697260e-04 2.261853e-03 4.632449e-03 2.153110e-03 3.697260e-04 1.000000e-10 1.000000e-10 1.000000e-10 1.109178e-03 3.044802e-03 6.307090e-04 1.805133e-03 1.674641e-03 1.087429e-03 7.177033e-03 8.242714e-03 5.437147e-04 3.044802e-03 6.502827e-03 1.935624e-03 6.089604e-04 1.000000e-10 1.000000e-10 1.000000e-10 1.348412e-03 3.871248e-03 1.217921e-03 2.174859e-03 2.218356e-03 1.870378e-03 1.063506e-02 1.400609e-02 4.784689e-04 3.175294e-03 7.938234e-03 4.197477e-03 1.391910e-03 2.174859e-05 1.000000e-10 2.174859e-05 2.675076e-03 7.894737e-03 1.718138e-03 4.023488e-03 5.002175e-03 3.349282e-03 2.033493e-02 2.337973e-02 1.000435e-03 6.437582e-03 1.170074e-02 7.959983e-03 4.567203e-04 1.000000e-10 1.000000e-10 1.000000e-10 9.786864e-04 3.110048e-03 1.217921e-03 1.848630e-03 2.305350e-03 1.826881e-03 6.633319e-03 8.220966e-03 2.174859e-04 3.414528e-03 8.808177e-03 2.609830e-03 1.370161e-03 1.000000e-10 1.000000e-10 1.000000e-10 2.327099e-03 5.872118e-03 2.022619e-03 3.349282e-03 4.501957e-03 2.501087e-03 1.043932e-02 1.265768e-02 1.130926e-03 8.090474e-03 2.142236e-02 4.893432e-03 1.413658e-03 1.000000e-10 2.174859e-05 1.000000e-10 2.566333e-03 7.133536e-03 1.805133e-03 4.088734e-03 4.045237e-03 2.936059e-03 1.367986e-02 1.333188e-02 1.957373e-03 1.189648e-02 2.355372e-02 7.155285e-03 5.437147e-04 1.000000e-10 1.000000e-10 2.174859e-05 1.457155e-03 3.153545e-03 8.916920e-04 2.131361e-03 2.153110e-03 1.391910e-03 8.851675e-03 1.135276e-02 6.089604e-04 3.436277e-03 9.830361e-03 2.914311e-03
 2.174859e-05 1.087429e-04 1.000000e-10 4.349717e-05 2.174859e-05 4.349717e-05 1.000000e-10 2.174859e-05 2.174859e-05 1.000000e-10 1.000000e-10 1.000000e-10 1.000000e-10 1.000000e-10 1.000000e-10 1.000000e-10 1.000000e-10 1.000000e-10 4.349717e-05 5.654632e-04 7.829491e-04 3.479774e-04 1.000435e-03 5.872118e-04 8.264463e-04 1.957373e-04 1.522401e-04 3.044802e-04 2.174859e-05 2.174859e-05 4.349717e-05 2.174859e-05 4.349717e-05 1.000000e-10 6.524576e-05 2.174859e-05 2.174859e-05 8.699435e-05 2.283602e-03 3.262288e-03 3.110048e-03 3.523271e-03 3.610265e-03 3.653763e-03 1.174424e-03 7.829491e-04 1.522401e-03 3.697260e-04 4.132231e-04 1.957373e-04 1.522401e-04 3.697260e-04 1.087429e-04 3.697260e-04 1.957373e-04 3.262288e-04 7.177033e-04 1.739887e-03 2.240104e-03 1.565898e-03 2.327099e-03 2.522836e-03 2.675076e-03 7.177033e-04 6.742062e-04 1.087429e-03 1.304915e-04 1.957373e-04 4.349717e-05 1.522401e-04 3.044802e-04 6.524576e-05 3.262288e-04 1.087429e-04 1.087429e-04 3.479774e-04 2.740322e-03 5.502392e-03 3.936494e-03 5.415398e-03 4.567203e-03 5.002175e-03 2.131361e-03 1.087429e-03 2.022619e-03 3.479774e-04 4.784689e-04 2.609830e-04 1.957373e-04 4.132231e-04 2.174859e-04 1.000435e-03 3.697260e-04 2.392344e-04 9.569378e-04 4.023488e-03 6.937799e-03 5.589387e-03 7.612005e-03 6.763810e-03 7.699000e-03 2.435842e-03 1.696390e-03 3.175294e-03 7.612005e-04 7.394519e-04 3.914746e-04 2.174859e-04 7.394519e-04 3.044802e-04 8.916920e-04 5.872118e-04 5.219661e-04 1.283167e-03 2.131361e-03 4.306220e-03 3.523271e-03 4.414963e-03 4.240974e-03 4.610700e-03 1.631144e-03 8.046977e-04 1.652893e-03 4.567203e-04 5.872118e-04 3.914746e-04 2.174859e-04 5.872118e-04 1.087429e-04 6.742062e-04 1.522401e-04 3.044802e-04 8.046977e-04 1.185298e-02 1.913876e-02 1.652893e-02 2.044367e-02 1.920400e-02 2.155285e-02 7.111788e-03 4.958678e-03 8.416703e-03 2.066116e-03 2.261853e-03 1.565898e-03 8.481949e-04 2.000870e-03 1.065681e-03 2.653328e-03 1.522401e-03 1.587647e-03 3.827751e-03 1.742062e-02 2.618530e-02 2.105263e-02 2.651153e-02 2.472814e-02 2.975207e-02 9.373641e-03 5.915615e-03 1.176599e-02 2.870813e-03 3.545020e-03 2.327099e-03 1.196172e-03 3.023054e-03 7.829491e-04 3.610265e-03 2.044367e-03 1.848630e-03 5.067421e-03 8.264463e-04 1.326664e-03 1.196172e-03 1.544150e-03 1.196172e-03 1.522401e-03 4.567203e-04 3.044802e-04 5.002175e-04 1.087429e-04 4.349717e-05 1.087429e-04 1.000000e-10 1.739887e-04 1.087429e-04 1.522401e-04 4.349717e-05 6.524576e-05 2.392344e-04 9.656372e-03 1.657242e-02 1.285341e-02 1.587647e-02 1.509352e-02 1.926925e-02 6.198347e-03 3.697260e-03 6.742062e-03 1.457155e-03 1.718138e-03 1.283167e-03 5.437147e-04 1.391910e-03 6.959548e-04 1.892127e-03 1.109178e-03 8.699435e-04 2.805568e-03 2.655502e-02 4.214876e-02 3.551544e-02 4.295346e-02 4.449761e-02 4.723793e-02 1.722488e-02 1.056981e-02 1.855154e-02 4.980426e-03 5.502392e-03 3.719008e-03 1.870378e-03 5.089169e-03 2.348847e-03 6.655067e-03 2.957808e-03 2.283602e-03 8.351457e-03 2.109613e-03 3.088299e-03 2.174859e-03 2.870813e-03 2.479339e-03 3.392779e-03 8.264463e-04 4.349717e-04 1.261418e-03 4.349717e-05 2.392344e-04 2.609830e-04 1.522401e-04 3.044802e-04 1.304915e-04 3.697260e-04 1.739887e-04 1.304915e-04 5.654632e-04
 4.349717e-05 1.000000e-10 1.000000e-10 4.349717e-05 2.174859e-05 1.000000e-10 1.000000e-10 4.349717e-05 2.174859e-05 2.174859e-05 2.174859e-05 1.000000e-10 2.174859e-05 4.349717e-05 4.349717e-05 4.349717e-05 1.000000e-10 1.000000e-10 2.174859e-04 1.957373e-04 1.304915e-04 1.957373e-04 2.174859e-04 1.522401e-04 8.699435e-04 1.022184e-03 1.000000e-10 2.827316e-04 1.196172e-03 5.872118e-04 1.304915e-04 1.000000e-10 1.000000e-10 9.351892e-04 1.217921e-03 6.089604e-04 1.326664e-03 1.152675e-03 1.109178e-03 4.175729e-03 5.197912e-03 3.044802e-04 1.696390e-03 6.328839e-03 1.979121e-03 2.174859e-05 1.000000e-10 1.000000e-10 5.437147e-04 1.326664e-03 3.914746e-04 8.699435e-04 7.394519e-04 9.351892e-04 2.501087e-03 3.371031e-03 2.609830e-04 1.087429e-03 3.719008e-03 1.609395e-03 4.349717e-05 1.000000e-10 1.000000e-10 8.916920e-04 2.675076e-03 6.524576e-04 2.174859e-03 1.892127e-03 1.631144e-03 5.676381e-03 7.612005e-03 3.914746e-04 2.174859e-03 8.351457e-03 2.762070e-03 1.304915e-04 1.000000e-10 1.000000e-10 1.326664e-03 3.697260e-03 1.000435e-03 3.131796e-03 3.044802e-03 2.588082e-03 7.633754e-03 9.504132e-03 6.089604e-04 3.110048e-03 1.272292e-02 3.979991e-03 2.174859e-05 1.000000e-10 1.000000e-10 1.000435e-03 1.892127e-03 7.829491e-04 1.587647e-03 2.066116e-03 1.565898e-03 4.567203e-03 5.350152e-03 2.827316e-04 2.414093e-03 7.785994e-03 2.283602e-03 2.609830e-04 1.000000e-10 1.000000e-10 3.088299e-03 9.330144e-03 4.153980e-03 8.133971e-03 8.960418e-03 7.503262e-03 1.996520e-02 2.427142e-02 1.457155e-03 1.174424e-02 3.988691e-02 1.033058e-02 4.349717e-04 1.000000e-10 1.000000e-10 4.828186e-03 1.324489e-02 5.502392e-03 1.150500e-02 1.276642e-02 9.699870e-03 2.701174e-02 2.951283e-02 1.979121e-03 1.435407e-02 5.434972e-02 1.428882e-02 2.174859e-05 1.000000e-10 1.000000e-10 3.044802e-04 6.959548e-04 3.697260e-04 5.437147e-04 3.479774e-04 3.262288e-04 1.283167e-03 2.218356e-03 2.174859e-04 7.612005e-04 2.022619e-03 8.481949e-04 2.174859e-04 2.174859e-05 2.174859e-05 3.066551e-03 7.546759e-03 3.458025e-03 6.807308e-03 7.220531e-03 6.285341e-03 1.920400e-02 2.433667e-02 1.348412e-03 8.612440e-03 2.274902e-02 9.243149e-03 5.437147e-04 1.000000e-10 1.000000e-10 6.459330e-03 1.989996e-02 8.655937e-03 2.148760e-02 2.333623e-02 1.692040e-02 5.521966e-02 6.498478e-02 3.784254e-03 2.192258e-02 6.333188e-02 2.361896e-02 6.524576e-05 2.174859e-05 1.000000e-10 7.612005e-04 1.652893e-03 3.262288e-04 8.046977e-04 1.109178e-03 1.022184e-03 3.066551e-03 4.262723e-03 2.827316e-04 1.130926e-03 4.719443e-03 1.805133e-03
 2.174859e-05 2.174859e-05 1.000000e-10 1.000000e-10 1.000000e-10 2.174859e-05 2.174859e-05 1.000000e-10 4.349717e-05 1.000000e-10 4.349717e-05 1.000000e-10 1.000000e-10 2.174859e-05 2.174859e-05 2.174859e-05 4.349717e-05 2.174859e-05 2.174859e-05 2.174859e-04 6.524576e-05 2.174859e-05 6.524576e-05 3.044802e-04 1.522401e-04 1.739887e-04 3.262288e-04 2.174859e-04 2.174859e-04 3.479774e-04 1.522401e-04 2.609830e-04 1.739887e-04 5.219661e-04 1.739887e-04 5.654632e-04 7.829491e-04 3.044802e-04 1.065681e-03 8.046977e-04 8.699435e-05 3.262288e-04 9.786864e-04 7.394519e-04 1.326664e-03 1.587647e-03 1.130926e-03 1.739887e-03 1.457155e-03 9.786864e-04 1.370161e-03 1.370161e-03 2.718573e-03 1.261418e-03 2.457590e-03 3.175294e-03 1.370161e-03 8.046977e-04 4.567203e-04 1.087429e-04 3.044802e-04 7.612005e-04 7.612005e-04 9.351892e-04 1.109178e-03 8.699435e-04 9.786864e-04 5.872118e-04 6.524576e-04 9.351892e-04 1.065681e-03 1.696390e-03 1.000435e-03 1.761635e-03 1.826881e-03 7.177033e-04 1.457155e-03 9.351892e-04 2.827316e-04 3.914746e-04 1.478904e-03 1.413658e-03 1.979121e-03 2.870813e-03 1.957373e-03 1.674641e-03 1.631144e-03 1.696390e-03 2.087864e-03 1.848630e-03 3.479774e-03 2.044367e-03 3.284037e-03 4.240974e-03 1.935624e-03 2.283602e-03 1.457155e-03 5.872118e-04 7.177033e-04 2.261853e-03 1.913876e-03 2.327099e-03 3.349282e-03 2.805568e-03 2.936059e-03 2.457590e-03 2.066116e-03 2.392344e-03 3.523271e-03 5.067421e-03 2.718573e-03 4.654197e-03 5.437147e-03 3.088299e-03 1.348412e-03 6.307090e-04 2.609830e-04 4.567203e-04 1.065681e-03 1.043932e-03 1.696390e-03 2.370596e-03 2.000870e-03 1.935624e-03 1.522401e-03 1.152675e-03 1.718138e-03 1.696390e-03 3.153545e-03 1.652893e-03 2.870813e-03 3.110048e-03 1.674641e-03 6.807308e-03 4.719443e-03 1.348412e-03 2.457590e-03 5.654632e-03 6.046107e-03 8.329709e-03 1.157025e-02 9.090909e-03 8.133971e-03 7.438017e-03 6.372336e-03 8.547194e-03 1.039582e-02 1.642018e-02 6.633319e-03 9.069161e-03 1.000435e-02 8.655937e-03 9.243149e-03 5.241409e-03 2.218356e-03 3.110048e-03 7.285776e-03 6.720313e-03 1.030883e-02 1.463680e-02 1.341888e-02 1.191823e-02 1.087429e-02 8.590692e-03 1.178773e-02 1.594171e-02 2.085689e-02 9.873858e-03 1.176599e-02 1.217921e-02 1.200522e-02 3.697260e-04 3.479774e-04 1.087429e-04 1.522401e-04 5.654632e-04 3.262288e-04 6.089604e-04 8.046977e-04 6.524576e-04 3.914746e-04 4.784689e-04 3.914746e-04 5.654632e-04 3.914746e-04 5.872118e-04 3.914746e-04 9.569378e-04 1.457155e-03 3.697260e-04 5.154415e-03 3.327534e-03 8.699435e-04 2.000870e-03 4.327969e-03 4.132231e-03 5.763375e-03 9.330144e-03 7.699000e-03 6.720313e-03 6.633319e-03 5.828621e-03 5.980861e-03 4.806438e-03 7.264028e-03 6.546324e-03 1.211396e-02 1.452806e-02 5.980861e-03 1.452806e-02 8.612440e-03 2.153110e-03 4.480209e-03 9.830361e-03 1.011309e-02 1.609395e-02 2.266203e-02 2.111788e-02 1.955198e-02 1.961722e-02 1.546324e-02 1.698565e-02 1.444106e-02 1.763810e-02 1.855154e-02 3.638538e-02 4.153980e-02 1.770335e-02 1.109178e-03 6.307090e-04 1.522401e-04 3.914746e-04 5.872118e-04 6.524576e-04 1.022184e-03 1.631144e-03 1.000435e-03 1.217921e-03 1.239669e-03 8.481949e-04 1.304915e-03 1.130926e-03 1.935624e-03 1.130926e-03 2.153110e-03 1.935624e-03 9.134406e-04
 4.349717e-05 4.349717e-05 2.174859e-05 4.349717e-05 8.699435e-05 6.524576e-05 1.000000e-10 2.174859e-05 1.000000e-10 1.000000e-10 1.000000e-10 3.697260e-04 4.349717e-04 1.217921e-03 9.351892e-04 1.239669e-03 2.827316e-04 4.784689e-04 1.522401e-04 1.000000e-10 1.000000e-10 1.000000e-10 1.913876e-03 1.783384e-03 6.698565e-03 4.284472e-03 8.046977e-03 1.565898e-03 1.500652e-03 3.697260e-04 1.000000e-10 1.000000e-10 1.000000e-10 1.631144e-03 1.196172e-03 4.806438e-03 2.740322e-03 4.588952e-03 1.000435e-03 9.569378e-04 4.567203e-04 1.000000e-10 1.000000e-10 1.000000e-10 2.218356e-03 2.392344e-03 1.017834e-02 6.959548e-03 1.020009e-02 2.283602e-03 2.044367e-03 6.742062e-04 1.000000e-10 1.000000e-10 1.000000e-10 2.979556e-03 3.719008e-03 1.474554e-02 9.134406e-03 1.607221e-02 2.348847e-03 2.457590e-03 1.000435e-03 2.174859e-05 1.000000e-10 1.000000e-10 2.327099e-03 2.196607e-03 9.134406e-03 5.110918e-03 8.938669e-03 1.631144e-03 1.674641e-03 5.872118e-04 1.000000e-10 1.000000e-10 1.000000e-10 8.264463e-03 8.829926e-03 4.230100e-02 2.570683e-02 4.558504e-02 7.785994e-03 7.938234e-03 2.544585e-03 2.174859e-05 8.699435e-05 2.174859e-05 1.015659e-02 1.235320e-02 5.667682e-02 3.408003e-02 6.207047e-02 1.052632e-02 9.547629e-03 3.979991e-03 1.000000e-10 6.524576e-05 1.000000e-10 6.959548e-04 7.177033e-04 2.566333e-03 1.718138e-03 2.870813e-03 6.742062e-04 5.219661e-04 1.957373e-04 1.000000e-10 1.000000e-10 1.000000e-10 6.807308e-03 6.524576e-03 3.451501e-02 2.033493e-02 3.945194e-02 6.089604e-03 5.110918e-03 1.283167e-03 2.174859e-05 1.000000e-10 1.000000e-10 1.409308e-02 1.979121e-02 9.739017e-02 5.576338e-02 1.094171e-01 1.431057e-02 1.470204e-02 4.545455e-03 4.349717e-05 6.524576e-05 4.349717e-05 1.674641e-03 1.261418e-03 5.806873e-03 3.827751e-03 6.089604e-03 1.022184e-03 8.916920e-04 4.567203e-04 1.000000e-10 1.000000e-10 1.000000e-10
 4.349717e-05 1.000000e-10 1.000000e-10 1.000000e-10 1.000000e-10 1.000000e-10 1.000000e-10 1.000000e-10 1.000000e-10 1.000000e-10 1.000000e-10 2.174859e-05 2.174859e-05 6.524576e-05 1.087429e-04 1.000000e-10 4.349717e-05 2.174859e-05 1.000000e-10 2.827316e-04 6.524576e-05 1.000000e-10 1.000000e-10 1.000000e-10 1.087429e-04 4.349717e-05 4.349717e-05 1.957373e-04 1.522401e-04 1.522401e-04 1.957373e-04 1.522401e-04 9.351892e-04 1.565898e-03 4.349717e-05 3.697260e-04 6.524576e-04 1.522401e-04 2.696825e-03 3.262288e-04 1.087429e-04 1.739887e-04 1.739887e-04 5.002175e-04 2.174859e-04 4.349717e-04 6.959548e-04 4.567203e-04 3.914746e-04 6.742062e-04 5.219661e-04 4.436712e-03 6.154850e-03 1.130926e-03 3.153545e-03 3.305785e-03 5.437147e-04 1.739887e-03 8.699435e-05 1.522401e-04 6.524576e-05 2.609830e-04 4.349717e-04 3.044802e-04 4.349717e-04 6.742062e-04 4.349717e-04 3.914746e-04 6.307090e-04 2.609830e-04 2.675076e-03 3.545020e-03 4.567203e-04 1.913876e-03 2.435842e-03 4.567203e-04 4.023488e-03 5.002175e-04 1.304915e-04 3.044802e-04 5.872118e-04 1.065681e-03 5.872118e-04 1.022184e-03 1.870378e-03 1.022184e-03 1.174424e-03 1.109178e-03 1.065681e-03 4.741192e-03 6.850805e-03 1.370161e-03 3.392779e-03 4.675946e-03 1.370161e-03 6.611570e-03 7.394519e-04 1.957373e-04 3.914746e-04 9.786864e-04 1.413658e-03 1.022184e-03 1.609395e-03 2.653328e-03 1.109178e-03 1.739887e-03 1.544150e-03 1.196172e-03 7.242279e-03 8.264463e-03 2.196607e-03 5.219661e-03 5.872118e-03 2.348847e-03 3.479774e-03 2.827316e-04 8.699435e-05 1.304915e-04 6.307090e-04 7.829491e-04 5.872118e-04 8.264463e-04 1.652893e-03 9.351892e-04 1.022184e-03 7.829491e-04 6.742062e-04 5.002175e-03 5.741627e-03 1.130926e-03 3.088299e-03 3.653763e-03 9.351892e-04 1.459330e-02 1.979121e-03 7.394519e-04 1.152675e-03 2.696825e-03 4.654197e-03 3.262288e-03 5.393649e-03 8.242714e-03 4.871683e-03 4.762940e-03 4.828186e-03 5.263158e-03 2.381470e-02 3.075250e-02 5.632884e-03 7.938234e-03 1.176599e-02 6.046107e-03 1.918225e-02 2.457590e-03 7.177033e-04 1.435407e-03 2.522836e-03 4.849935e-03 3.632014e-03 6.720313e-03 1.457155e-02 6.067856e-03 7.285776e-03 6.524576e-03 5.502392e-03 3.479774e-02 4.177903e-02 7.394519e-03 1.141801e-02 1.237495e-02 9.504132e-03 1.109178e-03 4.349717e-05 1.000000e-10 6.524576e-05 1.522401e-04 2.174859e-04 6.524576e-05 2.827316e-04 7.394519e-04 3.914746e-04 2.609830e-04 3.044802e-04 2.392344e-04 1.130926e-03 1.826881e-03 1.522401e-04 1.130926e-03 1.500652e-03 2.827316e-04 1.267943e-02 1.565898e-03 5.219661e-04 7.612005e-04 1.913876e-03 3.240539e-03 2.218356e-03 4.675946e-03 6.959548e-03 4.523706e-03 4.501957e-03 5.350152e-03 3.110048e-03 8.677686e-03 1.009134e-02 6.394084e-03 1.485428e-02 2.177033e-02 5.872118e-03 2.888212e-02 4.219226e-03 1.522401e-03 1.979121e-03 5.023923e-03 9.417138e-03 6.241844e-03 1.133101e-02 2.094389e-02 1.204872e-02 1.272292e-02 1.289691e-02 1.033058e-02 2.712049e-02 2.503262e-02 1.887777e-02 4.769465e-02 5.548064e-02 1.748586e-02 1.674641e-03 1.739887e-04 4.349717e-05 8.699435e-05 3.044802e-04 2.392344e-04 3.044802e-04 3.262288e-04 7.612005e-04 3.914746e-04 6.959548e-04 6.742062e-04 4.349717e-04 4.175729e-03 4.545455e-03 6.524576e-04 2.087864e-03 2.783819e-03 5.872118e-04
 1.000000e-10 1.000000e-10 1.000000e-10 1.000000e-10 1.000000e-10 1.000000e-10 2.174859e-05 1.000000e-10 1.000000e-10 2.174859e-05 4.349717e-05 2.174859e-05 2.174859e-05 2.174859e-05 1.304915e-04 4.349717e-05 4.349717e-05 1.000000e-10 1.000000e-10 2.174859e-05 2.609830e-04 4.132231e-04 3.044802e-04 2.609830e-04 2.174859e-04 2.609830e-04 1.022184e-03 6.089604e-04 2.174859e-05 3.479774e-04 9.786864e-04 3.479774e-04 8.699435e-05 1.000000e-10 1.000000e-10 2.174859e-05 7.612005e-04 1.848630e-03 1.109178e-03 1.957373e-03 2.066116e-03 1.718138e-03 3.197042e-03 4.132231e-03 6.524576e-04 1.935624e-03 4.480209e-03 2.196607e-03 4.349717e-05 1.000000e-10 1.000000e-10 1.000000e-10 6.089604e-04 1.348412e-03 6.524576e-04 1.217921e-03 1.196172e-03 1.196172e-03 2.261853e-03 2.544585e-03 4.567203e-04 1.544150e-03 2.914311e-03 1.391910e-03 1.739887e-04 2.174859e-05 1.000000e-10 2.174859e-05 1.348412e-03 2.805568e-03 1.478904e-03 2.566333e-03 2.348847e-03 1.935624e-03 4.915181e-03 6.481079e-03 5.002175e-04 2.740322e-03 6.481079e-03 3.131796e-03 1.304915e-04 1.000000e-10 2.174859e-05 8.699435e-05 1.783384e-03 4.262723e-03 2.000870e-03 3.892997e-03 3.958243e-03 3.327534e-03 7.329274e-03 6.742062e-03 1.000435e-03 4.306220e-03 9.330144e-03 4.306220e-03 1.087429e-04 1.000000e-10 1.000000e-10 1.000000e-10 1.196172e-03 2.957808e-03 8.699435e-04 2.544585e-03 2.479339e-03 2.000870e-03 4.262723e-03 4.741192e-03 3.479774e-04 2.566333e-03 5.306655e-03 2.196607e-03 5.872118e-04 4.349717e-05 4.349717e-05 8.699435e-05 5.589387e-03 1.183123e-02 6.633319e-03 1.150500e-02 1.174424e-02 9.090909e-03 1.433232e-02 1.374511e-02 4.349717e-03 1.468030e-02 3.164419e-02 1.317964e-02 5.002175e-04 4.349717e-05 2.174859e-05 4.349717e-05 8.460200e-03 1.722488e-02 1.006960e-02 1.605046e-02 1.772510e-02 1.289691e-02 1.748586e-02 1.763810e-02 6.002610e-03 1.942149e-02 3.934319e-02 1.652893e-02 6.524576e-05 1.000000e-10 1.000000e-10 1.000000e-10 3.914746e-04 8.264463e-04 3.914746e-04 7.394519e-04 6.742062e-04 7.612005e-04 1.217921e-03 1.805133e-03 2.174859e-04 4.349717e-04 1.478904e-03 9.569378e-04 3.262288e-04 4.349717e-05 2.174859e-05 6.524576e-05 5.002175e-03 1.028708e-02 5.785124e-03 9.025663e-03 8.873423e-03 8.373206e-03 1.863854e-02 1.833406e-02 2.783819e-03 6.959548e-03 1.370161e-02 1.187473e-02 1.109178e-03 8.699435e-05 4.349717e-05 3.044802e-04 1.254893e-02 2.925185e-02 1.528926e-02 2.522836e-02 2.720748e-02 2.385820e-02 5.145716e-02 5.321879e-02 8.003480e-03 1.657242e-02 3.655937e-02 2.938234e-02 2.174859e-05 1.000000e-10 1.000000e-10 1.000000e-10 7.829491e-04 1.718138e-03 9.786864e-04 1.457155e-03 1.761635e-03 1.261418e-03 2.370596e-03 3.088299e-03 4.567203e-04 1.631144e-03 3.697260e-03 1.805133e-03
 1.000000e-10 4.349717e-05 1.000000e-10 2.174859e-05 4.349717e-05 4.349717e-05 2.174859e-05 1.000000e-10 1.000000e-10 1.000000e-10 1.000000e-10 2.174859e-05 1.000000e-10 1.000000e-10 6.524576e-05 1.000000e-10 2.174859e-05 2.174859e-05 1.000000e-10 4.132231e-04 4.349717e-04 2.827316e-04 3.044802e-04 4.784689e-04 3.914746e-04 4.132231e-04 2.174859e-04 2.609830e-04 1.739887e-04 1.304915e-04 1.957373e-04 2.174859e-05 1.087429e-04 3.044802e-04 2.174859e-04 1.739887e-04 1.522401e-04 1.957373e-04 2.566333e-03 2.392344e-03 1.979121e-03 2.370596e-03 1.696390e-03 2.196607e-03 1.326664e-03 1.043932e-03 1.500652e-03 5.654632e-04 8.699435e-04 7.612005e-04 6.742062e-04 7.829491e-04 8.699435e-04 1.239669e-03 7.612005e-04 8.481949e-04 1.217921e-03 1.565898e-03 1.718138e-03 1.152675e-03 1.326664e-03 1.261418e-03 1.544150e-03 1.000435e-03 7.612005e-04 9.569378e-04 4.132231e-04 5.002175e-04 5.002175e-04 3.697260e-04 8.046977e-04 5.654632e-04 7.829491e-04 5.437147e-04 3.697260e-04 9.134406e-04 3.414528e-03 3.371031e-03 2.631579e-03 3.849500e-03 3.153545e-03 3.784254e-03 2.174859e-03 1.631144e-03 1.848630e-03 9.786864e-04 1.130926e-03 8.046977e-04 5.219661e-04 1.326664e-03 8.046977e-04 1.435407e-03 9.786864e-04 8.481949e-04 1.783384e-03 4.958678e-03 4.936929e-03 4.284472e-03 4.849935e-03 4.480209e-03 5.458895e-03 2.892562e-03 2.218356e-03 3.044802e-03 1.500652e-03 1.652893e-03 1.174424e-03 9.134406e-04 1.718138e-03 7.612005e-04 2.174859e-03 1.413658e-03 1.239669e-03 2.000870e-03 2.979556e-03 3.436277e-03 2.435842e-03 2.979556e-03 1.979121e-03 3.371031e-03 1.631144e-03 1.435407e-03 1.544150e-03 9.134406e-04 1.196172e-03 7.612005e-04 6.089604e-04 1.109178e-03 8.699435e-04 1.457155e-03 6.307090e-04 6.742062e-04 1.043932e-03 1.404959e-02 1.487603e-02 1.222271e-02 1.411483e-02 1.322314e-02 1.513702e-02 9.069161e-03 5.785124e-03 8.612440e-03 4.436712e-03 3.827751e-03 3.392779e-03 2.566333e-03 4.175729e-03 3.827751e-03 5.241409e-03 3.610265e-03 2.544585e-03 6.002610e-03 1.983471e-02 1.913876e-02 1.507177e-02 1.876903e-02 1.755111e-02 1.922575e-02 1.087429e-02 8.525446e-03 1.215746e-02 6.046107e-03 5.524141e-03 5.437147e-03 3.719008e-03 5.872118e-03 5.023923e-03 7.720748e-03 4.175729e-03 3.197042e-03 8.133971e-03 5.437147e-04 1.043932e-03 6.742062e-04 1.043932e-03 6.742062e-04 1.130926e-03 5.654632e-04 4.132231e-04 6.089604e-04 2.827316e-04 3.697260e-04 1.957373e-04 2.392344e-04 3.914746e-04 3.262288e-04 3.262288e-04 4.132231e-04 3.479774e-04 2.392344e-04 1.165724e-02 1.187473e-02 1.052632e-02 1.065681e-02 1.050457e-02 1.122227e-02 6.459330e-03 5.306655e-03 6.372336e-03 2.783819e-03 4.001740e-03 3.414528e-03 2.240104e-03 3.392779e-03 1.739887e-03 4.719443e-03 3.436277e-03 3.588517e-03 4.958678e-03 3.044802e-02 3.201392e-02 2.642453e-02 3.175294e-02 2.962157e-02 3.236190e-02 1.987821e-02 1.335363e-02 1.939974e-02 9.482384e-03 9.395389e-03 8.046977e-03 5.154415e-03 9.221401e-03 5.437147e-03 1.289691e-02 8.895172e-03 8.590692e-03 1.365811e-02 1.761635e-03 2.218356e-03 1.261418e-03 1.761635e-03 1.500652e-03 1.783384e-03 1.043932e-03 1.022184e-03 1.196172e-03 6.089604e-04 8.046977e-04 7.394519e-04 4.349717e-04 8.046977e-04 8.264463e-04 1.022184e-03 6.524576e-04 4.784689e-04 6.307090e-04
 1.000000e-10 1.000000e-10 1.000000e-10 1.000000e-10 4.349717e-05 1.000000e-10 1.000000e-10 1.000000e-10 8.699435e-05 8.699435e-05 2.174859e-05 1.000000e-10 8.699435e-05 1.000000e-10 1.000000e-10 2.174859e-05 1.087429e-04 6.524576e-04 2.609830e-04 4.784689e-04 4.567203e-04 3.044802e-04 7.612005e-04 6.307090e-04 8.699435e-05 2.174859e-04 8.046977e-04 3.262288e-04 4.349717e-05 1.000000e-10 6.307090e-04 2.979556e-03 1.065681e-03 2.000870e-03 2.327099e-03 1.196172e-03 4.262723e-03 3.262288e-03 5.872118e-04 2.066116e-03 4.327969e-03 1.413658e-03 2.174859e-05 1.000000e-10 2.392344e-04 8.046977e-04 6.089604e-04 1.022184e-03 1.348412e-03 5.219661e-04 2.370596e-03 2.457590e-03 3.479774e-04 2.153110e-03 4.762940e-03 7.177033e-04 1.000000e-10 2.174859e-05 1.957373e-04 1.761635e-03 1.022184e-03 2.327099e-03 3.197042e-03 1.435407e-03 5.002175e-03 4.567203e-03 5.654632e-04 4.741192e-03 1.072205e-02 1.391910e-03 1.000000e-10 1.000000e-10 2.609830e-04 2.066116e-03 1.196172e-03 2.566333e-03 3.936494e-03 1.783384e-03 7.872988e-03 9.243149e-03 3.914746e-04 6.807308e-03 1.500652e-02 1.348412e-03 1.000000e-10 1.000000e-10 2.174859e-04 1.196172e-03 7.829491e-04 1.370161e-03 2.131361e-03 1.631144e-03 6.002610e-03 8.003480e-03 3.914746e-04 2.718573e-03 6.372336e-03 7.829491e-04 1.000000e-10 2.174859e-05 3.479774e-04 3.284037e-03 1.957373e-03 4.066986e-03 7.438017e-03 5.828621e-03 5.171814e-02 6.309265e-02 8.264463e-04 2.370596e-03 5.284906e-03 2.849065e-03 2.174859e-05 2.174859e-05 7.394519e-04 3.327534e-03 2.348847e-03 5.067421e-03 9.090909e-03 7.742497e-03 6.807308e-02 9.293171e-02 6.959548e-04 1.783384e-03 4.675946e-03 2.936059e-03 1.000000e-10 1.000000e-10 6.524576e-05 3.044802e-04 2.609830e-04 5.654632e-04 8.699435e-04 4.349717e-04 1.022184e-03 6.307090e-04 2.392344e-04 1.739887e-03 3.632014e-03 1.957373e-04 2.174859e-05 4.349717e-05 3.914746e-04 1.631144e-03 2.240104e-03 4.697695e-03 6.611570e-03 2.544585e-03 3.001305e-03 1.979121e-03 2.044367e-03 2.933884e-02 6.383210e-02 1.761635e-03 1.000000e-10 8.699435e-05 8.264463e-04 4.284472e-03 5.415398e-03 1.385385e-02 2.037843e-02 7.503262e-03 7.872988e-03 4.610700e-03 4.545455e-03 7.555459e-02 1.817529e-01 3.479774e-03 2.174859e-05 1.000000e-10 3.479774e-04 1.413658e-03 5.872118e-04 1.304915e-03 1.696390e-03 1.348412e-03 3.697260e-03 3.588517e-03 4.132231e-04 1.761635e-03 3.784254e-03 1.065681e-03
 2.174859e-05 1.000000e-10 1.000000e-10 1.000000e-10 1.000000e-10 2.174859e-05 1.000000e-10 1.000000e-10 2.174859e-05 1.000000e-10 2.174859e-05 1.000000e-10 1.000000e-10 4.349717e-05 2.174859e-05 6.524576e-05 6.524576e-05 4.349717e-05 1.000000e-10 2.174859e-04 4.349717e-05 1.000000e-10 2.174859e-05 4.349717e-05 1.522401e-04 1.087429e-04 8.699435e-05 1.087429e-04 6.524576e-05 1.739887e-04 1.957373e-04 1.087429e-04 6.307090e-04 9.351892e-04 2.174859e-04 9.134406e-04 1.000435e-03 8.699435e-05 3.044802e-04 3.914746e-04 1.957373e-04 1.304915e-04 2.174859e-04 7.612005e-04 9.134406e-04 5.219661e-04 5.872118e-04 6.742062e-04 5.654632e-04 9.786864e-04 8.916920e-04 2.479339e-03 5.306655e-03 1.413658e-03 4.545455e-03 4.915181e-03 3.044802e-04 4.784689e-04 1.522401e-04 1.957373e-04 1.304915e-04 2.174859e-04 5.872118e-04 6.524576e-04 4.567203e-04 5.002175e-04 6.307090e-04 5.002175e-04 8.264463e-04 5.437147e-04 1.565898e-03 2.696825e-03 5.437147e-04 2.740322e-03 3.479774e-03 4.567203e-04 6.524576e-04 7.829491e-04 4.132231e-04 3.914746e-04 5.437147e-04 1.500652e-03 1.848630e-03 8.916920e-04 1.109178e-03 1.130926e-03 1.217921e-03 1.304915e-03 1.174424e-03 2.348847e-03 4.849935e-03 1.674641e-03 6.524576e-03 7.307525e-03 1.087429e-03 1.805133e-03 1.152675e-03 3.914746e-04 8.481949e-04 1.130926e-03 1.826881e-03 2.022619e-03 1.848630e-03 1.696390e-03 1.739887e-03 1.870378e-03 1.348412e-03 1.783384e-03 3.958243e-03 7.264028e-03 2.870813e-03 8.112223e-03 8.547194e-03 1.805133e-03 9.569378e-04 3.262288e-04 1.739887e-04 2.609830e-04 6.742062e-04 9.569378e-04 1.022184e-03 9.134406e-04 1.022184e-03 9.351892e-04 1.391910e-03 1.239669e-03 1.174424e-03 3.305785e-03 5.524141e-03 1.848630e-03 4.306220e-03 4.719443e-03 6.089604e-04 6.981296e-03 5.480644e-03 2.283602e-03 2.566333e-03 4.871683e-03 6.198347e-03 6.850805e-03 5.698130e-03 6.133101e-03 5.328404e-03 4.849935e-03 5.415398e-03 7.242279e-03 1.948673e-02 2.846890e-02 5.393649e-03 7.677251e-03 9.504132e-03 6.089604e-03 1.022184e-02 5.284906e-03 2.740322e-03 3.044802e-03 6.307090e-03 6.894302e-03 8.351457e-03 7.655502e-03 1.157025e-02 8.003480e-03 8.264463e-03 8.242714e-03 8.960418e-03 2.551109e-02 4.056111e-02 7.764245e-03 9.591127e-03 1.013484e-02 8.155720e-03 3.262288e-04 6.524576e-05 2.174859e-05 8.699435e-05 1.522401e-04 2.392344e-04 1.739887e-04 3.479774e-04 3.044802e-04 3.262288e-04 3.044802e-04 3.914746e-04 2.392344e-04 7.177033e-04 1.391910e-03 3.262288e-04 1.957373e-03 2.370596e-03 1.739887e-04 4.719443e-03 2.914311e-03 1.109178e-03 2.000870e-03 2.544585e-03 3.327534e-03 3.349282e-03 4.175729e-03 5.545890e-03 4.175729e-03 5.154415e-03 5.524141e-03 3.871248e-03 4.023488e-03 6.111353e-03 6.372336e-03 2.142236e-02 2.896912e-02 3.849500e-03 1.474554e-02 7.720748e-03 3.958243e-03 5.067421e-03 7.894737e-03 1.037408e-02 9.177903e-03 1.122227e-02 1.565898e-02 1.363636e-02 1.324489e-02 1.276642e-02 1.030883e-02 1.198347e-02 1.357112e-02 2.133536e-02 6.448456e-02 6.698565e-02 1.291866e-02 5.872118e-04 1.739887e-04 4.349717e-05 2.174859e-04 2.609830e-04 1.304915e-04 4.349717e-04 3.914746e-04 5.872118e-04 7.394519e-04 8.046977e-04 1.152675e-03 6.307090e-04 2.414093e-03 3.979991e-03 1.022184e-03 2.827316e-03 4.219226e-03 3.697260e-04
 6.524576e-05 1.000000e-10 1.000000e-10 4.349717e-05 1.000000e-10 1.000000e-10 1.000000e-10 1.000000e-10 1.000000e-10 1.000000e-10 1.000000e-10 1.000000e-10 1.000000e-10 1.000000e-10 2.174859e-05 2.174859e-05 1.000000e-10 1.522401e-04 2.174859e-05 8.046977e-04 3.044802e-04 3.044802e-04 3.044802e-04 2.609830e-04 3.044802e-04 2.609830e-04 2.609830e-04 2.174859e-05 4.349717e-05 4.349717e-05 1.000000e-10 2.174859e-05 1.000000e-10 2.174859e-04 3.697260e-04 2.174859e-04 1.065681e-03 3.044802e-04 5.480644e-03 1.435407e-03 1.761635e-03 1.500652e-03 1.413658e-03 9.351892e-04 1.500652e-03 1.739887e-03 1.739887e-04 2.609830e-04 1.739887e-04 1.087429e-04 1.957373e-04 1.087429e-04 1.152675e-03 1.826881e-03 1.022184e-03 4.045237e-03 1.174424e-03 3.719008e-03 6.742062e-04 1.261418e-03 1.239669e-03 1.304915e-03 7.612005e-04 8.046977e-04 1.000435e-03 1.739887e-04 1.739887e-04 2.392344e-04 1.304915e-04 8.699435e-05 1.000000e-10 7.612005e-04 1.304915e-03 4.567203e-04 2.501087e-03 7.394519e-04 8.764680e-03 2.305350e-03 2.392344e-03 2.044367e-03 2.827316e-03 2.109613e-03 2.087864e-03 2.087864e-03 3.914746e-04 1.739887e-04 2.609830e-04 2.827316e-04 3.044802e-04 6.524576e-05 1.348412e-03 2.501087e-03 1.413658e-03 4.284472e-03 1.239669e-03 1.300565e-02 2.501087e-03 3.610265e-03 3.044802e-03 4.001740e-03 3.175294e-03 2.870813e-03 2.609830e-03 3.914746e-04 5.437147e-04 5.654632e-04 1.739887e-04 3.262288e-04 1.304915e-04 2.066116e-03 3.762505e-03 1.957373e-03 6.111353e-03 1.522401e-03 7.459765e-03 1.652893e-03 1.979121e-03 2.022619e-03 2.066116e-03 1.435407e-03 2.000870e-03 1.674641e-03 3.697260e-04 1.957373e-04 2.609830e-04 1.304915e-04 1.522401e-04 2.392344e-04 1.304915e-03 1.913876e-03 1.065681e-03 4.284472e-03 1.196172e-03 3.157895e-02 9.112658e-03 1.224445e-02 1.126577e-02 1.289691e-02 8.916920e-03 9.417138e-03 8.721183e-03 1.652893e-03 1.544150e-03 1.391910e-03 8.046977e-04 1.109178e-03 6.959548e-04 3.262288e-03 3.523271e-03 6.328839e-03 1.879078e-02 4.871683e-03 4.112658e-02 1.298391e-02 1.533275e-02 1.470204e-02 1.615920e-02 1.139626e-02 1.313615e-02 1.239669e-02 2.609830e-03 2.174859e-03 2.414093e-03 1.478904e-03 1.696390e-03 1.174424e-03 4.175729e-03 3.914746e-03 8.916920e-03 2.555459e-02 7.351022e-03 2.240104e-03 7.177033e-04 6.959548e-04 6.089604e-04 6.307090e-04 5.002175e-04 5.437147e-04 5.219661e-04 6.524576e-05 4.349717e-05 4.349717e-05 1.000000e-10 8.699435e-05 4.349717e-05 4.784689e-04 9.134406e-04 2.392344e-04 1.239669e-03 2.827316e-04 2.770770e-02 7.394519e-03 1.020009e-02 8.590692e-03 1.030883e-02 7.503262e-03 8.199217e-03 8.133971e-03 1.500652e-03 9.569378e-04 1.130926e-03 3.914746e-04 7.612005e-04 7.829491e-04 6.176599e-03 8.938669e-03 3.240539e-03 5.676381e-03 1.913876e-03 6.528926e-02 2.390170e-02 2.851240e-02 2.616355e-02 2.992605e-02 2.135711e-02 2.411918e-02 2.240104e-02 3.958243e-03 3.566768e-03 3.436277e-03 2.131361e-03 2.718573e-03 2.000870e-03 1.685515e-02 2.218356e-02 9.721618e-03 1.557199e-02 4.197477e-03 3.697260e-03 1.109178e-03 1.348412e-03 1.326664e-03 1.174424e-03 8.699435e-04 1.022184e-03 1.674641e-03 1.957373e-04 1.522401e-04 1.957373e-04 2.392344e-04 1.739887e-04 4.349717e-05 8.046977e-04 1.391910e-03 9.134406e-04 3.566768e-03 1.043932e-03
 1.000000e-10 1.000000e-10 8.699435e-05 6.524576e-05 1.522401e-04 2.174859e-05 1.000000e-10 1.000000e-10 1.000000e-10 4.349717e-05 2.609830e-04 1.631144e-03 6.307090e-04 2.283602e-03 2.392344e-04 2.174859e-05 1.000000e-10 1.000000e-10 1.957373e-04 1.326664e-03 6.698565e-03 4.132231e-03 1.261418e-02 1.130926e-03 6.524576e-05 1.000000e-10 1.000000e-10 1.304915e-04 1.087429e-03 4.828186e-03 2.914311e-03 7.307525e-03 1.087429e-03 2.174859e-05 1.000000e-10 1.000000e-10 4.349717e-04 2.240104e-03 9.134406e-03 6.502827e-03 1.650718e-02 1.957373e-03 1.522401e-04 2.174859e-05 1.000000e-10 5.654632e-04 3.327534e-03 1.354937e-02 9.547629e-03 2.240104e-02 2.870813e-03 1.957373e-04 2.174859e-05 1.000000e-10 3.914746e-04 1.739887e-03 8.547194e-03 5.480644e-03 1.333188e-02 1.957373e-03 1.522401e-04 1.000000e-10 1.000000e-10 1.652893e-03 9.786864e-03 3.690735e-02 2.553284e-02 6.655067e-02 7.959983e-03 6.742062e-04 2.174859e-05 1.000000e-10 2.849065e-03 1.200522e-02 5.448021e-02 3.460200e-02 8.305785e-02 1.120052e-02 1.196172e-03 6.524576e-05 2.174859e-05 1.304915e-04 3.697260e-04 2.283602e-03 1.826881e-03 4.980426e-03 3.479774e-04 2.174859e-05 1.000000e-10 1.000000e-10 1.957373e-03 9.351892e-03 3.127447e-02 2.235755e-02 4.760766e-02 7.024793e-03 5.002175e-04 2.174859e-05 4.349717e-05 5.219661e-03 2.361896e-02 8.564593e-02 5.776425e-02 1.361896e-01 1.959548e-02 1.913876e-03 1.304915e-04 6.524576e-05 1.739887e-04 1.022184e-03 5.480644e-03 3.566768e-03 9.852110e-03 8.264463e-04 1.087429e-04 1.000000e-10 1.000000e-10
 1.304915e-04 2.174859e-05 2.174859e-05 2.174859e-05 6.524576e-05 2.174859e-05 1.000000e-10 2.174859e-05 1.000000e-10 1.000000e-10 1.000000e-10 1.000000e-10 1.000000e-10 1.000000e-10 1.000000e-10 2.174859e-05 1.000000e-10 1.000000e-10 1.000000e-10 7.829491e-04 3.914746e-04 6.959548e-04 6.524576e-04 6.524576e-04 5.219661e-04 5.002175e-04 3.479774e-04 8.699435e-05 1.000000e-10 1.000000e-10 2.174859e-05 2.174859e-05 4.349717e-05 4.349717e-05 1.087429e-04 1.957373e-04 1.000000e-10 2.174859e-05 4.219226e-03 2.370596e-03 3.979991e-03 3.131796e-03 3.892997e-03 2.283602e-03 2.392344e-03 1.413658e-03 2.174859e-04 2.174859e-05 1.739887e-04 1.522401e-04 1.739887e-04 1.739887e-04 2.392344e-04 4.567203e-04 6.959548e-04 1.087429e-04 4.349717e-05 2.914311e-03 1.544150e-03 2.087864e-03 2.348847e-03 2.849065e-03 1.718138e-03 1.457155e-03 1.130926e-03 1.957373e-04 4.349717e-05 6.524576e-05 2.174859e-05 2.174859e-05 6.524576e-05 8.699435e-05 3.262288e-04 3.697260e-04 6.524576e-05 4.349717e-05 6.133101e-03 3.827751e-03 6.089604e-03 4.654197e-03 5.959113e-03 2.609830e-03 2.957808e-03 1.805133e-03 3.697260e-04 1.087429e-04 2.609830e-04 4.349717e-05 8.699435e-05 1.087429e-04 3.262288e-04 7.177033e-04 5.654632e-04 1.739887e-04 8.699435e-05 9.112658e-03 5.002175e-03 7.459765e-03 6.959548e-03 8.394954e-03 4.567203e-03 4.240974e-03 2.827316e-03 4.567203e-04 2.174859e-04 3.697260e-04 1.304915e-04 4.349717e-05 2.174859e-04 3.262288e-04 9.134406e-04 8.481949e-04 6.524576e-05 1.087429e-04 5.371901e-03 3.001305e-03 4.153980e-03 4.066986e-03 4.958678e-03 3.088299e-03 2.479339e-03 1.848630e-03 3.262288e-04 6.524576e-05 1.522401e-04 8.699435e-05 6.524576e-05 1.304915e-04 1.957373e-04 7.612005e-04 6.959548e-04 8.699435e-05 4.349717e-05 2.292301e-02 1.450631e-02 2.148760e-02 1.931274e-02 2.361896e-02 1.461505e-02 1.198347e-02 7.307525e-03 1.522401e-03 5.654632e-04 1.130926e-03 3.914746e-04 3.697260e-04 6.307090e-04 5.437147e-04 3.131796e-03 3.131796e-03 9.351892e-04 5.219661e-04 2.981731e-02 1.833406e-02 2.983906e-02 2.427142e-02 3.062201e-02 1.926925e-02 1.707264e-02 1.128752e-02 2.370596e-03 1.087429e-03 1.196172e-03 5.872118e-04 4.349717e-04 6.524576e-04 8.046977e-04 4.284472e-03 5.306655e-03 1.065681e-03 5.872118e-04 1.761635e-03 9.786864e-04 1.631144e-03 1.261418e-03 1.326664e-03 8.264463e-04 9.134406e-04 3.914746e-04 1.304915e-04 2.174859e-05 6.524576e-05 4.349717e-05 4.349717e-05 4.349717e-05 1.087429e-04 1.522401e-04 1.522401e-04 6.524576e-05 2.174859e-05 1.955198e-02 1.117877e-02 1.831231e-02 1.635494e-02 1.963897e-02 1.100478e-02 9.177903e-03 6.720313e-03 1.283167e-03 4.784689e-04 7.177033e-04 3.044802e-04 3.044802e-04 9.569378e-04 9.351892e-04 1.522401e-03 7.829491e-04 8.699435e-05 4.349717e-04 4.686820e-02 3.342758e-02 4.995650e-02 4.323619e-02 5.026098e-02 3.029578e-02 2.931709e-02 1.802958e-02 3.849500e-03 2.022619e-03 2.109613e-03 1.283167e-03 1.304915e-03 3.110048e-03 3.523271e-03 5.197912e-03 3.327534e-03 6.742062e-04 1.413658e-03 3.501522e-03 1.696390e-03 3.001305e-03 2.696825e-03 3.175294e-03 1.696390e-03 1.739887e-03 1.500652e-03 1.304915e-04 8.699435e-05 8.699435e-05 4.349717e-05 4.349717e-05 1.304915e-04 1.957373e-04 5.002175e-04 5.872118e-04 1.087429e-04 6.524576e-05
 2.174859e-05 1.000000e-10 1.000000e-10 2.174859e-05 1.000000e-10 2.174859e-05 4.349717e-05 1.000000e-10 1.000000e-10 1.000000e-10 1.000000e-10 1.000000e-10 1.000000e-10 1.000000e-10 2.174859e-05 2.174859e-05 8.699435e-05 8.699435e-05 1.000000e-10 1.304915e-04 8.699435e-05 4.349717e-05 2.174859e-05 1.000000e-10 1.522401e-04 2.174859e-04 1.957373e-04 1.739887e-04 2.827316e-04 2.392344e-04 1.739887e-04 2.174859e-04 3.262288e-04 5.002175e-04 3.697260e-04 8.264463e-04 1.022184e-03 1.087429e-04 4.349717e-04 3.262288e-04 1.087429e-04 2.392344e-04 4.132231e-04 6.742062e-04 1.196172e-03 7.829491e-04 8.481949e-04 1.217921e-03 1.022184e-03 1.283167e-03 1.457155e-03 2.000870e-03 3.936494e-03 1.935624e-03 3.131796e-03 4.219226e-03 8.264463e-04 5.437147e-04 2.827316e-04 1.522401e-04 8.699435e-05 2.392344e-04 4.349717e-04 1.152675e-03 7.177033e-04 7.394519e-04 7.177033e-04 7.177033e-04 7.177033e-04 1.065681e-03 1.109178e-03 1.696390e-03 1.065681e-03 2.240104e-03 2.827316e-03 7.829491e-04 8.264463e-04 6.524576e-04 2.827316e-04 3.044802e-04 5.654632e-04 1.261418e-03 1.761635e-03 1.283167e-03 1.565898e-03 1.652893e-03 1.739887e-03 1.674641e-03 2.174859e-03 2.044367e-03 3.501522e-03 2.501087e-03 5.263158e-03 6.241844e-03 1.478904e-03 1.783384e-03 7.394519e-04 3.044802e-04 5.654632e-04 9.569378e-04 1.348412e-03 2.675076e-03 2.435842e-03 2.414093e-03 2.653328e-03 2.675076e-03 2.066116e-03 2.501087e-03 3.001305e-03 5.306655e-03 3.240539e-03 7.351022e-03 7.351022e-03 2.870813e-03 1.087429e-03 4.349717e-04 1.304915e-04 2.827316e-04 4.349717e-04 7.394519e-04 1.500652e-03 1.413658e-03 1.718138e-03 1.370161e-03 1.478904e-03 1.087429e-03 1.739887e-03 2.740322e-03 4.175729e-03 2.522836e-03 3.436277e-03 3.827751e-03 1.391910e-03 6.394084e-03 2.566333e-03 7.394519e-04 1.761635e-03 3.719008e-03 5.067421e-03 7.090039e-03 8.503697e-03 9.221401e-03 8.025228e-03 7.894737e-03 7.133536e-03 9.656372e-03 1.496303e-02 2.333623e-02 6.633319e-03 6.785559e-03 9.134406e-03 9.547629e-03 8.786429e-03 3.240539e-03 1.326664e-03 2.392344e-03 4.371466e-03 6.154850e-03 8.525446e-03 1.174424e-02 1.465855e-02 1.061331e-02 1.072205e-02 1.022184e-02 1.226620e-02 2.109613e-02 3.292736e-02 9.308395e-03 9.373641e-03 8.568943e-03 1.198347e-02 4.784689e-04 1.087429e-04 2.174859e-05 1.739887e-04 1.522401e-04 1.522401e-04 5.219661e-04 4.784689e-04 7.829491e-04 5.654632e-04 6.089604e-04 5.002175e-04 4.784689e-04 3.914746e-04 5.437147e-04 2.827316e-04 1.326664e-03 1.957373e-03 3.914746e-04 4.436712e-03 1.848630e-03 7.177033e-04 1.065681e-03 2.348847e-03 3.044802e-03 3.979991e-03 5.828621e-03 7.046542e-03 6.089604e-03 6.633319e-03 6.089604e-03 6.002610e-03 3.044802e-03 4.023488e-03 8.764680e-03 1.946498e-02 2.314050e-02 6.024358e-03 1.157025e-02 4.480209e-03 1.413658e-03 2.566333e-03 4.697695e-03 8.373206e-03 1.124402e-02 1.578947e-02 2.068291e-02 1.822532e-02 1.903001e-02 1.702914e-02 1.400609e-02 1.063506e-02 1.354937e-02 2.431492e-02 5.563288e-02 5.935189e-02 1.644193e-02 5.219661e-04 3.044802e-04 1.522401e-04 8.699435e-05 2.392344e-04 4.349717e-04 6.307090e-04 8.264463e-04 7.829491e-04 1.239669e-03 1.000435e-03 1.065681e-03 1.152675e-03 1.348412e-03 3.392779e-03 1.043932e-03 2.479339e-03 3.588517e-03 6.959548e-04
 1.000000e-10 1.000000e-10 1.000000e-10 1.000000e-10 1.000000e-10 1.000000e-10 1.000000e-10 1.000000e-10 1.000000e-10 2.174859e-05 2.174859e-05 1.000000e-10 2.174859e-05 2.174859e-05 1.739887e-04 1.000000e-10 2.174859e-05 2.174859e-05 2.174859e-05 6.089604e-04 1.000000e-10 1.000000e-10 1.000000e-10 1.000000e-10 4.349717e-05 8.699435e-05 2.392344e-04 5.437147e-04 1.522401e-04 3.914746e-04 2.827316e-04 1.087429e-04 7.829491e-04 6.742062e-04 6.524576e-05 4.132231e-04 5.219661e-04 1.957373e-04 2.501087e-03 1.522401e-04 1.000000e-10 1.000000e-10 3.044802e-04 1.957373e-04 2.827316e-04 1.500652e-03 1.870378e-03 1.152675e-03 1.261418e-03 1.043932e-03 1.130926e-03 2.718573e-03 3.371031e-03 1.022184e-03 2.153110e-03 3.610265e-03 1.892127e-03 1.239669e-03 1.304915e-04 1.000000e-10 1.000000e-10 2.174859e-05 8.699435e-05 1.522401e-04 1.174424e-03 1.283167e-03 5.219661e-04 1.000435e-03 6.307090e-04 7.612005e-04 1.935624e-03 2.762070e-03 2.609830e-04 1.522401e-03 2.870813e-03 1.022184e-03 3.436277e-03 1.957373e-04 1.000000e-10 6.524576e-05 3.262288e-04 3.479774e-04 4.567203e-04 2.305350e-03 2.783819e-03 1.457155e-03 1.870378e-03 1.544150e-03 1.326664e-03 3.588517e-03 5.263158e-03 1.283167e-03 3.088299e-03 4.915181e-03 2.696825e-03 3.479774e-03 3.262288e-04 1.000000e-10 6.524576e-05 2.609830e-04 3.262288e-04 5.872118e-04 3.088299e-03 3.914746e-03 2.522836e-03 2.283602e-03 2.609830e-03 2.218356e-03 5.698130e-03 7.307525e-03 2.174859e-03 4.284472e-03 7.851240e-03 3.479774e-03 2.936059e-03 2.392344e-04 1.000000e-10 1.087429e-04 2.827316e-04 2.392344e-04 3.479774e-04 2.044367e-03 2.675076e-03 1.000435e-03 1.304915e-03 1.435407e-03 1.239669e-03 3.523271e-03 4.480209e-03 1.239669e-03 2.196607e-03 4.001740e-03 2.305350e-03 1.148325e-02 1.391910e-03 4.349717e-05 3.262288e-04 1.587647e-03 1.217921e-03 1.783384e-03 1.033058e-02 1.026533e-02 6.981296e-03 7.372771e-03 7.525011e-03 7.612005e-03 1.702914e-02 2.133536e-02 6.198347e-03 9.939104e-03 1.681166e-02 9.852110e-03 1.478904e-02 1.783384e-03 2.174859e-05 4.132231e-04 2.957808e-03 1.870378e-03 3.001305e-03 1.461505e-02 1.426707e-02 8.851675e-03 1.033058e-02 9.612875e-03 1.050457e-02 2.231405e-02 2.666377e-02 8.329709e-03 1.441931e-02 2.046542e-02 1.424532e-02 1.130926e-03 4.349717e-05 1.000000e-10 1.000000e-10 1.087429e-04 6.524576e-05 1.304915e-04 5.219661e-04 6.307090e-04 2.827316e-04 3.479774e-04 3.914746e-04 2.392344e-04 1.457155e-03 1.261418e-03 3.262288e-04 1.043932e-03 1.500652e-03 4.784689e-04 1.009134e-02 1.435407e-03 1.087429e-04 3.479774e-04 1.652893e-03 1.000435e-03 1.631144e-03 8.025228e-03 7.981731e-03 4.806438e-03 5.719878e-03 6.959548e-03 5.110918e-03 9.873858e-03 1.185298e-02 5.306655e-03 1.189648e-02 1.729013e-02 8.982166e-03 2.859939e-02 4.545455e-03 2.392344e-04 8.481949e-04 5.893867e-03 4.262723e-03 5.828621e-03 2.592431e-02 2.390170e-02 1.487603e-02 1.809482e-02 1.626794e-02 1.657242e-02 2.546759e-02 2.859939e-02 1.518051e-02 2.851240e-02 3.971292e-02 2.666377e-02 1.957373e-03 8.699435e-05 2.174859e-05 1.000000e-10 1.304915e-04 1.739887e-04 2.174859e-04 1.348412e-03 1.457155e-03 9.351892e-04 9.569378e-04 1.000435e-03 1.000435e-03 2.131361e-03 2.696825e-03 7.829491e-04 1.805133e-03 2.914311e-03 1.413658e-03
 4.349717e-05 1.000000e-10 1.000000e-10 1.000000e-10 1.000000e-10 1.000000e-10 2.174859e-05 1.000000e-10 1.000000e-10 2.174859e-05 1.000000e-10 4.349717e-05 2.174859e-05 1.000000e-10 4.349717e-05 1.000000e-10 2.174859e-05 6.524576e-05 4.349717e-05 8.699435e-05 4.349717e-05 1.000000e-10 1.000000e-10 8.699435e-05 6.524576e-05 1.087429e-04 1.739887e-04 2.392344e-04 3.262288e-04 1.957373e-04 3.044802e-04 2.392344e-04 6.307090e-04 8.481949e-04 1.522401e-04 7.394519e-04 5.654632e-04 2.609830e-04 7.394519e-04 3.044802e-04 1.087429e-04 4.349717e-05 3.262288e-04 5.002175e-04 6.524576e-04 8.046977e-04 1.935624e-03 1.304915e-03 1.065681e-03 1.435407e-03 1.130926e-03 2.675076e-03 3.827751e-03 1.413658e-03 3.110048e-03 3.545020e-03 1.196172e-03 5.002175e-04 1.522401e-04 4.349717e-05 6.524576e-05 2.174859e-04 6.742062e-04 6.307090e-04 7.829491e-04 1.152675e-03 8.699435e-04 8.481949e-04 7.394519e-04 7.829491e-04 1.718138e-03 2.044367e-03 1.174424e-03 2.000870e-03 1.848630e-03 1.087429e-03 9.569378e-04 2.827316e-04 1.304915e-04 1.957373e-04 4.132231e-04 6.742062e-04 1.130926e-03 1.348412e-03 2.675076e-03 1.805133e-03 2.109613e-03 2.218356e-03 2.109613e-03 4.088734e-03 5.328404e-03 2.261853e-03 3.827751e-03 3.327534e-03 1.957373e-03 1.609395e-03 4.349717e-04 1.522401e-04 1.522401e-04 6.524576e-04 1.174424e-03 1.696390e-03 2.370596e-03 3.327534e-03 2.783819e-03 3.566768e-03 2.892562e-03 2.783819e-03 4.697695e-03 6.154850e-03 3.044802e-03 5.197912e-03 6.111353e-03 3.588517e-03 9.786864e-04 3.479774e-04 8.699435e-05 1.957373e-04 5.654632e-04 5.219661e-04 1.239669e-03 1.348412e-03 1.979121e-03 1.391910e-03 1.631144e-03 1.652893e-03 1.413658e-03 3.110048e-03 4.393214e-03 1.826881e-03 3.023054e-03 3.849500e-03 1.892127e-03 4.545455e-03 1.826881e-03 5.654632e-04 9.351892e-04 1.587647e-03 3.088299e-03 4.893432e-03 6.133101e-03 1.022184e-02 8.438452e-03 8.438452e-03 9.786864e-03 8.873423e-03 1.489778e-02 1.896477e-02 7.568508e-03 1.346237e-02 1.387560e-02 1.052632e-02 5.350152e-03 1.870378e-03 8.481949e-04 9.569378e-04 1.913876e-03 4.197477e-03 6.546324e-03 8.503697e-03 1.483254e-02 1.107003e-02 1.111353e-02 1.326664e-02 1.237495e-02 2.292301e-02 2.507612e-02 1.080905e-02 1.705089e-02 1.737712e-02 1.296216e-02 3.479774e-04 1.087429e-04 6.524576e-05 2.174859e-05 1.304915e-04 1.739887e-04 3.262288e-04 3.914746e-04 7.829491e-04 3.914746e-04 6.307090e-04 6.089604e-04 3.697260e-04 9.351892e-04 1.130926e-03 5.002175e-04 1.022184e-03 1.413658e-03 5.872118e-04 3.588517e-03 1.174424e-03 6.089604e-04 7.394519e-04 1.217921e-03 2.240104e-03 3.653763e-03 5.698130e-03 9.743367e-03 6.785559e-03 7.481514e-03 8.068726e-03 6.807308e-03 1.006960e-02 1.135276e-02 7.046542e-03 1.143976e-02 1.459330e-02 7.525011e-03 8.373206e-03 2.979556e-03 8.264463e-04 1.522401e-03 3.523271e-03 6.611570e-03 9.525881e-03 1.265768e-02 2.581557e-02 1.948673e-02 2.029143e-02 2.194432e-02 1.883428e-02 2.894737e-02 3.042627e-02 2.118312e-02 3.662462e-02 4.023488e-02 1.974772e-02 5.872118e-04 2.609830e-04 6.524576e-05 4.349717e-05 1.739887e-04 4.132231e-04 3.479774e-04 7.177033e-04 1.239669e-03 9.786864e-04 1.239669e-03 1.391910e-03 1.043932e-03 2.588082e-03 3.218791e-03 1.065681e-03 1.979121e-03 2.675076e-03 9.351892e-04
 2.174859e-05 1.000000e-10 6.524576e-05 8.699435e-05 1.087429e-04 2.174859e-05 1.000000e-10 2.174859e-05 1.000000e-10 1.000000e-10 3.479774e-04 3.697260e-04 1.152675e-03 9.569378e-04 1.739887e-03 3.262288e-04 2.174859e-04 1.000000e-10 1.000000e-10 1.000000e-10 1.283167e-03 1.848630e-03 7.198782e-03 4.523706e-03 9.112658e-03 1.348412e-03 7.177033e-04 1.304915e-04 1.000000e-10 1.000000e-10 1.022184e-03 7.177033e-04 5.371901e-03 3.044802e-03 5.763375e-03 9.786864e-04 4.349717e-04 4.349717e-05 1.000000e-10 1.000000e-10 1.565898e-03 1.870378e-03 1.046107e-02 6.611570e-03 1.278817e-02 2.218356e-03 1.152675e-03 2.609830e-04 2.174859e-05 1.000000e-10 1.892127e-03 3.044802e-03 1.450631e-02 1.026533e-02 1.835581e-02 2.653328e-03 1.478904e-03 2.827316e-04 1.000000e-10 1.000000e-10 1.435407e-03 1.696390e-03 8.655937e-03 5.632884e-03 1.143976e-02 1.848630e-03 6.959548e-04 1.957373e-04 1.000000e-10 1.000000e-10 4.697695e-03 7.742497e-03 4.280122e-02 2.762070e-02 5.350152e-02 7.372771e-03 4.393214e-03 9.351892e-04 2.174859e-05 1.000000e-10 7.590257e-03 1.046107e-02 5.889517e-02 3.599391e-02 6.996520e-02 9.721618e-03 5.524141e-03 1.304915e-03 1.000000e-10 1.000000e-10 3.044802e-04 5.219661e-04 2.696825e-03 1.870378e-03 3.675511e-03 6.089604e-04 2.174859e-04 6.524576e-05 1.000000e-10 1.000000e-10 3.936494e-03 6.546324e-03 3.501522e-02 2.259678e-02 4.240974e-02 5.589387e-03 3.349282e-03 6.524576e-04 1.000000e-10 4.349717e-05 1.083080e-02 1.626794e-02 1.001087e-01 6.072205e-02 1.173119e-01 1.644193e-02 7.394519e-03 1.043932e-03 4.349717e-05 1.000000e-10 1.022184e-03 1.413658e-03 6.002610e-03 3.827751e-03 7.024793e-03 1.022184e-03 6.307090e-04 8.699435e-05 1.000000e-10 1.000000e-10
 6.524576e-05 2.174859e-05 1.000000e-10 1.000000e-10 4.349717e-05 2.174859e-05 2.174859e-05 1.000000e-10 2.174859e-05 1.000000e-10 1.000000e-10 2.174859e-05 1.000000e-10 2.174859e-05 6.524576e-05 1.000000e-10 2.174859e-05 1.000000e-10 1.000000e-10 3.914746e-04 1.739887e-04 6.524576e-05 2.174859e-05 4.349717e-05 2.392344e-04 2.174859e-04 1.304915e-04 2.174859e-04 6.524576e-05 8.699435e-05 8.699435e-05 1.522401e-04 3.262288e-04 9.134406e-04 2.174859e-04 6.959548e-04 9.351892e-04 1.304915e-04 1.652893e-03 5.437147e-04 4.132231e-04 5.219661e-04 7.612005e-04 7.394519e-04 1.065681e-03 1.326664e-03 6.089604e-04 8.699435e-04 7.394519e-04 4.784689e-04 8.699435e-04 1.304915e-03 4.436712e-03 1.261418e-03 3.262288e-03 4.240974e-03 8.264463e-04 1.696390e-03 4.567203e-04 1.522401e-04 2.392344e-04 6.307090e-04 1.022184e-03 5.654632e-04 7.612005e-04 6.307090e-04 3.262288e-04 4.567203e-04 2.827316e-04 6.742062e-04 9.569378e-04 2.435842e-03 7.612005e-04 2.066116e-03 2.653328e-03 5.002175e-04 2.762070e-03 1.196172e-03 4.132231e-04 6.307090e-04 1.500652e-03 1.631144e-03 1.152675e-03 1.870378e-03 1.283167e-03 1.000435e-03 1.022184e-03 7.612005e-04 1.174424e-03 1.870378e-03 5.437147e-03 1.457155e-03 4.327969e-03 5.872118e-03 1.130926e-03 3.632014e-03 1.696390e-03 7.612005e-04 1.196172e-03 1.805133e-03 1.761635e-03 2.218356e-03 3.131796e-03 1.870378e-03 1.544150e-03 1.609395e-03 8.916920e-04 1.174424e-03 2.870813e-03 7.851240e-03 2.283602e-03 6.154850e-03 7.677251e-03 1.718138e-03 2.261853e-03 8.699435e-04 3.479774e-04 4.349717e-04 1.217921e-03 1.087429e-03 1.022184e-03 1.935624e-03 1.370161e-03 1.022184e-03 8.481949e-04 6.524576e-04 1.000435e-03 1.848630e-03 5.110918e-03 1.457155e-03 3.501522e-03 4.197477e-03 1.174424e-03 8.764680e-03 5.197912e-03 2.305350e-03 3.632014e-03 6.350587e-03 5.763375e-03 6.263593e-03 7.699000e-03 5.567638e-03 5.089169e-03 4.697695e-03 3.240539e-03 5.458895e-03 9.678121e-03 2.466290e-02 5.524141e-03 1.398434e-02 1.726838e-02 5.980861e-03 1.215746e-02 6.350587e-03 2.870813e-03 3.979991e-03 8.220966e-03 7.742497e-03 8.351457e-03 1.065681e-02 9.395389e-03 6.676816e-03 6.698565e-03 5.415398e-03 8.199217e-03 1.422358e-02 3.242714e-02 8.003480e-03 1.770335e-02 2.022619e-02 7.851240e-03 6.742062e-04 3.044802e-04 1.739887e-04 1.957373e-04 4.567203e-04 4.784689e-04 2.609830e-04 6.089604e-04 2.609830e-04 3.262288e-04 6.524576e-05 1.957373e-04 1.522401e-04 3.697260e-04 1.652893e-03 3.262288e-04 1.043932e-03 1.870378e-03 3.914746e-04 7.264028e-03 3.479774e-03 1.544150e-03 2.696825e-03 4.545455e-03 4.393214e-03 4.610700e-03 6.785559e-03 4.936929e-03 4.284472e-03 3.458025e-03 3.588517e-03 4.306220e-03 5.480644e-03 1.235320e-02 4.110483e-03 1.500652e-02 2.131361e-02 4.414963e-03 1.794258e-02 1.087429e-02 4.871683e-03 6.241844e-03 1.307090e-02 1.213571e-02 1.361462e-02 1.655067e-02 1.398434e-02 1.280992e-02 1.117877e-02 9.134406e-03 1.230970e-02 1.481079e-02 3.162244e-02 1.513702e-02 4.545455e-02 5.145716e-02 1.272292e-02 1.609395e-03 9.134406e-04 1.957373e-04 3.697260e-04 6.742062e-04 6.959548e-04 4.784689e-04 9.569378e-04 7.612005e-04 7.612005e-04 4.349717e-04 3.044802e-04 7.612005e-04 1.065681e-03 3.436277e-03 7.612005e-04 2.479339e-03 3.588517e-03 5.654632e-04
 2.174859e-05 1.000000e-10 1.000000e-10 1.000000e-10 2.174859e-05 1.000000e-10 8.699435e-05 1.000000e-10 2.174859e-05 6.524576e-05 1.000000e-10 4.349717e-05 6.524576e-05 1.000000e-10 1.000000e-10 1.000000e-10 6.524576e-05 2.174859e-04 8.699435e-05 2.827316e-04 4.349717e-04 3.479774e-04 7.829491e-04 8.699435e-04 6.524576e-05 4.784689e-04 1.304915e-03 1.739887e-04 1.000000e-10 1.000000e-10 3.479774e-04 1.522401e-03 7.394519e-04 1.326664e-03 2.261853e-03 1.217921e-03 4.654197e-03 4.045237e-03 3.044802e-04 2.174859e-03 6.372336e-03 1.196172e-03 4.349717e-05 1.000000e-10 1.957373e-04 1.087429e-03 4.349717e-04 1.174424e-03 1.370161e-03 1.000435e-03 2.675076e-03 2.762070e-03 2.609830e-04 1.370161e-03 3.827751e-03 1.174424e-03 2.174859e-05 1.000000e-10 3.479774e-04 1.848630e-03 9.134406e-04 2.544585e-03 3.523271e-03 2.022619e-03 5.589387e-03 5.393649e-03 4.567203e-04 3.501522e-03 8.786429e-03 2.000870e-03 1.000000e-10 1.000000e-10 5.872118e-04 3.023054e-03 1.413658e-03 3.044802e-03 4.632449e-03 2.675076e-03 9.156155e-03 8.590692e-03 6.959548e-04 3.610265e-03 1.196172e-02 3.088299e-03 2.174859e-05 1.000000e-10 1.739887e-04 1.892127e-03 8.481949e-04 2.087864e-03 2.392344e-03 1.478904e-03 5.002175e-03 5.306655e-03 3.262288e-04 2.588082e-03 7.829491e-03 1.652893e-03 6.524576e-05 1.000000e-10 1.718138e-03 9.612875e-03 4.523706e-03 1.074380e-02 1.461505e-02 9.177903e-03 2.105263e-02 1.866029e-02 2.153110e-03 1.352762e-02 3.510222e-02 8.112223e-03 4.349717e-05 1.000000e-10 2.261853e-03 1.146151e-02 5.632884e-03 1.531100e-02 1.944324e-02 1.100478e-02 2.714224e-02 2.577207e-02 2.805568e-03 1.787734e-02 5.017399e-02 1.054806e-02 2.174859e-05 1.000000e-10 6.524576e-05 6.089604e-04 3.914746e-04 6.524576e-04 9.351892e-04 7.394519e-04 1.522401e-03 1.500652e-03 1.087429e-04 5.002175e-04 2.218356e-03 6.959548e-04 2.174859e-05 1.000000e-10 1.631144e-03 8.634189e-03 3.958243e-03 8.177468e-03 1.087429e-02 7.416268e-03 2.035668e-02 1.957373e-02 1.783384e-03 9.330144e-03 2.133536e-02 7.046542e-03 8.699435e-05 4.349717e-05 3.153545e-03 2.063941e-02 1.072205e-02 2.420618e-02 3.270987e-02 2.000870e-02 5.826446e-02 5.756851e-02 3.566768e-03 2.396694e-02 5.830796e-02 1.692040e-02 1.000000e-10 1.000000e-10 1.957373e-04 9.351892e-04 6.089604e-04 1.413658e-03 1.413658e-03 1.087429e-03 3.305785e-03 3.545020e-03 3.044802e-04 1.652893e-03 5.567638e-03 1.000435e-03
 1.087429e-04 1.000000e-10 6.524576e-05 1.000000e-10 4.349717e-05 2.174859e-05 1.000000e-10 2.174859e-05 1.000000e-10 1.000000e-10 2.174859e-05 1.000000e-10 1.000000e-10 1.000000e-10 2.174859e-05 2.174859e-05 1.000000e-10 1.000000e-10 1.000000e-10 7.394519e-04 4.132231e-04 5.002175e-04 3.479774e-04 5.654632e-04 5.219661e-04 3.479774e-04 1.304915e-04 2.609830e-04 6.524576e-05 1.087429e-04 8.699435e-05 4.349717e-05 8.699435e-05 1.522401e-04 1.739887e-04 1.087429e-04 1.087429e-04 2.827316e-04 4.023488e-03 2.457590e-03 2.174859e-03 2.675076e-03 2.675076e-03 2.414093e-03 1.457155e-03 8.699435e-04 1.304915e-03 6.742062e-04 6.089604e-04 4.132231e-04 2.174859e-04 6.089604e-04 4.349717e-04 8.046977e-04 4.132231e-04 3.697260e-04 1.348412e-03 3.284037e-03 1.848630e-03 1.413658e-03 1.609395e-03 1.522401e-03 1.674641e-03 1.087429e-03 6.089604e-04 1.022184e-03 4.567203e-04 2.392344e-04 2.174859e-04 1.087429e-04 2.827316e-04 3.479774e-04 4.567203e-04 1.957373e-04 1.957373e-04 7.612005e-04 5.219661e-03 4.110483e-03 3.349282e-03 3.979991e-03 3.784254e-03 4.219226e-03 2.174859e-03 1.174424e-03 1.761635e-03 8.699435e-04 3.914746e-04 3.914746e-04 2.174859e-04 5.654632e-04 3.479774e-04 1.370161e-03 5.872118e-04 4.567203e-04 1.652893e-03 7.372771e-03 7.003045e-03 5.393649e-03 5.415398e-03 5.045672e-03 5.828621e-03 2.305350e-03 1.696390e-03 2.479339e-03 1.152675e-03 1.000435e-03 4.132231e-04 3.697260e-04 8.481949e-04 5.872118e-04 1.304915e-03 9.134406e-04 6.089604e-04 2.414093e-03 4.936929e-03 3.588517e-03 2.675076e-03 3.392779e-03 2.936059e-03 3.088299e-03 1.565898e-03 8.046977e-04 1.870378e-03 9.351892e-04 4.567203e-04 3.697260e-04 2.392344e-04 6.089604e-04 5.002175e-04 1.174424e-03 4.567203e-04 4.784689e-04 1.348412e-03 2.205307e-02 1.589822e-02 1.391910e-02 1.485428e-02 1.437582e-02 1.631144e-02 8.090474e-03 4.219226e-03 8.938669e-03 3.588517e-03 2.544585e-03 2.109613e-03 1.457155e-03 2.718573e-03 2.153110e-03 3.675511e-03 1.913876e-03 2.022619e-03 6.872553e-03 2.790344e-02 2.118312e-02 1.733362e-02 1.983471e-02 1.963897e-02 2.168334e-02 1.107003e-02 6.002610e-03 1.211396e-02 5.371901e-03 4.197477e-03 2.609830e-03 2.196607e-03 3.653763e-03 2.696825e-03 5.480644e-03 2.696825e-03 2.479339e-03 9.156155e-03 1.652893e-03 7.177033e-04 8.916920e-04 1.087429e-03 1.087429e-03 7.394519e-04 5.654632e-04 3.479774e-04 5.437147e-04 3.262288e-04 2.174859e-04 1.522401e-04 8.699435e-05 1.304915e-04 1.739887e-04 1.304915e-04 1.304915e-04 2.392344e-04 6.307090e-04 1.705089e-02 1.357112e-02 1.037408e-02 1.217921e-02 1.167899e-02 1.315789e-02 6.437582e-03 3.719008e-03 8.155720e-03 3.197042e-03 1.805133e-03 1.718138e-03 8.481949e-04 2.000870e-03 1.261418e-03 3.305785e-03 2.392344e-03 1.935624e-03 4.697695e-03 4.341018e-02 3.436277e-02 2.909961e-02 3.371031e-02 3.268813e-02 3.608090e-02 1.844280e-02 1.033058e-02 1.955198e-02 7.590257e-03 6.850805e-03 5.154415e-03 3.131796e-03 6.807308e-03 4.023488e-03 9.699870e-03 6.024358e-03 5.197912e-03 1.526751e-02 3.414528e-03 2.435842e-03 1.544150e-03 2.218356e-03 1.761635e-03 2.305350e-03 1.174424e-03 6.307090e-04 1.326664e-03 5.654632e-04 2.609830e-04 3.697260e-04 1.087429e-04 3.479774e-04 3.697260e-04 7.394519e-04 2.174859e-04 3.479774e-04 7.394519e-04
 1.000000e-10 1.000000e-10 1.000000e-10 1.000000e-10 1.000000e-10 1.000000e-10 1.000000e-10 1.000000e-10 2.174859e-05 2.174859e-05 1.000000e-10 4.349717e-05 4.349717e-05 2.174859e-05 1.739887e-04 1.000000e-10 2.174859e-05 1.000000e-10 1.000000e-10 1.000000e-10 1.522401e-04 2.174859e-04 1.087429e-04 2.174859e-04 2.827316e-04 1.304915e-04 4.349717e-04 7.394519e-04 2.174859e-05 6.524576e-04 1.913876e-03 2.174859e-04 2.174859e-04 1.000000e-10 1.000000e-10 2.174859e-05 6.524576e-04 1.348412e-03 6.742062e-04 1.326664e-03 1.370161e-03 1.000435e-03 3.066551e-03 3.958243e-03 4.567203e-04 3.153545e-03 7.525011e-03 1.391910e-03 1.304915e-04 1.000000e-10 1.000000e-10 1.000000e-10 5.219661e-04 1.000435e-03 5.002175e-04 1.043932e-03 7.177033e-04 8.046977e-04 2.087864e-03 2.609830e-03 3.697260e-04 2.087864e-03 4.327969e-03 1.174424e-03 2.827316e-04 2.174859e-05 1.000000e-10 1.000000e-10 1.022184e-03 2.588082e-03 1.174424e-03 2.522836e-03 2.870813e-03 1.478904e-03 4.806438e-03 4.523706e-03 6.307090e-04 3.479774e-03 9.134406e-03 2.414093e-03 4.349717e-04 1.000000e-10 1.000000e-10 1.000000e-10 1.674641e-03 3.762505e-03 1.391910e-03 3.327534e-03 3.566768e-03 2.914311e-03 5.785124e-03 7.633754e-03 9.351892e-04 5.067421e-03 1.189648e-02 4.088734e-03 2.827316e-04 1.000000e-10 1.000000e-10 1.000000e-10 7.829491e-04 2.283602e-03 8.699435e-04 1.544150e-03 1.957373e-03 1.500652e-03 3.871248e-03 3.849500e-03 7.394519e-04 3.740757e-03 7.742497e-03 2.435842e-03 8.264463e-04 1.000000e-10 1.000000e-10 6.524576e-05 3.806003e-03 1.076555e-02 4.915181e-03 9.504132e-03 1.072205e-02 7.829491e-03 1.357112e-02 1.472379e-02 3.175294e-03 1.731187e-02 4.099609e-02 1.085254e-02 1.065681e-03 2.174859e-05 2.174859e-05 6.524576e-05 5.676381e-03 1.474554e-02 6.872553e-03 1.337538e-02 1.289691e-02 1.011309e-02 1.729013e-02 1.735537e-02 4.741192e-03 2.498913e-02 5.591562e-02 1.433232e-02 1.739887e-04 1.000000e-10 1.000000e-10 1.000000e-10 3.914746e-04 8.916920e-04 4.567203e-04 6.307090e-04 4.132231e-04 4.349717e-04 1.348412e-03 1.457155e-03 6.524576e-05 8.699435e-04 1.957373e-03 8.699435e-04 9.786864e-04 2.174859e-05 1.000000e-10 4.349717e-05 3.501522e-03 9.678121e-03 4.545455e-03 8.155720e-03 8.764680e-03 6.916050e-03 1.839930e-02 2.279252e-02 2.762070e-03 8.742932e-03 1.507177e-02 9.765115e-03 1.957373e-03 1.000000e-10 4.349717e-05 8.699435e-05 8.895172e-03 2.455415e-02 1.172249e-02 2.237930e-02 2.377120e-02 2.007395e-02 5.456720e-02 6.111353e-02 7.438017e-03 2.322749e-02 4.569378e-02 2.464115e-02 1.522401e-04 1.000000e-10 1.000000e-10 1.000000e-10 4.132231e-04 1.674641e-03 4.132231e-04 1.087429e-03 1.043932e-03 8.264463e-04 2.522836e-03 3.001305e-03 2.392344e-04 2.370596e-03 6.307090e-03 9.786864e-04
 1.087429e-04 1.000000e-10 1.000000e-10 1.000000e-10 1.000000e-10 1.000000e-10 1.000000e-10 1.000000e-10 1.000000e-10 1.000000e-10 1.000000e-10 1.000000e-10 1.000000e-10 6.524576e-05 8.699435e-05 1.000000e-10 1.000000e-10 4.349717e-05 1.000000e-10 7.394519e-04 1.304915e-04 1.957373e-04 1.087429e-04 1.522401e-04 1.522401e-04 1.957373e-04 8.699435e-05 1.304915e-04 1.522401e-04 1.087429e-04 1.087429e-04 1.304915e-04 7.612005e-04 7.394519e-04 2.392344e-04 2.609830e-04 3.697260e-04 2.392344e-04 5.110918e-03 8.699435e-04 8.916920e-04 1.261418e-03 1.239669e-03 1.022184e-03 7.612005e-04 5.437147e-04 5.872118e-04 5.219661e-04 4.784689e-04 8.046977e-04 6.959548e-04 2.696825e-03 2.936059e-03 8.699435e-04 1.283167e-03 2.066116e-03 1.087429e-03 3.697260e-03 5.437147e-04 6.959548e-04 7.177033e-04 6.742062e-04 7.394519e-04 6.742062e-04 2.827316e-04 3.262288e-04 4.132231e-04 4.567203e-04 3.697260e-04 2.174859e-04 1.718138e-03 1.652893e-03 6.524576e-04 1.174424e-03 1.326664e-03 8.046977e-04 8.938669e-03 1.544150e-03 1.478904e-03 1.652893e-03 1.174424e-03 1.718138e-03 1.565898e-03 8.264463e-04 1.087429e-03 7.829491e-04 6.524576e-04 7.177033e-04 8.699435e-04 3.001305e-03 3.001305e-03 1.478904e-03 2.066116e-03 2.305350e-03 1.435407e-03 1.311440e-02 1.979121e-03 2.305350e-03 2.261853e-03 2.240104e-03 2.109613e-03 1.935624e-03 9.569378e-04 1.718138e-03 1.674641e-03 8.916920e-04 1.109178e-03 9.351892e-04 3.958243e-03 4.306220e-03 1.913876e-03 2.696825e-03 3.436277e-03 2.131361e-03 7.372771e-03 1.304915e-03 1.022184e-03 1.130926e-03 1.326664e-03 1.565898e-03 1.130926e-03 5.002175e-04 8.481949e-04 9.569378e-04 7.177033e-04 6.307090e-04 5.654632e-04 3.305785e-03 2.762070e-03 1.239669e-03 1.478904e-03 1.761635e-03 1.391910e-03 3.244889e-02 7.264028e-03 7.090039e-03 6.720313e-03 7.503262e-03 7.438017e-03 6.002610e-03 3.632014e-03 5.176164e-03 5.067421e-03 2.609830e-03 3.371031e-03 4.262723e-03 1.418008e-02 1.372336e-02 4.197477e-03 3.545020e-03 4.240974e-03 7.764245e-03 4.227925e-02 7.916485e-03 8.982166e-03 9.351892e-03 9.525881e-03 9.417138e-03 7.807742e-03 4.936929e-03 6.633319e-03 8.895172e-03 3.871248e-03 4.980426e-03 4.588952e-03 2.033493e-02 2.016094e-02 6.524576e-03 4.849935e-03 4.132231e-03 1.039582e-02 2.240104e-03 3.914746e-04 3.479774e-04 3.479774e-04 3.697260e-04 5.437147e-04 3.262288e-04 8.699435e-05 3.479774e-04 3.479774e-04 1.304915e-04 2.392344e-04 1.522401e-04 6.524576e-04 8.916920e-04 3.044802e-04 7.394519e-04 7.612005e-04 5.654632e-04 2.820792e-02 5.893867e-03 5.284906e-03 5.502392e-03 5.350152e-03 4.849935e-03 4.306220e-03 2.718573e-03 4.414963e-03 4.132231e-03 2.892562e-03 3.044802e-03 2.631579e-03 4.436712e-03 3.632014e-03 5.698130e-03 8.351457e-03 1.104828e-02 5.219661e-03 6.776860e-02 1.481079e-02 1.485428e-02 1.557199e-02 1.609395e-02 1.648543e-02 1.278817e-02 7.438017e-03 1.250544e-02 1.196172e-02 8.503697e-03 8.612440e-03 7.416268e-03 1.215746e-02 1.033058e-02 1.694215e-02 2.385820e-02 2.781644e-02 1.676816e-02 3.784254e-03 6.307090e-04 9.569378e-04 7.394519e-04 8.264463e-04 7.829491e-04 7.177033e-04 4.784689e-04 4.349717e-04 6.089604e-04 4.349717e-04 6.524576e-04 4.349717e-04 2.457590e-03 2.305350e-03 8.481949e-04 1.217921e-03 1.631144e-03 8.046977e-04
 2.174859e-05 1.000000e-10 1.000000e-10 1.000000e-10 1.000000e-10 2.174859e-05 1.000000e-10 1.000000e-10 2.174859e-05 1.000000e-10 6.524576e-05 8.699435e-05 2.174859e-05 4.349717e-05 2.174859e-05 2.174859e-05 1.304915e-04 1.000000e-10 1.000000e-10 1.000000e-10 8.699435e-05 1.087429e-04 4.349717e-05 6.524576e-05 1.739887e-04 1.087429e-04 9.351892e-04 1.522401e-03 1.000000e-10 5.219661e-04 1.217921e-03 1.957373e-04 1.522401e-04 1.000000e-10 1.000000e-10 1.000000e-10 2.609830e-04 6.742062e-04 2.827316e-04 5.872118e-04 8.699435e-04 5.654632e-04 4.675946e-03 7.198782e-03 2.174859e-04 2.479339e-03 7.242279e-03 9.569378e-04 2.609830e-04 1.000000e-10 1.000000e-10 1.000000e-10 2.609830e-04 9.134406e-04 1.304915e-04 4.349717e-04 6.742062e-04 1.522401e-04 3.240539e-03 5.045672e-03 1.000000e-10 1.783384e-03 3.892997e-03 5.872118e-04 2.174859e-04 1.000000e-10 1.000000e-10 1.000000e-10 6.959548e-04 1.826881e-03 6.307090e-04 1.130926e-03 1.435407e-03 1.130926e-03 7.981731e-03 9.939104e-03 3.262288e-04 2.588082e-03 7.003045e-03 2.044367e-03 5.002175e-04 1.000000e-10 1.000000e-10 1.000000e-10 1.065681e-03 2.849065e-03 8.481949e-04 1.826881e-03 2.457590e-03 1.478904e-03 1.009134e-02 1.254893e-02 3.914746e-04 4.458460e-03 1.074380e-02 3.218791e-03 3.479774e-04 1.000000e-10 1.000000e-10 1.000000e-10 6.959548e-04 1.587647e-03 4.784689e-04 1.326664e-03 8.916920e-04 7.829491e-04 4.719443e-03 7.046542e-03 3.697260e-04 3.784254e-03 8.220966e-03 1.348412e-03 2.109613e-03 1.000000e-10 2.174859e-05 1.000000e-10 3.914746e-03 1.033058e-02 3.523271e-03 7.111788e-03 7.699000e-03 4.893432e-03 1.259243e-02 1.317964e-02 2.609830e-03 2.237930e-02 4.854284e-02 1.017834e-02 2.936059e-03 1.000000e-10 1.000000e-10 1.000000e-10 5.110918e-03 1.526751e-02 5.023923e-03 1.026533e-02 1.154850e-02 6.981296e-03 1.598521e-02 1.378860e-02 3.892997e-03 3.073075e-02 6.374511e-02 1.418008e-02 2.609830e-04 1.000000e-10 1.000000e-10 1.000000e-10 1.304915e-04 4.349717e-04 1.304915e-04 3.262288e-04 3.697260e-04 2.174859e-04 2.131361e-03 2.979556e-03 4.349717e-05 4.784689e-04 1.913876e-03 5.437147e-04 1.565898e-03 2.174859e-05 1.000000e-10 2.174859e-05 3.349282e-03 8.960418e-03 2.653328e-03 4.545455e-03 5.415398e-03 4.088734e-03 2.905611e-02 3.784254e-02 1.283167e-03 3.892997e-03 9.547629e-03 7.894737e-03 2.914311e-03 2.174859e-05 1.000000e-10 2.174859e-05 7.894737e-03 2.446716e-02 7.024793e-03 1.376686e-02 1.739887e-02 1.183123e-02 8.310135e-02 9.762940e-02 3.458025e-03 1.096129e-02 2.607656e-02 2.359722e-02 1.522401e-04 1.000000e-10 1.000000e-10 1.000000e-10 2.609830e-04 7.829491e-04 1.739887e-04 6.307090e-04 7.394519e-04 5.437147e-04 3.675511e-03 5.437147e-03 2.392344e-04 2.240104e-03 5.524141e-03 6.307090e-04
 1.957373e-04 1.000000e-10 2.174859e-05 2.631579e-03 5.763375e-03 2.392344e-03 4.915181e-03 5.089169e-03 4.480209e-03 1.224445e-02 1.407134e-02 1.457155e-03 5.110918e-03 1.739887e-02 6.176599e-03 3.697260e-04 1.000000e-10 1.000000e-10 3.740757e-03 9.699870e-03 4.153980e-03 8.525446e-03 8.394954e-03 7.307525e-03 1.800783e-02 2.198782e-02 1.435407e-03 9.003915e-03 2.849065e-02 1.050457e-02 1.957373e-04 2.174859e-05 1.000000e-10 2.588082e-03 6.241844e-03 2.870813e-03 6.372336e-03 6.916050e-03 5.785124e-03 1.615920e-02 1.892127e-02 1.174424e-03 7.938234e-03 2.320574e-02 9.003915e-03 3.479774e-04 1.000000e-10 1.000000e-10 3.545020e-03 8.764680e-03 3.501522e-03 8.873423e-03 8.960418e-03 7.459765e-03 1.924750e-02 2.366246e-02 1.239669e-03 9.112658e-03 2.825141e-02 1.154850e-02 2.827316e-04 1.000000e-10 1.000000e-10 3.066551e-03 8.133971e-03 3.414528e-03 8.242714e-03 8.460200e-03 6.742062e-03 1.879078e-02 2.259678e-02 1.544150e-03 8.742932e-03 2.920835e-02 1.033058e-02 2.609830e-04 2.174859e-05 1.000000e-10 3.871248e-03 1.054806e-02 4.480209e-03 9.243149e-03 9.786864e-03 7.829491e-03 1.957373e-02 2.588082e-02 2.022619e-03 1.085254e-02 3.166594e-02 1.120052e-02 1.087429e-04 1.000000e-10 1.000000e-10 1.087429e-03 3.044802e-03 1.196172e-03 2.479339e-03 3.110048e-03 2.392344e-03 7.764245e-03 8.873423e-03 4.567203e-04 3.479774e-03 1.224445e-02 3.262288e-03 1.000000e-10 1.000000e-10 1.000000e-10 4.784689e-04 1.805133e-03 8.264463e-04 1.544150e-03 1.522401e-03 1.391910e-03 5.545890e-03 6.394084e-03 3.479774e-04 1.848630e-03 7.699000e-03 1.696390e-03 1.087429e-04 1.000000e-10 1.000000e-10 1.152675e-03 3.762505e-03 1.239669e-03 3.501522e-03 3.305785e-03 2.457590e-03 8.721183e-03 1.072205e-02 5.437147e-04 3.806003e-03 1.341888e-02 4.306220e-03 1.000000e-10 1.000000e-10 1.000000e-10 1.522401e-04 7.612005e-04 2.174859e-04 8.916920e-04 7.829491e-04 2.609830e-04 2.479339e-03 2.566333e-03 8.699435e-05 9.134406e-04 3.719008e-03 7.829491e-04 1.000000e-10 1.000000e-10 1.000000e-10 1.304915e-04 6.742062e-04 2.609830e-04 6.959548e-04 8.481949e-04 4.132231e-04 2.827316e-03 3.349282e-03 1.522401e-04 1.065681e-03 4.719443e-03 6.089604e-04 1.000000e-10 1.000000e-10 1.000000e-10 1.087429e-04 3.044802e-04 2.174859e-04 3.697260e-04 6.524576e-04 3.914746e-04 2.522836e-03 2.196607e-03 4.349717e-05 6.959548e-04 2.631579e-03 4.567203e-04 1.000000e-10 1.000000e-10 1.000000e-10 2.174859e-05 2.392344e-04 6.524576e-05 1.087429e-04 3.479774e-04 1.957373e-04 1.217921e-03 9.786864e-04 2.174859e-05 4.349717e-04 1.783384e-03 1.522401e-04 1.000000e-10 1.000000e-10 1.000000e-10 1.739887e-04 8.699435e-04 2.609830e-04 5.654632e-04 8.264463e-04 3.914746e-04 2.588082e-03 3.066551e-03 8.699435e-05 1.217921e-03 3.849500e-03 5.437147e-04 1.000000e-10 1.000000e-10 1.000000e-10 1.000000e-10 1.957373e-04 6.524576e-05 6.524576e-05 2.392344e-04 1.522401e-04 1.413658e-03 1.304915e-03 1.000000e-10 3.697260e-04 2.022619e-03 1.087429e-04 4.349717e-05 1.000000e-10 1.000000e-10 2.392344e-04 6.959548e-04 3.044802e-04 8.046977e-04 1.022184e-03 5.872118e-04 3.566768e-03 4.393214e-03 4.349717e-05 1.304915e-03 4.784689e-03 8.699435e-04 1.000000e-10 1.000000e-10 1.000000e-10 4.349717e-05 3.479774e-04 1.522401e-04 3.044802e-04 4.132231e-04 2.392344e-04 2.022619e-03 2.501087e-03 1.000000e-10 5.872118e-04 2.479339e-03 1.957373e-04 1.000000e-10 1.000000e-10 1.000000e-10 4.349717e-05 1.739887e-04 4.349717e-05 2.827316e-04 5.437147e-04 2.392344e-04 1.761635e-03 2.131361e-03 1.000000e-10 5.654632e-04 2.174859e-03 3.479774e-04 8.699435e-05 1.000000e-10 1.000000e-10 3.697260e-04 1.283167e-03 3.914746e-04 6.742062e-04 1.565898e-03 1.065681e-03 4.110483e-03 5.328404e-03 2.609830e-04 2.174859e-03 6.502827e-03 1.283167e-03
 5.089169e-03 2.414093e-03 6.524576e-04 1.391910e-03 3.414528e-03 2.740322e-03 4.001740e-03 6.241844e-03 5.589387e-03 4.458460e-03 4.153980e-03 3.088299e-03 4.175729e-03 4.371466e-03 6.024358e-03 4.697695e-03 5.980861e-03 7.264028e-03 5.458895e-03 5.545890e-03 3.349282e-03 1.087429e-03 1.913876e-03 4.045237e-03 4.306220e-03 6.742062e-03 9.417138e-03 7.546759e-03 7.438017e-03 7.742497e-03 6.372336e-03 7.633754e-03 7.416268e-03 1.039582e-02 7.177033e-03 1.178773e-02 1.346237e-02 7.242279e-03 5.023923e-03 3.414528e-03 7.394519e-04 1.370161e-03 3.806003e-03 3.545020e-03 5.176164e-03 7.046542e-03 6.829056e-03 6.328839e-03 6.111353e-03 4.915181e-03 5.806873e-03 6.067856e-03 8.655937e-03 5.698130e-03 1.006960e-02 1.011309e-02 5.611135e-03 6.394084e-03 3.414528e-03 1.000435e-03 1.892127e-03 5.480644e-03 4.958678e-03 6.894302e-03 9.612875e-03 8.590692e-03 7.307525e-03 7.438017e-03 5.785124e-03 7.525011e-03 8.068726e-03 1.070030e-02 6.459330e-03 1.152675e-02 1.400609e-02 6.415833e-03 5.980861e-03 3.849500e-03 1.326664e-03 2.000870e-03 4.871683e-03 4.806438e-03 7.307525e-03 9.286646e-03 8.547194e-03 7.829491e-03 6.220096e-03 5.502392e-03 6.502827e-03 6.872553e-03 1.033058e-02 7.046542e-03 1.104828e-02 1.193997e-02 7.220531e-03 6.089604e-03 3.479774e-03 1.239669e-03 2.022619e-03 5.132666e-03 5.110918e-03 7.959983e-03 1.109178e-02 8.916920e-03 8.590692e-03 8.025228e-03 6.611570e-03 8.090474e-03 8.699435e-03 1.143976e-02 6.981296e-03 1.289691e-02 1.500652e-02 8.481949e-03 2.153110e-03 1.261418e-03 3.697260e-04 6.742062e-04 1.435407e-03 1.913876e-03 2.218356e-03 3.566768e-03 3.327534e-03 2.979556e-03 2.631579e-03 2.283602e-03 2.457590e-03 3.110048e-03 4.480209e-03 2.457590e-03 4.393214e-03 4.741192e-03 2.740322e-03 9.134406e-04 8.264463e-04 1.957373e-04 5.872118e-04 8.916920e-04 1.174424e-03 1.718138e-03 1.979121e-03 1.609395e-03 2.261853e-03 1.783384e-03 1.348412e-03 1.544150e-03 2.153110e-03 2.762070e-03 1.478904e-03 2.740322e-03 3.153545e-03 1.783384e-03 2.522836e-03 1.587647e-03 4.567203e-04 1.000435e-03 1.826881e-03 1.718138e-03 2.196607e-03 4.436712e-03 3.610265e-03 2.957808e-03 3.044802e-03 2.501087e-03 2.892562e-03 3.197042e-03 5.654632e-03 2.892562e-03 5.089169e-03 5.850370e-03 3.262288e-03 5.654632e-04 5.002175e-04 1.304915e-04 2.174859e-04 4.132231e-04 3.697260e-04 6.307090e-04 1.130926e-03 7.829491e-04 6.742062e-04 8.046977e-04 4.784689e-04 6.089604e-04 7.177033e-04 1.413658e-03 7.177033e-04 1.239669e-03 1.478904e-03 6.307090e-04 4.567203e-04 3.479774e-04 1.739887e-04 3.262288e-04 4.567203e-04 6.307090e-04 7.177033e-04 1.152675e-03 9.786864e-04 1.130926e-03 6.524576e-04 8.046977e-04 7.829491e-04 8.046977e-04 1.152675e-03 7.177033e-04 1.565898e-03 1.739887e-03 1.065681e-03 2.609830e-04 3.479774e-04 4.349717e-05 2.174859e-04 3.697260e-04 3.914746e-04 5.654632e-04 8.264463e-04 6.089604e-04 5.002175e-04 5.437147e-04 3.914746e-04 7.612005e-04 6.959548e-04 9.351892e-04 5.002175e-04 1.109178e-03 1.065681e-03 4.132231e-04 2.174859e-04 8.699435e-05 6.524576e-05 8.699435e-05 1.304915e-04 6.524576e-05 2.174859e-04 3.479774e-04 3.262288e-04 2.174859e-04 4.567203e-04 1.522401e-04 2.827316e-04 2.392344e-04 6.089604e-04 3.914746e-04 6.307090e-04 7.612005e-04 2.174859e-04 4.567203e-04 4.349717e-04 1.522401e-04 1.304915e-04 3.262288e-04 3.044802e-04 6.089604e-04 1.152675e-03 7.394519e-04 9.786864e-04 8.046977e-04 5.654632e-04 8.481949e-04 7.394519e-04 1.326664e-03 7.612005e-04 1.391910e-03 1.892127e-03 7.177033e-04 1.522401e-04 2.392344e-04 2.174859e-05 8.699435e-05 3.044802e-04 1.304915e-04 3.697260e-04 3.262288e-04 3.262288e-04 2.609830e-04 4.784689e-04 2.392344e-04 4.132231e-04 4.132231e-04 5.437147e-04 3.044802e-04 5.219661e-04 6.524576e-04 1.522401e-04 8.264463e-04 4.784689e-04 1.739887e-04 2.392344e-04 6.524576e-04 6.089604e-04 8.264463e-04 1.457155e-03 1.217921e-03 1.000435e-03 8.046977e-04 1.000435e-03 7.829491e-04 8.699435e-04 1.370161e-03 1.217921e-03 1.739887e-03 2.261853e-03 1.065681e-03 1.739887e-04 2.174859e-04 4.349717e-05 2.392344e-04 2.392344e-04 2.174859e-04 3.697260e-04 6.089604e-04 6.307090e-04 5.219661e-04 4.567203e-04 4.567203e-04 5.654632e-04 5.219661e-04 7.829491e-04 3.697260e-04 1.152675e-03 1.174424e-03 4.132231e-04 3.697260e-04 8.699435e-05 8.699435e-05 8.699435e-05 3.697260e-04 1.304915e-04 5.219661e-04 6.524576e-04 4.349717e-04 5.219661e-04 4.349717e-04 5.219661e-04 4.567203e-04 4.567203e-04 6.089604e-04 4.349717e-04 8.699435e-04 8.699435e-04 3.262288e-04 1.087429e-03 8.264463e-04 1.957373e-04 3.044802e-04 8.699435e-04 8.481949e-04 1.435407e-03 1.739887e-03 1.196172e-03 1.152675e-03 1.609395e-03 1.130926e-03 1.609395e-03 1.304915e-03 1.935624e-03 1.631144e-03 2.066116e-03 2.588082e-03 1.370161e-03
 1.957373e-03 6.002610e-03 2.316224e-02 1.365811e-02 2.644628e-02 4.849935e-03 3.675511e-03 2.153110e-03 1.000000e-10 2.174859e-05 1.000000e-10 7.546759e-03 9.134406e-03 2.964332e-02 2.459765e-02 4.547629e-02 8.373206e-03 4.958678e-03 1.892127e-03 1.000000e-10 1.000000e-10 1.000000e-10 6.959548e-03 5.219661e-03 2.979556e-02 2.003045e-02 3.312310e-02 5.110918e-03 5.284906e-03 1.805133e-03 2.174859e-05 2.174859e-05 2.174859e-05 8.242714e-03 8.481949e-03 4.169204e-02 2.285776e-02 3.655937e-02 6.611570e-03 7.394519e-03 2.653328e-03 2.174859e-05 2.174859e-05 1.000000e-10 8.634189e-03 8.612440e-03 3.790779e-02 2.024793e-02 3.908221e-02 5.741627e-03 7.090039e-03 2.131361e-03 4.349717e-05 6.524576e-05 1.000000e-10 9.177903e-03 1.143976e-02 4.480209e-02 2.379295e-02 4.001740e-02 6.785559e-03 8.590692e-03 2.522836e-03 2.174859e-05 6.524576e-05 2.174859e-05 2.370596e-03 2.066116e-03 1.446281e-02 8.742932e-03 1.633319e-02 2.435842e-03 2.392344e-03 6.959548e-04 1.000000e-10 1.000000e-10 1.000000e-10 1.739887e-03 1.261418e-03 8.438452e-03 5.741627e-03 1.056981e-02 1.565898e-03 1.457155e-03 3.044802e-04 1.000000e-10 2.174859e-05 1.000000e-10 2.392344e-03 3.197042e-03 1.724663e-02 8.829926e-03 1.926925e-02 2.479339e-03 2.740322e-03 8.916920e-04 1.000000e-10 1.000000e-10 1.000000e-10 3.914746e-04 3.479774e-04 4.175729e-03 2.153110e-03 5.089169e-03 7.177033e-04 5.002175e-04 2.392344e-04 1.000000e-10 1.000000e-10 1.000000e-10 5.219661e-04 6.742062e-04 4.501957e-03 2.762070e-03 5.589387e-03 7.177033e-04 8.916920e-04 8.699435e-05 1.000000e-10 1.000000e-10 1.000000e-10 2.174859e-04 5.002175e-04 3.044802e-03 2.000870e-03 3.697260e-03 4.567203e-04 5.654632e-04 1.087429e-04 1.000000e-10 1.000000e-10 1.000000e-10 1.957373e-04 2.174859e-04 1.870378e-03 8.046977e-04 2.022619e-03 1.957373e-04 1.087429e-04 1.304915e-04 1.000000e-10 1.000000e-10 2.174859e-05 5.437147e-04 5.872118e-04 3.979991e-03 2.327099e-03 5.676381e-03 6.089604e-04 5.654632e-04 1.522401e-04 1.000000e-10 1.000000e-10 1.000000e-10 1.957373e-04 2.174859e-04 2.109613e-03 9.351892e-04 2.044367e-03 2.609830e-04 1.304915e-04 4.349717e-05 1.000000e-10 1.000000e-10 1.000000e-10 4.784689e-04 6.959548e-04 4.936929e-03 3.436277e-03 7.568508e-03 9.351892e-04 4.349717e-04 1.739887e-04 1.000000e-10 1.000000e-10 1.000000e-10 3.479774e-04 5.654632e-04 3.610265e-03 1.196172e-03 3.110048e-03 2.609830e-04 1.739887e-04 2.174859e-05 1.000000e-10 1.000000e-10 1.000000e-10 3.044802e-04 5.872118e-04 2.653328e-03 1.348412e-03 2.783819e-03 3.697260e-04 2.392344e-04 2.174859e-05 1.000000e-10 1.000000e-10 1.000000e-10 9.569378e-04 1.326664e-03 7.133536e-03 4.654197e-03 9.134406e-03 1.043932e-03 6.089604e-04 2.392344e-04 1.000000e-10 1.000000e-10 1.000000e-10
 3.436277e-03 1.544150e-03 4.132231e-04 5.002175e-04 1.565898e-03 1.913876e-03 1.631144e-03 3.023054e-03 4.175729e-03 2.718573e-03 2.283602e-03 2.762070e-03 2.370596e-03 1.122227e-02 1.396259e-02 3.305785e-03 9.221401e-03 1.200522e-02 3.327534e-03 1.222271e-02 1.565898e-03 4.784689e-04 7.829491e-04 2.087864e-03 2.957808e-03 2.914311e-03 5.045672e-03 6.894302e-03 4.741192e-03 4.436712e-03 4.980426e-03 3.632014e-03 1.615920e-02 1.979121e-02 5.197912e-03 1.426707e-02 1.752936e-02 5.458895e-03 1.089604e-02 1.522401e-03 4.784689e-04 6.742062e-04 1.435407e-03 3.110048e-03 1.826881e-03 3.632014e-03 6.285341e-03 3.719008e-03 4.088734e-03 3.914746e-03 3.371031e-03 1.367986e-02 1.507177e-02 4.393214e-03 1.054806e-02 1.346237e-02 4.980426e-03 1.209221e-02 1.609395e-03 5.437147e-04 8.699435e-04 1.892127e-03 3.675511e-03 2.283602e-03 3.827751e-03 8.547194e-03 4.393214e-03 4.828186e-03 4.980426e-03 4.175729e-03 1.676816e-02 2.035668e-02 6.328839e-03 1.402784e-02 1.702914e-02 6.024358e-03 1.272292e-02 1.348412e-03 5.219661e-04 1.022184e-03 2.000870e-03 3.675511e-03 2.087864e-03 4.828186e-03 8.547194e-03 3.936494e-03 4.849935e-03 4.523706e-03 3.610265e-03 1.635494e-02 1.763810e-02 7.068291e-03 1.300565e-02 1.457155e-02 6.872553e-03 1.337538e-02 1.413658e-03 5.437147e-04 6.959548e-04 1.783384e-03 3.436277e-03 2.675076e-03 3.892997e-03 8.721183e-03 4.523706e-03 5.110918e-03 5.589387e-03 4.654197e-03 1.885602e-02 2.179208e-02 7.307525e-03 1.574598e-02 1.983471e-02 6.807308e-03 4.741192e-03 5.002175e-04 1.739887e-04 4.567203e-04 7.177033e-04 1.718138e-03 8.046977e-04 1.848630e-03 2.631579e-03 1.674641e-03 1.848630e-03 1.522401e-03 1.522401e-03 5.850370e-03 6.720313e-03 1.957373e-03 5.785124e-03 6.285341e-03 2.522836e-03 3.871248e-03 3.697260e-04 1.522401e-04 3.262288e-04 5.872118e-04 6.307090e-04 5.219661e-04 8.916920e-04 1.892127e-03 1.087429e-03 1.174424e-03 1.196172e-03 1.022184e-03 3.653763e-03 3.958243e-03 1.565898e-03 2.957808e-03 3.806003e-03 1.348412e-03 5.828621e-03 6.959548e-04 2.174859e-04 3.479774e-04 7.829491e-04 1.544150e-03 1.087429e-03 1.565898e-03 3.414528e-03 1.544150e-03 1.870378e-03 2.022619e-03 1.217921e-03 8.090474e-03 8.916920e-03 2.892562e-03 5.806873e-03 6.829056e-03 2.174859e-03 1.413658e-03 1.304915e-04 4.349717e-05 1.304915e-04 2.392344e-04 5.872118e-04 2.609830e-04 6.089604e-04 1.065681e-03 2.609830e-04 4.567203e-04 3.697260e-04 3.914746e-04 1.457155e-03 2.109613e-03 5.654632e-04 1.239669e-03 1.783384e-03 4.567203e-04 1.739887e-03 1.522401e-04 1.000000e-10 4.349717e-05 2.609830e-04 4.567203e-04 3.697260e-04 5.654632e-04 1.109178e-03 5.002175e-04 6.089604e-04 6.089604e-04 3.262288e-04 1.631144e-03 2.109613e-03 8.916920e-04 1.283167e-03 2.131361e-03 8.916920e-04 1.457155e-03 1.304915e-04 2.174859e-05 8.699435e-05 1.739887e-04 3.044802e-04 1.957373e-04 5.002175e-04 5.872118e-04 3.914746e-04 3.479774e-04 2.392344e-04 1.522401e-04 1.174424e-03 1.674641e-03 4.349717e-04 1.109178e-03 9.786864e-04 5.872118e-04 1.022184e-03 4.349717e-05 4.349717e-05 2.174859e-05 1.087429e-04 1.957373e-04 6.524576e-05 1.522401e-04 2.827316e-04 1.522401e-04 1.957373e-04 2.174859e-04 8.699435e-05 5.002175e-04 7.829491e-04 1.739887e-04 4.132231e-04 7.612005e-04 3.262288e-04 2.000870e-03 2.827316e-04 4.349717e-05 4.349717e-05 2.827316e-04 2.827316e-04 1.957373e-04 3.044802e-04 1.174424e-03 4.132231e-04 4.784689e-04 3.697260e-04 4.784689e-04 1.674641e-03 2.261853e-03 5.219661e-04 1.109178e-03 1.848630e-03 6.524576e-04 1.109178e-03 6.524576e-05 1.000000e-10 6.524576e-05 1.522401e-04 2.174859e-04 1.739887e-04 2.609830e-04 3.697260e-04 2.392344e-04 2.174859e-04 2.609830e-04 1.957373e-04 4.567203e-04 5.002175e-04 2.609830e-04 5.437147e-04 4.784689e-04 3.479774e-04 2.000870e-03 2.827316e-04 1.739887e-04 1.087429e-04 3.697260e-04 8.264463e-04 3.914746e-04 5.872118e-04 1.000435e-03 5.437147e-04 7.612005e-04 5.654632e-04 3.697260e-04 2.479339e-03 2.435842e-03 7.177033e-04 1.848630e-03 2.196607e-03 9.134406e-04 1.674641e-03 1.304915e-04 6.524576e-05 1.087429e-04 2.392344e-04 2.827316e-04 2.392344e-04 2.609830e-04 6.524576e-04 2.827316e-04 3.044802e-04 2.827316e-04 2.609830e-04 9.569378e-04 1.087429e-03 4.349717e-04 6.742062e-04 9.786864e-04 3.479774e-04 1.587647e-03 8.699435e-05 6.524576e-05 1.087429e-04 1.522401e-04 1.739887e-04 1.087429e-04 2.392344e-04 7.394519e-04 1.304915e-04 4.132231e-04 2.827316e-04 1.957373e-04 1.087429e-03 1.239669e-03 3.479774e-04 4.132231e-04 5.437147e-04 3.914746e-04 3.262288e-03 5.219661e-04 2.174859e-04 1.304915e-04 3.914746e-04 8.046977e-04 6.089604e-04 9.351892e-04 1.652893e-03 1.043932e-03 6.524576e-04 8.264463e-04 6.089604e-04 2.609830e-03 3.588517e-03 9.569378e-04 2.109613e-03 2.957808e-03 1.087429e-03
 2.392344e-04 2.174859e-05 2.174859e-05 6.524576e-05 4.262723e-03 7.090039e-03 4.023488e-03 6.263593e-03 6.763810e-03 5.567638e-03 9.678121e-03 9.765115e-03 2.261853e-03 6.394084e-03 1.209221e-02 7.438017e-03 4.132231e-04 1.000000e-10 2.174859e-05 6.524576e-05 4.828186e-03 1.083080e-02 6.133101e-03 9.678121e-03 1.065681e-02 8.699435e-03 1.733362e-02 1.835581e-02 3.131796e-03 9.830361e-03 2.074815e-02 1.089604e-02 5.219661e-04 6.524576e-05 4.349717e-05 6.524576e-05 3.632014e-03 9.417138e-03 4.262723e-03 7.307525e-03 8.677686e-03 7.959983e-03 1.483254e-02 1.428882e-02 2.653328e-03 7.024793e-03 1.650718e-02 1.011309e-02 5.219661e-04 4.349717e-05 1.000000e-10 1.304915e-04 4.588952e-03 1.180948e-02 6.459330e-03 1.015659e-02 1.004785e-02 8.416703e-03 1.768160e-02 1.748586e-02 3.414528e-03 9.852110e-03 2.159635e-02 1.228795e-02 3.479774e-04 2.174859e-05 1.000000e-10 1.304915e-04 4.958678e-03 1.124402e-02 5.806873e-03 1.030883e-02 1.054806e-02 9.221401e-03 1.700739e-02 1.644193e-02 3.240539e-03 9.177903e-03 1.987821e-02 1.120052e-02 3.914746e-04 4.349717e-05 1.000000e-10 1.087429e-04 5.176164e-03 1.157025e-02 6.959548e-03 1.244019e-02 1.217921e-02 9.873858e-03 1.935624e-02 1.981296e-02 3.610265e-03 1.102653e-02 2.248804e-02 1.220096e-02 6.524576e-05 2.174859e-05 1.000000e-10 1.000000e-10 2.087864e-03 4.306220e-03 2.501087e-03 4.066986e-03 4.327969e-03 3.392779e-03 6.002610e-03 6.220096e-03 1.217921e-03 3.566768e-03 8.003480e-03 3.719008e-03 1.087429e-04 2.174859e-05 2.174859e-05 1.000000e-10 1.326664e-03 2.675076e-03 1.435407e-03 2.501087e-03 2.370596e-03 1.870378e-03 3.914746e-03 3.914746e-03 7.829491e-04 2.327099e-03 5.045672e-03 2.783819e-03 1.087429e-04 1.000000e-10 1.000000e-10 1.000000e-10 2.218356e-03 4.893432e-03 2.305350e-03 4.501957e-03 4.219226e-03 3.523271e-03 6.502827e-03 8.090474e-03 1.326664e-03 4.632449e-03 9.351892e-03 5.350152e-03 8.699435e-05 1.000000e-10 1.000000e-10 1.000000e-10 6.524576e-04 1.174424e-03 4.349717e-04 9.351892e-04 1.217921e-03 8.916920e-04 1.739887e-03 1.761635e-03 3.697260e-04 1.109178e-03 2.174859e-03 1.065681e-03 6.524576e-05 1.000000e-10 1.000000e-10 1.000000e-10 5.437147e-04 1.391910e-03 5.437147e-04 1.283167e-03 1.674641e-03 9.134406e-04 2.022619e-03 2.109613e-03 2.827316e-04 1.109178e-03 2.196607e-03 1.609395e-03 2.174859e-05 1.000000e-10 1.000000e-10 1.000000e-10 5.654632e-04 8.481949e-04 4.784689e-04 7.394519e-04 6.742062e-04 5.219661e-04 1.087429e-03 1.500652e-03 4.132231e-04 8.481949e-04 2.087864e-03 8.046977e-04 4.349717e-05 1.000000e-10 2.174859e-05 1.000000e-10 3.262288e-04 4.567203e-04 1.957373e-04 3.479774e-04 4.349717e-04 3.479774e-04 7.829491e-04 1.065681e-03 2.174859e-04 3.479774e-04 7.177033e-04 2.609830e-04 4.349717e-05 1.000000e-10 1.000000e-10 1.000000e-10 5.437147e-04 1.239669e-03 7.177033e-04 1.130926e-03 1.196172e-03 1.109178e-03 1.805133e-03 2.196607e-03 2.392344e-04 1.174424e-03 2.109613e-03 9.351892e-04 1.000000e-10 1.000000e-10 1.000000e-10 1.000000e-10 1.957373e-04 5.654632e-04 2.392344e-04 3.479774e-04 6.524576e-04 3.262288e-04 7.829491e-04 1.022184e-03 1.739887e-04 2.392344e-04 8.481949e-04 5.437147e-04 6.524576e-05 1.000000e-10 1.000000e-10 2.174859e-05 8.046977e-04 1.631144e-03 8.916920e-04 1.109178e-03 1.565898e-03 1.304915e-03 2.522836e-03 2.501087e-03 2.609830e-04 1.152675e-03 3.001305e-03 1.826881e-03 1.000000e-10 1.000000e-10 1.000000e-10 1.000000e-10 4.132231e-04 6.959548e-04 5.002175e-04 6.742062e-04 7.612005e-04 3.479774e-04 1.152675e-03 1.544150e-03 2.174859e-04 5.872118e-04 1.544150e-03 8.481949e-04 4.349717e-05 1.000000e-10 1.000000e-10 4.349717e-05 5.002175e-04 7.394519e-04 3.914746e-04 5.437147e-04 4.784689e-04 4.784689e-04 1.022184e-03 8.046977e-04 3.044802e-04 6.524576e-04 1.478904e-03 8.264463e-04 8.699435e-05 1.000000e-10 2.174859e-05 2.174859e-05 1.000435e-03 2.000870e-03 1.087429e-03 1.913876e-03 1.631144e-03 1.805133e-03 2.979556e-03 3.784254e-03 6.524576e-04 1.957373e-03 3.871248e-03 2.261853e-03
 1.070030e-02 7.003045e-03 5.654632e-03 6.285341e-03 6.394084e-03 6.481079e-03 4.762940e-03 3.675511e-03 3.892997e-03 2.327099e-03 2.522836e-03 2.414093e-03 1.739887e-03 2.718573e-03 2.240104e-03 3.371031e-03 2.261853e-03 2.109613e-03 3.697260e-03 1.143976e-02 1.376686e-02 1.000435e-02 1.167899e-02 1.015659e-02 1.213571e-02 7.503262e-03 5.959113e-03 7.329274e-03 3.827751e-03 4.262723e-03 3.436277e-03 2.283602e-03 4.567203e-03 2.914311e-03 5.915615e-03 3.501522e-03 3.153545e-03 5.611135e-03 9.765115e-03 1.050457e-02 9.525881e-03 9.482384e-03 9.569378e-03 1.056981e-02 5.872118e-03 4.349717e-03 5.850370e-03 3.175294e-03 3.088299e-03 2.609830e-03 1.783384e-03 3.197042e-03 2.240104e-03 4.306220e-03 2.609830e-03 2.566333e-03 4.371466e-03 1.230970e-02 1.189648e-02 1.072205e-02 1.322314e-02 1.233145e-02 1.361462e-02 7.111788e-03 5.763375e-03 8.090474e-03 3.632014e-03 4.066986e-03 3.479774e-03 2.196607e-03 3.892997e-03 3.088299e-03 5.176164e-03 3.588517e-03 2.936059e-03 5.480644e-03 1.196172e-02 1.267943e-02 1.015659e-02 1.300565e-02 1.228795e-02 1.241844e-02 7.264028e-03 5.197912e-03 7.807742e-03 3.371031e-03 3.675511e-03 3.305785e-03 2.348847e-03 3.153545e-03 2.501087e-03 4.654197e-03 3.653763e-03 3.088299e-03 5.263158e-03 1.289691e-02 1.400609e-02 1.030883e-02 1.400609e-02 1.224445e-02 1.489778e-02 8.634189e-03 6.176599e-03 9.264898e-03 4.262723e-03 4.719443e-03 3.501522e-03 2.870813e-03 4.284472e-03 3.349282e-03 5.893867e-03 4.153980e-03 3.523271e-03 6.089604e-03 4.480209e-03 5.176164e-03 4.501957e-03 4.545455e-03 4.371466e-03 4.828186e-03 2.631579e-03 2.000870e-03 2.849065e-03 1.239669e-03 1.544150e-03 1.326664e-03 8.264463e-04 1.435407e-03 8.916920e-04 2.000870e-03 1.348412e-03 1.000435e-03 1.979121e-03 2.522836e-03 3.218791e-03 2.827316e-03 3.153545e-03 2.696825e-03 3.436277e-03 2.196607e-03 8.481949e-04 2.261853e-03 7.177033e-04 8.264463e-04 6.089604e-04 4.132231e-04 7.829491e-04 6.524576e-04 9.351892e-04 5.654632e-04 6.524576e-04 1.435407e-03 5.480644e-03 5.458895e-03 4.219226e-03 5.611135e-03 4.849935e-03 5.872118e-03 3.392779e-03 2.588082e-03 2.957808e-03 1.761635e-03 1.348412e-03 1.413658e-03 1.174424e-03 1.892127e-03 1.370161e-03 2.479339e-03 1.413658e-03 1.196172e-03 1.783384e-03 1.152675e-03 1.500652e-03 1.217921e-03 1.261418e-03 1.370161e-03 1.370161e-03 7.177033e-04 4.784689e-04 8.916920e-04 3.697260e-04 3.697260e-04 3.262288e-04 1.522401e-04 2.174859e-04 2.174859e-04 4.784689e-04 3.914746e-04 3.262288e-04 6.742062e-04 1.348412e-03 1.522401e-03 1.348412e-03 1.674641e-03 1.457155e-03 1.631144e-03 1.065681e-03 5.654632e-04 6.742062e-04 4.784689e-04 3.044802e-04 5.654632e-04 3.044802e-04 5.654632e-04 2.174859e-04 6.089604e-04 2.174859e-04 3.914746e-04 5.872118e-04 8.916920e-04 9.786864e-04 1.087429e-03 1.065681e-03 8.264463e-04 1.130926e-03 6.307090e-04 4.349717e-04 6.524576e-04 2.609830e-04 1.957373e-04 3.044802e-04 1.522401e-04 2.827316e-04 2.609830e-04 4.567203e-04 1.304915e-04 3.262288e-04 3.914746e-04 6.742062e-04 6.524576e-04 3.697260e-04 6.742062e-04 4.349717e-04 7.177033e-04 3.262288e-04 1.739887e-04 2.827316e-04 2.392344e-04 1.304915e-04 1.087429e-04 8.699435e-05 1.522401e-04 2.174859e-05 1.739887e-04 8.699435e-05 8.699435e-05 1.739887e-04 1.457155e-03 1.478904e-03 1.109178e-03 1.435407e-03 1.217921e-03 1.435407e-03 9.786864e-04 6.524576e-04 8.264463e-04 3.262288e-04 5.002175e-04 3.697260e-04 2.174859e-04 5.437147e-04 2.174859e-04 3.697260e-04 3.914746e-04 2.392344e-04 4.567203e-04 8.699435e-04 9.569378e-04 4.349717e-04 5.437147e-04 3.914746e-04 5.437147e-04 2.827316e-04 1.304915e-04 3.914746e-04 2.174859e-04 6.524576e-05 1.739887e-04 1.087429e-04 1.304915e-04 1.087429e-04 1.304915e-04 8.699435e-05 8.699435e-05 2.392344e-04 1.892127e-03 2.087864e-03 1.652893e-03 1.631144e-03 1.326664e-03 1.979121e-03 1.261418e-03 8.916920e-04 9.786864e-04 4.567203e-04 4.784689e-04 5.002175e-04 1.739887e-04 5.219661e-04 4.567203e-04 6.307090e-04 3.697260e-04 3.914746e-04 7.829491e-04 1.217921e-03 8.264463e-04 6.524576e-04 9.786864e-04 7.612005e-04 1.065681e-03 6.959548e-04 4.132231e-04 5.219661e-04 2.609830e-04 2.392344e-04 2.174859e-04 4.349717e-05 2.827316e-04 1.739887e-04 2.392344e-04 1.304915e-04 1.522401e-04 2.827316e-04 6.959548e-04 7.829491e-04 8.481949e-04 7.829491e-04 9.351892e-04 8.481949e-04 5.002175e-04 3.044802e-04 4.784689e-04 4.567203e-04 2.174859e-04 1.957373e-04 6.524576e-05 2.827316e-04 6.524576e-05 1.957373e-04 1.087429e-04 1.957373e-04 3.044802e-04 2.131361e-03 2.718573e-03 2.044367e-03 2.414093e-03 2.370596e-03 2.457590e-03 1.435407e-03 9.351892e-04 1.348412e-03 7.394519e-04 8.046977e-04 5.002175e-04 4.132231e-04 7.177033e-04 4.349717e-04 1.087429e-03 7.177033e-04 3.914746e-04 1.087429e-03
 1.000000e-10 1.000000e-10 4.132231e-04 1.848630e-03 1.544150e-03 2.892562e-03 4.936929e-03 2.240104e-03 1.422358e-02 1.648543e-02 5.654632e-04 9.939104e-03 2.544585e-02 1.413658e-03 2.174859e-05 2.174859e-05 7.177033e-04 3.023054e-03 2.261853e-03 5.002175e-03 7.546759e-03 4.393214e-03 2.090039e-02 2.518486e-02 1.565898e-03 1.731187e-02 4.138756e-02 2.283602e-03 1.000000e-10 2.174859e-05 4.349717e-04 2.522836e-03 1.848630e-03 4.219226e-03 6.372336e-03 3.349282e-03 1.789909e-02 2.072640e-02 1.457155e-03 1.431057e-02 3.212266e-02 2.109613e-03 2.174859e-05 6.524576e-05 3.914746e-04 3.327534e-03 2.218356e-03 5.654632e-03 8.416703e-03 4.240974e-03 2.255328e-02 2.603306e-02 1.435407e-03 1.720313e-02 4.066986e-02 2.283602e-03 4.349717e-05 4.349717e-05 4.567203e-04 3.088299e-03 2.305350e-03 4.675946e-03 7.329274e-03 3.871248e-03 2.098739e-02 2.461940e-02 1.326664e-03 1.776860e-02 4.051762e-02 2.522836e-03 1.000000e-10 2.174859e-05 8.264463e-04 3.436277e-03 2.392344e-03 5.415398e-03 9.069161e-03 4.588952e-03 2.438017e-02 2.929535e-02 1.544150e-03 1.859504e-02 4.491083e-02 2.762070e-03 1.000000e-10 1.000000e-10 2.174859e-04 8.699435e-04 1.109178e-03 2.000870e-03 2.827316e-03 1.826881e-03 7.894737e-03 9.395389e-03 5.219661e-04 5.980861e-03 1.596346e-02 8.916920e-04 4.349717e-05 2.174859e-05 1.739887e-04 6.959548e-04 5.654632e-04 1.522401e-03 1.674641e-03 9.569378e-04 4.632449e-03 5.502392e-03 5.219661e-04 4.458460e-03 9.591127e-03 7.394519e-04 2.174859e-05 1.000000e-10 2.392344e-04 1.718138e-03 1.043932e-03 2.218356e-03 3.545020e-03 2.153110e-03 8.764680e-03 1.135276e-02 4.784689e-04 7.481514e-03 1.692040e-02 1.109178e-03 1.000000e-10 1.000000e-10 4.349717e-05 4.132231e-04 2.174859e-04 4.132231e-04 6.742062e-04 5.219661e-04 2.044367e-03 3.001305e-03 4.349717e-05 2.022619e-03 3.958243e-03 2.609830e-04 2.174859e-05 1.000000e-10 6.524576e-05 3.262288e-04 3.044802e-04 8.264463e-04 6.959548e-04 5.654632e-04 2.457590e-03 3.284037e-03 2.609830e-04 2.000870e-03 4.675946e-03 2.609830e-04 1.000000e-10 1.000000e-10 2.174859e-05 2.392344e-04 1.739887e-04 3.479774e-04 6.089604e-04 5.872118e-04 1.217921e-03 2.283602e-03 1.304915e-04 1.848630e-03 2.957808e-03 1.739887e-04 1.000000e-10 1.000000e-10 2.174859e-05 2.392344e-04 1.522401e-04 2.609830e-04 2.827316e-04 1.087429e-04 9.134406e-04 1.217921e-03 6.524576e-05 7.829491e-04 1.391910e-03 1.304915e-04 1.000000e-10 1.000000e-10 4.349717e-05 3.697260e-04 2.827316e-04 4.567203e-04 1.022184e-03 5.002175e-04 2.240104e-03 2.892562e-03 1.739887e-04 2.087864e-03 4.066986e-03 3.044802e-04 1.000000e-10 2.174859e-05 2.174859e-05 1.739887e-04 1.304915e-04 4.132231e-04 3.914746e-04 1.304915e-04 1.000435e-03 1.022184e-03 8.699435e-05 6.742062e-04 1.696390e-03 1.739887e-04 1.000000e-10 1.000000e-10 6.524576e-05 3.697260e-04 3.262288e-04 8.046977e-04 1.261418e-03 6.524576e-04 2.696825e-03 3.458025e-03 2.609830e-04 2.870813e-03 5.676381e-03 2.174859e-04 1.000000e-10 1.000000e-10 2.174859e-05 3.262288e-04 2.609830e-04 5.872118e-04 4.349717e-04 4.132231e-04 1.370161e-03 1.696390e-03 2.392344e-04 1.283167e-03 2.501087e-03 1.522401e-04 1.000000e-10 1.000000e-10 4.349717e-05 2.609830e-04 1.957373e-04 3.697260e-04 5.654632e-04 3.479774e-04 1.261418e-03 1.826881e-03 8.699435e-05 9.786864e-04 2.218356e-03 1.522401e-04 1.000000e-10 1.000000e-10 1.304915e-04 3.479774e-04 4.567203e-04 1.152675e-03 1.652893e-03 8.046977e-04 3.914746e-03 5.263158e-03 3.479774e-04 3.305785e-03 7.394519e-03 3.262288e-04
 2.435842e-03 1.913876e-03 9.786864e-04 1.348412e-03 1.979121e-03 2.370596e-03 2.957808e-03 2.479339e-03 3.197042e-03 2.566333e-03 2.696825e-03 3.327534e-03 2.957808e-03 6.111353e-03 1.109178e-02 3.610265e-03 1.193997e-02 1.457155e-02 2.501087e-03 5.698130e-03 3.088299e-03 1.761635e-03 1.979121e-03 3.806003e-03 4.458460e-03 5.110918e-03 4.567203e-03 5.654632e-03 5.306655e-03 5.263158e-03 5.676381e-03 5.393649e-03 1.030883e-02 1.533275e-02 6.198347e-03 1.659417e-02 1.913876e-02 4.871683e-03 4.414963e-03 2.696825e-03 1.239669e-03 1.696390e-03 2.609830e-03 3.523271e-03 3.218791e-03 3.849500e-03 4.849935e-03 4.132231e-03 4.066986e-03 4.262723e-03 3.914746e-03 9.003915e-03 1.339713e-02 5.219661e-03 1.472379e-02 1.528926e-02 4.045237e-03 6.089604e-03 3.458025e-03 1.435407e-03 1.826881e-03 3.197042e-03 4.545455e-03 4.871683e-03 4.828186e-03 6.894302e-03 5.284906e-03 5.415398e-03 5.089169e-03 4.871683e-03 1.061331e-02 1.620270e-02 7.111788e-03 1.755111e-02 1.939974e-02 4.719443e-03 5.371901e-03 3.392779e-03 1.478904e-03 1.783384e-03 3.284037e-03 4.284472e-03 5.197912e-03 3.784254e-03 5.437147e-03 4.849935e-03 5.915615e-03 5.480644e-03 4.741192e-03 9.438886e-03 1.424532e-02 6.829056e-03 1.796433e-02 1.937799e-02 5.263158e-03 6.111353e-03 3.414528e-03 1.522401e-03 2.261853e-03 3.044802e-03 5.132666e-03 5.154415e-03 5.154415e-03 6.916050e-03 5.719878e-03 6.241844e-03 5.893867e-03 5.393649e-03 1.093954e-02 1.726838e-02 9.003915e-03 1.876903e-02 2.168334e-02 6.176599e-03 2.153110e-03 1.304915e-03 4.349717e-04 6.307090e-04 1.478904e-03 1.152675e-03 1.500652e-03 2.022619e-03 2.109613e-03 1.652893e-03 1.718138e-03 1.761635e-03 1.500652e-03 3.610265e-03 6.263593e-03 3.001305e-03 6.763810e-03 8.329709e-03 1.631144e-03 1.674641e-03 7.829491e-04 3.479774e-04 5.219661e-04 7.612005e-04 1.065681e-03 9.569378e-04 7.829491e-04 1.348412e-03 1.217921e-03 8.699435e-04 1.130926e-03 1.283167e-03 2.544585e-03 3.719008e-03 1.522401e-03 4.719443e-03 4.501957e-03 1.087429e-03 2.283602e-03 1.565898e-03 6.959548e-04 7.177033e-04 1.370161e-03 2.305350e-03 1.935624e-03 2.022619e-03 2.522836e-03 2.131361e-03 1.979121e-03 1.783384e-03 2.087864e-03 4.414963e-03 7.068291e-03 3.175294e-03 7.438017e-03 9.134406e-03 1.892127e-03 5.872118e-04 1.957373e-04 8.699435e-05 2.174859e-04 3.044802e-04 3.262288e-04 3.044802e-04 5.219661e-04 6.959548e-04 4.567203e-04 3.479774e-04 5.219661e-04 5.872118e-04 1.130926e-03 1.805133e-03 6.959548e-04 2.283602e-03 2.153110e-03 3.479774e-04 5.437147e-04 2.174859e-04 2.827316e-04 2.827316e-04 2.609830e-04 3.479774e-04 3.697260e-04 4.784689e-04 7.177033e-04 3.262288e-04 5.437147e-04 5.219661e-04 5.654632e-04 1.848630e-03 2.327099e-03 6.524576e-04 2.305350e-03 2.740322e-03 3.044802e-04 4.132231e-04 1.522401e-04 1.522401e-04 1.304915e-04 2.827316e-04 3.044802e-04 3.044802e-04 2.392344e-04 6.524576e-04 2.827316e-04 2.827316e-04 4.349717e-04 3.479774e-04 9.786864e-04 1.283167e-03 3.914746e-04 1.674641e-03 1.826881e-03 3.262288e-04 1.739887e-04 1.739887e-04 1.087429e-04 6.524576e-05 4.349717e-05 8.699435e-05 8.699435e-05 2.174859e-04 2.174859e-04 3.044802e-04 1.522401e-04 2.827316e-04 2.609830e-04 5.654632e-04 8.046977e-04 1.957373e-04 6.742062e-04 9.351892e-04 1.522401e-04 5.654632e-04 4.132231e-04 2.609830e-04 1.739887e-04 5.002175e-04 3.697260e-04 5.654632e-04 4.567203e-04 6.742062e-04 6.089604e-04 4.349717e-04 3.914746e-04 5.002175e-04 1.261418e-03 1.718138e-03 5.872118e-04 1.848630e-03 2.479339e-03 4.349717e-04 2.609830e-04 1.522401e-04 4.349717e-05 1.087429e-04 6.524576e-05 2.174859e-04 2.609830e-04 1.957373e-04 1.087429e-04 1.957373e-04 3.262288e-04 2.174859e-04 2.392344e-04 3.479774e-04 5.654632e-04 2.392344e-04 1.087429e-03 1.022184e-03 2.174859e-04 7.177033e-04 3.697260e-04 2.392344e-04 1.739887e-04 4.784689e-04 7.394519e-04 5.437147e-04 1.065681e-03 6.959548e-04 7.612005e-04 8.264463e-04 7.612005e-04 5.437147e-04 1.413658e-03 2.327099e-03 4.784689e-04 2.849065e-03 2.914311e-03 6.524576e-04 6.307090e-04 1.739887e-04 1.957373e-04 2.392344e-04 2.392344e-04 4.132231e-04 2.609830e-04 3.479774e-04 5.002175e-04 1.957373e-04 1.739887e-04 3.262288e-04 2.609830e-04 1.000435e-03 1.174424e-03 4.132231e-04 1.065681e-03 1.370161e-03 2.392344e-04 5.437147e-04 3.044802e-04 4.349717e-05 1.304915e-04 1.957373e-04 3.262288e-04 3.262288e-04 3.914746e-04 4.567203e-04 3.479774e-04 2.174859e-04 3.914746e-04 3.262288e-04 5.654632e-04 1.043932e-03 3.479774e-04 8.264463e-04 1.174424e-03 2.827316e-04 1.109178e-03 6.742062e-04 1.957373e-04 4.567203e-04 8.264463e-04 8.264463e-04 9.134406e-04 7.394519e-04 1.043932e-03 1.000435e-03 7.612005e-04 1.022184e-03 1.087429e-03 2.218356e-03 2.805568e-03 1.043932e-03 3.632014e-03 3.740757e-03 7.394519e-04
 4.240974e-03 6.133101e-03 8.046977e-03 6.394084e-03 8.851675e-03 5.306655e-03 4.567203e-03 7.133536e-03 8.481949e-04 8.699435e-04 1.109178e-03 4.349717e-04 8.046977e-04 5.002175e-04 3.979991e-03 6.046107e-03 2.196607e-03 1.072205e-02 3.479774e-03 2.770770e-02 9.308395e-03 7.416268e-03 9.069161e-03 1.085254e-02 9.612875e-03 6.698565e-03 7.024793e-03 2.044367e-03 1.370161e-03 1.478904e-03 1.109178e-03 1.326664e-03 7.612005e-04 6.154850e-03 7.612005e-03 4.936929e-03 1.261418e-02 3.849500e-03 2.564158e-02 4.567203e-03 8.155720e-03 8.416703e-03 8.264463e-03 6.589822e-03 6.785559e-03 7.198782e-03 1.413658e-03 1.261418e-03 1.326664e-03 3.044802e-04 8.046977e-04 4.784689e-04 4.066986e-03 6.002610e-03 3.110048e-03 1.033058e-02 2.131361e-03 2.768595e-02 8.373206e-03 1.046107e-02 9.852110e-03 8.329709e-03 7.046542e-03 1.009134e-02 1.006960e-02 1.283167e-03 1.457155e-03 1.478904e-03 9.351892e-04 1.217921e-03 8.264463e-04 5.959113e-03 6.350587e-03 6.372336e-03 1.241844e-02 3.044802e-03 3.012179e-02 8.242714e-03 1.024358e-02 8.699435e-03 9.808612e-03 6.350587e-03 1.043932e-02 8.634189e-03 1.522401e-03 1.109178e-03 1.174424e-03 7.612005e-04 8.481949e-04 4.784689e-04 5.023923e-03 6.002610e-03 5.328404e-03 1.165724e-02 2.522836e-03 3.029578e-02 1.126577e-02 1.133101e-02 7.829491e-03 1.054806e-02 6.742062e-03 1.104828e-02 1.024358e-02 1.522401e-03 1.652893e-03 1.609395e-03 1.022184e-03 1.130926e-03 8.916920e-04 6.568073e-03 8.307960e-03 6.481079e-03 1.400609e-02 3.849500e-03 9.917355e-03 1.892127e-03 4.393214e-03 4.219226e-03 4.741192e-03 3.414528e-03 3.849500e-03 2.957808e-03 5.437147e-04 4.567203e-04 6.307090e-04 2.827316e-04 2.609830e-04 3.262288e-04 2.087864e-03 2.849065e-03 1.304915e-03 4.066986e-03 1.174424e-03 7.981731e-03 1.391910e-03 2.218356e-03 2.653328e-03 3.175294e-03 2.218356e-03 2.261853e-03 1.805133e-03 4.567203e-04 3.479774e-04 2.174859e-04 2.609830e-04 1.957373e-04 6.524576e-05 7.394519e-04 1.674641e-03 8.046977e-04 2.000870e-03 5.654632e-04 1.204872e-02 4.349717e-03 4.719443e-03 3.218791e-03 4.240974e-03 2.957808e-03 3.871248e-03 4.110483e-03 6.089604e-04 3.479774e-04 4.349717e-04 3.914746e-04 5.002175e-04 5.654632e-04 1.652893e-03 3.131796e-03 2.218356e-03 5.567638e-03 1.718138e-03 2.892562e-03 1.043932e-03 1.500652e-03 1.652893e-03 1.587647e-03 7.829491e-04 6.959548e-04 5.437147e-04 8.699435e-05 2.174859e-05 8.699435e-05 6.524576e-05 2.174859e-05 1.304915e-04 2.827316e-04 5.437147e-04 2.174859e-04 1.065681e-03 3.479774e-04 3.806003e-03 9.351892e-04 1.522401e-03 1.544150e-03 1.587647e-03 9.569378e-04 1.283167e-03 9.569378e-04 6.524576e-05 1.304915e-04 1.304915e-04 4.349717e-05 1.087429e-04 6.524576e-05 3.044802e-04 4.132231e-04 4.349717e-04 1.065681e-03 3.697260e-04 2.653328e-03 6.959548e-04 1.065681e-03 1.022184e-03 1.109178e-03 7.394519e-04 7.177033e-04 3.479774e-04 1.304915e-04 4.349717e-05 2.174859e-05 1.000000e-10 4.349717e-05 4.349717e-05 1.957373e-04 3.914746e-04 1.522401e-04 7.177033e-04 3.914746e-04 1.870378e-03 4.349717e-04 4.349717e-04 4.349717e-04 6.089604e-04 4.349717e-04 1.304915e-04 1.739887e-04 2.174859e-05 1.000000e-10 4.349717e-05 2.174859e-05 1.000000e-10 1.000000e-10 8.699435e-05 1.957373e-04 1.087429e-04 4.349717e-04 1.304915e-04 4.023488e-03 8.481949e-04 1.391910e-03 1.130926e-03 1.478904e-03 1.022184e-03 9.569378e-04 4.784689e-04 1.304915e-04 1.739887e-04 4.349717e-05 4.349717e-05 2.174859e-05 1.000000e-10 3.044802e-04 5.654632e-04 5.219661e-04 9.569378e-04 3.044802e-04 2.000870e-03 3.697260e-04 6.524576e-04 6.959548e-04 7.177033e-04 3.914746e-04 2.609830e-04 1.087429e-04 1.000000e-10 1.000000e-10 4.349717e-05 1.000000e-10 4.349717e-05 1.000000e-10 1.304915e-04 2.609830e-04 8.699435e-05 1.304915e-04 4.349717e-05 4.045237e-03 1.217921e-03 1.435407e-03 1.892127e-03 2.348847e-03 1.783384e-03 7.394519e-04 5.872118e-04 2.609830e-04 1.739887e-04 8.699435e-05 4.349717e-05 1.087429e-04 6.524576e-05 4.349717e-04 6.524576e-04 4.132231e-04 1.674641e-03 6.524576e-04 3.588517e-03 6.524576e-04 8.916920e-04 7.829491e-04 8.699435e-04 5.654632e-04 3.479774e-04 1.087429e-04 1.522401e-04 6.524576e-05 4.349717e-05 2.174859e-05 1.000000e-10 2.174859e-05 6.524576e-05 8.699435e-05 1.304915e-04 6.307090e-04 1.957373e-04 3.262288e-03 5.437147e-04 9.786864e-04 5.654632e-04 6.307090e-04 5.437147e-04 2.174859e-04 8.699435e-05 6.524576e-05 4.349717e-05 4.349717e-05 1.000000e-10 2.174859e-05 1.000000e-10 6.524576e-05 6.524576e-05 2.174859e-04 7.394519e-04 2.174859e-04 6.415833e-03 1.565898e-03 2.392344e-03 2.544585e-03 2.849065e-03 1.587647e-03 8.699435e-04 5.654632e-04 3.262288e-04 2.827316e-04 1.522401e-04 1.087429e-04 1.522401e-04 6.524576e-05 5.219661e-04 1.261418e-03 4.349717e-04 2.087864e-03 8.481949e-04
 3.740757e-03 4.828186e-03 2.168334e-02 1.404959e-02 3.238365e-02 4.567203e-03 6.307090e-04 2.174859e-05 2.174859e-05 1.435407e-03 9.177903e-03 3.584167e-02 2.270552e-02 5.456720e-02 7.329274e-03 5.654632e-04 1.000000e-10 1.000000e-10 1.000435e-03 6.241844e-03 2.929535e-02 1.816007e-02 4.647673e-02 5.632884e-03 5.219661e-04 4.349717e-05 2.174859e-05 1.348412e-03 7.851240e-03 3.525446e-02 2.368421e-02 5.782949e-02 7.916485e-03 5.654632e-04 8.699435e-05 1.000000e-10 1.348412e-03 8.177468e-03 3.279687e-02 2.190083e-02 5.837321e-02 6.263593e-03 6.524576e-04 2.174859e-05 2.174859e-05 1.652893e-03 9.591127e-03 3.777729e-02 2.633754e-02 6.239669e-02 8.351457e-03 1.000435e-03 8.699435e-05 4.349717e-05 4.349717e-04 3.523271e-03 1.370161e-02 8.655937e-03 2.016094e-02 2.805568e-03 2.174859e-04 1.000000e-10 1.000000e-10 3.697260e-04 2.522836e-03 8.090474e-03 5.676381e-03 1.241844e-02 1.935624e-03 8.699435e-05 1.000000e-10 1.000000e-10 6.089604e-04 3.653763e-03 1.324489e-02 1.052632e-02 2.529361e-02 3.523271e-03 1.957373e-04 1.000000e-10 1.000000e-10 1.739887e-04 1.130926e-03 3.218791e-03 2.544585e-03 5.611135e-03 8.699435e-04 6.524576e-05 1.000000e-10 1.000000e-10 1.304915e-04 1.587647e-03 4.066986e-03 2.805568e-03 5.893867e-03 1.174424e-03 8.699435e-05 1.000000e-10 1.000000e-10 1.304915e-04 6.089604e-04 2.957808e-03 2.218356e-03 4.045237e-03 5.654632e-04 6.524576e-05 1.000000e-10 1.000000e-10 8.699435e-05 5.872118e-04 1.326664e-03 9.786864e-04 2.196607e-03 3.479774e-04 4.349717e-05 1.000000e-10 1.000000e-10 2.174859e-04 1.000435e-03 3.545020e-03 2.675076e-03 5.828621e-03 1.109178e-03 6.524576e-05 1.000000e-10 1.000000e-10 6.524576e-05 5.872118e-04 1.391910e-03 8.699435e-04 2.609830e-03 4.132231e-04 1.000000e-10 1.000000e-10 1.000000e-10 1.957373e-04 1.522401e-03 4.545455e-03 3.197042e-03 7.959983e-03 1.043932e-03 1.522401e-04 2.174859e-05 2.174859e-05 1.304915e-04 6.307090e-04 2.501087e-03 1.783384e-03 3.762505e-03 4.784689e-04 1.000000e-10 1.000000e-10 1.000000e-10 8.699435e-05 6.089604e-04 1.826881e-03 1.935624e-03 3.349282e-03 4.784689e-04 2.174859e-05 1.000000e-10 1.000000e-10 5.002175e-04 2.022619e-03 6.742062e-03 3.958243e-03 1.048282e-02 1.304915e-03 8.699435e-05 1.000000e-10 1.000000e-10
[truncated: 799,488 more chars]
