# Supplementary material for: Benchmarking Inverse Statistical Approaches for Protein Structure and Design with Exactly Solvable Models
Source: PLoS Comput Biol. 2016 May 13;12(5):e1004889. doi: 10.1371/journal.pcbi.1004889 (PMC4866778; doi:10.1371/journal.pcbi.1004889)
Supplement: S3 Code — See readme.txt file. (ZIP) [file pcbi.1004889.s004.zip › CodeS3/S_D/align_D_w0lp_pmin020.0001.sce]

1.000000e+00	1.071362e+00	2.595444e+00	2.063189e+02	6.245616e+01	2	378	27
9.523810e-01	1.071362e+00	2.595444e+00	2.063189e+02	6.245616e+01	2	378	27
9.070295e-01	1.071362e+00	2.595444e+00	2.063189e+02	6.245616e+01	2	378	27
8.638376e-01	1.071362e+00	2.595444e+00	2.063189e+02	6.245616e+01	2	378	27
8.227025e-01	1.071362e+00	2.595444e+00	2.063189e+02	6.245616e+01	2	378	27
7.835262e-01	1.071362e+00	2.595444e+00	2.063189e+02	6.245616e+01	2	378	27
7.462154e-01	1.071362e+00	2.595444e+00	2.063189e+02	6.245616e+01	2	378	27
7.106813e-01	1.071362e+00	2.595444e+00	2.063189e+02	6.245616e+01	2	378	27
6.768394e-01	1.071362e+00	2.595444e+00	2.063189e+02	6.245616e+01	2	378	27
6.446089e-01	1.071362e+00	2.595444e+00	2.063189e+02	6.245616e+01	2	378	27
6.139133e-01	1.071362e+00	2.595444e+00	2.063189e+02	6.245616e+01	2	378	27
5.846793e-01	1.093409e+00	2.522920e+00	2.023727e+02	6.186996e+01	2	378	28
5.568374e-01	1.093409e+00	2.522920e+00	2.023727e+02	6.186996e+01	2	378	28
5.303214e-01	1.117108e+00	2.399040e+00	2.023727e+02	6.078054e+01	2	378	30
5.050680e-01	1.153563e+00	2.110347e+00	2.232060e+02	5.872689e+01	2	378	34
4.810171e-01	1.153563e+00	2.110347e+00	2.232060e+02	5.872689e+01	2	378	34
4.581115e-01	1.153563e+00	2.110347e+00	2.232060e+02	5.872689e+01	2	378	34
4.362967e-01	1.153563e+00	2.110347e+00	2.232060e+02	5.872689e+01	2	378	34
4.155207e-01	1.153563e+00	2.110347e+00	2.232060e+02	5.872689e+01	2	378	34
3.957340e-01	1.153563e+00	2.110347e+00	2.232060e+02	5.872689e+01	2	378	34
3.768895e-01	1.153563e+00	2.110347e+00	2.232060e+02	5.872689e+01	2	378	34
3.589424e-01	1.265660e+00	1.915078e+00	5.275813e+01	5.799144e+01	2	378	36
3.418499e-01	1.211762e+00	1.911049e+00	5.550122e+01	5.798801e+01	3	379	38
3.255713e-01	1.211762e+00	1.911049e+00	5.550122e+01	5.798801e+01	3	379	38
3.100679e-01	1.163640e+00	1.865391e+00	5.325844e+01	5.767740e+01	3	379	39
2.953028e-01	1.169201e+00	1.821465e+00	2.595004e+01	5.738152e+01	3	379	40
2.812407e-01	1.169201e+00	1.821465e+00	2.595004e+01	5.738152e+01	3	379	40
2.678483e-01	1.169201e+00	1.821465e+00	2.595004e+01	5.738152e+01	3	379	40
2.550936e-01	1.169201e+00	1.821465e+00	2.595004e+01	5.738152e+01	3	379	40
2.429463e-01	1.169201e+00	1.821465e+00	2.595004e+01	5.738152e+01	3	379	40
2.313774e-01	1.169201e+00	1.821465e+00	2.595004e+01	5.738152e+01	3	379	40
2.203595e-01	1.169201e+00	1.821465e+00	2.595004e+01	5.738152e+01	3	379	40
2.098662e-01	1.169201e+00	1.821465e+00	2.595004e+01	5.738152e+01	3	379	40
1.998725e-01	1.169201e+00	1.821465e+00	2.595004e+01	5.738152e+01	3	379	40
1.903548e-01	7.040185e+00	2.027871e+00	5.520056e+01	5.699044e+01	3	381	42
1.812903e-01	1.149208e+00	1.826521e+00	3.296585e+01	5.736269e+01	3	381	44
1.726574e-01	1.149208e+00	1.826521e+00	3.296585e+01	5.736269e+01	3	381	44
1.644356e-01	1.149208e+00	1.826521e+00	3.296585e+01	5.736269e+01	3	381	44
1.566054e-01	1.149208e+00	1.826521e+00	3.296585e+01	5.736269e+01	3	381	44
1.491480e-01	1.109994e+00	1.827156e+00	2.801309e+01	5.735846e+01	3	382	46
1.420457e-01	1.124740e+00	1.782527e+00	2.773626e+01	5.721336e+01	3	382	47
1.352816e-01	1.124740e+00	1.782527e+00	2.773626e+01	5.721336e+01	3	382	47
1.288396e-01	1.135138e+00	1.760916e+00	3.241760e+01	5.708059e+01	3	382	48
1.227044e-01	1.143874e+00	1.726415e+00	2.748342e+01	5.695188e+01	3	382	49
1.168613e-01	1.143874e+00	1.726415e+00	2.748342e+01	5.695188e+01	3	382	49
1.112965e-01	1.143874e+00	1.726415e+00	2.748342e+01	5.695188e+01	3	382	49
1.059967e-01	1.094048e+00	1.652568e+00	2.912815e+01	5.684198e+01	3	382	50
1.009492e-01	1.074562e+00	1.645989e+00	2.803166e+01	5.674010e+01	3	382	51
9.614211e-02	2.057269e+00	1.649252e+00	2.309748e+01	5.663926e+01	3	383	52
9.156391e-02	2.057269e+00	1.649252e+00	2.309748e+01	5.663926e+01	3	383	52
8.720373e-02	3.290816e+00	1.699147e+00	2.912815e+01	5.664138e+01	3	385	54
8.305117e-02	1.738668e+00	1.637192e+00	2.748342e+01	5.664081e+01	4	386	58
7.909635e-02	2.015619e+00	1.626409e+00	2.583870e+01	5.647653e+01	4	387	60
7.532986e-02	2.015619e+00	1.626409e+00	2.583870e+01	5.647653e+01	4	387	60
7.174272e-02	3.959915e+00	1.699707e+00	2.474221e+01	5.640416e+01	4	388	61
6.832640e-02	5.161733e+00	1.711761e+00	2.341047e+01	5.626584e+01	4	392	65
6.507276e-02	1.206978e+00	1.574981e+00	2.803166e+01	5.646470e+01	4	392	68
6.197406e-02	1.913776e+00	1.594552e+00	2.364202e+01	5.640304e+01	4	396	73
5.902291e-02	1.913776e+00	1.594552e+00	2.364202e+01	5.640304e+01	4	396	73
5.621230e-02	3.741400e+00	1.629326e+00	2.583870e+01	5.634480e+01	4	399	74
5.353552e-02	1.152178e+00	1.573171e+00	2.693518e+01	5.645370e+01	4	399	76
5.098621e-02	1.432067e+00	1.590930e+00	3.461057e+01	5.650510e+01	4	400	77
4.855830e-02	2.684197e+00	1.642820e+00	3.386433e+01	5.640685e+01	4	401	79
4.624600e-02	3.422217e+00	1.653676e+00	3.382095e+01	5.626718e+01	4	405	82
4.404381e-02	3.719863e+00	1.604565e+00	2.140459e+01	5.617867e+01	4	410	86
4.194648e-02	2.177259e+00	1.473028e+00	2.197812e+01	5.613564e+01	4	411	93
3.994903e-02	2.814424e+00	1.479820e+00	2.323054e+01	5.597155e+01	5	420	107
3.804670e-02	3.385937e+00	1.502456e+00	2.133133e+01	5.593245e+01	5	423	110
3.623495e-02	3.594096e+00	1.539539e+00	2.607936e+01	5.585659e+01	5	428	118
3.450948e-02	4.578853e+00	1.653936e+00	2.287134e+01	5.578547e+01	5	430	120
3.286617e-02	6.893324e+00	1.854778e+00	2.842968e+01	5.571761e+01	5	436	122
3.130111e-02	5.776332e+00	1.723202e+00	2.529209e+01	5.578221e+01	5	438	126
2.981058e-02	9.956414e+00	2.046644e+00	3.708199e+01	5.568949e+01	5	445	131
2.839103e-02	9.864765e+00	2.061325e+00	3.659979e+01	5.568937e+01	5	449	135
2.703908e-02	8.255454e+00	1.858568e+00	3.288681e+01	5.571786e+01	6	455	144
2.575150e-02	9.514717e+00	1.978255e+00	3.797407e+01	5.563926e+01	6	460	151
2.452524e-02	4.896916e+00	1.516023e+00	2.565943e+01	5.558770e+01	6	467	161
2.335737e-02	6.002868e+00	1.570736e+00	2.614982e+01	5.551592e+01	6	479	168
2.224512e-02	7.120868e+00	1.705165e+00	2.860174e+01	5.549089e+01	6	496	177
2.118582e-02	4.141403e+01	6.064337e+00	4.283868e+02	5.538209e+01	6	506	184
2.017698e-02	3.991706e+01	5.871959e+00	4.047355e+02	5.534079e+01	6	512	188
1.921617e-02	5.188417e+01	7.271737e+00	5.419130e+02	5.530185e+01	6	527	196
1.830111e-02	4.493688e+01	6.674220e+00	4.763436e+02	5.532102e+01	6	533	199
1.742963e-02	3.638646e+01	5.814986e+00	3.959795e+02	5.532117e+01	6	553	213
1.659965e-02	4.260876e+01	6.776093e+00	4.534974e+02	5.533929e+01	6	568	224
1.580919e-02	1.365885e+01	2.695076e+00	7.255716e+01	5.525005e+01	6	588	237
1.505637e-02	1.510790e+01	2.579904e+00	8.891901e+01	5.512870e+01	6	621	257
1.433940e-02	1.534690e+01	2.667984e+00	9.897189e+01	5.509647e+01	6	644	269
1.365657e-02	1.477394e+01	2.400412e+00	6.826496e+01	5.502711e+01	6	655	284
1.300626e-02	1.517085e+01	2.468191e+00	7.586018e+01	5.501330e+01	6	679	295
1.238691e-02	1.810543e+01	2.801377e+00	8.551571e+01	5.500905e+01	6	703	320
1.179706e-02	1.900187e+01	3.231621e+00	9.819885e+01	5.494891e+01	6	734	333
1.123530e-02	1.934814e+01	3.380411e+00	1.067461e+02	5.494156e+01	6	776	354
1.070028e-02	2.330169e+01	4.162932e+00	1.303500e+02	5.483085e+01	6	813	370
1.019074e-02	1.796545e+01	3.274230e+00	8.389272e+01	5.483570e+01	6	847	396
9.705470e-03	2.223122e+01	3.922054e+00	1.042389e+02	5.480630e+01	6	858	407
9.243305e-03	2.193126e+01	4.105774e+00	1.207003e+02	5.475912e+01	6	900	436
8.803148e-03	3.837209e+01	6.815935e+00	3.655640e+02	5.462369e+01	6	1028	471
8.383950e-03	3.767170e+01	6.828316e+00	3.600241e+02	5.458794e+01	6	1094	513
7.984714e-03	4.142503e+01	7.985788e+00	3.992782e+02	5.449971e+01	6	1186	542
7.604490e-03	4.882083e+01	9.962128e+00	6.154927e+02	5.448060e+01	7	1243	573
7.242371e-03	5.221632e+01	1.081106e+01	6.444585e+02	5.440613e+01	7	1323	603
6.897497e-03	3.936419e+01	9.011363e+00	3.796512e+02	5.437919e+01	7	1415	633
6.569044e-03	3.798683e+01	8.834978e+00	3.923138e+02	5.438035e+01	7	1467	669
6.256233e-03	5.266104e+01	1.218878e+01	7.015986e+02	5.431010e+01	7	1588	709
5.958317e-03	7.781844e+01	1.568798e+01	1.229156e+03	5.427510e+01	7	1660	736
5.674588e-03	1.007586e+02	1.748770e+01	1.754022e+03	5.424660e+01	7	1708	755
5.404369e-03	1.278137e+02	1.733266e+01	2.415802e+03	5.419653e+01	7	1868	788
5.147018e-03	1.266293e+02	2.391679e+01	2.282717e+03	5.415883e+01	7	1993	834
4.901922e-03	1.156802e+02	3.229712e+01	1.964410e+03	5.417064e+01	7	2091	866
4.668497e-03	9.594857e+01	3.536208e+01	1.217948e+03	5.418533e+01	7	2166	915
