# Supplementary material for: Benchmarking Inverse Statistical Approaches for Protein Structure and Design with Exactly Solvable Models
Source: PLoS Comput Biol. 2016 May 13;12(5):e1004889. doi: 10.1371/journal.pcbi.1004889 (PMC4866778; doi:10.1371/journal.pcbi.1004889)
Supplement: S3 Code — See readme.txt file. (ZIP) [file pcbi.1004889.s004.zip › CodeS3/S_D/align_D_w0lp_pmin020.0001t0.0079-learn.fit]

1	4.039226e+01	1.793759e+01	3.966270e+02	1.900000e+00
2	4.038243e+01	1.793466e+01	4.001408e+02	3.610000e+00
3	3.968298e+01	1.759064e+01	3.870666e+02	6.859000e+00
4	3.933425e+01	1.746056e+01	3.851909e+02	1.303210e+01
5	3.947356e+01	1.753907e+01	3.879685e+02	2.476099e+01
6	3.779559e+01	1.671149e+01	3.611471e+02	4.704588e+01
7	3.614163e+01	1.592456e+01	3.360507e+02	8.938717e+01
8	3.366304e+01	1.477471e+01	3.030397e+02	1.698356e+02
9	2.876685e+01	1.257420e+01	2.373108e+02	3.226877e+02
10	2.248189e+01	9.839543e+00	1.631602e+02	6.131066e+02
11	1.547005e+01	6.976261e+00	9.617900e+01	1.164903e+03
12	9.640658e+00	4.708987e+00	5.151704e+01	2.213315e+03
13	6.511029e+00	3.481351e+00	4.325951e+01	4.205298e+03
14	5.015695e+00	2.811838e+00	3.303147e+01	7.990067e+03
15	3.635116e+00	2.386455e+00	2.743315e+01	1.000000e+04
16	2.729839e+00	2.126809e+00	2.327506e+01	1.000000e+04
17	2.285987e+00	1.965830e+00	2.008876e+01	1.000000e+04
18	2.041239e+00	1.854568e+00	1.937386e+01	1.000000e+04
19	1.895245e+00	1.767926e+00	1.732402e+01	1.000000e+04
20	1.819890e+00	1.709739e+00	1.635826e+01	1.000000e+04
21	1.714318e+00	1.652315e+00	1.572213e+01	1.000000e+04
22	1.664849e+00	1.607215e+00	1.453129e+01	1.000000e+04
23	1.628947e+00	1.569912e+00	1.451971e+01	1.000000e+04
24	1.620949e+00	1.542659e+00	1.369323e+01	1.000000e+04
25	1.520364e+00	1.506088e+00	1.330347e+01	1.000000e+04
26	1.494233e+00	1.479371e+00	1.347977e+01	1.000000e+04
27	1.428470e+00	1.455735e+00	1.266295e+01	1.000000e+04
28	1.353367e+00	1.422457e+00	1.247760e+01	1.000000e+04
29	1.322891e+00	1.404401e+00	1.250979e+01	1.000000e+04
30	1.207616e+00	1.371382e+00	1.232523e+01	1.000000e+04
31	1.099509e+00	1.352852e+00	1.219395e+01	1.000000e+04
32	1.034368e+00	1.330410e+00	1.144300e+01	1.000000e+04
33	9.832776e-01	1.310498e+00	1.208858e+01	1.000000e+04
34	9.486309e-01	1.292656e+00	1.193520e+01	1.000000e+04
35	9.053774e-01	1.276973e+00	1.234795e+01	1.000000e+04
36	9.150120e-01	1.264479e+00	1.274804e+01	1.000000e+04
37	8.386728e-01	1.249982e+00	1.190892e+01	1.000000e+04
38	8.393520e-01	1.233834e+00	1.161306e+01	1.000000e+04
39	7.837869e-01	1.220813e+00	1.187279e+01	1.000000e+04
40	7.666625e-01	1.209812e+00	1.079483e+01	1.000000e+04
41	7.665061e-01	1.195064e+00	1.141538e+01	1.000000e+04
42	7.373853e-01	1.183442e+00	1.112375e+01	1.000000e+04
43	7.457638e-01	1.179046e+00	1.136684e+01	1.000000e+04
44	7.258283e-01	1.165677e+00	1.106265e+01	1.000000e+04
45	6.999567e-01	1.155330e+00	1.109817e+01	1.000000e+04
46	6.892283e-01	1.143573e+00	1.034744e+01	1.000000e+04
47	6.738210e-01	1.138316e+00	1.018812e+01	1.000000e+04
48	7.056053e-01	1.130592e+00	1.034963e+01	1.000000e+04
49	7.008520e-01	1.122645e+00	9.578604e+00	1.000000e+04
50	6.830350e-01	1.115792e+00	9.798425e+00	1.000000e+04
51	6.803946e-01	1.107674e+00	1.011097e+01	1.000000e+04
52	6.578745e-01	1.099789e+00	9.247213e+00	1.000000e+04
53	6.279412e-01	1.092096e+00	9.553573e+00	1.000000e+04
54	6.627517e-01	1.085411e+00	9.312642e+00	1.000000e+04
55	6.343166e-01	1.079705e+00	9.134660e+00	1.000000e+04
56	6.368475e-01	1.074951e+00	9.219171e+00	1.000000e+04
57	6.268826e-01	1.068426e+00	9.137402e+00	1.000000e+04
58	6.767819e-01	1.062888e+00	8.921714e+00	1.000000e+04
59	6.170739e-01	1.056847e+00	8.756390e+00	1.000000e+04
60	6.150148e-01	1.051937e+00	8.423486e+00	1.000000e+04
61	5.972990e-01	1.050768e+00	7.966777e+00	1.000000e+04
62	5.909403e-01	1.039962e+00	8.883524e+00	1.000000e+04
63	5.951478e-01	1.037375e+00	8.762237e+00	1.000000e+04
64	5.794009e-01	1.035795e+00	8.791935e+00	1.000000e+04
65	5.958335e-01	1.029374e+00	8.299556e+00	1.000000e+04
66	5.629542e-01	1.027154e+00	8.203546e+00	1.000000e+04
67	5.918038e-01	1.023929e+00	8.434636e+00	1.000000e+04
68	5.811743e-01	1.016883e+00	8.546169e+00	1.000000e+04
69	5.865386e-01	1.010769e+00	8.096672e+00	1.000000e+04
70	5.648416e-01	1.006823e+00	8.052281e+00	1.000000e+04
71	5.724828e-01	1.005890e+00	8.270821e+00	1.000000e+04
72	5.612827e-01	9.998911e-01	7.684197e+00	1.000000e+04
73	5.935658e-01	9.957306e-01	8.122960e+00	1.000000e+04
74	5.593434e-01	9.959702e-01	8.360355e+00	1.000000e+04
75	5.199927e-01	9.924464e-01	8.156767e+00	1.000000e+04
76	5.336335e-01	9.871195e-01	7.728109e+00	1.000000e+04
77	5.498043e-01	9.855969e-01	7.556734e+00	1.000000e+04
78	5.407473e-01	9.821204e-01	7.366522e+00	1.000000e+04
79	5.597123e-01	9.782637e-01	7.266450e+00	1.000000e+04
80	5.411743e-01	9.755521e-01	7.451699e+00	1.000000e+04
81	5.584521e-01	9.736231e-01	7.090121e+00	1.000000e+04
82	5.217894e-01	9.706887e-01	7.574185e+00	1.000000e+04
83	5.363649e-01	9.674033e-01	7.251905e+00	1.000000e+04
84	5.342604e-01	9.645650e-01	7.125091e+00	1.000000e+04
85	5.348789e-01	9.623764e-01	7.482196e+00	1.000000e+04
86	5.386796e-01	9.595421e-01	7.178780e+00	1.000000e+04
87	5.176168e-01	9.550093e-01	7.072963e+00	1.000000e+04
88	5.450601e-01	9.593951e-01	6.980988e+00	1.000000e+04
89	5.448771e-01	9.526483e-01	6.665091e+00	1.000000e+04
90	5.571876e-01	9.506593e-01	6.971968e+00	1.000000e+04
91	5.308373e-01	9.491251e-01	7.266912e+00	1.000000e+04
92	5.359703e-01	9.479012e-01	6.855926e+00	1.000000e+04
93	5.246859e-01	9.424835e-01	7.087285e+00	1.000000e+04
94	5.280014e-01	9.422694e-01	6.916037e+00	1.000000e+04
95	5.125807e-01	9.360260e-01	6.631604e+00	1.000000e+04
96	5.016540e-01	9.364118e-01	6.831558e+00	1.000000e+04
97	5.651647e-01	9.398263e-01	6.754711e+00	1.000000e+04
98	5.244851e-01	9.305702e-01	6.746133e+00	1.000000e+04
99	4.999026e-01	9.312100e-01	6.720564e+00	1.000000e+04
100	5.203688e-01	9.312650e-01	7.014850e+00	1.000000e+04
101	4.977497e-01	9.259081e-01	6.258646e+00	1.000000e+04
102	5.039724e-01	9.240725e-01	6.898975e+00	1.000000e+04
103	5.176097e-01	9.270019e-01	6.583095e+00	1.000000e+04
104	5.026806e-01	9.209544e-01	6.122608e+00	1.000000e+04
105	4.916412e-01	9.160629e-01	6.649744e+00	1.000000e+04
106	5.335546e-01	9.182563e-01	6.631922e+00	1.000000e+04
107	5.212533e-01	9.158159e-01	6.603101e+00	1.000000e+04
108	4.996431e-01	9.141594e-01	6.262120e+00	1.000000e+04
109	5.148926e-01	9.144625e-01	6.443277e+00	1.000000e+04
110	5.212953e-01	9.118946e-01	5.970239e+00	1.000000e+04
111	5.190499e-01	9.089525e-01	6.755295e+00	1.000000e+04
112	5.111919e-01	9.080331e-01	6.263324e+00	1.000000e+04
113	5.185303e-01	9.082200e-01	6.413031e+00	1.000000e+04
114	5.343567e-01	9.071018e-01	6.065798e+00	1.000000e+04
115	5.197857e-01	9.019949e-01	6.498595e+00	1.000000e+04
116	4.902647e-01	8.983764e-01	6.321175e+00	1.000000e+04
117	4.944204e-01	9.005075e-01	5.916112e+00	1.000000e+04
118	5.083974e-01	9.004537e-01	6.016830e+00	1.000000e+04
119	5.052508e-01	8.972881e-01	6.128847e+00	1.000000e+04
120	5.010691e-01	8.964728e-01	6.240841e+00	1.000000e+04
121	4.883836e-01	8.939161e-01	6.076053e+00	1.000000e+04
122	4.987118e-01	8.956207e-01	5.910220e+00	1.000000e+04
123	5.187619e-01	8.924603e-01	6.388172e+00	1.000000e+04
124	5.079892e-01	8.899540e-01	5.852244e+00	1.000000e+04
125	4.842031e-01	8.895195e-01	6.316534e+00	1.000000e+04
126	5.070464e-01	8.898898e-01	6.409621e+00	1.000000e+04
127	4.854110e-01	8.868579e-01	5.879978e+00	1.000000e+04
128	4.806990e-01	8.867259e-01	6.345467e+00	1.000000e+04
129	4.770574e-01	8.847830e-01	5.714066e+00	1.000000e+04
130	5.134249e-01	8.863062e-01	5.744953e+00	1.000000e+04
131	5.212967e-01	8.856623e-01	5.466386e+00	1.000000e+04
132	4.944824e-01	8.832324e-01	6.080815e+00	1.000000e+04
133	5.120013e-01	8.830929e-01	5.715851e+00	1.000000e+04
134	4.948247e-01	8.794674e-01	6.026519e+00	1.000000e+04
135	4.775328e-01	8.747402e-01	5.479147e+00	1.000000e+04
136	4.776922e-01	8.786045e-01	5.460712e+00	1.000000e+04
137	5.157981e-01	8.762598e-01	6.038499e+00	1.000000e+04
138	5.073470e-01	8.760381e-01	5.829721e+00	1.000000e+04
139	4.486091e-01	8.723001e-01	5.518122e+00	1.000000e+04
140	4.825058e-01	8.737381e-01	5.655727e+00	1.000000e+04
141	4.702117e-01	8.695251e-01	5.763519e+00	1.000000e+04
142	4.683251e-01	8.706974e-01	6.032837e+00	1.000000e+04
143	4.795387e-01	8.691946e-01	5.808443e+00	1.000000e+04
144	4.997022e-01	8.683257e-01	5.850628e+00	1.000000e+04
145	4.784316e-01	8.673679e-01	5.884135e+00	1.000000e+04
146	5.270000e-01	8.683050e-01	6.078731e+00	1.000000e+04
147	5.089645e-01	8.658114e-01	5.465730e+00	1.000000e+04
148	4.920237e-01	8.670770e-01	5.128630e+00	1.000000e+04
149	4.925998e-01	8.652773e-01	5.509360e+00	1.000000e+04
150	4.870785e-01	8.636823e-01	5.488614e+00	1.000000e+04
151	4.800018e-01	8.614463e-01	5.620442e+00	1.000000e+04
152	4.972316e-01	8.621716e-01	5.870918e+00	1.000000e+04
153	4.965616e-01	8.618401e-01	5.450743e+00	1.000000e+04
154	4.876903e-01	8.596038e-01	5.629653e+00	1.000000e+04
155	4.876117e-01	8.574755e-01	5.093211e+00	1.000000e+04
156	4.741527e-01	8.563222e-01	5.721866e+00	1.000000e+04
157	4.647528e-01	8.566909e-01	5.179781e+00	1.000000e+04
158	4.997821e-01	8.582346e-01	5.411475e+00	1.000000e+04
159	4.775083e-01	8.571035e-01	5.404103e+00	1.000000e+04
160	5.084648e-01	8.580738e-01	5.742682e+00	1.000000e+04
161	5.135202e-01	8.538691e-01	5.242940e+00	1.000000e+04
162	4.805592e-01	8.560591e-01	5.520361e+00	1.000000e+04
163	4.662483e-01	8.509951e-01	5.556997e+00	1.000000e+04
164	4.998406e-01	8.510883e-01	5.342025e+00	1.000000e+04
165	4.544634e-01	8.493653e-01	5.183707e+00	1.000000e+04
166	4.791849e-01	8.501148e-01	5.390240e+00	1.000000e+04
167	4.890230e-01	8.484311e-01	5.333735e+00	1.000000e+04
168	4.775098e-01	8.469164e-01	5.192519e+00	1.000000e+04
169	4.935363e-01	8.455117e-01	5.167211e+00	1.000000e+04
170	4.777657e-01	8.457999e-01	5.247781e+00	1.000000e+04
171	4.985348e-01	8.455971e-01	5.366241e+00	1.000000e+04
172	4.378525e-01	8.417158e-01	5.335834e+00	1.000000e+04
173	4.630434e-01	8.428961e-01	5.547161e+00	1.000000e+04
174	4.441321e-01	8.413445e-01	4.967137e+00	1.000000e+04
175	4.968317e-01	8.425270e-01	5.161353e+00	1.000000e+04
176	4.595508e-01	8.420826e-01	5.324794e+00	1.000000e+04
177	4.549309e-01	8.372912e-01	4.784769e+00	1.000000e+04
178	4.724508e-01	8.420949e-01	4.965868e+00	1.000000e+04
179	4.540450e-01	8.371916e-01	5.268301e+00	1.000000e+04
180	4.736902e-01	8.374044e-01	5.288001e+00	1.000000e+04
181	4.845852e-01	8.381363e-01	5.450483e+00	1.000000e+04
182	4.477753e-01	8.341514e-01	5.266983e+00	1.000000e+04
183	5.046510e-01	8.387011e-01	5.372902e+00	1.000000e+04
184	4.726879e-01	8.369129e-01	5.003391e+00	1.000000e+04
185	4.475453e-01	8.360878e-01	5.535418e+00	1.000000e+04
186	4.744250e-01	8.344304e-01	5.137120e+00	1.000000e+04
187	4.889794e-01	8.352408e-01	5.004003e+00	1.000000e+04
188	4.641978e-01	8.333919e-01	5.003002e+00	1.000000e+04
189	4.776617e-01	8.335542e-01	5.229901e+00	1.000000e+04
190	4.463913e-01	8.341057e-01	5.420740e+00	1.000000e+04
191	4.591041e-01	8.289572e-01	5.172947e+00	1.000000e+04
192	4.642199e-01	8.290447e-01	4.733318e+00	1.000000e+04
193	4.684789e-01	8.300429e-01	5.113727e+00	1.000000e+04
194	5.159175e-01	8.310963e-01	5.141937e+00	1.000000e+04
195	4.622877e-01	8.278044e-01	5.379929e+00	1.000000e+04
196	4.609905e-01	8.284600e-01	5.378853e+00	1.000000e+04
197	4.872951e-01	8.289657e-01	4.947664e+00	1.000000e+04
198	4.585890e-01	8.238040e-01	5.200743e+00	1.000000e+04
199	4.570628e-01	8.263701e-01	5.384565e+00	1.000000e+04
200	4.525708e-01	8.262058e-01	5.098066e+00	1.000000e+04
201	4.357797e-01	8.233098e-01	4.916487e+00	1.000000e+04
202	4.698483e-01	8.244950e-01	5.162213e+00	1.000000e+04
203	4.599234e-01	8.223963e-01	4.873637e+00	1.000000e+04
204	4.514071e-01	8.229351e-01	4.897847e+00	1.000000e+04
205	4.741699e-01	8.258853e-01	5.048155e+00	1.000000e+04
206	4.704291e-01	8.246741e-01	5.008693e+00	1.000000e+04
207	4.418896e-01	8.180225e-01	5.075151e+00	1.000000e+04
208	4.485087e-01	8.192472e-01	4.983630e+00	1.000000e+04
209	4.329163e-01	8.185830e-01	4.742815e+00	1.000000e+04
210	4.667729e-01	8.195702e-01	4.880512e+00	1.000000e+04
211	4.429287e-01	8.167514e-01	4.584550e+00	1.000000e+04
212	4.504606e-01	8.182504e-01	4.849772e+00	1.000000e+04
213	4.503577e-01	8.172860e-01	5.563019e+00	1.000000e+04
214	4.404401e-01	8.140847e-01	4.908821e+00	1.000000e+04
215	4.587453e-01	8.175582e-01	5.286919e+00	1.000000e+04
216	4.526310e-01	8.171386e-01	4.806268e+00	1.000000e+04
217	4.396255e-01	8.152395e-01	4.928771e+00	1.000000e+04
218	4.404849e-01	8.143765e-01	4.926717e+00	1.000000e+04
219	4.286059e-01	8.139409e-01	4.860057e+00	1.000000e+04
220	4.180974e-01	8.141810e-01	5.556507e+00	1.000000e+04
221	4.685051e-01	8.124216e-01	4.924917e+00	1.000000e+04
222	4.494395e-01	8.121491e-01	4.785919e+00	1.000000e+04
223	4.386361e-01	8.105327e-01	4.839786e+00	1.000000e+04
224	4.410845e-01	8.108181e-01	5.414473e+00	1.000000e+04
225	4.426172e-01	8.132924e-01	4.942485e+00	1.000000e+04
226	4.354843e-01	8.116379e-01	4.699789e+00	1.000000e+04
227	4.429633e-01	8.094133e-01	4.846247e+00	1.000000e+04
228	4.484374e-01	8.100681e-01	4.697965e+00	1.000000e+04
229	4.293721e-01	8.083894e-01	4.927280e+00	1.000000e+04
230	4.338603e-01	8.112229e-01	5.684431e+00	1.000000e+04
231	4.345699e-01	8.089318e-01	4.996658e+00	1.000000e+04
232	4.298076e-01	8.102720e-01	4.722942e+00	1.000000e+04
233	4.532067e-01	8.074260e-01	4.583609e+00	1.000000e+04
234	4.493763e-01	8.079627e-01	5.104861e+00	1.000000e+04
235	4.364987e-01	8.060146e-01	5.131252e+00	1.000000e+04
236	4.294233e-01	8.035982e-01	4.937157e+00	1.000000e+04
237	4.556996e-01	8.054289e-01	4.772996e+00	1.000000e+04
238	4.576629e-01	8.044030e-01	4.497920e+00	1.000000e+04
239	4.380843e-01	8.033620e-01	4.759938e+00	1.000000e+04
240	4.861765e-01	8.079452e-01	4.989539e+00	1.000000e+04
241	4.316722e-01	8.057626e-01	4.604771e+00	1.000000e+04
242	4.749196e-01	8.049081e-01	4.739767e+00	1.000000e+04
243	4.299713e-01	8.010915e-01	4.550984e+00	1.000000e+04
244	4.438636e-01	8.020489e-01	4.656943e+00	1.000000e+04
245	4.242807e-01	8.025886e-01	4.901561e+00	1.000000e+04
246	4.518525e-01	8.040811e-01	5.450119e+00	1.000000e+04
247	4.530379e-01	8.029580e-01	4.954534e+00	1.000000e+04
248	4.370265e-01	7.999380e-01	4.680614e+00	1.000000e+04
249	4.370157e-01	7.994602e-01	4.897810e+00	1.000000e+04
250	4.222042e-01	7.999894e-01	5.472485e+00	1.000000e+04
251	4.293407e-01	7.990460e-01	4.642529e+00	1.000000e+04
252	4.339758e-01	8.007404e-01	4.593339e+00	1.000000e+04
253	4.260946e-01	7.958562e-01	4.516717e+00	1.000000e+04
254	4.640681e-01	7.992305e-01	4.633555e+00	1.000000e+04
255	4.190491e-01	7.959392e-01	4.837572e+00	1.000000e+04
256	4.144441e-01	7.967171e-01	5.055902e+00	1.000000e+04
257	4.376323e-01	7.991595e-01	4.698533e+00	1.000000e+04
258	4.067639e-01	7.934766e-01	4.945689e+00	1.000000e+04
259	4.206283e-01	7.964414e-01	4.807640e+00	1.000000e+04
260	4.474901e-01	7.985955e-01	4.724442e+00	1.000000e+04
261	4.525485e-01	7.969411e-01	4.585247e+00	1.000000e+04
262	4.401473e-01	7.966691e-01	4.620284e+00	1.000000e+04
263	4.375176e-01	7.952308e-01	4.675970e+00	1.000000e+04
264	4.542683e-01	7.964396e-01	4.664821e+00	1.000000e+04
265	4.378817e-01	7.951934e-01	4.418400e+00	1.000000e+04
266	4.231350e-01	7.920417e-01	4.856110e+00	1.000000e+04
267	4.302179e-01	7.932140e-01	4.526193e+00	1.000000e+04
268	4.183593e-01	7.920953e-01	4.470331e+00	1.000000e+04
269	4.631173e-01	7.945773e-01	4.268157e+00	1.000000e+04
270	4.264627e-01	7.923361e-01	4.660643e+00	1.000000e+04
271	4.583815e-01	7.936852e-01	4.484515e+00	1.000000e+04
272	4.237237e-01	7.922261e-01	5.152274e+00	1.000000e+04
273	4.312391e-01	7.904482e-01	4.740061e+00	1.000000e+04
274	4.591247e-01	7.925386e-01	5.013235e+00	1.000000e+04
275	4.159059e-01	7.898081e-01	4.875171e+00	1.000000e+04
276	4.204395e-01	7.910031e-01	4.650333e+00	1.000000e+04
277	4.202383e-01	7.882914e-01	4.352468e+00	1.000000e+04
278	4.097862e-01	7.914359e-01	4.707684e+00	1.000000e+04
279	3.882364e-01	7.869660e-01	4.652222e+00	1.000000e+04
280	4.294134e-01	7.886507e-01	4.650994e+00	1.000000e+04
281	4.264245e-01	7.886920e-01	4.431136e+00	1.000000e+04
282	4.233270e-01	7.877824e-01	4.621771e+00	1.000000e+04
283	4.226310e-01	7.870652e-01	4.676061e+00	1.000000e+04
284	4.229089e-01	7.872698e-01	4.812187e+00	1.000000e+04
285	4.114718e-01	7.852356e-01	4.235570e+00	1.000000e+04
286	4.493688e-01	7.892606e-01	4.919674e+00	1.000000e+04
287	4.067079e-01	7.838682e-01	5.083619e+00	1.000000e+04
288	4.335045e-01	7.866957e-01	4.616596e+00	1.000000e+04
289	4.583497e-01	7.877295e-01	4.862382e+00	1.000000e+04
290	4.473515e-01	7.888146e-01	5.245063e+00	1.000000e+04
291	4.321157e-01	7.840476e-01	5.024717e+00	1.000000e+04
292	4.294081e-01	7.835454e-01	5.215597e+00	1.000000e+04
293	4.272986e-01	7.823071e-01	4.392190e+00	1.000000e+04
294	4.252943e-01	7.843603e-01	5.515208e+00	1.000000e+04
295	4.163156e-01	7.854330e-01	4.555203e+00	1.000000e+04
296	4.346631e-01	7.834604e-01	4.609116e+00	1.000000e+04
297	4.373005e-01	7.845324e-01	4.854903e+00	1.000000e+04
298	4.323244e-01	7.861507e-01	4.990993e+00	1.000000e+04
299	4.327100e-01	7.836566e-01	5.209110e+00	1.000000e+04
300	4.394425e-01	7.860873e-01	5.208370e+00	1.000000e+04
301	4.163862e-01	7.799006e-01	5.262153e+00	1.000000e+04
302	4.195793e-01	7.814053e-01	5.041804e+00	1.000000e+04
303	4.566560e-01	7.805300e-01	4.574789e+00	1.000000e+04
304	4.374235e-01	7.801671e-01	4.436814e+00	1.000000e+04
305	3.924364e-01	7.784036e-01	5.148641e+00	1.000000e+04
306	4.261095e-01	7.803130e-01	4.599479e+00	1.000000e+04
307	4.306172e-01	7.785299e-01	4.297074e+00	1.000000e+04
308	4.131770e-01	7.812653e-01	4.405863e+00	1.000000e+04
309	4.203624e-01	7.802137e-01	4.843588e+00	1.000000e+04
310	4.142612e-01	7.802983e-01	5.171466e+00	1.000000e+04
311	4.230720e-01	7.779076e-01	4.594777e+00	1.000000e+04
312	4.173378e-01	7.817842e-01	4.840748e+00	1.000000e+04
313	4.170554e-01	7.779903e-01	4.812367e+00	1.000000e+04
314	4.090623e-01	7.776578e-01	4.619520e+00	1.000000e+04
315	4.162997e-01	7.798396e-01	4.426711e+00	1.000000e+04
316	4.352183e-01	7.766952e-01	4.508134e+00	1.000000e+04
317	4.091993e-01	7.770232e-01	4.726595e+00	1.000000e+04
318	4.147821e-01	7.775938e-01	4.341880e+00	1.000000e+04
319	4.107113e-01	7.761563e-01	4.533028e+00	1.000000e+04
320	4.254826e-01	7.750673e-01	4.861067e+00	1.000000e+04
321	4.361644e-01	7.793333e-01	4.394089e+00	1.000000e+04
322	4.112384e-01	7.775866e-01	4.557765e+00	1.000000e+04
323	4.022890e-01	7.753566e-01	4.830903e+00	1.000000e+04
324	4.359330e-01	7.759836e-01	4.720289e+00	1.000000e+04
325	4.321913e-01	7.756455e-01	4.527734e+00	1.000000e+04
326	4.057133e-01	7.730590e-01	4.362175e+00	1.000000e+04
327	3.937107e-01	7.729882e-01	4.388715e+00	1.000000e+04
328	4.361183e-01	7.764782e-01	4.270536e+00	1.000000e+04
329	4.541718e-01	7.753781e-01	4.798535e+00	1.000000e+04
330	4.160678e-01	7.714329e-01	4.961775e+00	1.000000e+04
331	4.278324e-01	7.753667e-01	4.577013e+00	1.000000e+04
332	4.020491e-01	7.718840e-01	4.356800e+00	1.000000e+04
333	4.131658e-01	7.738291e-01	5.096636e+00	1.000000e+04
334	4.321007e-01	7.732491e-01	4.656564e+00	1.000000e+04
335	4.016911e-01	7.702264e-01	4.600808e+00	1.000000e+04
336	4.114696e-01	7.711657e-01	4.984331e+00	1.000000e+04
337	4.022965e-01	7.710574e-01	4.132984e+00	1.000000e+04
338	3.866052e-01	7.690774e-01	4.821051e+00	1.000000e+04
339	4.315747e-01	7.734535e-01	4.487601e+00	1.000000e+04
340	4.083573e-01	7.723236e-01	4.651953e+00	1.000000e+04
341	4.172105e-01	7.711303e-01	5.089616e+00	1.000000e+04
342	4.241869e-01	7.706777e-01	4.567161e+00	1.000000e+04
343	3.920017e-01	7.680354e-01	5.005563e+00	1.000000e+04
344	4.414683e-01	7.708890e-01	4.263955e+00	1.000000e+04
345	4.040304e-01	7.700698e-01	4.729108e+00	1.000000e+04
346	3.986453e-01	7.688329e-01	4.226520e+00	1.000000e+04
347	4.005731e-01	7.691157e-01	4.782156e+00	1.000000e+04
348	4.359647e-01	7.674956e-01	4.561903e+00	1.000000e+04
349	4.335801e-01	7.699072e-01	4.615815e+00	1.000000e+04
350	4.389818e-01	7.697763e-01	4.642304e+00	1.000000e+04
351	4.181033e-01	7.691185e-01	4.942908e+00	1.000000e+04
352	4.104605e-01	7.685883e-01	4.614029e+00	1.000000e+04
353	4.226424e-01	7.675219e-01	4.503458e+00	1.000000e+04
354	4.105284e-01	7.666628e-01	4.584793e+00	1.000000e+04
355	4.141365e-01	7.672826e-01	4.720937e+00	1.000000e+04
356	4.197022e-01	7.668101e-01	4.171020e+00	1.000000e+04
357	3.980048e-01	7.671241e-01	4.636192e+00	1.000000e+04
358	4.013368e-01	7.659112e-01	5.183507e+00	1.000000e+04
359	4.146098e-01	7.655423e-01	4.498133e+00	1.000000e+04
360	4.170792e-01	7.659822e-01	4.715581e+00	1.000000e+04
361	4.125839e-01	7.651393e-01	4.660955e+00	1.000000e+04
362	4.022824e-01	7.657932e-01	4.522962e+00	1.000000e+04
363	4.036774e-01	7.650091e-01	4.796179e+00	1.000000e+04
364	4.065626e-01	7.645435e-01	4.575922e+00	1.000000e+04
365	4.225265e-01	7.662423e-01	4.876541e+00	1.000000e+04
366	4.230387e-01	7.639639e-01	4.491045e+00	1.000000e+04
367	3.791190e-01	7.629089e-01	4.463628e+00	1.000000e+04
368	4.419375e-01	7.678478e-01	4.461919e+00	1.000000e+04
369	3.912231e-01	7.632607e-01	4.159493e+00	1.000000e+04
370	3.922058e-01	7.620279e-01	4.405370e+00	1.000000e+04
371	4.235118e-01	7.629602e-01	4.459313e+00	1.000000e+04
372	4.214520e-01	7.631628e-01	4.377330e+00	1.000000e+04
373	3.858251e-01	7.631838e-01	4.650575e+00	1.000000e+04
374	4.094002e-01	7.630992e-01	4.786706e+00	1.000000e+04
375	4.276294e-01	7.606804e-01	4.565428e+00	1.000000e+04
376	4.079786e-01	7.622121e-01	4.701576e+00	1.000000e+04
377	4.260040e-01	7.604035e-01	4.508751e+00	1.000000e+04
378	4.144108e-01	7.614846e-01	4.754558e+00	1.000000e+04
379	4.251097e-01	7.636726e-01	4.132959e+00	1.000000e+04
380	3.880046e-01	7.600864e-01	4.752794e+00	1.000000e+04
381	4.033463e-01	7.608275e-01	4.505134e+00	1.000000e+04
382	4.068176e-01	7.631571e-01	4.122109e+00	1.000000e+04
383	4.170409e-01	7.637008e-01	4.971061e+00	1.000000e+04
384	3.961983e-01	7.601139e-01	4.476648e+00	1.000000e+04
385	3.977194e-01	7.571991e-01	4.448341e+00	1.000000e+04
386	4.136546e-01	7.598890e-01	4.282978e+00	1.000000e+04
387	4.080684e-01	7.583613e-01	4.282122e+00	1.000000e+04
388	4.272045e-01	7.615232e-01	4.197878e+00	1.000000e+04
389	3.946634e-01	7.585629e-01	4.087390e+00	1.000000e+04
390	3.833347e-01	7.584009e-01	4.415518e+00	1.000000e+04
391	4.223754e-01	7.610975e-01	4.881873e+00	1.000000e+04
392	4.005060e-01	7.591129e-01	4.195594e+00	1.000000e+04
393	4.089562e-01	7.581425e-01	4.578525e+00	1.000000e+04
394	4.207554e-01	7.587503e-01	4.659057e+00	1.000000e+04
395	4.068194e-01	7.577528e-01	5.097655e+00	1.000000e+04
396	4.017078e-01	7.594970e-01	4.931348e+00	1.000000e+04
397	3.906160e-01	7.600643e-01	4.958600e+00	1.000000e+04
398	3.789033e-01	7.579020e-01	4.490946e+00	1.000000e+04
399	3.921171e-01	7.573858e-01	4.408566e+00	1.000000e+04
400	3.966827e-01	7.572970e-01	4.598941e+00	1.000000e+04
401	4.108832e-01	7.586420e-01	4.215033e+00	1.000000e+04
402	4.067229e-01	7.557873e-01	4.214190e+00	1.000000e+04
403	4.077416e-01	7.545848e-01	3.801434e+00	1.000000e+04
404	4.224724e-01	7.584527e-01	4.157031e+00	1.000000e+04
405	3.979368e-01	7.571161e-01	4.376283e+00	1.000000e+04
406	4.075880e-01	7.547118e-01	4.484347e+00	1.000000e+04
407	4.328964e-01	7.589752e-01	4.166040e+00	1.000000e+04
408	4.249023e-01	7.571019e-01	4.071443e+00	1.000000e+04
409	4.100483e-01	7.549274e-01	4.618871e+00	1.000000e+04
410	4.176609e-01	7.568157e-01	5.001717e+00	1.000000e+04
411	4.199304e-01	7.573270e-01	4.507298e+00	1.000000e+04
412	3.835099e-01	7.560449e-01	4.836549e+00	1.000000e+04
413	3.896519e-01	7.529311e-01	4.917818e+00	1.000000e+04
414	3.959180e-01	7.537919e-01	4.641748e+00	1.000000e+04
415	4.054189e-01	7.505305e-01	4.367823e+00	1.000000e+04
416	4.068961e-01	7.543211e-01	4.038004e+00	1.000000e+04
417	4.122004e-01	7.546013e-01	4.529556e+00	1.000000e+04
418	4.284308e-01	7.552956e-01	4.420142e+00	1.000000e+04
419	4.057719e-01	7.545114e-01	5.104561e+00	1.000000e+04
420	3.862924e-01	7.531950e-01	4.527146e+00	1.000000e+04
421	4.111496e-01	7.563667e-01	4.609282e+00	1.000000e+04
422	4.000984e-01	7.544973e-01	4.608360e+00	1.000000e+04
423	4.052944e-01	7.536753e-01	4.771911e+00	1.000000e+04
424	3.910889e-01	7.530670e-01	4.002783e+00	1.000000e+04
425	4.036380e-01	7.523094e-01	4.742876e+00	1.000000e+04
426	4.023204e-01	7.515354e-01	4.316577e+00	1.000000e+04
427	4.272603e-01	7.525634e-01	4.028406e+00	1.000000e+04
428	4.046304e-01	7.517740e-01	4.356131e+00	1.000000e+04
429	3.918932e-01	7.502333e-01	4.246059e+00	1.000000e+04
430	3.883362e-01	7.512424e-01	4.354416e+00	1.000000e+04
431	4.042093e-01	7.522436e-01	5.231208e+00	1.000000e+04
432	3.998846e-01	7.518865e-01	4.106265e+00	1.000000e+04
433	4.006050e-01	7.503647e-01	5.037293e+00	1.000000e+04
434	4.023650e-01	7.505981e-01	4.679928e+00	1.000000e+04
435	3.930395e-01	7.514075e-01	4.377884e+00	1.000000e+04
436	4.302126e-01	7.512386e-01	4.404421e+00	1.000000e+04
437	4.005248e-01	7.490442e-01	4.500476e+00	1.000000e+04
438	4.177583e-01	7.494987e-01	4.128371e+00	1.000000e+04
439	4.065894e-01	7.474994e-01	4.402031e+00	1.000000e+04
440	3.838373e-01	7.480817e-01	4.154175e+00	1.000000e+04
441	4.354272e-01	7.517917e-01	4.208169e+00	1.000000e+04
442	4.140647e-01	7.483413e-01	4.289939e+00	1.000000e+04
443	4.259106e-01	7.525414e-01	5.550039e+00	1.000000e+04
444	4.030927e-01	7.484433e-01	4.287971e+00	1.000000e+04
445	3.863745e-01	7.467193e-01	4.451622e+00	1.000000e+04
446	4.213004e-01	7.484441e-01	4.395907e+00	1.000000e+04
447	3.813707e-01	7.469724e-01	4.504921e+00	1.000000e+04
448	3.928950e-01	7.453859e-01	4.558844e+00	1.000000e+04
449	4.097654e-01	7.484140e-01	4.503108e+00	1.000000e+04
450	4.212624e-01	7.489170e-01	4.420056e+00	1.000000e+04
451	3.952833e-01	7.453795e-01	4.556233e+00	1.000000e+04
452	4.188521e-01	7.474633e-01	4.226543e+00	1.000000e+04
453	3.946707e-01	7.477566e-01	4.691704e+00	1.000000e+04
454	4.066023e-01	7.479492e-01	4.306966e+00	1.000000e+04
455	3.963455e-01	7.486527e-01	3.977227e+00	1.000000e+04
456	4.236703e-01	7.462289e-01	3.839308e+00	1.000000e+04
457	3.868439e-01	7.450307e-01	3.948189e+00	1.000000e+04
458	4.066366e-01	7.475677e-01	4.824587e+00	1.000000e+04
459	3.971262e-01	7.475580e-01	4.193144e+00	1.000000e+04
460	4.036011e-01	7.469761e-01	4.603487e+00	1.000000e+04
461	4.062769e-01	7.458506e-01	4.684802e+00	1.000000e+04
462	4.146090e-01	7.482079e-01	4.437156e+00	1.000000e+04
463	4.260147e-01	7.482444e-01	4.600742e+00	1.000000e+04
464	4.170331e-01	7.456638e-01	4.298288e+00	1.000000e+04
465	3.906744e-01	7.452404e-01	3.849800e+00	1.000000e+04
466	3.930427e-01	7.449960e-01	4.570855e+00	1.000000e+04
467	3.913727e-01	7.435630e-01	4.625643e+00	1.000000e+04
468	3.973856e-01	7.436725e-01	4.624718e+00	1.000000e+04
469	4.007461e-01	7.449933e-01	4.677920e+00	1.000000e+04
470	4.220200e-01	7.461243e-01	4.101330e+00	1.000000e+04
471	4.061199e-01	7.458618e-01	3.819653e+00	1.000000e+04
472	4.101324e-01	7.456704e-01	4.510981e+00	1.000000e+04
473	4.250696e-01	7.424245e-01	3.961837e+00	1.000000e+04
474	4.069985e-01	7.421017e-01	4.098105e+00	1.000000e+04
475	4.162982e-01	7.460129e-01	4.400101e+00	1.000000e+04
476	4.068198e-01	7.429751e-01	4.454046e+00	1.000000e+04
477	3.993987e-01	7.444308e-01	4.836924e+00	1.000000e+04
478	3.814453e-01	7.432002e-01	4.478975e+00	1.000000e+04
479	3.979864e-01	7.435288e-01	4.286194e+00	1.000000e+04
480	4.205632e-01	7.461144e-01	4.203101e+00	1.000000e+04
481	3.957613e-01	7.450287e-01	4.751439e+00	1.000000e+04
482	3.777713e-01	7.438447e-01	3.791065e+00	1.000000e+04
483	3.938506e-01	7.411749e-01	4.173321e+00	1.000000e+04
484	3.820088e-01	7.392448e-01	4.611080e+00	1.000000e+04
485	3.982360e-01	7.394455e-01	3.925747e+00	1.000000e+04
486	4.026715e-01	7.429572e-01	4.746521e+00	1.000000e+04
487	4.005561e-01	7.409684e-01	4.116029e+00	1.000000e+04
488	3.836759e-01	7.426277e-01	4.334502e+00	1.000000e+04
489	3.616437e-01	7.404309e-01	4.415872e+00	1.000000e+04
490	4.116759e-01	7.406993e-01	4.688400e+00	1.000000e+04
491	3.741188e-01	7.396831e-01	4.222330e+00	1.000000e+04
492	3.917438e-01	7.399027e-01	3.892541e+00	1.000000e+04
493	3.888916e-01	7.402927e-01	4.576301e+00	1.000000e+04
494	3.844066e-01	7.421877e-01	4.247281e+00	1.000000e+04
495	3.986078e-01	7.413752e-01	4.273090e+00	1.000000e+04
496	4.245247e-01	7.444202e-01	3.888466e+00	1.000000e+04
497	4.074335e-01	7.435314e-01	4.463343e+00	1.000000e+04
498	4.021373e-01	7.418820e-01	3.914208e+00	1.000000e+04
499	4.219883e-01	7.416715e-01	3.913425e+00	1.000000e+04
500	4.081218e-01	7.405908e-01	4.187752e+00	1.000000e+04
501	4.070942e-01	7.401727e-01	3.966777e+00	1.000000e+04
502	4.031960e-01	7.413613e-01	4.404578e+00	1.000000e+04
503	4.198361e-01	7.401430e-01	4.458521e+00	1.000000e+04
504	3.997497e-01	7.385108e-01	4.074902e+00	1.000000e+04
505	3.966740e-01	7.388200e-01	4.456996e+00	1.000000e+04
506	4.008005e-01	7.399640e-01	4.429635e+00	1.000000e+04
507	3.746346e-01	7.374656e-01	3.825683e+00	1.000000e+04
508	3.990546e-01	7.407370e-01	4.043502e+00	1.000000e+04
509	4.068047e-01	7.383789e-01	3.878944e+00	1.000000e+04
510	4.170211e-01	7.407656e-01	4.699836e+00	1.000000e+04
511	3.829095e-01	7.377869e-01	4.232890e+00	1.000000e+04
512	3.873159e-01	7.350674e-01	4.150787e+00	1.000000e+04
513	4.333175e-01	7.394417e-01	4.396666e+00	1.000000e+04
514	4.056594e-01	7.397597e-01	4.724732e+00	1.000000e+04
515	3.780411e-01	7.365507e-01	4.367430e+00	1.000000e+04
516	3.835453e-01	7.368034e-01	4.338379e+00	1.000000e+04
517	3.873829e-01	7.394015e-01	4.530238e+00	1.000000e+04
518	4.140879e-01	7.387570e-01	4.337447e+00	1.000000e+04
519	3.972737e-01	7.360737e-01	4.226931e+00	1.000000e+04
520	3.828507e-01	7.385416e-01	4.089025e+00	1.000000e+04
521	3.800707e-01	7.365071e-01	4.444565e+00	1.000000e+04
522	4.081438e-01	7.398538e-01	4.388852e+00	1.000000e+04
523	3.969086e-01	7.387853e-01	4.442798e+00	1.000000e+04
524	3.832271e-01	7.356934e-01	4.355536e+00	1.000000e+04
525	3.886289e-01	7.381181e-01	4.441186e+00	1.000000e+04
526	3.897411e-01	7.360904e-01	4.714419e+00	1.000000e+04
527	3.966726e-01	7.367604e-01	4.274775e+00	1.000000e+04
528	3.729256e-01	7.337743e-01	3.890151e+00	1.000000e+04
529	3.842475e-01	7.366064e-01	4.273142e+00	1.000000e+04
530	3.866434e-01	7.363294e-01	3.641809e+00	1.000000e+04
531	3.834128e-01	7.341891e-01	4.436032e+00	1.000000e+04
532	3.896855e-01	7.336506e-01	4.407733e+00	1.000000e+04
533	4.072548e-01	7.355063e-01	4.681506e+00	1.000000e+04
534	3.932966e-01	7.363788e-01	4.022679e+00	1.000000e+04
535	3.923250e-01	7.347516e-01	4.158544e+00	1.000000e+04
536	4.120659e-01	7.336102e-01	4.048064e+00	1.000000e+04
537	3.781052e-01	7.352986e-01	4.239139e+00	1.000000e+04
538	3.882742e-01	7.343113e-01	4.759688e+00	1.000000e+04
539	4.230278e-01	7.353253e-01	4.402378e+00	1.000000e+04
540	4.031765e-01	7.368767e-01	4.428755e+00	1.000000e+04
541	3.892391e-01	7.345068e-01	4.373045e+00	1.000000e+04
542	3.838271e-01	7.350661e-01	4.178399e+00	1.000000e+04
543	4.156929e-01	7.349520e-01	3.717813e+00	1.000000e+04
544	4.119400e-01	7.356962e-01	4.124251e+00	1.000000e+04
545	4.151393e-01	7.363923e-01	4.315140e+00	1.000000e+04
546	3.932540e-01	7.367848e-01	4.615810e+00	1.000000e+04
547	4.072776e-01	7.348047e-01	3.609094e+00	1.000000e+04
548	4.032512e-01	7.333625e-01	3.792298e+00	1.000000e+04
549	3.831405e-01	7.339502e-01	4.339782e+00	1.000000e+04
550	3.843901e-01	7.345118e-01	4.448282e+00	1.000000e+04
551	4.233634e-01	7.358327e-01	4.611865e+00	1.000000e+04
552	3.974625e-01	7.317872e-01	4.200277e+00	1.000000e+04
553	3.812911e-01	7.315527e-01	4.336497e+00	1.000000e+04
554	4.034916e-01	7.348710e-01	4.472691e+00	1.000000e+04
555	3.844631e-01	7.340785e-01	3.785465e+00	1.000000e+04
556	3.980783e-01	7.333926e-01	3.977511e+00	1.000000e+04
557	3.906659e-01	7.352693e-01	4.717018e+00	1.000000e+04
558	3.928365e-01	7.350111e-01	4.003360e+00	1.000000e+04
559	3.797185e-01	7.320705e-01	3.700404e+00	1.000000e+04
560	3.939833e-01	7.322456e-01	4.084099e+00	1.000000e+04
561	3.843493e-01	7.305401e-01	4.083381e+00	1.000000e+04
562	3.802496e-01	7.325802e-01	4.082504e+00	1.000000e+04
563	3.681063e-01	7.322186e-01	3.889989e+00	1.000000e+04
564	3.910463e-01	7.320512e-01	4.026272e+00	1.000000e+04
565	3.931807e-01	7.324156e-01	3.888406e+00	1.000000e+04
566	4.053951e-01	7.320924e-01	3.558726e+00	1.000000e+04
567	3.915630e-01	7.304381e-01	4.161038e+00	1.000000e+04
568	3.893579e-01	7.318942e-01	3.749024e+00	1.000000e+04
569	3.768521e-01	7.319904e-01	4.077219e+00	1.000000e+04
570	3.868801e-01	7.336602e-01	4.432761e+00	1.000000e+04
571	3.917329e-01	7.301847e-01	4.075517e+00	1.000000e+04
572	4.029144e-01	7.311353e-01	4.705613e+00	1.000000e+04
573	3.912962e-01	7.300395e-01	4.019101e+00	1.000000e+04
574	4.015854e-01	7.336142e-01	3.683402e+00	1.000000e+04
575	3.796837e-01	7.294272e-01	4.456602e+00	1.000000e+04
576	3.970111e-01	7.327900e-01	4.181190e+00	1.000000e+04
577	4.156846e-01	7.331524e-01	4.838245e+00	1.000000e+04
578	3.794490e-01	7.314534e-01	4.261623e+00	1.000000e+04
579	3.817454e-01	7.291033e-01	4.700147e+00	1.000000e+04
580	3.889779e-01	7.299286e-01	3.793945e+00	1.000000e+04
581	3.916942e-01	7.290711e-01	3.902835e+00	1.000000e+04
582	3.840490e-01	7.279021e-01	4.067474e+00	1.000000e+04
583	4.257010e-01	7.324096e-01	4.011836e+00	1.000000e+04
584	3.847319e-01	7.300587e-01	4.229456e+00	1.000000e+04
585	4.134992e-01	7.321355e-01	4.503683e+00	1.000000e+04
586	3.845032e-01	7.276417e-01	4.063500e+00	1.000000e+04
587	3.915178e-01	7.293830e-01	4.610929e+00	1.000000e+04
588	4.038996e-01	7.319929e-01	4.144001e+00	1.000000e+04
589	3.942127e-01	7.282476e-01	3.979574e+00	1.000000e+04
590	3.794056e-01	7.261906e-01	3.759481e+00	1.000000e+04
591	3.974261e-01	7.272773e-01	3.703141e+00	1.000000e+04
592	3.889453e-01	7.300348e-01	4.470736e+00	1.000000e+04
593	3.961437e-01	7.292065e-01	3.978482e+00	1.000000e+04
594	3.943870e-01	7.275487e-01	4.413640e+00	1.000000e+04
595	3.716736e-01	7.278644e-01	4.002268e+00	1.000000e+04
596	4.095163e-01	7.299203e-01	3.973516e+00	1.000000e+04
597	3.960247e-01	7.307159e-01	4.795706e+00	1.000000e+04
598	3.886080e-01	7.264395e-01	4.383131e+00	1.000000e+04
599	3.745382e-01	7.272619e-01	4.409666e+00	1.000000e+04
600	3.911853e-01	7.280073e-01	3.833130e+00	1.000000e+04
601	3.819939e-01	7.274421e-01	3.859775e+00	1.000000e+04
602	3.849005e-01	7.287076e-01	4.297597e+00	1.000000e+04
603	4.117120e-01	7.292071e-01	4.269326e+00	1.000000e+04
604	3.847616e-01	7.267285e-01	4.405532e+00	1.000000e+04
605	3.772107e-01	7.259062e-01	4.186473e+00	1.000000e+04
606	3.846727e-01	7.285288e-01	4.353289e+00	1.000000e+04
607	3.951430e-01	7.278786e-01	4.101521e+00	1.000000e+04
608	4.000871e-01	7.265592e-01	3.909884e+00	1.000000e+04
609	3.956007e-01	7.277511e-01	3.716237e+00	1.000000e+04
610	3.634754e-01	7.239754e-01	3.606842e+00	1.000000e+04
611	3.990495e-01	7.292115e-01	4.619383e+00	1.000000e+04
612	4.010810e-01	7.291239e-01	4.619664e+00	1.000000e+04
613	4.009992e-01	7.285314e-01	4.206507e+00	1.000000e+04
614	3.731223e-01	7.257317e-01	4.014964e+00	1.000000e+04
615	3.896475e-01	7.262076e-01	4.287171e+00	1.000000e+04
616	3.900863e-01	7.255351e-01	3.984780e+00	1.000000e+04
617	3.619454e-01	7.228404e-01	4.423891e+00	1.000000e+04
618	3.926102e-01	7.255503e-01	4.313357e+00	1.000000e+04
619	3.943382e-01	7.257215e-01	3.791664e+00	1.000000e+04
620	3.802860e-01	7.245963e-01	4.118829e+00	1.000000e+04
621	3.896363e-01	7.252067e-01	3.926121e+00	1.000000e+04
622	3.977147e-01	7.257683e-01	4.034984e+00	1.000000e+04
623	3.810000e-01	7.254237e-01	3.820856e+00	1.000000e+04
624	4.011317e-01	7.272525e-01	4.170496e+00	1.000000e+04
625	3.992240e-01	7.251989e-01	3.979106e+00	1.000000e+04
626	3.869611e-01	7.253341e-01	4.499140e+00	1.000000e+04
627	3.770507e-01	7.228535e-01	3.510224e+00	1.000000e+04
628	3.981489e-01	7.267387e-01	4.277062e+00	1.000000e+04
629	3.693316e-01	7.239097e-01	4.442066e+00	1.000000e+04
630	3.840747e-01	7.226432e-01	3.838111e+00	1.000000e+04
631	3.990643e-01	7.262615e-01	4.303350e+00	1.000000e+04
632	4.120032e-01	7.252562e-01	3.835162e+00	1.000000e+04
633	3.851947e-01	7.251348e-01	4.170384e+00	1.000000e+04
634	3.836229e-01	7.241539e-01	4.052909e+00	1.000000e+04
635	3.990608e-01	7.283563e-01	3.969862e+00	1.000000e+04
636	3.612577e-01	7.230632e-01	4.244728e+00	1.000000e+04
637	3.741590e-01	7.250977e-01	4.050560e+00	1.000000e+04
638	3.839980e-01	7.253616e-01	3.912689e+00	1.000000e+04
639	3.938228e-01	7.238369e-01	3.995632e+00	1.000000e+04
640	3.909188e-01	7.242821e-01	3.638475e+00	1.000000e+04
641	3.664034e-01	7.205063e-01	4.021517e+00	1.000000e+04
642	3.951544e-01	7.256153e-01	3.993300e+00	1.000000e+04
643	3.850087e-01	7.253796e-01	4.046145e+00	1.000000e+04
644	3.776752e-01	7.216637e-01	4.238429e+00	1.000000e+04
645	3.834205e-01	7.223277e-01	3.771575e+00	1.000000e+04
646	3.955973e-01	7.239205e-01	3.988943e+00	1.000000e+04
647	3.821874e-01	7.228672e-01	4.181237e+00	1.000000e+04
648	3.804787e-01	7.221499e-01	4.179216e+00	1.000000e+04
649	4.054567e-01	7.229433e-01	4.097389e+00	1.000000e+04
650	3.886197e-01	7.216911e-01	3.795036e+00	1.000000e+04
651	3.927933e-01	7.200998e-01	3.712041e+00	1.000000e+04
652	3.924583e-01	7.230328e-01	3.711299e+00	1.000000e+04
653	3.928712e-01	7.232950e-01	4.313623e+00	1.000000e+04
654	3.980616e-01	7.230029e-01	4.011227e+00	1.000000e+04
655	4.251125e-01	7.243457e-01	3.762976e+00	1.000000e+04
656	3.894051e-01	7.201207e-01	3.790386e+00	1.000000e+04
657	3.994425e-01	7.231951e-01	4.200071e+00	1.000000e+04
658	3.755892e-01	7.233442e-01	4.226643e+00	1.000000e+04
659	3.949898e-01	7.218069e-01	4.308034e+00	1.000000e+04
660	3.922968e-01	7.208028e-01	4.115287e+00	1.000000e+04
661	3.680262e-01	7.217293e-01	4.114464e+00	1.000000e+04
662	3.627592e-01	7.224809e-01	4.826356e+00	1.000000e+04
663	3.724821e-01	7.221356e-01	4.112676e+00	1.000000e+04
664	3.832345e-01	7.230200e-01	3.647221e+00	1.000000e+04
665	3.881818e-01	7.208592e-01	4.331795e+00	1.000000e+04
666	3.763987e-01	7.208237e-01	3.700449e+00	1.000000e+04
667	3.951490e-01	7.199041e-01	4.056067e+00	1.000000e+04
668	3.881405e-01	7.240933e-01	4.136618e+00	1.000000e+04
669	4.096234e-01	7.214996e-01	4.108379e+00	1.000000e+04
670	3.912318e-01	7.223700e-01	3.778612e+00	1.000000e+04
671	3.743442e-01	7.212825e-01	4.190136e+00	1.000000e+04
672	3.917127e-01	7.211302e-01	3.557809e+00	1.000000e+04
673	4.195671e-01	7.220854e-01	4.077928e+00	1.000000e+04
674	3.837802e-01	7.185524e-01	4.078297e+00	1.000000e+04
675	3.589224e-01	7.192802e-01	4.405292e+00	1.000000e+04
676	3.966423e-01	7.223325e-01	3.938404e+00	1.000000e+04
677	4.088087e-01	7.221914e-01	3.827968e+00	1.000000e+04
678	3.837378e-01	7.190469e-01	4.402857e+00	1.000000e+04
679	3.879929e-01	7.178780e-01	3.552201e+00	1.000000e+04
680	4.079052e-01	7.210957e-01	4.127145e+00	1.000000e+04
681	4.124012e-01	7.194638e-01	3.881435e+00	1.000000e+04
682	3.952723e-01	7.224870e-01	3.973177e+00	1.000000e+04
683	3.613795e-01	7.160553e-01	3.934723e+00	1.000000e+04
684	3.892039e-01	7.198834e-01	3.713178e+00	1.000000e+04
685	3.850928e-01	7.197153e-01	3.849740e+00	1.000000e+04
686	4.015583e-01	7.193161e-01	4.453363e+00	1.000000e+04
687	3.668541e-01	7.181740e-01	4.177066e+00	1.000000e+04
688	3.944633e-01	7.207783e-01	3.902109e+00	1.000000e+04
689	3.786907e-01	7.179314e-01	4.149416e+00	1.000000e+04
690	3.835908e-01	7.202874e-01	4.092444e+00	1.000000e+04
691	3.882749e-01	7.184933e-01	3.681811e+00	1.000000e+04
692	3.840836e-01	7.190766e-01	3.598838e+00	1.000000e+04
693	4.010881e-01	7.156964e-01	3.296585e+00	1.000000e+04
694	4.048490e-01	7.193569e-01	3.322153e+00	1.000000e+04
695	3.931178e-01	7.158414e-01	3.267909e+00	1.000000e+04
696	3.767027e-01	7.175857e-01	4.088374e+00	1.000000e+04
697	3.689413e-01	7.167616e-01	3.869553e+00	1.000000e+04
698	3.894577e-01	7.209455e-01	3.496825e+00	1.000000e+04
699	3.694679e-01	7.174187e-01	4.306737e+00	1.000000e+04
700	3.601794e-01	7.172450e-01	3.976930e+00	1.000000e+04
701	3.781514e-01	7.187628e-01	4.030077e+00	1.000000e+04
702	3.916777e-01	7.183724e-01	4.001859e+00	1.000000e+04
703	3.826158e-01	7.176149e-01	4.028471e+00	1.000000e+04
704	3.872606e-01	7.176728e-01	4.055077e+00	1.000000e+04
705	3.730949e-01	7.153190e-01	3.589525e+00	1.000000e+04
706	3.873717e-01	7.176356e-01	3.945164e+00	1.000000e+04
707	3.798328e-01	7.182232e-01	4.450491e+00	1.000000e+04
708	3.885858e-01	7.173649e-01	3.640937e+00	1.000000e+04
709	3.951306e-01	7.194370e-01	3.696204e+00	1.000000e+04
710	3.840333e-01	7.171540e-01	4.324806e+00	1.000000e+04
711	3.913926e-01	7.174642e-01	3.912759e+00	1.000000e+04
712	3.714869e-01	7.146485e-01	3.803630e+00	1.000000e+04
713	3.662763e-01	7.145911e-01	3.720632e+00	1.000000e+04
714	4.032113e-01	7.167157e-01	3.528003e+00	1.000000e+04
715	3.871346e-01	7.160972e-01	3.937294e+00	1.000000e+04
716	3.671646e-01	7.138895e-01	4.183216e+00	1.000000e+04
717	3.816841e-01	7.149124e-01	4.403201e+00	1.000000e+04
718	3.781620e-01	7.158091e-01	3.442896e+00	1.000000e+04
719	3.923658e-01	7.185782e-01	3.934326e+00	1.000000e+04
720	3.978723e-01	7.177587e-01	4.098012e+00	1.000000e+04
721	3.804651e-01	7.174121e-01	4.563199e+00	1.000000e+04
722	3.835650e-01	7.167350e-01	4.481606e+00	1.000000e+04
723	3.603539e-01	7.146210e-01	4.232647e+00	1.000000e+04
724	3.932517e-01	7.168875e-01	4.014016e+00	1.000000e+04
725	3.923963e-01	7.176826e-01	4.806763e+00	1.000000e+04
726	4.070400e-01	7.154080e-01	4.339795e+00	1.000000e+04
727	3.729434e-01	7.149851e-01	3.763273e+00	1.000000e+04
728	3.800323e-01	7.167489e-01	4.093431e+00	1.000000e+04
729	4.146543e-01	7.180215e-01	4.282686e+00	1.000000e+04
730	3.928599e-01	7.178668e-01	3.680639e+00	1.000000e+04
731	3.764473e-01	7.180674e-01	3.816964e+00	1.000000e+04
732	4.016124e-01	7.175512e-01	4.090322e+00	1.000000e+04
733	3.997924e-01	7.175427e-01	3.897619e+00	1.000000e+04
734	3.756695e-01	7.139999e-01	3.637695e+00	1.000000e+04
735	4.331960e-01	7.174660e-01	4.387992e+00	1.000000e+04
736	3.893208e-01	7.171802e-01	3.307409e+00	1.000000e+04
737	4.002886e-01	7.183791e-01	3.728598e+00	1.000000e+04
738	3.742205e-01	7.132278e-01	4.113518e+00	1.000000e+04
739	3.849644e-01	7.155620e-01	3.672299e+00	1.000000e+04
740	3.731739e-01	7.136609e-01	3.304677e+00	1.000000e+04
741	3.899144e-01	7.145568e-01	3.742609e+00	1.000000e+04
742	4.086894e-01	7.166593e-01	4.001134e+00	1.000000e+04
743	4.020098e-01	7.164847e-01	3.589152e+00	1.000000e+04
744	3.818039e-01	7.157065e-01	3.725495e+00	1.000000e+04
745	4.078100e-01	7.166401e-01	4.656762e+00	1.000000e+04
746	3.838391e-01	7.154160e-01	4.380183e+00	1.000000e+04
747	4.018766e-01	7.143629e-01	3.942485e+00	1.000000e+04
748	3.808790e-01	7.141558e-01	3.875124e+00	1.000000e+04
749	3.831453e-01	7.155225e-01	3.764701e+00	1.000000e+04
750	3.789883e-01	7.131977e-01	3.928420e+00	1.000000e+04
751	3.894492e-01	7.156616e-01	3.883115e+00	1.000000e+04
752	3.900771e-01	7.163598e-01	4.075950e+00	1.000000e+04
753	3.738288e-01	7.121264e-01	3.499481e+00	1.000000e+04
754	3.836493e-01	7.136762e-01	3.716412e+00	1.000000e+04
755	3.744731e-01	7.156719e-01	3.964104e+00	1.000000e+04
756	3.869042e-01	7.138913e-01	3.387656e+00	1.000000e+04
757	3.892142e-01	7.142653e-01	3.770748e+00	1.000000e+04
758	4.045753e-01	7.161081e-01	3.823253e+00	1.000000e+04
759	3.734892e-01	7.126500e-01	3.603191e+00	1.000000e+04
760	3.847865e-01	7.141794e-01	4.095889e+00	1.000000e+04
761	3.548579e-01	7.119600e-01	3.903185e+00	1.000000e+04
762	3.946729e-01	7.135705e-01	4.425133e+00	1.000000e+04
763	3.708235e-01	7.118411e-01	3.682337e+00	1.000000e+04
764	3.680996e-01	7.090466e-01	3.394819e+00	1.000000e+04
765	4.076139e-01	7.138344e-01	3.737620e+00	1.000000e+04
766	3.746347e-01	7.107352e-01	4.063997e+00	1.000000e+04
767	3.744503e-01	7.097581e-01	3.790954e+00	1.000000e+04
768	4.013278e-01	7.145073e-01	3.697824e+00	1.000000e+04
769	3.831314e-01	7.128627e-01	3.734729e+00	1.000000e+04
770	3.906904e-01	7.128117e-01	3.596922e+00	1.000000e+04
771	3.999437e-01	7.128989e-01	3.868636e+00	1.000000e+04
772	3.903824e-01	7.150655e-01	3.284047e+00	1.000000e+04
773	3.800943e-01	7.109222e-01	3.949473e+00	1.000000e+04
774	3.832463e-01	7.111366e-01	3.512083e+00	1.000000e+04
775	4.041897e-01	7.128162e-01	3.536838e+00	1.000000e+04
776	3.569963e-01	7.118071e-01	3.810252e+00	1.000000e+04
777	3.849624e-01	7.141775e-01	3.864314e+00	1.000000e+04
778	3.657563e-01	7.096060e-01	4.439195e+00	1.000000e+04
779	3.821637e-01	7.124654e-01	3.810281e+00	1.000000e+04
780	3.834109e-01	7.099311e-01	3.834512e+00	1.000000e+04
781	3.650145e-01	7.102895e-01	3.614448e+00	1.000000e+04
782	3.799482e-01	7.096347e-01	4.079732e+00	1.000000e+04
783	4.017782e-01	7.137154e-01	3.697755e+00	1.000000e+04
784	3.883389e-01	7.112289e-01	3.612214e+00	1.000000e+04
785	3.993058e-01	7.108097e-01	3.888314e+00	1.000000e+04
786	3.907740e-01	7.104932e-01	3.665665e+00	1.000000e+04
787	3.927868e-01	7.143350e-01	4.267999e+00	1.000000e+04
788	4.068924e-01	7.116802e-01	3.855963e+00	1.000000e+04
789	3.773281e-01	7.106120e-01	3.446830e+00	1.000000e+04
790	3.710056e-01	7.113060e-01	4.012913e+00	1.000000e+04
791	4.021043e-01	7.121448e-01	3.908644e+00	1.000000e+04
792	3.850183e-01	7.097389e-01	3.935275e+00	1.000000e+04
793	4.029707e-01	7.128120e-01	3.608644e+00	1.000000e+04
794	3.833881e-01	7.137630e-01	4.016096e+00	1.000000e+04
795	3.999169e-01	7.127029e-01	3.680801e+00	1.000000e+04
796	3.838782e-01	7.109076e-01	4.374057e+00	1.000000e+04
797	3.779088e-01	7.117218e-01	3.876747e+00	1.000000e+04
798	3.662911e-01	7.119550e-01	3.413114e+00	1.000000e+04
799	3.857333e-01	7.102308e-01	4.341307e+00	1.000000e+04
800	3.769808e-01	7.127617e-01	3.850250e+00	1.000000e+04
801	4.084489e-01	7.114269e-01	4.260661e+00	1.000000e+04
802	3.847987e-01	7.105068e-01	3.872916e+00	1.000000e+04
803	3.916480e-01	7.109994e-01	3.844729e+00	1.000000e+04
804	3.789109e-01	7.101362e-01	3.737610e+00	1.000000e+04
805	3.826842e-01	7.061778e-01	3.432174e+00	1.000000e+04
806	3.717465e-01	7.118822e-01	3.297592e+00	1.000000e+04
807	3.847740e-01	7.089199e-01	3.845175e+00	1.000000e+04
808	4.381574e-01	7.109029e-01	3.759175e+00	1.000000e+04
809	3.796978e-01	7.091082e-01	4.117840e+00	1.000000e+04
810	4.042039e-01	7.097908e-01	3.651011e+00	1.000000e+04
811	3.876552e-01	7.095266e-01	4.006638e+00	1.000000e+04
812	3.833862e-01	7.119511e-01	4.441532e+00	1.000000e+04
813	3.677657e-01	7.083049e-01	3.676299e+00	1.000000e+04
814	3.913684e-01	7.102953e-01	3.922272e+00	1.000000e+04
815	3.622327e-01	7.102569e-01	4.223021e+00	1.000000e+04
816	3.886852e-01	7.101849e-01	3.588884e+00	1.000000e+04
817	3.761572e-01	7.104431e-01	3.834875e+00	1.000000e+04
818	3.939990e-01	7.104931e-01	3.590415e+00	1.000000e+04
819	3.830249e-01	7.082835e-01	3.452636e+00	1.000000e+04
820	3.734808e-01	7.097922e-01	3.613492e+00	1.000000e+04
821	3.791948e-01	7.087641e-01	3.886890e+00	1.000000e+04
822	3.935650e-01	7.087022e-01	3.584580e+00	1.000000e+04
823	3.936610e-01	7.123648e-01	3.553609e+00	1.000000e+04
824	3.730665e-01	7.092176e-01	3.829943e+00	1.000000e+04
825	3.780714e-01	7.085219e-01	4.051721e+00	1.000000e+04
826	3.547701e-01	7.081759e-01	3.990274e+00	1.000000e+04
827	3.870170e-01	7.068175e-01	3.105074e+00	1.000000e+04
828	3.881513e-01	7.072757e-01	2.997543e+00	1.000000e+04
829	3.809864e-01	7.079967e-01	3.583050e+00	1.000000e+04
830	3.707618e-01	7.111492e-01	3.633974e+00	1.000000e+04
831	3.827321e-01	7.082552e-01	4.400787e+00	1.000000e+04
832	3.800839e-01	7.083447e-01	3.142367e+00	1.000000e+04
833	3.715742e-01	7.083323e-01	3.796228e+00	1.000000e+04
834	4.107998e-01	7.093449e-01	3.689259e+00	1.000000e+04
835	3.807024e-01	7.065963e-01	3.743346e+00	1.000000e+04
836	3.936896e-01	7.096679e-01	3.684588e+00	1.000000e+04
837	3.907850e-01	7.092945e-01	3.163021e+00	1.000000e+04
838	3.711030e-01	7.071590e-01	3.902515e+00	1.000000e+04
839	3.824743e-01	7.067808e-01	3.106783e+00	1.000000e+04
840	3.866603e-01	7.089216e-01	4.120410e+00	1.000000e+04
841	3.587680e-01	7.071395e-01	3.602365e+00	1.000000e+04
842	3.773834e-01	7.078235e-01	4.040239e+00	1.000000e+04
843	3.762690e-01	7.077447e-01	4.200509e+00	1.000000e+04
844	3.935361e-01	7.084664e-01	3.595305e+00	1.000000e+04
845	3.884378e-01	7.071969e-01	4.010622e+00	1.000000e+04
846	3.904268e-01	7.065496e-01	3.924153e+00	1.000000e+04
847	3.796976e-01	7.077527e-01	3.817265e+00	1.000000e+04
848	3.843792e-01	7.076965e-01	3.675957e+00	1.000000e+04
849	3.787270e-01	7.057647e-01	3.624007e+00	1.000000e+04
850	4.034887e-01	7.084045e-01	3.403985e+00	1.000000e+04
851	3.732294e-01	7.045502e-01	3.430716e+00	1.000000e+04
852	3.863541e-01	7.080869e-01	3.590439e+00	1.000000e+04
853	4.162715e-01	7.079626e-01	3.700018e+00	1.000000e+04
854	3.984532e-01	7.084929e-01	4.329757e+00	1.000000e+04
855	3.857685e-01	7.071660e-01	3.944889e+00	1.000000e+04
856	3.725543e-01	7.051448e-01	4.026618e+00	1.000000e+04
857	4.055650e-01	7.090739e-01	3.426563e+00	1.000000e+04
858	3.957795e-01	7.079042e-01	3.641386e+00	1.000000e+04
859	3.987375e-01	7.075077e-01	3.366655e+00	1.000000e+04
860	3.926517e-01	7.072646e-01	3.886803e+00	1.000000e+04
861	3.632832e-01	7.069341e-01	3.615872e+00	1.000000e+04
862	3.793889e-01	7.063021e-01	3.666044e+00	1.000000e+04
863	3.680795e-01	7.067360e-01	4.624735e+00	1.000000e+04
864	3.719891e-01	7.074028e-01	3.531592e+00	1.000000e+04
865	3.604554e-01	7.042098e-01	3.773373e+00	1.000000e+04
866	3.697279e-01	7.055273e-01	3.831691e+00	1.000000e+04
867	3.908516e-01	7.081056e-01	3.830925e+00	1.000000e+04
868	4.161855e-01	7.067714e-01	3.908241e+00	1.000000e+04
869	3.750154e-01	7.056028e-01	3.331805e+00	1.000000e+04
870	3.864335e-01	7.047382e-01	3.308000e+00	1.000000e+04
871	3.594335e-01	7.037405e-01	3.304308e+00	1.000000e+04
872	3.540406e-01	7.048463e-01	3.987758e+00	1.000000e+04
873	3.857967e-01	7.028520e-01	3.580076e+00	1.000000e+04
874	3.780268e-01	7.053437e-01	3.469712e+00	1.000000e+04
875	4.043185e-01	7.068312e-01	3.603313e+00	1.000000e+04
876	3.939437e-01	7.080275e-01	3.930183e+00	1.000000e+04
877	4.100698e-01	7.046090e-01	3.464795e+00	1.000000e+04
878	3.835488e-01	7.061047e-01	3.560121e+00	1.000000e+04
879	3.894323e-01	7.050809e-01	3.928176e+00	1.000000e+04
880	4.078673e-01	7.047973e-01	3.653269e+00	1.000000e+04
881	3.887220e-01	7.067525e-01	3.626946e+00	1.000000e+04
882	3.817416e-01	7.042314e-01	4.040125e+00	1.000000e+04
883	3.854243e-01	7.061506e-01	3.847432e+00	1.000000e+04
884	3.790986e-01	7.064607e-01	3.353245e+00	1.000000e+04
885	4.096394e-01	7.081565e-01	3.544459e+00	1.000000e+04
886	4.179649e-01	7.053774e-01	3.872695e+00	1.000000e+04
887	3.775377e-01	7.056923e-01	3.321529e+00	1.000000e+04
888	3.925936e-01	7.053184e-01	3.428843e+00	1.000000e+04
889	3.900570e-01	7.054382e-01	4.226966e+00	1.000000e+04
890	3.682183e-01	7.033354e-01	3.345230e+00	1.000000e+04
891	3.633957e-01	7.029334e-01	4.057276e+00	1.000000e+04
892	3.680272e-01	7.026003e-01	3.621928e+00	1.000000e+04
893	3.896982e-01	7.047826e-01	4.279094e+00	1.000000e+04
894	3.903901e-01	7.060032e-01	3.428463e+00	1.000000e+04
895	3.761090e-01	7.036516e-01	3.917464e+00	1.000000e+04
896	3.760330e-01	7.029001e-01	3.288597e+00	1.000000e+04
897	4.067965e-01	7.073449e-01	3.778963e+00	1.000000e+04
898	3.896339e-01	7.044325e-01	3.232513e+00	1.000000e+04
899	3.818151e-01	7.045774e-01	3.476033e+00	1.000000e+04
900	3.756579e-01	7.015680e-01	3.667223e+00	1.000000e+04
901	3.886183e-01	7.035017e-01	3.698067e+00	1.000000e+04
902	3.790678e-01	7.041522e-01	4.022207e+00	1.000000e+04
903	3.515134e-01	7.036626e-01	4.272445e+00	1.000000e+04
904	3.803107e-01	7.031296e-01	4.048005e+00	1.000000e+04
905	3.876485e-01	7.072973e-01	3.827898e+00	1.000000e+04
906	3.716217e-01	7.027099e-01	3.246525e+00	1.000000e+04
907	4.011389e-01	7.046762e-01	3.392629e+00	1.000000e+04
908	3.899749e-01	7.026177e-01	3.007414e+00	1.000000e+04
909	3.989803e-01	7.033533e-01	3.852660e+00	1.000000e+04
910	3.930391e-01	7.050177e-01	3.577768e+00	1.000000e+04
911	3.709663e-01	7.043589e-01	3.746307e+00	1.000000e+04
912	3.953661e-01	7.058250e-01	4.211563e+00	1.000000e+04
913	3.851101e-01	7.022177e-01	3.849743e+00	1.000000e+04
914	3.921684e-01	7.035149e-01	3.634405e+00	1.000000e+04
915	3.781170e-01	7.029934e-01	3.546851e+00	1.000000e+04
916	4.069439e-01	7.042116e-01	4.341093e+00	1.000000e+04
917	3.734296e-01	7.027964e-01	3.851522e+00	1.000000e+04
918	3.622953e-01	7.005751e-01	3.709015e+00	1.000000e+04
919	3.794025e-01	7.043610e-01	3.516389e+00	1.000000e+04
920	3.793958e-01	7.017571e-01	3.493040e+00	1.000000e+04
921	3.924112e-01	7.042889e-01	3.542537e+00	1.000000e+04
922	3.803714e-01	7.031282e-01	3.875457e+00	1.000000e+04
923	3.830014e-01	7.021548e-01	4.176215e+00	1.000000e+04
924	3.930189e-01	7.031658e-01	3.517489e+00	1.000000e+04
925	3.887665e-01	7.034334e-01	4.065028e+00	1.000000e+04
926	3.717114e-01	7.012395e-01	3.511726e+00	1.000000e+04
927	3.969560e-01	7.034255e-01	3.515324e+00	1.000000e+04
928	4.010734e-01	7.041139e-01	3.400733e+00	1.000000e+04
929	3.728225e-01	7.005965e-01	3.208168e+00	1.000000e+04
930	3.794889e-01	7.011985e-01	3.262351e+00	1.000000e+04
931	3.701471e-01	7.017245e-01	3.426171e+00	1.000000e+04
932	3.720263e-01	7.016933e-01	3.541396e+00	1.000000e+04
933	3.733688e-01	7.035066e-01	4.164928e+00	1.000000e+04
934	3.984486e-01	7.033296e-01	3.814205e+00	1.000000e+04
935	3.909843e-01	7.020481e-01	3.345757e+00	1.000000e+04
936	3.663422e-01	7.004640e-01	4.381968e+00	1.000000e+04
937	3.922367e-01	7.041615e-01	3.942498e+00	1.000000e+04
938	3.924803e-01	7.039897e-01	3.318279e+00	1.000000e+04
939	3.754593e-01	7.028208e-01	4.461883e+00	1.000000e+04
940	3.822866e-01	7.025841e-01	3.857924e+00	1.000000e+04
941	3.744526e-01	7.046476e-01	3.610443e+00	1.000000e+04
