# Supplementary material for: Benchmarking Inverse Statistical Approaches for Protein Structure and Design with Exactly Solvable Models
Source: PLoS Comput Biol. 2016 May 13;12(5):e1004889. doi: 10.1371/journal.pcbi.1004889 (PMC4866778; doi:10.1371/journal.pcbi.1004889)
Supplement: S3 Code — See readme.txt file. (ZIP) [file pcbi.1004889.s004.zip › CodeS3/S_D/align_D_w0lp_pmin020.0001t0.0079.j]

2.694053e+00	3.808021e+00	6.180350e+00	5.342576e+00	6.023055e+00	3.448951e+00	2.795180e+00
1.294271e+00	1.656033e-01	9.030568e-02	1.035788e+00	2.455217e+00	2.838934e+00	4.330969e+00	3.984593e+00	4.290633e+00	4.615431e+00	4.067341e+00	5.959397e+00	5.783070e+00	3.762101e+00	5.329253e+00	5.564485e+00	3.791997e+00
3.891230e+00	5.641259e+00	7.087878e+00	6.784310e+00	7.123869e+00	5.356328e+00	5.700870e+00	4.739084e+00	-1.454403e+00	-1.445288e+00	-1.439404e+00	4.269748e-01	1.018703e+00
1.520597e+00	2.192196e-01	-1.337563e+00	-7.727542e-01	4.261286e-01	5.174201e-01	7.282773e-01	1.855026e+00	1.296268e+00	1.077812e+00	5.337210e-01	2.178353e-01	8.147834e-01	7.136217e-01	1.747422e+00	9.743371e-01	1.974628e+00	2.228971e+00	1.544775e+00
-5.221603e-02	2.560631e+00	4.219757e+00	3.616172e+00	4.627926e+00	4.705693e+00	4.281966e+00	5.826080e+00	5.458893e+00	2.947735e+00	5.095746e+00	6.095035e+00	4.115566e+00
4.425524e+00	3.938160e+00	3.753201e+00	4.175470e+00	4.073375e+00	4.101040e+00	2.847520e+00	1.847723e+00	3.077050e+00	1.417041e+00	1.150188e+00	8.875058e-01	6.080613e-02	1.040310e+00	-1.588339e-01	1.521471e+00	3.248101e-01	2.553702e-01	2.139161e+00
1.400003e+00	-1.230699e+00	-1.693225e+00	3.968389e+00	5.285573e+00	4.419071e+00	5.330000e+00	5.479151e+00	5.075205e+00	6.450770e+00	6.562604e+00	2.954233e+00	5.501102e+00	7.325040e+00	5.372113e+00
2.243155e+00	7.662902e-01	-8.428293e-01	-2.347062e-01	1.201550e+00	1.143982e+00	1.316016e+00	2.583971e+00	1.905764e+00	1.784684e+00	1.731939e+00	1.220702e+00	1.677904e+00	7.364136e-01	1.062175e+00	1.954937e+00	1.816947e+00	1.781418e+00	2.421988e+00
4.119001e+00	5.650068e+00	7.490567e+00	6.982520e+00	7.739540e+00	5.331095e+00	4.965766e+00	4.102934e+00	-1.349885e-01	5.957952e-01	-5.035054e-01
2.325632e+00	8.373523e-03	-1.020120e+00	-8.190236e-01	1.430758e-01	5.587852e-01	7.113623e-01	9.917074e-01	2.379851e+00	1.962553e+00	2.017799e+00	2.454347e+00	1.509032e+00	3.469919e+00	3.360291e+00	1.739704e+00	2.519758e+00	2.816429e+00	1.966236e+00
1.691722e+00	-2.211086e-01	-5.883553e-01	6.742551e-01	4.495611e+00	5.366761e+00	4.845329e+00	5.297362e+00	5.393583e+00	5.413683e+00	5.574642e+00	5.619370e+00	4.047411e+00	5.371634e+00	6.209047e+00	5.593981e+00
1.702103e+00	1.249024e+00	1.092506e+00	1.161557e+00	1.094082e+00	1.447607e+00	1.426507e+00	1.050002e+00	1.305888e+00	6.667861e-01	5.792133e-01	3.878561e-01	1.802562e-01	6.351406e-01	2.861443e-01	1.006528e+00	5.503503e-01	4.904909e-01	1.331740e+00
2.263199e-01	1.411395e-01	2.812351e+00	4.617813e+00	4.295431e+00	5.119336e+00	5.687527e+00	4.565931e+00	6.457411e+00	6.129232e+00	3.593808e+00	5.526191e+00	6.718868e+00	4.602829e+00
1.315023e+00	2.218290e-02	-6.367506e-01	-6.626216e-01	1.869157e-01	6.301323e-01	4.133751e-01	6.748101e-01	1.196958e+00	8.746811e-01	8.179600e-01	1.164348e+00	7.011851e-01	1.741809e+00	2.026300e+00	1.309954e+00	2.002445e+00	1.908475e+00	1.157384e+00
3.689228e+00	2.555515e+00	3.393558e+00	2.857959e+00	3.393001e+00	2.146355e+00	1.860034e+00	1.636984e+00	-5.050091e-01	-1.000301e+00	-8.739286e-01	-1.353652e+00	-1.625035e+00	-1.703324e+00	-3.554640e-01	-8.947672e-02	7.982942e-01	1.177554e+00	-7.164731e-01
5.093468e+00	5.291032e+00	8.350327e+00	6.868386e+00	8.467822e+00	4.919454e+00	3.700594e+00	7.956745e-01	2.128019e-01
3.646432e+00	2.999520e+00	4.493430e+00	3.657846e+00	4.243236e+00	3.051521e+00	3.066564e+00	2.452978e+00	2.587289e-01	-5.058928e-01	-1.905517e-01	-7.252831e-01	-7.945777e-01	-4.159137e-01	-4.994592e-01	1.043708e+00	5.513590e-01	-9.568467e-01	-8.260491e-01
1.912274e+00	2.440131e-01	-7.606217e-01	-1.700170e-01	3.343133e-01	8.670689e-01	1.469941e+00	1.848943e+00	2.109265e+00	1.823577e+00	1.984349e+00	1.737613e+00	1.824355e+00	2.371264e+00	2.758612e+00	2.166093e+00	2.964339e+00	3.248503e+00	2.069510e+00
2.671287e+00	1.524083e+00	-4.163567e-01	3.695508e-01	1.571813e+00	1.298096e+00	2.454613e+00	4.805946e+00	5.177475e+00	4.649895e+00	5.004930e+00	5.046972e+00	4.917426e+00	5.395215e+00	5.683231e+00	4.050140e+00	4.858729e+00	5.789712e+00	5.237466e+00
1.101284e+00	3.768559e-02	-8.575033e-01	-5.517168e-01	1.955446e-01	7.043911e-01	1.709767e+00	2.271522e+00	3.347307e+00	3.141263e+00	3.447628e+00	3.731165e+00	3.225321e+00	4.463652e+00	4.037286e+00	3.095668e+00	3.929938e+00	4.012780e+00	3.194340e+00
4.151511e+00	5.745653e+00	7.927322e+00	7.342348e+00	8.233259e+00	5.456469e+00	4.753707e+00	2.815709e+00	-2.848596e-01	-9.025105e-01
1.627065e+00	6.628246e-03	-1.140750e+00	-7.736042e-01	-3.447221e-02	2.246475e-01	2.793524e-01	1.382394e+00	1.222561e+00	4.101261e-01	4.058154e-01	1.957255e-01	7.019621e-01	9.136586e-01	1.988726e+00	9.027683e-01	1.554203e+00	1.781327e+00	1.034358e+00
5.928266e-01	-1.232152e+00	3.606367e+00	5.453650e+00	4.851506e+00	5.863414e+00	6.287386e+00	5.650668e+00	6.789239e+00	6.633657e+00	3.754871e+00	5.884298e+00	7.184374e+00	5.465146e+00
2.296499e+00	1.853664e+00	1.569495e+00	1.719430e+00	1.574920e+00	1.853022e+00	1.404600e+00	7.468023e-01	1.492132e+00	1.095221e+00	5.278801e-01	2.494541e-01	-1.027907e-01	6.015599e-01	1.919392e-01	1.102133e+00	4.865323e-01	2.390810e-01	1.607483e+00
1.314985e+00	-9.100059e-01	-1.023512e+00	3.559824e-01	4.191054e+00	5.452822e+00	4.826798e+00	5.701467e+00	5.827182e+00	5.516156e+00	6.006128e+00	5.902853e+00	4.123071e+00	5.806642e+00	6.918014e+00	5.713339e+00
1.265164e+00	-3.148949e-01	-4.072325e-01	-2.089916e-01	-4.881229e-01	-3.671413e-01	-1.078118e-01	-4.446160e-01	-1.182561e-01	-1.530107e-01	-1.696628e-01	5.522759e-02	-3.684786e-01	1.662274e+00	1.595030e+00	2.434959e-01	9.995915e-01	9.617665e-01	4.323095e-01
2.563370e+00	-1.102991e+00	-1.673786e+00	-1.216558e+00	4.103279e+00	4.970231e+00	4.010390e+00	4.538493e+00	4.749785e+00	4.638165e+00	6.235599e+00	6.295603e+00	3.293254e+00	5.566034e+00	6.628090e+00	4.959212e+00
0.000000e+00	0.000000e+00	0.000000e+00	0.000000e+00	0.000000e+00	0.000000e+00	0.000000e+00	0.000000e+00	0.000000e+00	0.000000e+00	0.000000e+00	0.000000e+00	0.000000e+00	0.000000e+00	0.000000e+00	0.000000e+00	0.000000e+00	0.000000e+00	0.000000e+00	0.000000e+00	0.000000e+00	0.000000e+00	0.000000e+00	0.000000e+00	0.000000e+00	0.000000e+00	0.000000e+00	0.000000e+00	0.000000e+00	0.000000e+00	0.000000e+00	0.000000e+00	0.000000e+00	0.000000e+00	0.000000e+00	0.000000e+00	0.000000e+00	0.000000e+00	0.000000e+00	0.000000e+00	0.000000e+00	0.000000e+00	0.000000e+00	0.000000e+00	0.000000e+00	0.000000e+00	0.000000e+00	0.000000e+00	0.000000e+00	0.000000e+00	0.000000e+00	0.000000e+00	0.000000e+00	0.000000e+00	0.000000e+00	0.000000e+00	0.000000e+00	0.000000e+00	0.000000e+00	0.000000e+00	0.000000e+00	0.000000e+00	0.000000e+00	0.000000e+00	0.000000e+00	0.000000e+00	0.000000e+00	0.000000e+00	0.000000e+00	0.000000e+00	0.000000e+00	0.000000e+00	0.000000e+00	0.000000e+00	0.000000e+00	0.000000e+00	0.000000e+00	0.000000e+00	0.000000e+00	0.000000e+00	0.000000e+00	0.000000e+00	0.000000e+00	0.000000e+00	0.000000e+00	0.000000e+00	0.000000e+00	0.000000e+00	0.000000e+00	0.000000e+00	0.000000e+00	0.000000e+00	0.000000e+00	0.000000e+00	0.000000e+00	0.000000e+00	0.000000e+00	0.000000e+00	0.000000e+00	0.000000e+00	0.000000e+00	0.000000e+00	0.000000e+00	0.000000e+00	0.000000e+00	0.000000e+00	0.000000e+00	0.000000e+00	0.000000e+00	0.000000e+00	0.000000e+00	0.000000e+00	0.000000e+00	0.000000e+00	0.000000e+00	0.000000e+00	0.000000e+00	0.000000e+00	0.000000e+00
-6.014266e-02	-4.368607e-02	-7.417973e-01	-4.740637e-01	-7.254793e-01	-2.464533e-01	3.954160e-01	1.090763e+00	1.050826e-01	1.050826e-01	-3.278246e-03	1.879727e-01	4.625339e-01	-1.361385e-01	1.371639e-01	-2.058800e-01	-6.917459e-02	-1.982652e-01	5.696048e-02	5.900546e-02	1.342380e-01	-5.268256e-03	-5.268256e-03	1.028826e-01	1.708534e-01	2.453737e-02	3.129363e-02	6.787138e-03	5.761594e-01	4.047406e-01	6.696679e-01	-5.687410e-02	-2.991677e-01	-6.181400e-01	-4.005445e-02	-4.005445e-02	-3.998742e-02	-7.078562e-02	-2.741763e-01	-6.010778e-02	-4.998173e-02	3.665152e-01	1.515207e-01	2.959086e-01	7.460323e-02	-7.837541e-02	-3.605330e-01	-2.074639e-02	-2.074639e-02	-2.071102e-02	-4.199322e-02	-8.448236e-02	1.513934e-01	1.974926e-02	6.913561e-01	4.510508e-01	6.570230e-01	-1.093041e-01	-2.496923e-01	-7.419023e-01	-4.831543e-02	-4.831543e-02	-4.823521e-02	-1.995165e-01	-3.415408e-01	2.130011e-01	-1.278036e-01	-1.666248e-01	-4.068690e-02	-4.080699e-01	-3.622039e-02	1.923133e-01	3.261492e-01	-3.981321e-03	-3.981321e-03	-3.974419e-03	-2.882547e-02	1.457405e-01	-7.728273e-02	1.242309e-02	-4.248031e-01	-1.218194e-01	-3.499194e-02	2.286938e-01	1.409754e-01	2.503747e-01	-1.643680e-03	-1.643680e-03	-1.640823e-03	-1.207516e-02	8.103871e-02
0.000000e+00	0.000000e+00	0.000000e+00	0.000000e+00	0.000000e+00	0.000000e+00	0.000000e+00	0.000000e+00	0.000000e+00	0.000000e+00	0.000000e+00	0.000000e+00	0.000000e+00	0.000000e+00	0.000000e+00	0.000000e+00	0.000000e+00	0.000000e+00	0.000000e+00	0.000000e+00	0.000000e+00	0.000000e+00	0.000000e+00	0.000000e+00	0.000000e+00	0.000000e+00	0.000000e+00	0.000000e+00	0.000000e+00	0.000000e+00	0.000000e+00	0.000000e+00	0.000000e+00	0.000000e+00	0.000000e+00	0.000000e+00	0.000000e+00	0.000000e+00	0.000000e+00	0.000000e+00	0.000000e+00	0.000000e+00	0.000000e+00	0.000000e+00	0.000000e+00	0.000000e+00	0.000000e+00	0.000000e+00	0.000000e+00	0.000000e+00	0.000000e+00	0.000000e+00	0.000000e+00	0.000000e+00	0.000000e+00	0.000000e+00	0.000000e+00	0.000000e+00	0.000000e+00	0.000000e+00	0.000000e+00	0.000000e+00	0.000000e+00	0.000000e+00	0.000000e+00	0.000000e+00	0.000000e+00	0.000000e+00	0.000000e+00	0.000000e+00	0.000000e+00	0.000000e+00	0.000000e+00	0.000000e+00	0.000000e+00	0.000000e+00	0.000000e+00	0.000000e+00	0.000000e+00	0.000000e+00	0.000000e+00	0.000000e+00	0.000000e+00	0.000000e+00	0.000000e+00	0.000000e+00	0.000000e+00	0.000000e+00	0.000000e+00	0.000000e+00	0.000000e+00	0.000000e+00	0.000000e+00	0.000000e+00	0.000000e+00	0.000000e+00	0.000000e+00	0.000000e+00	0.000000e+00	0.000000e+00	0.000000e+00	0.000000e+00	0.000000e+00	0.000000e+00	0.000000e+00	0.000000e+00	0.000000e+00	0.000000e+00	0.000000e+00	0.000000e+00	0.000000e+00	0.000000e+00	0.000000e+00	0.000000e+00	0.000000e+00	0.000000e+00	0.000000e+00	0.000000e+00	0.000000e+00	0.000000e+00	0.000000e+00	0.000000e+00	0.000000e+00	0.000000e+00	0.000000e+00	0.000000e+00	0.000000e+00	0.000000e+00	0.000000e+00	0.000000e+00	0.000000e+00	0.000000e+00	0.000000e+00
0.000000e+00	0.000000e+00	0.000000e+00	0.000000e+00	0.000000e+00	0.000000e+00	0.000000e+00	0.000000e+00	0.000000e+00	0.000000e+00	0.000000e+00	0.000000e+00	0.000000e+00	0.000000e+00	0.000000e+00	0.000000e+00	0.000000e+00	0.000000e+00	0.000000e+00	0.000000e+00	0.000000e+00	0.000000e+00	0.000000e+00	0.000000e+00	0.000000e+00	0.000000e+00	0.000000e+00	0.000000e+00	0.000000e+00	0.000000e+00	0.000000e+00	0.000000e+00	0.000000e+00	0.000000e+00	0.000000e+00	0.000000e+00	0.000000e+00	0.000000e+00	0.000000e+00	0.000000e+00	0.000000e+00	0.000000e+00	0.000000e+00	0.000000e+00	0.000000e+00	0.000000e+00	0.000000e+00	0.000000e+00	0.000000e+00	0.000000e+00	0.000000e+00	0.000000e+00	0.000000e+00	0.000000e+00	0.000000e+00	0.000000e+00	0.000000e+00	0.000000e+00	0.000000e+00	0.000000e+00	0.000000e+00	0.000000e+00	0.000000e+00	0.000000e+00	0.000000e+00	0.000000e+00	0.000000e+00	0.000000e+00	0.000000e+00	0.000000e+00	0.000000e+00	0.000000e+00	0.000000e+00	0.000000e+00	0.000000e+00	0.000000e+00	0.000000e+00	0.000000e+00	0.000000e+00	0.000000e+00	0.000000e+00	0.000000e+00	0.000000e+00	0.000000e+00	0.000000e+00	0.000000e+00	0.000000e+00	0.000000e+00	0.000000e+00	0.000000e+00	0.000000e+00
1.925438e+00	-1.451492e-01	-3.349465e-01	-2.369509e-01	-4.841161e-01	-8.686566e-02	-1.535815e-01	-4.383950e-01	-2.445489e-01	1.534381e-02	1.590260e-01	1.844894e-01	1.410867e-01	-1.740640e-01	-2.206631e-01	2.443933e-01	-9.119232e-02	-2.786165e-01	-5.076118e-02	-2.901058e-01	-1.118980e-01	6.066590e-01	-3.011196e-02	-2.543442e-02	-3.142861e-01	6.009231e-01	2.107840e-01	-2.755890e-01	-1.690850e-01	-9.868445e-02	-3.674998e-02	1.171732e-02	2.259825e-01	9.792258e-02	2.330458e-01	-1.061447e-01	-2.710815e-01	6.576235e-02	-5.769629e-01	4.067677e-01	1.062932e-01	-1.382475e-01	3.310727e-02	-5.837935e-02	2.885789e-02	1.994702e-01	-5.060846e-02	-2.780496e-01	7.008856e-03	1.808934e-01	-8.380250e-03	2.309871e-01	-1.730785e-03	2.685365e-01	-6.495115e-02	5.137449e-02	1.920945e-02	-3.549476e-01	4.352930e-02	9.527873e-03	1.439142e-01	3.480329e-01	3.690151e-01	8.461546e-02	4.848598e-02	2.707890e-01	-2.169738e-01	8.199043e-02	-1.783874e-01	-1.776400e-01	-1.586710e-01	-3.351615e-03	-3.837081e-01	-1.850804e-01	1.831379e-01	-4.410018e-01	-5.717938e-01	5.772297e-02	1.581788e-01	4.130940e-01	1.902497e-01	4.272736e-01	1.413438e-02	2.776429e-01	1.933845e-01	-4.996358e-02	9.352759e-02	-5.087090e-02	9.862849e-02	1.193660e-01	1.301718e-02	-3.610379e-01	-1.056720e-02	3.014631e-02	-1.992580e-01	1.106446e-01	-4.628195e-01	6.227377e-02	4.031345e-01	4.813698e-01	4.777318e-01	-6.969941e-02	-1.604347e-01	3.344145e-01	1.850832e-01	-1.014945e-01	9.493500e-02	-1.826735e-01	-2.926397e-01	1.697300e-02	-5.547488e-01	-5.412942e-02	-2.400785e-02	-1.910766e-01	-2.135772e-02	2.864728e-01	-3.502147e-01	-2.531431e-01	-3.533037e-01	-6.122857e-01	-3.659997e-01	-5.604071e-02	-2.957770e-01	3.501004e-01	-3.071825e-01	-2.661899e-01	1.364973e-01	9.389922e-02	1.188236e-01	5.100769e-01	3.298335e-01	1.201548e-01	8.859714e-01
0.000000e+00	0.000000e+00	0.000000e+00	0.000000e+00	0.000000e+00	0.000000e+00	0.000000e+00	0.000000e+00	0.000000e+00	0.000000e+00	0.000000e+00	0.000000e+00	0.000000e+00	0.000000e+00	0.000000e+00	0.000000e+00	0.000000e+00	0.000000e+00	0.000000e+00	0.000000e+00	0.000000e+00	0.000000e+00	0.000000e+00	0.000000e+00	0.000000e+00	0.000000e+00	0.000000e+00	0.000000e+00	0.000000e+00	0.000000e+00	0.000000e+00	0.000000e+00	0.000000e+00	0.000000e+00	0.000000e+00	0.000000e+00	0.000000e+00	0.000000e+00	0.000000e+00	0.000000e+00	0.000000e+00	0.000000e+00	0.000000e+00	0.000000e+00	0.000000e+00	0.000000e+00	0.000000e+00	0.000000e+00	0.000000e+00	0.000000e+00	0.000000e+00	0.000000e+00	0.000000e+00	0.000000e+00	0.000000e+00	0.000000e+00	0.000000e+00	0.000000e+00	0.000000e+00	0.000000e+00	0.000000e+00	0.000000e+00	0.000000e+00	0.000000e+00	0.000000e+00	0.000000e+00	0.000000e+00	0.000000e+00	0.000000e+00	0.000000e+00	0.000000e+00	0.000000e+00	0.000000e+00	0.000000e+00	0.000000e+00	0.000000e+00	0.000000e+00	0.000000e+00	0.000000e+00	0.000000e+00	0.000000e+00	0.000000e+00	0.000000e+00	0.000000e+00	0.000000e+00	0.000000e+00	0.000000e+00	0.000000e+00	0.000000e+00	0.000000e+00	0.000000e+00	0.000000e+00	0.000000e+00	0.000000e+00	0.000000e+00	0.000000e+00	0.000000e+00	0.000000e+00	0.000000e+00	0.000000e+00	0.000000e+00	0.000000e+00	0.000000e+00	0.000000e+00	0.000000e+00
1.823479e+00	3.802461e-02	-1.257946e-01	-8.157193e-03	3.058459e-02	1.109940e-01	-2.854993e-01	-1.530901e-01	2.795187e-01	8.927225e-02	1.904214e-01	-3.803181e-02	-1.769954e-01	-8.689636e-02	-7.059126e-01	2.928503e-01	-6.744391e-01	-5.227548e-01	1.141208e-01	-3.522302e-01	-1.841489e-01	4.894660e-01	2.774945e-01	-2.960691e-01	6.318363e-01	4.626774e-01	-2.679996e-02	2.856757e-02	-5.450193e-02	-4.097120e-01	1.565056e-02	1.704331e-01	-3.299746e-01	7.945980e-02	4.867399e-01	-2.491737e-01	-2.998427e-01	-5.605020e-02	-4.912976e-01	3.305871e-01	2.009940e-02	-1.991280e-01	-1.137713e-01	4.794833e-02	2.288300e-01	-1.403722e-01	-8.611677e-02	7.244334e-02	4.575015e-01	2.564019e-01	3.229778e-01	2.474087e-01	8.594554e-02	5.536259e-01	8.260740e-02	1.386374e-01	-8.430200e-02	-3.059754e-01	-5.523086e-02	-8.786123e-02	-3.762727e-02	1.604982e-01	-7.579583e-02	-2.628483e-02	2.276255e-01	-2.043042e-01	3.138063e-01	-1.389318e-01	-4.504622e-01	-1.618507e-02	2.576024e-01	1.018079e-01	-4.151745e-01	-8.432217e-02	7.196088e-02	-5.160602e-01	-3.696415e-01	-1.316270e-01	-1.273157e-01	1.180397e-01	1.386372e-01	-1.855826e-01	1.941118e-01	3.356015e-02	-6.031502e-02	1.958324e-01	6.102871e-02	2.185308e-01	1.657630e-01	-4.145301e-02	1.773786e-01	-3.043796e-01	2.031727e-01	9.527704e-02	-3.125119e-01	3.804191e-02	-2.959731e-02	-7.063969e-04	9.132333e-02	4.231077e-01	-8.315670e-02	-2.939940e-01	4.328647e-01	2.916543e-01	2.269300e-01	1.020084e-01	-2.150081e-01	-1.642253e-01	-2.276186e-01	-3.512762e-01	-5.154753e-01	-1.690117e-01	-7.032407e-02	-3.643655e-02	-1.864753e-01	1.022513e-01	-1.477140e-01	-2.020104e-01	-3.621130e-01	-4.582372e-01	-1.656317e-01	-2.987754e-01	-7.543802e-02	-7.147532e-01	-2.497080e-01	2.077530e-01	-2.908779e-01	2.077954e-01	6.900550e-01	2.925521e-02	6.605295e-01	2.768191e-01	1.068393e+00
0.000000e+00	0.000000e+00	0.000000e+00	0.000000e+00	0.000000e+00	0.000000e+00	0.000000e+00	0.000000e+00	0.000000e+00	0.000000e+00	0.000000e+00	0.000000e+00	0.000000e+00	0.000000e+00	0.000000e+00	0.000000e+00	0.000000e+00	0.000000e+00	0.000000e+00	0.000000e+00	0.000000e+00	0.000000e+00	0.000000e+00	0.000000e+00	0.000000e+00	0.000000e+00	0.000000e+00	0.000000e+00	0.000000e+00	0.000000e+00	0.000000e+00	0.000000e+00	0.000000e+00	0.000000e+00	0.000000e+00	0.000000e+00	0.000000e+00	0.000000e+00	0.000000e+00	0.000000e+00	0.000000e+00	0.000000e+00	0.000000e+00	0.000000e+00	0.000000e+00	0.000000e+00	0.000000e+00	0.000000e+00	0.000000e+00	0.000000e+00	0.000000e+00	0.000000e+00	0.000000e+00	0.000000e+00	0.000000e+00	0.000000e+00	0.000000e+00	0.000000e+00	0.000000e+00	0.000000e+00	0.000000e+00	0.000000e+00	0.000000e+00	0.000000e+00	0.000000e+00	0.000000e+00	0.000000e+00	0.000000e+00	0.000000e+00	0.000000e+00	0.000000e+00	0.000000e+00	0.000000e+00	0.000000e+00	0.000000e+00	0.000000e+00	0.000000e+00
0.000000e+00	0.000000e+00	0.000000e+00	0.000000e+00	0.000000e+00	0.000000e+00	0.000000e+00	0.000000e+00	0.000000e+00	0.000000e+00	0.000000e+00	0.000000e+00	0.000000e+00	0.000000e+00	0.000000e+00	0.000000e+00	0.000000e+00	0.000000e+00	0.000000e+00	0.000000e+00	0.000000e+00	0.000000e+00	0.000000e+00	0.000000e+00	0.000000e+00	0.000000e+00	0.000000e+00	0.000000e+00	0.000000e+00	0.000000e+00	0.000000e+00	0.000000e+00	0.000000e+00	0.000000e+00	0.000000e+00	0.000000e+00	0.000000e+00	0.000000e+00	0.000000e+00	0.000000e+00	0.000000e+00	0.000000e+00	0.000000e+00	0.000000e+00	0.000000e+00	0.000000e+00	0.000000e+00	0.000000e+00	0.000000e+00	0.000000e+00	0.000000e+00	0.000000e+00	0.000000e+00	0.000000e+00	0.000000e+00	0.000000e+00	0.000000e+00	0.000000e+00	0.000000e+00	0.000000e+00	0.000000e+00	0.000000e+00	0.000000e+00	0.000000e+00	0.000000e+00	0.000000e+00	0.000000e+00	0.000000e+00	0.000000e+00	0.000000e+00	0.000000e+00	0.000000e+00	0.000000e+00	0.000000e+00	0.000000e+00	0.000000e+00	0.000000e+00	0.000000e+00	0.000000e+00	0.000000e+00	0.000000e+00	0.000000e+00	0.000000e+00	0.000000e+00	0.000000e+00	0.000000e+00	0.000000e+00	0.000000e+00	0.000000e+00	0.000000e+00	0.000000e+00	0.000000e+00	0.000000e+00	0.000000e+00	0.000000e+00	0.000000e+00	0.000000e+00	0.000000e+00	0.000000e+00	0.000000e+00	0.000000e+00	0.000000e+00	0.000000e+00	0.000000e+00	0.000000e+00	0.000000e+00	0.000000e+00	0.000000e+00	0.000000e+00	0.000000e+00	0.000000e+00	0.000000e+00	0.000000e+00	0.000000e+00	0.000000e+00	0.000000e+00	0.000000e+00	0.000000e+00	0.000000e+00	0.000000e+00	0.000000e+00	0.000000e+00	0.000000e+00	0.000000e+00	0.000000e+00	0.000000e+00	0.000000e+00	0.000000e+00	0.000000e+00	0.000000e+00	0.000000e+00	0.000000e+00	0.000000e+00
0.000000e+00	0.000000e+00	0.000000e+00	0.000000e+00	0.000000e+00	0.000000e+00	0.000000e+00	0.000000e+00	0.000000e+00	0.000000e+00	0.000000e+00	0.000000e+00	0.000000e+00	0.000000e+00	0.000000e+00	0.000000e+00	0.000000e+00	0.000000e+00	0.000000e+00	0.000000e+00	0.000000e+00	0.000000e+00	0.000000e+00	0.000000e+00	0.000000e+00	0.000000e+00	0.000000e+00	0.000000e+00	0.000000e+00	0.000000e+00	0.000000e+00	0.000000e+00	0.000000e+00	0.000000e+00	0.000000e+00	0.000000e+00	0.000000e+00	0.000000e+00	0.000000e+00	0.000000e+00	0.000000e+00	0.000000e+00	0.000000e+00	0.000000e+00	0.000000e+00	0.000000e+00	0.000000e+00	0.000000e+00	0.000000e+00	0.000000e+00	0.000000e+00	0.000000e+00	0.000000e+00	0.000000e+00	0.000000e+00	0.000000e+00	0.000000e+00	0.000000e+00	0.000000e+00	0.000000e+00	0.000000e+00	0.000000e+00	0.000000e+00	0.000000e+00	0.000000e+00	0.000000e+00	0.000000e+00	0.000000e+00	0.000000e+00	0.000000e+00	0.000000e+00	0.000000e+00	0.000000e+00	0.000000e+00	0.000000e+00	0.000000e+00	0.000000e+00	0.000000e+00	0.000000e+00	0.000000e+00	0.000000e+00	0.000000e+00	0.000000e+00	0.000000e+00	0.000000e+00	0.000000e+00	0.000000e+00	0.000000e+00	0.000000e+00	0.000000e+00	0.000000e+00	0.000000e+00	0.000000e+00	0.000000e+00	0.000000e+00	0.000000e+00	0.000000e+00	0.000000e+00	0.000000e+00	0.000000e+00	0.000000e+00	0.000000e+00	0.000000e+00	0.000000e+00	0.000000e+00	0.000000e+00	0.000000e+00	0.000000e+00	0.000000e+00	0.000000e+00	0.000000e+00	0.000000e+00
2.266871e+00	-4.852313e-01	-3.900744e-01	-2.831057e-01	-4.315587e-01	-1.769251e-01	3.288114e-01	-5.532715e-01	-2.412448e-01	1.961569e-01	-9.198564e-02	2.555636e-01	-1.583464e-01	1.640917e-01	-2.009235e-01	5.292416e-02	-2.647072e-01	-4.162041e-01	-2.943358e-01	-5.170197e-01	-4.072600e-01	4.535159e-01	-2.716802e-01	-2.236975e-01	-4.885036e-01	6.667514e-01	5.275451e-01	-2.624227e-01	-2.107164e-02	1.652977e-01	-2.895694e-01	1.552058e-01	2.784155e-01	3.482178e-01	4.287671e-01	-2.149358e-01	8.756157e-03	1.184273e-01	-4.927674e-01	6.581143e-01	1.552070e-01	-9.327419e-02	2.104828e-02	-1.444419e-01	-1.659306e-03	1.265698e-01	-1.936200e-01	-3.073220e-01	-1.356145e-02	3.201705e-01	-4.362931e-02	2.325886e-01	-3.409051e-01	3.357291e-01	-6.303859e-02	-1.242891e-01	-1.484390e-01	-2.401730e-01	5.598616e-02	-3.590948e-02	8.131763e-02	4.622814e-01	3.046628e-01	-1.712972e-01	-1.235004e-02	2.256307e-01	-2.937065e-01	3.108020e-01	-1.274365e-01	-6.068703e-01	4.305933e-04	5.015745e-05	-6.041913e-01	3.122037e-02	-8.471433e-02	-5.841677e-01	-3.487315e-01	1.815711e-01	2.355782e-01	5.825809e-01	3.678551e-01	5.411789e-01	-4.725624e-02	2.146784e-01	2.463713e-01	-1.051495e-01	2.592394e-01	1.132301e-01	2.831765e-02	1.050540e-01	-7.025899e-02	-3.324485e-01	1.623438e-01	-1.599900e-01	-2.019930e-01	-1.450996e-01	-3.623647e-01	-1.322700e-01	2.568690e-01	4.910327e-01	4.505786e-01	-3.834263e-01	-7.271323e-02	4.666608e-01	2.058469e-01	-1.078168e-01	1.856279e-01	9.243296e-02	-3.509030e-01	1.061443e-02	-2.623025e-01	9.552868e-03	2.325757e-01	1.581310e-02	-2.075202e-01	4.263970e-01	-2.222435e-01	-8.803464e-02	-5.143024e-01	-4.025041e-01	-3.491791e-01	-1.373751e-01	-3.224095e-01	1.958222e-01	-4.579431e-01	-4.026894e-01	4.701558e-01	-4.719165e-01	3.154104e-01	4.855690e-01	4.018869e-01	2.835726e-01	8.971762e-01
0.000000e+00	0.000000e+00	0.000000e+00	0.000000e+00	0.000000e+00	0.000000e+00	0.000000e+00	0.000000e+00	0.000000e+00	0.000000e+00	0.000000e+00	0.000000e+00	0.000000e+00	0.000000e+00	0.000000e+00	0.000000e+00	0.000000e+00	0.000000e+00	0.000000e+00	0.000000e+00	0.000000e+00	0.000000e+00	0.000000e+00	0.000000e+00	0.000000e+00	0.000000e+00	0.000000e+00	0.000000e+00	0.000000e+00	0.000000e+00	0.000000e+00	0.000000e+00	0.000000e+00	0.000000e+00	0.000000e+00	0.000000e+00	0.000000e+00	0.000000e+00	0.000000e+00	0.000000e+00	0.000000e+00	0.000000e+00	0.000000e+00	0.000000e+00	0.000000e+00	0.000000e+00	0.000000e+00	0.000000e+00	0.000000e+00	0.000000e+00	0.000000e+00	0.000000e+00	0.000000e+00	0.000000e+00	0.000000e+00	0.000000e+00	0.000000e+00	0.000000e+00	0.000000e+00	0.000000e+00	0.000000e+00	0.000000e+00	0.000000e+00	0.000000e+00	0.000000e+00	0.000000e+00	0.000000e+00	0.000000e+00	0.000000e+00	0.000000e+00	0.000000e+00	0.000000e+00	0.000000e+00	0.000000e+00	0.000000e+00	0.000000e+00	0.000000e+00	0.000000e+00	0.000000e+00	0.000000e+00	0.000000e+00	0.000000e+00	0.000000e+00	0.000000e+00	0.000000e+00	0.000000e+00	0.000000e+00	0.000000e+00	0.000000e+00	0.000000e+00	0.000000e+00	0.000000e+00	0.000000e+00	0.000000e+00	0.000000e+00	0.000000e+00	0.000000e+00	0.000000e+00
0.000000e+00	0.000000e+00	0.000000e+00	0.000000e+00	0.000000e+00	0.000000e+00	0.000000e+00	0.000000e+00	0.000000e+00	0.000000e+00	0.000000e+00	0.000000e+00	0.000000e+00	0.000000e+00	0.000000e+00	0.000000e+00	0.000000e+00	0.000000e+00	0.000000e+00	0.000000e+00	0.000000e+00	0.000000e+00	0.000000e+00	0.000000e+00	0.000000e+00	0.000000e+00	0.000000e+00	0.000000e+00	0.000000e+00	0.000000e+00	0.000000e+00	0.000000e+00	0.000000e+00	0.000000e+00	0.000000e+00	0.000000e+00	0.000000e+00	0.000000e+00	0.000000e+00	0.000000e+00	0.000000e+00	0.000000e+00	0.000000e+00	0.000000e+00	0.000000e+00	0.000000e+00	0.000000e+00	0.000000e+00	0.000000e+00	0.000000e+00	0.000000e+00	0.000000e+00	0.000000e+00	0.000000e+00	0.000000e+00	0.000000e+00	0.000000e+00	0.000000e+00	0.000000e+00	0.000000e+00	0.000000e+00	0.000000e+00	0.000000e+00	0.000000e+00	0.000000e+00	0.000000e+00	0.000000e+00	0.000000e+00	0.000000e+00	0.000000e+00	0.000000e+00	0.000000e+00	0.000000e+00	0.000000e+00	0.000000e+00	0.000000e+00	0.000000e+00	0.000000e+00	0.000000e+00	0.000000e+00	0.000000e+00	0.000000e+00	0.000000e+00	0.000000e+00	0.000000e+00	0.000000e+00	0.000000e+00	0.000000e+00	0.000000e+00	0.000000e+00	0.000000e+00	0.000000e+00	0.000000e+00	0.000000e+00	0.000000e+00	0.000000e+00	0.000000e+00	0.000000e+00	0.000000e+00	0.000000e+00	0.000000e+00	0.000000e+00	0.000000e+00	0.000000e+00	0.000000e+00	0.000000e+00	0.000000e+00	0.000000e+00	0.000000e+00	0.000000e+00	0.000000e+00	0.000000e+00	0.000000e+00	0.000000e+00	0.000000e+00	0.000000e+00	0.000000e+00	0.000000e+00	0.000000e+00	0.000000e+00	0.000000e+00	0.000000e+00	0.000000e+00	0.000000e+00	0.000000e+00	0.000000e+00	0.000000e+00	0.000000e+00	0.000000e+00	0.000000e+00	0.000000e+00	0.000000e+00	0.000000e+00
0.000000e+00	0.000000e+00	0.000000e+00	0.000000e+00	0.000000e+00	0.000000e+00	0.000000e+00	0.000000e+00	0.000000e+00	0.000000e+00	0.000000e+00	0.000000e+00	0.000000e+00	0.000000e+00	0.000000e+00	0.000000e+00	0.000000e+00	0.000000e+00	0.000000e+00	0.000000e+00	0.000000e+00	0.000000e+00	0.000000e+00	0.000000e+00	0.000000e+00	0.000000e+00	0.000000e+00	0.000000e+00	0.000000e+00	0.000000e+00	0.000000e+00	0.000000e+00	0.000000e+00	0.000000e+00	0.000000e+00	0.000000e+00	0.000000e+00	0.000000e+00	0.000000e+00	0.000000e+00	0.000000e+00	0.000000e+00	0.000000e+00	0.000000e+00	0.000000e+00	0.000000e+00	0.000000e+00	0.000000e+00	0.000000e+00	0.000000e+00	0.000000e+00	0.000000e+00	0.000000e+00	0.000000e+00	0.000000e+00	0.000000e+00	0.000000e+00	0.000000e+00	0.000000e+00	0.000000e+00	0.000000e+00	0.000000e+00	0.000000e+00	0.000000e+00	0.000000e+00	0.000000e+00	0.000000e+00	0.000000e+00	0.000000e+00	0.000000e+00	0.000000e+00	0.000000e+00	0.000000e+00	0.000000e+00	0.000000e+00	0.000000e+00	0.000000e+00	0.000000e+00	0.000000e+00	0.000000e+00	0.000000e+00	0.000000e+00	0.000000e+00	0.000000e+00	0.000000e+00	0.000000e+00	0.000000e+00	0.000000e+00	0.000000e+00	0.000000e+00	0.000000e+00	0.000000e+00	0.000000e+00	0.000000e+00	0.000000e+00	0.000000e+00	0.000000e+00	0.000000e+00	0.000000e+00	0.000000e+00	0.000000e+00	0.000000e+00	0.000000e+00	0.000000e+00	0.000000e+00	0.000000e+00	0.000000e+00	0.000000e+00	0.000000e+00	0.000000e+00	0.000000e+00	0.000000e+00	0.000000e+00	0.000000e+00	0.000000e+00	0.000000e+00	0.000000e+00	0.000000e+00	0.000000e+00	0.000000e+00	0.000000e+00	0.000000e+00	0.000000e+00	0.000000e+00	0.000000e+00	0.000000e+00	0.000000e+00	0.000000e+00	0.000000e+00	0.000000e+00	0.000000e+00	0.000000e+00	0.000000e+00
1.625509e+00	-3.490721e-01	-4.589243e-01	-3.249774e-01	-5.622505e-01	-2.575170e-01	3.129612e-01	-2.896146e-02	9.328768e-02	-1.433112e-01	-1.936695e-01	4.767005e-01	1.402633e-02	1.273825e-01	-2.591269e-01	7.817920e-02	-3.219670e-02	-1.546069e-02	-3.798305e-01	3.677008e-01	4.190246e-02	-5.184869e-02	8.857110e-02	4.339349e-03	-1.442198e-01	1.656065e-01	7.048923e-02	-3.100521e-01	5.493394e-02	-6.867973e-02	2.560055e-02	2.949461e-01	2.380616e-01	5.429259e-02	-7.061164e-02	-8.360345e-02	-5.073293e-01	1.211173e-01	3.447031e-02	2.659861e-01	1.911918e-01	3.632406e-01	-2.451495e-02	-9.458497e-02	-4.523832e-02	-2.403987e-01	-3.233749e-01	-1.527353e-01	7.657541e-02	3.593909e-01	4.024704e-01	-3.766997e-02	-2.519196e-02	-1.205355e-02	5.012034e-02	2.995024e-01	1.695467e-01	1.243335e-01	-8.417829e-02	-4.279097e-01	-1.878153e-01	9.561658e-02	-5.601495e-03
0.000000e+00	0.000000e+00	0.000000e+00	0.000000e+00	0.000000e+00	0.000000e+00	0.000000e+00	0.000000e+00	0.000000e+00	0.000000e+00	0.000000e+00	0.000000e+00	0.000000e+00	0.000000e+00	0.000000e+00	0.000000e+00	0.000000e+00	0.000000e+00	0.000000e+00	0.000000e+00	0.000000e+00	0.000000e+00	0.000000e+00	0.000000e+00	0.000000e+00	0.000000e+00	0.000000e+00	0.000000e+00	0.000000e+00	0.000000e+00	0.000000e+00	0.000000e+00	0.000000e+00	0.000000e+00	0.000000e+00	0.000000e+00	0.000000e+00	0.000000e+00	0.000000e+00	0.000000e+00	0.000000e+00	0.000000e+00	0.000000e+00	0.000000e+00	0.000000e+00	0.000000e+00	0.000000e+00	0.000000e+00	0.000000e+00	0.000000e+00	0.000000e+00	0.000000e+00	0.000000e+00	0.000000e+00	0.000000e+00	0.000000e+00	0.000000e+00	0.000000e+00	0.000000e+00	0.000000e+00	0.000000e+00	0.000000e+00	0.000000e+00	0.000000e+00	0.000000e+00	0.000000e+00	0.000000e+00	0.000000e+00	0.000000e+00	0.000000e+00	0.000000e+00	0.000000e+00	0.000000e+00	0.000000e+00	0.000000e+00	0.000000e+00	0.000000e+00	0.000000e+00	0.000000e+00	0.000000e+00	0.000000e+00	0.000000e+00	0.000000e+00	0.000000e+00	0.000000e+00	0.000000e+00	0.000000e+00	0.000000e+00	0.000000e+00	0.000000e+00	0.000000e+00	0.000000e+00	0.000000e+00	0.000000e+00	0.000000e+00	0.000000e+00	0.000000e+00	0.000000e+00	0.000000e+00	0.000000e+00	0.000000e+00	0.000000e+00	0.000000e+00	0.000000e+00	0.000000e+00	0.000000e+00	0.000000e+00	0.000000e+00	0.000000e+00	0.000000e+00	0.000000e+00	0.000000e+00	0.000000e+00	0.000000e+00	0.000000e+00	0.000000e+00	0.000000e+00	0.000000e+00	0.000000e+00	0.000000e+00	0.000000e+00	0.000000e+00	0.000000e+00	0.000000e+00	0.000000e+00	0.000000e+00	0.000000e+00	0.000000e+00	0.000000e+00	0.000000e+00	0.000000e+00	0.000000e+00	0.000000e+00
0.000000e+00	0.000000e+00	0.000000e+00	0.000000e+00	0.000000e+00	0.000000e+00	0.000000e+00	0.000000e+00	0.000000e+00	0.000000e+00	0.000000e+00	0.000000e+00	0.000000e+00	0.000000e+00	0.000000e+00	0.000000e+00	0.000000e+00	0.000000e+00	0.000000e+00	0.000000e+00	0.000000e+00	0.000000e+00	0.000000e+00	0.000000e+00	0.000000e+00	0.000000e+00	0.000000e+00	0.000000e+00	0.000000e+00	0.000000e+00	0.000000e+00	0.000000e+00	0.000000e+00	0.000000e+00	0.000000e+00	0.000000e+00	0.000000e+00	0.000000e+00	0.000000e+00	0.000000e+00	0.000000e+00	0.000000e+00	0.000000e+00	0.000000e+00	0.000000e+00	0.000000e+00	0.000000e+00	0.000000e+00	0.000000e+00	0.000000e+00	0.000000e+00	0.000000e+00	0.000000e+00	0.000000e+00	0.000000e+00	0.000000e+00	0.000000e+00	0.000000e+00	0.000000e+00	0.000000e+00	0.000000e+00	0.000000e+00	0.000000e+00	0.000000e+00	0.000000e+00	0.000000e+00	0.000000e+00	0.000000e+00	0.000000e+00	0.000000e+00	0.000000e+00	0.000000e+00	0.000000e+00	0.000000e+00	0.000000e+00	0.000000e+00	0.000000e+00	0.000000e+00	0.000000e+00	0.000000e+00	0.000000e+00	0.000000e+00	0.000000e+00	0.000000e+00	0.000000e+00	0.000000e+00	0.000000e+00	0.000000e+00	0.000000e+00	0.000000e+00	0.000000e+00	0.000000e+00	0.000000e+00	0.000000e+00	0.000000e+00	0.000000e+00	0.000000e+00	0.000000e+00	0.000000e+00	0.000000e+00	0.000000e+00	0.000000e+00	0.000000e+00	0.000000e+00	0.000000e+00	0.000000e+00	0.000000e+00	0.000000e+00	0.000000e+00	0.000000e+00	0.000000e+00	0.000000e+00	0.000000e+00	0.000000e+00	0.000000e+00	0.000000e+00	0.000000e+00	0.000000e+00	0.000000e+00	0.000000e+00	0.000000e+00	0.000000e+00	0.000000e+00	0.000000e+00	0.000000e+00	0.000000e+00	0.000000e+00	0.000000e+00	0.000000e+00	0.000000e+00	0.000000e+00	0.000000e+00	0.000000e+00
0.000000e+00	0.000000e+00	0.000000e+00	0.000000e+00	0.000000e+00	0.000000e+00	0.000000e+00	0.000000e+00	0.000000e+00	0.000000e+00	0.000000e+00	0.000000e+00	0.000000e+00	0.000000e+00	0.000000e+00	0.000000e+00	0.000000e+00	0.000000e+00	0.000000e+00	0.000000e+00	0.000000e+00	0.000000e+00	0.000000e+00	0.000000e+00	0.000000e+00	0.000000e+00	0.000000e+00	0.000000e+00	0.000000e+00	0.000000e+00	0.000000e+00	0.000000e+00	0.000000e+00	0.000000e+00	0.000000e+00	0.000000e+00	0.000000e+00	0.000000e+00	0.000000e+00	0.000000e+00	0.000000e+00	0.000000e+00	0.000000e+00	0.000000e+00	0.000000e+00	0.000000e+00	0.000000e+00	0.000000e+00	0.000000e+00	0.000000e+00	0.000000e+00	0.000000e+00	0.000000e+00	0.000000e+00	0.000000e+00	0.000000e+00	0.000000e+00	0.000000e+00	0.000000e+00	0.000000e+00	0.000000e+00	0.000000e+00	0.000000e+00	0.000000e+00	0.000000e+00	0.000000e+00	0.000000e+00	0.000000e+00	0.000000e+00	0.000000e+00	0.000000e+00	0.000000e+00	0.000000e+00	0.000000e+00	0.000000e+00	0.000000e+00	0.000000e+00	0.000000e+00	0.000000e+00	0.000000e+00	0.000000e+00	0.000000e+00	0.000000e+00	0.000000e+00	0.000000e+00	0.000000e+00	0.000000e+00	0.000000e+00	0.000000e+00	0.000000e+00	0.000000e+00	0.000000e+00	0.000000e+00	0.000000e+00	0.000000e+00	0.000000e+00	0.000000e+00	0.000000e+00	0.000000e+00	0.000000e+00	0.000000e+00	0.000000e+00	0.000000e+00	0.000000e+00	0.000000e+00	0.000000e+00	0.000000e+00	0.000000e+00	0.000000e+00	0.000000e+00	0.000000e+00	0.000000e+00	0.000000e+00	0.000000e+00	0.000000e+00	0.000000e+00	0.000000e+00	0.000000e+00	0.000000e+00	0.000000e+00	0.000000e+00	0.000000e+00	0.000000e+00	0.000000e+00	0.000000e+00	0.000000e+00	0.000000e+00	0.000000e+00	0.000000e+00	0.000000e+00	0.000000e+00	0.000000e+00	0.000000e+00
0.000000e+00	0.000000e+00	0.000000e+00	0.000000e+00	0.000000e+00	0.000000e+00	0.000000e+00	0.000000e+00	0.000000e+00	0.000000e+00	0.000000e+00	0.000000e+00	0.000000e+00	0.000000e+00	0.000000e+00	0.000000e+00	0.000000e+00	0.000000e+00	0.000000e+00	0.000000e+00	0.000000e+00	0.000000e+00	0.000000e+00	0.000000e+00	0.000000e+00	0.000000e+00	0.000000e+00	0.000000e+00	0.000000e+00	0.000000e+00	0.000000e+00	0.000000e+00	0.000000e+00	0.000000e+00	0.000000e+00	0.000000e+00	0.000000e+00	0.000000e+00	0.000000e+00	0.000000e+00	0.000000e+00	0.000000e+00	0.000000e+00	0.000000e+00	0.000000e+00	0.000000e+00	0.000000e+00	0.000000e+00	0.000000e+00	0.000000e+00	0.000000e+00	0.000000e+00	0.000000e+00	0.000000e+00	0.000000e+00	0.000000e+00	0.000000e+00	0.000000e+00	0.000000e+00	0.000000e+00	0.000000e+00	0.000000e+00	0.000000e+00	0.000000e+00	0.000000e+00	0.000000e+00	0.000000e+00	0.000000e+00	0.000000e+00	0.000000e+00	0.000000e+00	0.000000e+00	0.000000e+00	0.000000e+00	0.000000e+00	0.000000e+00	0.000000e+00	0.000000e+00	0.000000e+00	0.000000e+00	0.000000e+00	0.000000e+00	0.000000e+00	0.000000e+00	0.000000e+00	0.000000e+00	0.000000e+00	0.000000e+00	0.000000e+00	0.000000e+00	0.000000e+00	0.000000e+00	0.000000e+00	0.000000e+00	0.000000e+00	0.000000e+00	0.000000e+00	0.000000e+00	0.000000e+00	0.000000e+00	0.000000e+00	0.000000e+00	0.000000e+00	0.000000e+00	0.000000e+00	0.000000e+00	0.000000e+00	0.000000e+00	0.000000e+00	0.000000e+00	0.000000e+00	0.000000e+00	0.000000e+00	0.000000e+00	0.000000e+00	0.000000e+00	0.000000e+00	0.000000e+00	0.000000e+00	0.000000e+00	0.000000e+00	0.000000e+00	0.000000e+00	0.000000e+00	0.000000e+00	0.000000e+00	0.000000e+00	0.000000e+00	0.000000e+00	0.000000e+00	0.000000e+00	0.000000e+00	0.000000e+00
0.000000e+00	0.000000e+00	0.000000e+00	0.000000e+00	0.000000e+00	0.000000e+00	0.000000e+00	0.000000e+00	0.000000e+00	0.000000e+00	0.000000e+00	0.000000e+00	0.000000e+00	0.000000e+00	0.000000e+00	0.000000e+00	0.000000e+00	0.000000e+00	0.000000e+00	0.000000e+00	0.000000e+00	0.000000e+00	0.000000e+00	0.000000e+00	0.000000e+00	0.000000e+00	0.000000e+00	0.000000e+00	0.000000e+00	0.000000e+00	0.000000e+00	0.000000e+00	0.000000e+00	0.000000e+00	0.000000e+00	0.000000e+00	0.000000e+00	0.000000e+00	0.000000e+00	0.000000e+00	0.000000e+00	0.000000e+00	0.000000e+00	0.000000e+00	0.000000e+00	0.000000e+00	0.000000e+00	0.000000e+00	0.000000e+00	0.000000e+00	0.000000e+00	0.000000e+00	0.000000e+00	0.000000e+00	0.000000e+00	0.000000e+00	0.000000e+00	0.000000e+00	0.000000e+00	0.000000e+00	0.000000e+00	0.000000e+00	0.000000e+00	0.000000e+00	0.000000e+00	0.000000e+00	0.000000e+00	0.000000e+00	0.000000e+00	0.000000e+00
0.000000e+00	0.000000e+00	0.000000e+00	0.000000e+00	0.000000e+00	0.000000e+00	0.000000e+00	0.000000e+00	0.000000e+00	0.000000e+00	0.000000e+00	0.000000e+00	0.000000e+00	0.000000e+00	0.000000e+00	0.000000e+00	0.000000e+00	0.000000e+00	0.000000e+00	0.000000e+00	0.000000e+00	0.000000e+00	0.000000e+00	0.000000e+00	0.000000e+00	0.000000e+00	0.000000e+00	0.000000e+00	0.000000e+00	0.000000e+00	0.000000e+00	0.000000e+00	0.000000e+00	0.000000e+00	0.000000e+00	0.000000e+00	0.000000e+00	0.000000e+00	0.000000e+00	0.000000e+00	0.000000e+00	0.000000e+00	0.000000e+00	0.000000e+00	0.000000e+00	0.000000e+00	0.000000e+00	0.000000e+00	0.000000e+00	0.000000e+00	0.000000e+00	0.000000e+00	0.000000e+00	0.000000e+00	0.000000e+00	0.000000e+00	0.000000e+00	0.000000e+00	0.000000e+00	0.000000e+00	0.000000e+00	0.000000e+00	0.000000e+00	0.000000e+00	0.000000e+00	0.000000e+00	0.000000e+00	0.000000e+00	0.000000e+00	0.000000e+00	0.000000e+00	0.000000e+00	0.000000e+00	0.000000e+00	0.000000e+00	0.000000e+00	0.000000e+00	0.000000e+00	0.000000e+00	0.000000e+00	0.000000e+00	0.000000e+00	0.000000e+00	0.000000e+00	0.000000e+00	0.000000e+00	0.000000e+00	0.000000e+00	0.000000e+00	0.000000e+00	0.000000e+00	0.000000e+00	0.000000e+00	0.000000e+00	0.000000e+00	0.000000e+00	0.000000e+00	0.000000e+00	0.000000e+00	0.000000e+00	0.000000e+00	0.000000e+00	0.000000e+00	0.000000e+00	0.000000e+00	0.000000e+00	0.000000e+00	0.000000e+00	0.000000e+00	0.000000e+00	0.000000e+00	0.000000e+00	0.000000e+00	0.000000e+00	0.000000e+00	0.000000e+00	0.000000e+00	0.000000e+00	0.000000e+00	0.000000e+00	0.000000e+00	0.000000e+00	0.000000e+00	0.000000e+00	0.000000e+00	0.000000e+00	0.000000e+00	0.000000e+00	0.000000e+00	0.000000e+00	0.000000e+00	0.000000e+00	0.000000e+00
0.000000e+00	0.000000e+00	0.000000e+00	0.000000e+00	0.000000e+00	0.000000e+00	0.000000e+00	0.000000e+00	0.000000e+00	0.000000e+00	0.000000e+00	0.000000e+00	0.000000e+00	0.000000e+00	0.000000e+00	0.000000e+00	0.000000e+00	0.000000e+00	0.000000e+00	0.000000e+00	0.000000e+00	0.000000e+00	0.000000e+00	0.000000e+00	0.000000e+00	0.000000e+00	0.000000e+00	0.000000e+00	0.000000e+00	0.000000e+00	0.000000e+00	0.000000e+00	0.000000e+00	0.000000e+00	0.000000e+00	0.000000e+00	0.000000e+00	0.000000e+00	0.000000e+00	0.000000e+00	0.000000e+00	0.000000e+00	0.000000e+00	0.000000e+00	0.000000e+00	0.000000e+00	0.000000e+00	0.000000e+00	0.000000e+00	0.000000e+00	0.000000e+00	0.000000e+00	0.000000e+00	0.000000e+00	0.000000e+00	0.000000e+00	0.000000e+00	0.000000e+00	0.000000e+00	0.000000e+00	0.000000e+00	0.000000e+00	0.000000e+00	0.000000e+00	0.000000e+00	0.000000e+00	0.000000e+00	0.000000e+00	0.000000e+00	0.000000e+00	0.000000e+00	0.000000e+00	0.000000e+00	0.000000e+00	0.000000e+00	0.000000e+00	0.000000e+00	0.000000e+00	0.000000e+00	0.000000e+00	0.000000e+00	0.000000e+00	0.000000e+00	0.000000e+00	0.000000e+00	0.000000e+00	0.000000e+00	0.000000e+00	0.000000e+00	0.000000e+00	0.000000e+00	0.000000e+00	0.000000e+00	0.000000e+00	0.000000e+00	0.000000e+00	0.000000e+00	0.000000e+00
0.000000e+00	0.000000e+00	0.000000e+00	0.000000e+00	0.000000e+00	0.000000e+00	0.000000e+00	0.000000e+00	0.000000e+00	0.000000e+00	0.000000e+00	0.000000e+00	0.000000e+00	0.000000e+00	0.000000e+00	0.000000e+00	0.000000e+00	0.000000e+00	0.000000e+00	0.000000e+00	0.000000e+00	0.000000e+00	0.000000e+00	0.000000e+00	0.000000e+00	0.000000e+00	0.000000e+00	0.000000e+00	0.000000e+00	0.000000e+00	0.000000e+00	0.000000e+00	0.000000e+00	0.000000e+00	0.000000e+00	0.000000e+00	0.000000e+00	0.000000e+00	0.000000e+00	0.000000e+00	0.000000e+00	0.000000e+00	0.000000e+00	0.000000e+00	0.000000e+00	0.000000e+00	0.000000e+00	0.000000e+00	0.000000e+00	0.000000e+00	0.000000e+00	0.000000e+00	0.000000e+00	0.000000e+00	0.000000e+00	0.000000e+00	0.000000e+00	0.000000e+00	0.000000e+00	0.000000e+00	0.000000e+00	0.000000e+00	0.000000e+00	0.000000e+00	0.000000e+00	0.000000e+00	0.000000e+00	0.000000e+00	0.000000e+00	0.000000e+00	0.000000e+00	0.000000e+00	0.000000e+00	0.000000e+00	0.000000e+00	0.000000e+00	0.000000e+00	0.000000e+00	0.000000e+00	0.000000e+00	0.000000e+00	0.000000e+00	0.000000e+00	0.000000e+00	0.000000e+00	0.000000e+00	0.000000e+00	0.000000e+00	0.000000e+00	0.000000e+00	0.000000e+00	0.000000e+00	0.000000e+00	0.000000e+00	0.000000e+00	0.000000e+00	0.000000e+00	0.000000e+00	0.000000e+00	0.000000e+00	0.000000e+00	0.000000e+00	0.000000e+00	0.000000e+00	0.000000e+00	0.000000e+00	0.000000e+00	0.000000e+00	0.000000e+00	0.000000e+00	0.000000e+00	0.000000e+00	0.000000e+00	0.000000e+00	0.000000e+00	0.000000e+00	0.000000e+00	0.000000e+00	0.000000e+00	0.000000e+00	0.000000e+00	0.000000e+00	0.000000e+00	0.000000e+00	0.000000e+00	0.000000e+00	0.000000e+00	0.000000e+00	0.000000e+00	0.000000e+00	0.000000e+00	0.000000e+00	0.000000e+00
0.000000e+00	0.000000e+00	0.000000e+00	0.000000e+00	0.000000e+00	0.000000e+00	0.000000e+00	0.000000e+00	0.000000e+00	0.000000e+00	0.000000e+00	0.000000e+00	0.000000e+00	0.000000e+00	0.000000e+00	0.000000e+00	0.000000e+00	0.000000e+00	0.000000e+00	0.000000e+00	0.000000e+00	0.000000e+00	0.000000e+00	0.000000e+00	0.000000e+00	0.000000e+00	0.000000e+00	0.000000e+00	0.000000e+00	0.000000e+00	0.000000e+00	0.000000e+00	0.000000e+00	0.000000e+00	0.000000e+00	0.000000e+00	0.000000e+00	0.000000e+00	0.000000e+00	0.000000e+00	0.000000e+00	0.000000e+00	0.000000e+00	0.000000e+00	0.000000e+00	0.000000e+00	0.000000e+00	0.000000e+00	0.000000e+00	0.000000e+00	0.000000e+00	0.000000e+00	0.000000e+00	0.000000e+00	0.000000e+00	0.000000e+00	0.000000e+00	0.000000e+00	0.000000e+00	0.000000e+00	0.000000e+00	0.000000e+00	0.000000e+00	0.000000e+00	0.000000e+00	0.000000e+00	0.000000e+00	0.000000e+00	0.000000e+00	0.000000e+00	0.000000e+00	0.000000e+00	0.000000e+00	0.000000e+00	0.000000e+00	0.000000e+00	0.000000e+00	0.000000e+00	0.000000e+00	0.000000e+00	0.000000e+00	0.000000e+00	0.000000e+00	0.000000e+00	0.000000e+00	0.000000e+00	0.000000e+00	0.000000e+00	0.000000e+00	0.000000e+00	0.000000e+00	0.000000e+00	0.000000e+00	0.000000e+00	0.000000e+00	0.000000e+00	0.000000e+00	0.000000e+00	0.000000e+00	0.000000e+00	0.000000e+00	0.000000e+00	0.000000e+00	0.000000e+00	0.000000e+00	0.000000e+00	0.000000e+00	0.000000e+00	0.000000e+00	0.000000e+00	0.000000e+00	0.000000e+00
-1.101560e+00	1.509847e-01	4.986374e-01	3.832107e-01	6.090791e-01	3.254368e-01	2.518311e-02	1.889101e-01	3.251570e-02	-7.154600e-03	1.728951e-01	-1.512725e-01	-2.202617e-02	-1.902407e-01	-2.285049e-01	-1.589646e-01	-3.976474e-02	-1.434380e-03	-1.731153e-01	2.706233e-01	-2.085238e-01	-3.388848e-01	-1.363885e-01	-3.248708e-01	1.921859e-01	-4.477278e-01	-4.687261e-01	1.956402e-02	1.426095e-01	1.725110e-01	1.162133e-01	-1.338904e-01	5.042687e-01	2.643247e-01	-3.268291e-01	4.523899e-01	3.575536e-01	5.995584e-02	-4.153878e-02	-2.170267e-01	-1.859512e-01	3.266625e-02	1.104803e-02	1.989784e-02	8.359973e-02	-5.537957e-02	5.767817e-02	1.451929e-01	-1.644934e-01	-1.553328e-01	-1.229931e-01	-3.063911e-01	-2.514640e-01	-1.785936e-01	-2.612468e-01	-2.407025e-01	7.865829e-02	1.104437e-01	2.038206e-01	4.428705e-02	-4.051865e-02	-2.028465e-01	-2.452244e-01	3.403422e-02	1.617772e-01	-8.625512e-02	1.885559e-01	1.553156e-01	2.397399e-01	1.740763e-01	-3.672232e-02	7.416775e-02	2.771407e-01	5.885223e-02	-2.106961e-02	3.789372e-01	1.315806e-02	1.185324e-01	9.649803e-03	-4.966827e-02	8.186243e-02	-1.407448e-01	2.623750e-01	1.353962e-01	-1.086185e-02	2.132014e-01	2.011779e-01	-1.247380e-01	3.482027e-02	-1.566145e-01	-2.263503e-01	2.362102e-01	-2.341308e-01	-3.413950e-01	2.754606e-01	8.667892e-02	4.371283e-02	2.035342e-01	-3.087875e-01	-1.192980e-01	-1.983866e-01	-5.014858e-03	4.354112e-02	-1.470134e-01	-2.593361e-01	-3.621821e-01	-1.791580e-01	-4.887388e-02	2.492233e-01	4.025261e-01	4.738006e-01	3.402577e-01	8.020577e-02	-2.608637e-01	1.634450e-01	7.106216e-03	-1.245742e-01	2.254134e-01	4.982675e-02	1.629432e-01	1.223751e-01	4.001597e-02	1.031816e-01	-3.553768e-01	-1.315599e-01	9.625146e-02	1.692004e-01	1.607255e-02	-1.806291e-01	-2.372957e-01	-1.762647e-01	3.410226e-01	-3.762911e-01
0.000000e+00	0.000000e+00	0.000000e+00	0.000000e+00	0.000000e+00	0.000000e+00	0.000000e+00	0.000000e+00	0.000000e+00	0.000000e+00	0.000000e+00	0.000000e+00	0.000000e+00	0.000000e+00	0.000000e+00	0.000000e+00	0.000000e+00	0.000000e+00	0.000000e+00	0.000000e+00	0.000000e+00	0.000000e+00	0.000000e+00	0.000000e+00	0.000000e+00	0.000000e+00	0.000000e+00	0.000000e+00	0.000000e+00	0.000000e+00	0.000000e+00	0.000000e+00	0.000000e+00	0.000000e+00	0.000000e+00	0.000000e+00	0.000000e+00	0.000000e+00	0.000000e+00	0.000000e+00	0.000000e+00	0.000000e+00	0.000000e+00	0.000000e+00	0.000000e+00	0.000000e+00	0.000000e+00	0.000000e+00	0.000000e+00	0.000000e+00	0.000000e+00	0.000000e+00	0.000000e+00	0.000000e+00	0.000000e+00	0.000000e+00	0.000000e+00	0.000000e+00	0.000000e+00	0.000000e+00	0.000000e+00	0.000000e+00	0.000000e+00	0.000000e+00	0.000000e+00	0.000000e+00	0.000000e+00	0.000000e+00	0.000000e+00	0.000000e+00	0.000000e+00	0.000000e+00	0.000000e+00	0.000000e+00	0.000000e+00	0.000000e+00	0.000000e+00	0.000000e+00	0.000000e+00	0.000000e+00	0.000000e+00	0.000000e+00	0.000000e+00	0.000000e+00	0.000000e+00	0.000000e+00	0.000000e+00	0.000000e+00	0.000000e+00	0.000000e+00	0.000000e+00	0.000000e+00	0.000000e+00	0.000000e+00	0.000000e+00	0.000000e+00	0.000000e+00	0.000000e+00	0.000000e+00	0.000000e+00	0.000000e+00	0.000000e+00	0.000000e+00	0.000000e+00	0.000000e+00	0.000000e+00	0.000000e+00	0.000000e+00	0.000000e+00	0.000000e+00	0.000000e+00	0.000000e+00
0.000000e+00	0.000000e+00	0.000000e+00	0.000000e+00	0.000000e+00	0.000000e+00	0.000000e+00	0.000000e+00	0.000000e+00	0.000000e+00	0.000000e+00	0.000000e+00	0.000000e+00	0.000000e+00	0.000000e+00	0.000000e+00	0.000000e+00	0.000000e+00	0.000000e+00	0.000000e+00	0.000000e+00	0.000000e+00	0.000000e+00	0.000000e+00	0.000000e+00	0.000000e+00	0.000000e+00	0.000000e+00	0.000000e+00	0.000000e+00	0.000000e+00	0.000000e+00	0.000000e+00	0.000000e+00	0.000000e+00	0.000000e+00	0.000000e+00	0.000000e+00	0.000000e+00	0.000000e+00	0.000000e+00	0.000000e+00	0.000000e+00	0.000000e+00	0.000000e+00	0.000000e+00	0.000000e+00	0.000000e+00	0.000000e+00	0.000000e+00	0.000000e+00	0.000000e+00	0.000000e+00	0.000000e+00	0.000000e+00	0.000000e+00	0.000000e+00	0.000000e+00	0.000000e+00	0.000000e+00	0.000000e+00	0.000000e+00	0.000000e+00	0.000000e+00	0.000000e+00	0.000000e+00	0.000000e+00	0.000000e+00	0.000000e+00	0.000000e+00	0.000000e+00	0.000000e+00	0.000000e+00	0.000000e+00	0.000000e+00	0.000000e+00	0.000000e+00	0.000000e+00	0.000000e+00	0.000000e+00	0.000000e+00	0.000000e+00	0.000000e+00	0.000000e+00	0.000000e+00	0.000000e+00	0.000000e+00	0.000000e+00	0.000000e+00	0.000000e+00	0.000000e+00	0.000000e+00	0.000000e+00	0.000000e+00	0.000000e+00	0.000000e+00	0.000000e+00	0.000000e+00	0.000000e+00	0.000000e+00	0.000000e+00	0.000000e+00	0.000000e+00	0.000000e+00	0.000000e+00	0.000000e+00	0.000000e+00	0.000000e+00	0.000000e+00	0.000000e+00	0.000000e+00	0.000000e+00	0.000000e+00	0.000000e+00	0.000000e+00	0.000000e+00	0.000000e+00	0.000000e+00	0.000000e+00	0.000000e+00	0.000000e+00	0.000000e+00	0.000000e+00	0.000000e+00	0.000000e+00	0.000000e+00	0.000000e+00	0.000000e+00	0.000000e+00	0.000000e+00	0.000000e+00	0.000000e+00	0.000000e+00	0.000000e+00	0.000000e+00	0.000000e+00	0.000000e+00	0.000000e+00	0.000000e+00	0.000000e+00	0.000000e+00	0.000000e+00	0.000000e+00	0.000000e+00	0.000000e+00	0.000000e+00	0.000000e+00	0.000000e+00	0.000000e+00	0.000000e+00	0.000000e+00	0.000000e+00	0.000000e+00	0.000000e+00	0.000000e+00	0.000000e+00	0.000000e+00	0.000000e+00	0.000000e+00	0.000000e+00	0.000000e+00	0.000000e+00	0.000000e+00	0.000000e+00	0.000000e+00	0.000000e+00	0.000000e+00	0.000000e+00	0.000000e+00	0.000000e+00	0.000000e+00	0.000000e+00	0.000000e+00	0.000000e+00	0.000000e+00	0.000000e+00	0.000000e+00	0.000000e+00	0.000000e+00	0.000000e+00	0.000000e+00	0.000000e+00	0.000000e+00	0.000000e+00	0.000000e+00	0.000000e+00	0.000000e+00	0.000000e+00	0.000000e+00	0.000000e+00	0.000000e+00	0.000000e+00	0.000000e+00	0.000000e+00	0.000000e+00	0.000000e+00	0.000000e+00	0.000000e+00	0.000000e+00	0.000000e+00	0.000000e+00	0.000000e+00	0.000000e+00	0.000000e+00	0.000000e+00	0.000000e+00	0.000000e+00	0.000000e+00	0.000000e+00	0.000000e+00	0.000000e+00	0.000000e+00	0.000000e+00	0.000000e+00	0.000000e+00	0.000000e+00	0.000000e+00	0.000000e+00	0.000000e+00	0.000000e+00	0.000000e+00
-3.473480e-02	-1.041098e-01	-3.646252e-02	4.427359e-02	1.522670e-01	-1.198445e-01	-1.184744e-01	-1.335420e-01	1.054617e-01	-1.270596e-01	-1.025522e-02	-8.486534e-02	-1.675083e-02	-1.782054e-01	2.834766e-01	-1.262695e-01	-2.238552e-02	5.549509e-01	3.285116e-02	-1.410024e-01	1.716901e-01	-1.246834e-02	-2.017920e-02	5.599606e-02	-4.319715e-02	6.139559e-02	1.491084e-02	3.972858e-02	-4.600032e-02	-3.861627e-02	-2.993200e-02	-4.089625e-02	3.510301e-02	1.541827e-01	-4.569224e-02	8.757293e-02	-1.266424e-01	-5.637810e-02	-8.687748e-02	8.425084e-02	-7.314926e-03	-1.187621e-02	-2.829804e-02	-2.565925e-02	-2.533929e-02	-5.126074e-02	-3.729565e-02	7.833825e-02	-2.289650e-02	8.906418e-02	-2.427035e-02	-3.987680e-02	2.190761e-01	-2.716813e-02	3.667792e-02	-7.763167e-02	-3.366268e-02	-1.432778e-02	-7.606269e-02	7.965053e-02	-4.201214e-02	2.364823e-03	1.164196e-02	1.277476e-02	-1.665320e-01	-1.246000e-01	-9.335637e-02	2.148133e-02	-6.170064e-02	1.657199e-02	-3.704662e-02	-7.393555e-02	2.017087e-01	3.879179e-01	1.556636e-02	-1.614858e-02	1.952114e-01	-2.564306e-01	-3.971328e-02	-1.156702e-01	3.393817e-01	6.408104e-02	-7.026054e-04	-7.287115e-02	-1.528001e-01	1.708386e-01	-3.786197e-02	-3.730558e-02	-5.727314e-02	5.739226e-02	2.300915e-01	-1.683096e-01	1.923339e-01	-2.180102e-01	-3.150744e-01	2.829604e-01	-2.349723e-01	2.534761e-02	-2.402676e-01	7.349141e-02	5.448217e-02	-4.961230e-03	6.241742e-02	-5.837652e-02	-3.655984e-02	-1.741348e-01	-1.557708e-02	1.241735e-02	1.669835e-01	2.968039e-02	-1.660941e-01	2.779654e-01	2.649662e-01	-6.671884e-02	1.571413e-01	-2.444017e-02	-1.138609e-01	-1.867772e-01	-1.520924e-01	-4.983465e-02	-1.349770e-01	8.944113e-02	1.742404e-01	2.731892e-02	2.364139e-01	1.192653e-01	-2.820960e-02	8.584045e-02	1.296683e-01	3.543824e-01	1.039617e-01	4.383844e-02	8.616080e-02	2.319649e-01	-9.086917e-03	1.763038e-03	1.357609e-02	-2.528306e-01	1.150582e-01	9.376116e-02	6.012771e-02	6.299842e-02	1.540396e-01	3.541947e-02	-2.507359e-02	-5.348211e-03	-1.499646e-02	-9.762771e-03	1.869589e-01	-2.605200e-01	-1.230662e-01	1.218923e-01	1.242692e-01	-3.960303e-02	-2.433591e-01	-1.891993e-01	-1.410391e-01	-3.844437e-02	-8.482234e-02	3.180621e-01	2.504599e-01	1.620282e-02	2.028578e-02	1.952874e-02	8.465240e-02	1.094937e-01	2.293544e-01	-3.629308e-03	2.340755e-02	3.222830e-01	-3.448522e-02	3.687072e-02	6.912884e-02	-8.996513e-02	-1.062842e-01	-5.290036e-02	-4.182315e-03	7.697285e-02	8.552708e-02	1.344149e-01	-1.140397e-01	7.436884e-02	9.460520e-03	6.143236e-02	1.809968e-01	1.114934e-01	1.141250e-01	7.368726e-02	1.958084e-01	2.057784e-01	9.422597e-02	-6.137291e-02	-2.686920e-01	1.081087e-01	-1.788158e-01	6.815128e-02	5.008323e-02	5.693002e-02	1.675525e-01	1.955182e-01	3.846844e-02	-1.364287e-01	5.431803e-02	1.392622e-02	7.703204e-02	-2.772317e-01	-1.018850e-01	1.685752e-01	1.361723e-01	-1.860859e-01	8.994540e-02	4.326808e-01	2.086349e-01	9.776118e-02	6.746787e-02	-1.024053e-02	-9.469117e-02	-2.324481e-02	-9.512589e-02	-7.153781e-02	1.229332e-03	7.483353e-03	-7.636784e-03	-1.886473e-01	-1.546204e-01	-4.770859e-01	-4.622069e-01	-5.331080e-02	-3.479164e-01	1.115737e-01	2.534707e-01	2.253766e-01	4.485966e-02	-1.358412e-03	-1.585528e-01	-2.222979e-01	-2.661880e-01	-1.928572e-01	-2.020408e-01	-2.545740e-01	-5.228691e-02	-1.665121e-01	-3.460588e-01	-1.430611e-01	-6.300913e-01	-7.008485e-01	-1.964645e-01	-4.263217e-02	3.005763e-01	-1.834764e-01	-1.809462e-01	-1.071368e-01	-3.863779e-02	7.182337e-02	1.450110e-01	-4.147392e-02	-1.182507e-01	-7.186277e-02	2.881438e-01	6.918800e-02	2.088823e-01	-7.971317e-02	2.029658e-01	1.349952e-01	1.274626e-01	-1.351085e-01	-1.142294e-01	3.973627e-02	3.197419e-01	1.350679e-01	1.458339e-01	6.415012e-02	1.483742e-01	2.930298e-02	-1.976201e-02	1.428643e-01	1.406544e-01	6.930208e-02	1.033326e-01	-2.078872e-01	-3.976377e-01	2.251234e-01	1.290477e-01	7.807525e-02	6.577709e-02	-2.025411e-01	1.098699e-01	7.259155e-03	2.298712e-01	1.263248e-01	-6.718741e-02	-6.310744e-03	-1.190125e-01	-1.492693e-01	1.010467e-01	8.176294e-02	8.799907e-02	4.724127e-02	-3.340385e-01	-4.271150e-01	1.756272e-01	-1.373866e-02	-5.280263e-02	-1.291513e-02	1.736905e-01	-1.369599e-01	-1.183404e-01	1.444465e-01	-8.175870e-02	-1.727402e-02	6.809102e-02	7.479760e-02	-5.272868e-03	-2.094083e-02	1.546315e-02	-1.186788e-02	-1.942964e-01	1.878861e-01	6.564239e-02	-3.070796e-01	1.536454e-01	1.026378e-01	3.229693e-01
-4.132203e-03	4.880684e-01	3.908204e-01	-1.048469e-02	2.130465e-01	-3.387952e-01	-1.697078e-01	-3.797090e-01	-3.356039e-01	3.476289e-03	-1.009668e-01	-3.687272e-01	1.955283e-01	-1.223927e-03	8.335764e-02	1.005533e-01	3.962119e-02	-1.192394e-01	5.821421e-02	1.090697e-01	-1.309354e-01	-1.117985e-01	-3.098316e-02	-9.937526e-03	-9.223448e-02	1.083153e-01	-7.043705e-04	3.062935e-01	1.433367e-01	1.705982e-01	-7.046464e-02	-7.850951e-02	-5.498452e-02	-8.994806e-02	-7.907312e-02	-1.718554e-02	-5.954237e-02	-1.105579e-01	-5.817025e-02	-2.233858e-03	-4.721052e-02	-8.029869e-03	-1.223098e-01	-1.226533e-01	-2.306581e-01	-1.676906e-01	-2.510123e-01	-4.792151e-02	4.382139e-02	1.668031e-01	-1.505904e-01	9.511737e-01	-1.259109e-02	-1.124065e-01	-1.956120e-01	-1.817448e-01	-2.015853e-01	-6.466813e-01	1.420641e-01	-3.390413e-01	1.157657e-01	-8.980815e-03	2.191715e-01	6.385301e-01	6.172991e-01	-1.849005e-02	9.645644e-01	7.083404e-01	2.956404e-01	4.451083e-01	-2.609847e-01	-1.899722e-01	-5.674018e-01	-4.830861e-01	-2.581098e-01	-4.010854e-01	-4.138957e-01	2.241838e-01	-8.965150e-02	6.702335e-01	1.292620e+00	3.526720e-01	3.790290e-01	9.231519e-02	-1.579633e-01	-5.069101e-01	-1.020018e+00	-4.537529e-01	-5.525265e-01	-3.997100e-01	5.105970e-01	-5.811231e-02	3.344047e-01	1.684145e-01	-1.449746e-01	1.744172e-01	6.458852e-02	1.969706e-01	-5.224989e-02	9.672220e-02	6.913493e-02	-2.534742e-01	-3.168373e-01	-1.919124e-01	-8.431360e-02	2.128733e-01	3.734392e-01	2.523479e-01	3.241259e-01	-1.284018e-01	-5.101525e-01	2.784891e-01	2.255052e-01	-2.788993e-02	-3.744636e-01	-1.143627e-02	-5.309828e-01	-1.473829e-02	-4.591608e-01	7.015327e-03	-9.775624e-02	-1.122121e-01	2.669062e-01	4.014423e-01	5.149519e-01	2.914868e-02	-3.210450e-01	-2.098036e-01	4.636825e-01	-3.336792e-01	-5.738874e-02	-1.058236e-01	-3.867783e-01	1.688425e-02	-3.519128e-01	4.970484e-01	-7.840474e-02	-4.092556e-01	-1.853619e-01	-2.695640e-01	2.903482e-01	8.072480e-01	3.198222e-01	-5.042830e-02	-6.104453e-01	-4.193909e-01	-8.785608e-02	2.262762e-01	4.981989e-01	-2.722937e-01	-9.993245e-01	-1.319255e+00	5.207254e-01	1.769328e+00	1.924704e+00	-8.898410e-01	-2.709582e-02	-6.798411e-01	-1.364157e+00	3.062147e-03	1.818627e-01	2.614217e-01	-7.411324e-02	-1.133956e+00	-1.331340e+00	4.951734e-01	2.056927e+00	2.612080e+00	-7.344828e-01	-5.268416e-02	-2.127242e-01	-3.945989e-01	-4.404679e-03	-2.844000e-01	-6.096062e-02	-5.958596e-01	7.909709e-01	4.844481e-01	1.211770e+00	-7.012593e-02	-8.679382e-01	1.334820e-01	2.724083e-01	-6.572052e-01	-3.973967e-01	-2.030804e-01	-3.381075e-01	-1.349145e-01	4.548705e-01	1.947075e+00	2.205481e+00	-4.321885e-01	-5.785607e-01	-1.775519e+00	-1.672460e-01	4.318225e-02	-7.108880e-02	-4.959469e-01	-2.029885e-01	-1.237306e-01	4.309816e-01	5.427482e-01	1.831302e+00	2.487521e+00	-5.860287e-01	-1.669385e+00	-1.469468e+00	-5.844854e-01	1.591609e-01	-6.396992e-02	5.776916e-01	-1.880052e-03	-1.041547e-01	-1.644489e-01	5.198852e-01	-3.567839e-01	-6.010471e-01	1.089182e-01	-1.146965e-01	-4.095131e-01	5.278778e-01
0.000000e+00	0.000000e+00	0.000000e+00	0.000000e+00	0.000000e+00	0.000000e+00	0.000000e+00	0.000000e+00	0.000000e+00	0.000000e+00	0.000000e+00	0.000000e+00	0.000000e+00	0.000000e+00	0.000000e+00	0.000000e+00	0.000000e+00	0.000000e+00	0.000000e+00	0.000000e+00	0.000000e+00	0.000000e+00	0.000000e+00	0.000000e+00	0.000000e+00	0.000000e+00	0.000000e+00	0.000000e+00	0.000000e+00	0.000000e+00	0.000000e+00	0.000000e+00	0.000000e+00	0.000000e+00	0.000000e+00	0.000000e+00	0.000000e+00	0.000000e+00	0.000000e+00	0.000000e+00	0.000000e+00	0.000000e+00	0.000000e+00	0.000000e+00	0.000000e+00	0.000000e+00	0.000000e+00	0.000000e+00	0.000000e+00	0.000000e+00	0.000000e+00	0.000000e+00	0.000000e+00	0.000000e+00	0.000000e+00	0.000000e+00	0.000000e+00	0.000000e+00	0.000000e+00	0.000000e+00	0.000000e+00	0.000000e+00	0.000000e+00	0.000000e+00	0.000000e+00	0.000000e+00	0.000000e+00	0.000000e+00	0.000000e+00	0.000000e+00	0.000000e+00	0.000000e+00	0.000000e+00	0.000000e+00	0.000000e+00	0.000000e+00	0.000000e+00	0.000000e+00	0.000000e+00	0.000000e+00	0.000000e+00	0.000000e+00	0.000000e+00	0.000000e+00	0.000000e+00	0.000000e+00	0.000000e+00	0.000000e+00	0.000000e+00	0.000000e+00	0.000000e+00	0.000000e+00	0.000000e+00	0.000000e+00	0.000000e+00	0.000000e+00	0.000000e+00	0.000000e+00	0.000000e+00	0.000000e+00	0.000000e+00	0.000000e+00	0.000000e+00	0.000000e+00	0.000000e+00	0.000000e+00	0.000000e+00	0.000000e+00	0.000000e+00	0.000000e+00	0.000000e+00	0.000000e+00	0.000000e+00	0.000000e+00	0.000000e+00	0.000000e+00	0.000000e+00	0.000000e+00	0.000000e+00	0.000000e+00	0.000000e+00	0.000000e+00	0.000000e+00	0.000000e+00	0.000000e+00	0.000000e+00	0.000000e+00	0.000000e+00	0.000000e+00	0.000000e+00	0.000000e+00	0.000000e+00	0.000000e+00	0.000000e+00	0.000000e+00	0.000000e+00	0.000000e+00	0.000000e+00	0.000000e+00	0.000000e+00	0.000000e+00	0.000000e+00	0.000000e+00	0.000000e+00	0.000000e+00	0.000000e+00	0.000000e+00	0.000000e+00	0.000000e+00	0.000000e+00	0.000000e+00	0.000000e+00	0.000000e+00	0.000000e+00	0.000000e+00	0.000000e+00	0.000000e+00	0.000000e+00	0.000000e+00	0.000000e+00	0.000000e+00	0.000000e+00	0.000000e+00	0.000000e+00	0.000000e+00	0.000000e+00	0.000000e+00	0.000000e+00	0.000000e+00	0.000000e+00	0.000000e+00	0.000000e+00	0.000000e+00	0.000000e+00	0.000000e+00	0.000000e+00	0.000000e+00	0.000000e+00	0.000000e+00	0.000000e+00	0.000000e+00	0.000000e+00	0.000000e+00	0.000000e+00	0.000000e+00	0.000000e+00	0.000000e+00	0.000000e+00	0.000000e+00	0.000000e+00	0.000000e+00	0.000000e+00	0.000000e+00	0.000000e+00	0.000000e+00	0.000000e+00	0.000000e+00	0.000000e+00	0.000000e+00	0.000000e+00	0.000000e+00	0.000000e+00	0.000000e+00	0.000000e+00	0.000000e+00	0.000000e+00	0.000000e+00	0.000000e+00	0.000000e+00	0.000000e+00	0.000000e+00	0.000000e+00	0.000000e+00	0.000000e+00	0.000000e+00	0.000000e+00	0.000000e+00	0.000000e+00	0.000000e+00	0.000000e+00	0.000000e+00	0.000000e+00	0.000000e+00	0.000000e+00	0.000000e+00	0.000000e+00	0.000000e+00	0.000000e+00	0.000000e+00	0.000000e+00	0.000000e+00	0.000000e+00	0.000000e+00	0.000000e+00	0.000000e+00	0.000000e+00	0.000000e+00	0.000000e+00	0.000000e+00	0.000000e+00	0.000000e+00	0.000000e+00	0.000000e+00	0.000000e+00	0.000000e+00	0.000000e+00	0.000000e+00	0.000000e+00	0.000000e+00	0.000000e+00	0.000000e+00	0.000000e+00	0.000000e+00	0.000000e+00	0.000000e+00	0.000000e+00	0.000000e+00	0.000000e+00	0.000000e+00	0.000000e+00	0.000000e+00	0.000000e+00	0.000000e+00	0.000000e+00	0.000000e+00	0.000000e+00	0.000000e+00	0.000000e+00	0.000000e+00	0.000000e+00	0.000000e+00	0.000000e+00	0.000000e+00	0.000000e+00	0.000000e+00	0.000000e+00	0.000000e+00	0.000000e+00	0.000000e+00	0.000000e+00	0.000000e+00	0.000000e+00	0.000000e+00	0.000000e+00	0.000000e+00	0.000000e+00	0.000000e+00	0.000000e+00	0.000000e+00	0.000000e+00	0.000000e+00	0.000000e+00	0.000000e+00	0.000000e+00	0.000000e+00	0.000000e+00	0.000000e+00	0.000000e+00	0.000000e+00	0.000000e+00	0.000000e+00	0.000000e+00	0.000000e+00	0.000000e+00	0.000000e+00	0.000000e+00	0.000000e+00	0.000000e+00	0.000000e+00	0.000000e+00	0.000000e+00	0.000000e+00	0.000000e+00	0.000000e+00	0.000000e+00	0.000000e+00	0.000000e+00	0.000000e+00	0.000000e+00	0.000000e+00	0.000000e+00	0.000000e+00	0.000000e+00
9.894851e-02	-1.842272e-04	-1.026254e-04	-9.763593e-02	-3.295668e-02	-8.337680e-02	-1.058244e-01	-4.646538e-03	3.129139e-02	9.476718e-02	8.820717e-02	-3.854119e-02	-3.091725e-02	7.033340e-02	2.621992e-02	-2.484824e-03	-5.532086e-05	-3.062023e-05	-3.048592e-02	-6.959110e-02	-2.623716e-02	1.353035e-01	3.802473e-02	-5.150506e-02	2.066483e-01	-1.144459e-01	-1.161647e-02	-7.744022e-02	8.712937e-02	-7.869918e-02	-1.601985e-03	-3.434005e-05	-1.900123e-05	-1.957799e-02	5.816699e-02	9.021591e-02	-4.319341e-02	6.349882e-02	-3.288703e-02	1.888459e-01	-1.339419e-01	-7.401573e-03	-4.877279e-02	-1.655049e-01	5.175101e-02	-5.762151e-03	-1.276609e-04	-7.141506e-05	3.321257e-02	-5.558495e-02	-5.855657e-02	-1.437974e-01	2.372680e-01	-1.397492e-02	-5.899525e-02	-7.620449e-02	-2.678865e-02	1.090403e-01	-1.204344e-01	1.938629e-01	-3.040554e-02	-7.093547e-04	-3.964127e-04	1.053927e-01	2.784827e-01	-9.403083e-02	9.058939e-02	-2.460643e-01	1.048368e-01	5.783896e-02	3.219780e-02	2.442222e-01	-3.376963e-01	4.290341e-02	-2.147411e-01	-3.696780e-02	-8.488898e-04	-4.718324e-04	-3.242367e-02	-1.364306e-01	-1.407334e-01	9.588373e-02	-7.824050e-02	8.290187e-02	-6.250954e-02	2.963218e-01	-1.539966e-01	1.169094e-01	2.355176e-01	-1.508995e-01	-2.563324e-02	-5.237118e-03	-2.921680e-03	4.488675e-02	-1.662004e-01	-1.881922e-01	5.572179e-02	-8.212885e-02	-2.228494e-02	4.658240e-02	2.389527e-01	2.768587e-02	8.664546e-02	7.814041e-02	-1.983996e-02	-1.152082e-01	-2.785130e-03	-1.552922e-03	-7.565925e-02	2.027408e-02	-1.678337e-01	-7.713239e-02	4.947318e-02	-5.901839e-02	9.467486e-02	2.210342e-01	-1.744062e-01	1.037239e-01	1.227923e-01	1.140859e-01	1.844437e-01	-4.481256e-03	-2.479901e-03	6.358940e-02	7.009184e-03	-1.049840e-01	-2.715941e-01	-3.204588e-02	9.093241e-02	-1.076975e-01	-5.179387e-02	6.866165e-02	9.605245e-02	1.473512e-01	-1.957098e-02	-1.630190e-01	-6.970611e-03	-3.879537e-03	2.396187e-02	-6.868931e-02	-2.712736e-02	4.451498e-02	-6.872143e-02	3.374253e-02	-3.006533e-02	1.040970e-04	-2.969265e-02	1.601462e-01	-7.293414e-03	1.107615e-01	5.037665e-02	-3.577754e-03	-2.002893e-03	1.487942e-01	-8.115411e-02	3.708086e-03	8.176484e-02	-1.985095e-01	-7.245838e-02	3.671986e-02	9.452486e-02	-1.301214e-01	-4.699831e-02	6.539902e-02	1.115217e-01	7.335387e-02	-4.361812e-02	8.060226e-02	-2.121747e-02	-1.781568e-02	1.400198e-01	-2.780073e-02	1.069175e-01	1.509219e-01	1.661904e-01	6.688840e-02	1.258560e-01	-1.830528e-01	-4.843245e-01	1.025727e-01	-1.588312e-01	3.888996e-02	-3.684418e-02	-1.961357e-01	9.534926e-02	2.626124e-01	5.194562e-02	2.251897e-01	1.714553e-01	2.136478e-01	7.944472e-02	2.423146e-01	-1.508680e-01	-5.726160e-01	5.034463e-02	-1.192352e-01	-2.894284e-03	-1.606023e-03	1.832799e-01	2.121539e-01	9.157078e-02	2.257124e-01	-1.042939e-01	-1.481389e-01	-3.613892e-01	9.803798e-02	-4.585661e-02	-1.023632e-01	1.199923e-01	8.365110e-03	-1.651305e-01	-3.124906e-02	-1.745305e-02	-1.714033e-02	5.833695e-02	1.131953e-01	6.132058e-02	1.494921e-01	8.621424e-02	-1.393839e-01	-3.173031e-01	-3.908778e-02	1.424962e-01	2.369599e-01	6.064109e-02	1.524208e-01	5.352731e-02	-2.790622e-02	-1.568920e-01	4.895987e-02	2.797965e-01	-1.245990e-01	1.033900e-01	1.127693e-01	-1.688862e-01	-4.599910e-01	1.142540e-01	2.220426e-01	1.153137e-01	-8.052834e-03	2.902641e-01	-2.341865e-03	-1.300950e-03	1.137295e-01	-4.346638e-02	-2.469818e-02	5.639636e-02	-5.638828e-02	-3.741767e-01	9.347598e-03	1.687722e-01	-1.179958e-01	5.514857e-02	1.987624e-01	-2.230925e-01
2.317008e-01	-8.756740e-02	-2.861442e-02	-4.828845e-02	-3.047948e-02	-1.119721e-01	-7.332547e-02	1.300120e-01	-8.098960e-02	-8.399258e-02	1.620463e-02	-5.149565e-02	-8.985917e-02	4.801022e-02	-6.893435e-02	1.806752e-01	-7.113729e-02	2.427040e-01	2.597505e-02	-4.942391e-02	-2.979089e-02	-9.796193e-03	-1.633248e-02	1.620977e-01	-3.984708e-02	-6.050376e-02	-7.959125e-02	-6.208498e-02	-6.197927e-02	4.419140e-02	5.281819e-02	3.624044e-02	2.096719e-01	-3.690736e-02	-5.871940e-02	-4.409662e-03	7.656814e-02	-5.687459e-02	7.492091e-02	-1.812607e-02	-5.787588e-03	-9.729507e-03	7.878136e-02	8.160953e-02	-3.590557e-02	-4.795664e-02	-3.708566e-02	-3.800785e-02	1.738317e-01	-2.991781e-02	-3.876994e-02	-4.780740e-02	-7.093354e-02	-3.766283e-02	3.043957e-02	1.965722e-02	-3.454174e-02	8.706036e-02	-6.481195e-02	-2.117344e-02	-3.670793e-02	7.834709e-03	1.468746e-02	-2.341699e-02	-6.659186e-02	6.342807e-02	6.497142e-02	-2.392120e-02	-2.417579e-03	-3.442861e-02	-6.165547e-02	2.806316e-01	-1.242906e-01	-4.634119e-02	-6.903112e-02	-1.904154e-02	-1.271245e-01	-3.034778e-02	-1.044786e-01	1.889251e-01	-2.927461e-01	1.741900e-01	2.302803e-01	2.155307e-01	-9.970244e-02	2.096157e-02	-9.109081e-02	-2.225815e-01	-5.490038e-02	1.010586e-01	-3.092792e-01	6.070743e-02	3.025664e-01	7.037802e-02	8.815978e-03	-7.762249e-02	-1.816836e-01	1.601933e-01	-1.145660e-01	-3.718012e-02	1.275317e-01	-2.256170e-02	-1.347671e-01	5.009841e-03	8.045803e-02	-2.144012e-01	-2.697637e-02	-1.093264e-01	4.261776e-03	-3.429188e-02	5.464830e-02	3.254265e-01	1.889522e-01	8.467649e-02	6.355310e-02	5.393016e-02	2.435950e-01	8.001813e-02	7.995665e-02	-1.835723e-01	-4.532853e-02	1.482077e-01	-1.333629e-02	8.452884e-02	1.217589e-01	-4.038187e-02	2.358818e-01	-8.630378e-02	5.816027e-02	-1.602352e-01	-5.543310e-03	-2.095632e-01	9.537720e-02	7.241016e-02	-5.536664e-02	-2.670498e-01	-9.089891e-02	1.055827e-01	-1.666818e-01	1.858802e-02	6.235918e-02	2.362347e-01	-2.085615e-01	5.359689e-02	6.927709e-02	-1.345546e-01	1.072868e-01	5.860185e-02	1.413239e-03	5.703884e-02	8.942680e-02	1.012707e-01	-3.036839e-01	7.040897e-03	1.170556e-01	-1.141101e-01	2.603915e-01	1.637172e-01	-2.015016e-01	1.066742e-01	-3.230703e-02	4.285269e-02	5.446131e-02	9.335422e-02	1.341206e-01	3.639455e-02	-3.486895e-02	1.417222e-01	-7.202229e-02	9.438831e-02	-1.289176e-01	3.853080e-02	-2.461891e-03	2.845166e-02	1.988096e-02	-1.087944e-02	-3.494662e-02	1.006266e-01	-1.500543e-01	3.409701e-02	5.115897e-02	-1.057974e-01	-7.304432e-02	-1.278027e-02	6.042188e-02	4.440643e-02	1.184975e-02	8.279011e-02	7.647833e-02	1.109514e-02	2.979115e-01	1.394775e-01	1.214741e-01	8.361425e-02	1.348675e-01	-8.501053e-02	-4.031740e-02	-9.165510e-02	4.330543e-02	-3.852817e-02	5.732747e-02	-1.014646e-01	2.074065e-02	-1.355693e-01	-5.052961e-02	-2.888480e-01	-6.548501e-02	-8.855953e-02	-5.726296e-02	-1.332700e-01	-7.890993e-02	-2.423174e-01	4.036851e-03	-2.049268e-01	-1.272800e-02	1.000727e-01	-2.954830e-03	1.341062e-01	1.071340e-01	9.303071e-02	1.669457e-02	8.051543e-02	1.004639e-01	1.519389e-01	-3.717151e-02	-3.571458e-02	-1.407867e-01	7.267707e-02	-4.301583e-02	3.895747e-02	2.573657e-02	-3.504990e-03	-1.682752e-01	-7.847438e-03	1.399982e-01	-2.619168e-02	6.038771e-02	7.929116e-02	3.474133e-02	5.769323e-02	6.257610e-02	-3.368483e-02	2.074252e-01	-7.827292e-02	-1.406421e-01	-1.985675e-01	1.912456e-02	8.168868e-02	-7.505818e-02	9.468386e-02	-2.622683e-02	6.682324e-02	-2.261276e-01	-3.337128e-02	1.264670e-01	-3.103547e-02	3.959643e-02	-2.530244e-01	1.752473e-01	-1.930780e-02	5.876093e-03	-1.075107e-01	5.001494e-02	6.967844e-02	-6.987691e-02	-5.782051e-02	-4.043256e-02	1.294693e-01	-1.576307e-01	5.538127e-02	-1.149963e-01	1.359958e-01	-3.354916e-02	-6.501652e-02	4.663419e-02	8.022795e-02	7.091813e-02	6.712266e-02	-2.117165e-02	-8.659332e-02	-2.417054e-02	2.593382e-02	-5.468039e-02	-2.716175e-02	-7.890301e-03	-1.215422e-01	1.157763e-01	-7.216872e-02	1.250842e-01	-2.652876e-02	6.098051e-02	1.470280e-02	-4.782892e-02	2.388748e-02	3.251699e-02	1.007892e-01	7.707989e-02	-2.167101e-02	-1.673460e-01	-1.129692e-01	4.565682e-02	-2.437253e-02	-1.245508e-02	6.017313e-02	-3.483226e-03	1.670442e-01	1.213112e-01	-8.364804e-02	3.121945e-02	1.454564e-01	1.780243e-02	-6.099869e-03	-2.363940e-01	-1.971508e-01	-7.931327e-02	-1.675955e-02	2.258317e-02	6.320915e-03	2.780352e-02	2.664464e-01	-2.600324e-01	5.674401e-02	-6.459816e-02
0.000000e+00	0.000000e+00	0.000000e+00	0.000000e+00	0.000000e+00	0.000000e+00	0.000000e+00	0.000000e+00	0.000000e+00	0.000000e+00	0.000000e+00	0.000000e+00	0.000000e+00	0.000000e+00	0.000000e+00	0.000000e+00	0.000000e+00	0.000000e+00	0.000000e+00	0.000000e+00	0.000000e+00	0.000000e+00	0.000000e+00	0.000000e+00	0.000000e+00	0.000000e+00	0.000000e+00	0.000000e+00	0.000000e+00	0.000000e+00	0.000000e+00	0.000000e+00	0.000000e+00	0.000000e+00	0.000000e+00	0.000000e+00	0.000000e+00	0.000000e+00	0.000000e+00	0.000000e+00	0.000000e+00	0.000000e+00	0.000000e+00	0.000000e+00	0.000000e+00	0.000000e+00	0.000000e+00	0.000000e+00	0.000000e+00	0.000000e+00	0.000000e+00	0.000000e+00	0.000000e+00	0.000000e+00	0.000000e+00	0.000000e+00	0.000000e+00	0.000000e+00	0.000000e+00	0.000000e+00	0.000000e+00	0.000000e+00	0.000000e+00	0.000000e+00	0.000000e+00	0.000000e+00	0.000000e+00	0.000000e+00	0.000000e+00	0.000000e+00	0.000000e+00	0.000000e+00	0.000000e+00	0.000000e+00	0.000000e+00	0.000000e+00	0.000000e+00	0.000000e+00	0.000000e+00	0.000000e+00	0.000000e+00	0.000000e+00	0.000000e+00	0.000000e+00	0.000000e+00	0.000000e+00	0.000000e+00	0.000000e+00	0.000000e+00	0.000000e+00	0.000000e+00	0.000000e+00	0.000000e+00	0.000000e+00	0.000000e+00	0.000000e+00	0.000000e+00	0.000000e+00	0.000000e+00	0.000000e+00	0.000000e+00	0.000000e+00	0.000000e+00	0.000000e+00	0.000000e+00	0.000000e+00	0.000000e+00	0.000000e+00	0.000000e+00	0.000000e+00	0.000000e+00	0.000000e+00	0.000000e+00	0.000000e+00	0.000000e+00	0.000000e+00	0.000000e+00	0.000000e+00	0.000000e+00	0.000000e+00	0.000000e+00	0.000000e+00	0.000000e+00	0.000000e+00	0.000000e+00	0.000000e+00	0.000000e+00	0.000000e+00	0.000000e+00	0.000000e+00	0.000000e+00	0.000000e+00	0.000000e+00	0.000000e+00	0.000000e+00	0.000000e+00	0.000000e+00	0.000000e+00	0.000000e+00	0.000000e+00	0.000000e+00	0.000000e+00	0.000000e+00	0.000000e+00	0.000000e+00	0.000000e+00	0.000000e+00	0.000000e+00	0.000000e+00	0.000000e+00	0.000000e+00	0.000000e+00	0.000000e+00	0.000000e+00	0.000000e+00	0.000000e+00	0.000000e+00	0.000000e+00	0.000000e+00	0.000000e+00	0.000000e+00	0.000000e+00	0.000000e+00	0.000000e+00	0.000000e+00	0.000000e+00	0.000000e+00	0.000000e+00	0.000000e+00	0.000000e+00	0.000000e+00	0.000000e+00	0.000000e+00	0.000000e+00	0.000000e+00	0.000000e+00	0.000000e+00	0.000000e+00	0.000000e+00	0.000000e+00	0.000000e+00	0.000000e+00	0.000000e+00	0.000000e+00	0.000000e+00	0.000000e+00	0.000000e+00
3.001383e-03	5.794593e-02	-1.564370e-02	-2.536576e-02	-5.512248e-02	-9.327957e-02	-6.207854e-02	-9.487532e-02	-4.936155e-02	1.139967e-01	1.074357e-01	-1.038033e-01	-8.297352e-02	1.229127e-01	4.090528e-01	-1.124646e-01	-1.833884e-01	2.055870e-01	-1.144712e-01	2.560670e-01	-1.506123e-02	-4.977190e-03	-8.436165e-03	-1.890520e-02	7.050152e-02	-1.926448e-02	-3.634606e-02	-6.327937e-02	-3.090520e-02	-3.751375e-02	6.633666e-02	7.493763e-02	-4.911719e-02	1.303710e-04	-4.744658e-02	1.528369e-02	-1.010781e-01	-4.480003e-02	2.175881e-02	-8.176717e-03	-2.680863e-03	-4.458490e-03	-1.017471e-02	-1.782308e-02	-1.118365e-02	-1.935749e-02	-3.235542e-02	-1.707966e-02	-1.979089e-02	-2.237028e-02	-1.679028e-02	-9.910217e-02	1.526869e-01	8.094337e-02	3.589495e-02	1.772175e-02	-2.459831e-02	4.615900e-02	-3.050607e-02	-1.022485e-02	-1.642615e-02	-3.907569e-02	-5.873984e-02	6.361948e-02	-7.047347e-02	7.398532e-02	-6.510788e-02	2.136096e-02	2.098427e-01	-5.864041e-02	-9.992980e-02	-1.908959e-02	-9.354486e-02	7.616172e-02	7.856113e-02	1.127070e-02	2.818727e-01	1.900982e-02	-6.059478e-02	1.984434e-01	-2.091988e-02	1.398495e-01	-2.081709e-01	-9.869930e-02	-2.364558e-01	-6.569854e-02	8.951547e-02	-7.701027e-02	1.017636e-01	-4.471791e-02	1.073884e-01	4.309816e-03	-1.672795e-01	-5.444849e-02	1.704708e-01	7.046531e-02	1.059713e-01	-6.421530e-02	-3.567626e-03	-1.097256e-01	2.794290e-01	1.114323e-01	1.049809e-01	-1.857117e-01	3.264770e-01	-2.197316e-01	-1.317805e-01	-8.891044e-02	9.512296e-02	-1.242560e-01	-1.862279e-01	1.062136e-01	-1.518899e-02	-8.833362e-02	1.272298e-01	-2.369718e-01	1.276781e-01	5.565296e-02	-4.130092e-02	4.846122e-02	-1.738340e-01	1.573878e-01	-9.916000e-03	-1.324614e-01	3.515307e-02	-4.268519e-02	2.467462e-02	4.348829e-02	7.421461e-02	3.070266e-02	1.397484e-01	1.398963e-01	-1.100125e-01	-4.893158e-02	9.686322e-02	-9.813960e-02	-4.568593e-02	4.000241e-02	8.860251e-02	5.601632e-02	1.727320e-01	1.938289e-01	-3.350708e-01	-2.147707e-01	9.594573e-02	1.248765e-02	2.033453e-02	3.058969e-02	-1.580073e-01	6.717890e-02	1.087152e-01	4.964135e-02	-5.088798e-02	1.841647e-01	3.701602e-01	1.790623e-01	2.903563e-03	-8.280083e-03	-2.144970e-01	-7.793828e-02	5.460814e-02	-3.948352e-01	8.589178e-02	1.451652e-03	-1.145936e-01	-2.991112e-03	-2.432808e-02	5.170915e-02	1.131132e-01	-1.446841e-01	1.105037e-02	1.843690e-01	1.336756e-02	-1.214963e-01	1.199504e-01	2.092953e-01	-3.613437e-01	-8.085813e-02	1.011319e-01	1.665160e-01	-8.283617e-02	-3.053024e-01	-1.042875e-02	-8.211146e-02	1.942818e-01	1.288046e-01	-5.957489e-02	-1.491138e-01	-1.852533e-01	1.697152e-01	1.484498e-01	-1.025905e-01	-1.316665e-01	-2.367436e-01	2.339440e-01	-1.355142e-01	2.235985e-02	-1.042033e-01	1.628359e-01	6.896733e-02	3.757759e-02	7.967833e-02	-1.783888e-01	-4.957530e-02	-2.555040e-01	4.407315e-02	1.812431e-01	2.305915e-01	4.573207e-02	-2.467693e-01	-2.182613e-01	1.150166e-01	-2.076880e-01	1.227564e-01	-1.192166e-03	1.694365e-01	1.759542e-01	7.438228e-02	2.139269e-01	1.080164e-01	-6.861890e-02	8.057765e-02	-1.683316e-01	-1.876563e-01	1.660459e-01	-3.417387e-03	5.050548e-02	8.781737e-02	-3.291362e-01	8.387823e-02	-6.612123e-02	1.141438e-02	-9.805955e-02	-3.135153e-02	1.808681e-01	1.125535e-01	1.090720e-01	3.053882e-01	7.846025e-02	1.105947e-01	1.324019e-01	3.272021e-02	-1.236938e-02	2.274716e-01	3.761888e-03	3.391262e-02	1.134476e-01	1.330095e-01	-2.815959e-02	-1.156564e-02	2.140193e-01	1.647170e-01	-7.299003e-02	-1.143520e-02	-1.218820e-01	-1.746012e-01	5.344399e-02	1.278232e-01	-3.161061e-01	-6.390850e-02	1.989932e-01	1.927602e-01	-1.604471e-01	-3.680968e-02	4.178148e-02	-1.042788e-01	-1.499833e-01	2.104162e-02	9.426019e-02	-1.749220e-02	-6.970921e-02	-9.822373e-02	3.183167e-02	-1.873012e-01	-1.708702e-02	5.186636e-02	1.235387e-01	3.054855e-02	1.321223e-01	-1.031404e-01	-9.715372e-02	-1.740722e-03	-1.365689e-01	-1.847441e-01	7.073090e-04	-2.173476e-01	-1.924835e-02	-7.267447e-02	3.503255e-03	-1.571543e-01	3.754852e-02	3.116438e-02	-1.735362e-01	6.856365e-03	1.179196e-01	1.136695e-01	1.497030e-02	1.277271e-01	-1.295487e-02	-1.476611e-01	1.285864e-01	1.585455e-02	-7.658035e-02	-5.100844e-02	-1.228569e-01	8.794659e-02	-4.925134e-02	-2.139512e-01	-1.369423e-01	1.331587e-01	1.345117e-01	1.904557e-01	-1.730473e-02	-9.288174e-02	-9.152284e-02	2.085350e-01	3.170731e-02	5.191135e-02	-6.460757e-02	1.284421e-01	1.586036e-02	-2.966919e-02	-7.916420e-02
-1.325558e-02	-9.179478e-04	-6.025142e-04	-2.389296e-03	-2.232187e-02	1.050432e-01	5.683046e-02	-5.494469e-02	1.620591e-02	-2.158623e-02	2.342826e-01	1.688461e-02	2.043285e-02	-7.070262e-02	-2.288929e-03	-2.417360e-01	-3.497233e-03	-2.817812e-04	-1.837519e-04	-7.169859e-04	-3.838864e-02	1.845342e-02	6.093338e-02	1.887547e-02	-8.659533e-02	3.137004e-02	4.160625e-02	-5.650676e-02	-2.557441e-02	-9.488206e-02	2.261835e-01	-8.520294e-02	-2.277889e-03	-1.681712e-04	-1.115165e-04	-4.425461e-04	-2.376224e-02	-5.237630e-02	-2.701862e-02	-5.067222e-02	4.875790e-02	-4.364052e-02	9.834310e-02	-3.303300e-03	-1.559206e-02	1.507569e-01	-1.255520e-01	4.844681e-02	-8.167712e-03	-6.057425e-04	-3.983217e-04	-1.570539e-03	1.867777e-02	1.048054e-01	-9.231373e-02	-6.736463e-02	9.391142e-03	-4.767128e-02	-2.564291e-02	-3.631160e-02	-5.410359e-02	-9.631159e-02	1.235867e-01	1.870675e-01	-3.936079e-02	-3.439687e-03	-2.248381e-03	-8.902261e-03	-1.093910e-01	-2.226334e-01	-1.545040e-01	1.050169e-01	1.184599e-01	-4.965050e-02	4.457363e-01	-1.865879e-01	7.299764e-02	-8.150157e-02	1.788856e-01	-3.141890e-02	-5.210866e-02	-4.279800e-03	-2.838860e-03	-1.133733e-02	-1.766279e-01	1.095153e-01	-1.648270e-01	-1.328718e-02	-1.317427e-02	-3.058733e-02	-9.764038e-02	1.167606e-01	2.566562e-02	1.853352e-01	1.929094e-01	-2.558278e-02	-9.327724e-02	-2.487327e-02	-1.638301e-02	3.719855e-02	-3.930522e-01	-3.691877e-01	-1.593030e-01	5.008965e-02	-5.953435e-02	2.286593e-01	-2.461841e-02	4.348047e-01	1.244340e-01	2.075170e-01	1.431278e-01	-8.980878e-03	-6.909932e-02	-1.381913e-02	-9.222457e-03	-3.546975e-02	-2.596747e-01	-5.579392e-03	-2.987066e-01	-1.170245e-01	3.377874e-03	2.369447e-01	2.300497e-02	1.577588e-01	1.560385e-01	1.364246e-01	1.716860e-01	-1.677695e-02	-2.004811e-02	-2.083837e-02	-1.382357e-02	4.930600e-02	1.311850e-02	1.666669e-02	-2.302515e-01	-4.810621e-05	5.338928e-02	-1.035846e-01	9.289181e-02	1.466101e-01	-1.283672e-01	1.338726e-01	-1.016377e-02	9.263352e-02	3.396332e-01	-3.326982e-02	-2.190412e-02	-8.313832e-02	-2.101884e-01	-5.590979e-02	8.970907e-02	-8.470239e-02	-6.628359e-02	-1.127756e-01	-5.332146e-02	9.458869e-02	-8.519523e-02	2.121067e-01	3.053555e-02	1.277600e-01	-6.156772e-02	-1.970788e-02	9.466373e-02	-5.173982e-02	3.945406e-01	-1.371021e-01	1.623794e-01	1.695446e-01	-4.381132e-02	-8.641342e-02	1.087233e-01	6.878088e-03	1.125654e-01	-1.999670e-01	-1.253624e-01	-2.576214e-01	-1.638970e-01	7.326182e-02	5.894532e-02	2.820022e-01	5.693121e-02	2.016773e-01	1.607489e-01	-8.788199e-02	5.187580e-03	6.864248e-02	2.599540e-01	3.228000e-01	-2.173019e-01	-5.913694e-01	-6.530016e-01	2.130211e-01	3.851643e-01	5.319275e-02	-9.880345e-02	1.542626e-02	3.016046e-01	3.002439e-01	2.257681e-01	-2.458890e-02	-1.853212e-03	-1.205837e-02	2.685839e-01	2.956705e-01	-8.851757e-02	-6.091231e-01	-9.660583e-01	1.882744e-01	-1.689541e-01	-1.397682e-02	-9.396757e-03	-3.444225e-02	-4.255772e-02	1.036626e-01	2.486261e-01	6.210733e-03	-5.221746e-02	2.040276e-01	-2.210108e-01	-3.974840e-02	-1.593809e-01	7.577110e-02	3.108184e-01	-1.494187e-01	-7.408521e-02	2.261227e-01	-7.489863e-03	-1.138076e-01	2.201001e-01	8.753246e-02	1.798874e-01	1.092987e-01	1.146521e-01	1.937521e-02	-5.980672e-01	-6.155416e-01	3.320736e-02	2.082546e-01	3.132644e-01	2.700621e-02	1.964168e-01	-2.069666e-01	3.216991e-02	-1.705932e-03	2.349106e-01	4.133597e-02	1.812789e-01	7.082518e-02	-4.979393e-02	-4.416273e-02	-5.908904e-01	-7.577509e-01	3.514171e-01	4.556541e-01	2.564508e-01	1.684364e-01	-1.314825e-01	-1.122886e-02	-7.504395e-03	-2.956068e-02	1.057104e-01	-1.395339e-01	-1.635745e-01	7.595274e-02	1.134931e-01	-1.387595e-01	1.933945e-01	2.621643e-01	-6.473300e-02	8.851795e-02	2.884040e-02	-1.255035e-01
0.000000e+00	0.000000e+00	0.000000e+00	0.000000e+00	0.000000e+00	0.000000e+00	0.000000e+00	0.000000e+00	0.000000e+00	0.000000e+00	0.000000e+00	0.000000e+00	0.000000e+00	0.000000e+00	0.000000e+00	0.000000e+00	0.000000e+00	0.000000e+00	0.000000e+00	0.000000e+00	0.000000e+00	0.000000e+00	0.000000e+00	0.000000e+00	0.000000e+00	0.000000e+00	0.000000e+00	0.000000e+00	0.000000e+00	0.000000e+00	0.000000e+00	0.000000e+00	0.000000e+00	0.000000e+00	0.000000e+00	0.000000e+00	0.000000e+00	0.000000e+00	0.000000e+00	0.000000e+00	0.000000e+00	0.000000e+00	0.000000e+00	0.000000e+00	0.000000e+00	0.000000e+00	0.000000e+00	0.000000e+00	0.000000e+00	0.000000e+00	0.000000e+00	0.000000e+00	0.000000e+00	0.000000e+00	0.000000e+00	0.000000e+00	0.000000e+00	0.000000e+00	0.000000e+00	0.000000e+00	0.000000e+00	0.000000e+00	0.000000e+00	0.000000e+00	0.000000e+00	0.000000e+00	0.000000e+00	0.000000e+00	0.000000e+00	0.000000e+00	0.000000e+00	0.000000e+00	0.000000e+00	0.000000e+00	0.000000e+00	0.000000e+00	0.000000e+00	0.000000e+00	0.000000e+00	0.000000e+00	0.000000e+00	0.000000e+00	0.000000e+00	0.000000e+00	0.000000e+00	0.000000e+00	0.000000e+00	0.000000e+00	0.000000e+00	0.000000e+00	0.000000e+00	0.000000e+00	0.000000e+00	0.000000e+00	0.000000e+00	0.000000e+00	0.000000e+00	0.000000e+00	0.000000e+00	0.000000e+00	0.000000e+00	0.000000e+00	0.000000e+00	0.000000e+00	0.000000e+00	0.000000e+00	0.000000e+00	0.000000e+00	0.000000e+00	0.000000e+00	0.000000e+00	0.000000e+00	0.000000e+00	0.000000e+00	0.000000e+00	0.000000e+00	0.000000e+00	0.000000e+00	0.000000e+00	0.000000e+00	0.000000e+00	0.000000e+00	0.000000e+00	0.000000e+00	0.000000e+00	0.000000e+00	0.000000e+00	0.000000e+00	0.000000e+00	0.000000e+00	0.000000e+00	0.000000e+00	0.000000e+00	0.000000e+00	0.000000e+00	0.000000e+00	0.000000e+00	0.000000e+00	0.000000e+00	0.000000e+00	0.000000e+00	0.000000e+00	0.000000e+00	0.000000e+00	0.000000e+00	0.000000e+00	0.000000e+00	0.000000e+00	0.000000e+00	0.000000e+00	0.000000e+00	0.000000e+00	0.000000e+00	0.000000e+00	0.000000e+00	0.000000e+00	0.000000e+00	0.000000e+00	0.000000e+00	0.000000e+00	0.000000e+00	0.000000e+00	0.000000e+00	0.000000e+00	0.000000e+00	0.000000e+00	0.000000e+00	0.000000e+00	0.000000e+00	0.000000e+00	0.000000e+00	0.000000e+00	0.000000e+00	0.000000e+00	0.000000e+00	0.000000e+00	0.000000e+00	0.000000e+00	0.000000e+00	0.000000e+00	0.000000e+00	0.000000e+00	0.000000e+00	0.000000e+00	0.000000e+00	0.000000e+00	0.000000e+00	0.000000e+00	0.000000e+00	0.000000e+00	0.000000e+00	0.000000e+00	0.000000e+00	0.000000e+00	0.000000e+00	0.000000e+00	0.000000e+00	0.000000e+00	0.000000e+00	0.000000e+00	0.000000e+00	0.000000e+00	0.000000e+00	0.000000e+00	0.000000e+00	0.000000e+00	0.000000e+00	0.000000e+00	0.000000e+00	0.000000e+00	0.000000e+00	0.000000e+00	0.000000e+00	0.000000e+00	0.000000e+00	0.000000e+00	0.000000e+00	0.000000e+00	0.000000e+00	0.000000e+00	0.000000e+00	0.000000e+00	0.000000e+00	0.000000e+00	0.000000e+00	0.000000e+00	0.000000e+00	0.000000e+00	0.000000e+00	0.000000e+00	0.000000e+00	0.000000e+00	0.000000e+00	0.000000e+00	0.000000e+00	0.000000e+00	0.000000e+00	0.000000e+00	0.000000e+00	0.000000e+00	0.000000e+00	0.000000e+00	0.000000e+00	0.000000e+00	0.000000e+00	0.000000e+00	0.000000e+00	0.000000e+00	0.000000e+00	0.000000e+00	0.000000e+00	0.000000e+00	0.000000e+00	0.000000e+00	0.000000e+00	0.000000e+00	0.000000e+00	0.000000e+00	0.000000e+00	0.000000e+00	0.000000e+00	0.000000e+00	0.000000e+00	0.000000e+00	0.000000e+00	0.000000e+00	0.000000e+00	0.000000e+00	0.000000e+00	0.000000e+00	0.000000e+00	0.000000e+00	0.000000e+00	0.000000e+00	0.000000e+00	0.000000e+00	0.000000e+00	0.000000e+00	0.000000e+00	0.000000e+00	0.000000e+00	0.000000e+00	0.000000e+00	0.000000e+00	0.000000e+00	0.000000e+00	0.000000e+00	0.000000e+00	0.000000e+00	0.000000e+00	0.000000e+00	0.000000e+00	0.000000e+00	0.000000e+00	0.000000e+00	0.000000e+00	0.000000e+00	0.000000e+00	0.000000e+00	0.000000e+00	0.000000e+00	0.000000e+00	0.000000e+00	0.000000e+00	0.000000e+00	0.000000e+00	0.000000e+00	0.000000e+00	0.000000e+00	0.000000e+00	0.000000e+00	0.000000e+00	0.000000e+00	0.000000e+00	0.000000e+00	0.000000e+00	0.000000e+00	0.000000e+00	0.000000e+00	0.000000e+00	0.000000e+00	0.000000e+00	0.000000e+00
2.145495e-01	-2.245246e-03	-6.423908e-02	5.268270e-01	1.022287e-01	1.828283e-01	-2.205694e-01	-2.294513e-03	-2.112807e-01	-3.523402e-01	1.938883e-01	-1.748827e-01	-4.340569e-01	2.579682e-01	-6.186613e-04	1.077928e-01	-1.766516e-02	1.103769e-01	1.403261e-01	-1.079803e-01	-1.480016e-01	3.643666e-03	-1.692426e-01	-3.921584e-02	1.793203e-01	-9.958587e-02	-7.735695e-02	1.206303e-01	-3.839405e-04	-4.232738e-04	2.041978e-01	1.530980e-01	-3.451506e-02	-6.381497e-02	1.160155e-02	4.780534e-02	-1.048876e-01	-8.498911e-02	-1.787935e-02	-5.688752e-02	-1.068820e-01	5.482922e-02	-1.335341e-03	-1.370650e-03	-3.847010e-02	1.097582e-01	-1.112562e-01	-2.010736e-01	-2.657228e-01	9.610681e-02	-3.095594e-01	-8.486102e-02	-6.177391e-02	8.733001e-02	7.819019e-02	7.147921e-01	-6.479428e-03	-8.512323e-03	-6.648148e-02	-1.751244e-01	-3.003997e-01	-6.027743e-01	-3.863655e-01	4.109454e-02	-2.366618e-01	2.561872e-01	-1.545869e-02	2.688732e-01	7.189962e-01	5.431011e-01	-1.066440e-02	-1.159952e-02	7.885300e-01	7.220729e-01	2.197208e-01	2.845335e-01	4.844367e-02	-1.174091e-01	-6.059638e-01	-3.650848e-01	-2.830836e-01	-5.467752e-01	-2.752513e-01	1.915488e-01	2.450840e-01	-5.713569e-02	6.415156e-01	1.168124e+00	2.339502e-01	3.475610e-01	7.471349e-02	-4.575179e-01	-3.779135e-01	-9.563007e-01	-5.168552e-01	-2.446644e-01	-3.650622e-01	3.539058e-01	7.309867e-02	-3.472347e-02	1.004255e-01	2.319441e-01	-1.594439e-01	4.365238e-01	6.228939e-02	1.052362e-01	-1.166703e-01	-2.166153e-02	-1.125343e-01	-1.942101e-01	-2.178452e-01	-8.567185e-02	-4.717609e-02	-5.004738e-02	2.596052e-01	2.074704e-01	4.560877e-01	2.231093e-01	-9.778081e-02	-3.947419e-01	2.682138e-01	-1.220569e-01	-1.876329e-02	-2.260510e-01	-1.710850e-01	-2.056130e-01	-5.786680e-02	-6.367310e-02	-4.134527e-01	-8.293689e-02	-2.259715e-01	-6.900905e-02	3.731362e-01	4.617319e-01	5.014756e-01	9.846553e-02	-2.635827e-01	-3.167433e-01	4.853538e-01	-3.330947e-01	-3.243678e-02	-3.845221e-02	1.556759e-01	-4.639221e-01	-7.395777e-02	-2.934158e-01	4.017361e-01	1.172340e-03	-2.496180e-01	-2.576106e-01	-2.976500e-01	2.811952e-01	6.755669e-01	2.604365e-01	-5.664730e-02	-9.807030e-02	-5.459825e-01	-3.996569e-01	-4.208957e-02	2.930591e-01	2.885903e-01	-4.741458e-01	-9.269459e-01	-1.278919e+00	5.738435e-01	1.851289e+00	1.858614e+00	-8.358880e-01	-1.421230e-01	2.553131e-01	-6.783785e-01	-1.138077e+00	-8.537169e-02	2.112059e-01	1.757268e-01	-1.290769e-01	-1.307775e+00	-1.247709e+00	4.522395e-01	2.125955e+00	2.482272e+00	-7.746778e-01	-2.693467e-02	-2.701367e-02	7.924121e-03	-5.635548e-01	-1.835057e-01	-1.480275e-01	-6.442748e-02	-4.748947e-01	8.972303e-01	4.545611e-01	1.093597e+00	-5.268262e-01	-6.015356e-01	2.220432e-01	4.200683e-03	-9.877258e-02	-4.079177e-01	-3.419258e-01	-5.456548e-02	-1.387883e-01	-2.728288e-01	3.153975e-01	1.961710e+00	2.173773e+00	-3.849400e-01	-6.881151e-01	-1.829375e+00	-1.040785e-01	-1.221657e-01	1.602810e-01	-1.404081e-01	-4.774817e-01	-3.875735e-02	-1.151087e-01	3.522082e-01	6.215525e-01	1.895234e+00	2.474061e+00	-7.729689e-01	-1.595768e+00	-1.484616e+00	-7.054566e-01	-2.935081e-02	-2.946383e-02	1.469559e-01	5.105796e-01	2.346907e-01	-1.252155e-01	-1.891194e-01	4.563680e-01	-7.385931e-01	-5.022901e-01	3.069341e-01	1.647345e-01	-5.628949e-01	4.189882e-01
-8.540635e-02	4.846493e-02	7.978785e-02	-2.849554e-02	-5.210250e-02	8.510126e-03	8.653483e-02	-9.009211e-02	-1.028647e-01	-1.032528e-01	8.877447e-02	-1.259505e-01	-1.226884e-02	9.460477e-02	1.036473e-01	-1.638885e-01	3.421841e-01	4.078061e-02	-8.547249e-02	-2.819630e-02	-1.840822e-02	-8.747548e-03	-9.984680e-03	-1.767458e-02	-2.973672e-02	-3.496461e-02	-3.020473e-02	-3.446849e-02	-3.521741e-02	-3.745853e-02	6.146989e-02	-3.577275e-02	2.229160e-02	-3.602138e-02	4.199354e-02	1.532229e-01	1.210816e-01	-2.935495e-02	-2.022053e-02	-1.255728e-02	-5.972787e-03	-6.702617e-03	-1.223796e-02	-2.070137e-02	-2.353156e-02	-2.077346e-02	-2.414659e-02	8.340763e-02	-2.356947e-02	-2.674901e-02	-2.379833e-02	4.315407e-02	-5.384040e-03	6.890344e-02	-1.208950e-02	6.971375e-02	-2.003352e-02	-5.680822e-02	-3.695028e-02	-1.751647e-02	-1.974200e-02	-3.652720e-02	-5.645767e-02	-7.417560e-02	-5.921764e-02	-7.148501e-02	3.037052e-02	-7.120126e-02	1.093630e-01	-7.558959e-02	-1.033224e-01	3.363642e-01	-1.050943e-01	1.129161e-01	2.814856e-01	-5.744894e-02	-2.889998e-01	5.638130e-02	7.856102e-02	-2.479231e-02	-2.594368e-02	1.883210e-01	-2.406298e-01	2.878033e-02	3.416467e-02	-1.031935e-01	-1.199572e-01	1.148973e-01	1.855524e-01	2.184277e-02	4.210308e-02	1.081336e-01	3.131333e-01	7.862262e-02	-2.975356e-01	-1.712848e-01	2.600062e-01	6.522435e-02	5.034762e-02	3.079378e-02	6.856523e-02	9.734847e-02	1.539679e-01	1.527823e-01	-1.103950e-01	-2.647769e-01	-1.356528e-01	-8.752134e-02	-1.160742e-01	-8.691398e-02	-1.535786e-02	1.625661e-02	4.158844e-02	2.375515e-01	4.377832e-03	-2.232727e-01	2.031013e-01	-2.757714e-01	-8.877364e-02	4.796322e-02	2.118290e-01	4.011004e-02	2.123743e-01	-1.291812e-01	1.823202e-01	1.333076e-01	-6.141499e-03	1.026536e-01	5.052582e-02	4.055947e-02	-8.143464e-02	-6.201907e-02	6.655543e-02	-1.650638e-01	-1.534423e-01	2.788493e-02	-3.838291e-01	1.144931e-01	-1.327516e-01	2.467147e-01	1.489930e-01	3.616198e-02	2.138177e-01	-1.311371e-01	-6.259609e-02	5.760937e-02	-7.945996e-02	9.475211e-02	-3.022445e-02	-6.196888e-02	8.974995e-02	1.892009e-01	1.936193e-01	2.234910e-01	-1.103498e-02	2.785152e-02	-1.373257e-01	7.419424e-02	-2.746688e-01	-1.971597e-01	-5.853319e-02	1.216772e-01	5.583852e-02	5.299473e-02	5.425134e-04	2.047128e-02	5.691055e-02	4.479664e-02	4.939624e-02	7.557288e-02	-4.155769e-02	2.094020e-01	-1.705623e-01	-1.266244e-01	-1.227065e-01	1.317076e-01	-2.836104e-03	-2.199581e-01	2.740537e-02	2.279728e-01	-1.262649e-02	1.031580e-01	-9.278557e-02	7.853780e-02	1.847597e-01	1.632006e-01	5.139874e-02	1.098788e-02	6.458691e-02	-8.291331e-02	2.178026e-02	9.756446e-02	-7.871610e-02	-1.901512e-01	8.381688e-02	-4.037727e-02	1.062361e-01	1.954914e-01	-2.372108e-01	-2.858794e-02	-7.540093e-02	-4.341556e-02	-1.539638e-01	1.778051e-01	-1.792383e-01	1.677920e-01	8.075442e-02	2.136246e-01	2.459891e-02	1.364101e-01	-5.821802e-02	9.387814e-02	3.101145e-01	1.505515e-01	-1.455941e-01	1.349706e-01	1.148569e-01	1.848020e-01	8.847147e-02	1.929062e-01	1.113973e-01	3.844467e-02	4.531923e-02	1.222114e-01	2.676861e-02	-2.274681e-01	-1.593034e-01	1.323990e-01	3.581102e-02	-6.592757e-02	-1.629926e-02	2.169904e-01	7.762929e-03	-1.719226e-01	3.674104e-02	7.030993e-02	4.706299e-02	3.748574e-02	4.101583e-02	6.208998e-02	7.251160e-02	5.986422e-02	-6.186125e-02	-1.040611e-01	-3.920557e-01	-3.381806e-01	3.252603e-02	-2.671376e-02	-4.254971e-02	-2.848501e-01	-1.531195e-01	-2.825275e-01	1.318883e-01	5.848321e-02	3.422979e-01	-5.575040e-03	-1.711346e-02	1.491184e-01	-5.877515e-02	6.589569e-02	1.603077e-01	2.053496e-01	1.605703e-02	1.506129e-01	-3.235961e-02	-3.662679e-02	1.486954e-01	1.380440e-01	-7.072433e-02	2.225425e-01	2.499871e-02	4.033130e-02	-2.673269e-02	-1.983836e-01	-1.103694e-01	-8.200868e-02	-1.249597e-01	-1.064425e-01	-3.719015e-02	-2.623931e-01	-3.324805e-01	-4.445722e-02	-1.981385e-01	-2.735458e-01	-6.308177e-02	1.287410e-01	1.410800e-01	-4.396552e-02	1.629023e-01	-2.094278e-02	3.940889e-02	-4.613489e-03	-7.992610e-02	-1.280118e-01	-2.329971e-02	-8.658307e-02	-2.093739e-02	5.394091e-02	-1.732881e-01	-3.190131e-01	-7.850538e-02	-1.280255e-01	-1.821103e-01	-2.290245e-02	-4.831580e-03	-1.636626e-01	1.206575e-01	2.320893e-01	1.496116e-01	3.105657e-02	-4.739493e-02	-4.146354e-01	-8.703136e-02	1.036773e-01	1.552913e-01	6.497975e-02	-8.771260e-02	-1.266853e-01	-3.330826e-02	2.356353e-02	3.824104e-03	9.028113e-03	8.388452e-02
-3.600056e-01	3.096404e-01	2.572863e-01	2.854128e-01	2.513683e-01	-1.685302e-01	6.706927e-02	-1.319118e-01	-3.459222e-02	-2.932130e-02	1.688678e-01	-2.300929e-02	-2.814915e-02	-1.586178e-02	-3.045021e-02	-1.981324e-01	-4.380127e-02	-1.594682e-01	-7.922028e-02	4.342019e-01	4.333754e-02	-7.030604e-02	-6.639692e-02	2.571258e-02	5.294447e-02	-5.659391e-02	-5.610117e-02	-9.136223e-03	-7.815474e-03	-9.303361e-03	-5.029041e-03	-6.325009e-03	-3.685581e-03	-3.126244e-02	-4.735877e-02	-3.378223e-02	-1.109645e-01	-3.365345e-02	3.646626e-02	-4.183327e-02	5.300453e-02	-4.621374e-02	4.988041e-02	7.004690e-02	-4.127521e-02	6.040899e-02	-6.208078e-03	-5.432336e-03	-6.699470e-03	-3.655640e-03	-4.479244e-03	-2.731785e-03	-2.611374e-02	-4.056224e-02	-2.433564e-02	1.067446e-02	-2.699138e-02	-1.191259e-01	-4.601969e-02	1.853532e-01	2.023052e-01	1.750647e-01	-1.275348e-01	-5.229179e-02	2.943412e-01	-2.523888e-02	8.409499e-02	-2.523174e-02	-1.454488e-02	-1.714386e-02	-1.146589e-02	-1.119507e-01	-7.833186e-02	1.694367e-02	-2.304643e-01	-7.345011e-02	4.417902e-01	2.444809e-03	7.193541e-02	-1.062952e-01	-1.716370e-02	8.973474e-02	3.637997e-01	2.064727e-01	7.434211e-02	6.969777e-05	-2.320939e-02	-6.885282e-02	-8.209831e-02	-5.405467e-02	-9.631728e-02	-1.705956e-01	-9.923541e-02	-1.362747e-01	-3.024526e-01	2.126701e-01	3.407241e-01	-2.005381e-01	-2.064146e-01	7.974603e-02	-4.439717e-03	3.239610e-01	2.686708e-02	-4.324574e-02	6.904736e-02	-1.520882e-01	7.380485e-03	-1.150698e-01	3.477822e-02	-8.271828e-02	1.084800e-02	4.136941e-02	-4.167661e-02	-1.781725e-01	-1.024409e-01	-2.798747e-02	6.424111e-02	3.225631e-01	1.917571e-01	8.419130e-02	3.817082e-02	1.659606e-01	-1.396715e-01	-2.981594e-01	-3.874823e-02	-1.743870e-01	1.073125e-01	9.313704e-03	9.424069e-02	-1.390599e-01	1.130896e-01	1.702648e-01	-1.704921e-01	-1.901595e-01	1.320311e-01	-4.161114e-02	-1.667791e-01	8.721345e-02	1.078099e-01	-4.402915e-02	2.237991e-02	1.726769e-01	-5.967098e-02	2.180877e-02	-1.765346e-01	-6.988358e-02	-2.913718e-02	-4.641153e-02	4.561885e-02	2.327003e-01	6.446911e-03	2.430056e-01	9.109527e-02	4.882583e-02	-2.832720e-02	-7.603876e-02	-8.682136e-02	-5.477098e-02	-7.411828e-03	-7.802983e-02	1.945244e-01	8.141878e-02	-1.811638e-01	-1.106562e-01	-1.034633e-01	-9.389002e-02	-2.956673e-02	1.647672e-01	-9.772348e-02	3.476510e-01	1.756974e-01	6.930579e-02	-3.876219e-02	-5.819410e-02	8.763646e-02	-1.143451e-01	-1.101697e-01	1.084834e-02	-1.392128e-01	-2.635736e-01	1.385249e-03	4.243918e-02	-1.222440e-01	-3.225194e-02	-2.473009e-01	3.489091e-01	2.232314e-01	1.256881e-01	3.238600e-01	9.428249e-02	6.303001e-02	-3.772127e-01	-5.321640e-04	-1.910831e-01	-2.238527e-01	-2.033556e-01	-1.371821e-01	-9.651928e-02	-1.922706e-01	5.425969e-02	3.411559e-01	2.581907e-01	-2.640345e-01	-7.959294e-02	8.887636e-02	3.971294e-01	2.556654e-01	2.099195e-01	3.058076e-01	-1.403576e-01	-6.905586e-02	5.171746e-02	-1.456476e-02	-8.194036e-02	9.946475e-02	-1.113002e-01	-2.284583e-01	3.684400e-02	-1.350540e-01	-1.282035e-01	1.031592e-01	7.706518e-02	2.365143e-02	-3.926308e-02	9.169469e-02	-1.894440e-01	-2.559637e-01	1.871699e-01	-9.834915e-02	-9.508723e-02	4.174196e-02	4.052369e-02	-6.824081e-02	5.068223e-02	-4.241986e-02	-1.256591e-01	-8.764501e-02	8.132965e-02	-8.148165e-02	1.361639e-01	2.755871e-01	1.012498e-01	2.957649e-02	-7.475188e-02	-5.171095e-02	-3.124013e-01	-1.392363e-01	-3.822809e-02	1.059756e-01	-9.612610e-02	2.811644e-02	-2.241205e-02	2.710733e-01	-1.689547e-01	7.792872e-02	1.224304e-01	1.052577e-01	-1.689851e-01	6.935088e-02	-1.331207e-01	6.654780e-02	-9.984951e-02	1.645234e-01	-3.348823e-01	3.549960e-01	2.362206e-02	-6.219709e-03	7.216284e-03	-3.588474e-02	-4.993116e-02	-4.500989e-02	8.946083e-02	4.043929e-02	5.413573e-02	4.381367e-02	-6.457078e-02	8.530964e-03	-5.145479e-03	2.534718e-01	-5.382754e-02	4.810806e-02	-1.811519e-01	1.448371e-03	-4.587689e-02	-4.022860e-02	-8.117315e-02	-3.707579e-02	-1.698512e-01	5.944421e-03	-7.828727e-02	2.605613e-02	4.705586e-02	-4.332067e-02	1.837466e-01	1.175732e-01	-4.578080e-03	7.755022e-03	8.351013e-02	4.314580e-01	-3.934414e-02	-2.373152e-01	6.724300e-02	-6.273331e-02	-6.801868e-02	-1.601713e-02	-1.906982e-01	-5.330256e-02	2.550080e-02	-3.910784e-02	-2.146807e-01	-1.711503e-01	4.912217e-02	-1.606524e-02	1.192335e-02	2.433943e-01	1.197663e-01	5.788899e-02	-8.147289e-02	5.417191e-02	1.168377e-01	5.639647e-02	2.889736e-02	1.022295e-01
0.000000e+00	0.000000e+00	0.000000e+00	0.000000e+00	0.000000e+00	0.000000e+00	0.000000e+00	0.000000e+00	0.000000e+00	0.000000e+00	0.000000e+00	0.000000e+00	0.000000e+00	0.000000e+00	0.000000e+00	0.000000e+00	0.000000e+00	0.000000e+00	0.000000e+00	0.000000e+00	0.000000e+00	0.000000e+00	0.000000e+00	0.000000e+00	0.000000e+00	0.000000e+00	0.000000e+00	0.000000e+00	0.000000e+00	0.000000e+00	0.000000e+00	0.000000e+00	0.000000e+00	0.000000e+00	0.000000e+00	0.000000e+00	0.000000e+00	0.000000e+00	0.000000e+00	0.000000e+00	0.000000e+00	0.000000e+00	0.000000e+00	0.000000e+00	0.000000e+00	0.000000e+00	0.000000e+00	0.000000e+00	0.000000e+00	0.000000e+00	0.000000e+00	0.000000e+00	0.000000e+00	0.000000e+00	0.000000e+00	0.000000e+00	0.000000e+00	0.000000e+00	0.000000e+00	0.000000e+00	0.000000e+00	0.000000e+00	0.000000e+00	0.000000e+00	0.000000e+00	0.000000e+00	0.000000e+00	0.000000e+00	0.000000e+00	0.000000e+00	0.000000e+00	0.000000e+00	0.000000e+00	0.000000e+00	0.000000e+00	0.000000e+00	0.000000e+00	0.000000e+00	0.000000e+00	0.000000e+00	0.000000e+00	0.000000e+00	0.000000e+00	0.000000e+00	0.000000e+00	0.000000e+00	0.000000e+00	0.000000e+00	0.000000e+00	0.000000e+00	0.000000e+00	0.000000e+00	0.000000e+00	0.000000e+00	0.000000e+00	0.000000e+00	0.000000e+00	0.000000e+00	0.000000e+00	0.000000e+00	0.000000e+00	0.000000e+00	0.000000e+00	0.000000e+00	0.000000e+00	0.000000e+00	0.000000e+00	0.000000e+00	0.000000e+00	0.000000e+00	0.000000e+00	0.000000e+00	0.000000e+00	0.000000e+00	0.000000e+00	0.000000e+00	0.000000e+00	0.000000e+00	0.000000e+00	0.000000e+00	0.000000e+00	0.000000e+00	0.000000e+00	0.000000e+00	0.000000e+00	0.000000e+00	0.000000e+00	0.000000e+00	0.000000e+00	0.000000e+00	0.000000e+00	0.000000e+00	0.000000e+00	0.000000e+00	0.000000e+00	0.000000e+00	0.000000e+00	0.000000e+00	0.000000e+00	0.000000e+00	0.000000e+00	0.000000e+00	0.000000e+00	0.000000e+00	0.000000e+00	0.000000e+00	0.000000e+00	0.000000e+00	0.000000e+00	0.000000e+00	0.000000e+00	0.000000e+00	0.000000e+00
0.000000e+00	0.000000e+00	0.000000e+00	0.000000e+00	0.000000e+00	0.000000e+00	0.000000e+00	0.000000e+00	0.000000e+00	0.000000e+00	0.000000e+00	0.000000e+00	0.000000e+00	0.000000e+00	0.000000e+00	0.000000e+00	0.000000e+00	0.000000e+00	0.000000e+00	0.000000e+00	0.000000e+00	0.000000e+00	0.000000e+00	0.000000e+00	0.000000e+00	0.000000e+00	0.000000e+00	0.000000e+00	0.000000e+00	0.000000e+00	0.000000e+00	0.000000e+00	0.000000e+00	0.000000e+00	0.000000e+00	0.000000e+00	0.000000e+00	0.000000e+00	0.000000e+00	0.000000e+00	0.000000e+00	0.000000e+00	0.000000e+00	0.000000e+00	0.000000e+00	0.000000e+00	0.000000e+00	0.000000e+00	0.000000e+00	0.000000e+00	0.000000e+00	0.000000e+00	0.000000e+00	0.000000e+00	0.000000e+00	0.000000e+00	0.000000e+00	0.000000e+00	0.000000e+00	0.000000e+00	0.000000e+00	0.000000e+00	0.000000e+00	0.000000e+00	0.000000e+00	0.000000e+00	0.000000e+00	0.000000e+00	0.000000e+00	0.000000e+00	0.000000e+00	0.000000e+00	0.000000e+00	0.000000e+00	0.000000e+00	0.000000e+00	0.000000e+00	0.000000e+00	0.000000e+00	0.000000e+00	0.000000e+00	0.000000e+00	0.000000e+00	0.000000e+00	0.000000e+00	0.000000e+00	0.000000e+00	0.000000e+00	0.000000e+00	0.000000e+00	0.000000e+00	0.000000e+00	0.000000e+00	0.000000e+00	0.000000e+00	0.000000e+00	0.000000e+00	0.000000e+00	0.000000e+00	0.000000e+00	0.000000e+00	0.000000e+00	0.000000e+00	0.000000e+00	0.000000e+00	0.000000e+00	0.000000e+00	0.000000e+00	0.000000e+00	0.000000e+00	0.000000e+00	0.000000e+00	0.000000e+00	0.000000e+00	0.000000e+00	0.000000e+00	0.000000e+00	0.000000e+00	0.000000e+00	0.000000e+00	0.000000e+00	0.000000e+00	0.000000e+00	0.000000e+00	0.000000e+00	0.000000e+00	0.000000e+00	0.000000e+00	0.000000e+00	0.000000e+00	0.000000e+00	0.000000e+00	0.000000e+00	0.000000e+00	0.000000e+00	0.000000e+00	0.000000e+00	0.000000e+00	0.000000e+00	0.000000e+00	0.000000e+00	0.000000e+00	0.000000e+00	0.000000e+00	0.000000e+00	0.000000e+00	0.000000e+00	0.000000e+00	0.000000e+00	0.000000e+00	0.000000e+00	0.000000e+00	0.000000e+00	0.000000e+00	0.000000e+00	0.000000e+00	0.000000e+00	0.000000e+00	0.000000e+00	0.000000e+00	0.000000e+00	0.000000e+00	0.000000e+00	0.000000e+00	0.000000e+00	0.000000e+00	0.000000e+00	0.000000e+00	0.000000e+00	0.000000e+00	0.000000e+00	0.000000e+00	0.000000e+00	0.000000e+00	0.000000e+00	0.000000e+00	0.000000e+00	0.000000e+00	0.000000e+00	0.000000e+00	0.000000e+00	0.000000e+00	0.000000e+00	0.000000e+00	0.000000e+00	0.000000e+00	0.000000e+00	0.000000e+00	0.000000e+00	0.000000e+00	0.000000e+00	0.000000e+00	0.000000e+00	0.000000e+00	0.000000e+00	0.000000e+00	0.000000e+00	0.000000e+00	0.000000e+00	0.000000e+00	0.000000e+00	0.000000e+00	0.000000e+00	0.000000e+00	0.000000e+00	0.000000e+00	0.000000e+00	0.000000e+00	0.000000e+00	0.000000e+00	0.000000e+00	0.000000e+00	0.000000e+00	0.000000e+00	0.000000e+00	0.000000e+00	0.000000e+00	0.000000e+00	0.000000e+00	0.000000e+00	0.000000e+00	0.000000e+00	0.000000e+00	0.000000e+00	0.000000e+00	0.000000e+00	0.000000e+00	0.000000e+00	0.000000e+00	0.000000e+00	0.000000e+00	0.000000e+00	0.000000e+00	0.000000e+00	0.000000e+00	0.000000e+00	0.000000e+00	0.000000e+00	0.000000e+00	0.000000e+00	0.000000e+00	0.000000e+00	0.000000e+00	0.000000e+00	0.000000e+00	0.000000e+00	0.000000e+00	0.000000e+00	0.000000e+00	0.000000e+00	0.000000e+00	0.000000e+00	0.000000e+00	0.000000e+00	0.000000e+00	0.000000e+00	0.000000e+00	0.000000e+00	0.000000e+00	0.000000e+00	0.000000e+00	0.000000e+00	0.000000e+00	0.000000e+00	0.000000e+00	0.000000e+00	0.000000e+00	0.000000e+00	0.000000e+00	0.000000e+00	0.000000e+00	0.000000e+00	0.000000e+00	0.000000e+00	0.000000e+00	0.000000e+00	0.000000e+00	0.000000e+00	0.000000e+00	0.000000e+00	0.000000e+00	0.000000e+00	0.000000e+00	0.000000e+00	0.000000e+00	0.000000e+00	0.000000e+00	0.000000e+00	0.000000e+00	0.000000e+00	0.000000e+00	0.000000e+00	0.000000e+00	0.000000e+00	0.000000e+00	0.000000e+00	0.000000e+00	0.000000e+00	0.000000e+00	0.000000e+00	0.000000e+00	0.000000e+00	0.000000e+00	0.000000e+00	0.000000e+00	0.000000e+00	0.000000e+00	0.000000e+00	0.000000e+00	0.000000e+00	0.000000e+00	0.000000e+00	0.000000e+00	0.000000e+00	0.000000e+00	0.000000e+00	0.000000e+00	0.000000e+00	0.000000e+00	0.000000e+00	0.000000e+00	0.000000e+00	0.000000e+00
-8.195445e-02	5.235561e-02	-1.807269e-02	-3.006424e-02	-5.053191e-02	1.195069e-01	-4.355971e-02	-1.360000e-01	3.902917e-02	-6.092472e-02	1.053082e-01	-1.463710e-01	2.543701e-02	-1.318088e-02	2.809539e-01	-1.162362e-01	3.614337e-02	1.087168e-01	-3.939270e-02	-2.548101e-02	-1.718792e-02	-6.104468e-03	-1.056768e-02	-1.749627e-02	-2.612995e-02	-4.627143e-02	5.811961e-02	-4.786866e-02	-5.052792e-02	4.698561e-02	-4.776316e-02	-5.172515e-02	4.119317e-02	-4.608094e-03	-7.212508e-02	-1.593212e-01	4.916365e-01	-4.526092e-02	-1.865817e-02	-1.121190e-02	-3.897276e-03	-6.839913e-03	-1.173212e-02	-1.801499e-02	1.789318e-01	-3.176311e-02	-3.452849e-02	7.079776e-02	-3.701315e-02	-3.166389e-02	-3.560488e-02	-4.642693e-02	1.200538e-01	5.831355e-02	-9.479199e-02	-1.157812e-01	7.388727e-02	-5.337323e-02	-3.689104e-02	-1.404027e-02	-2.187919e-02	-3.894490e-02	-5.679052e-02	-2.718531e-03	9.597929e-02	8.926400e-02	-1.341513e-02	-1.136933e-01	-1.046914e-01	7.104505e-02	1.887905e-02	1.004602e-01	-3.654512e-02	1.530960e-01	8.094105e-02	-9.505758e-02	-1.285123e-02	1.401555e-01	1.499541e-02	5.572638e-02	1.497195e-01	3.690225e-02	-2.173451e-01	-9.310414e-02	-1.108549e-01	2.174939e-01	-4.098310e-02	-1.802260e-01	-8.537043e-03	2.274151e-01	2.699338e-02	-4.537923e-03	-8.352641e-02	-1.151207e-01	-1.110942e-02	-7.760516e-02	1.711997e-02	1.944533e-01	2.983593e-01	-7.635952e-02	-3.896578e-02	-8.943102e-02	-9.694236e-02	2.917301e-02	-9.677723e-02	1.857890e-01	-1.344547e-01	-2.111328e-01	-8.916493e-03	-5.115269e-02	-9.088397e-02	1.151714e-01	2.542562e-02	-9.603772e-02	7.978351e-02	6.965046e-02	5.709513e-02	2.867698e-01	-2.884927e-02	3.527256e-01	2.740810e-01	1.762156e-01	-1.181194e-01	2.492564e-02	-1.989824e-01	-1.150194e-01	-4.081311e-02	-2.609664e-02	-1.036866e-01	3.711286e-02	-1.083971e-01	-3.409860e-02	-1.527348e-01	-2.206166e-01	-5.154835e-02	3.050754e-01	-1.009401e-01	-9.535369e-02	7.618906e-02	-7.310383e-02	1.286607e-01	2.655000e-01	2.729249e-03	1.380860e-01	-5.904004e-03	-1.401042e-02	-1.650051e-01	1.450317e-01	-6.176609e-02	8.188324e-02	-1.174895e-01	-1.184758e-01	-6.314361e-02	1.683236e-01	-3.262319e-02	-1.115822e-01	-8.572137e-02	-2.886285e-02	-3.507304e-02	-9.251440e-02	-5.337450e-02	8.605643e-02	1.010585e-01	-1.090865e-02	7.141008e-03	3.068781e-03	-5.330303e-02	1.181342e-01	1.947872e-01	4.097005e-02	2.079419e-01	1.739423e-01	-1.577393e-01	-2.613728e-01	1.101234e-01	-6.255172e-02	-1.385414e-01	-3.196129e-02	-3.708408e-02	-2.248741e-01	7.357798e-03	-2.298379e-01	1.841915e-01	5.998261e-02	1.949515e-01	1.218040e-01	1.522126e-01	1.498101e-01	5.830459e-02	-1.066110e-01	-4.955069e-02	1.986809e-01	-1.500290e-01	-1.035921e-01	-5.873808e-02	-2.471132e-01	1.729509e-01	2.359639e-01	-1.628510e-01	5.228292e-02	-8.271164e-02	6.303252e-02	-1.477680e-01	7.163258e-02	-5.821246e-02	1.072658e-01	1.613391e-01	-4.924697e-02	1.098352e-01	1.752440e-01	-2.339518e-01	-2.607124e-01	-1.684273e-01	1.348926e-02	3.285037e-02	-4.289815e-02	-9.870045e-02	1.331831e-01	3.359394e-02	1.165495e-01	1.370332e-01	1.148658e-01	1.556971e-01	6.044179e-02	7.883968e-03	-9.386700e-02	-9.338506e-02	1.617512e-01	1.371114e-01	-2.959264e-02	-5.756449e-02	-5.404540e-02	4.140193e-02	-1.078683e-02	-6.354104e-02	-1.912744e-02	1.207525e-01	-2.864159e-02	1.206770e-01	1.385107e-01	1.419899e-01	7.232425e-02	1.221855e-01	6.312882e-02	-1.425193e-01	-1.834052e-01	1.193882e-01	5.282909e-02	1.128395e-01	-1.018182e-01	-6.940764e-02	1.900707e-01	8.227873e-03	7.332915e-02	7.130063e-04	1.030016e-01	-1.751629e-01	4.341523e-02	5.559453e-02	-1.419158e-01	3.481968e-02	-8.755905e-02	-7.501755e-02	-1.603413e-02	8.027880e-02	4.433316e-02	1.172552e-01	-1.626573e-01	1.056854e-01	-1.422707e-01	-9.958626e-03	-2.297363e-03	3.868484e-02	-1.106806e-01	-3.517225e-02	-7.178015e-03	-6.926349e-02	-3.755308e-02	3.904998e-02	-9.433786e-02	-2.120508e-01	-1.232029e-01	-3.441340e-02	-1.340601e-01	-1.098624e-02	1.396862e-01	-9.237994e-02	2.534022e-02	2.584117e-02	-4.347020e-02	2.022783e-02	-2.254596e-02	2.833041e-03	3.978574e-02	2.531794e-01	4.721159e-02	9.725957e-02	9.609368e-02	-1.029277e-01	-1.537629e-01	2.060983e-02	2.151208e-02	1.957862e-02	2.154188e-02	-2.379105e-01	5.705794e-02	2.082385e-01	5.718958e-02	2.090541e-01	-4.666012e-02	-1.922648e-02	6.864267e-02	2.180792e-02	-2.618913e-01	-7.633635e-02	1.877606e-01	1.516506e-01	-2.972322e-01	-1.499115e-01	8.022157e-02	-6.523600e-02	-3.505870e-02	-1.041360e-02
0.000000e+00	0.000000e+00	0.000000e+00	0.000000e+00	0.000000e+00	0.000000e+00	0.000000e+00	0.000000e+00	0.000000e+00	0.000000e+00	0.000000e+00	0.000000e+00	0.000000e+00	0.000000e+00	0.000000e+00	0.000000e+00	0.000000e+00	0.000000e+00	0.000000e+00	0.000000e+00	0.000000e+00	0.000000e+00	0.000000e+00	0.000000e+00	0.000000e+00	0.000000e+00	0.000000e+00	0.000000e+00	0.000000e+00	0.000000e+00	0.000000e+00	0.000000e+00	0.000000e+00	0.000000e+00	0.000000e+00	0.000000e+00	0.000000e+00	0.000000e+00	0.000000e+00	0.000000e+00	0.000000e+00	0.000000e+00	0.000000e+00	0.000000e+00	0.000000e+00	0.000000e+00	0.000000e+00	0.000000e+00	0.000000e+00	0.000000e+00	0.000000e+00	0.000000e+00	0.000000e+00	0.000000e+00	0.000000e+00	0.000000e+00	0.000000e+00	0.000000e+00	0.000000e+00	0.000000e+00	0.000000e+00	0.000000e+00	0.000000e+00	0.000000e+00	0.000000e+00	0.000000e+00	0.000000e+00	0.000000e+00	0.000000e+00	0.000000e+00	0.000000e+00	0.000000e+00	0.000000e+00	0.000000e+00	0.000000e+00	0.000000e+00	0.000000e+00	0.000000e+00	0.000000e+00	0.000000e+00	0.000000e+00	0.000000e+00	0.000000e+00	0.000000e+00	0.000000e+00	0.000000e+00	0.000000e+00	0.000000e+00	0.000000e+00	0.000000e+00	0.000000e+00	0.000000e+00	0.000000e+00	0.000000e+00	0.000000e+00	0.000000e+00	0.000000e+00	0.000000e+00	0.000000e+00	0.000000e+00	0.000000e+00	0.000000e+00	0.000000e+00	0.000000e+00	0.000000e+00	0.000000e+00	0.000000e+00	0.000000e+00	0.000000e+00	0.000000e+00	0.000000e+00	0.000000e+00	0.000000e+00	0.000000e+00	0.000000e+00	0.000000e+00	0.000000e+00	0.000000e+00	0.000000e+00	0.000000e+00	0.000000e+00	0.000000e+00	0.000000e+00	0.000000e+00	0.000000e+00	0.000000e+00	0.000000e+00	0.000000e+00	0.000000e+00	0.000000e+00	0.000000e+00	0.000000e+00	0.000000e+00	0.000000e+00	0.000000e+00	0.000000e+00	0.000000e+00	0.000000e+00	0.000000e+00	0.000000e+00	0.000000e+00	0.000000e+00	0.000000e+00	0.000000e+00	0.000000e+00	0.000000e+00	0.000000e+00	0.000000e+00	0.000000e+00	0.000000e+00	0.000000e+00	0.000000e+00	0.000000e+00	0.000000e+00	0.000000e+00	0.000000e+00	0.000000e+00	0.000000e+00	0.000000e+00	0.000000e+00	0.000000e+00	0.000000e+00	0.000000e+00	0.000000e+00	0.000000e+00	0.000000e+00	0.000000e+00	0.000000e+00	0.000000e+00	0.000000e+00	0.000000e+00	0.000000e+00	0.000000e+00	0.000000e+00	0.000000e+00	0.000000e+00	0.000000e+00	0.000000e+00	0.000000e+00	0.000000e+00	0.000000e+00	0.000000e+00	0.000000e+00	0.000000e+00	0.000000e+00	0.000000e+00	0.000000e+00	0.000000e+00	0.000000e+00	0.000000e+00	0.000000e+00	0.000000e+00	0.000000e+00	0.000000e+00	0.000000e+00	0.000000e+00	0.000000e+00	0.000000e+00	0.000000e+00	0.000000e+00	0.000000e+00	0.000000e+00	0.000000e+00	0.000000e+00	0.000000e+00	0.000000e+00	0.000000e+00	0.000000e+00	0.000000e+00	0.000000e+00	0.000000e+00	0.000000e+00	0.000000e+00	0.000000e+00	0.000000e+00	0.000000e+00	0.000000e+00	0.000000e+00	0.000000e+00	0.000000e+00	0.000000e+00	0.000000e+00	0.000000e+00	0.000000e+00	0.000000e+00	0.000000e+00	0.000000e+00	0.000000e+00	0.000000e+00	0.000000e+00	0.000000e+00	0.000000e+00	0.000000e+00	0.000000e+00	0.000000e+00	0.000000e+00	0.000000e+00	0.000000e+00	0.000000e+00	0.000000e+00	0.000000e+00	0.000000e+00	0.000000e+00	0.000000e+00	0.000000e+00	0.000000e+00	0.000000e+00	0.000000e+00	0.000000e+00	0.000000e+00	0.000000e+00	0.000000e+00	0.000000e+00	0.000000e+00	0.000000e+00	0.000000e+00	0.000000e+00	0.000000e+00	0.000000e+00	0.000000e+00	0.000000e+00	0.000000e+00	0.000000e+00	0.000000e+00	0.000000e+00	0.000000e+00	0.000000e+00	0.000000e+00	0.000000e+00	0.000000e+00	0.000000e+00	0.000000e+00	0.000000e+00	0.000000e+00	0.000000e+00	0.000000e+00	0.000000e+00	0.000000e+00	0.000000e+00	0.000000e+00	0.000000e+00	0.000000e+00	0.000000e+00	0.000000e+00	0.000000e+00	0.000000e+00	0.000000e+00	0.000000e+00	0.000000e+00	0.000000e+00	0.000000e+00	0.000000e+00	0.000000e+00	0.000000e+00	0.000000e+00	0.000000e+00	0.000000e+00	0.000000e+00	0.000000e+00	0.000000e+00	0.000000e+00	0.000000e+00	0.000000e+00	0.000000e+00	0.000000e+00	0.000000e+00	0.000000e+00	0.000000e+00	0.000000e+00	0.000000e+00	0.000000e+00	0.000000e+00	0.000000e+00	0.000000e+00	0.000000e+00	0.000000e+00	0.000000e+00	0.000000e+00	0.000000e+00	0.000000e+00	0.000000e+00	0.000000e+00	0.000000e+00
0.000000e+00	0.000000e+00	0.000000e+00	0.000000e+00	0.000000e+00	0.000000e+00	0.000000e+00	0.000000e+00	0.000000e+00	0.000000e+00	0.000000e+00	0.000000e+00	0.000000e+00	0.000000e+00	0.000000e+00	0.000000e+00	0.000000e+00	0.000000e+00	0.000000e+00	0.000000e+00	0.000000e+00	0.000000e+00	0.000000e+00	0.000000e+00	0.000000e+00	0.000000e+00	0.000000e+00	0.000000e+00	0.000000e+00	0.000000e+00	0.000000e+00	0.000000e+00	0.000000e+00	0.000000e+00	0.000000e+00	0.000000e+00	0.000000e+00	0.000000e+00	0.000000e+00	0.000000e+00	0.000000e+00	0.000000e+00	0.000000e+00	0.000000e+00	0.000000e+00	0.000000e+00	0.000000e+00	0.000000e+00	0.000000e+00	0.000000e+00	0.000000e+00	0.000000e+00	0.000000e+00	0.000000e+00	0.000000e+00	0.000000e+00	0.000000e+00	0.000000e+00	0.000000e+00	0.000000e+00	0.000000e+00	0.000000e+00	0.000000e+00	0.000000e+00	0.000000e+00	0.000000e+00	0.000000e+00	0.000000e+00	0.000000e+00	0.000000e+00	0.000000e+00	0.000000e+00	0.000000e+00	0.000000e+00	0.000000e+00	0.000000e+00	0.000000e+00	0.000000e+00	0.000000e+00	0.000000e+00	0.000000e+00	0.000000e+00	0.000000e+00	0.000000e+00	0.000000e+00	0.000000e+00	0.000000e+00	0.000000e+00	0.000000e+00	0.000000e+00	0.000000e+00	0.000000e+00	0.000000e+00	0.000000e+00	0.000000e+00	0.000000e+00	0.000000e+00	0.000000e+00	0.000000e+00	0.000000e+00	0.000000e+00	0.000000e+00	0.000000e+00	0.000000e+00	0.000000e+00	0.000000e+00	0.000000e+00	0.000000e+00	0.000000e+00	0.000000e+00	0.000000e+00	0.000000e+00	0.000000e+00	0.000000e+00	0.000000e+00	0.000000e+00	0.000000e+00	0.000000e+00	0.000000e+00	0.000000e+00	0.000000e+00	0.000000e+00	0.000000e+00	0.000000e+00	0.000000e+00	0.000000e+00	0.000000e+00	0.000000e+00	0.000000e+00	0.000000e+00	0.000000e+00	0.000000e+00	0.000000e+00	0.000000e+00	0.000000e+00	0.000000e+00	0.000000e+00	0.000000e+00	0.000000e+00	0.000000e+00	0.000000e+00	0.000000e+00	0.000000e+00	0.000000e+00	0.000000e+00	0.000000e+00	0.000000e+00	0.000000e+00	0.000000e+00	0.000000e+00	0.000000e+00	0.000000e+00	0.000000e+00	0.000000e+00	0.000000e+00	0.000000e+00	0.000000e+00	0.000000e+00	0.000000e+00	0.000000e+00	0.000000e+00	0.000000e+00	0.000000e+00	0.000000e+00	0.000000e+00	0.000000e+00	0.000000e+00	0.000000e+00	0.000000e+00	0.000000e+00	0.000000e+00	0.000000e+00	0.000000e+00	0.000000e+00	0.000000e+00	0.000000e+00	0.000000e+00	0.000000e+00	0.000000e+00	0.000000e+00	0.000000e+00	0.000000e+00	0.000000e+00	0.000000e+00	0.000000e+00	0.000000e+00	0.000000e+00	0.000000e+00	0.000000e+00	0.000000e+00	0.000000e+00	0.000000e+00	0.000000e+00	0.000000e+00	0.000000e+00	0.000000e+00	0.000000e+00	0.000000e+00	0.000000e+00	0.000000e+00	0.000000e+00	0.000000e+00	0.000000e+00	0.000000e+00	0.000000e+00	0.000000e+00	0.000000e+00	0.000000e+00	0.000000e+00	0.000000e+00	0.000000e+00	0.000000e+00	0.000000e+00	0.000000e+00	0.000000e+00	0.000000e+00	0.000000e+00	0.000000e+00	0.000000e+00	0.000000e+00	0.000000e+00	0.000000e+00	0.000000e+00	0.000000e+00	0.000000e+00	0.000000e+00	0.000000e+00	0.000000e+00	0.000000e+00	0.000000e+00	0.000000e+00	0.000000e+00	0.000000e+00	0.000000e+00	0.000000e+00	0.000000e+00	0.000000e+00	0.000000e+00	0.000000e+00	0.000000e+00	0.000000e+00	0.000000e+00	0.000000e+00	0.000000e+00	0.000000e+00	0.000000e+00	0.000000e+00	0.000000e+00	0.000000e+00	0.000000e+00	0.000000e+00	0.000000e+00	0.000000e+00	0.000000e+00	0.000000e+00	0.000000e+00	0.000000e+00	0.000000e+00	0.000000e+00	0.000000e+00	0.000000e+00	0.000000e+00	0.000000e+00	0.000000e+00	0.000000e+00	0.000000e+00	0.000000e+00	0.000000e+00	0.000000e+00	0.000000e+00	0.000000e+00	0.000000e+00	0.000000e+00	0.000000e+00	0.000000e+00	0.000000e+00	0.000000e+00	0.000000e+00	0.000000e+00	0.000000e+00	0.000000e+00	0.000000e+00	0.000000e+00	0.000000e+00	0.000000e+00	0.000000e+00	0.000000e+00	0.000000e+00	0.000000e+00	0.000000e+00	0.000000e+00	0.000000e+00	0.000000e+00	0.000000e+00	0.000000e+00	0.000000e+00	0.000000e+00	0.000000e+00	0.000000e+00	0.000000e+00	0.000000e+00	0.000000e+00	0.000000e+00	0.000000e+00	0.000000e+00	0.000000e+00	0.000000e+00	0.000000e+00	0.000000e+00	0.000000e+00	0.000000e+00	0.000000e+00	0.000000e+00	0.000000e+00	0.000000e+00	0.000000e+00	0.000000e+00	0.000000e+00	0.000000e+00	0.000000e+00	0.000000e+00	0.000000e+00	0.000000e+00
0.000000e+00	0.000000e+00	0.000000e+00	0.000000e+00	0.000000e+00	0.000000e+00	0.000000e+00	0.000000e+00	0.000000e+00	0.000000e+00	0.000000e+00	0.000000e+00	0.000000e+00	0.000000e+00	0.000000e+00	0.000000e+00	0.000000e+00	0.000000e+00	0.000000e+00	0.000000e+00	0.000000e+00	0.000000e+00	0.000000e+00	0.000000e+00	0.000000e+00	0.000000e+00	0.000000e+00	0.000000e+00	0.000000e+00	0.000000e+00	0.000000e+00	0.000000e+00	0.000000e+00	0.000000e+00	0.000000e+00	0.000000e+00	0.000000e+00	0.000000e+00	0.000000e+00	0.000000e+00	0.000000e+00	0.000000e+00	0.000000e+00	0.000000e+00	0.000000e+00	0.000000e+00	0.000000e+00	0.000000e+00	0.000000e+00	0.000000e+00	0.000000e+00	0.000000e+00	0.000000e+00	0.000000e+00	0.000000e+00	0.000000e+00	0.000000e+00	0.000000e+00	0.000000e+00	0.000000e+00	0.000000e+00	0.000000e+00	0.000000e+00	0.000000e+00	0.000000e+00	0.000000e+00	0.000000e+00	0.000000e+00	0.000000e+00	0.000000e+00	0.000000e+00	0.000000e+00	0.000000e+00	0.000000e+00	0.000000e+00	0.000000e+00	0.000000e+00	0.000000e+00	0.000000e+00	0.000000e+00	0.000000e+00	0.000000e+00	0.000000e+00	0.000000e+00	0.000000e+00	0.000000e+00	0.000000e+00	0.000000e+00	0.000000e+00	0.000000e+00	0.000000e+00	0.000000e+00	0.000000e+00	0.000000e+00	0.000000e+00	0.000000e+00	0.000000e+00	0.000000e+00	0.000000e+00	0.000000e+00	0.000000e+00	0.000000e+00	0.000000e+00	0.000000e+00	0.000000e+00	0.000000e+00	0.000000e+00	0.000000e+00	0.000000e+00	0.000000e+00	0.000000e+00	0.000000e+00	0.000000e+00	0.000000e+00	0.000000e+00	0.000000e+00	0.000000e+00	0.000000e+00	0.000000e+00	0.000000e+00	0.000000e+00	0.000000e+00	0.000000e+00	0.000000e+00	0.000000e+00	0.000000e+00	0.000000e+00	0.000000e+00	0.000000e+00	0.000000e+00	0.000000e+00	0.000000e+00	0.000000e+00	0.000000e+00	0.000000e+00	0.000000e+00	0.000000e+00	0.000000e+00	0.000000e+00	0.000000e+00	0.000000e+00	0.000000e+00	0.000000e+00	0.000000e+00	0.000000e+00	0.000000e+00	0.000000e+00	0.000000e+00	0.000000e+00	0.000000e+00	0.000000e+00	0.000000e+00	0.000000e+00	0.000000e+00	0.000000e+00	0.000000e+00	0.000000e+00	0.000000e+00	0.000000e+00	0.000000e+00	0.000000e+00	0.000000e+00	0.000000e+00	0.000000e+00	0.000000e+00	0.000000e+00	0.000000e+00	0.000000e+00	0.000000e+00	0.000000e+00
-1.569635e-01	9.471845e-02	6.427715e-02	1.436989e-01	-1.132594e-01	-2.196511e-02	-1.094534e-01	-7.535868e-02	-1.264664e-01	9.177846e-02	4.020306e-03	2.854959e-02	-1.607208e-02	9.299136e-03	9.366402e-02	-4.190379e-02	2.347583e-02	2.700416e-01	-1.036001e-01	-8.132964e-02	6.708511e-02	-1.485394e-02	-2.175477e-02	-4.136685e-02	-4.145601e-02	-3.914329e-02	1.464807e-01	-4.195470e-02	-3.363829e-02	-3.085468e-02	-2.402428e-02	6.623741e-02	-6.638919e-02	9.540506e-02	5.892776e-02	-3.902469e-02	9.561947e-02	-3.377527e-02	1.524710e-01	-2.239955e-02	-8.568759e-03	-1.273931e-02	-2.492424e-02	-2.542956e-02	-2.374776e-02	-3.602033e-02	7.956078e-02	-2.084402e-02	-1.912232e-02	-1.458136e-02	-2.355850e-02	6.312528e-02	-1.116459e-01	-2.774448e-02	2.151315e-01	-1.089883e-01	-2.103916e-02	1.650817e-02	2.277961e-02	-2.884744e-02	-4.394995e-02	-8.271376e-02	1.431854e-02	-7.724782e-02	1.674277e-01	1.088409e-01	-7.191784e-02	-6.297318e-02	-4.960452e-02	1.856917e-02	-4.613332e-02	2.570910e-01	1.087003e-01	-6.940312e-02	-7.068573e-02	-6.896143e-02	4.601244e-01	-4.904320e-02	1.062667e-01	-1.365290e-01	2.640186e-01	-1.435649e-01	-1.882057e-01	-1.904369e-01	-5.229117e-03	-7.457313e-03	2.921687e-02	-2.450546e-01	8.853126e-02	-1.642770e-01	1.656081e-01	-1.645670e-01	-6.087425e-02	1.928005e-01	-7.244264e-02	1.621544e-01	-1.936536e-02	-3.953281e-03	7.376128e-02	6.124294e-02	-9.887859e-02	1.908738e-03	-5.671114e-02	-1.538427e-01	1.267037e-01	-1.231149e-01	-4.707594e-02	6.335398e-02	2.266253e-01	-1.052084e-02	1.690579e-01	5.527112e-02	-8.595435e-02	-3.061010e-01	-1.191811e-01	3.317149e-01	1.469478e-01	-1.591216e-01	-2.167179e-01	9.444465e-02	-8.403069e-02	1.722127e-01	1.365511e-01	-1.928358e-01	-3.277613e-04	5.957082e-02	-1.926780e-01	1.022783e-01	-1.390848e-01	7.344607e-02	-3.442658e-02	-2.156926e-02	6.257440e-02	7.538408e-02	-7.467490e-02	1.376275e-02	-1.198690e-01	-8.502089e-02	-5.816484e-02	1.849643e-01	-2.627640e-02	-1.963288e-01	-2.049269e-01	1.970573e-01	4.927493e-02	-1.159366e-01	7.097728e-02	5.995035e-02	-2.488646e-01	2.554802e-02	1.674544e-01	6.012628e-02	-7.076225e-03	1.247358e-01	-2.369209e-01	9.513425e-02	1.880436e-01	8.418684e-02	1.405630e-01	2.614570e-01	3.418403e-02	-1.939574e-01	1.343577e-03	7.214259e-03	1.516255e-01	1.181703e-01	5.863671e-02	-2.589531e-01	-1.614901e-01	-3.070169e-03	5.311523e-02	5.549639e-03	3.109702e-02	-1.808053e-01	-7.832200e-02	-1.021976e-01	1.654290e-01	8.298472e-02	-3.219700e-02	2.384275e-02	3.333659e-02	7.018707e-02	1.764253e-01	-1.118488e-01	1.703194e-01	1.340374e-02	1.398717e-01	1.897766e-02	-1.491675e-01	1.161241e-01	-1.974630e-02	1.807243e-01	-7.565762e-02	1.538593e-01	-6.138229e-03	4.505038e-02	-1.214582e-01	-7.407063e-02	1.062841e-01	-1.519216e-02	-2.484010e-02	-3.366746e-01	1.814629e-01	-1.180764e-01	-6.498619e-02	-3.066791e-02	1.443364e-01	7.332169e-02	5.001669e-03	-1.205543e-01	-1.637727e-01	-8.295134e-02	1.129389e-02	1.187635e-01	-1.264489e-01	1.123766e-01	-5.826100e-02	-3.204378e-03	1.272720e-01	1.858702e-01	1.524856e-01	-1.716822e-01	-3.619197e-01	-3.773404e-01	2.237998e-01	1.642022e-01	3.745025e-02	2.144433e-01	-2.187944e-01	-5.421810e-02	2.775503e-02	3.339769e-02	4.373927e-02	-3.014944e-02	1.645947e-01	-3.806563e-02	4.899108e-02	8.798969e-02	1.301862e-01	1.532502e-01	-8.264978e-02	-3.314460e-01	-3.845314e-01	1.870444e-01	1.799360e-01	7.983254e-02	2.024342e-01	8.578234e-02	4.723794e-02	9.297861e-02	-1.651766e-01	2.213365e-01	-6.845451e-02	-5.847865e-02	1.565515e-02	1.526681e-01	-1.128929e-01	-1.395323e-01	4.270520e-02	-3.195459e-01	-4.761267e-02	1.714578e-01	-1.896100e-02	-1.489332e-01	-1.412859e-02	-1.588413e-01	-2.295647e-01	-2.943641e-01	-2.339623e-02	-8.704721e-02	-1.514515e-01	5.052047e-02	4.364001e-02	7.928152e-03	-7.724342e-02	2.241538e-01	-7.005527e-02	-1.261495e-01	1.541630e-02	4.113072e-02	3.834542e-02	-1.253016e-01	-2.415869e-01	-3.361369e-01	1.075726e-01	-1.486802e-01	-1.121932e-01	1.283257e-01	6.727254e-02	-6.203631e-02	1.243426e-01	1.880688e-01	7.212456e-02	8.519467e-02	2.052531e-01	1.093029e-01	1.846700e-01	2.407777e-01	2.258173e-01	1.172539e-01	-2.530897e-02	-6.560717e-02	-1.225393e-01	2.525562e-01	2.101788e-01	-7.780171e-02	8.443901e-02	2.633226e-01	2.387540e-02	7.204280e-02	-2.930263e-01	-2.088871e-01	-1.382345e-01	-1.643154e-02	-2.318935e-01	7.027865e-03	2.400165e-01	1.649313e-01	1.658211e-01	1.821126e-02	1.036960e-01	1.384570e-01	-2.834247e-01
-1.365735e-03	-1.774217e-04	6.501593e-02	-1.797376e-01	-9.753888e-02	5.714713e-02	7.296608e-02	-1.761039e-01	2.567451e-01	-5.350996e-02	-4.166972e-02	1.579298e-01	1.232559e-01	-1.665267e-01	-4.467889e-04	-5.770290e-05	-1.322565e-02	1.368040e-01	-3.399643e-02	2.363077e-02	-9.963608e-02	1.385817e-01	6.031694e-03	-1.732923e-01	-1.401154e-02	8.956081e-04	9.411398e-02	-6.055739e-02	-2.634097e-04	-3.383543e-05	-7.843877e-03	-3.988619e-02	-2.033067e-02	1.599446e-01	-6.108643e-02	6.547773e-02	8.279402e-02	-1.144412e-02	-8.312616e-03	-5.986922e-02	-6.308376e-02	-3.658991e-02	-1.018417e-03	-1.321512e-04	-2.965447e-02	-4.463925e-02	2.257562e-01	2.351358e-02	5.985877e-02	-4.146879e-02	-1.819031e-01	4.994069e-02	7.387172e-02	-1.110405e-01	-1.647491e-01	1.549973e-01	-5.863990e-03	-7.662109e-04	1.258591e-01	-3.012370e-02	-1.966070e-02	9.723432e-02	1.138515e-01	-1.876568e-02	-3.041686e-01	-9.014194e-02	2.535665e-02	-4.839537e-02	8.322280e-03	1.803817e-01	-6.882885e-03	-9.002158e-04	8.196870e-03	-1.164667e-03	-7.196927e-02	-1.402778e-01	-1.550766e-01	1.622639e-01	-5.044932e-02	9.133954e-02	-9.200002e-02	3.174345e-01	1.546332e-01	-1.799419e-01	-3.797204e-02	-5.103746e-03	-1.484143e-01	-2.710681e-01	-4.063663e-02	-2.207521e-01	-3.322430e-02	6.476389e-02	6.812783e-02	2.642917e-01	2.875849e-01	7.665566e-02	1.679607e-01	-1.047445e-01	8.482795e-02	-2.849076e-03	-6.987595e-02	-4.393105e-02	1.561599e-01	-3.849049e-01	-2.918400e-02	-1.038510e-01	3.438576e-01	1.111119e-01	-1.597001e-01	1.207136e-01	3.252265e-02	-1.257680e-03	7.385881e-02	-4.196283e-03	4.205761e-03	1.211388e-01	-7.620775e-02	-8.592700e-02	8.546394e-03	-1.497568e-01	4.626704e-02	1.026822e-01	-3.784554e-01	7.474604e-02	1.444472e-01	1.809451e-01	5.117593e-02	-7.063782e-03	7.786653e-02	7.562661e-02	-3.188496e-02	1.840131e-01	-2.839140e-02	-1.510160e-01	5.844198e-02	-5.821765e-02	-1.660987e-01	2.194110e-02	-8.352381e-02	1.348910e-01	-2.643681e-02	-3.518005e-03	-9.032941e-02	-1.594899e-01	4.708939e-02	2.896646e-02	-5.754308e-03	1.702808e-01	-1.977081e-03	8.542325e-02	-5.481343e-02	-1.233316e-01	2.346687e-01	-4.265568e-02	-1.011535e-01	1.634830e-01	8.936643e-02	5.656535e-02	1.386367e-01	3.179990e-02	9.063022e-02	1.334970e-01	3.540023e-02	3.910702e-02	-2.664132e-02	-2.144759e-01	-2.541254e-01	5.100120e-02	-5.686973e-02	-6.354896e-02	-8.445654e-02	2.324637e-01	1.730621e-01	1.112314e-01	1.080044e-01	1.143125e-01	8.580972e-02	7.865263e-02	8.900904e-02	-1.448804e-01	-4.319614e-01	1.030265e-01	-2.202451e-02	-2.919620e-03	5.133987e-02	2.080226e-01	2.823512e-02	-1.914375e-01	-2.170184e-01	2.932840e-02	-3.097618e-02	1.651889e-01	2.680826e-02	-4.937831e-02	2.953068e-03	5.602684e-02	5.228133e-02	-3.272870e-02	5.309447e-02	9.665252e-02	-5.693533e-02	9.848674e-02	1.122190e-01	8.898981e-02	-2.180204e-01	-2.771558e-01	2.235861e-01	-3.072804e-02	6.019932e-02	1.754283e-02	2.276278e-02	-4.986094e-02	6.479707e-02	1.566843e-02	6.687863e-02	1.172465e-01	9.384141e-02	-4.864029e-03	-2.670820e-01	-3.485840e-01	3.317443e-01	1.040429e-01	-2.192317e-02	2.417010e-02	-1.652385e-02	-2.179926e-03	-4.569997e-02	-7.021565e-02	-3.130625e-01	2.024702e-01	1.015926e-01	-2.203190e-01	1.639717e-01	2.232862e-01	-6.494639e-02	3.821331e-02	2.647085e-01	-2.127062e-01
0.000000e+00	0.000000e+00	0.000000e+00	0.000000e+00	0.000000e+00	0.000000e+00	0.000000e+00	0.000000e+00	0.000000e+00	0.000000e+00	0.000000e+00	0.000000e+00	0.000000e+00	0.000000e+00	0.000000e+00	0.000000e+00	0.000000e+00	0.000000e+00	0.000000e+00	0.000000e+00	0.000000e+00	0.000000e+00	0.000000e+00	0.000000e+00	0.000000e+00	0.000000e+00	0.000000e+00	0.000000e+00	0.000000e+00	0.000000e+00	0.000000e+00	0.000000e+00	0.000000e+00	0.000000e+00	0.000000e+00	0.000000e+00	0.000000e+00	0.000000e+00	0.000000e+00	0.000000e+00	0.000000e+00	0.000000e+00	0.000000e+00	0.000000e+00	0.000000e+00	0.000000e+00	0.000000e+00	0.000000e+00	0.000000e+00	0.000000e+00	0.000000e+00	0.000000e+00	0.000000e+00	0.000000e+00	0.000000e+00	0.000000e+00	0.000000e+00	0.000000e+00	0.000000e+00	0.000000e+00	0.000000e+00	0.000000e+00	0.000000e+00	0.000000e+00	0.000000e+00	0.000000e+00	0.000000e+00	0.000000e+00	0.000000e+00	0.000000e+00	0.000000e+00	0.000000e+00	0.000000e+00	0.000000e+00	0.000000e+00	0.000000e+00	0.000000e+00	0.000000e+00	0.000000e+00	0.000000e+00	0.000000e+00	0.000000e+00	0.000000e+00	0.000000e+00	0.000000e+00	0.000000e+00	0.000000e+00	0.000000e+00	0.000000e+00	0.000000e+00	0.000000e+00	0.000000e+00	0.000000e+00	0.000000e+00	0.000000e+00	0.000000e+00	0.000000e+00	0.000000e+00	0.000000e+00	0.000000e+00	0.000000e+00	0.000000e+00	0.000000e+00	0.000000e+00	0.000000e+00	0.000000e+00	0.000000e+00	0.000000e+00	0.000000e+00	0.000000e+00	0.000000e+00	0.000000e+00	0.000000e+00	0.000000e+00	0.000000e+00	0.000000e+00	0.000000e+00	0.000000e+00	0.000000e+00	0.000000e+00	0.000000e+00	0.000000e+00	0.000000e+00	0.000000e+00	0.000000e+00	0.000000e+00	0.000000e+00	0.000000e+00	0.000000e+00	0.000000e+00	0.000000e+00	0.000000e+00	0.000000e+00	0.000000e+00	0.000000e+00	0.000000e+00	0.000000e+00	0.000000e+00	0.000000e+00	0.000000e+00	0.000000e+00	0.000000e+00	0.000000e+00	0.000000e+00	0.000000e+00	0.000000e+00	0.000000e+00	0.000000e+00	0.000000e+00	0.000000e+00	0.000000e+00	0.000000e+00	0.000000e+00	0.000000e+00	0.000000e+00	0.000000e+00	0.000000e+00	0.000000e+00	0.000000e+00	0.000000e+00	0.000000e+00	0.000000e+00	0.000000e+00	0.000000e+00	0.000000e+00	0.000000e+00	0.000000e+00	0.000000e+00	0.000000e+00	0.000000e+00	0.000000e+00	0.000000e+00	0.000000e+00	0.000000e+00	0.000000e+00	0.000000e+00	0.000000e+00	0.000000e+00	0.000000e+00	0.000000e+00	0.000000e+00	0.000000e+00	0.000000e+00	0.000000e+00	0.000000e+00	0.000000e+00	0.000000e+00	0.000000e+00	0.000000e+00	0.000000e+00	0.000000e+00	0.000000e+00	0.000000e+00	0.000000e+00	0.000000e+00	0.000000e+00	0.000000e+00	0.000000e+00	0.000000e+00	0.000000e+00	0.000000e+00	0.000000e+00	0.000000e+00	0.000000e+00	0.000000e+00	0.000000e+00	0.000000e+00	0.000000e+00	0.000000e+00	0.000000e+00	0.000000e+00	0.000000e+00	0.000000e+00	0.000000e+00	0.000000e+00	0.000000e+00	0.000000e+00	0.000000e+00	0.000000e+00	0.000000e+00	0.000000e+00	0.000000e+00	0.000000e+00	0.000000e+00	0.000000e+00	0.000000e+00	0.000000e+00	0.000000e+00	0.000000e+00	0.000000e+00	0.000000e+00	0.000000e+00	0.000000e+00	0.000000e+00	0.000000e+00	0.000000e+00	0.000000e+00	0.000000e+00	0.000000e+00	0.000000e+00	0.000000e+00	0.000000e+00	0.000000e+00	0.000000e+00	0.000000e+00	0.000000e+00	0.000000e+00	0.000000e+00	0.000000e+00	0.000000e+00	0.000000e+00	0.000000e+00	0.000000e+00	0.000000e+00	0.000000e+00	0.000000e+00	0.000000e+00	0.000000e+00	0.000000e+00	0.000000e+00	0.000000e+00	0.000000e+00	0.000000e+00	0.000000e+00	0.000000e+00	0.000000e+00	0.000000e+00	0.000000e+00	0.000000e+00	0.000000e+00	0.000000e+00	0.000000e+00	0.000000e+00	0.000000e+00	0.000000e+00	0.000000e+00	0.000000e+00	0.000000e+00	0.000000e+00	0.000000e+00	0.000000e+00	0.000000e+00	0.000000e+00	0.000000e+00	0.000000e+00	0.000000e+00	0.000000e+00	0.000000e+00	0.000000e+00	0.000000e+00	0.000000e+00	0.000000e+00	0.000000e+00	0.000000e+00	0.000000e+00	0.000000e+00	0.000000e+00	0.000000e+00	0.000000e+00	0.000000e+00	0.000000e+00	0.000000e+00	0.000000e+00	0.000000e+00	0.000000e+00	0.000000e+00	0.000000e+00	0.000000e+00	0.000000e+00	0.000000e+00	0.000000e+00	0.000000e+00	0.000000e+00	0.000000e+00	0.000000e+00	0.000000e+00	0.000000e+00	0.000000e+00	0.000000e+00	0.000000e+00	0.000000e+00	0.000000e+00	0.000000e+00
-2.433661e-02	-2.297801e-04	-2.102740e-04	-9.228956e-04	1.604228e-02	-1.935266e-02	-8.354134e-02	-1.752091e-01	9.172543e-02	-1.389333e-01	-1.465707e-01	1.568640e-01	-5.982948e-02	2.332629e-01	8.236840e-02	8.433840e-02	-1.931409e-02	-1.051894e-04	-1.096303e-04	-3.902320e-04	1.612483e-01	-9.845723e-02	-3.848025e-02	1.675775e-02	-7.340890e-02	-6.459972e-02	7.984377e-02	-1.207184e-01	7.512312e-02	-2.527195e-02	1.146177e-02	9.885778e-02	-6.086870e-03	-4.752694e-05	-4.618769e-05	-1.912821e-04	-1.932097e-02	-4.695280e-02	-1.844862e-02	-4.095731e-02	-4.060633e-02	-3.253322e-02	1.192385e-01	4.516161e-03	-1.279524e-02	2.279795e-02	1.298457e-02	5.901334e-02	-2.027239e-02	-1.754165e-04	-1.647015e-04	-7.332060e-04	-6.626743e-02	1.945855e-01	-6.361309e-02	-3.636195e-02	-4.205231e-02	-1.334880e-02	1.167969e-01	1.325548e-01	-4.362754e-02	-2.925315e-02	3.035364e-02	-1.481306e-01	1.883784e-01	-1.260214e-03	-1.315452e-03	-4.924216e-03	1.976965e-01	-1.548893e-01	1.822010e-02	-2.479885e-02	-2.066045e-01	4.944223e-02	-3.514296e-02	-6.293949e-02	3.760882e-02	3.226783e-02	-9.761761e-02	9.414759e-02	1.692453e-02	-1.342059e-03	-1.293499e-03	-5.385546e-03	-8.700700e-02	-1.769223e-01	-1.962432e-01	2.378562e-01	7.088314e-02	-7.723930e-02	-1.276981e-02	1.429056e-01	2.942694e-01	-1.212608e-01	1.570717e-01	-2.060995e-01	2.074691e-03	-6.671440e-03	-6.419505e-03	7.932523e-02	1.376960e-02	-3.282895e-01	5.177962e-02	-5.066893e-02	-1.186168e-01	3.142127e-02	7.880305e-02	3.452745e-01	-1.889172e-01	1.510600e-01	5.624578e-02	-4.935060e-02	7.745993e-02	-4.307080e-03	-4.068302e-03	-1.696822e-02	-5.237569e-02	-1.176735e-02	1.078417e-01	-4.351802e-02	-7.476520e-03	-1.158230e-01	-5.175063e-02	7.961333e-03	9.371593e-02	8.361893e-02	1.204048e-01	-1.309639e-01	-2.491767e-01	-5.947385e-03	-5.814679e-03	-2.366827e-02	-1.211137e-01	1.179678e-01	-6.108416e-02	7.014643e-02	1.761835e-01	2.340240e-01	-4.396643e-03	6.270447e-02	-2.343705e-01	1.078054e-01	1.852016e-01	-1.900923e-01	-1.760826e-01	-9.324725e-03	-9.495735e-03	-3.785270e-02	8.015915e-02	-1.410792e-01	-4.718723e-04	-3.532196e-03	2.314041e-02	-6.132406e-03	1.522922e-01	2.644008e-01	-1.374054e-01	-3.870374e-02	-2.134693e-02	1.303595e-01	-1.178457e-01	-5.203684e-03	-5.480660e-03	-2.096752e-02	-8.079500e-02	2.901150e-02	-1.167973e-02	2.258486e-01	-5.920132e-02	-5.075401e-02	6.397140e-02	9.345714e-02	-4.193304e-02	4.929629e-02	1.088480e-01	-1.231396e-01	3.260185e-01	1.394506e-01	3.348566e-02	1.197557e-01	-4.712148e-02	1.677692e-02	2.394796e-01	-8.892782e-02	-8.189370e-02	1.031415e-01	2.104756e-01	1.840221e-01	-1.664213e-01	-5.167474e-01	-4.984709e-01	2.458169e-01	1.532633e-01	-8.667696e-02	1.136760e-03	-5.807373e-02	2.193252e-01	2.467438e-01	9.061671e-02	1.059695e-01	2.742956e-02	5.559294e-02	2.355839e-01	1.674310e-01	1.588824e-01	-4.649620e-01	-7.809408e-01	2.177073e-01	9.811736e-02	-4.147521e-03	-3.859311e-03	-1.726327e-02	1.870136e-01	1.128093e-01	-1.284646e-01	1.335257e-03	-3.646097e-02	-7.745193e-02	6.623712e-02	-3.071654e-01	-4.772625e-02	3.037307e-02	1.312334e-01	4.346701e-02	-1.334071e-01	-4.852009e-02	6.041759e-02	-8.609138e-02	5.264880e-02	-3.287685e-02	2.631382e-01	4.021927e-02	2.186920e-01	7.264562e-02	-4.591948e-01	-6.096302e-01	2.693103e-01	2.087470e-01	3.584485e-01	-7.645828e-03	9.946883e-02	2.854315e-02	-6.424791e-02	8.992218e-02	4.096694e-02	1.940949e-02	1.930400e-01	1.989571e-02	5.097449e-02	-7.036141e-03	-5.304222e-01	-6.737082e-01	3.400376e-01	3.063598e-01	2.066409e-01	-8.101115e-04	-1.921341e-01	-2.938161e-03	-2.783863e-03	-1.119303e-02	-4.296948e-01	3.785883e-01	-2.945059e-01	-1.546765e-01	1.078595e-01	1.776659e-02	2.634776e-01	3.731462e-01	-2.804899e-01	1.030328e-01	1.832545e-01	-1.156337e-02
-1.216908e-01	2.911659e-01	2.005523e-01	2.683285e-01	-7.549683e-02	-7.318471e-02	-1.445515e-01	1.028439e-01	-1.770890e-02	-9.367783e-02	1.221685e-01	-8.850441e-02	-8.662143e-02	-5.670258e-02	8.224367e-02	-3.487353e-02	-1.637279e-01	6.092809e-02	-7.050586e-02	3.392240e-01	6.323336e-02	-4.149496e-02	-4.711357e-02	6.006975e-02	-4.501919e-02	-3.945616e-02	-2.172457e-02	1.780347e-01	-2.758173e-02	-2.031327e-02	-2.156682e-02	-2.096547e-02	-7.473583e-02	-7.600414e-02	-3.632065e-02	-4.413445e-02	-5.665803e-02	-4.383589e-02	3.400527e-02	7.594746e-02	-2.918450e-02	-3.270333e-02	-3.093918e-02	7.383857e-02	7.935867e-02	-1.592501e-02	-2.180582e-02	-1.866339e-02	-1.444007e-02	-1.620523e-02	-1.547741e-02	-5.960687e-02	1.426408e-01	-2.529557e-02	-3.472869e-02	-4.485970e-02	-3.173292e-02	-3.787946e-02	-1.102387e-02	-1.084859e-01	7.269563e-02	2.639271e-01	8.009610e-02	-9.387794e-02	-5.874861e-02	-8.199885e-02	3.153645e-02	-5.405119e-02	4.201666e-02	-5.706415e-02	-1.744706e-01	-8.023040e-02	2.938376e-01	-4.003512e-02	3.868946e-03	7.665811e-02	2.709948e-02	1.965521e-01	-3.935916e-02	1.094557e-01	1.016320e-02	1.304285e-01	-1.520778e-01	-7.128377e-02	1.066299e-01	-8.662945e-02	-7.446687e-02	6.840560e-03	9.924679e-02	8.713423e-02	-3.589324e-01	-1.693831e-01	7.183917e-02	7.437680e-02	2.362152e-01	-1.739945e-02	-6.676392e-02	8.927629e-02	-7.719967e-02	-3.150860e-02	-2.164022e-01	-2.000505e-01	1.517635e-01	-1.106026e-03	-1.696883e-01	4.398422e-02	-1.556679e-01	1.700121e-01	7.321481e-02	4.013702e-02	1.983324e-01	1.658031e-01	1.444418e-01	1.440506e-01	-1.778595e-01	2.289614e-01	9.449725e-04	-1.443220e-02	-7.416466e-02	-1.004503e-01	7.659470e-02	-6.837441e-02	-1.198491e-01	7.659539e-03	5.237087e-02	-3.887230e-02	9.450029e-03	3.974687e-03	-1.053972e-01	-4.838431e-02	9.926154e-03	-1.257935e-01	-1.256238e-01	3.196631e-01	-3.580271e-01	5.757735e-02	-4.206905e-02	-2.096196e-01	-6.392988e-02	-5.921276e-02	2.055454e-01	4.357200e-02	1.006002e-01	-1.215012e-01	1.987243e-01	1.170468e-01	1.275573e-02	1.032305e-01	1.713069e-01	3.478032e-02	1.317806e-01	-7.536889e-02	9.525859e-02	-2.927011e-01	-2.411362e-02	1.380258e-01	8.456297e-02	-6.502834e-03	2.412273e-01	9.055206e-02	4.892157e-03	-1.842709e-02	5.399021e-02	-4.967755e-02	4.235565e-02	1.152950e-02	1.824322e-01	-3.196545e-01	-1.578149e-02	-3.443721e-02	1.436998e-01	-4.981421e-02	-1.173560e-01	-5.999945e-02	4.214706e-02	7.530162e-02	1.506494e-01	-1.010684e-01	-1.490180e-01	6.773850e-02	-4.427284e-02	-3.859751e-02	8.164294e-02	1.043446e-01	5.562076e-02	1.308181e-02	6.280417e-02	8.339912e-02	7.854467e-02	8.515756e-02	1.473889e-01	1.174998e-01	-1.150801e-02	-2.025279e-01	-5.905102e-02	5.679717e-02	2.131783e-02	-4.363611e-02	2.050327e-01	6.960016e-02	-3.180776e-01	-1.473528e-01	-3.488372e-02	2.730206e-02	-8.330995e-03	8.105151e-02	2.064757e-01	-6.171001e-02	-2.811094e-01	-5.268578e-02	-1.244020e-01	9.836691e-02	-3.639699e-02	1.298941e-02	5.283402e-02	2.177422e-02	-5.234762e-02	-4.266401e-02	4.855285e-02	-4.147868e-02	5.276548e-02	2.748312e-02	3.259169e-02	3.645756e-02	5.148412e-02	9.603112e-02	-6.610714e-02	-9.179050e-02	-1.291110e-01	-9.628361e-02	1.955317e-02	-1.919981e-01	1.454564e-02	-5.739467e-02	-3.066317e-02	4.240954e-02	-1.458537e-01	5.434812e-02	-2.285983e-02	1.014132e-01	5.369212e-02	3.966816e-02	8.711638e-03	1.108420e-01	4.297885e-02	-8.921313e-02	-6.277891e-02	3.810539e-02	2.639237e-01	-4.023644e-02	1.751866e-01	1.579841e-02	5.657617e-03	1.230934e-01	3.050658e-02	-7.302587e-02	8.251330e-02	1.217568e-01	3.872187e-02	-3.076004e-01	-1.137804e-01	-2.235642e-02	-1.697885e-01	-2.005079e-01	3.354879e-01	2.807434e-02	-7.412954e-02	-5.165649e-02	-1.290392e-01	7.958738e-02	5.921571e-02	-4.686129e-02	6.893193e-02	5.460334e-02	-1.565142e-03	1.594801e-01	2.332674e-02	2.774904e-02	9.775047e-03	1.844706e-02	-2.626350e-02	4.003520e-02	-8.289766e-02	-1.194383e-01	-5.284759e-03	-1.571030e-01	8.956417e-03	-1.252104e-01	-6.026648e-02	-4.375515e-02	2.357669e-02	-7.024127e-02	-1.076496e-01	-5.679514e-02	6.082094e-02	-3.831364e-02	5.209257e-02	8.654633e-02	6.886163e-02	1.663857e-02	-4.544329e-02	-2.672224e-02	-1.402419e-01	8.979328e-02	2.237146e-03	-9.593790e-02	1.742125e-01	-1.445960e-01	-1.465156e-01	7.107882e-02	2.903054e-01	-7.297403e-02	-1.914531e-02	-1.343099e-01	3.408321e-01	-6.831404e-02	-1.828979e-01	1.121929e-01	1.173146e-01	-1.312772e-01	-6.466918e-02	-4.141171e-02	2.219838e-02
-2.459448e-02	-1.350763e-04	-7.401231e-05	-1.230757e-04	-4.505350e-02	-1.286812e-01	5.610671e-02	5.438482e-03	-1.726952e-02	-7.797820e-02	4.005616e-02	1.771900e-01	-2.709885e-02	-7.986125e-02	1.731033e-01	-3.528308e-02	-6.254474e-03	-4.203603e-05	-2.300249e-05	-4.318168e-05	-1.423644e-02	-4.504201e-02	-1.778001e-02	-3.413049e-02	-4.537092e-02	-2.927009e-02	1.393222e-01	2.016324e-01	-9.687524e-03	1.369401e-02	-1.061928e-01	-4.308008e-02	-5.644486e-03	-2.964477e-05	-1.606951e-05	-2.809172e-05	-1.083128e-02	-3.301635e-02	-1.161439e-02	-2.368203e-02	-2.936463e-02	8.784229e-02	6.655972e-02	2.376397e-02	-6.929967e-03	3.731937e-02	-6.130356e-02	-3.229267e-02	-1.442833e-02	-8.544992e-05	-4.635523e-05	-8.166692e-05	-2.822748e-02	1.290740e-02	-3.047518e-02	-6.370166e-02	-8.187872e-02	-5.244083e-02	1.078436e-01	4.328049e-02	-1.918702e-02	-1.031962e-01	3.215358e-01	-8.129469e-02	-6.243246e-02	-5.722053e-04	-3.138478e-04	-5.971872e-04	-1.696335e-01	-6.024382e-02	2.345000e-01	1.225417e-01	-6.691959e-02	1.049419e-01	1.945242e-01	1.494376e-01	-1.268051e-01	-2.043537e-01	-2.829429e-02	-5.773885e-02	-1.040107e-01	-7.261943e-04	-3.922146e-04	-6.905282e-04	-2.169817e-01	8.746410e-02	3.220949e-02	-2.323174e-01	-1.634460e-01	-2.244083e-02	1.546670e-01	9.506553e-02	5.050916e-02	3.039227e-01	2.660540e-01	-2.149365e-01	4.853593e-02	-3.951828e-03	-2.155485e-03	-3.608441e-03	-3.971190e-01	-6.739065e-01	6.970685e-03	-8.254091e-02	4.933019e-02	1.236832e-01	1.559188e-01	5.649595e-01	5.751399e-03	2.211844e-01	1.198025e-01	-7.569173e-02	-1.932995e-01	-2.496732e-03	-1.378718e-03	-2.337370e-03	2.534162e-02	-4.305014e-02	-1.796430e-01	-1.148451e-01	1.511020e-01	-3.545339e-01	1.503437e-01	1.260455e-02	7.962447e-02	2.761713e-01	1.499950e-01	9.715949e-02	-8.528160e-02	-3.785065e-03	-2.116660e-03	-3.560478e-03	-1.134604e-01	-2.495862e-01	-2.324453e-01	-8.374974e-02	2.232745e-01	2.376908e-01	-5.319876e-02	4.579941e-02	9.190470e-02	7.372448e-02	1.871515e-01	2.477923e-02	9.625885e-02	-6.188549e-03	-3.440906e-03	-5.898954e-03	3.186389e-01	1.475438e-01	-9.144231e-02	-6.937334e-02	6.770431e-02	-4.336415e-01	-6.939798e-02	1.430603e-02	-7.077925e-02	2.651364e-01	-1.467580e-01	5.352542e-02	-8.615859e-02	-3.268813e-03	-1.734533e-03	-3.200116e-03	-2.295292e-01	2.249530e-01	-2.376697e-01	2.812743e-01	-1.394369e-01	2.271009e-01	1.258114e-01	1.142527e-02	1.927658e-01	-7.648461e-02	1.255101e-02	-2.463257e-01	2.232916e-01	1.651935e-01	-2.189888e-02	-4.301883e-02	2.685025e-01	1.433260e-01	1.778425e-01	9.906484e-03	-1.411215e-01	1.834232e-01	3.632334e-01	4.188860e-01	-3.211206e-01	-7.492983e-01	-8.486738e-01	3.599953e-01	2.471783e-01	-6.513264e-02	-3.409464e-02	1.344919e-01	3.941328e-01	4.383120e-01	1.132790e-01	1.023283e-01	-2.805543e-02	1.711593e-01	3.620336e-01	3.455957e-01	-8.648673e-02	-8.217583e-01	-1.266802e+00	2.561627e-01	-1.808834e-01	-2.300974e-03	-1.320444e-03	-2.122705e-03	-2.411716e-01	2.291074e-01	1.431197e-01	-6.434031e-03	1.861551e-01	1.434656e-01	-2.453118e-01	2.761657e-02	-3.659578e-01	-4.364971e-02	5.493408e-01	-1.432801e-01	1.571300e-01	-3.361369e-02	-2.043029e-02	-3.125382e-02	2.698514e-01	8.907940e-02	1.627444e-01	1.296858e-01	2.782583e-01	-5.102472e-02	-8.321804e-01	-8.636678e-01	2.312908e-01	2.714278e-01	4.852783e-01	-7.704074e-02	1.283085e-01	-5.208831e-02	7.344960e-02	-4.805854e-02	3.021483e-01	4.767433e-02	5.067390e-02	9.690712e-02	5.945378e-03	-1.207526e-01	-8.490858e-01	-1.187829e+00	5.877095e-01	5.850496e-01	3.090663e-01	1.949077e-01	-1.087099e-01	-2.000049e-03	-1.091866e-03	-1.850669e-03	-5.655072e-02	-1.010932e-01	-1.208622e-01	3.517074e-02	-1.695634e-01	-6.924588e-02	2.751153e-01	1.634054e-01	-1.609852e-01	1.477160e-01	1.121152e-01	1.062634e-01
0.000000e+00	0.000000e+00	0.000000e+00	0.000000e+00	0.000000e+00	0.000000e+00	0.000000e+00	0.000000e+00	0.000000e+00	0.000000e+00	0.000000e+00	0.000000e+00	0.000000e+00	0.000000e+00	0.000000e+00	0.000000e+00	0.000000e+00	0.000000e+00	0.000000e+00	0.000000e+00	0.000000e+00	0.000000e+00	0.000000e+00	0.000000e+00	0.000000e+00	0.000000e+00	0.000000e+00	0.000000e+00	0.000000e+00	0.000000e+00	0.000000e+00	0.000000e+00	0.000000e+00	0.000000e+00	0.000000e+00	0.000000e+00	0.000000e+00	0.000000e+00	0.000000e+00	0.000000e+00	0.000000e+00	0.000000e+00	0.000000e+00	0.000000e+00	0.000000e+00	0.000000e+00	0.000000e+00	0.000000e+00	0.000000e+00	0.000000e+00	0.000000e+00	0.000000e+00	0.000000e+00	0.000000e+00	0.000000e+00	0.000000e+00	0.000000e+00	0.000000e+00	0.000000e+00	0.000000e+00	0.000000e+00	0.000000e+00	0.000000e+00	0.000000e+00	0.000000e+00	0.000000e+00	0.000000e+00	0.000000e+00	0.000000e+00	0.000000e+00	0.000000e+00	0.000000e+00	0.000000e+00	0.000000e+00	0.000000e+00	0.000000e+00	0.000000e+00	0.000000e+00	0.000000e+00	0.000000e+00	0.000000e+00	0.000000e+00	0.000000e+00	0.000000e+00	0.000000e+00	0.000000e+00	0.000000e+00	0.000000e+00	0.000000e+00	0.000000e+00	0.000000e+00	0.000000e+00	0.000000e+00	0.000000e+00	0.000000e+00	0.000000e+00	0.000000e+00	0.000000e+00	0.000000e+00	0.000000e+00	0.000000e+00	0.000000e+00	0.000000e+00	0.000000e+00	0.000000e+00	0.000000e+00	0.000000e+00	0.000000e+00	0.000000e+00	0.000000e+00	0.000000e+00	0.000000e+00	0.000000e+00	0.000000e+00	0.000000e+00	0.000000e+00	0.000000e+00	0.000000e+00	0.000000e+00	0.000000e+00	0.000000e+00	0.000000e+00	0.000000e+00	0.000000e+00	0.000000e+00	0.000000e+00	0.000000e+00	0.000000e+00	0.000000e+00	0.000000e+00	0.000000e+00	0.000000e+00	0.000000e+00	0.000000e+00	0.000000e+00	0.000000e+00	0.000000e+00	0.000000e+00	0.000000e+00	0.000000e+00	0.000000e+00	0.000000e+00	0.000000e+00	0.000000e+00	0.000000e+00	0.000000e+00	0.000000e+00	0.000000e+00	0.000000e+00	0.000000e+00	0.000000e+00	0.000000e+00	0.000000e+00	0.000000e+00	0.000000e+00	0.000000e+00	0.000000e+00	0.000000e+00	0.000000e+00	0.000000e+00	0.000000e+00	0.000000e+00	0.000000e+00	0.000000e+00	0.000000e+00	0.000000e+00	0.000000e+00	0.000000e+00	0.000000e+00	0.000000e+00	0.000000e+00	0.000000e+00	0.000000e+00	0.000000e+00	0.000000e+00	0.000000e+00	0.000000e+00	0.000000e+00	0.000000e+00	0.000000e+00	0.000000e+00	0.000000e+00	0.000000e+00	0.000000e+00	0.000000e+00	0.000000e+00	0.000000e+00	0.000000e+00	0.000000e+00	0.000000e+00	0.000000e+00	0.000000e+00	0.000000e+00	0.000000e+00	0.000000e+00	0.000000e+00	0.000000e+00	0.000000e+00	0.000000e+00	0.000000e+00	0.000000e+00	0.000000e+00	0.000000e+00	0.000000e+00	0.000000e+00	0.000000e+00	0.000000e+00	0.000000e+00	0.000000e+00	0.000000e+00	0.000000e+00	0.000000e+00	0.000000e+00	0.000000e+00	0.000000e+00	0.000000e+00	0.000000e+00	0.000000e+00	0.000000e+00	0.000000e+00	0.000000e+00	0.000000e+00	0.000000e+00	0.000000e+00	0.000000e+00	0.000000e+00	0.000000e+00	0.000000e+00	0.000000e+00	0.000000e+00	0.000000e+00	0.000000e+00	0.000000e+00	0.000000e+00	0.000000e+00	0.000000e+00	0.000000e+00	0.000000e+00	0.000000e+00	0.000000e+00	0.000000e+00	0.000000e+00	0.000000e+00	0.000000e+00	0.000000e+00	0.000000e+00	0.000000e+00
0.000000e+00	0.000000e+00	0.000000e+00	0.000000e+00	0.000000e+00	0.000000e+00	0.000000e+00	0.000000e+00	0.000000e+00	0.000000e+00	0.000000e+00	0.000000e+00	0.000000e+00	0.000000e+00	0.000000e+00	0.000000e+00	0.000000e+00	0.000000e+00	0.000000e+00	0.000000e+00	0.000000e+00	0.000000e+00	0.000000e+00	0.000000e+00	0.000000e+00	0.000000e+00	0.000000e+00	0.000000e+00	0.000000e+00	0.000000e+00	0.000000e+00	0.000000e+00	0.000000e+00	0.000000e+00	0.000000e+00	0.000000e+00	0.000000e+00	0.000000e+00	0.000000e+00	0.000000e+00	0.000000e+00	0.000000e+00	0.000000e+00	0.000000e+00	0.000000e+00	0.000000e+00	0.000000e+00	0.000000e+00	0.000000e+00	0.000000e+00	0.000000e+00	0.000000e+00	0.000000e+00	0.000000e+00	0.000000e+00	0.000000e+00	0.000000e+00	0.000000e+00	0.000000e+00	0.000000e+00	0.000000e+00	0.000000e+00	0.000000e+00	0.000000e+00	0.000000e+00	0.000000e+00	0.000000e+00	0.000000e+00	0.000000e+00	0.000000e+00	0.000000e+00	0.000000e+00	0.000000e+00	0.000000e+00	0.000000e+00	0.000000e+00	0.000000e+00	0.000000e+00	0.000000e+00	0.000000e+00	0.000000e+00	0.000000e+00	0.000000e+00	0.000000e+00	0.000000e+00	0.000000e+00	0.000000e+00	0.000000e+00	0.000000e+00	0.000000e+00	0.000000e+00	0.000000e+00	0.000000e+00	0.000000e+00	0.000000e+00	0.000000e+00	0.000000e+00	0.000000e+00	0.000000e+00	0.000000e+00	0.000000e+00	0.000000e+00	0.000000e+00	0.000000e+00	0.000000e+00	0.000000e+00	0.000000e+00	0.000000e+00	0.000000e+00	0.000000e+00	0.000000e+00	0.000000e+00	0.000000e+00	0.000000e+00	0.000000e+00	0.000000e+00	0.000000e+00	0.000000e+00	0.000000e+00	0.000000e+00	0.000000e+00	0.000000e+00	0.000000e+00	0.000000e+00	0.000000e+00	0.000000e+00	0.000000e+00	0.000000e+00	0.000000e+00	0.000000e+00	0.000000e+00	0.000000e+00	0.000000e+00	0.000000e+00	0.000000e+00	0.000000e+00	0.000000e+00	0.000000e+00	0.000000e+00	0.000000e+00	0.000000e+00	0.000000e+00	0.000000e+00	0.000000e+00	0.000000e+00	0.000000e+00	0.000000e+00	0.000000e+00	0.000000e+00	0.000000e+00	0.000000e+00	0.000000e+00	0.000000e+00	0.000000e+00	0.000000e+00	0.000000e+00	0.000000e+00	0.000000e+00	0.000000e+00	0.000000e+00	0.000000e+00	0.000000e+00	0.000000e+00	0.000000e+00	0.000000e+00	0.000000e+00	0.000000e+00	0.000000e+00	0.000000e+00
0.000000e+00	0.000000e+00	0.000000e+00	0.000000e+00	0.000000e+00	0.000000e+00	0.000000e+00	0.000000e+00	0.000000e+00	0.000000e+00	0.000000e+00	0.000000e+00	0.000000e+00	0.000000e+00	0.000000e+00	0.000000e+00	0.000000e+00	0.000000e+00	0.000000e+00	0.000000e+00	0.000000e+00	0.000000e+00	0.000000e+00	0.000000e+00	0.000000e+00	0.000000e+00	0.000000e+00	0.000000e+00	0.000000e+00	0.000000e+00	0.000000e+00	0.000000e+00	0.000000e+00	0.000000e+00	0.000000e+00	0.000000e+00	0.000000e+00	0.000000e+00	0.000000e+00	0.000000e+00	0.000000e+00	0.000000e+00	0.000000e+00	0.000000e+00	0.000000e+00	0.000000e+00	0.000000e+00	0.000000e+00	0.000000e+00	0.000000e+00	0.000000e+00	0.000000e+00	0.000000e+00	0.000000e+00	0.000000e+00	0.000000e+00	0.000000e+00	0.000000e+00	0.000000e+00	0.000000e+00	0.000000e+00	0.000000e+00	0.000000e+00	0.000000e+00	0.000000e+00	0.000000e+00	0.000000e+00	0.000000e+00	0.000000e+00	0.000000e+00	0.000000e+00	0.000000e+00	0.000000e+00	0.000000e+00	0.000000e+00	0.000000e+00	0.000000e+00	0.000000e+00	0.000000e+00	0.000000e+00	0.000000e+00	0.000000e+00	0.000000e+00	0.000000e+00	0.000000e+00	0.000000e+00	0.000000e+00	0.000000e+00	0.000000e+00	0.000000e+00	0.000000e+00	0.000000e+00	0.000000e+00	0.000000e+00	0.000000e+00	0.000000e+00	0.000000e+00	0.000000e+00	0.000000e+00	0.000000e+00	0.000000e+00	0.000000e+00	0.000000e+00	0.000000e+00	0.000000e+00	0.000000e+00	0.000000e+00	0.000000e+00	0.000000e+00	0.000000e+00	0.000000e+00	0.000000e+00	0.000000e+00	0.000000e+00	0.000000e+00	0.000000e+00	0.000000e+00	0.000000e+00	0.000000e+00	0.000000e+00	0.000000e+00	0.000000e+00	0.000000e+00	0.000000e+00	0.000000e+00	0.000000e+00	0.000000e+00	0.000000e+00	0.000000e+00	0.000000e+00	0.000000e+00	0.000000e+00	0.000000e+00	0.000000e+00	0.000000e+00	0.000000e+00	0.000000e+00	0.000000e+00	0.000000e+00	0.000000e+00	0.000000e+00	0.000000e+00	0.000000e+00	0.000000e+00	0.000000e+00	0.000000e+00	0.000000e+00	0.000000e+00	0.000000e+00	0.000000e+00	0.000000e+00	0.000000e+00	0.000000e+00	0.000000e+00	0.000000e+00	0.000000e+00	0.000000e+00	0.000000e+00	0.000000e+00	0.000000e+00	0.000000e+00	0.000000e+00	0.000000e+00	0.000000e+00	0.000000e+00	0.000000e+00	0.000000e+00	0.000000e+00	0.000000e+00	0.000000e+00	0.000000e+00	0.000000e+00	0.000000e+00	0.000000e+00	0.000000e+00	0.000000e+00	0.000000e+00	0.000000e+00	0.000000e+00	0.000000e+00	0.000000e+00	0.000000e+00	0.000000e+00	0.000000e+00	0.000000e+00	0.000000e+00	0.000000e+00	0.000000e+00	0.000000e+00	0.000000e+00	0.000000e+00	0.000000e+00	0.000000e+00	0.000000e+00	0.000000e+00	0.000000e+00	0.000000e+00	0.000000e+00	0.000000e+00	0.000000e+00	0.000000e+00	0.000000e+00	0.000000e+00	0.000000e+00	0.000000e+00	0.000000e+00	0.000000e+00	0.000000e+00	0.000000e+00	0.000000e+00	0.000000e+00	0.000000e+00	0.000000e+00	0.000000e+00	0.000000e+00	0.000000e+00	0.000000e+00	0.000000e+00	0.000000e+00	0.000000e+00	0.000000e+00	0.000000e+00	0.000000e+00	0.000000e+00	0.000000e+00	0.000000e+00	0.000000e+00	0.000000e+00	0.000000e+00	0.000000e+00	0.000000e+00	0.000000e+00	0.000000e+00	0.000000e+00	0.000000e+00	0.000000e+00	0.000000e+00	0.000000e+00	0.000000e+00	0.000000e+00	0.000000e+00	0.000000e+00	0.000000e+00	0.000000e+00	0.000000e+00	0.000000e+00	0.000000e+00
0.000000e+00	0.000000e+00	0.000000e+00	0.000000e+00	0.000000e+00	0.000000e+00	0.000000e+00	0.000000e+00	0.000000e+00	0.000000e+00	0.000000e+00	0.000000e+00	0.000000e+00	0.000000e+00	0.000000e+00	0.000000e+00	0.000000e+00	0.000000e+00	0.000000e+00	0.000000e+00	0.000000e+00	0.000000e+00	0.000000e+00	0.000000e+00	0.000000e+00	0.000000e+00	0.000000e+00	0.000000e+00	0.000000e+00	0.000000e+00	0.000000e+00	0.000000e+00	0.000000e+00	0.000000e+00	0.000000e+00	0.000000e+00	0.000000e+00	0.000000e+00	0.000000e+00	0.000000e+00	0.000000e+00	0.000000e+00	0.000000e+00	0.000000e+00	0.000000e+00	0.000000e+00	0.000000e+00	0.000000e+00	0.000000e+00	0.000000e+00	0.000000e+00	0.000000e+00	0.000000e+00	0.000000e+00	0.000000e+00	0.000000e+00	0.000000e+00	0.000000e+00	0.000000e+00	0.000000e+00	0.000000e+00	0.000000e+00	0.000000e+00	0.000000e+00	0.000000e+00	0.000000e+00	0.000000e+00	0.000000e+00	0.000000e+00	0.000000e+00	0.000000e+00	0.000000e+00	0.000000e+00	0.000000e+00	0.000000e+00	0.000000e+00	0.000000e+00	0.000000e+00	0.000000e+00	0.000000e+00	0.000000e+00	0.000000e+00	0.000000e+00	0.000000e+00	0.000000e+00	0.000000e+00	0.000000e+00	0.000000e+00	0.000000e+00	0.000000e+00	0.000000e+00	0.000000e+00	0.000000e+00	0.000000e+00	0.000000e+00	0.000000e+00	0.000000e+00	0.000000e+00	0.000000e+00	0.000000e+00	0.000000e+00	0.000000e+00	0.000000e+00	0.000000e+00	0.000000e+00	0.000000e+00	0.000000e+00	0.000000e+00	0.000000e+00	0.000000e+00	0.000000e+00	0.000000e+00	0.000000e+00	0.000000e+00	0.000000e+00	0.000000e+00	0.000000e+00	0.000000e+00	0.000000e+00	0.000000e+00	0.000000e+00	0.000000e+00	0.000000e+00	0.000000e+00	0.000000e+00	0.000000e+00	0.000000e+00	0.000000e+00	0.000000e+00	0.000000e+00	0.000000e+00	0.000000e+00	0.000000e+00	0.000000e+00	0.000000e+00	0.000000e+00	0.000000e+00	0.000000e+00	0.000000e+00	0.000000e+00	0.000000e+00	0.000000e+00	0.000000e+00	0.000000e+00	0.000000e+00	0.000000e+00	0.000000e+00	0.000000e+00	0.000000e+00	0.000000e+00	0.000000e+00	0.000000e+00	0.000000e+00	0.000000e+00	0.000000e+00	0.000000e+00	0.000000e+00	0.000000e+00	0.000000e+00	0.000000e+00	0.000000e+00	0.000000e+00	0.000000e+00	0.000000e+00	0.000000e+00	0.000000e+00	0.000000e+00	0.000000e+00	0.000000e+00	0.000000e+00	0.000000e+00	0.000000e+00	0.000000e+00	0.000000e+00	0.000000e+00	0.000000e+00	0.000000e+00	0.000000e+00	0.000000e+00	0.000000e+00	0.000000e+00	0.000000e+00	0.000000e+00	0.000000e+00	0.000000e+00	0.000000e+00	0.000000e+00	0.000000e+00	0.000000e+00	0.000000e+00	0.000000e+00	0.000000e+00	0.000000e+00	0.000000e+00	0.000000e+00
0.000000e+00	0.000000e+00	0.000000e+00	0.000000e+00	0.000000e+00	0.000000e+00	0.000000e+00	0.000000e+00	0.000000e+00	0.000000e+00	0.000000e+00	0.000000e+00	0.000000e+00	0.000000e+00	0.000000e+00	0.000000e+00	0.000000e+00	0.000000e+00	0.000000e+00	0.000000e+00	0.000000e+00	0.000000e+00	0.000000e+00	0.000000e+00	0.000000e+00	0.000000e+00	0.000000e+00	0.000000e+00	0.000000e+00	0.000000e+00	0.000000e+00	0.000000e+00	0.000000e+00	0.000000e+00	0.000000e+00	0.000000e+00	0.000000e+00	0.000000e+00	0.000000e+00	0.000000e+00	0.000000e+00	0.000000e+00	0.000000e+00	0.000000e+00	0.000000e+00	0.000000e+00	0.000000e+00	0.000000e+00	0.000000e+00	0.000000e+00	0.000000e+00	0.000000e+00	0.000000e+00	0.000000e+00	0.000000e+00	0.000000e+00	0.000000e+00	0.000000e+00	0.000000e+00	0.000000e+00	0.000000e+00	0.000000e+00	0.000000e+00	0.000000e+00	0.000000e+00	0.000000e+00	0.000000e+00	0.000000e+00	0.000000e+00	0.000000e+00	0.000000e+00	0.000000e+00	0.000000e+00	0.000000e+00	0.000000e+00	0.000000e+00	0.000000e+00	0.000000e+00	0.000000e+00	0.000000e+00	0.000000e+00	0.000000e+00	0.000000e+00	0.000000e+00	0.000000e+00	0.000000e+00	0.000000e+00	0.000000e+00	0.000000e+00	0.000000e+00	0.000000e+00	0.000000e+00	0.000000e+00	0.000000e+00	0.000000e+00	0.000000e+00	0.000000e+00	0.000000e+00	0.000000e+00	0.000000e+00	0.000000e+00	0.000000e+00	0.000000e+00	0.000000e+00	0.000000e+00	0.000000e+00	0.000000e+00	0.000000e+00	0.000000e+00	0.000000e+00	0.000000e+00	0.000000e+00	0.000000e+00	0.000000e+00	0.000000e+00	0.000000e+00	0.000000e+00	0.000000e+00	0.000000e+00	0.000000e+00	0.000000e+00	0.000000e+00	0.000000e+00	0.000000e+00	0.000000e+00	0.000000e+00	0.000000e+00	0.000000e+00	0.000000e+00	0.000000e+00	0.000000e+00	0.000000e+00	0.000000e+00	0.000000e+00	0.000000e+00	0.000000e+00	0.000000e+00	0.000000e+00	0.000000e+00	0.000000e+00	0.000000e+00	0.000000e+00	0.000000e+00	0.000000e+00	0.000000e+00	0.000000e+00	0.000000e+00	0.000000e+00	0.000000e+00	0.000000e+00	0.000000e+00	0.000000e+00	0.000000e+00	0.000000e+00	0.000000e+00	0.000000e+00	0.000000e+00	0.000000e+00	0.000000e+00	0.000000e+00	0.000000e+00	0.000000e+00	0.000000e+00	0.000000e+00	0.000000e+00	0.000000e+00	0.000000e+00	0.000000e+00	0.000000e+00	0.000000e+00	0.000000e+00	0.000000e+00	0.000000e+00	0.000000e+00	0.000000e+00	0.000000e+00	0.000000e+00	0.000000e+00	0.000000e+00	0.000000e+00	0.000000e+00	0.000000e+00	0.000000e+00	0.000000e+00	0.000000e+00	0.000000e+00	0.000000e+00	0.000000e+00	0.000000e+00	0.000000e+00	0.000000e+00	0.000000e+00	0.000000e+00	0.000000e+00	0.000000e+00	0.000000e+00	0.000000e+00	0.000000e+00	0.000000e+00	0.000000e+00	0.000000e+00	0.000000e+00	0.000000e+00	0.000000e+00	0.000000e+00	0.000000e+00	0.000000e+00	0.000000e+00	0.000000e+00	0.000000e+00	0.000000e+00	0.000000e+00	0.000000e+00	0.000000e+00	0.000000e+00	0.000000e+00	0.000000e+00	0.000000e+00	0.000000e+00	0.000000e+00	0.000000e+00	0.000000e+00	0.000000e+00	0.000000e+00	0.000000e+00	0.000000e+00	0.000000e+00	0.000000e+00	0.000000e+00	0.000000e+00	0.000000e+00	0.000000e+00	0.000000e+00	0.000000e+00	0.000000e+00	0.000000e+00	0.000000e+00	0.000000e+00	0.000000e+00	0.000000e+00	0.000000e+00	0.000000e+00	0.000000e+00	0.000000e+00	0.000000e+00	0.000000e+00	0.000000e+00
-5.144084e-01	1.105263e-01	-2.858045e-01	-2.797219e-01	-5.416686e-01	7.148211e-02	3.365908e-01	8.521991e-01	1.021726e-01	2.023390e-01	-3.620341e-03	5.985888e-02	-1.443495e-01	7.542376e-02	-1.483328e-03	1.816478e-02	2.613805e-02	7.625873e-05	1.360372e-01	-2.342296e-02	-4.768089e-02	-1.447732e-02	-3.574646e-01	2.165295e-02	3.845092e-01	2.433921e-01	4.098520e-01	1.412816e-03	1.205416e-03	-3.268158e-01	2.318655e-02	-2.116684e-01	-6.769403e-03	-1.813812e-01	-1.902020e-02	2.877340e-01	7.884074e-02	2.364951e-01	1.939399e-02	-1.768693e-02	-2.317483e-01	-8.172344e-02	2.739113e-02	5.154332e-02	-3.558762e-01	3.292608e-02	3.985000e-01	2.370678e-01	4.112337e-01	-3.783067e-02	2.815303e-02	-2.595301e-01	-5.635994e-02	-2.801220e-02	-9.710141e-02	2.399729e-01	4.713981e-02	-7.917249e-02	-2.342252e-01	-8.085791e-02	-2.001852e-01	1.016577e-01	2.281837e-01	-1.594791e-02	-3.270879e-02	9.779626e-02	2.380941e-01	6.242470e-02	5.241886e-02	1.745676e-02	-2.934722e-03	-4.248698e-02	-1.511658e-01	-1.521055e-01	7.019354e-02	3.140296e-02	-2.154435e-02	6.863583e-01	8.975200e-02	-2.807989e-01	-6.378865e-03	-1.890032e-01	2.146901e-01	-1.479400e-01	-3.258534e-01	-1.877312e-02	6.611944e-02	-1.158294e-02	-9.501169e-03	-8.960934e-03	-3.067511e-02	8.511855e-02	-3.357740e-02	-7.452833e-03	-7.143611e-03	-3.014973e-03	-1.620240e-05	-3.433404e-05	-9.731717e-06	-9.406329e-03	-8.871438e-03	-3.037516e-02	-2.103064e-02	7.180912e-02	-7.378288e-03	-7.072137e-03	-2.984682e-03	-1.603412e-05	-3.398309e-05	-9.628630e-06	9.805614e-02	-9.050056e-03	-3.097369e-02	-2.144892e-02	-3.390330e-02	-7.527069e-03	-7.214789e-03	-3.045142e-03	-1.637000e-05	-3.468359e-05	-9.834392e-06	3.912210e-02	-5.946518e-02	-9.251735e-02	-3.716423e-02	6.706017e-02	1.562151e-01	-4.787164e-02	-2.067745e-02	-1.160623e-04	-2.425726e-04	-7.090762e-05	1.732158e-01	-1.120142e-02	-1.483357e-01	1.100585e-01	-9.666427e-02	-9.188704e-02	1.113977e-02	6.542633e-02	-2.235083e-04	-4.665802e-04	-1.367362e-04
0.000000e+00	0.000000e+00	0.000000e+00	0.000000e+00	0.000000e+00	0.000000e+00	0.000000e+00	0.000000e+00	0.000000e+00	0.000000e+00	0.000000e+00	0.000000e+00	0.000000e+00	0.000000e+00	0.000000e+00	0.000000e+00	0.000000e+00	0.000000e+00	0.000000e+00	0.000000e+00	0.000000e+00	0.000000e+00	0.000000e+00	0.000000e+00	0.000000e+00	0.000000e+00	0.000000e+00	0.000000e+00	0.000000e+00	0.000000e+00	0.000000e+00	0.000000e+00	0.000000e+00	0.000000e+00	0.000000e+00	0.000000e+00	0.000000e+00	0.000000e+00	0.000000e+00	0.000000e+00	0.000000e+00	0.000000e+00	0.000000e+00	0.000000e+00	0.000000e+00	0.000000e+00	0.000000e+00	0.000000e+00	0.000000e+00	0.000000e+00	0.000000e+00	0.000000e+00	0.000000e+00	0.000000e+00	0.000000e+00	0.000000e+00	0.000000e+00	0.000000e+00	0.000000e+00	0.000000e+00	0.000000e+00	0.000000e+00	0.000000e+00	0.000000e+00	0.000000e+00	0.000000e+00	0.000000e+00	0.000000e+00	0.000000e+00	0.000000e+00	0.000000e+00	0.000000e+00	0.000000e+00	0.000000e+00	0.000000e+00	0.000000e+00	0.000000e+00	0.000000e+00	0.000000e+00	0.000000e+00	0.000000e+00	0.000000e+00	0.000000e+00	0.000000e+00	0.000000e+00	0.000000e+00	0.000000e+00	0.000000e+00	0.000000e+00	0.000000e+00	0.000000e+00	0.000000e+00	0.000000e+00	0.000000e+00	0.000000e+00	0.000000e+00	0.000000e+00	0.000000e+00	0.000000e+00	0.000000e+00	0.000000e+00	0.000000e+00	0.000000e+00	0.000000e+00	0.000000e+00	0.000000e+00	0.000000e+00	0.000000e+00	0.000000e+00	0.000000e+00	0.000000e+00	0.000000e+00	0.000000e+00	0.000000e+00	0.000000e+00	0.000000e+00	0.000000e+00	0.000000e+00	0.000000e+00	0.000000e+00	0.000000e+00	0.000000e+00	0.000000e+00	0.000000e+00	0.000000e+00	0.000000e+00	0.000000e+00	0.000000e+00	0.000000e+00	0.000000e+00	0.000000e+00	0.000000e+00	0.000000e+00	0.000000e+00	0.000000e+00	0.000000e+00	0.000000e+00	0.000000e+00	0.000000e+00	0.000000e+00	0.000000e+00	0.000000e+00	0.000000e+00	0.000000e+00	0.000000e+00	0.000000e+00	0.000000e+00	0.000000e+00	0.000000e+00	0.000000e+00	0.000000e+00	0.000000e+00	0.000000e+00	0.000000e+00	0.000000e+00	0.000000e+00	0.000000e+00	0.000000e+00	0.000000e+00	0.000000e+00	0.000000e+00	0.000000e+00	0.000000e+00	0.000000e+00	0.000000e+00	0.000000e+00	0.000000e+00	0.000000e+00	0.000000e+00	0.000000e+00	0.000000e+00	0.000000e+00	0.000000e+00	0.000000e+00	0.000000e+00	0.000000e+00	0.000000e+00	0.000000e+00	0.000000e+00	0.000000e+00	0.000000e+00	0.000000e+00	0.000000e+00	0.000000e+00	0.000000e+00	0.000000e+00	0.000000e+00	0.000000e+00	0.000000e+00	0.000000e+00	0.000000e+00	0.000000e+00	0.000000e+00	0.000000e+00	0.000000e+00	0.000000e+00	0.000000e+00	0.000000e+00	0.000000e+00	0.000000e+00	0.000000e+00	0.000000e+00	0.000000e+00	0.000000e+00	0.000000e+00	0.000000e+00	0.000000e+00	0.000000e+00	0.000000e+00	0.000000e+00	0.000000e+00	0.000000e+00	0.000000e+00	0.000000e+00	0.000000e+00	0.000000e+00	0.000000e+00	0.000000e+00	0.000000e+00	0.000000e+00	0.000000e+00	0.000000e+00	0.000000e+00	0.000000e+00	0.000000e+00	0.000000e+00	0.000000e+00	0.000000e+00	0.000000e+00	0.000000e+00	0.000000e+00	0.000000e+00	0.000000e+00	0.000000e+00	0.000000e+00	0.000000e+00	0.000000e+00	0.000000e+00	0.000000e+00	0.000000e+00	0.000000e+00	0.000000e+00	0.000000e+00	0.000000e+00	0.000000e+00	0.000000e+00	0.000000e+00
0.000000e+00	0.000000e+00	0.000000e+00	0.000000e+00	0.000000e+00	0.000000e+00	0.000000e+00	0.000000e+00	0.000000e+00	0.000000e+00	0.000000e+00	0.000000e+00	0.000000e+00	0.000000e+00	0.000000e+00	0.000000e+00	0.000000e+00	0.000000e+00	0.000000e+00	0.000000e+00	0.000000e+00	0.000000e+00	0.000000e+00	0.000000e+00	0.000000e+00	0.000000e+00	0.000000e+00	0.000000e+00	0.000000e+00	0.000000e+00	0.000000e+00	0.000000e+00	0.000000e+00	0.000000e+00	0.000000e+00	0.000000e+00	0.000000e+00	0.000000e+00	0.000000e+00	0.000000e+00	0.000000e+00	0.000000e+00	0.000000e+00	0.000000e+00	0.000000e+00	0.000000e+00	0.000000e+00	0.000000e+00	0.000000e+00	0.000000e+00	0.000000e+00	0.000000e+00	0.000000e+00	0.000000e+00	0.000000e+00	0.000000e+00	0.000000e+00	0.000000e+00	0.000000e+00	0.000000e+00	0.000000e+00	0.000000e+00	0.000000e+00	0.000000e+00	0.000000e+00	0.000000e+00	0.000000e+00	0.000000e+00	0.000000e+00	0.000000e+00	0.000000e+00	0.000000e+00	0.000000e+00	0.000000e+00	0.000000e+00	0.000000e+00	0.000000e+00	0.000000e+00	0.000000e+00	0.000000e+00	0.000000e+00	0.000000e+00	0.000000e+00	0.000000e+00	0.000000e+00	0.000000e+00	0.000000e+00	0.000000e+00	0.000000e+00	0.000000e+00	0.000000e+00	0.000000e+00	0.000000e+00	0.000000e+00	0.000000e+00	0.000000e+00	0.000000e+00	0.000000e+00	0.000000e+00	0.000000e+00	0.000000e+00	0.000000e+00	0.000000e+00	0.000000e+00	0.000000e+00	0.000000e+00	0.000000e+00	0.000000e+00	0.000000e+00	0.000000e+00	0.000000e+00	0.000000e+00	0.000000e+00	0.000000e+00	0.000000e+00	0.000000e+00	0.000000e+00	0.000000e+00	0.000000e+00	0.000000e+00	0.000000e+00	0.000000e+00	0.000000e+00	0.000000e+00	0.000000e+00	0.000000e+00	0.000000e+00	0.000000e+00	0.000000e+00	0.000000e+00	0.000000e+00	0.000000e+00	0.000000e+00	0.000000e+00	0.000000e+00	0.000000e+00	0.000000e+00	0.000000e+00	0.000000e+00	0.000000e+00	0.000000e+00	0.000000e+00	0.000000e+00	0.000000e+00	0.000000e+00	0.000000e+00	0.000000e+00	0.000000e+00	0.000000e+00	0.000000e+00	0.000000e+00	0.000000e+00	0.000000e+00	0.000000e+00	0.000000e+00	0.000000e+00	0.000000e+00	0.000000e+00	0.000000e+00	0.000000e+00	0.000000e+00	0.000000e+00	0.000000e+00	0.000000e+00	0.000000e+00	0.000000e+00	0.000000e+00	0.000000e+00	0.000000e+00	0.000000e+00	0.000000e+00	0.000000e+00	0.000000e+00	0.000000e+00	0.000000e+00	0.000000e+00	0.000000e+00	0.000000e+00	0.000000e+00	0.000000e+00	0.000000e+00	0.000000e+00	0.000000e+00	0.000000e+00	0.000000e+00	0.000000e+00	0.000000e+00	0.000000e+00	0.000000e+00	0.000000e+00	0.000000e+00	0.000000e+00	0.000000e+00	0.000000e+00	0.000000e+00	0.000000e+00	0.000000e+00	0.000000e+00	0.000000e+00	0.000000e+00	0.000000e+00	0.000000e+00	0.000000e+00	0.000000e+00	0.000000e+00	0.000000e+00	0.000000e+00	0.000000e+00
0.000000e+00	0.000000e+00	0.000000e+00	0.000000e+00	0.000000e+00	0.000000e+00	0.000000e+00	0.000000e+00	0.000000e+00	0.000000e+00	0.000000e+00	0.000000e+00	0.000000e+00	0.000000e+00	0.000000e+00	0.000000e+00	0.000000e+00	0.000000e+00	0.000000e+00	0.000000e+00	0.000000e+00	0.000000e+00	0.000000e+00	0.000000e+00	0.000000e+00	0.000000e+00	0.000000e+00	0.000000e+00	0.000000e+00	0.000000e+00	0.000000e+00	0.000000e+00	0.000000e+00	0.000000e+00	0.000000e+00	0.000000e+00	0.000000e+00	0.000000e+00	0.000000e+00	0.000000e+00	0.000000e+00	0.000000e+00	0.000000e+00	0.000000e+00	0.000000e+00	0.000000e+00	0.000000e+00	0.000000e+00	0.000000e+00	0.000000e+00	0.000000e+00	0.000000e+00	0.000000e+00	0.000000e+00	0.000000e+00	0.000000e+00	0.000000e+00	0.000000e+00	0.000000e+00	0.000000e+00	0.000000e+00	0.000000e+00	0.000000e+00	0.000000e+00	0.000000e+00	0.000000e+00	0.000000e+00	0.000000e+00	0.000000e+00	0.000000e+00	0.000000e+00	0.000000e+00	0.000000e+00	0.000000e+00	0.000000e+00	0.000000e+00	0.000000e+00	0.000000e+00	0.000000e+00	0.000000e+00	0.000000e+00	0.000000e+00	0.000000e+00	0.000000e+00	0.000000e+00	0.000000e+00	0.000000e+00	0.000000e+00	0.000000e+00	0.000000e+00	0.000000e+00	0.000000e+00	0.000000e+00	0.000000e+00	0.000000e+00	0.000000e+00	0.000000e+00	0.000000e+00	0.000000e+00	0.000000e+00	0.000000e+00	0.000000e+00	0.000000e+00	0.000000e+00	0.000000e+00	0.000000e+00	0.000000e+00	0.000000e+00	0.000000e+00	0.000000e+00	0.000000e+00	0.000000e+00	0.000000e+00	0.000000e+00	0.000000e+00	0.000000e+00	0.000000e+00	0.000000e+00	0.000000e+00	0.000000e+00	0.000000e+00	0.000000e+00	0.000000e+00	0.000000e+00	0.000000e+00	0.000000e+00	0.000000e+00	0.000000e+00	0.000000e+00	0.000000e+00	0.000000e+00	0.000000e+00	0.000000e+00	0.000000e+00	0.000000e+00	0.000000e+00	0.000000e+00	0.000000e+00	0.000000e+00	0.000000e+00	0.000000e+00	0.000000e+00	0.000000e+00	0.000000e+00	0.000000e+00	0.000000e+00	0.000000e+00	0.000000e+00	0.000000e+00	0.000000e+00	0.000000e+00	0.000000e+00	0.000000e+00	0.000000e+00	0.000000e+00	0.000000e+00	0.000000e+00	0.000000e+00	0.000000e+00	0.000000e+00	0.000000e+00	0.000000e+00	0.000000e+00	0.000000e+00	0.000000e+00	0.000000e+00	0.000000e+00	0.000000e+00	0.000000e+00	0.000000e+00	0.000000e+00	0.000000e+00	0.000000e+00	0.000000e+00	0.000000e+00	0.000000e+00	0.000000e+00	0.000000e+00	0.000000e+00	0.000000e+00	0.000000e+00	0.000000e+00	0.000000e+00	0.000000e+00	0.000000e+00	0.000000e+00	0.000000e+00	0.000000e+00	0.000000e+00	0.000000e+00	0.000000e+00	0.000000e+00	0.000000e+00	0.000000e+00	0.000000e+00	0.000000e+00	0.000000e+00	0.000000e+00	0.000000e+00	0.000000e+00	0.000000e+00	0.000000e+00	0.000000e+00	0.000000e+00	0.000000e+00	0.000000e+00	0.000000e+00	0.000000e+00	0.000000e+00	0.000000e+00	0.000000e+00	0.000000e+00	0.000000e+00	0.000000e+00	0.000000e+00	0.000000e+00	0.000000e+00	0.000000e+00	0.000000e+00	0.000000e+00	0.000000e+00	0.000000e+00	0.000000e+00	0.000000e+00	0.000000e+00	0.000000e+00	0.000000e+00	0.000000e+00	0.000000e+00	0.000000e+00	0.000000e+00	0.000000e+00	0.000000e+00	0.000000e+00	0.000000e+00	0.000000e+00	0.000000e+00	0.000000e+00	0.000000e+00	0.000000e+00	0.000000e+00	0.000000e+00	0.000000e+00	0.000000e+00	0.000000e+00	0.000000e+00	0.000000e+00
0.000000e+00	0.000000e+00	0.000000e+00	0.000000e+00	0.000000e+00	0.000000e+00	0.000000e+00	0.000000e+00	0.000000e+00	0.000000e+00	0.000000e+00	0.000000e+00	0.000000e+00	0.000000e+00	0.000000e+00	0.000000e+00	0.000000e+00	0.000000e+00	0.000000e+00	0.000000e+00	0.000000e+00	0.000000e+00	0.000000e+00	0.000000e+00	0.000000e+00	0.000000e+00	0.000000e+00	0.000000e+00	0.000000e+00	0.000000e+00	0.000000e+00	0.000000e+00	0.000000e+00	0.000000e+00	0.000000e+00	0.000000e+00	0.000000e+00	0.000000e+00	0.000000e+00	0.000000e+00	0.000000e+00	0.000000e+00	0.000000e+00	0.000000e+00	0.000000e+00	0.000000e+00	0.000000e+00	0.000000e+00	0.000000e+00	0.000000e+00	0.000000e+00	0.000000e+00	0.000000e+00	0.000000e+00	0.000000e+00	0.000000e+00	0.000000e+00	0.000000e+00	0.000000e+00	0.000000e+00	0.000000e+00	0.000000e+00	0.000000e+00	0.000000e+00	0.000000e+00	0.000000e+00	0.000000e+00	0.000000e+00	0.000000e+00	0.000000e+00	0.000000e+00	0.000000e+00	0.000000e+00	0.000000e+00	0.000000e+00	0.000000e+00	0.000000e+00	0.000000e+00	0.000000e+00	0.000000e+00	0.000000e+00	0.000000e+00	0.000000e+00	0.000000e+00	0.000000e+00	0.000000e+00	0.000000e+00	0.000000e+00	0.000000e+00	0.000000e+00	0.000000e+00	0.000000e+00	0.000000e+00	0.000000e+00	0.000000e+00	0.000000e+00	0.000000e+00	0.000000e+00	0.000000e+00	0.000000e+00	0.000000e+00	0.000000e+00	0.000000e+00	0.000000e+00	0.000000e+00	0.000000e+00	0.000000e+00	0.000000e+00	0.000000e+00	0.000000e+00	0.000000e+00	0.000000e+00	0.000000e+00	0.000000e+00	0.000000e+00	0.000000e+00	0.000000e+00	0.000000e+00	0.000000e+00	0.000000e+00	0.000000e+00	0.000000e+00	0.000000e+00	0.000000e+00	0.000000e+00	0.000000e+00	0.000000e+00	0.000000e+00	0.000000e+00	0.000000e+00	0.000000e+00	0.000000e+00	0.000000e+00	0.000000e+00	0.000000e+00	0.000000e+00	0.000000e+00	0.000000e+00	0.000000e+00	0.000000e+00	0.000000e+00	0.000000e+00	0.000000e+00	0.000000e+00	0.000000e+00	0.000000e+00	0.000000e+00	0.000000e+00	0.000000e+00	0.000000e+00	0.000000e+00	0.000000e+00	0.000000e+00	0.000000e+00	0.000000e+00	0.000000e+00	0.000000e+00	0.000000e+00	0.000000e+00	0.000000e+00	0.000000e+00	0.000000e+00	0.000000e+00	0.000000e+00	0.000000e+00	0.000000e+00	0.000000e+00	0.000000e+00	0.000000e+00	0.000000e+00	0.000000e+00	0.000000e+00	0.000000e+00	0.000000e+00	0.000000e+00	0.000000e+00	0.000000e+00	0.000000e+00	0.000000e+00	0.000000e+00	0.000000e+00	0.000000e+00
2.077728e+00	4.762570e-03	-2.473000e-02	-5.106676e-02	-2.367403e-02	-1.845442e-01	-3.306180e-01	-7.065678e-02	2.218373e-01	4.692256e-02	3.209061e-01	1.513677e-02	-1.229749e-01	-9.727034e-02	-5.610154e-01	2.932363e-02	-4.048966e-01	-6.577626e-01	-3.699002e-02	-3.698161e-01	-1.440527e-01	4.693687e-01	-7.778857e-02	-2.197267e-01	8.780183e-01	4.456968e-01	-2.448653e-01	-6.398002e-02	9.205362e-02	-1.014386e-01	-2.973070e-02	2.976024e-01	-6.666090e-01	-7.116194e-02	5.323087e-01	-3.861248e-01	-3.483259e-01	-1.014676e-01	-2.416583e-01	7.274694e-01	3.876914e-02	-9.139453e-02	2.550437e-02	1.355624e-01	4.994935e-01	1.091945e-01	-1.086261e-01	6.021936e-02	4.658988e-01	1.737718e-01	3.230359e-01	-1.287499e-01	-3.447670e-01	5.158928e-01	-1.473834e-01	-1.212427e-01	2.902614e-02	-1.202708e-01	6.231591e-02	-6.385045e-02	1.420224e-01	1.933920e-01	6.412899e-02	3.319995e-02	4.104179e-01	-1.874572e-01	3.657262e-01	-2.665415e-01	-4.850807e-01	-4.257343e-02	-1.194130e-01	-2.627235e-01	-5.051048e-01	-1.403586e-01	-1.366120e-01	-5.378932e-01	-2.722188e-01	1.129661e-01	1.998597e-01	4.864530e-01	5.033718e-01	-1.016554e-02	3.922457e-01	3.261392e-01	-9.271346e-02	1.953340e-01	-7.460657e-02	8.959272e-03	4.178304e-02	-4.813574e-01	-3.327830e-01	-4.024586e-01	-1.512467e-02	-1.242601e-01	-3.279655e-01	1.847651e-02	-2.462920e-01	9.279621e-02	1.137109e-01	3.996908e-01	4.959692e-02	-1.067819e-01	5.017673e-01	2.728415e-01	1.637680e-01	-2.630754e-01	-2.208793e-01	-1.706660e-01	-6.049661e-01	-3.787095e-01	-3.327761e-01	-1.673261e-01	1.454931e-02	-1.323365e-01	-2.816545e-01	-1.558146e-02	-4.504339e-01	-2.920845e-01	-3.714347e-01	-5.013087e-01	-3.616033e-01	-4.066776e-01	3.143645e-01	-4.389521e-01	-1.079279e-01	5.005934e-01	-3.675357e-01	5.104246e-01	4.377406e-01	5.039565e-01	7.933098e-01	4.378711e-01	9.917491e-01	-6.759339e-01	-4.508854e-01	-2.327976e-01	-1.954199e-01	-4.506780e-01	-3.439591e-01	-4.892454e-01	-5.462026e-01	-2.150337e-01	-3.872713e-01	1.284164e-01	1.565491e-01	1.513142e-01	1.111968e+00	8.610697e-01	-2.137571e-01	7.921292e-01	1.094166e+00	1.308360e-01	-5.272524e-03	-1.877667e-03	-1.150426e-03	-1.315260e-03	-2.069378e-03	-3.284231e-03	-3.001454e-03	-2.980750e-03	-5.482817e-03	-3.701511e-03	-3.921659e-03	-4.564743e-03	-3.981893e-03	-1.307180e-02	8.483234e-02	-5.207320e-03	-1.544509e-02	-1.789552e-02	-4.615210e-03	-5.280077e-03	-1.871975e-03	-1.140790e-03	-1.310034e-03	-2.045984e-03	-3.269875e-03	-2.929926e-03	-2.957669e-03	-5.429814e-03	-3.727983e-03	-3.950573e-03	-4.576715e-03	-3.880777e-03	-1.211258e-02	-1.967645e-02	-5.382817e-03	-1.675046e-02	8.688362e-02	-4.599473e-03	-5.280077e-03	-1.871975e-03	-1.140790e-03	-1.310034e-03	-2.045984e-03	-3.269875e-03	-2.929926e-03	-2.957669e-03	-5.429814e-03	-3.727983e-03	-3.950573e-03	-4.576715e-03	-3.880777e-03	-1.211258e-02	-1.967645e-02	-5.382817e-03	-1.675046e-02	8.688362e-02	-4.599473e-03	-3.117571e-02	-1.191540e-02	-7.356914e-03	-8.403850e-03	-1.320783e-02	-2.081366e-02	-2.061134e-02	-1.852515e-02	-3.372870e-02	-2.301297e-02	-2.431658e-02	-2.889428e-02	-2.719481e-02	3.880027e-01	1.228081e-01	-3.025214e-02	-8.032806e-02	-9.184356e-02	-2.886733e-02	-4.787745e-02	-1.916948e-02	-1.194227e-02	-1.387432e-02	-2.120266e-02	-3.415831e-02	-3.443820e-02	-2.931685e-02	-5.299291e-02	-3.665489e-02	-3.820505e-02	-4.641997e-02	-4.513909e-02	1.939700e-01	5.892824e-01	-4.597517e-02	-1.120067e-01	-1.273591e-01	-4.684940e-02
0.000000e+00	0.000000e+00	0.000000e+00	0.000000e+00	0.000000e+00	0.000000e+00	0.000000e+00	0.000000e+00	0.000000e+00	0.000000e+00	0.000000e+00	0.000000e+00	0.000000e+00	0.000000e+00	0.000000e+00	0.000000e+00	0.000000e+00	0.000000e+00	0.000000e+00	0.000000e+00	0.000000e+00	0.000000e+00	0.000000e+00	0.000000e+00	0.000000e+00	0.000000e+00	0.000000e+00	0.000000e+00	0.000000e+00	0.000000e+00	0.000000e+00	0.000000e+00	0.000000e+00	0.000000e+00	0.000000e+00	0.000000e+00	0.000000e+00	0.000000e+00	0.000000e+00	0.000000e+00	0.000000e+00	0.000000e+00	0.000000e+00	0.000000e+00	0.000000e+00	0.000000e+00	0.000000e+00	0.000000e+00	0.000000e+00	0.000000e+00	0.000000e+00	0.000000e+00	0.000000e+00	0.000000e+00	0.000000e+00	0.000000e+00	0.000000e+00	0.000000e+00	0.000000e+00	0.000000e+00	0.000000e+00	0.000000e+00	0.000000e+00	0.000000e+00	0.000000e+00	0.000000e+00	0.000000e+00	0.000000e+00	0.000000e+00	0.000000e+00	0.000000e+00	0.000000e+00	0.000000e+00	0.000000e+00	0.000000e+00	0.000000e+00	0.000000e+00	0.000000e+00	0.000000e+00	0.000000e+00	0.000000e+00	0.000000e+00	0.000000e+00	0.000000e+00	0.000000e+00	0.000000e+00	0.000000e+00	0.000000e+00	0.000000e+00	0.000000e+00	0.000000e+00	0.000000e+00	0.000000e+00	0.000000e+00	0.000000e+00	0.000000e+00	0.000000e+00	0.000000e+00	0.000000e+00	0.000000e+00	0.000000e+00	0.000000e+00	0.000000e+00	0.000000e+00	0.000000e+00	0.000000e+00	0.000000e+00	0.000000e+00	0.000000e+00	0.000000e+00	0.000000e+00	0.000000e+00	0.000000e+00	0.000000e+00	0.000000e+00	0.000000e+00	0.000000e+00	0.000000e+00	0.000000e+00	0.000000e+00	0.000000e+00	0.000000e+00	0.000000e+00	0.000000e+00	0.000000e+00	0.000000e+00	0.000000e+00	0.000000e+00	0.000000e+00	0.000000e+00	0.000000e+00	0.000000e+00	0.000000e+00	0.000000e+00	0.000000e+00	0.000000e+00	0.000000e+00	0.000000e+00	0.000000e+00	0.000000e+00	0.000000e+00	0.000000e+00	0.000000e+00	0.000000e+00	0.000000e+00	0.000000e+00	0.000000e+00	0.000000e+00	0.000000e+00	0.000000e+00	0.000000e+00	0.000000e+00	0.000000e+00	0.000000e+00	0.000000e+00	0.000000e+00	0.000000e+00	0.000000e+00	0.000000e+00	0.000000e+00	0.000000e+00	0.000000e+00	0.000000e+00	0.000000e+00	0.000000e+00	0.000000e+00	0.000000e+00	0.000000e+00	0.000000e+00	0.000000e+00	0.000000e+00	0.000000e+00	0.000000e+00	0.000000e+00	0.000000e+00	0.000000e+00	0.000000e+00	0.000000e+00	0.000000e+00	0.000000e+00	0.000000e+00	0.000000e+00	0.000000e+00	0.000000e+00	0.000000e+00	0.000000e+00	0.000000e+00	0.000000e+00	0.000000e+00	0.000000e+00	0.000000e+00	0.000000e+00	0.000000e+00	0.000000e+00	0.000000e+00	0.000000e+00	0.000000e+00	0.000000e+00	0.000000e+00	0.000000e+00	0.000000e+00	0.000000e+00	0.000000e+00	0.000000e+00	0.000000e+00	0.000000e+00	0.000000e+00	0.000000e+00	0.000000e+00	0.000000e+00	0.000000e+00	0.000000e+00	0.000000e+00	0.000000e+00	0.000000e+00	0.000000e+00	0.000000e+00	0.000000e+00	0.000000e+00	0.000000e+00	0.000000e+00	0.000000e+00	0.000000e+00	0.000000e+00	0.000000e+00	0.000000e+00	0.000000e+00	0.000000e+00	0.000000e+00	0.000000e+00	0.000000e+00	0.000000e+00	0.000000e+00	0.000000e+00	0.000000e+00	0.000000e+00	0.000000e+00	0.000000e+00	0.000000e+00	0.000000e+00	0.000000e+00	0.000000e+00	0.000000e+00	0.000000e+00	0.000000e+00	0.000000e+00	0.000000e+00
9.156148e-01	-8.641700e-02	-3.787487e-01	-2.315199e-01	-2.563005e-01	7.242300e-02	3.457672e-02	-1.366944e-02	-6.820403e-03	-1.599290e-01	-1.626489e-01	4.925116e-01	1.636876e-02	1.168307e-01	-3.188902e-01	1.604244e-01	-4.580348e-02	-2.321688e-02	-4.067529e-01	3.549800e-01	1.787528e-01	1.323811e-01	2.467529e-01	1.463619e-01	-1.830108e-01	-9.732001e-02	-1.004889e-01	-3.319112e-01	-1.695228e-01	-3.804926e-02	1.260095e-01	3.062565e-01	2.002881e-01	4.296942e-02	-8.278019e-02	1.031765e-01	-6.404446e-01	-3.430080e-02	8.343769e-02	2.729964e-01	2.432647e-01	2.730442e-01	-1.700216e-01	2.145949e-01	-9.084101e-02	-1.367606e-01	-4.088379e-01	2.352352e-02	1.404790e-01	3.768596e-01	2.216263e-01	-1.097963e-01	-2.904873e-02	-1.460472e-02	4.343940e-01	4.098733e-01	-1.872190e-01	-1.249671e-01	-3.194870e-01	-2.065797e-01	-6.726420e-02	7.217872e-03	1.589311e-01	2.368941e-01	2.769011e-01	-7.983825e-02	-1.349311e-01	-2.479748e-01	-2.529927e-01	2.453757e-01	5.672831e-02	-2.378219e-02	-2.641288e-03	-8.221143e-03	7.193561e-02	-2.123935e-02	-4.737184e-02	-6.892481e-03	-7.933581e-04	-3.857737e-05	-1.886576e-05	-2.701058e-03	-8.406105e-03	-3.386279e-02	-2.171096e-02	-4.839689e-02	1.008913e-01	-8.113530e-04	-3.946385e-05	-1.930509e-05	-2.667627e-03	-8.302658e-03	-3.345622e-02	8.488888e-02	-4.782380e-02	-6.960914e-03	-8.012879e-04	-3.896801e-05	-1.905936e-05	8.868621e-02	-5.439999e-02	7.132860e-02	-3.624559e-02	-1.338450e-02	-4.593521e-02	-5.474815e-03	-2.702224e-04	-1.336789e-04	7.143667e-02	3.605957e-05	6.458383e-02	-1.388719e-01	6.741038e-04	-8.370611e-02	9.726037e-02	-5.116914e-04	-2.533897e-04
0.000000e+00	0.000000e+00	0.000000e+00	0.000000e+00	0.000000e+00	0.000000e+00	0.000000e+00	0.000000e+00	0.000000e+00	0.000000e+00	0.000000e+00	0.000000e+00	0.000000e+00	0.000000e+00	0.000000e+00	0.000000e+00	0.000000e+00	0.000000e+00	0.000000e+00	0.000000e+00	0.000000e+00	0.000000e+00	0.000000e+00	0.000000e+00	0.000000e+00	0.000000e+00	0.000000e+00	0.000000e+00	0.000000e+00	0.000000e+00	0.000000e+00	0.000000e+00	0.000000e+00	0.000000e+00	0.000000e+00	0.000000e+00	0.000000e+00	0.000000e+00	0.000000e+00	0.000000e+00	0.000000e+00	0.000000e+00	0.000000e+00	0.000000e+00	0.000000e+00	0.000000e+00	0.000000e+00	0.000000e+00	0.000000e+00	0.000000e+00	0.000000e+00	0.000000e+00	0.000000e+00	0.000000e+00	0.000000e+00	0.000000e+00	0.000000e+00	0.000000e+00	0.000000e+00	0.000000e+00	0.000000e+00	0.000000e+00	0.000000e+00	0.000000e+00	0.000000e+00	0.000000e+00	0.000000e+00	0.000000e+00	0.000000e+00	0.000000e+00	0.000000e+00	0.000000e+00	0.000000e+00	0.000000e+00	0.000000e+00	0.000000e+00	0.000000e+00	0.000000e+00	0.000000e+00	0.000000e+00	0.000000e+00	0.000000e+00	0.000000e+00	0.000000e+00	0.000000e+00	0.000000e+00	0.000000e+00	0.000000e+00	0.000000e+00	0.000000e+00	0.000000e+00	0.000000e+00	0.000000e+00	0.000000e+00	0.000000e+00	0.000000e+00	0.000000e+00	0.000000e+00	0.000000e+00	0.000000e+00	0.000000e+00	0.000000e+00	0.000000e+00	0.000000e+00	0.000000e+00	0.000000e+00	0.000000e+00	0.000000e+00	0.000000e+00	0.000000e+00	0.000000e+00	0.000000e+00	0.000000e+00	0.000000e+00	0.000000e+00	0.000000e+00	0.000000e+00	0.000000e+00	0.000000e+00	0.000000e+00	0.000000e+00	0.000000e+00	0.000000e+00	0.000000e+00	0.000000e+00	0.000000e+00	0.000000e+00	0.000000e+00	0.000000e+00	0.000000e+00	0.000000e+00	0.000000e+00	0.000000e+00	0.000000e+00	0.000000e+00	0.000000e+00	0.000000e+00	0.000000e+00	0.000000e+00	0.000000e+00	0.000000e+00	0.000000e+00	0.000000e+00	0.000000e+00	0.000000e+00	0.000000e+00	0.000000e+00	0.000000e+00	0.000000e+00	0.000000e+00	0.000000e+00	0.000000e+00	0.000000e+00	0.000000e+00	0.000000e+00	0.000000e+00	0.000000e+00	0.000000e+00	0.000000e+00	0.000000e+00	0.000000e+00	0.000000e+00	0.000000e+00	0.000000e+00	0.000000e+00	0.000000e+00	0.000000e+00	0.000000e+00	0.000000e+00	0.000000e+00	0.000000e+00	0.000000e+00	0.000000e+00	0.000000e+00	0.000000e+00	0.000000e+00	0.000000e+00	0.000000e+00	0.000000e+00	0.000000e+00	0.000000e+00	0.000000e+00	0.000000e+00	0.000000e+00	0.000000e+00	0.000000e+00	0.000000e+00	0.000000e+00	0.000000e+00	0.000000e+00	0.000000e+00	0.000000e+00	0.000000e+00	0.000000e+00	0.000000e+00	0.000000e+00	0.000000e+00	0.000000e+00	0.000000e+00	0.000000e+00	0.000000e+00	0.000000e+00	0.000000e+00	0.000000e+00	0.000000e+00	0.000000e+00	0.000000e+00	0.000000e+00	0.000000e+00	0.000000e+00	0.000000e+00	0.000000e+00	0.000000e+00	0.000000e+00	0.000000e+00	0.000000e+00	0.000000e+00	0.000000e+00	0.000000e+00	0.000000e+00	0.000000e+00	0.000000e+00	0.000000e+00	0.000000e+00	0.000000e+00	0.000000e+00	0.000000e+00	0.000000e+00	0.000000e+00	0.000000e+00	0.000000e+00	0.000000e+00	0.000000e+00	0.000000e+00	0.000000e+00	0.000000e+00	0.000000e+00	0.000000e+00	0.000000e+00	0.000000e+00	0.000000e+00	0.000000e+00	0.000000e+00	0.000000e+00	0.000000e+00	0.000000e+00	0.000000e+00
1.681921e+00	-2.095592e-01	8.557980e-02	-6.390215e-02	-1.974728e-01	1.995060e-01	-1.787621e-01	-1.470714e-01	5.887426e-01	-2.534732e-01	2.173414e-01	8.078160e-02	-2.106838e-01	-1.281928e-01	-3.935671e-01	3.465560e-01	-5.116044e-01	-3.493872e-01	-4.152307e-01	-2.388312e-01	-1.284055e-01	2.201590e-01	-2.989194e-01	-8.783177e-02	8.671738e-01	4.212046e-01	7.203223e-02	5.184784e-03	1.276495e-01	-5.436832e-02	-9.011220e-02	2.019449e-01	-5.310150e-01	1.149340e-01	3.700156e-01	-3.634003e-01	-4.452736e-01	-2.298293e-02	-2.739952e-01	5.370599e-01	5.714439e-02	-2.064552e-02	-4.368460e-02	2.594593e-01	2.594254e-01	-4.735201e-02	-2.265527e-01	1.294213e-01	4.332515e-01	-1.847332e-02	2.329095e-01	-3.687726e-01	-5.337756e-01	3.668267e-01	-3.242307e-01	-3.322343e-01	5.010838e-02	-4.924827e-02	-2.928572e-02	5.464692e-02	1.287502e-01	3.909127e-01	5.685138e-03	1.192993e-01	3.937471e-01	-9.759767e-02	5.151445e-01	8.002428e-02	-4.991024e-01	6.676415e-02	-1.292616e-01	-1.462288e-01	-4.319673e-01	-1.019131e-01	-2.005068e-01	-3.096263e-01	-1.885045e-01	2.110701e-01	2.434916e-01	3.738886e-01	4.375744e-01	7.268623e-04	3.035518e-01	3.746424e-01	-1.526364e-01	3.276865e-01	2.889307e-02	-6.514551e-02	6.668609e-02	-6.599915e-01	-3.910795e-01	-3.830000e-01	-1.736469e-01	-2.919090e-01	-2.197778e-01	1.528115e-01	-5.939340e-02	-2.830387e-01	3.523966e-01	4.355656e-01	-1.600073e-01	-6.854452e-02	5.000772e-01	3.576750e-01	1.793791e-01	-6.199070e-03	-1.877629e-01	-1.798702e-01	-4.635885e-01	-2.459288e-01	-4.425948e-01	-6.201556e-02	9.603377e-02	-5.709068e-03	-2.477663e-01	-3.275000e-02	-3.135584e-01	-2.057285e-01	-4.209046e-01	-5.600793e-01	-3.097373e-01	-4.257479e-01	1.622499e-01	-5.547419e-01	-3.253682e-01	4.804843e-01	-3.357779e-01	4.965949e-01	4.953607e-01	5.008426e-01	7.992772e-01	4.615403e-01	9.069487e-01	-7.082131e-01	-2.477248e-01	-4.965070e-02	-2.360621e-01	-4.604822e-01	-5.282013e-01	-4.282216e-01	-5.882523e-01	-4.273944e-01	-3.377845e-01	-2.338983e-01	4.684693e-01	3.233143e-01	9.167753e-01	7.760110e-01	-1.582318e-01	9.427250e-01	1.205987e+00	8.532921e-02	-4.510148e-03	-1.250460e-03	-5.568239e-04	-9.194616e-04	-1.623226e-03	-2.731411e-03	-3.860174e-03	-4.510205e-03	-7.694961e-03	-4.630113e-03	-4.959297e-03	-6.038265e-03	-5.591954e-03	9.563424e-02	-1.807888e-02	-6.479297e-03	-1.395966e-02	-1.663235e-02	-6.217674e-03	-4.492792e-03	-1.232177e-03	-5.448834e-04	-8.954131e-04	-1.581697e-03	-2.679985e-03	-3.741105e-03	-4.434482e-03	-7.548082e-03	-4.613236e-03	-4.978022e-03	-5.988008e-03	-5.407931e-03	-1.077096e-02	-1.624495e-02	-6.686974e-03	-1.513226e-02	8.847868e-02	-6.124293e-03	-4.492792e-03	-1.232177e-03	-5.448834e-04	-8.954131e-04	-1.581697e-03	-2.679985e-03	-3.741105e-03	-4.434482e-03	-7.548082e-03	-4.613236e-03	-4.978022e-03	-5.988008e-03	-5.407931e-03	-1.077096e-02	-1.624495e-02	-6.686974e-03	-1.513226e-02	8.847868e-02	-6.124293e-03	-2.742184e-02	-8.383026e-03	-3.853311e-03	-6.345913e-03	-1.096998e-02	-1.815170e-02	-2.675263e-02	-2.898397e-02	-4.830650e-02	-2.940509e-02	-3.123317e-02	-3.861310e-02	-3.842688e-02	3.998457e-01	5.554144e-02	-3.745323e-02	2.955791e-02	-8.416191e-02	-3.990331e-02	-4.299527e-02	-1.422448e-02	-6.550845e-03	-1.073044e-02	-1.885763e-02	-3.122964e-02	-4.641740e-02	-4.735758e-02	-7.802075e-02	-4.824865e-02	-5.016692e-02	-6.330823e-02	-6.499905e-02	4.661213e-01	4.190768e-01	-5.885327e-02	-1.033163e-01	-1.202066e-01	-6.603561e-02
0.000000e+00	0.000000e+00	0.000000e+00	0.000000e+00	0.000000e+00	0.000000e+00	0.000000e+00	0.000000e+00	0.000000e+00	0.000000e+00	0.000000e+00	0.000000e+00	0.000000e+00	0.000000e+00	0.000000e+00	0.000000e+00	0.000000e+00	0.000000e+00	0.000000e+00	0.000000e+00	0.000000e+00	0.000000e+00	0.000000e+00	0.000000e+00	0.000000e+00	0.000000e+00	0.000000e+00	0.000000e+00	0.000000e+00	0.000000e+00	0.000000e+00	0.000000e+00	0.000000e+00	0.000000e+00	0.000000e+00	0.000000e+00	0.000000e+00	0.000000e+00	0.000000e+00	0.000000e+00	0.000000e+00	0.000000e+00	0.000000e+00	0.000000e+00	0.000000e+00	0.000000e+00	0.000000e+00	0.000000e+00	0.000000e+00	0.000000e+00	0.000000e+00	0.000000e+00	0.000000e+00	0.000000e+00	0.000000e+00	0.000000e+00	0.000000e+00	0.000000e+00	0.000000e+00	0.000000e+00	0.000000e+00	0.000000e+00	0.000000e+00	0.000000e+00	0.000000e+00	0.000000e+00	0.000000e+00	0.000000e+00	0.000000e+00	0.000000e+00	0.000000e+00	0.000000e+00	0.000000e+00	0.000000e+00	0.000000e+00	0.000000e+00	0.000000e+00	0.000000e+00	0.000000e+00	0.000000e+00	0.000000e+00	0.000000e+00	0.000000e+00	0.000000e+00	0.000000e+00	0.000000e+00	0.000000e+00	0.000000e+00	0.000000e+00	0.000000e+00	0.000000e+00	0.000000e+00	0.000000e+00	0.000000e+00	0.000000e+00	0.000000e+00	0.000000e+00	0.000000e+00	0.000000e+00	0.000000e+00	0.000000e+00	0.000000e+00	0.000000e+00	0.000000e+00	0.000000e+00	0.000000e+00	0.000000e+00	0.000000e+00	0.000000e+00	0.000000e+00	0.000000e+00	0.000000e+00	0.000000e+00	0.000000e+00	0.000000e+00	0.000000e+00	0.000000e+00	0.000000e+00	0.000000e+00	0.000000e+00	0.000000e+00	0.000000e+00	0.000000e+00	0.000000e+00	0.000000e+00	0.000000e+00	0.000000e+00	0.000000e+00	0.000000e+00	0.000000e+00	0.000000e+00	0.000000e+00	0.000000e+00	0.000000e+00	0.000000e+00	0.000000e+00	0.000000e+00	0.000000e+00	0.000000e+00	0.000000e+00	0.000000e+00	0.000000e+00	0.000000e+00	0.000000e+00	0.000000e+00	0.000000e+00	0.000000e+00	0.000000e+00	0.000000e+00	0.000000e+00	0.000000e+00	0.000000e+00	0.000000e+00	0.000000e+00	0.000000e+00	0.000000e+00	0.000000e+00	0.000000e+00	0.000000e+00	0.000000e+00	0.000000e+00	0.000000e+00	0.000000e+00	0.000000e+00	0.000000e+00	0.000000e+00	0.000000e+00	0.000000e+00	0.000000e+00	0.000000e+00	0.000000e+00	0.000000e+00	0.000000e+00	0.000000e+00	0.000000e+00	0.000000e+00	0.000000e+00	0.000000e+00	0.000000e+00	0.000000e+00	0.000000e+00	0.000000e+00	0.000000e+00	0.000000e+00	0.000000e+00	0.000000e+00	0.000000e+00	0.000000e+00	0.000000e+00	0.000000e+00	0.000000e+00	0.000000e+00	0.000000e+00	0.000000e+00	0.000000e+00	0.000000e+00	0.000000e+00	0.000000e+00	0.000000e+00	0.000000e+00	0.000000e+00	0.000000e+00	0.000000e+00	0.000000e+00	0.000000e+00	0.000000e+00	0.000000e+00	0.000000e+00	0.000000e+00	0.000000e+00	0.000000e+00	0.000000e+00	0.000000e+00	0.000000e+00	0.000000e+00	0.000000e+00	0.000000e+00	0.000000e+00	0.000000e+00	0.000000e+00	0.000000e+00	0.000000e+00	0.000000e+00	0.000000e+00	0.000000e+00	0.000000e+00	0.000000e+00	0.000000e+00	0.000000e+00	0.000000e+00	0.000000e+00	0.000000e+00	0.000000e+00	0.000000e+00	0.000000e+00	0.000000e+00	0.000000e+00	0.000000e+00	0.000000e+00	0.000000e+00	0.000000e+00	0.000000e+00	0.000000e+00	0.000000e+00	0.000000e+00	0.000000e+00	0.000000e+00
0.000000e+00	0.000000e+00	0.000000e+00	0.000000e+00	0.000000e+00	0.000000e+00	0.000000e+00	0.000000e+00	0.000000e+00	0.000000e+00	0.000000e+00	0.000000e+00	0.000000e+00	0.000000e+00	0.000000e+00	0.000000e+00	0.000000e+00	0.000000e+00	0.000000e+00	0.000000e+00	0.000000e+00	0.000000e+00	0.000000e+00	0.000000e+00	0.000000e+00	0.000000e+00	0.000000e+00	0.000000e+00	0.000000e+00	0.000000e+00	0.000000e+00	0.000000e+00	0.000000e+00	0.000000e+00	0.000000e+00	0.000000e+00	0.000000e+00	0.000000e+00	0.000000e+00	0.000000e+00	0.000000e+00	0.000000e+00	0.000000e+00	0.000000e+00	0.000000e+00	0.000000e+00	0.000000e+00	0.000000e+00	0.000000e+00	0.000000e+00	0.000000e+00	0.000000e+00	0.000000e+00	0.000000e+00	0.000000e+00	0.000000e+00	0.000000e+00	0.000000e+00	0.000000e+00	0.000000e+00	0.000000e+00	0.000000e+00	0.000000e+00	0.000000e+00	0.000000e+00	0.000000e+00	0.000000e+00	0.000000e+00	0.000000e+00	0.000000e+00	0.000000e+00	0.000000e+00	0.000000e+00	0.000000e+00	0.000000e+00	0.000000e+00	0.000000e+00	0.000000e+00	0.000000e+00	0.000000e+00	0.000000e+00	0.000000e+00	0.000000e+00	0.000000e+00	0.000000e+00	0.000000e+00	0.000000e+00	0.000000e+00	0.000000e+00	0.000000e+00	0.000000e+00	0.000000e+00	0.000000e+00	0.000000e+00	0.000000e+00	0.000000e+00	0.000000e+00	0.000000e+00	0.000000e+00	0.000000e+00	0.000000e+00	0.000000e+00	0.000000e+00	0.000000e+00	0.000000e+00	0.000000e+00	0.000000e+00	0.000000e+00	0.000000e+00	0.000000e+00	0.000000e+00	0.000000e+00	0.000000e+00	0.000000e+00	0.000000e+00	0.000000e+00	0.000000e+00	0.000000e+00	0.000000e+00	0.000000e+00	0.000000e+00	0.000000e+00	0.000000e+00	0.000000e+00	0.000000e+00	0.000000e+00	0.000000e+00	0.000000e+00	0.000000e+00	0.000000e+00	0.000000e+00	0.000000e+00	0.000000e+00	0.000000e+00	0.000000e+00	0.000000e+00	0.000000e+00	0.000000e+00	0.000000e+00	0.000000e+00	0.000000e+00	0.000000e+00	0.000000e+00	0.000000e+00	0.000000e+00	0.000000e+00	0.000000e+00	0.000000e+00	0.000000e+00	0.000000e+00	0.000000e+00	0.000000e+00	0.000000e+00	0.000000e+00	0.000000e+00	0.000000e+00	0.000000e+00	0.000000e+00	0.000000e+00	0.000000e+00	0.000000e+00	0.000000e+00	0.000000e+00	0.000000e+00	0.000000e+00	0.000000e+00	0.000000e+00	0.000000e+00	0.000000e+00	0.000000e+00	0.000000e+00	0.000000e+00	0.000000e+00	0.000000e+00	0.000000e+00	0.000000e+00	0.000000e+00	0.000000e+00	0.000000e+00	0.000000e+00	0.000000e+00	0.000000e+00	0.000000e+00	0.000000e+00	0.000000e+00	0.000000e+00	0.000000e+00	0.000000e+00	0.000000e+00	0.000000e+00	0.000000e+00	0.000000e+00	0.000000e+00	0.000000e+00	0.000000e+00	0.000000e+00	0.000000e+00	0.000000e+00	0.000000e+00	0.000000e+00	0.000000e+00	0.000000e+00	0.000000e+00	0.000000e+00	0.000000e+00	0.000000e+00	0.000000e+00	0.000000e+00	0.000000e+00	0.000000e+00	0.000000e+00	0.000000e+00	0.000000e+00	0.000000e+00	0.000000e+00	0.000000e+00	0.000000e+00	0.000000e+00	0.000000e+00	0.000000e+00	0.000000e+00	0.000000e+00	0.000000e+00	0.000000e+00	0.000000e+00	0.000000e+00	0.000000e+00	0.000000e+00	0.000000e+00	0.000000e+00	0.000000e+00	0.000000e+00	0.000000e+00	0.000000e+00	0.000000e+00	0.000000e+00	0.000000e+00	0.000000e+00	0.000000e+00	0.000000e+00	0.000000e+00	0.000000e+00	0.000000e+00	0.000000e+00	0.000000e+00	0.000000e+00	0.000000e+00
0.000000e+00	0.000000e+00	0.000000e+00	0.000000e+00	0.000000e+00	0.000000e+00	0.000000e+00	0.000000e+00	0.000000e+00	0.000000e+00	0.000000e+00	0.000000e+00	0.000000e+00	0.000000e+00	0.000000e+00	0.000000e+00	0.000000e+00	0.000000e+00	0.000000e+00	0.000000e+00	0.000000e+00	0.000000e+00	0.000000e+00	0.000000e+00	0.000000e+00	0.000000e+00	0.000000e+00	0.000000e+00	0.000000e+00	0.000000e+00	0.000000e+00	0.000000e+00	0.000000e+00	0.000000e+00	0.000000e+00	0.000000e+00	0.000000e+00	0.000000e+00	0.000000e+00	0.000000e+00	0.000000e+00	0.000000e+00	0.000000e+00	0.000000e+00	0.000000e+00	0.000000e+00	0.000000e+00	0.000000e+00	0.000000e+00	0.000000e+00	0.000000e+00	0.000000e+00	0.000000e+00	0.000000e+00	0.000000e+00	0.000000e+00	0.000000e+00	0.000000e+00	0.000000e+00	0.000000e+00	0.000000e+00	0.000000e+00	0.000000e+00	0.000000e+00	0.000000e+00	0.000000e+00	0.000000e+00	0.000000e+00	0.000000e+00	0.000000e+00	0.000000e+00	0.000000e+00	0.000000e+00	0.000000e+00	0.000000e+00	0.000000e+00	0.000000e+00	0.000000e+00	0.000000e+00	0.000000e+00	0.000000e+00	0.000000e+00	0.000000e+00	0.000000e+00	0.000000e+00	0.000000e+00	0.000000e+00	0.000000e+00	0.000000e+00	0.000000e+00	0.000000e+00	0.000000e+00	0.000000e+00	0.000000e+00	0.000000e+00	0.000000e+00	0.000000e+00	0.000000e+00	0.000000e+00	0.000000e+00	0.000000e+00	0.000000e+00	0.000000e+00	0.000000e+00	0.000000e+00	0.000000e+00	0.000000e+00	0.000000e+00	0.000000e+00	0.000000e+00	0.000000e+00	0.000000e+00	0.000000e+00	0.000000e+00	0.000000e+00	0.000000e+00	0.000000e+00	0.000000e+00	0.000000e+00	0.000000e+00	0.000000e+00	0.000000e+00	0.000000e+00	0.000000e+00	0.000000e+00	0.000000e+00	0.000000e+00	0.000000e+00	0.000000e+00	0.000000e+00
-5.087957e-01	1.284169e-01	-9.864237e-02	-3.411367e-01	-4.640391e-01	-2.389096e-01	7.363115e-04	-3.004179e-04	-4.846423e-02	1.237636e-02	8.961623e-02	7.101262e-02	1.947806e-02	1.407769e-01	4.033554e-01	1.640075e-01	1.750409e-01	4.642857e-01	8.064743e-02	1.818147e-01	3.932637e-02	-1.021096e-01	1.567333e-01	1.527231e-01	-1.655352e-01	-2.692215e-04	1.151106e-01	-1.581052e-02	-2.879550e-02	-1.377851e-01	-1.278211e-01	-1.552642e-01	6.409746e-04	4.242913e-03	-6.356064e-02	2.762804e-02	1.354094e-01	-1.223166e-01	-2.159874e-01	-2.718351e-01	-2.140541e-01	-7.855789e-02	-1.148023e-01	7.750801e-02	1.489885e-01	1.600044e-01	1.945876e-01	2.669057e-01	2.639318e-01	2.793992e-01	3.600658e-01	3.256949e-01	2.940272e-01	1.022956e-01	2.915784e-01	2.834007e-01	1.319739e-01	-1.561082e-01	-1.733704e-02	-2.694850e-01	-1.375058e-01	-7.731854e-02	5.716275e-02	3.923044e-02	-3.645348e-02	4.034433e-02	1.451035e-01	1.547268e-01	1.488542e-01	1.149358e-01	1.929464e-01	9.536309e-02	1.206595e-01	1.279148e-01	1.585341e-01	1.667382e-01	-1.564878e-01	-1.302689e-01	-2.545945e-01	-1.940515e-01	-3.193380e-01	1.262405e-01	1.926680e-01	1.356668e-01	2.216687e-01	2.202667e-01	4.012973e-01	3.387452e-01	3.401497e-01	3.613021e-01	3.805072e-01	2.701721e-01	3.377661e-01	2.916244e-01	1.787247e-01	3.168963e-01	-8.782499e-02	-2.942223e-01	4.259072e-02	8.054068e-02	-9.936965e-02	5.931908e-03	-3.310638e-01	9.972466e-02	-7.695312e-02	-9.606410e-02	2.463364e-01	-1.709825e-02	-2.221183e-02	9.611230e-02	4.290459e-02	9.423908e-02	8.982619e-02	-5.164022e-02	-3.107718e-02	1.743176e-02	1.306026e-01	2.430113e-01	1.606930e-01	1.704036e-01	-1.521795e-01	5.997263e-02	-1.912182e-01	4.464357e-02	-2.509281e-01	-3.551301e-01	-2.451744e-01	-3.919713e-01	-3.077477e-01	-2.800537e-01	-2.887615e-01	-3.049209e-01	-3.306661e-01	4.459066e-01	1.590793e-01	8.456534e-01	2.930228e-01	2.438978e-01	7.951179e-03	-8.890308e-02	-1.098487e-01	-1.542094e-01	-4.636804e-01	-3.217046e-01	-5.176276e-01	-4.044520e-01	-4.317567e-01	-6.756850e-01	-3.113063e-01	-5.029206e-01	-6.875065e-01	-1.192318e-01	-9.485666e-03	-5.089181e-03	1.062079e-01	-3.031625e-03	-6.165418e-03	-4.891338e-03	-5.018638e-03	-6.692355e-03	-5.030990e-03	-4.092756e-03	-3.518286e-03	-2.871689e-03	-4.037166e-03	-6.070701e-03	-1.476529e-02	-5.150010e-03	-1.303926e-02	-1.607170e-02	-4.736932e-03	-9.454473e-03	-5.072371e-03	-2.266389e-03	-3.021590e-03	1.018962e-01	-4.875179e-03	-5.002060e-03	-6.670286e-03	-5.014372e-03	-4.079224e-03	-3.506646e-03	-2.862182e-03	-4.023817e-03	-6.050670e-03	-1.471698e-02	-5.133000e-03	-1.299653e-02	-1.601919e-02	-4.721281e-03	-9.454473e-03	-5.072371e-03	-2.266389e-03	-3.021590e-03	1.018962e-01	-4.875179e-03	-5.002060e-03	-6.670286e-03	-5.014372e-03	-4.079224e-03	-3.506646e-03	-2.862182e-03	-4.023817e-03	-6.050670e-03	-1.471698e-02	-5.133000e-03	-1.299653e-02	-1.601919e-02	-4.721281e-03	3.817314e-02	1.742917e-01	1.977805e-01	-2.112083e-02	-4.218702e-02	7.129819e-02	-3.456382e-02	-4.565774e-02	-3.464645e-02	-2.833754e-02	-2.444147e-02	-2.002547e-02	7.766562e-02	-4.156104e-02	-9.651222e-02	6.938342e-02	-8.598402e-02	-1.043657e-01	-3.267629e-02	1.753592e-01	3.846188e-02	-2.926676e-02	6.580168e-02	2.236539e-01	4.103327e-02	-6.263771e-02	1.173235e-01	-6.278349e-02	-5.160189e-02	-4.464381e-02	-3.670681e-02	-5.093234e-02	-7.492112e-02	-1.675471e-01	-6.418619e-02	-5.633866e-02	-1.802960e-01	1.447578e-01
0.000000e+00	0.000000e+00	0.000000e+00	0.000000e+00	0.000000e+00	0.000000e+00	0.000000e+00	0.000000e+00	0.000000e+00	0.000000e+00	0.000000e+00	0.000000e+00	0.000000e+00	0.000000e+00	0.000000e+00	0.000000e+00	0.000000e+00	0.000000e+00	0.000000e+00	0.000000e+00	0.000000e+00	0.000000e+00	0.000000e+00	0.000000e+00	0.000000e+00	0.000000e+00	0.000000e+00	0.000000e+00	0.000000e+00	0.000000e+00	0.000000e+00	0.000000e+00	0.000000e+00	0.000000e+00	0.000000e+00	0.000000e+00	0.000000e+00	0.000000e+00	0.000000e+00	0.000000e+00	0.000000e+00	0.000000e+00	0.000000e+00	0.000000e+00	0.000000e+00	0.000000e+00	0.000000e+00	0.000000e+00	0.000000e+00	0.000000e+00	0.000000e+00	0.000000e+00	0.000000e+00	0.000000e+00	0.000000e+00	0.000000e+00	0.000000e+00	0.000000e+00	0.000000e+00	0.000000e+00	0.000000e+00	0.000000e+00	0.000000e+00	0.000000e+00	0.000000e+00	0.000000e+00	0.000000e+00	0.000000e+00	0.000000e+00	0.000000e+00	0.000000e+00	0.000000e+00	0.000000e+00	0.000000e+00	0.000000e+00	0.000000e+00	0.000000e+00	0.000000e+00	0.000000e+00	0.000000e+00	0.000000e+00	0.000000e+00	0.000000e+00	0.000000e+00	0.000000e+00	0.000000e+00	0.000000e+00	0.000000e+00	0.000000e+00	0.000000e+00	0.000000e+00	0.000000e+00	0.000000e+00	0.000000e+00	0.000000e+00	0.000000e+00	0.000000e+00	0.000000e+00	0.000000e+00	0.000000e+00	0.000000e+00	0.000000e+00	0.000000e+00	0.000000e+00	0.000000e+00	0.000000e+00	0.000000e+00	0.000000e+00	0.000000e+00	0.000000e+00	0.000000e+00	0.000000e+00	0.000000e+00	0.000000e+00	0.000000e+00	0.000000e+00	0.000000e+00	0.000000e+00	0.000000e+00	0.000000e+00	0.000000e+00	0.000000e+00	0.000000e+00	0.000000e+00	0.000000e+00	0.000000e+00	0.000000e+00	0.000000e+00	0.000000e+00	0.000000e+00	0.000000e+00	0.000000e+00	0.000000e+00	0.000000e+00	0.000000e+00	0.000000e+00	0.000000e+00	0.000000e+00	0.000000e+00	0.000000e+00	0.000000e+00	0.000000e+00	0.000000e+00	0.000000e+00	0.000000e+00	0.000000e+00	0.000000e+00	0.000000e+00	0.000000e+00	0.000000e+00	0.000000e+00	0.000000e+00	0.000000e+00	0.000000e+00	0.000000e+00	0.000000e+00	0.000000e+00	0.000000e+00	0.000000e+00	0.000000e+00	0.000000e+00	0.000000e+00	0.000000e+00	0.000000e+00	0.000000e+00	0.000000e+00	0.000000e+00	0.000000e+00	0.000000e+00	0.000000e+00	0.000000e+00	0.000000e+00	0.000000e+00	0.000000e+00	0.000000e+00	0.000000e+00	0.000000e+00	0.000000e+00	0.000000e+00	0.000000e+00	0.000000e+00	0.000000e+00
0.000000e+00	0.000000e+00	0.000000e+00	0.000000e+00	0.000000e+00	0.000000e+00	0.000000e+00	0.000000e+00	0.000000e+00	0.000000e+00	0.000000e+00	0.000000e+00	0.000000e+00	0.000000e+00	0.000000e+00	0.000000e+00	0.000000e+00	0.000000e+00	0.000000e+00	0.000000e+00	0.000000e+00	0.000000e+00	0.000000e+00	0.000000e+00	0.000000e+00	0.000000e+00	0.000000e+00	0.000000e+00	0.000000e+00	0.000000e+00	0.000000e+00	0.000000e+00	0.000000e+00	0.000000e+00	0.000000e+00	0.000000e+00	0.000000e+00	0.000000e+00	0.000000e+00	0.000000e+00	0.000000e+00	0.000000e+00	0.000000e+00	0.000000e+00	0.000000e+00	0.000000e+00	0.000000e+00	0.000000e+00	0.000000e+00	0.000000e+00	0.000000e+00	0.000000e+00	0.000000e+00	0.000000e+00	0.000000e+00	0.000000e+00	0.000000e+00	0.000000e+00	0.000000e+00	0.000000e+00	0.000000e+00	0.000000e+00	0.000000e+00	0.000000e+00	0.000000e+00	0.000000e+00	0.000000e+00	0.000000e+00	0.000000e+00	0.000000e+00	0.000000e+00	0.000000e+00	0.000000e+00	0.000000e+00	0.000000e+00	0.000000e+00	0.000000e+00	0.000000e+00	0.000000e+00	0.000000e+00	0.000000e+00	0.000000e+00	0.000000e+00	0.000000e+00	0.000000e+00	0.000000e+00	0.000000e+00	0.000000e+00	0.000000e+00	0.000000e+00	0.000000e+00	0.000000e+00	0.000000e+00	0.000000e+00	0.000000e+00	0.000000e+00	0.000000e+00	0.000000e+00	0.000000e+00	0.000000e+00	0.000000e+00	0.000000e+00	0.000000e+00	0.000000e+00	0.000000e+00	0.000000e+00	0.000000e+00	0.000000e+00	0.000000e+00	0.000000e+00	0.000000e+00	0.000000e+00	0.000000e+00	0.000000e+00	0.000000e+00	0.000000e+00	0.000000e+00	0.000000e+00	0.000000e+00	0.000000e+00	0.000000e+00	0.000000e+00	0.000000e+00	0.000000e+00	0.000000e+00	0.000000e+00	0.000000e+00	0.000000e+00	0.000000e+00	0.000000e+00	0.000000e+00	0.000000e+00	0.000000e+00	0.000000e+00	0.000000e+00	0.000000e+00	0.000000e+00	0.000000e+00	0.000000e+00	0.000000e+00	0.000000e+00	0.000000e+00	0.000000e+00	0.000000e+00	0.000000e+00	0.000000e+00	0.000000e+00	0.000000e+00	0.000000e+00	0.000000e+00	0.000000e+00	0.000000e+00	0.000000e+00	0.000000e+00	0.000000e+00	0.000000e+00	0.000000e+00	0.000000e+00	0.000000e+00	0.000000e+00	0.000000e+00	0.000000e+00	0.000000e+00	0.000000e+00	0.000000e+00	0.000000e+00	0.000000e+00	0.000000e+00	0.000000e+00	0.000000e+00	0.000000e+00	0.000000e+00	0.000000e+00	0.000000e+00	0.000000e+00	0.000000e+00	0.000000e+00	0.000000e+00	0.000000e+00	0.000000e+00	0.000000e+00	0.000000e+00	0.000000e+00	0.000000e+00	0.000000e+00	0.000000e+00	0.000000e+00	0.000000e+00	0.000000e+00	0.000000e+00	0.000000e+00	0.000000e+00	0.000000e+00	0.000000e+00	0.000000e+00	0.000000e+00	0.000000e+00	0.000000e+00	0.000000e+00	0.000000e+00	0.000000e+00	0.000000e+00	0.000000e+00	0.000000e+00	0.000000e+00	0.000000e+00	0.000000e+00	0.000000e+00	0.000000e+00	0.000000e+00	0.000000e+00	0.000000e+00	0.000000e+00	0.000000e+00	0.000000e+00	0.000000e+00	0.000000e+00	0.000000e+00	0.000000e+00	0.000000e+00	0.000000e+00	0.000000e+00	0.000000e+00	0.000000e+00	0.000000e+00	0.000000e+00	0.000000e+00	0.000000e+00	0.000000e+00	0.000000e+00	0.000000e+00	0.000000e+00	0.000000e+00	0.000000e+00	0.000000e+00	0.000000e+00	0.000000e+00	0.000000e+00	0.000000e+00	0.000000e+00	0.000000e+00	0.000000e+00	0.000000e+00	0.000000e+00	0.000000e+00	0.000000e+00	0.000000e+00
0.000000e+00	0.000000e+00	0.000000e+00	0.000000e+00	0.000000e+00	0.000000e+00	0.000000e+00	0.000000e+00	0.000000e+00	0.000000e+00	0.000000e+00	0.000000e+00	0.000000e+00	0.000000e+00	0.000000e+00	0.000000e+00	0.000000e+00	0.000000e+00	0.000000e+00	0.000000e+00	0.000000e+00	0.000000e+00	0.000000e+00	0.000000e+00	0.000000e+00	0.000000e+00	0.000000e+00	0.000000e+00	0.000000e+00	0.000000e+00	0.000000e+00	0.000000e+00	0.000000e+00	0.000000e+00	0.000000e+00	0.000000e+00	0.000000e+00	0.000000e+00	0.000000e+00	0.000000e+00	0.000000e+00	0.000000e+00	0.000000e+00	0.000000e+00	0.000000e+00	0.000000e+00	0.000000e+00	0.000000e+00	0.000000e+00	0.000000e+00	0.000000e+00	0.000000e+00	0.000000e+00	0.000000e+00	0.000000e+00	0.000000e+00	0.000000e+00	0.000000e+00	0.000000e+00	0.000000e+00	0.000000e+00	0.000000e+00	0.000000e+00	0.000000e+00	0.000000e+00	0.000000e+00	0.000000e+00	0.000000e+00	0.000000e+00	0.000000e+00	0.000000e+00	0.000000e+00	0.000000e+00	0.000000e+00	0.000000e+00	0.000000e+00	0.000000e+00	0.000000e+00	0.000000e+00	0.000000e+00	0.000000e+00	0.000000e+00	0.000000e+00	0.000000e+00	0.000000e+00	0.000000e+00	0.000000e+00	0.000000e+00	0.000000e+00	0.000000e+00	0.000000e+00	0.000000e+00	0.000000e+00	0.000000e+00	0.000000e+00	0.000000e+00	0.000000e+00	0.000000e+00	0.000000e+00	0.000000e+00	0.000000e+00	0.000000e+00	0.000000e+00	0.000000e+00	0.000000e+00	0.000000e+00	0.000000e+00	0.000000e+00	0.000000e+00	0.000000e+00	0.000000e+00	0.000000e+00	0.000000e+00	0.000000e+00	0.000000e+00	0.000000e+00	0.000000e+00	0.000000e+00	0.000000e+00	0.000000e+00	0.000000e+00	0.000000e+00	0.000000e+00	0.000000e+00	0.000000e+00	0.000000e+00	0.000000e+00	0.000000e+00	0.000000e+00	0.000000e+00	0.000000e+00	0.000000e+00	0.000000e+00	0.000000e+00	0.000000e+00	0.000000e+00	0.000000e+00	0.000000e+00	0.000000e+00	0.000000e+00	0.000000e+00	0.000000e+00	0.000000e+00	0.000000e+00	0.000000e+00	0.000000e+00	0.000000e+00	0.000000e+00	0.000000e+00	0.000000e+00	0.000000e+00	0.000000e+00	0.000000e+00	0.000000e+00	0.000000e+00	0.000000e+00	0.000000e+00	0.000000e+00	0.000000e+00	0.000000e+00	0.000000e+00	0.000000e+00	0.000000e+00	0.000000e+00	0.000000e+00	0.000000e+00	0.000000e+00	0.000000e+00	0.000000e+00	0.000000e+00	0.000000e+00	0.000000e+00	0.000000e+00	0.000000e+00	0.000000e+00	0.000000e+00	0.000000e+00	0.000000e+00	0.000000e+00	0.000000e+00	0.000000e+00	0.000000e+00	0.000000e+00	0.000000e+00	0.000000e+00	0.000000e+00	0.000000e+00	0.000000e+00	0.000000e+00	0.000000e+00	0.000000e+00	0.000000e+00	0.000000e+00	0.000000e+00	0.000000e+00	0.000000e+00	0.000000e+00	0.000000e+00	0.000000e+00	0.000000e+00	0.000000e+00	0.000000e+00	0.000000e+00	0.000000e+00	0.000000e+00	0.000000e+00	0.000000e+00	0.000000e+00
0.000000e+00	0.000000e+00	0.000000e+00	0.000000e+00	0.000000e+00	0.000000e+00	0.000000e+00	0.000000e+00	0.000000e+00	0.000000e+00	0.000000e+00	0.000000e+00	0.000000e+00	0.000000e+00	0.000000e+00	0.000000e+00	0.000000e+00	0.000000e+00	0.000000e+00	0.000000e+00	0.000000e+00	0.000000e+00	0.000000e+00	0.000000e+00	0.000000e+00	0.000000e+00	0.000000e+00	0.000000e+00	0.000000e+00	0.000000e+00	0.000000e+00	0.000000e+00	0.000000e+00	0.000000e+00	0.000000e+00	0.000000e+00	0.000000e+00	0.000000e+00	0.000000e+00	0.000000e+00	0.000000e+00	0.000000e+00	0.000000e+00	0.000000e+00	0.000000e+00	0.000000e+00	0.000000e+00	0.000000e+00	0.000000e+00	0.000000e+00	0.000000e+00	0.000000e+00	0.000000e+00	0.000000e+00	0.000000e+00	0.000000e+00	0.000000e+00	0.000000e+00	0.000000e+00	0.000000e+00	0.000000e+00	0.000000e+00	0.000000e+00	0.000000e+00	0.000000e+00	0.000000e+00	0.000000e+00	0.000000e+00	0.000000e+00	0.000000e+00	0.000000e+00	0.000000e+00	0.000000e+00	0.000000e+00	0.000000e+00	0.000000e+00	0.000000e+00	0.000000e+00	0.000000e+00	0.000000e+00	0.000000e+00	0.000000e+00	0.000000e+00	0.000000e+00	0.000000e+00	0.000000e+00	0.000000e+00	0.000000e+00	0.000000e+00	0.000000e+00	0.000000e+00	0.000000e+00	0.000000e+00	0.000000e+00	0.000000e+00	0.000000e+00	0.000000e+00	0.000000e+00	0.000000e+00	0.000000e+00	0.000000e+00	0.000000e+00	0.000000e+00	0.000000e+00	0.000000e+00	0.000000e+00	0.000000e+00	0.000000e+00	0.000000e+00	0.000000e+00	0.000000e+00	0.000000e+00	0.000000e+00	0.000000e+00	0.000000e+00	0.000000e+00	0.000000e+00	0.000000e+00	0.000000e+00	0.000000e+00	0.000000e+00	0.000000e+00	0.000000e+00	0.000000e+00	0.000000e+00	0.000000e+00	0.000000e+00	0.000000e+00	0.000000e+00	0.000000e+00	0.000000e+00	0.000000e+00	0.000000e+00	0.000000e+00	0.000000e+00	0.000000e+00	0.000000e+00	0.000000e+00	0.000000e+00	0.000000e+00	0.000000e+00	0.000000e+00	0.000000e+00	0.000000e+00	0.000000e+00	0.000000e+00	0.000000e+00	0.000000e+00	0.000000e+00	0.000000e+00	0.000000e+00	0.000000e+00	0.000000e+00	0.000000e+00	0.000000e+00	0.000000e+00	0.000000e+00	0.000000e+00	0.000000e+00	0.000000e+00	0.000000e+00	0.000000e+00	0.000000e+00	0.000000e+00	0.000000e+00	0.000000e+00	0.000000e+00	0.000000e+00	0.000000e+00	0.000000e+00	0.000000e+00	0.000000e+00	0.000000e+00	0.000000e+00	0.000000e+00	0.000000e+00	0.000000e+00	0.000000e+00	0.000000e+00	0.000000e+00	0.000000e+00	0.000000e+00	0.000000e+00	0.000000e+00	0.000000e+00	0.000000e+00	0.000000e+00	0.000000e+00	0.000000e+00	0.000000e+00	0.000000e+00	0.000000e+00	0.000000e+00	0.000000e+00	0.000000e+00	0.000000e+00	0.000000e+00	0.000000e+00	0.000000e+00	0.000000e+00	0.000000e+00	0.000000e+00	0.000000e+00	0.000000e+00	0.000000e+00	0.000000e+00	0.000000e+00	0.000000e+00	0.000000e+00	0.000000e+00	0.000000e+00	0.000000e+00	0.000000e+00	0.000000e+00	0.000000e+00	0.000000e+00	0.000000e+00	0.000000e+00	0.000000e+00	0.000000e+00	0.000000e+00	0.000000e+00	0.000000e+00	0.000000e+00	0.000000e+00	0.000000e+00	0.000000e+00	0.000000e+00	0.000000e+00	0.000000e+00	0.000000e+00	0.000000e+00	0.000000e+00	0.000000e+00	0.000000e+00	0.000000e+00	0.000000e+00	0.000000e+00	0.000000e+00	0.000000e+00	0.000000e+00	0.000000e+00	0.000000e+00	0.000000e+00	0.000000e+00	0.000000e+00	0.000000e+00
5.591412e-01	-1.868298e-03	-1.125321e-03	-1.854567e-03	-1.081165e-01	1.284464e-01	9.159413e-02	3.752116e-02	1.766214e-01	1.698382e-01	-2.633988e-01	-4.944656e-01	1.178154e-01	-2.764794e-01	-3.539654e-01	2.628120e-01	-1.447977e-01	-7.974194e-03	-4.582765e-03	-7.940852e-03	1.203232e-02	8.040772e-02	1.555637e-01	-1.588858e-01	-2.948079e-02	-1.594132e-01	1.417305e-01	4.479686e-02	-6.933770e-02	-5.792747e-03	5.897787e-02	1.793757e-01	-1.499631e-01	1.811727e-02	-4.830519e-02	1.180022e-01	1.366446e-01	-3.527244e-02	9.229230e-02	-2.924736e-02	-9.535488e-02	8.391672e-02	3.456268e-03	3.698924e-02	2.245957e-01	-1.294210e-02	-1.626479e-01	8.131380e-02	7.899720e-02	-3.302696e-02	8.762338e-02	-3.272677e-02	1.660421e-01	-4.022219e-02	7.683593e-02	-1.987388e-02	1.707826e-02	5.837581e-02	-9.139643e-02	1.188081e-02	-3.201578e-02	-3.361730e-02	-1.015204e-01	7.173725e-02	3.681775e-02	2.714376e-02	-4.297300e-02	-7.314448e-02	1.856795e-01	3.000731e-02	5.533820e-02	-2.445043e-02	-4.171851e-02	1.985358e-01	-4.949348e-02	1.276752e-02	1.502304e-01	-1.283125e-01	-1.247089e-01	1.256260e-01	5.340450e-02	-5.222215e-03	-2.963984e-03	-5.179624e-03	2.564638e-01	1.601630e-01	-4.963906e-02	2.089970e-01	-6.751803e-02	3.389656e-02	2.129082e-02	5.982210e-02	-1.834593e-01	-2.553665e-01	-2.123497e-01	5.916685e-02	-2.544683e-01	-6.738913e-03	-3.856953e-03	-6.788936e-03	-2.580208e-01	-4.864052e-02	-2.185986e-01	6.430289e-02	1.085024e-01	9.274672e-02	3.085402e-01	2.690510e-01	-1.311313e-01	2.165070e-01	1.897202e-01	-2.466717e-01	-1.264127e-01	-1.924779e-03	-1.096453e-03	-1.960411e-03	-2.979936e-01	-6.131831e-02	-1.081247e-01	8.192460e-02	1.233931e-01	-3.519483e-01	3.982119e-01	3.833010e-01	-6.177821e-03	2.009254e-01	2.706060e-01	-4.552475e-01	-1.352234e-03	-4.329932e-06	-2.256195e-06	-4.315810e-06	-1.881602e-03	-7.093177e-03	-2.029759e-03	-4.591288e-03	-5.794244e-03	-3.193929e-03	-2.023121e-02	-2.377625e-02	-1.235051e-03	-1.320891e-02	7.503536e-02	-5.770337e-03	-1.352452e-03	-4.327832e-06	-2.255072e-06	-4.317555e-06	-1.882014e-03	-7.109798e-03	-2.029594e-03	-4.581615e-03	-5.801729e-03	-3.240769e-03	-2.141892e-02	7.998392e-02	-1.218630e-03	-1.233464e-02	-2.835840e-02	-5.776673e-03	-1.352452e-03	-4.327832e-06	-2.255072e-06	-4.317555e-06	-1.882014e-03	-7.109798e-03	-2.029594e-03	-4.581615e-03	-5.801729e-03	-3.240769e-03	-2.141892e-02	7.998392e-02	-1.218630e-03	-1.233464e-02	-2.835840e-02	-5.776673e-03	-7.909597e-03	-2.954466e-05	-1.663928e-05	-2.944948e-05	-1.121021e-02	-4.101304e-02	-1.239080e-02	-2.808987e-02	-3.592294e-02	-1.905893e-02	-1.070049e-01	-1.224096e-01	-7.875435e-03	1.018946e-01	3.276024e-01	-3.349579e-02	-1.204589e-02	-4.751992e-05	-2.688651e-05	-4.731075e-05	-1.728229e-02	-6.136544e-02	-1.956669e-02	-4.392285e-02	-5.654010e-02	-2.983163e-02	-1.495246e-01	-1.692166e-01	-1.272340e-02	3.432531e-01	2.873236e-01	-5.085366e-02
-1.557103e-01	1.382623e-01	2.868823e-01	-4.022411e-02	1.134666e-01	-7.384968e-02	2.558010e-01	-2.297240e-02	-1.440950e-01	1.223076e-01	-7.711188e-02	-3.791155e-01	1.471005e-01	-4.111399e-02	-1.988434e-01	-1.610023e-01	-1.046925e-01	1.886601e-01	-1.578871e-01	-1.697654e-01	2.056174e-01	1.591590e-01	-6.098032e-02	1.878593e-01	1.189648e-01	7.777795e-02	-1.260089e-02	-1.622389e-01	4.630360e-03	-2.738285e-01	-2.790513e-01	-2.795512e-01	-9.166902e-02	3.717530e-01	2.715305e-01	-1.914896e-01	1.891569e-01	5.376298e-01	-7.692820e-02	-1.964238e-02	-2.364640e-01	-4.352677e-02	-3.725411e-01	-6.512876e-02	-1.762790e-01	-1.582925e-01	4.085840e-01	4.377104e-01	-3.099231e-01	3.490613e-01	4.297578e-01	-2.256064e-01	-5.414985e-02	1.218793e-01	-1.926462e-02	-2.643714e-01	2.041199e-02	2.181359e-01	-1.153278e-01	1.681025e-01	1.437519e-01	-2.676166e-01	9.000704e-02	2.742867e-02	-1.081244e-02	-4.970015e-02	-1.116488e-02	-1.024186e-01	-1.351965e-01	1.131510e-01	6.506639e-02	2.800062e-01	-1.030315e-02	6.729777e-03	-1.216339e-01	7.273896e-02	-3.712536e-02	-1.683466e-02	-5.034133e-02	-7.901817e-02	2.536301e-01	-1.928128e-02	-7.465124e-02	1.615637e-01	1.601365e-01	7.052599e-02	-6.379311e-03	5.564981e-03	1.062936e-01	-2.512048e-01	-2.228189e-01	-1.060776e-01	1.420272e-01	1.198074e-01	9.125071e-02	1.208312e-01	1.344650e-01	2.979155e-02	-9.110260e-02	-1.934168e-01	1.436551e-01	2.122689e-02	-4.687820e-01	1.708696e-01	-8.143463e-02	2.541385e-01	1.611499e-01	1.817458e-01	-1.605418e-02	7.766840e-02	1.588271e-01	-1.698709e-01	-2.802893e-01	1.699902e-01	-5.882770e-02	-5.221681e-01	2.128450e-01	4.174784e-02	2.183679e-01	-3.554331e-02	-2.362927e-02	1.213126e-01	2.065072e-01	1.065699e-02	4.478772e-02	-1.086430e-01	1.169395e-01	-5.705320e-02	-4.818382e-01	1.145784e-02	-4.742996e-02	-1.175083e-01	2.816067e-02	2.587651e-02	-4.841001e-03	1.648499e-01	1.286624e-01	1.307669e-01	-9.874900e-03	-1.420156e-01	-5.054299e-02	-3.581292e-01	3.028071e-01	-3.628314e-02	-1.553938e-01	7.434433e-02	1.250415e-01	-5.009972e-02	2.337475e-01	-1.228455e-01	8.428952e-02	3.814235e-02	-4.556853e-02	8.761010e-02	-3.968518e-01	2.021274e-01	-5.329032e-02	-1.045654e-01	5.504552e-02	2.981309e-01	1.487780e-01	-8.291427e-02	-1.014384e-01	1.021806e-01	-1.258396e-01	2.063420e-01	8.890847e-02	-3.518037e-01	-2.223061e-02	-8.085905e-02	-1.498237e-01	1.801364e-01	2.866159e-01	1.562339e-01	1.846193e-01	-6.311135e-02	-2.305501e-01	-4.119722e-01	4.683596e-01	1.621094e-01	-3.843395e-01	-3.031698e-02	4.535341e-02	-1.185824e-01	8.565585e-02	2.059896e-01	1.955016e-01	2.121910e-01	1.962379e-02	-2.759184e-01	-4.412550e-01	2.555226e-01	1.480252e-01	-4.659919e-01	7.190474e-02	-6.255614e-02	9.793156e-02	-8.414668e-02	2.680249e-01	1.328320e-04	2.250149e-02	8.395433e-02	1.049255e-01	-3.328281e-02	-1.694381e-02	-3.980306e-02	-5.602487e-01	2.868706e-01	4.283226e-01	3.036531e-01	1.106727e-01	-5.297721e-02	6.477401e-02	7.892587e-02	6.249222e-02	9.480198e-02	-5.565059e-02	3.417575e-01	-3.677216e-01	-8.815466e-01	1.185574e-02	1.298777e-01	2.052301e-01	1.167020e-02	2.009711e-01	1.211949e-01	8.200163e-02	2.217440e-01	8.356512e-02	-3.291318e-02	-4.079305e-02	-2.831841e-01	-9.452076e-01	8.199387e-02	2.251912e-01	1.378935e-01	9.711214e-02	1.870445e-01	4.473086e-02	8.276298e-02	1.656455e-01	-5.768836e-02	-2.070818e-01	-2.176514e-01	-1.726219e-02	-4.906432e-01	2.182953e-02
4.584512e-01	-3.618627e-01	-3.048424e-01	-3.649319e-01	-5.254150e-01	-3.974693e-01	-8.801765e-02	-1.062572e-01	-1.929320e-01	2.512778e-01	2.222438e-01	1.239077e-01	1.922640e-01	2.192779e-01	2.542650e-01	1.259493e-01	3.334650e-02	-1.558649e-01	-9.905020e-02	-1.531183e-02	1.656986e-01	4.441951e-03	1.385563e-01	5.962223e-02	-3.124698e-02	-2.768409e-02	9.137747e-02	3.098851e-02	-1.757010e-01	-1.300197e-01	1.047558e-01	-6.748021e-02	2.282433e-02	2.771386e-02	2.937148e-02	2.501453e-03	1.557715e-01	-2.164892e-01	-1.188067e-01	6.290982e-02	-4.571151e-02	-3.778417e-02	2.088438e-01	-3.684325e-02	1.348618e-01	-1.815542e-01	1.906759e-02	2.798116e-02	1.430116e-02	1.159847e-01	-9.037686e-02	-1.246961e-01	-2.687402e-01	6.916451e-02	3.655550e-01	-5.348164e-02	1.556541e-02	-3.722585e-02	-8.135265e-02	-1.625924e-02	4.301934e-02	9.765256e-02	-1.720914e-02	-3.590395e-02	-4.061987e-03	3.319439e-02	-5.174883e-02	-1.433478e-03	4.678439e-03	7.146986e-02	4.468801e-02	1.229753e-01	-1.197412e-01	-8.687403e-02	-3.637633e-02	4.577100e-02	-2.344219e-02	-1.506280e-02	-2.148567e-03	1.517869e-01	1.208000e-01	9.811614e-02	1.801993e-02	-4.880032e-02	5.936969e-02	-2.994541e-02	2.152470e-01	-1.733554e-02	-6.763523e-02	-2.506523e-02	-8.945355e-02	-9.899304e-02	-1.821309e-01	1.976257e-01	-1.787019e-01	1.386544e-02	3.168143e-03	1.727575e-01	1.104792e-02	-8.721549e-02	-5.129133e-02	1.272513e-01	1.853667e-02	4.799837e-02	1.239918e-01	-4.394338e-02	-3.754073e-02	-2.133473e-03	-8.202676e-02	1.332243e-01	-1.018396e-01	-2.851769e-01	9.201982e-02	2.795931e-01	-1.597405e-02	1.913546e-01	-7.851871e-04	3.825068e-02	5.993542e-02	1.101514e-02	-1.627470e-02	-1.008480e-01	4.458258e-02	-8.199420e-02	-1.488380e-01	-6.680922e-02	-2.165255e-02	-1.308840e-01	-1.586820e-01	1.804187e-01	-1.403071e-02	1.802486e-01	1.256668e-01	2.605213e-02	-1.851160e-04	-1.127757e-02	1.096637e-01	-6.397600e-02	-2.933193e-02	3.061969e-02	-9.410791e-03	1.946825e-01	-2.556839e-01	3.487883e-02	1.510081e-01	5.083976e-02	1.507104e-01	-1.459449e-02	-3.095801e-02	2.524034e-01	-1.392520e-02	3.923276e-03	3.675011e-01	1.166928e-01	-5.015017e-02	1.192573e-01	-4.962053e-02	-8.442305e-02	1.485383e-01	-5.098763e-02	-6.181563e-02	-5.563220e-02	1.083395e-02	3.053488e-01	-2.327700e-01	-3.518777e-03	9.010213e-02	-9.848222e-03	-6.100904e-02	-1.419700e-01	1.270694e-01	1.852495e-01	1.309932e-03	-1.274343e-01	1.593625e-01	-2.186890e-02	5.670944e-03	2.552478e-02	-8.163691e-02	3.439225e-02	-4.817086e-02	-9.155683e-02	8.941354e-02	3.962287e-02	-9.913137e-02	-2.042229e-01	7.496191e-03	-3.384225e-02	1.171852e-01	-1.552793e-01	8.071882e-02	1.804328e-01	6.497064e-02	1.212036e-01	-1.108224e-01	-9.458988e-03	1.312329e-01	1.648545e-01	4.828083e-02	-2.016970e-01	1.530045e-01	2.345341e-01	-9.056175e-02	8.309212e-02	-1.087863e-01	-7.679755e-02	-3.643488e-02	-2.285379e-01	-5.298464e-02	9.907232e-02	1.876080e-01	-1.624757e-02	9.568708e-02	-2.361393e-01	-7.703521e-02	-3.910504e-02	-1.595292e-01	2.310405e-01	-1.017071e-01	1.949420e-01	-1.359600e-01	-1.286128e-01	-5.787727e-02	1.176887e-01	1.557113e-01	-5.684401e-02	-2.328043e-01	8.320071e-02	1.992366e-01	1.208282e-01	4.775779e-02	9.507868e-02	5.661056e-02	3.810587e-02	4.002943e-02	-1.557686e-01	1.039461e-01	-6.575904e-02	-1.321657e-01	-2.223731e-01	-6.889594e-02	-2.632197e-01	-8.827501e-02	5.309768e-02	1.251057e-01	-2.206528e-01	1.823395e-01	4.251526e-02	-5.084818e-02	-1.616973e-01	-1.491263e-02	-3.678330e-01	-1.120541e-01	-6.834188e-02	6.941887e-02	-4.186998e-02	1.870803e-01	4.337614e-03	1.642978e-02	9.524784e-02	2.239882e-01	1.863941e-01	-1.727409e-01	1.475826e-02	-3.433882e-02	-6.815748e-02	-1.042964e-01	-1.936371e-03	-1.440526e-01	-9.328666e-02	-3.025076e-01	-2.491226e-01	-2.995056e-02	4.727109e-02	-1.876441e-01	7.940947e-02	3.451073e-02	-1.975952e-01	-4.603773e-02	1.839885e-01	1.896649e-01	4.998178e-03	1.467817e-01	3.860308e-02	2.193659e-03	1.805312e-01	2.298411e-01	1.220907e-01	1.169494e-01	-1.210079e-01	-6.795203e-02	2.537699e-01	1.022500e-02	8.215863e-02	1.459209e-01	6.294152e-02	-4.387034e-02	4.709519e-02	-5.695012e-02	-1.394932e-01	3.585761e-01	-2.905860e-01	-2.786252e-01	-1.652241e-01	-2.846783e-02	7.262688e-02	-7.181198e-02	-4.341276e-02	-2.704177e-01	-1.106446e-01	3.894301e-02	-1.141942e-01	-9.628441e-02	1.455939e-01	3.166081e-02	-8.747526e-02	1.861994e-01	-1.491818e-01	-1.040582e-01	-6.572626e-02	7.814107e-02	1.894067e-01	-1.123039e-02	-1.996923e-02	9.606328e-02	-1.733585e-01	-8.364308e-02	-1.346397e-01	-5.089123e-02	-7.681188e-02	2.741902e-02	-1.556050e-02	8.185247e-02	2.125115e-01	-1.388813e-01	8.296849e-02	8.702875e-02	2.143565e-01	4.977111e-02	2.583433e-02	2.517329e-01	9.931158e-02	1.344241e-01	1.630032e-01	-1.489437e-01	-5.941810e-02	-2.249109e-01	-5.434814e-02	1.024095e-01	-1.197604e-01	-5.437342e-02	1.850902e-01	-3.532069e-01	-7.482849e-02	2.760680e-01	-2.370515e-01	8.020697e-02	1.315605e-01	3.169288e-02	1.426135e-01	1.402259e-01
-3.734594e-01	-2.361113e-02	-1.352658e-02	-1.303338e-02	-1.179720e-01	9.654603e-02	8.844958e-02	1.148342e-01	8.639565e-02	-3.527078e-02	1.558935e-01	3.274058e-02	1.990933e-01	7.385884e-02	-1.737406e-01	-2.149364e-01	-7.756908e-03	-4.395695e-03	1.553464e-02	4.337373e-02	-8.175136e-02	1.392551e-01	2.819664e-03	1.376437e-03	1.513868e-01	3.362134e-02	4.401083e-02	2.344811e-03	4.543360e-02	-1.333040e-01	-7.922629e-02	-2.585597e-03	-1.465283e-03	-2.986241e-01	2.884714e-01	8.941462e-03	-7.551676e-02	4.252926e-01	2.806174e-02	-2.074648e-02	9.569316e-02	-2.344577e-01	-4.943485e-03	-6.183954e-02	-5.787303e-02	-1.313666e-01	-4.345534e-03	-2.467766e-03	-4.299066e-01	-1.037736e-01	1.373664e-01	-2.126900e-03	2.427151e-01	5.361313e-02	2.440062e-02	1.208776e-01	-1.707242e-01	2.284885e-01	-1.202150e-02	6.907630e-02	-2.552906e-01	-9.617728e-03	-5.442664e-03	-4.550454e-01	-1.979156e-01	-7.456370e-02	1.183023e-01	2.453052e-01	1.587892e-01	1.261034e-01	1.146446e-01	1.926312e-01	1.086919e-01	3.696766e-02	-6.037132e-02	-2.082574e-01	-7.857797e-03	-4.424813e-03	-6.870798e-02	-1.341129e-01	2.704488e-01	3.647060e-01	3.308684e-03	1.588382e-01	3.644058e-02	1.308265e-01	-1.343654e-01	-4.342671e-02	4.833547e-02	-3.774876e-01	2.696893e-01	-8.566312e-03	-4.808788e-03	-4.651805e-02	8.359966e-02	8.428942e-02	6.918071e-02	1.595374e-01	5.759131e-02	-1.768124e-01	1.592112e-03	-8.505531e-02	-1.500405e-01	-3.910018e-02	-1.783628e-01	-2.326476e-01	-1.495863e-02	-8.485591e-03	-1.177649e-01	-2.366062e-01	-3.181369e-02	5.042570e-02	-4.020774e-02	4.970819e-02	-1.151736e-01	1.913999e-01	1.720900e-01	1.061409e-01	1.401442e-01	1.520042e-01	-4.417848e-02	-1.057581e-02	1.020292e-01	-6.290108e-02	-4.929684e-01	1.160280e-01	-1.878011e-01	-2.949033e-02	2.672956e-01	-4.924876e-02	2.120318e-01	6.234136e-02	1.230565e-01	1.394088e-01	-1.005361e-01	-8.825589e-02	-8.664617e-03	-4.849708e-03	-1.478657e-01	7.461429e-02	1.709111e-02	-2.589994e-02	-4.101409e-02	-3.110407e-01	-1.802458e-01	-2.987660e-02	1.854723e-01	2.473343e-01	2.457771e-01	1.032046e-01	1.004573e-01	-7.156527e-03	-4.003707e-03	4.594870e-02	-1.672276e-01	-1.521741e-01	-4.787675e-02	-1.530624e-01	1.078817e-01	-1.896998e-01	6.881767e-02	-1.781957e-01	1.462635e-01	2.752569e-01	1.834920e-01	6.582958e-02	1.023077e-01	-3.233013e-03	4.696394e-01	8.226176e-02	-2.399324e-01	-1.387813e-01	-1.396194e-01	-1.674941e-01	-1.042827e-01	-4.995082e-03	-5.366462e-02	-3.795768e-02	-3.043681e-03	1.956762e-01	-1.738057e-01	-8.284636e-03	-4.712439e-03	1.986513e-01	5.114190e-02	-5.526199e-02	8.969993e-02	-1.447521e-01	1.546269e-01	-1.734636e-01	-4.547074e-02	4.267517e-01	-1.960380e-01	5.784903e-02	-1.414780e-01	2.178093e-01	-1.106151e-02	-6.445419e-03	3.715677e-01	1.364061e-01	1.061402e-01	-1.770012e-01	-3.528557e-01	3.928311e-02	1.731340e-02	2.586485e-01	-7.687648e-02	-5.390704e-01	-3.481680e-01	4.077900e-01	3.686472e-01	-2.175440e-02	-1.269017e-02	5.020049e-01	4.420134e-01	-3.569984e-02	-3.578684e-02	-2.040012e-01	1.689489e-02	-1.117959e-01	2.113273e-01	1.082581e-02	-7.040861e-01	-5.441237e-01	2.016200e-01	5.199670e-02	-9.578226e-03	-5.265514e-03	3.103467e-01	1.314791e-01	1.471104e-01	4.816425e-02	-1.153252e-01	1.709230e-01	-4.136829e-01	-1.422646e-01	-3.854554e-01	-1.001034e-02	2.929453e-01	-3.124044e-02	4.903792e-01	-2.260028e-02	-1.170872e-02	3.688601e-01	3.175097e-02	3.116805e-02	-4.532948e-03	2.657691e-02	-2.876430e-01	-6.966913e-01	-4.233884e-01	1.250976e-01	1.216123e-01	3.231289e-01	7.698046e-03	2.884136e-01	7.727327e-02	-1.470784e-02	2.725475e-01	5.380059e-02	1.230270e-01	-7.917987e-02	-2.000322e-01	-8.598386e-02	-6.987657e-01	-7.174849e-01	4.566233e-01	2.868730e-01	1.466319e-01	8.074701e-02	6.168067e-02	-9.998007e-03	-5.664545e-03	3.659722e-02	3.913901e-02	-1.021163e-01	9.267792e-02	-1.094174e-01	-8.202059e-02	-6.206454e-02	1.683587e-01	3.337559e-02	1.904083e-02	6.226552e-02	-9.750236e-02
-3.452704e-01	-4.547510e-02	1.601289e-02	3.070981e-01	-3.426533e-02	-1.187920e-01	4.755414e-02	-2.623756e-01	-1.586456e-01	-7.847592e-02	-1.543055e-01	-6.782593e-02	-8.470843e-03	7.374333e-02	-2.860044e-02	-1.690994e-01	-2.028699e-01	-1.000778e-01	-2.629560e-01	1.099319e-01	5.751739e-02	2.330290e-01	3.089677e-01	1.337258e-01	-5.478032e-02	-5.909833e-02	-5.846445e-02	-2.201718e-01	-1.906240e-01	-2.044671e-01	-8.167629e-02	-1.049159e-01	-1.823337e-01	-2.150097e-01	-2.302186e-01	-1.730398e-01	-1.267495e-03	-3.260704e-01	-3.998256e-02	3.692196e-01	5.154459e-01	2.213126e-01	2.133576e-01	9.249844e-02	1.029622e-01	-2.116681e-01	-2.922258e-01	-2.416552e-01	-7.574113e-02	-3.304779e-01	-3.459063e-01	-8.972829e-02	-1.967058e-01	-1.302758e-01	-2.404517e-01	-1.034084e-01	-1.100079e-02	-1.177239e-01	3.918994e-01	3.497309e-01	4.218129e-01	2.005950e-01	8.346608e-02	-4.608125e-01	-2.451402e-01	-1.482257e-01	-2.539438e-01	-1.538509e-01	-2.468365e-01	-1.019017e-01	-7.710217e-02	-8.375054e-02	-3.396383e-01	-1.524484e-01	-1.099765e-01	-3.666571e-02	2.098514e-01	2.004828e-01	2.261873e-02	9.969975e-02	1.669966e-01	1.286484e-01	8.883917e-03	-1.946384e-01	-2.099138e-01	-2.603946e-01	-1.624764e-01	-2.901071e-01	-1.803428e-01	-8.706603e-03	-1.035900e-02	-1.499828e-02	-1.510894e-01	-5.371060e-02	-1.736793e-01	2.142365e-01	2.582715e-01	3.173775e-02	6.788684e-02	7.036322e-02	-9.176860e-02	-1.139047e-01	3.249431e-02	-2.690507e-02	-9.076857e-02	1.871847e-02	2.444018e-01	-2.308081e-02	-1.790929e-02	-8.224012e-02	-1.325953e-01	-1.412577e-01	8.909300e-02	-7.735806e-02	2.820336e-01	-2.321431e-01	-3.361683e-01	-9.196898e-02	-8.522020e-02	-7.791106e-02	-2.469283e-02	1.739758e-01	1.851829e-01	3.039230e-03	1.241953e-01	5.739936e-02	4.708921e-02	1.159176e-01	1.015491e-01	4.395628e-02	-3.162213e-02	2.483696e-01	1.695840e-01	6.702831e-02	4.496598e-03	-2.200249e-01	-2.487721e-01	-2.200372e-01	3.227439e-02	2.489551e-02	1.640362e-01	1.544176e-02	1.659777e-01	1.524461e-01	1.454717e-01	1.489097e-01	1.072163e-01	1.292409e-01	1.223082e-01	4.966962e-02	1.797986e-01	5.618818e-03	9.190904e-02	-1.831746e-01	-3.984631e-01	-2.681064e-01	-1.525888e-01	-2.114556e-01	7.816796e-02	1.610418e-01	9.857718e-02	1.899363e-01	1.686206e-01	4.792340e-02	3.962216e-01	2.616232e-01	1.886194e-01	3.348449e-01	5.283379e-02	9.209479e-02	9.601468e-02	8.175779e-02	-6.332023e-02	2.507704e-02	-3.557671e-01	-1.737594e-01	-9.052406e-02	-1.122914e-01	-8.510985e-02	1.065738e-01	2.259422e-02	2.143191e-01	-1.807786e-02	2.035205e-01	1.753314e-01	1.864424e-01	2.987724e-01	8.906150e-02	1.131428e-01	7.348574e-02	-4.333495e-02	-3.368890e-01	-2.956962e-01	-1.745070e-01	-8.333008e-02	5.039491e-02	1.328100e-01	-8.385903e-02	3.384930e-02	9.407449e-02	2.859950e-02	7.540050e-02	1.390258e-01	1.467770e-01	2.481328e-01	1.144087e-01	-5.138683e-02	1.679957e-01	7.617576e-02	-1.490508e-01	-7.055686e-02	7.360535e-03	-3.770511e-01	-2.532364e-01	-2.709379e-01	-1.923702e-01	-3.935488e-02	2.987101e-01	6.927490e-02	1.457278e-01	1.002544e-01	2.512020e-01	2.441885e-01	2.708616e-01	8.446818e-02	-5.157308e-02	-6.429077e-03	2.863243e-01	1.475195e-01	-1.774190e-01	-2.915049e-01	-6.870703e-02	-3.959262e-01	-4.231129e-02	1.794322e-01	1.695440e-01	1.226573e-01	1.169967e-01	5.400290e-02	7.118209e-02	-3.109743e-02	8.517688e-02	-1.069734e-02	4.352795e-02	1.793626e-01	1.469487e-01	6.511666e-02	-2.712277e-01	-2.537486e-01	-2.104419e-01	-2.583138e-01	-1.810691e-01	-2.654267e-02	2.912337e-02	-4.241946e-02	2.637626e-01	1.629362e-01	1.537081e-01	1.625859e-01	3.400701e-03	-1.901018e-02	-3.685641e-02	1.214620e-01	7.168025e-02	2.683645e-01	1.175661e-01	7.942388e-02	3.562289e-02	4.723460e-03	-1.805649e-01	-1.408971e-01	-9.789132e-02	6.855915e-02	9.529737e-02	2.253444e-01	8.311474e-02	2.680272e-01	1.875665e-01	2.132879e-01	7.189714e-02	-9.628601e-02	2.543072e-01	9.191974e-02	2.101403e-01	1.875569e-01	3.693722e-03	-1.875941e-01	-1.226702e-01	2.500207e-02	1.752725e-01	-3.309524e-01	1.632728e-03	1.444970e-01	3.022405e-01	1.183416e-01	1.202866e-02	1.994874e-01	4.898812e-02	6.062557e-02	2.616754e-01	-1.427351e-01	-3.391941e-02	8.204937e-02	1.337623e-01	-1.138808e-02	1.661223e-02	-7.009897e-02	1.067504e-01	-1.249784e-02	-1.123279e-01	-5.167782e-02	-6.578590e-03	2.668835e-01	1.081170e-01	-1.966888e-02	5.817264e-02	1.662331e-01	1.319794e-01	1.300013e-01	-7.593980e-02	-1.960035e-01	-1.774161e-01	3.633198e-02	1.285157e-01	-2.415362e-01	-1.972944e-01	-7.896020e-02	-1.467369e-01	-1.255125e-01	-2.098938e-02	2.098096e-01	1.968518e-01	1.216962e-01	8.093609e-02	1.113364e-01	2.295159e-01	2.336337e-01	1.034356e-01	-2.930757e-02	-3.857484e-01	-2.695212e-01	9.220929e-02	-4.045611e-02	-1.666510e-01	-2.247955e-01	-2.099960e-01	3.541825e-03	-1.070768e-01	4.493287e-03	1.872798e-01	9.851229e-02	1.360584e-01	-3.273478e-02	6.696872e-02	1.221048e-01	2.417400e-01	2.763432e-01	-4.663789e-02	-5.003495e-02	7.503749e-02	5.862844e-02
-1.246442e+00	1.787544e-01	2.212259e-01	2.088592e-01	2.118549e-01	1.821267e-01	1.219998e-01	3.888124e-01	-5.250381e-02	-9.885184e-02	-3.242286e-02	1.711087e-01	7.301554e-02	-1.863017e-01	1.617712e-01	-2.946537e-02	7.464755e-02	-3.092680e-01	1.514645e-01	-2.048181e-02	-3.962597e-02	-1.249602e-02	2.085209e-01	-3.150499e-01	-2.173851e-01	9.103630e-02	-1.689249e-01	8.662860e-02	6.860286e-02	1.790523e-01	9.954261e-02	-1.616077e-02	-5.015264e-03	-9.589468e-02	6.629733e-02	-3.029880e-02	-8.044822e-02	-2.052879e-01	-2.257734e-01	1.775904e-01	3.538856e-01	-1.279314e-02	8.103130e-02	-7.781883e-03	5.150504e-02	4.995529e-02	-1.497074e-01	-1.928337e-01	-2.080274e-01	-2.615977e-01	2.722592e-01	3.813061e-01	-2.847012e-02	1.503466e-01	-1.742305e-02	-1.221356e-01	-2.548279e-01	3.786511e-03	-2.335919e-03	3.147956e-02	-1.095687e-01	2.068405e-01	1.521865e-01	-2.169199e-02	1.658808e-01	-1.324053e-02	2.576733e-01	-4.259481e-01	-1.158129e-01	-6.188220e-03	-8.546079e-02	2.017167e-01	1.266631e-01	1.596156e-01	-2.149319e-02	-4.154494e-02	-1.311818e-02	5.065310e-03	4.098975e-02	-1.209489e-01	-1.799918e-01	-2.118585e-01	-8.289588e-02	2.181625e-01	2.520239e-01	6.028682e-02	1.164108e-01	-2.687984e-02	-1.805241e-01	8.660428e-02	6.508357e-04	1.119894e-01	4.816243e-02	-7.172391e-02	-6.046043e-03	4.655659e-02	-2.741540e-02	-5.271471e-02	9.008034e-02	-4.805841e-02	-1.618900e-01	-4.851814e-02	-1.213618e-01	-1.096090e-01	-9.627819e-02	1.436161e-01	1.420042e-01	1.880410e-01	5.776845e-02	-1.455293e-02	-8.364946e-02	1.776764e-01	-1.070467e-01	1.519680e-01	6.810597e-02	-9.193683e-02	2.235767e-01	-2.446510e-01	-1.801290e-02	-3.492726e-02	-1.097925e-02	8.165567e-02	-5.410309e-02	3.440093e-02	2.062993e-01	1.922162e-01	9.208683e-02	-2.254044e-01	-2.609820e-01	-1.281174e-02	-2.496093e-02	-7.793252e-03	9.912945e-02	-2.744564e-01	-3.345178e-02	1.319110e-02	6.996223e-02	1.687405e-01	7.846115e-02	-1.618555e-02	-2.017209e-02	-3.903764e-02	-1.230559e-02	4.200310e-02	5.150554e-02	1.262215e-01	1.279968e-01	1.913515e-01	1.717846e-01	-1.316700e-01	-4.432288e-01	-2.612395e-02	-5.028854e-02	-1.597292e-02	1.566035e-01	-4.188355e-02	1.502170e-01	1.160873e-01	1.896400e-01	1.504802e-01	-1.142728e-01	-3.721201e-01	-4.592002e-02	-8.691985e-02	-2.828777e-02	-1.349398e-01	4.573261e-02	-2.181905e-02	8.612956e-02	2.113222e-01	2.967600e-01	-2.601628e-01	-1.119878e-01	-2.126203e-02	-4.110663e-02	-1.297594e-02	2.651899e-01	5.779600e-02	4.836494e-02	4.075090e-02	7.036357e-02	2.167914e-01	-1.477770e-01	-5.508345e-01	6.316318e-02	-7.804818e-02	8.066816e-02	2.038978e-01	8.714291e-02	2.424741e-02	1.836746e-02	-2.456094e-02	5.735702e-02	-1.566265e-01	-2.540788e-01	-5.059648e-02	1.013336e-01	7.405319e-02	-4.554089e-02	1.422216e-02	-6.381563e-03	1.760541e-01	9.696033e-02	1.866894e-01	-2.485689e-01	-4.161089e-02	-2.531234e-02	-4.876109e-02	-1.547186e-02
-2.485231e-01	-6.317810e-02	-1.413912e-01	1.928306e-02	3.304294e-02	2.343629e-02	-6.005169e-02	-2.816516e-03	7.588212e-02	8.730454e-02	-6.337614e-02	-2.412303e-02	8.699428e-02	2.729337e-01	8.933283e-02	-1.079039e-01	2.977844e-02	-1.224980e-02	-1.880362e-01	-2.237011e-02	-1.685386e-01	-2.136052e-01	-2.780658e-02	3.101854e-01	7.332987e-02	2.792274e-02	-4.182982e-02	-1.220665e-01	-1.232590e-02	3.090364e-02	1.199238e-01	2.848264e-02	1.393125e-01	4.953915e-02	-9.731273e-02	2.151120e-01	8.043186e-02	-1.686960e-01	7.278680e-02	-1.294879e-01	-2.393739e-01	1.244111e-01	-2.952381e-01	2.426056e-01	-5.470322e-02	-3.289726e-02	-9.283589e-02	5.224087e-02	-4.853917e-02	2.938932e-01	1.072749e-01	4.760694e-02	-8.334748e-02	1.644421e-01	7.829774e-02	-9.092415e-02	-1.765840e-01	5.293285e-02	-2.541041e-01	6.637271e-02	6.724073e-02	-9.039322e-03	-3.174443e-01	-4.258355e-02	2.704494e-02	-2.708920e-02	9.417337e-02	1.872206e-01	-2.409076e-01	-9.608102e-02	2.487760e-01	1.014318e-01	2.203252e-01	2.901055e-01	1.630913e-02	-9.602027e-02	4.004877e-02	-2.398376e-02	-3.584601e-01	-5.363476e-02	-2.029260e-01	-6.117224e-02	-3.842522e-04	1.934456e-01	-9.172849e-02	3.816834e-02	-1.832973e-01	2.226476e-01	5.619180e-02	3.621741e-01	2.406855e-01	9.228194e-02	4.862878e-02	2.217281e-02	-1.515775e-02	3.827212e-02	6.168416e-02	1.042267e-01	-1.890390e-01	5.740060e-02	-1.135833e-01	5.357123e-02	6.959720e-02	2.946345e-02	-1.192787e-01	-2.983842e-01	1.692888e-01	3.119078e-02	1.858530e-01	2.909709e-02	1.039134e-01	2.332454e-01	2.659626e-03	-1.047700e-02	-3.351822e-02	1.614766e-01	1.988572e-02	-1.471750e-01	-3.255351e-01	-1.260289e-01	1.764398e-01	-6.332336e-02	2.257535e-02	5.947788e-02	1.087729e-01	-1.827591e-01	-4.227090e-02	2.046386e-01	1.153838e-01	2.299660e-02	2.075409e-01	7.200740e-02	-1.025228e-01	-1.960131e-01	-6.354157e-02	-2.208300e-01	-7.641143e-02	-2.993154e-01	-1.460448e-01	3.816204e-02	-1.787527e-01	1.858088e-01	-8.868164e-03	2.570195e-01	5.595240e-02	-1.177694e-01	2.980758e-01	2.714811e-01	9.406769e-03	1.655846e-01	6.251382e-02	7.089796e-02	-1.517760e-01	-1.243483e-02	1.040602e-02	-3.192953e-01	9.517454e-02	-1.517756e-01	2.519144e-02	-4.333271e-02	6.783917e-02	-1.505336e-01	6.942228e-02	-5.950464e-02	1.051700e-01	1.773223e-01	2.094943e-01	-5.110379e-02	1.925606e-02	8.317533e-02	-1.062026e-01	-2.590599e-02	-1.051501e-01	2.698143e-02	-1.809164e-02	-1.828992e-01	-9.748169e-02	4.624276e-02	-3.303326e-02	-4.600793e-02	-2.877086e-02	-3.575803e-02	1.716587e-01	2.936989e-02	1.575875e-01	2.175264e-01	-2.306285e-01	8.155715e-02	1.146482e-01	1.103593e-01	-6.723588e-02	-7.675547e-02	4.560703e-02	-1.370639e-01	4.542469e-02	-2.699586e-02	1.176270e-01	-1.715612e-01	-4.475953e-02	2.464264e-02	-1.153893e-01	-1.685095e-01	2.488125e-01	2.193178e-01	2.770836e-01	3.915975e-02	-2.738815e-02	1.694188e-01	-3.731108e-02	1.300193e-02	-1.131675e-01	-1.092865e-01	-5.136441e-02	2.687221e-01	8.872381e-03	-1.160073e-01	9.567680e-02	8.394898e-02	-5.899389e-02	-5.862312e-02	-2.418968e-01	-2.746336e-01	4.446962e-02	2.492646e-01	-6.525619e-02	-7.538677e-04	2.364745e-01	-2.955038e-02	-1.099332e-01	-2.405128e-01	2.943231e-01	-6.841444e-04	4.361589e-02	-9.084426e-02	-2.876474e-01	-1.172997e-01	4.545741e-02	2.103458e-01	-3.860437e-02	1.092983e-01	-4.371691e-02	-1.583225e-02	2.182218e-01	-1.805329e-01	7.247898e-02	9.216922e-02	-1.278680e-02	-1.422987e-01	1.454199e-01	2.940476e-01	3.008973e-01	-2.906933e-02	7.513260e-02	8.038249e-02	-1.170115e-01	-6.574551e-02	9.709467e-02	-1.077877e-01	-3.121848e-02	-1.743860e-01	-2.889668e-01	-1.818223e-01	-1.553054e-01	8.271098e-02	2.721451e-04	-3.018838e-02	-1.792607e-01	5.657981e-02	2.519582e-01	3.264898e-01	1.821418e-01	-3.659294e-02	2.740539e-01	4.624642e-02	-2.813838e-01	-2.159633e-02	-5.802964e-02	-2.699076e-02	3.827929e-02	-2.134695e-01	-2.458816e-01	-1.084912e-01	7.888712e-02	-1.130994e-01	1.375113e-02	-1.397569e-01	-1.367097e-01	-2.131580e-01	-2.860057e-01	2.172248e-01	9.390011e-02	1.182453e-01	-4.815920e-02	-3.298685e-02	8.863790e-02	3.677885e-02	5.188816e-02	1.957027e-01	6.691911e-02	2.442180e-01	-1.390784e-02	9.057971e-02	6.431354e-02	-5.954931e-02	-1.841225e-01	1.615963e-01	2.516025e-02	1.427694e-01	1.605090e-01	2.989438e-02	6.483008e-02	2.577059e-02	-1.816694e-01	-9.448505e-02	-2.447329e-02	-6.768681e-02	3.252505e-02	-3.819480e-02	3.006519e-02	-4.156624e-02	-9.498313e-02	-1.148939e-01	-1.535012e-01	-1.805124e-01	2.036721e-01	1.349853e-01	2.974867e-01	9.448282e-02	8.578310e-02	-7.050637e-02	3.777887e-03	-1.354199e-01	-7.317621e-03	-9.904208e-02	-2.638330e-01	7.233191e-02	-5.576096e-02	-7.916664e-02	-4.742836e-03	-3.734713e-01	-1.030588e-01	-1.591423e-01	-1.416063e-01	-1.674387e-01	5.264537e-02	-2.187360e-01	-6.238471e-02	3.353120e-02	-7.344631e-02	5.410725e-02	4.951735e-02	-8.358354e-02	1.135538e-01	8.442414e-04	1.107175e-02	2.106003e-01	1.809725e-01	1.981599e-02	2.033219e-01	1.630414e-02	-9.993896e-03
0.000000e+00	0.000000e+00	0.000000e+00	0.000000e+00	0.000000e+00	0.000000e+00	0.000000e+00	0.000000e+00	0.000000e+00	0.000000e+00	0.000000e+00	0.000000e+00	0.000000e+00	0.000000e+00	0.000000e+00	0.000000e+00	0.000000e+00	0.000000e+00	0.000000e+00	0.000000e+00	0.000000e+00	0.000000e+00	0.000000e+00	0.000000e+00	0.000000e+00	0.000000e+00	0.000000e+00	0.000000e+00	0.000000e+00	0.000000e+00	0.000000e+00	0.000000e+00	0.000000e+00	0.000000e+00	0.000000e+00	0.000000e+00	0.000000e+00	0.000000e+00	0.000000e+00	0.000000e+00	0.000000e+00	0.000000e+00	0.000000e+00	0.000000e+00	0.000000e+00	0.000000e+00	0.000000e+00	0.000000e+00	0.000000e+00	0.000000e+00	0.000000e+00	0.000000e+00	0.000000e+00	0.000000e+00	0.000000e+00	0.000000e+00	0.000000e+00	0.000000e+00	0.000000e+00	0.000000e+00	0.000000e+00	0.000000e+00	0.000000e+00	0.000000e+00	0.000000e+00	0.000000e+00	0.000000e+00	0.000000e+00	0.000000e+00	0.000000e+00	0.000000e+00	0.000000e+00	0.000000e+00	0.000000e+00	0.000000e+00	0.000000e+00	0.000000e+00	0.000000e+00	0.000000e+00	0.000000e+00	0.000000e+00	0.000000e+00	0.000000e+00	0.000000e+00	0.000000e+00	0.000000e+00	0.000000e+00	0.000000e+00	0.000000e+00	0.000000e+00	0.000000e+00	0.000000e+00	0.000000e+00	0.000000e+00	0.000000e+00	0.000000e+00	0.000000e+00	0.000000e+00	0.000000e+00	0.000000e+00	0.000000e+00	0.000000e+00	0.000000e+00	0.000000e+00	0.000000e+00	0.000000e+00	0.000000e+00	0.000000e+00	0.000000e+00	0.000000e+00	0.000000e+00	0.000000e+00	0.000000e+00	0.000000e+00	0.000000e+00	0.000000e+00	0.000000e+00	0.000000e+00	0.000000e+00	0.000000e+00	0.000000e+00	0.000000e+00	0.000000e+00	0.000000e+00	0.000000e+00	0.000000e+00	0.000000e+00	0.000000e+00	0.000000e+00	0.000000e+00	0.000000e+00	0.000000e+00	0.000000e+00	0.000000e+00	0.000000e+00	0.000000e+00	0.000000e+00	0.000000e+00	0.000000e+00	0.000000e+00	0.000000e+00	0.000000e+00	0.000000e+00	0.000000e+00	0.000000e+00	0.000000e+00	0.000000e+00	0.000000e+00	0.000000e+00	0.000000e+00	0.000000e+00	0.000000e+00	0.000000e+00	0.000000e+00	0.000000e+00	0.000000e+00	0.000000e+00	0.000000e+00	0.000000e+00	0.000000e+00	0.000000e+00	0.000000e+00	0.000000e+00	0.000000e+00	0.000000e+00	0.000000e+00	0.000000e+00	0.000000e+00	0.000000e+00	0.000000e+00	0.000000e+00	0.000000e+00	0.000000e+00	0.000000e+00	0.000000e+00	0.000000e+00	0.000000e+00	0.000000e+00	0.000000e+00	0.000000e+00	0.000000e+00	0.000000e+00	0.000000e+00	0.000000e+00	0.000000e+00	0.000000e+00	0.000000e+00	0.000000e+00	0.000000e+00	0.000000e+00	0.000000e+00	0.000000e+00	0.000000e+00	0.000000e+00	0.000000e+00	0.000000e+00	0.000000e+00	0.000000e+00	0.000000e+00	0.000000e+00	0.000000e+00	0.000000e+00	0.000000e+00	0.000000e+00	0.000000e+00	0.000000e+00	0.000000e+00	0.000000e+00	0.000000e+00	0.000000e+00	0.000000e+00	0.000000e+00	0.000000e+00	0.000000e+00	0.000000e+00	0.000000e+00	0.000000e+00	0.000000e+00	0.000000e+00	0.000000e+00	0.000000e+00	0.000000e+00	0.000000e+00	0.000000e+00	0.000000e+00	0.000000e+00	0.000000e+00	0.000000e+00	0.000000e+00	0.000000e+00	0.000000e+00	0.000000e+00	0.000000e+00	0.000000e+00	0.000000e+00	0.000000e+00	0.000000e+00	0.000000e+00	0.000000e+00	0.000000e+00	0.000000e+00	0.000000e+00	0.000000e+00	0.000000e+00	0.000000e+00	0.000000e+00	0.000000e+00	0.000000e+00	0.000000e+00	0.000000e+00	0.000000e+00	0.000000e+00	0.000000e+00	0.000000e+00	0.000000e+00	0.000000e+00	0.000000e+00	0.000000e+00	0.000000e+00	0.000000e+00	0.000000e+00	0.000000e+00	0.000000e+00	0.000000e+00	0.000000e+00	0.000000e+00	0.000000e+00	0.000000e+00	0.000000e+00	0.000000e+00	0.000000e+00	0.000000e+00	0.000000e+00	0.000000e+00	0.000000e+00	0.000000e+00	0.000000e+00	0.000000e+00	0.000000e+00	0.000000e+00	0.000000e+00	0.000000e+00	0.000000e+00	0.000000e+00	0.000000e+00	0.000000e+00	0.000000e+00	0.000000e+00	0.000000e+00	0.000000e+00	0.000000e+00	0.000000e+00	0.000000e+00	0.000000e+00	0.000000e+00	0.000000e+00	0.000000e+00	0.000000e+00	0.000000e+00	0.000000e+00	0.000000e+00	0.000000e+00	0.000000e+00	0.000000e+00
0.000000e+00	0.000000e+00	0.000000e+00	0.000000e+00	0.000000e+00	0.000000e+00	0.000000e+00	0.000000e+00	0.000000e+00	0.000000e+00	0.000000e+00	0.000000e+00	0.000000e+00	0.000000e+00	0.000000e+00	0.000000e+00	0.000000e+00	0.000000e+00	0.000000e+00	0.000000e+00	0.000000e+00	0.000000e+00	0.000000e+00	0.000000e+00	0.000000e+00	0.000000e+00	0.000000e+00	0.000000e+00	0.000000e+00	0.000000e+00	0.000000e+00	0.000000e+00	0.000000e+00	0.000000e+00	0.000000e+00	0.000000e+00	0.000000e+00	0.000000e+00	0.000000e+00	0.000000e+00	0.000000e+00	0.000000e+00	0.000000e+00	0.000000e+00	0.000000e+00	0.000000e+00	0.000000e+00	0.000000e+00	0.000000e+00	0.000000e+00	0.000000e+00	0.000000e+00	0.000000e+00	0.000000e+00	0.000000e+00	0.000000e+00	0.000000e+00	0.000000e+00	0.000000e+00	0.000000e+00	0.000000e+00	0.000000e+00	0.000000e+00	0.000000e+00	0.000000e+00	0.000000e+00	0.000000e+00	0.000000e+00	0.000000e+00	0.000000e+00	0.000000e+00	0.000000e+00	0.000000e+00	0.000000e+00	0.000000e+00	0.000000e+00	0.000000e+00	0.000000e+00	0.000000e+00	0.000000e+00	0.000000e+00	0.000000e+00	0.000000e+00	0.000000e+00	0.000000e+00	0.000000e+00	0.000000e+00	0.000000e+00	0.000000e+00	0.000000e+00	0.000000e+00	0.000000e+00	0.000000e+00	0.000000e+00	0.000000e+00	0.000000e+00	0.000000e+00	0.000000e+00	0.000000e+00	0.000000e+00	0.000000e+00	0.000000e+00	0.000000e+00	0.000000e+00	0.000000e+00	0.000000e+00	0.000000e+00	0.000000e+00	0.000000e+00	0.000000e+00	0.000000e+00	0.000000e+00	0.000000e+00	0.000000e+00	0.000000e+00	0.000000e+00	0.000000e+00	0.000000e+00	0.000000e+00	0.000000e+00	0.000000e+00	0.000000e+00	0.000000e+00	0.000000e+00	0.000000e+00	0.000000e+00	0.000000e+00	0.000000e+00	0.000000e+00	0.000000e+00	0.000000e+00	0.000000e+00	0.000000e+00	0.000000e+00	0.000000e+00	0.000000e+00	0.000000e+00	0.000000e+00	0.000000e+00	0.000000e+00	0.000000e+00	0.000000e+00	0.000000e+00	0.000000e+00	0.000000e+00	0.000000e+00	0.000000e+00	0.000000e+00	0.000000e+00	0.000000e+00	0.000000e+00	0.000000e+00	0.000000e+00	0.000000e+00	0.000000e+00	0.000000e+00	0.000000e+00	0.000000e+00	0.000000e+00	0.000000e+00	0.000000e+00	0.000000e+00	0.000000e+00	0.000000e+00	0.000000e+00	0.000000e+00	0.000000e+00	0.000000e+00	0.000000e+00	0.000000e+00	0.000000e+00	0.000000e+00	0.000000e+00	0.000000e+00	0.000000e+00	0.000000e+00	0.000000e+00	0.000000e+00	0.000000e+00	0.000000e+00	0.000000e+00	0.000000e+00	0.000000e+00	0.000000e+00	0.000000e+00	0.000000e+00	0.000000e+00	0.000000e+00	0.000000e+00	0.000000e+00	0.000000e+00	0.000000e+00	0.000000e+00	0.000000e+00	0.000000e+00	0.000000e+00	0.000000e+00	0.000000e+00	0.000000e+00	0.000000e+00	0.000000e+00	0.000000e+00	0.000000e+00	0.000000e+00	0.000000e+00	0.000000e+00	0.000000e+00	0.000000e+00	0.000000e+00	0.000000e+00	0.000000e+00	0.000000e+00	0.000000e+00	0.000000e+00	0.000000e+00	0.000000e+00	0.000000e+00	0.000000e+00	0.000000e+00	0.000000e+00	0.000000e+00	0.000000e+00	0.000000e+00	0.000000e+00	0.000000e+00	0.000000e+00	0.000000e+00	0.000000e+00	0.000000e+00	0.000000e+00	0.000000e+00	0.000000e+00	0.000000e+00	0.000000e+00	0.000000e+00	0.000000e+00	0.000000e+00	0.000000e+00	0.000000e+00	0.000000e+00	0.000000e+00	0.000000e+00	0.000000e+00	0.000000e+00	0.000000e+00	0.000000e+00	0.000000e+00	0.000000e+00	0.000000e+00	0.000000e+00	0.000000e+00	0.000000e+00	0.000000e+00	0.000000e+00	0.000000e+00	0.000000e+00	0.000000e+00	0.000000e+00	0.000000e+00	0.000000e+00	0.000000e+00	0.000000e+00	0.000000e+00	0.000000e+00	0.000000e+00	0.000000e+00	0.000000e+00	0.000000e+00	0.000000e+00	0.000000e+00	0.000000e+00	0.000000e+00	0.000000e+00	0.000000e+00	0.000000e+00	0.000000e+00	0.000000e+00	0.000000e+00	0.000000e+00	0.000000e+00	0.000000e+00	0.000000e+00	0.000000e+00	0.000000e+00	0.000000e+00	0.000000e+00	0.000000e+00	0.000000e+00	0.000000e+00	0.000000e+00	0.000000e+00	0.000000e+00	0.000000e+00	0.000000e+00	0.000000e+00	0.000000e+00	0.000000e+00	0.000000e+00	0.000000e+00	0.000000e+00	0.000000e+00	0.000000e+00	0.000000e+00	0.000000e+00	0.000000e+00	0.000000e+00	0.000000e+00	0.000000e+00	0.000000e+00	0.000000e+00	0.000000e+00	0.000000e+00	0.000000e+00	0.000000e+00	0.000000e+00	0.000000e+00	0.000000e+00	0.000000e+00	0.000000e+00	0.000000e+00	0.000000e+00	0.000000e+00	0.000000e+00	0.000000e+00	0.000000e+00	0.000000e+00	0.000000e+00	0.000000e+00	0.000000e+00	0.000000e+00	0.000000e+00	0.000000e+00	0.000000e+00	0.000000e+00	0.000000e+00	0.000000e+00	0.000000e+00	0.000000e+00	0.000000e+00	0.000000e+00	0.000000e+00	0.000000e+00	0.000000e+00	0.000000e+00	0.000000e+00	0.000000e+00	0.000000e+00	0.000000e+00	0.000000e+00	0.000000e+00	0.000000e+00	0.000000e+00	0.000000e+00	0.000000e+00	0.000000e+00	0.000000e+00	0.000000e+00	0.000000e+00	0.000000e+00	0.000000e+00	0.000000e+00
9.914015e-02	7.154296e-02	-7.335089e-02	1.193160e-01	4.506439e-02	9.307193e-02	-6.706729e-02	1.078121e-01	-1.877686e-01	-7.187339e-02	2.663368e-01	-1.123283e-01	-3.507005e-01	1.829277e-01	-2.637864e-02	7.185056e-02	-7.707317e-02	1.638518e-01	-1.721984e-03	-1.291775e-01	1.860471e-01	-9.045537e-02	1.297817e-02	8.572464e-02	4.015871e-02	1.083760e-01	6.327191e-02	-3.727661e-01	-9.265903e-03	-1.171773e-02	-1.912399e-01	-4.972224e-02	3.920105e-02	-2.270804e-01	-9.763851e-02	1.008484e-01	9.340998e-02	3.952518e-02	-3.063270e-01	5.036796e-01	1.376237e-01	-1.355586e-02	-1.495761e-02	8.772990e-02	-1.169316e-01	-2.760358e-01	-1.133012e-01	3.339928e-01	6.680338e-02	-3.122810e-02	1.535852e-01	1.244326e-01	-1.418516e-01	2.588431e-01	4.778629e-02	-3.609363e-01	6.983800e-02	-4.401201e-02	-1.493889e-02	-2.015006e-01	8.801307e-02	1.944010e-01	-2.495134e-03	5.823231e-02	7.112105e-02	4.514052e-02	-7.395252e-02	9.094494e-03	-5.323590e-02	-9.966800e-02	-2.811275e-02	-3.538053e-02	-2.380015e-01	-1.465095e-01	1.183937e-01	-8.479124e-02	1.758855e-01	4.935783e-03	9.403296e-02	8.384677e-02	1.134724e-01	1.736110e-01	3.948897e-02	-2.339007e-01	7.668884e-02	-3.629326e-02	-1.128404e-01	2.577688e-03	-1.287559e-01	-1.073278e-01	1.433065e-01	-3.477310e-02	6.509987e-02	7.302222e-02	2.095208e-02	5.368505e-02	-1.335880e-01	1.562571e-01	-5.825183e-02	-7.278071e-02	1.218611e-01	1.640261e-01	4.824497e-02	2.207306e-02	-1.359992e-01	6.209430e-02	-6.919352e-02	-4.106830e-03	1.871835e-01	-1.013026e-01	-1.597117e-01	7.063308e-02	-4.000461e-02	-5.019950e-02	3.201235e-01	-1.066220e-01	1.432893e-01	-8.092270e-02	-1.226902e-01	-1.612447e-01	3.398559e-03	7.309375e-02	-9.892456e-02	5.667304e-02	-1.088954e-01	2.252729e-01	-3.131795e-02	-3.938293e-02	9.709412e-02	1.406227e-01	5.924682e-02	-2.115910e-01	-2.122648e-01	1.310190e-01	1.034074e-01	9.121925e-02	-1.516416e-01	-5.283836e-02	-1.139262e-01	2.315865e-01	-2.590200e-02	-3.261631e-02	-6.993223e-02	1.127080e-01	-1.823022e-01	6.457596e-02	5.625235e-02	-5.530618e-02	1.021896e-01	1.656436e-01	5.192363e-02	-9.668810e-02	-1.338232e-01	7.732593e-02	-1.987374e-02	-2.506362e-02	2.770895e-02	9.299596e-02	-3.749087e-02	1.889201e-02	-2.439192e-01	-1.089904e-01	-6.345993e-02	2.799263e-01	1.302174e-01	1.172521e-01	-1.845229e-01	4.186917e-02	-2.718019e-02	-3.421486e-02	4.088801e-02	-1.734178e-01	-5.422657e-02	6.913763e-03	6.851976e-02	2.429142e-01	1.003356e-01	1.085415e-01	-1.926143e-01	9.995609e-02	-7.603541e-03	-1.430511e-01	-4.669806e-02	4.392765e-02	3.083915e-01	9.357843e-02	2.171470e-01	4.468615e-02	-1.109831e-01	1.379435e-02	-3.120313e-01	-2.646185e-01	1.525339e-01	2.445536e-02	-1.717029e-01	-4.057782e-02	1.463275e-02	8.897524e-02	-1.792914e-01	1.790590e-01	2.493534e-01	2.282447e-01	9.416880e-02	6.539393e-02	-2.991262e-01	-3.081997e-01	2.323255e-01	-7.606029e-02	-3.581018e-01	1.760037e-01	-3.393821e-02	6.141450e-02	1.136156e-01	1.960978e-01	-8.139268e-02	-6.513861e-02	-1.780564e-01	2.535915e-01	3.753730e-02	1.376259e-01	1.501709e-01	-9.957749e-02	-2.624566e-01	-1.848180e-01	3.453482e-02	-8.359166e-02	1.378088e-01	1.476178e-01	7.080287e-02	1.386715e-01	1.711600e-02	9.518878e-02	2.949058e-02	1.638328e-01	-1.009411e-01	-2.711025e-01	-4.712774e-01	1.772696e-01	1.157665e-01	-5.482150e-03	7.745990e-02	1.189058e-01	1.315705e-01	-2.852856e-02	-6.367042e-02	5.214001e-02	2.402378e-02	3.623374e-02	1.390497e-01	-3.169330e-01	-5.620577e-01	3.867109e-01	-3.768773e-02	-4.731884e-02	4.972247e-03	1.207298e-01	9.289519e-02	1.982586e-02	-1.123434e-01	-2.170296e-02	4.305565e-02	1.189233e-01	-1.972051e-01	-2.423003e-03	-1.336074e-01	2.013602e-01
0.000000e+00	0.000000e+00	0.000000e+00	0.000000e+00	0.000000e+00	0.000000e+00	0.000000e+00	0.000000e+00	0.000000e+00	0.000000e+00	0.000000e+00	0.000000e+00	0.000000e+00	0.000000e+00	0.000000e+00	0.000000e+00	0.000000e+00	0.000000e+00	0.000000e+00	0.000000e+00	0.000000e+00	0.000000e+00	0.000000e+00	0.000000e+00	0.000000e+00	0.000000e+00	0.000000e+00	0.000000e+00	0.000000e+00	0.000000e+00	0.000000e+00	0.000000e+00	0.000000e+00	0.000000e+00	0.000000e+00	0.000000e+00	0.000000e+00	0.000000e+00	0.000000e+00	0.000000e+00	0.000000e+00	0.000000e+00	0.000000e+00	0.000000e+00	0.000000e+00	0.000000e+00	0.000000e+00	0.000000e+00	0.000000e+00	0.000000e+00	0.000000e+00	0.000000e+00	0.000000e+00	0.000000e+00	0.000000e+00	0.000000e+00	0.000000e+00	0.000000e+00	0.000000e+00	0.000000e+00	0.000000e+00	0.000000e+00	0.000000e+00	0.000000e+00	0.000000e+00	0.000000e+00	0.000000e+00	0.000000e+00	0.000000e+00	0.000000e+00	0.000000e+00	0.000000e+00	0.000000e+00	0.000000e+00	0.000000e+00	0.000000e+00	0.000000e+00	0.000000e+00	0.000000e+00	0.000000e+00	0.000000e+00	0.000000e+00	0.000000e+00	0.000000e+00	0.000000e+00	0.000000e+00	0.000000e+00	0.000000e+00	0.000000e+00	0.000000e+00	0.000000e+00	0.000000e+00	0.000000e+00	0.000000e+00	0.000000e+00	0.000000e+00	0.000000e+00	0.000000e+00	0.000000e+00	0.000000e+00	0.000000e+00	0.000000e+00	0.000000e+00	0.000000e+00	0.000000e+00	0.000000e+00	0.000000e+00	0.000000e+00	0.000000e+00	0.000000e+00	0.000000e+00	0.000000e+00	0.000000e+00	0.000000e+00	0.000000e+00	0.000000e+00	0.000000e+00	0.000000e+00	0.000000e+00	0.000000e+00	0.000000e+00	0.000000e+00	0.000000e+00	0.000000e+00	0.000000e+00	0.000000e+00	0.000000e+00	0.000000e+00	0.000000e+00	0.000000e+00	0.000000e+00	0.000000e+00	0.000000e+00	0.000000e+00	0.000000e+00	0.000000e+00	0.000000e+00	0.000000e+00	0.000000e+00	0.000000e+00	0.000000e+00	0.000000e+00	0.000000e+00	0.000000e+00	0.000000e+00	0.000000e+00	0.000000e+00	0.000000e+00	0.000000e+00	0.000000e+00	0.000000e+00	0.000000e+00	0.000000e+00	0.000000e+00	0.000000e+00	0.000000e+00	0.000000e+00	0.000000e+00	0.000000e+00	0.000000e+00	0.000000e+00	0.000000e+00	0.000000e+00	0.000000e+00	0.000000e+00	0.000000e+00	0.000000e+00	0.000000e+00	0.000000e+00	0.000000e+00	0.000000e+00	0.000000e+00	0.000000e+00	0.000000e+00	0.000000e+00	0.000000e+00	0.000000e+00	0.000000e+00	0.000000e+00	0.000000e+00	0.000000e+00	0.000000e+00	0.000000e+00	0.000000e+00	0.000000e+00	0.000000e+00	0.000000e+00	0.000000e+00	0.000000e+00	0.000000e+00	0.000000e+00	0.000000e+00	0.000000e+00	0.000000e+00	0.000000e+00	0.000000e+00	0.000000e+00	0.000000e+00	0.000000e+00	0.000000e+00	0.000000e+00	0.000000e+00	0.000000e+00	0.000000e+00	0.000000e+00	0.000000e+00	0.000000e+00	0.000000e+00	0.000000e+00	0.000000e+00	0.000000e+00	0.000000e+00	0.000000e+00	0.000000e+00	0.000000e+00	0.000000e+00	0.000000e+00	0.000000e+00	0.000000e+00	0.000000e+00	0.000000e+00	0.000000e+00	0.000000e+00	0.000000e+00	0.000000e+00	0.000000e+00	0.000000e+00	0.000000e+00	0.000000e+00	0.000000e+00	0.000000e+00	0.000000e+00	0.000000e+00	0.000000e+00	0.000000e+00	0.000000e+00	0.000000e+00	0.000000e+00	0.000000e+00	0.000000e+00	0.000000e+00	0.000000e+00	0.000000e+00	0.000000e+00	0.000000e+00	0.000000e+00	0.000000e+00	0.000000e+00	0.000000e+00	0.000000e+00	0.000000e+00	0.000000e+00	0.000000e+00	0.000000e+00	0.000000e+00	0.000000e+00	0.000000e+00	0.000000e+00	0.000000e+00	0.000000e+00	0.000000e+00	0.000000e+00	0.000000e+00	0.000000e+00	0.000000e+00	0.000000e+00	0.000000e+00	0.000000e+00	0.000000e+00	0.000000e+00	0.000000e+00	0.000000e+00	0.000000e+00	0.000000e+00	0.000000e+00	0.000000e+00	0.000000e+00	0.000000e+00	0.000000e+00	0.000000e+00	0.000000e+00	0.000000e+00	0.000000e+00	0.000000e+00	0.000000e+00	0.000000e+00	0.000000e+00	0.000000e+00	0.000000e+00	0.000000e+00	0.000000e+00	0.000000e+00	0.000000e+00	0.000000e+00	0.000000e+00	0.000000e+00	0.000000e+00	0.000000e+00	0.000000e+00	0.000000e+00	0.000000e+00	0.000000e+00	0.000000e+00	0.000000e+00	0.000000e+00	0.000000e+00	0.000000e+00	0.000000e+00	0.000000e+00	0.000000e+00	0.000000e+00	0.000000e+00	0.000000e+00	0.000000e+00	0.000000e+00	0.000000e+00	0.000000e+00	0.000000e+00	0.000000e+00	0.000000e+00	0.000000e+00	0.000000e+00	0.000000e+00	0.000000e+00	0.000000e+00	0.000000e+00	0.000000e+00	0.000000e+00	0.000000e+00	0.000000e+00	0.000000e+00	0.000000e+00	0.000000e+00	0.000000e+00	0.000000e+00	0.000000e+00	0.000000e+00	0.000000e+00	0.000000e+00	0.000000e+00	0.000000e+00	0.000000e+00	0.000000e+00	0.000000e+00	0.000000e+00	0.000000e+00	0.000000e+00	0.000000e+00	0.000000e+00	0.000000e+00	0.000000e+00	0.000000e+00	0.000000e+00	0.000000e+00	0.000000e+00	0.000000e+00	0.000000e+00	0.000000e+00	0.000000e+00	0.000000e+00	0.000000e+00
-9.774194e-01	2.267291e-02	-3.056877e-03	-3.673251e-02	-2.569024e-02	6.716950e-02	3.428802e-02	3.720286e-01	-1.223937e-01	-2.121421e-01	1.199578e-01	-5.546199e-02	5.558396e-03	-7.200170e-02	3.229954e-01	2.448134e-01	2.727153e-02	2.876084e-01	7.820794e-02	1.101415e-02	2.968853e-01	-1.801209e-01	2.265427e-01	9.869175e-02	2.918771e-01	-2.088220e-03	2.773020e-01	-2.425728e-01	-8.272390e-02	-1.779375e-01	-2.789672e-01	1.436609e-01	-1.906190e-01	1.637978e-01	-1.259459e-01	2.332775e-01	2.859281e-01	-1.694023e-01	2.206954e-01	7.134812e-02	3.670773e-01	4.003429e-01	1.263762e-01	1.427974e-01	3.919101e-01	3.661163e-01	-2.967114e-01	-1.477862e-01	-2.285017e-01	-1.127656e-01	-7.026563e-02	-1.085527e-01	-1.946994e-01	-2.818767e-01	-1.027442e-01	4.143454e-02	-3.263211e-01	1.238401e-01	1.319722e-01	5.104440e-01	2.908118e-01	8.208851e-02	-7.518150e-02	2.976854e-01	3.943103e-01	-1.627851e-01	-1.543744e-01	1.312074e-01	-3.079257e-01	-1.312374e-01	-1.228879e-01	-2.340613e-01	-1.511803e-01	1.182946e-01	5.856514e-02	-4.789907e-01	-9.574274e-03	2.609187e-01	2.069194e-02	5.293621e-02	-3.050641e-02	-1.722728e-01	1.887322e-01	4.210400e-01	-4.565070e-01	-6.284168e-02	2.973260e-01	-9.309807e-02	-1.336007e-01	-4.806387e-02	1.660343e-01	2.004843e-02	3.322467e-01	2.473011e-01	-1.803185e-01	-1.089075e-01	-2.196749e-01	-1.767332e-01	4.864750e-02	8.934667e-02	2.413968e-01	1.307245e-01	2.584803e-01	-5.336693e-02	-3.395521e-02	1.609819e-01	1.067029e-02	-6.836956e-02	7.548052e-02	3.003768e-01	-1.757631e-02	1.344750e-01	-9.352081e-02	-1.348034e-01	2.855092e-02	-1.676507e-01	-3.571457e-01	-1.860761e-01	-2.631525e-01	1.345927e-01	-1.809525e-01	1.866749e-01	-2.114584e-01	3.038425e-01	7.414433e-02	-2.568989e-01	4.052755e-01	-3.012143e-02	3.529273e-01	2.094048e-01	6.596184e-02	1.566306e-03	9.794892e-02	-2.873702e-01	-3.411380e-01	-4.307869e-01	-4.740847e-01	-3.122933e-01	-3.561134e-01	-2.480338e-01	-1.188826e-01	-2.860804e-01	-1.056690e-01	1.100756e-01	1.175168e-01	4.133025e-01	2.615717e-01	2.989626e-01	3.507673e-01	2.309336e-01	3.133592e-01	4.742573e-01	-3.858351e-01	-1.429599e-01	-2.142060e-01	-8.441299e-02	-1.524557e-02	-1.287516e-01	-2.200724e-01	-2.317488e-01	1.198648e-01	-1.947421e-01	-8.771135e-02	3.640829e-01	1.976167e-02	2.388180e-01	5.052596e-02	3.824971e-01	1.482775e-01	1.072622e-01	3.149598e-01	-1.693780e-01	1.474596e-02	-4.467879e-01	-1.973562e-01	-3.519615e-01	6.777381e-02	-1.321369e-01	-1.655254e-01	2.128885e-01	-1.215604e-01	2.049589e-01	2.248268e-01	4.518884e-03	1.299834e-02	-2.688011e-02	3.286427e-01	-4.596427e-02	2.056998e-01	3.094091e-01	-1.746724e-01	8.644654e-02	-1.472068e-01	1.787460e-02	-9.967343e-02	6.770557e-02	-6.401254e-02	-7.284298e-03	2.445099e-01	-1.208498e-01	-1.849963e-01	1.940631e-02	-1.351934e-01	4.582347e-02	7.699194e-02	1.204419e-01	-9.892488e-02	1.228521e-01	3.579177e-01	6.753148e-02	1.985486e-01	1.490690e-02	1.849516e-01	-2.098176e-01	1.402300e-01	-5.606138e-02	-7.882144e-02	8.552560e-02	-8.823024e-02	-1.277201e-02	-1.898013e-01	-1.616061e-01	-1.901218e-01	-1.161765e-01	8.627436e-02	-5.488231e-02	1.518291e-01	2.987459e-01	-1.430516e-01	-2.495454e-01	-2.742345e-01	-3.762936e-01	-2.374298e-01	-2.433791e-02	-5.687820e-02	-3.814171e-01	7.479095e-02	2.004809e-01	2.643829e-01	9.712364e-02	1.151483e-01	2.417412e-01	1.875562e-01	2.625630e-01	2.185603e-01	-7.012146e-02	1.311594e-01	-8.601007e-02	3.103510e-01	5.705194e-02	2.257576e-01	2.464463e-01	3.613410e-01	6.765493e-03	-1.986328e-01	7.783205e-02	-1.797434e-01	-2.385816e-01	6.932291e-02	-2.743994e-01	-5.314714e-02	1.432801e-01	2.895523e-01	-5.323387e-01	-4.558437e-01	-5.226977e-01	-1.319043e-01	1.246181e-02	-1.890285e-01	3.904409e-02	2.445909e-02	1.689408e-01	-1.624066e-01	-3.032800e-01	3.041378e-01	2.585872e-01	-5.007326e-02	-2.568421e-02	-1.068626e-01	3.738699e-02	5.691795e-03	1.178650e-01	-3.575807e-01	-5.976099e-01	-4.528370e-01	-2.734287e-01	-1.740138e-01	-4.779873e-01	-8.639267e-02	-8.313105e-02	1.032277e-02	-3.884890e-01	-6.349217e-02	1.427992e-01	4.295718e-01	-2.226418e-01	6.247823e-02	3.799426e-01	1.137370e-01	7.678039e-02	1.490123e-01	-2.860514e-01	1.717594e-01	3.016111e-01	-1.260733e-01	-2.561757e-02	-9.966290e-02	-1.666126e-01	-1.859865e-01	7.859818e-02	-2.028694e-01	-3.984697e-01	4.736216e-01	2.592145e-01	1.794507e-02	1.630452e-01	2.129571e-01	-6.805038e-02	-3.062369e-01	-2.321761e-01	-5.422993e-02	1.846925e-01	3.866874e-01	1.261979e-02	1.145132e-01	-2.042106e-01	-6.495944e-02	-7.975570e-02	-2.918744e-02	-1.518862e-01	-4.330981e-01	1.565212e-01	2.354358e-01	7.009905e-02	1.957789e-01	-1.392089e-01	-8.223728e-02	-1.714673e-01	-3.520195e-01	1.405344e-01	3.408779e-01	1.937317e-01	-2.446584e-01	-2.368042e-01	-2.907481e-01	-3.428303e-02	-2.482713e-01	-8.953271e-02	-6.458307e-01	-3.377682e-01	1.367389e-01	2.439975e-01	2.900101e-01	2.980991e-01	-9.265475e-02	2.271581e-01	3.158660e-01	3.187638e-01	1.153666e-01	1.755669e-01	4.002101e-01
0.000000e+00	0.000000e+00	0.000000e+00	0.000000e+00	0.000000e+00	0.000000e+00	0.000000e+00	0.000000e+00	0.000000e+00	0.000000e+00	0.000000e+00	0.000000e+00	0.000000e+00	0.000000e+00	0.000000e+00	0.000000e+00	0.000000e+00	0.000000e+00	0.000000e+00	0.000000e+00	0.000000e+00	0.000000e+00	0.000000e+00	0.000000e+00	0.000000e+00	0.000000e+00	0.000000e+00	0.000000e+00	0.000000e+00	0.000000e+00	0.000000e+00	0.000000e+00	0.000000e+00	0.000000e+00	0.000000e+00	0.000000e+00	0.000000e+00	0.000000e+00	0.000000e+00	0.000000e+00	0.000000e+00	0.000000e+00	0.000000e+00	0.000000e+00	0.000000e+00	0.000000e+00	0.000000e+00	0.000000e+00	0.000000e+00	0.000000e+00	0.000000e+00	0.000000e+00	0.000000e+00	0.000000e+00	0.000000e+00	0.000000e+00	0.000000e+00	0.000000e+00	0.000000e+00	0.000000e+00	0.000000e+00	0.000000e+00	0.000000e+00	0.000000e+00	0.000000e+00	0.000000e+00	0.000000e+00	0.000000e+00	0.000000e+00	0.000000e+00	0.000000e+00	0.000000e+00	0.000000e+00	0.000000e+00	0.000000e+00	0.000000e+00	0.000000e+00	0.000000e+00	0.000000e+00	0.000000e+00	0.000000e+00	0.000000e+00	0.000000e+00	0.000000e+00	0.000000e+00	0.000000e+00	0.000000e+00	0.000000e+00	0.000000e+00	0.000000e+00	0.000000e+00	0.000000e+00	0.000000e+00	0.000000e+00	0.000000e+00	0.000000e+00	0.000000e+00	0.000000e+00	0.000000e+00	0.000000e+00	0.000000e+00	0.000000e+00	0.000000e+00	0.000000e+00	0.000000e+00	0.000000e+00	0.000000e+00	0.000000e+00	0.000000e+00	0.000000e+00	0.000000e+00	0.000000e+00	0.000000e+00	0.000000e+00	0.000000e+00	0.000000e+00	0.000000e+00	0.000000e+00	0.000000e+00	0.000000e+00	0.000000e+00	0.000000e+00	0.000000e+00	0.000000e+00	0.000000e+00	0.000000e+00	0.000000e+00	0.000000e+00	0.000000e+00	0.000000e+00	0.000000e+00	0.000000e+00	0.000000e+00	0.000000e+00	0.000000e+00	0.000000e+00	0.000000e+00	0.000000e+00	0.000000e+00	0.000000e+00	0.000000e+00	0.000000e+00	0.000000e+00	0.000000e+00	0.000000e+00	0.000000e+00	0.000000e+00	0.000000e+00	0.000000e+00	0.000000e+00	0.000000e+00	0.000000e+00	0.000000e+00	0.000000e+00	0.000000e+00	0.000000e+00	0.000000e+00	0.000000e+00	0.000000e+00	0.000000e+00	0.000000e+00	0.000000e+00	0.000000e+00	0.000000e+00	0.000000e+00	0.000000e+00	0.000000e+00	0.000000e+00	0.000000e+00	0.000000e+00	0.000000e+00
-1.440693e+00	1.998698e-01	1.605427e-01	2.390438e-01	2.726721e-01	4.545228e-02	2.875815e-02	5.154038e-01	-1.249336e-01	-1.207813e-02	7.177195e-02	2.947855e-02	-1.334685e-01	3.489102e-01	2.796181e-01	-4.749976e-02	1.462223e-01	-7.647261e-02	-1.714735e-02	2.108835e-01	1.925728e-01	-1.417210e-01	1.426432e-01	1.665005e-01	3.461675e-01	-9.180414e-02	3.174096e-01	-1.147550e-01	-8.254469e-02	-1.481657e-01	-1.675169e-01	-6.795651e-03	3.281815e-01	-2.713871e-01	-2.662569e-01	3.211420e-03	-1.212793e-01	-2.670501e-01	1.749371e-01	1.975811e-01	3.992520e-01	4.504264e-01	2.443701e-01	2.006106e-01	1.846331e-01	2.516619e-01	-2.073439e-01	-9.441634e-02	-2.398090e-01	-1.310769e-01	-1.284139e-01	-6.980763e-02	-2.683825e-01	-4.430860e-01	-1.851202e-01	-1.436548e-01	-4.525392e-02	1.662545e-01	3.034073e-01	4.271467e-01	4.383649e-01	6.426659e-02	9.835223e-02	2.851454e-01	7.293722e-02	-2.952569e-01	-1.039491e-01	-2.648431e-01	-1.059577e-01	-1.924057e-01	-1.896073e-01	-8.170928e-02	1.055062e-01	-1.529423e-01	-1.250354e-01	-2.088595e-01	8.037386e-02	2.461979e-01	1.210485e-01	-9.483980e-03	-6.611513e-02	-2.080977e-01	3.781283e-01	5.598160e-01	-1.826715e-01	-1.216709e-01	1.212031e-03	-2.419241e-01	1.832334e-01	-1.590133e-01	-2.952933e-02	3.845703e-01	5.779530e-02	-2.755308e-01	-1.229570e-01	-1.389211e-01	-2.565863e-01	-3.871070e-02	1.090282e-01	9.759950e-02	6.765131e-02	2.302916e-01	3.079949e-01	-3.051184e-01	-8.719825e-02	-5.944886e-02	-1.422821e-01	3.434117e-01	1.839671e-01	1.528619e-01	-9.801794e-02	-8.501565e-02	-3.508754e-02	-2.404448e-01	1.987600e-01	-1.586175e-01	-1.737405e-01	2.199517e-02	-3.079304e-01	8.750458e-02	-6.506309e-02	1.133854e-01	1.291196e-01	-2.831387e-01	-6.055807e-02	-2.178654e-01	9.662628e-03	-1.352901e-02	1.465104e-02	1.815438e-01	8.928672e-02	3.208881e-02	-2.534852e-02	-3.348054e-01	-3.541718e-01	-4.463429e-01	-4.008583e-01	-5.359273e-01	-4.727559e-01	-1.727914e-01	2.213040e-01	-2.509495e-01	4.100400e-02	1.435338e-01	5.530004e-01	1.204037e-01	5.603105e-02	2.432471e-01	2.941369e-01	3.746600e-01	3.816116e-01	2.961485e-01	-3.381397e-01	-3.844109e-02	-1.782699e-01	-5.995875e-02	-8.154888e-02	-2.267876e-01	-1.703194e-01	-1.964191e-01	6.684346e-02	-2.242700e-01	1.364603e-01	8.240594e-02	-1.502453e-01	2.017287e-01	4.740372e-01	3.476343e-01	1.976208e-01	-8.238859e-02	2.085692e-01	-8.664950e-02	-2.023098e-01	-3.531654e-01	-1.604014e-01	-2.540865e-01	-2.350654e-01	-1.695697e-02	3.000436e-02	1.512476e-01	5.217344e-02	1.194851e-01	3.044573e-01	6.002629e-03	2.772186e-01	-1.428939e-01	4.940200e-02	3.676666e-01	1.802996e-02	9.228165e-02	-1.425705e-01	-2.644849e-02	-2.436505e-01	-6.529688e-02	-1.574910e-01	-1.731082e-01	-1.554830e-01	-2.395339e-02	-8.680212e-02	3.831940e-02	-1.094128e-01	7.504222e-02	8.349075e-02	1.887267e-01	1.132738e-01	1.768125e-02	-1.431701e-01	2.302544e-01	3.645443e-01	9.329782e-02	1.014850e-01	-1.803280e-01	1.453576e-01	-6.266248e-02	1.284618e-01	-1.284738e-01	1.335634e-02	2.561328e-01	-1.341817e-01	1.465042e-01	1.388339e-01	-1.791123e-01	-4.590485e-01	-3.670311e-02	2.730095e-01	1.790000e-01	1.828763e-01	-1.196358e-01	-6.599012e-02	-8.429974e-02	-3.387360e-01	-1.313088e-01	-2.902987e-01	7.635784e-02	-8.083544e-02	4.610147e-03	1.976341e-01	-6.603618e-02	1.828011e-01	3.805875e-02	1.788614e-01	-1.117234e-01	1.407202e-01	-3.207612e-02	2.292505e-02	1.256472e-01	7.429305e-02	2.826445e-01	4.039602e-01	1.269044e-01	2.293441e-01	2.452710e-01	3.247102e-01	-3.167046e-02	-2.661660e-01	2.133061e-01	1.281224e-01	-1.383129e-01	-1.925151e-01	-1.135359e-01	5.031952e-02	1.435245e-01	-3.263121e-01	-5.734993e-01	-2.289113e-01	-2.899252e-01	2.540504e-01	1.005594e-01	6.456779e-02	2.192232e-01	1.283468e-01	1.827908e-01	-1.972516e-01	-2.156335e-01	3.104324e-01	5.119657e-01	5.614724e-02	-1.703473e-02	2.696595e-01	-4.346819e-02	6.384104e-02	-3.280297e-01	-5.896668e-01	-5.024414e-01	4.383911e-01	-2.350862e-01	-2.953946e-01	-4.044962e-01	-2.327558e-02	-1.684788e-01	1.067520e-01	-2.436289e-01	-1.024221e-01	3.378634e-01	2.318202e-01	3.698248e-01	1.681771e-01	5.442108e-02	-9.197366e-02	1.282006e-01	-2.478355e-01	2.761252e-01	5.204667e-04	7.431964e-02	1.378635e-01	1.395593e-01	-9.546261e-02	2.836809e-02	1.085478e-02	-2.944389e-02	-2.149245e-01	-2.512589e-01	3.832515e-01	4.631196e-01	-7.602247e-02	-2.157514e-02	-9.413619e-03	-5.195474e-01	-5.962803e-01	1.994616e-01	6.301958e-02	2.437835e-01	-1.159005e-02	1.479276e-03	5.765306e-02	-1.988056e-01	2.178419e-02	-9.756158e-02	-1.090744e-01	-1.919587e-01	-5.477631e-01	1.099092e-01	-1.030455e-01	1.515951e-01	-1.060897e-01	-1.906055e-01	-2.857638e-01	-4.433267e-01	2.898293e-01	5.148361e-01	2.402115e-01	6.827508e-02	-2.572252e-01	-1.556217e-01	-3.226125e-01	-4.659609e-02	-2.410167e-01	-7.787699e-02	-5.189096e-01	-2.352916e-01	-4.829472e-02	1.216345e-01	9.514263e-02	1.361789e-01	3.224626e-02	3.641551e-01	4.430149e-01	5.688443e-02	3.608009e-01	3.385788e-01	-7.183890e-02
-3.163514e-01	-4.985384e-01	-3.607353e-01	-4.521880e-01	-6.385446e-01	-2.608027e-01	-4.874968e-02	1.538792e-01	3.389844e-01	3.358991e-01	4.214492e-01	4.415406e-01	4.443548e-01	4.422226e-01	3.040186e-01	3.109952e-01	1.402653e-01	1.389136e-01	2.459679e-01	-1.149770e-01	4.182683e-02	1.173178e-01	-4.374424e-02	-1.240994e-01	-3.904058e-01	1.655612e-01	-1.186835e-01	3.470061e-02	6.372988e-02	5.861682e-02	1.087017e-01	-4.209546e-02	6.343251e-02	1.610019e-01	8.008858e-02	5.838751e-02	4.328382e-02	-1.893964e-01	-1.337358e-01	-1.840239e-01	2.078896e-01	6.110069e-02	1.579998e-01	-1.394359e-01	2.845563e-02	-1.975337e-01	-4.232410e-02	-5.621207e-02	-9.510127e-02	-9.715410e-03	-2.610353e-01	2.580286e-02	2.559750e-01	2.184704e-02	2.390256e-01	-9.842542e-03	-9.898130e-02	-1.386677e-02	-4.115981e-02	-2.626520e-02	-9.780385e-02	-3.506720e-01	2.748308e-01	-1.691897e-01	-3.168238e-02	1.510499e-01	-1.531718e-01	-5.838936e-02	2.447642e-02	1.105814e-01	-7.690994e-04	8.647098e-03	7.512510e-02	2.830441e-02	-1.789581e-02	-3.951074e-01	-2.094962e-01	-9.142027e-02	1.692848e-01	1.002215e-02	-1.049896e-01	-4.483601e-02	4.184498e-02	2.754566e-03	1.444770e-01	8.530448e-02	2.181980e-01	-2.202200e-02	1.186377e-01	-3.372293e-03	-4.157877e-02	-1.989012e-02	8.169299e-03	1.906459e-02	-6.581664e-02	7.428598e-03	1.282377e-01	-2.077490e-01	8.946848e-03	1.527321e-01	-1.306973e-01	4.364658e-02	-5.667598e-02	2.428591e-02	4.458730e-03	-4.091509e-02	-2.251678e-02	-7.828581e-04	5.923408e-02	5.808856e-04	-2.519224e-03	-7.269930e-02	8.189177e-02	8.363770e-02	4.321256e-02	1.134342e-01	2.017488e-01	2.941978e-01	2.215429e-01	-1.284697e-01	-1.046093e-01	5.779642e-02	-5.488103e-02	1.621166e-02	3.855158e-02	-1.640869e-01	-4.912455e-02	-3.569007e-02	-1.716864e-01	4.376571e-03	-1.834025e-01	-2.138100e-01	8.450316e-02	1.634203e-01	-6.667432e-02	-2.967858e-01	-2.213138e-01	1.151374e-02	-6.151176e-03	3.411149e-02	1.685506e-01	1.394378e-01	2.167156e-01	3.007013e-01	1.036920e-01	8.849869e-02	-1.015452e-01	-7.288530e-02	1.075349e-01	-2.813952e-02	-2.487770e-02	1.395035e-01	-1.420968e-02	-9.628302e-04	-2.709281e-02	-1.630660e-01	-3.258986e-02	-1.793762e-01	-4.251872e-02	5.262234e-02	2.071354e-02	1.092672e-01	-5.826593e-02	-8.022946e-02	1.901657e-01	2.874860e-02	1.302989e-01	-3.902154e-02	-4.460602e-02	2.730116e-02	1.286734e-01	5.307677e-02	7.480047e-02	-5.292392e-03	-1.691985e-01	2.072413e-01	1.712296e-01	-4.692324e-02	6.791674e-02	8.032390e-02	-4.888933e-02	7.665625e-02	-3.455790e-02	-1.402263e-02	-5.184093e-02	-1.620233e-01	-6.168625e-02	-9.867052e-02	9.928232e-03	1.560379e-01	2.889143e-01	6.695033e-02	-1.475420e-01	2.059374e-01	1.337707e-02	1.206143e-01	-1.358506e-01	-1.116478e-01	-1.103321e-02	-1.313980e-02	5.868404e-02	5.290007e-02	8.814522e-02	-1.142814e-01	1.378121e-01	-1.447398e-01	-2.836828e-02	-1.772156e-01	-9.589099e-02	3.370135e-01	-2.580701e-02	-8.854918e-02	4.014214e-01	-2.366078e-01	1.618292e-01	2.163281e-02	-1.727030e-01	-2.112210e-02	-1.019858e-01	-1.323288e-01	-2.901545e-03	1.770474e-01	-8.732113e-02	3.717541e-02	-1.378222e-01	3.018227e-02	4.308649e-02	-1.392974e-01	-1.839017e-01	1.272806e-01	1.642561e-01	1.148390e-01	1.946597e-01	-9.535331e-03	-2.229025e-01	-1.196701e-01	4.848729e-02	-3.693720e-02	-8.338094e-02	-8.979782e-02	9.546956e-02	-1.717343e-01	-1.795961e-02	3.714076e-02	-8.794450e-02	-1.419939e-01	1.191119e-01	2.078060e-01	1.292737e-01	1.469018e-01	1.497780e-01	1.987656e-01	6.642767e-02	8.583556e-02	-2.084730e-01	-3.247569e-02	-7.622362e-03	-1.431820e-03	-5.177915e-02	-1.763311e-01	7.968044e-03	-7.648845e-03	9.463406e-03	9.741814e-03	-9.942578e-03	-9.608260e-02	7.665378e-02	1.291177e-01	2.001237e-01	1.109447e-01	3.096043e-01	1.412979e-02	-1.359254e-01	-2.556598e-01	-5.988875e-02	-7.420353e-02	-1.480102e-01	-1.057892e-01	-5.657621e-02	1.331745e-02	-1.049093e-01	-2.893714e-02	-1.440992e-02	-5.322966e-02	-1.055925e-01	9.692915e-02	-1.492065e-01	1.883546e-01	-1.729067e-01	-4.317495e-02	-1.301959e-01	-1.508593e-01	-1.570881e-01	-1.505858e-02	1.715398e-01	2.628435e-02	9.765780e-02	1.119147e-01	8.395186e-02	1.193280e-01	3.021913e-02	2.133886e-02	-5.283559e-02	1.336311e-01	1.272849e-01	1.817575e-01	2.196524e-01	-1.184580e-01	1.212830e-01	-7.170716e-02	-8.436089e-03	-2.367536e-01	-8.563753e-02	-1.174559e-01	-9.233339e-02	-7.900724e-03	-5.012101e-02	8.051395e-02	1.088684e-01	-2.088594e-01	-2.833383e-01	-2.166541e-01	1.127427e-01	1.298637e-01	1.882379e-02	-1.962435e-01	8.419813e-02	1.570337e-01	1.500938e-01	-8.597986e-02	-1.105012e-01	-1.099568e-01	-1.337275e-01	-1.545056e-01	-1.517287e-01	-2.349475e-02	2.444854e-01	1.391245e-01	-1.882262e-01	-1.957777e-01	-2.478190e-01	4.056631e-02	-5.371980e-02	-5.373224e-02	-2.336477e-01	-3.348430e-01	-5.008691e-02	1.217402e-02	1.556479e-02	-3.894812e-02	1.074667e-01	1.229231e-01	-4.251056e-03	1.009129e-01	8.593758e-02	6.045437e-02	1.382452e-01	1.630736e-01	1.277302e-02	1.133407e-02	1.724441e-01
3.257340e+00	2.775700e-01	-8.017713e-02	1.615692e-01	3.925317e-01	4.725825e-01	-7.002369e-01	1.620984e-01	4.806734e-01	-2.032341e-01	1.492349e-01	-4.910810e-01	-1.144629e-01	-9.763891e-01	-1.238834e+00	5.099895e-01	-1.201270e+00	-1.248694e+00	3.839269e-01	4.425018e-01	4.706178e-01	4.541256e-01	2.304492e-01	3.909074e-01	1.028072e+00	4.046858e-01	1.482630e-01	-7.946856e-02	-1.812971e-01	-6.107931e-01	-8.800575e-01	2.773207e-01	-1.223147e+00	-5.558674e-01	4.640025e-01	-4.907638e-01	-4.870997e-01	3.283398e-01	2.097595e-01	7.676546e-01	-4.551338e-02	3.152819e-01	2.911674e-01	3.635378e-01	2.805911e-01	2.151056e-01	-2.031874e-01	-3.055639e-01	4.097626e-02	-5.110101e-01	2.444165e-01	-8.522879e-01	-5.444464e-01	4.700727e-01	-4.869636e-01	-5.153054e-01	2.005395e-01	6.181604e-01	7.972819e-01	1.349309e-01	2.757485e-01	9.956987e-01	1.245369e-01	1.753951e-01	7.197254e-01	-3.009512e-01	1.359455e-01	-3.384393e-01	-7.578699e-01	1.509724e-01	-9.338876e-01	-4.376135e-01	-5.232574e-01	-3.468582e-01	-5.455669e-01	-1.978501e-01	7.532120e-01	1.947051e-01	-3.059400e-02	5.955025e-01	1.222947e+00	3.614303e-01	1.560399e-01	7.914881e-01	2.031155e-01	1.920531e-03	-3.784741e-01	-6.690116e-01	-2.661093e-01	-1.301758e+00	-6.298682e-01	-5.597754e-01	-4.132228e-01	-2.118119e-01	1.120491e-01	4.588032e-01	8.131882e-01	1.149192e-03	2.946126e-01	-2.104609e-01	-2.139779e-01	-1.471235e-01	-2.806270e-01	2.213938e-01	-1.066192e+00	-5.468671e-01	-2.971764e-01	-5.593064e-01	-7.226716e-01	1.617963e-02	4.519217e-01	4.099429e-01	1.374267e-01	1.351616e+00	-4.880729e-01	1.941456e-01	-9.189391e-02	-1.021655e-01	-1.837882e-01	-3.096039e-03	-6.320473e-01	-6.022075e-01	-9.529225e-02	-5.467361e-01	-4.891072e-01	-1.550730e-01	2.793384e-01	2.718684e-01	3.679777e-01	-2.842464e-02	7.571963e-01	9.215273e-01	6.236168e-01	3.289726e-01	1.093828e-01	2.588743e-01	4.752727e-01	8.662713e-01	-2.671433e-02	-8.770629e-02	4.062651e-01	6.578851e-01	2.249850e-01	1.822628e-01	-5.811857e-02	-2.681662e-01	-1.687855e-01	-9.502777e-01	-4.559019e-01	-8.013133e-01	-4.008070e-01	-1.682114e-01	-3.584349e-02	-3.364314e-01	-1.166154e-01	-1.101758e-01	-2.826671e-01	-3.605493e-01	-2.063030e-01	2.846384e-03	1.348750e+00	3.304202e-01	5.546405e-01	5.439744e-01	-7.947465e-02	2.430529e-01	-8.259157e-01	-3.885597e-01	-3.051625e-01	-1.026943e-01	2.625537e-01	-6.489443e-01	-4.460965e-01	-9.786306e-02	-3.898558e-02	-4.532287e-01	-6.762692e-01	-5.708474e-01	-5.458370e-01	4.315330e-01	6.383645e-02	7.108136e-01	6.755885e-01	2.493332e-01	6.548068e-01	6.107268e-01	4.235972e-02	2.347128e-03	1.843770e-01	-3.488770e-02	-3.462790e-01	-7.290740e-01	-8.118253e-02	-1.380227e-01	-6.499918e-01	-5.850039e-01	-5.515041e-01	-4.940224e-01	5.322566e-01	6.490058e-01	6.308628e-01	4.161208e-01	-5.387907e-01	1.054399e+00	6.996226e-01	8.153436e-02	1.765112e-02	3.972031e-01	-2.751544e-01	-6.107109e-01	-6.071537e-01	-6.263968e-02	-2.461377e-01	-7.397295e-01	-3.374116e-01	-8.184694e-01	-8.877344e-01	2.806764e-01	1.337267e-01	1.807975e-01	8.127407e-01	4.928086e-01	1.181127e+00	6.963163e-01	1.791905e-02	3.563599e-01	7.138613e-01	-4.902997e-01	-4.817052e-01	-1.429018e-01	9.539888e-03	-8.714677e-02	-5.308418e-01	-4.170171e-01	1.003778e-01	-8.245941e-01	-2.829169e-01	-3.777909e-02	-1.475416e-01	8.588890e-01	-4.619699e-02	2.312224e-01	3.263845e-01	-5.409604e-01	6.561555e-01	1.145870e+00	3.151938e-01	-9.915813e-01	-6.971752e-01	3.927724e-02	-2.503473e-01	-7.201446e-01	-4.721384e-01	-2.355284e-01	-1.175018e+00	-3.173012e-01	5.265274e-02	5.377908e-01	1.003086e+00	-3.636000e-01	-5.190599e-01	-9.356749e-01	7.932004e-01	2.558132e+00	2.660005e+00	-9.008724e-01	-1.068048e+00	-4.956107e-01	-6.736433e-02	-2.609398e-01	-8.501161e-01	-1.657492e-01	-1.429583e-01	-1.349674e+00	-1.088170e+00	2.830883e-01	4.057344e-01	5.292467e-01	4.919523e-02	-7.919063e-01	-1.070218e+00	5.305877e-01	2.923991e+00	3.487275e+00	-7.835477e-01	4.285543e-02	-1.606439e-01	-1.692595e-03	-2.796125e-01	-6.535001e-01	2.075849e-01	-2.362232e-02	-1.117903e+00	-4.221748e-01	6.803485e-02	1.298284e-01	1.443073e-01	-4.735001e-01	1.447549e+00	9.356561e-01	1.251604e+00	-1.795501e-01	-8.401930e-01	4.234568e-02	-1.082351e+00	-6.259833e-01	-7.128522e-02	-2.817619e-01	-5.476869e-01	-2.105198e-01	1.171222e-01	-1.334028e+00	-4.641622e-01	-3.195096e-01	1.306016e-01	1.749167e-01	6.102091e-01	3.093789e+00	3.178146e+00	-1.447284e-01	-6.950064e-01	-1.332494e+00	-1.117522e-01	-1.158582e+00	-7.146024e-01	-6.912001e-02	-2.750806e-01	-6.277724e-01	-3.980106e-01	4.051786e-01	-1.149293e+00	-3.869695e-01	-3.924915e-02	1.104512e-01	8.366467e-01	9.022930e-01	3.038285e+00	3.614437e+00	-9.262763e-01	-1.335160e+00	-1.077697e+00	-6.695231e-01	7.721518e-02	-1.101539e-01	-3.786370e-02	-3.775559e-01	-4.850183e-01	1.192197e+00	6.397945e-01	-6.079467e-01	4.244044e-01	1.799796e-02	3.749651e-02	-1.409249e-01	5.606703e-01	-5.169887e-01	-5.508183e-01	2.298281e-01	1.058685e-02	-2.684419e-01	6.766163e-02
-3.444250e-01	-5.782469e-01	-4.047811e-01	-3.909414e-01	-3.803921e-01	-4.962688e-01	8.887509e-02	1.678505e-01	1.890977e-01	3.210231e-01	3.026147e-01	3.297666e-01	3.998179e-01	2.575471e-01	3.662762e-01	2.104602e-01	2.702815e-01	2.402683e-01	2.730742e-01	-3.843406e-02	1.754036e-01	6.817905e-02	-9.054543e-03	1.681694e-02	-2.074886e-01	-1.481866e-01	-7.472573e-02	7.241338e-02	1.544513e-01	2.996598e-02	7.934634e-02	1.854806e-01	-1.498707e-01	4.212768e-02	1.037426e-01	-4.551026e-02	5.953303e-02	1.290102e-01	1.738525e-01	3.017130e-02	-1.744546e-01	-1.467002e-01	4.449575e-02	-5.395383e-02	-4.901819e-03	2.538451e-01	2.159386e-01	1.269750e-01	1.074855e-01	-1.046708e-01	2.715370e-01	-2.481889e-01	-7.146180e-02	-7.540133e-02	-1.232378e-01	8.018394e-03	-6.412173e-02	1.067213e-01	-9.919202e-02	-1.676501e-01	5.293768e-02	1.058103e-01	-3.914519e-02	1.416121e-01	-2.204887e-02	-9.897918e-03	-5.085875e-02	-1.085167e-01	1.586379e-01	8.658032e-02	-2.156901e-01	-1.675342e-02	4.511732e-02	1.542704e-01	-7.119319e-02	1.048094e-01	1.706518e-01	-1.593824e-01	-8.161199e-02	-1.660189e-01	-3.204464e-01	4.748744e-02	1.125246e-01	8.822951e-02	-2.048467e-02	1.031260e-01	2.203288e-01	2.229342e-01	1.987665e-01	-7.240878e-03	-5.310931e-02	-3.249993e-02	9.094067e-02	-2.837360e-02	5.613872e-02	-2.233621e-02	1.473840e-02	1.090507e-01	-1.006256e-01	-2.728901e-01	-1.249230e-01	7.842685e-02	2.035034e-01	1.471791e-02	6.498037e-02	1.118724e-01	1.743916e-01	-4.780441e-03	9.179971e-02	4.440648e-02	1.452784e-02	-3.112350e-02	3.227315e-02	-3.191521e-02	1.661640e-01	9.860429e-02	-2.267563e-02	-2.243399e-01	1.896292e-01	-4.361202e-02	-2.235749e-02	-1.046717e-02	-7.025355e-02	-2.704862e-02	1.043477e-01	7.441210e-02	7.789465e-02	2.758168e-02	4.817011e-02	-9.521998e-02	-1.319993e-01	1.714391e-02	-1.204782e-01	-2.147555e-01	-2.275909e-01	-6.158348e-02	-2.922038e-01	-1.737910e-03	-1.072697e-01	-1.521799e-01	6.822767e-02	7.038550e-02	8.520480e-02	5.439862e-02	1.844675e-01	1.276834e-01	2.914657e-01	2.331026e-01	6.990488e-02	1.953820e-01	1.903784e-01	7.154031e-02	-1.187991e-01	-3.776079e-02	-5.728658e-02	-1.552551e-01	-1.588492e-01	1.266828e-01	2.204201e-02	8.788781e-02	-9.260868e-02	6.451055e-02	9.862792e-02	5.057981e-02	2.441114e-02	2.859829e-01	1.964479e-01	-1.119826e-01	5.794641e-02	7.620768e-03	-6.679924e-03	-2.928235e-02	-3.078520e-01	-1.063824e-01	1.202994e-01	2.572031e-01	2.414527e-01	-2.293732e-01	-3.242996e-02	2.120231e-02	-1.310945e-01	-1.752204e-01	4.691059e-02	5.147618e-02	1.865921e-01	1.357167e-01	2.146592e-02	3.527315e-02	9.062788e-02	-3.390560e-02	1.165716e-01	-4.337929e-02	-2.634516e-01	-2.247499e-01	-1.170907e-01	-2.101542e-01	-6.943145e-02	1.729582e-01	1.770303e-01	9.659938e-02	-7.497710e-02	3.104209e-02	-7.135653e-02	1.792945e-01	1.500477e-01	1.156249e-01	1.025035e-01	9.625937e-02	-9.629355e-02	-1.314660e-01	-1.095063e-01	-3.629650e-02	5.426099e-03	-2.827105e-01	6.399311e-02	2.541611e-01	-2.395215e-01	9.766633e-03	-1.861351e-01	-4.932778e-02	1.193413e-01	-1.254605e-01	2.834969e-01	3.279606e-01	-4.927963e-02	1.663084e-02	-1.908146e-02	1.773870e-02	1.448860e-02	1.681546e-01	-2.522085e-02	2.441656e-01	-1.856852e-01	1.504197e-01	-1.662333e-01	9.994894e-02	-3.981861e-02	-1.441004e-01	-1.568795e-01	-8.122960e-03	-5.179599e-02	1.509862e-02	9.592075e-02	5.052010e-02	-2.900029e-02	3.441155e-02	-1.361776e-01	1.526640e-01	1.468778e-02	2.659338e-01	2.461362e-01	4.099530e-01	1.774452e-01	-5.752103e-02	-1.108020e-01	-7.073895e-02	-6.932177e-02	-1.492340e-01	-2.830636e-02	-3.097762e-02	-5.577004e-03	-3.034216e-02	-2.679593e-03	-1.629186e-01	-9.609028e-02	-1.742693e-01	1.140366e-01	3.355084e-01	5.062428e-01	4.367090e-01	1.730943e-01	2.331177e-01	3.570940e-02	-3.346245e-01	-3.194438e-01	-3.446195e-01	-2.475627e-01	-2.487989e-01	-2.473694e-01	-3.192520e-01	-2.995883e-01	-2.590027e-01	-3.814691e-01	-3.252866e-01	-3.292286e-01	-1.191986e-01	-1.131698e-01	-3.188467e-01	1.317912e-01	-1.906247e-01	-1.042126e-01	-1.547934e-01	1.467534e-01	6.305003e-02	1.515949e-01	-2.633273e-03	1.466486e-01	-2.940424e-02	3.231419e-01	1.671711e-01	-3.473896e-02	1.936451e-01	1.474710e-01	-1.435142e-01	-7.695831e-02	4.723249e-01	1.502233e-01	3.394949e-01	3.751590e-01	7.780920e-02	-2.580348e-02	-2.488719e-01	-2.547886e-01	-1.019142e-01	-1.703772e-01	-6.907282e-02	-2.376894e-01	-1.011896e-01	2.455654e-03	-2.486440e-01	-4.124088e-01	-3.408119e-01	-1.239372e-01	2.668699e-02	3.227861e-01	5.145977e-01	3.265651e-01	2.254667e-01	1.236022e-01	-3.868619e-02	-2.382156e-01	-1.945527e-01	-2.258975e-01	-2.810706e-01	-1.264697e-01	-1.091519e-01	-6.186693e-02	-4.137347e-02	-2.752442e-01	-2.456735e-01	-2.539634e-01	-1.370704e-01	2.523265e-02	-1.229684e-01	-1.784744e-02	-2.291082e-01	-4.088735e-01	2.297993e-02	-2.633237e-02	-4.080562e-02	3.434671e-02	-2.050814e-01	1.435285e-01	1.214221e-01	2.408368e-01	1.454803e-01	3.403853e-01	4.517834e-02	1.745934e-01	1.197996e-01	-2.638471e-02
1.937584e+00	-8.952920e-02	-2.000010e-01	-1.576510e-01	-2.516105e-01	-1.839650e-02	-2.220398e-01	-8.266697e-01	-5.100654e-02	-2.669465e-02	-9.116351e-02	-3.161117e-01	5.799932e-01	-9.323788e-02	-7.119455e-02	-8.771599e-02	3.511782e-01	-2.237388e-01	-1.366589e-02	-7.026680e-03	-3.109728e-01	3.957030e-01	2.526123e-01	-1.552429e-01	4.433358e-02	1.611941e-01	-2.813776e-01	-9.102837e-02	-5.462792e-03	-2.797552e-03	-1.865228e-01	-1.445054e-01	-5.099870e-02	1.227162e-01	4.913518e-01	3.280982e-01	-3.871454e-01	-1.489559e-01	-7.452433e-03	-3.820248e-03	-1.969945e-01	-2.394686e-01	8.746876e-02	2.608979e-01	4.063056e-01	4.527862e-01	-4.805176e-01	-3.421831e-01	9.128004e-02	-8.075768e-03	1.320390e-01	8.627980e-01	2.229869e-01	-1.194753e-01	-2.206414e-02	-1.357034e-01	-5.454137e-01	-3.402278e-01	-1.559378e-02	-8.025444e-03	-3.564652e-01	4.306623e-01	4.036792e-01	-5.396877e-02	2.779543e-01	-2.160028e-01	-1.834263e-01	-3.641507e-01	9.428396e-02	-6.675795e-03	1.228674e-01	-4.651202e-02	3.254025e-02	3.030334e-01	2.191211e-01	3.765889e-01	-4.577692e-01	-4.588743e-01	-2.617281e-02	-1.353858e-02	6.896770e-01	-3.683307e-02	-1.286521e-01	-4.424024e-01	-2.257819e-01	2.123193e-01	1.720262e-01	-1.502478e-01	-2.591093e-02	-1.340145e-02	2.731345e-01	-1.593378e-02	1.740632e-02	2.409157e-01	1.396867e-01	2.536049e-01	-7.700582e-01	-1.911874e-01	9.150942e-02	-7.968709e-03	2.898127e-01	-3.571766e-01	5.074047e-01	-1.282296e-01	7.625758e-02	-7.427955e-02	-2.225726e-01	-4.730750e-02	-1.253554e-02	-6.441944e-03	2.340408e-02	-1.369642e-02	7.766270e-02	-6.994070e-01	-2.877885e-02	-1.744006e-01	5.056757e-01	2.434072e-01	-1.218115e-02	-6.258747e-03	4.498727e-02	2.944811e-01	3.751896e-01	-1.019804e-02	9.704019e-02	-2.650073e-01	-3.313475e-01	-1.560655e-01	-1.395643e-02	-7.177078e-03	5.306643e-02	-5.125565e-01	-3.836198e-02	-1.389138e-01	-3.899193e-01	-6.705580e-01	4.144843e-01	1.167987e+00	7.731852e-02	9.244694e-02	-4.216732e-01	7.694164e-02	-1.544876e-01	-1.722719e-01	-2.082466e-01	-3.856258e-01	6.230585e-01	6.965344e-01	-4.747403e-02	8.116440e-02	3.498547e-01	5.481446e-01	6.313404e-01	-5.027608e-01	-2.963779e-01	-6.660728e-01	2.819254e-01	-2.875049e-01	-1.662165e-02	-8.558689e-03	-7.163816e-01	-2.969404e-01	4.884897e-02	-2.190950e-01	2.476165e-02	-3.472712e-01	6.688273e-01	9.589007e-01	-3.553035e-02	-1.846081e-02	-7.636279e-01	-2.840477e-01	-7.189882e-02	-1.697175e-01	-5.466446e-02	-1.156723e-01	5.520273e-01	1.056189e+00	-4.387699e-02	-2.288716e-02	3.222005e-01	1.189495e-02	3.693857e-02	-6.425689e-01	-2.206067e-01	-1.806247e-01	9.914187e-01	-2.344977e-01	-2.411123e-02	-1.245991e-02
-1.184391e-01	1.601711e-02	1.179727e-01	5.167069e-02	8.045274e-02	9.784816e-02	2.662420e-02	8.869644e-02	-2.875354e-03	1.739891e-01	2.215088e-02	-1.317493e-02	2.028515e-02	-3.088867e-02	-1.118237e-01	7.111076e-02	-1.789503e-01	-1.744221e-01	7.069721e-02	9.119587e-02	7.238218e-02	1.626289e-02	1.381572e-01	2.262801e-01	1.707223e-01	-1.392365e-01	7.843430e-02	-2.233473e-01	-1.062877e-01	-2.636567e-01	-1.294930e-01	1.447572e-01	-4.751939e-02	-2.449336e-01	-8.713354e-02	-2.597058e-01	-1.809021e-01	-6.903697e-02	1.388312e-01	2.633339e-01	1.936947e-01	-5.750718e-02	-3.969625e-02	-2.162740e-01	5.992540e-02	-2.903566e-02	-1.459901e-01	1.913470e-01	-1.036156e-01	1.006756e-02	-1.642769e-01	1.667249e-01	5.415906e-02	-1.638295e-01	8.169025e-02	1.488852e-01	-5.164889e-01	1.186284e-01	-3.133873e-01	2.645116e-01	3.243887e-01	-1.448140e-01	2.507345e-01	-1.051255e-01	-1.608793e-01	1.504418e-01	-1.172537e-01	-5.725233e-03	1.065806e-01	-1.042963e-01	4.995617e-02	-1.851855e-01	-1.698774e-01	-1.269976e-01	-2.823936e-01	-3.178151e-01	1.728025e-01	2.220770e-01	5.969890e-02	1.266368e-01	2.683660e-01	6.786545e-02	5.050863e-02	-4.171568e-02	1.433654e-01	2.113833e-01	-5.673324e-02	6.141172e-02	1.974630e-01	1.981445e-03	-2.045651e-01	-1.057133e-01	-6.203329e-02	-2.581988e-01	-9.492868e-02	1.416395e-02	-2.272675e-02	2.350455e-01	2.163231e-01	1.356561e-01	-1.530866e-01	2.588449e-02	-1.357197e-01	7.587028e-02	-2.010340e-01	-4.340799e-02	1.872830e-01	7.604875e-02	2.586204e-02	7.519295e-02	3.845455e-02	5.850407e-03	-1.811552e-02	-9.167246e-02	2.533562e-01	-6.849024e-03	-2.921682e-01	4.014211e-02	8.043764e-02	1.262804e-01	-1.881336e-01	1.310437e-01	4.680469e-02	-6.187140e-02	8.842362e-02	9.810706e-03	-1.212659e-02	-3.394200e-02	6.000429e-02	-4.366616e-02	7.959054e-02	1.172320e-01	1.873256e-01	1.654532e-01	-3.646875e-02	-2.124321e-01	5.427963e-02	3.346747e-02	1.676777e-01	-1.262028e-01	2.027070e-01	-9.568636e-04	2.019456e-02	3.315492e-02	6.380529e-02	-5.021397e-04	8.915268e-02	1.082036e-02	-2.819797e-02	-3.774040e-02	-1.553827e-02	7.040164e-02	1.030504e-01	-4.956481e-03	-1.479336e-02	-1.004810e-01	1.335607e-01	3.107743e-02	6.665851e-02	9.107584e-02	9.461967e-02	-5.068050e-04	7.343470e-02	2.316049e-01	-4.180025e-02	6.977312e-02	8.863831e-02	6.675797e-02	1.867195e-02	4.327562e-02	1.861530e-01	-2.462810e-02	1.702127e-02	1.430139e-01	-1.328174e-01	-2.142574e-02	-1.539081e-01	9.236050e-02	-6.899651e-03	1.641645e-01	1.057259e-01	-5.604839e-02	1.932526e-01	7.043508e-02	4.986703e-04	-9.525751e-03	4.226076e-02	7.970763e-02	2.003368e-01	9.660631e-02	5.890616e-02	-2.034517e-02	-2.253753e-01	2.399860e-01	-6.046871e-03	2.086016e-01	-5.457023e-02	-1.262687e-01	-1.023374e-01	-8.262518e-02	9.726722e-02	-7.125603e-02	-9.737391e-03	-8.422016e-02	4.957525e-02	-3.917217e-02	6.398322e-02	2.125010e-01	1.157862e-01	1.013732e-04	-1.178593e-01	-1.367986e-02	-4.942426e-02	-9.062412e-02	-1.727841e-01	-1.388718e-01	-1.204556e-02	1.738936e-01	-1.225137e-01	-5.187924e-02	7.698597e-02	1.051876e-01	-2.733032e-03	2.320699e-01	-1.458947e-01	1.486784e-02	1.275831e-02	1.134068e-01	-1.320565e-02	1.923991e-02	-3.380944e-01	7.681904e-02	-7.362966e-02	2.815649e-02	8.161755e-02	5.476358e-02	-9.877181e-02	1.141572e-01	-4.594616e-02	-1.130974e-01	-8.004023e-02	-1.483529e-01	1.558570e-01	1.328375e-01	1.368458e-01	1.354508e-01	1.526553e-01	-1.126134e-01	1.354190e-02	-5.937155e-02	-3.269563e-02	1.521177e-02	-1.251410e-01	-8.597130e-02	-3.585321e-02	-1.616292e-01	-3.728425e-02	-1.086486e-01	1.667723e-01	-6.084388e-04	1.083766e-01	1.936497e-01	-7.068416e-03	2.930348e-02	6.110699e-02	1.567199e-01	-1.973934e-01	-1.020987e-01	2.752957e-02	-2.736391e-02	1.612570e-01	5.038757e-02	2.994312e-02	1.495847e-01	-8.174841e-02	2.853856e-02	5.970489e-02	1.930868e-02	-1.015164e-01	1.284622e-01	9.438886e-02	8.671319e-02	-1.160057e-01	-9.598205e-02	8.202937e-02	-1.694643e-01	-3.894253e-02	-8.977243e-02	-2.299664e-01	-8.486149e-02	-5.200082e-02	-1.517219e-01	7.655697e-02	-1.075875e-02	2.898490e-03	1.013717e-01	-9.412857e-02	-7.463002e-02	-3.952314e-02	-1.801710e-02	5.290534e-02	1.453008e-02	1.207645e-01	1.666782e-01	-1.700780e-01	-8.234485e-02	1.294425e-02	-1.188651e-01	-1.465297e-02	-6.261608e-02	-1.586066e-01	-3.341720e-03	-2.051085e-01	-1.342458e-02	-1.641339e-01	-8.563734e-02	-1.773044e-01	-1.303930e-01	-1.728983e-01	-9.763168e-02	-1.338870e-01	1.463729e-04	-1.016483e-01	-2.072000e-01	-1.182377e-01	8.946359e-02	-1.879644e-01	-1.058590e-01	-1.044157e-01	-3.776696e-02	7.747518e-02	-1.234404e-01	1.988901e-03	2.505587e-02	-1.305881e-01	8.635285e-02	-1.833720e-01	-1.110117e-01	6.042411e-02	-1.060751e-01	5.542710e-02	1.658049e-02	3.829128e-03	8.733749e-02	1.408669e-01	-2.062414e-01	-1.125273e-02	-2.247998e-01	-9.173660e-02	1.717697e-01	-5.138555e-02	9.177235e-02	1.620886e-01	-8.559766e-02	1.915467e-01	1.470447e-01	1.139535e-01	1.333668e-01	2.275257e-01	6.026846e-04	-1.341157e-01
-1.516500e-01	-2.373575e-02	-2.971464e-01	-2.017658e-01	1.095579e-01	3.436102e-02	5.666923e-02	6.287270e-02	1.209315e-01	1.710504e-01	-1.157064e-01	1.282211e-01	2.830961e-01	-7.067297e-02	-5.380316e-02	-7.758835e-03	-1.416337e-01	4.447033e-02	-1.413386e-01	2.005414e-01	1.405958e-01	-7.489919e-02	3.051515e-01	1.741237e-02	-2.989407e-01	4.287808e-02	1.500083e-02	-1.080006e-02	-2.168197e-02	-3.041926e-03	-2.506668e-01	2.327460e-01	2.188668e-01	-1.000121e-01	-1.887012e-01	1.232727e-01	4.861771e-02	1.026922e-01	-4.536414e-02	9.328998e-02	1.027825e-01	-3.020452e-01	7.122413e-02	-4.788592e-03	-2.811056e-01	-8.722928e-02	-1.680865e-01	1.587777e-01	2.397618e-01	-3.489423e-02	7.598760e-02	3.091222e-02	-1.116650e-02	1.098457e-01	-6.765417e-02	-1.011805e-02	-7.219524e-02	9.696706e-02	-3.253711e-01	-8.656855e-02	5.673076e-02	-7.932161e-02	-7.113966e-03	1.352396e-01	3.263775e-02	7.456076e-02	2.901432e-01	1.702315e-01	-3.075437e-02	-2.051649e-01	-6.003531e-02	9.904867e-02	-7.814906e-02	-1.168390e-01	1.288600e-01	2.188434e-01	1.206412e-01	5.544535e-02	7.069351e-02	1.272687e-01	-7.591104e-02	-1.260736e-01	7.381869e-02	-3.962250e-01	-6.025704e-02	-8.737298e-03	1.520717e-01	1.229984e-01	2.390367e-01	1.016420e-01	2.663818e-02	4.302382e-02	-1.066400e-01	-1.258120e-01	-1.470500e-01	-1.944003e-01	9.460541e-02	-9.556912e-02	-9.908148e-02	-1.484497e-02	-3.162048e-01	-1.784149e-01	-1.824099e-01	-1.404373e-01	-1.687685e-03	1.379226e-01	1.035977e-01	2.555997e-01	-4.983552e-02	1.903575e-01	2.989183e-01	6.538853e-02	2.687407e-02	-1.085746e-02	-1.030660e-01	-3.975447e-01	-2.703743e-01	-1.582962e-01	-7.862066e-02	1.370749e-01	2.227795e-02	2.568129e-01	8.057475e-02	2.479575e-01	3.053216e-01	-6.830679e-03	-5.993722e-02	-8.688566e-03	-3.005218e-01	-1.635061e-02	6.906311e-02	-9.787650e-02	6.805023e-02	1.001576e-01	-4.460858e-02	9.026067e-02	-1.432269e-01	2.099885e-01	2.435208e-01	-6.850743e-02	-5.371943e-02	-7.746209e-03	3.596352e-02	-7.816388e-02	-2.253818e-01	-7.518283e-02	-1.748158e-01	1.272888e-01	-6.892000e-02	2.292321e-02	1.972853e-01	3.690595e-02	1.400202e-01	1.603436e-01	6.365520e-02	-5.792634e-03	-8.074384e-02	5.492787e-02	-1.710473e-02	1.095632e-01	-1.528723e-01	-3.146466e-01	-1.499188e-01	3.761939e-03	-1.217926e-01	2.211405e-01	1.886528e-01	2.281474e-01	4.304827e-02	-8.591989e-03	1.990596e-01	-5.884614e-02	-2.046849e-01	5.581661e-02	-1.524654e-01	-3.402281e-02	2.972254e-02	4.804974e-03	1.787568e-01	3.951591e-02	1.218496e-01	-1.730757e-01	1.468873e-02	-1.260444e-02	1.145642e-01	1.465224e-01	1.580844e-01	-1.707800e-01	-2.277378e-01	1.704842e-01	3.351976e-03	3.719820e-02	-2.208664e-01	-2.654142e-01	-7.878229e-02	3.903614e-01	2.101977e-01	-2.448124e-02	7.672165e-01	1.776397e-01	1.380677e-01	-9.488772e-02	-2.425657e-01	-8.500230e-03	-1.080442e-01	-2.065308e-02	-1.122554e-01	-4.987666e-01	-3.042473e-01	2.302870e-01	-6.228201e-02	-9.046444e-03	1.638271e-01	-5.385634e-02	-4.678428e-02	-5.062752e-02	-1.199353e-02	3.559388e-01	-8.060927e-02	2.080516e-02	-4.780055e-01	1.185757e-01	3.041278e-01	-1.270716e-01	-3.416352e-02	-1.996292e-02	5.217451e-01	5.176965e-02	2.332096e-01	-4.521663e-02	-7.931295e-02	-2.675039e-02	-5.216788e-01	-4.658690e-01	1.705897e-01	-9.113443e-03	2.242941e-01	9.084113e-02	2.961882e-01	-2.473174e-02	4.597198e-01	4.516406e-02	1.592230e-03	-7.310387e-02	-2.676999e-01	-2.076519e-01	-4.935661e-01	-5.543643e-01	2.705860e-01	2.921202e-01	5.218869e-02	2.047989e-01	3.222292e-02	-1.010155e-02	-2.545236e-01	-1.230013e-01	1.352728e-02	2.815020e-02	5.199602e-04	-2.417177e-01	1.465516e-01	1.521646e-01	-1.173680e-01	4.286782e-02	3.788206e-01	-2.182132e-04
-8.958013e-01	7.304209e-03	-1.420059e-01	-5.160069e-02	-1.435282e-01	-2.088624e-03	-5.557591e-02	3.126844e-02	-8.664998e-02	3.575348e-02	-1.625134e-01	-9.347108e-02	8.410482e-02	1.045299e-01	7.898008e-02	-8.246571e-02	9.725030e-02	1.164808e-01	-4.266380e-02	2.432713e-02	-1.366959e-01	-1.023372e-01	-4.374109e-02	3.629827e-02	-7.135342e-02	9.440407e-02	-1.947125e-01	-4.536057e-02	5.861957e-02	-6.989042e-02	-1.224635e-01	5.666759e-02	-3.394547e-02	9.187972e-02	-1.869528e-01	1.809419e-01	2.988287e-01	-1.117094e-01	1.569558e-01	-1.497125e-01	1.266906e-01	4.358743e-02	4.854917e-02	-1.142395e-02	-1.463126e-01	-1.394308e-01	7.409959e-02	-2.380117e-01	-3.338730e-01	8.513155e-02	5.609559e-02	2.680866e-01	-4.822855e-02	-5.365061e-02	-3.039151e-02	-4.183311e-02	1.732933e-02	-8.967289e-02	-5.796589e-02	7.881693e-02	4.814796e-02	-2.148033e-02	-1.509410e-01	1.609388e-01	1.376954e-01	1.396553e-01	-1.447637e-01	2.160246e-01	-5.979064e-02	-6.793462e-02	-1.782896e-01	-3.750708e-01	3.271809e-01	7.821806e-02	1.749405e-01	2.249749e-01	3.997386e-02	-5.337900e-02	-1.023720e-01	-2.214190e-01	-1.783244e-01	-1.599735e-01	2.772247e-02	1.869351e-01	-2.568157e-02	9.754314e-02	-2.433221e-01	-2.231141e-02	2.884170e-03	4.803184e-02	6.465730e-02	1.954339e-01	1.105468e-01	-4.710147e-02	2.861130e-02	-1.065090e-01	-1.491282e-04	-8.259240e-02	-7.141702e-03	-9.418341e-02	2.345012e-03	-2.152633e-01	4.074730e-02	-1.932809e-02	5.651875e-02	-4.318203e-02	5.009457e-02	-2.133409e-01	-8.046308e-02	2.416376e-01	-1.355620e-02	8.480582e-02	3.157014e-01	-2.585724e-01	1.695365e-01	1.256419e-01	-1.830697e-01	8.228531e-02	-8.865598e-02	6.337463e-02	8.749805e-02	-3.376079e-02	-6.436053e-02	-1.251435e-01	1.482929e-01	-9.878785e-02	-1.401127e-01	-7.856768e-03	-9.782762e-03	-1.592044e-01	1.829684e-01	2.771815e-01	-1.208379e-01	-1.632431e-01	-1.774595e-01	-3.600674e-01	-2.131803e-01	-3.017481e-01	-3.633515e-01	-4.049020e-02	5.038667e-02	-1.026138e-01	6.988237e-03	-3.371674e-02	4.894686e-02	1.351630e-01	1.105440e-01	1.180133e-01	1.427327e-01	1.107898e-01	6.573352e-02	-6.215996e-02	-6.848601e-02	4.484769e-02	-2.382319e-01	3.396029e-02	-1.180788e-01	3.016494e-02	1.591838e-01	5.754406e-02	2.160614e-02	8.787002e-02	-6.683564e-02	-3.376441e-02	5.065259e-02	1.099235e-01	-1.829787e-01	-1.034799e-01	1.639045e-01	-1.328929e-01	-8.806208e-03	3.040592e-02	-1.104907e-01	-1.035024e-01	-4.252436e-02	-1.255878e-01	-2.676296e-02	7.208603e-02	-1.838829e-01	-1.989258e-02	-2.586815e-02	1.439231e-01	-1.293534e-02	-8.161155e-03	-3.881604e-01	3.066998e-01	-2.214627e-02	5.263353e-02	-6.529535e-02	9.573510e-02	-9.129318e-02	-5.092037e-02	-8.708212e-02	-4.772370e-02	-1.705706e-02	-1.444155e-02	-6.251322e-02	2.101536e-02	-4.059771e-03	-7.173748e-04	2.909017e-01	1.773630e-01	6.361263e-02	2.811039e-01	-8.270626e-02	-1.856498e-01	1.305771e-03	-2.302582e-01	-2.996776e-02	8.658274e-02	6.931583e-02	-7.009022e-02	1.728095e-01	1.717535e-02	3.096167e-01	1.944978e-02	9.764396e-02	2.077011e-01	5.753208e-02	2.275207e-01	-3.788731e-02	-2.383759e-01	-9.217395e-02	-7.811779e-02	-6.793300e-02	-1.977695e-01	-1.441491e-01	9.748249e-02	1.391588e-02	1.097568e-02	-1.131395e-01	7.818851e-03	-1.616566e-02	1.058712e-01	1.461308e-01	-8.717838e-02	1.508327e-01	2.862485e-02	2.972556e-01	8.932842e-02	7.938944e-02	-8.485398e-02	8.760733e-02	-1.373682e-01	-2.932363e-02	-2.394852e-02	1.197164e-01	2.099708e-01	2.032354e-01	1.983502e-01	2.705781e-01	2.173268e-01	1.777702e-01	2.150524e-01	1.102726e-01	1.711962e-01	-9.888435e-02	1.668119e-01	-5.097365e-02	-2.644079e-02	-1.098746e-01	-2.659085e-01	-6.196455e-03	7.990734e-03	-2.485098e-01	2.164171e-01	1.233348e-01	8.471017e-02	8.910950e-03	2.118676e-01	1.114986e-01	2.263497e-01	1.401184e-01	2.124771e-01	1.905720e-01	2.358387e-01	9.784143e-02	8.233774e-02	2.459536e-01	7.589574e-02	-3.116560e-01	4.702915e-02	-2.361436e-02	2.487534e-02	6.091594e-02	-1.255467e-01	-3.684999e-02	-2.321476e-01	-7.618357e-02	-1.953402e-01	1.366534e-01	-1.675059e-01	7.464797e-02	-1.529216e-02	-6.298513e-02	-1.480404e-02	1.194035e-01	-1.291941e-02	1.754810e-02	-1.853740e-01	-1.967252e-01	2.420939e-02	-8.712614e-02	7.191788e-02	6.916819e-02	1.357602e-01	-4.922818e-02	7.311016e-02	3.808777e-02	5.733259e-02	1.593478e-01	-4.596977e-02	3.642879e-02	4.889568e-02	-1.189179e-01	-9.167380e-02	-2.841054e-02	-1.071675e-01	8.229134e-02	-2.793380e-02	-3.076994e-01	-2.142950e-01	1.502151e-01	9.153593e-02	6.273304e-02	1.568022e-02	2.944008e-02	-3.944128e-02	1.131107e-01	1.268243e-01	1.256962e-01	1.325778e-01	2.236119e-01	-7.654390e-02	-3.231444e-02	5.210483e-02	-1.151090e-01	1.113480e-01	4.905940e-02	-1.835762e-01	-2.230092e-01	-1.233946e-01	6.371885e-02	-1.366026e-02	-1.581636e-01	-1.314468e-01	-2.213102e-02	-8.145495e-02	-8.329040e-02	9.881295e-02	1.048147e-01	6.964212e-02	1.018098e-02	1.403279e-01	2.385539e-01	1.661765e-01	-1.143287e-02	-6.305136e-02	-6.933042e-02	2.465239e-02	-2.501675e-01
-6.641810e-01	-3.209239e-02	-3.094259e-02	-1.241316e-01	-1.760596e-02	-1.068891e-01	1.092268e-01	3.132356e-02	1.598648e-01	1.047188e-01	2.094987e-01	1.363951e-01	2.312231e-02	1.150544e-01	2.016962e-01	-1.298508e-02	-1.038898e-01	-1.200474e-02	-1.211446e-02	-4.654590e-02	-1.618718e-01	-1.565761e-02	7.014123e-02	3.398725e-02	4.890674e-02	-1.062983e-01	1.579363e-01	7.341578e-02	-1.528861e-01	6.570682e-02	2.795450e-01	-8.194998e-02	-2.268008e-01	-5.112690e-03	-5.202468e-03	-2.011248e-02	-5.956242e-02	1.780377e-01	9.558388e-02	7.672045e-02	1.855254e-01	-2.289945e-01	-1.922055e-02	6.554786e-03	-8.980871e-02	1.339894e-01	-3.860780e-02	2.713603e-02	-2.523934e-03	-7.624852e-03	-7.709031e-03	-3.004240e-02	-1.882679e-01	-7.989479e-02	-4.357544e-02	2.932409e-02	3.111204e-01	-9.216308e-02	-7.348490e-02	6.146382e-03	1.667899e-02	1.832593e-02	2.652140e-02	1.376120e-01	-2.520270e-01	-1.519340e-02	9.169173e-02	-5.861115e-02	-2.747768e-01	4.372326e-02	1.108915e-01	-6.554411e-02	3.878846e-02	3.768186e-03	5.820639e-02	8.551287e-02	1.894793e-01	-4.444169e-03	8.931595e-02	6.285006e-03	7.329817e-03	-1.318140e-02	9.395284e-02	-5.137946e-02	-1.588195e-02	-5.429136e-02	1.847643e-01	1.244986e-01	5.861744e-03	-2.422194e-03	-5.290847e-02	8.896825e-02	-1.887307e-01	-2.800456e-02	1.927981e-01	-2.496581e-01	4.031438e-01	-1.251501e-02	-1.280688e-02	5.539472e-02	-2.363087e-01	-7.139059e-02	-1.223163e-01	8.450078e-02	1.115325e-01	-2.222749e-02	5.657808e-02	2.346660e-02	-1.369144e-01	7.175512e-03	1.506665e-01	-2.383306e-01	-2.974293e-01	-1.953026e-02	-1.965241e-02	-7.508782e-02	-1.269653e-01	-4.359492e-02	-1.184912e-01	-7.960187e-02	4.587724e-02	1.097166e-02	1.279002e-01	3.086086e-01	-1.818070e-01	1.499153e-01	2.803191e-01	1.021575e-01	-2.357792e-01	-1.485978e-02	-1.486423e-02	-5.807544e-02	-1.067494e-02	-1.928037e-01	-7.067380e-02	-3.114690e-01	-8.363532e-02	9.155772e-02	8.100062e-02	4.250330e-01	1.151917e-01	9.126035e-03	2.278779e-01	9.230873e-02	1.903673e-01	-1.236267e-02	-1.259431e-02	-4.772675e-02	-2.632107e-01	-7.585855e-02	9.279341e-04	-1.655826e-01	-1.362445e-01	-1.471468e-01	8.089255e-02	2.658575e-01	-1.094770e-01	3.905736e-02	3.186417e-01	5.801664e-03	-3.809729e-02	9.663934e-02	-1.098904e-02	-4.236478e-02	9.155471e-02	-1.232001e-01	-8.093290e-02	7.528426e-04	-1.318317e-01	1.405160e-01	-3.083402e-02	1.615109e-01	-2.761548e-02	8.981922e-02	1.315809e-01	-1.916925e-01	2.738427e-01	-8.837057e-03	-8.999796e-03	7.057354e-02	2.143464e-01	-1.158204e-01	-2.015753e-01	-1.585242e-01	3.619351e-02	-6.385865e-02	-2.214450e-02	1.364699e-01	-2.219925e-01	-1.814680e-02	1.892521e-02	9.634190e-02	1.284276e-01	-1.237895e-02	-1.257702e-02	-4.805353e-02	2.825610e-02	1.736327e-02	-1.658560e-01	-5.448187e-02	5.689567e-02	-1.625821e-01	5.742999e-02	1.055437e-01	1.706739e-01	2.693583e-02	4.947007e-02	-1.443249e-01	3.781377e-01	-2.094773e-02	8.523615e-02	1.198769e-01	1.691254e-01	-7.737590e-02	-4.826342e-02	-2.704895e-01	-6.742185e-02	-2.123550e-02	-7.778313e-02	3.847477e-02	-5.044016e-03	-1.656953e-01	-1.128327e-01	1.418857e-01	2.355013e-01	6.833966e-02	-3.667786e-02	2.407890e-01	7.286847e-02	8.166204e-02	-9.793512e-02	-9.280411e-02	8.193601e-02	-2.080499e-02	-1.709322e-02	8.840852e-02	-5.169822e-02	-2.483787e-01	-2.052364e-01	1.264759e-02	-7.917484e-02	-1.296822e-02	-1.301960e-02	-5.066147e-02	1.034249e-01	2.515769e-01	1.481285e-02	-2.478139e-03	-6.847896e-02	-2.511725e-02	-1.756482e-01	3.955345e-02	-3.586792e-01	1.662124e-01	2.428467e-01	1.065121e-02	1.511263e-01	-2.767155e-02	-2.791762e-02	-4.819492e-03	7.466257e-02	3.065166e-02	3.676759e-02	1.824719e-02	1.283291e-01	-8.780740e-02	-2.655417e-01	-2.081503e-01	-4.714655e-02	5.700900e-02	2.258316e-01	3.351848e-02	1.069316e-01	-3.399321e-02	-3.430912e-02	2.536111e-01	1.154462e-01	1.049969e-01	-3.608624e-02	-1.120644e-01	-5.171108e-02	-3.391761e-02	-2.616875e-01	-3.948015e-01	1.916362e-01	1.940648e-01	1.728542e-01	-7.607517e-02	2.236459e-01	9.217455e-02	-1.499161e-02	-5.788519e-02	1.433227e-01	-8.337627e-02	-8.098101e-02	-9.968595e-02	-1.140928e-01	-1.543974e-01	7.146085e-02	1.725215e-01	-3.038422e-01	1.106154e-01	2.373759e-01	-9.284526e-02
-4.691521e-01	-1.813496e-02	8.873367e-02	-1.157598e-02	8.647788e-02	7.836146e-02	-5.534342e-02	6.337254e-02	-1.158439e-02	4.133709e-02	-9.594403e-02	2.864997e-01	2.789618e-02	2.470715e-01	2.202866e-01	2.131103e-02	1.028388e-01	1.837402e-01	-1.291581e-02	1.516971e-01	4.938239e-02	6.658197e-02	1.562150e-01	-1.178990e-01	1.043115e-01	-2.405264e-02	-2.628043e-01	9.363330e-02	7.571037e-02	2.879509e-02	6.895862e-02	-3.803682e-01	-1.617776e-03	3.134209e-02	8.035337e-02	1.916335e-01	1.513704e-01	-3.406403e-02	-3.008972e-03	2.249925e-02	4.957404e-02	2.748803e-01	3.833443e-01	2.265523e-01	2.971193e-02	1.388261e-01	5.011090e-02	-1.022764e-01	-1.460593e-01	1.714150e-02	1.375107e-01	-2.590853e-01	-8.137758e-02	-1.025591e-01	-4.519677e-02	1.808070e-01	1.805938e-02	9.383179e-03	2.378639e-02	-2.813418e-02	-7.546460e-02	9.248734e-02	1.092706e-01	1.620062e-01	6.931357e-02	2.624061e-01	-2.344272e-01	-2.161280e-02	3.093597e-02	-8.298638e-02	5.681966e-03	7.184005e-02	-1.361550e-01	1.529875e-01	-2.394721e-02	1.208423e-01	7.517269e-03	-1.663900e-02	-3.636363e-02	4.997617e-02	7.776349e-02	-9.497493e-02	-2.619589e-02	1.202704e-02	3.430021e-02	6.056356e-02	1.332362e-01	9.536283e-02	-3.384404e-03	1.052792e-01	1.066041e-01	1.063723e-01	2.106782e-01	3.190800e-01	-5.692559e-02	-7.376661e-02	-2.629537e-02	-1.778967e-01	1.270067e-01	-1.117262e-01	-1.408449e-02	5.878021e-02	-4.559502e-02	-8.727310e-02	6.617667e-02	-1.222494e-01	-8.737172e-02	1.115157e-01	1.763776e-01	1.470443e-01	7.151155e-02	6.307114e-02	1.747752e-01	-1.714470e-01	3.215074e-02	-1.164847e-01	-2.255568e-01	1.286946e-01	1.008188e-01	-1.147656e-02	-2.795886e-02	3.841977e-02	-2.077031e-02	-1.030360e-02	-1.229403e-01	-7.817851e-02	1.636192e-01	1.217047e-01	2.968417e-01	7.643402e-02	1.168351e-01	-1.674611e-02	8.857324e-02	-9.277939e-02	-2.313605e-01	-1.642098e-01	-2.535117e-01	-7.733119e-02	-5.205903e-02	-1.304219e-01	1.587180e-01	2.911773e-02	6.137726e-02	8.664131e-02	-6.006569e-02	4.256808e-02	1.399543e-01	4.884719e-02	1.602014e-01	8.006575e-02	1.475075e-01	1.450976e-02	-7.342933e-02	-1.181006e-01	-7.171233e-02	3.956483e-02	-2.032593e-01	-1.054074e-01	8.968702e-02	1.835632e-02	-6.489803e-03	-1.951604e-01	1.737920e-02	1.619904e-01	-1.521370e-01	7.890461e-02	8.597982e-02	2.768417e-02	2.023432e-02	9.330329e-02	-6.715811e-03	-7.482273e-03	-5.266442e-02	5.371549e-02	-7.414113e-02	-3.038789e-01	-1.418355e-01	-1.397563e-01	-1.507171e-02	-1.521407e-01	-1.701673e-02	1.019475e-01	3.372109e-02	6.047201e-02	-2.287285e-02	8.500590e-02	-2.695467e-03	-5.670241e-02	-2.469915e-02	5.053798e-02	-3.017892e-03	-2.616818e-01	-1.579216e-01	1.181260e-01	-4.636201e-02	-1.803963e-01	1.840598e-02	-1.350274e-01	-4.883602e-02	5.060546e-02	-4.796465e-02	1.786429e-02	2.595526e-01	9.414600e-02	6.137273e-02	1.156010e-01	8.390609e-02	1.529237e-01	-2.359422e-03	-1.058368e-01	3.898432e-02	4.837792e-02	2.252756e-02	-6.756845e-02	1.902354e-01	5.597984e-02	1.016985e-01	3.658820e-02	1.130676e-02	-1.395245e-01	6.790721e-03	-8.227790e-02	2.445192e-01	1.073871e-01	-1.558559e-01	4.538576e-02	1.310938e-01	-1.594619e-01	-5.560463e-02	5.612953e-02	9.686748e-03	-1.281601e-01	-1.106703e-01	-1.726493e-01	-1.404278e-01	-2.259422e-01	1.079931e-03	5.515066e-02	9.212594e-02	1.016133e-02	-1.228647e-01	2.445127e-01	9.051588e-02	-8.568305e-02	-6.560394e-02	7.350246e-02	-4.392182e-02	-8.156272e-02	-2.946726e-01	1.418347e-01	9.771349e-02	-3.435824e-02	5.076958e-02	2.014059e-01	3.965219e-02	1.145458e-01	3.325903e-02	1.338996e-01	-1.012059e-01	1.064608e-01	-2.448929e-01	3.698582e-02	7.380018e-02	-2.054900e-02	-1.792783e-02	9.338025e-02	-1.839971e-01	-1.401482e-01	-4.302092e-02	-8.273312e-02	-3.523975e-02	-1.224705e-01	2.481201e-02	1.425514e-01	5.064379e-02	3.127808e-02	7.390846e-02	-4.033651e-02	3.484151e-02	-5.540903e-02	-3.106759e-02	1.534763e-01	2.309379e-02	-2.286157e-03	-1.752124e-01	-1.039713e-01	-9.556016e-02	-1.781671e-01	-8.082849e-02	-2.081032e-01	3.207564e-02	-1.173868e-01	-1.610686e-01	-4.952829e-02	9.301520e-02	-5.081606e-02	1.753179e-01	1.804504e-01	1.194514e-01	7.965406e-02	-2.840044e-01	8.222405e-02	2.015969e-01	-9.702991e-02	-1.788815e-01	-2.262941e-01	-1.833994e-01	-1.558725e-01	-2.715744e-01	-1.028676e-01	6.778994e-02	6.817856e-02	-5.399330e-02	1.155725e-01	1.709151e-01	1.565729e-02	9.621902e-02	-3.262516e-02	-8.366630e-03	2.766366e-02	7.276629e-02	-1.784525e-01	8.786848e-02	-3.173012e-01	-2.049208e-01	-3.512629e-02	-1.086651e-01	-1.226400e-01	5.037152e-03	-1.661800e-01	-1.905806e-03	-1.172930e-01	5.826338e-02	1.951160e-02	2.328382e-01	1.704402e-01	-7.924279e-02	-4.209745e-02	7.094200e-02	-4.157566e-02	-1.426438e-02	-8.893906e-02	-1.842057e-01	-2.755348e-01	-9.510022e-02	-1.156715e-01	-2.394857e-01	-1.169043e-01	-1.007288e-01	7.294256e-02	-2.514674e-02	-6.476703e-02	7.142339e-02	-1.015042e-02	-1.244073e-01	-2.616646e-02	4.393400e-02	-4.727674e-02	3.321297e-02	1.970844e-01	-2.413063e-01
-1.158534e+00	-2.185823e-02	-1.218530e-02	-2.184779e-02	-7.630969e-02	-2.522578e-02	1.291729e-01	2.363844e-01	2.451324e-01	1.267062e-01	4.483327e-02	2.589105e-01	-2.899476e-01	3.431886e-01	2.619784e-01	5.868558e-02	-2.737850e-01	-7.901285e-03	-4.377581e-03	-7.897459e-03	-1.246790e-01	2.267545e-02	8.782434e-02	2.175295e-01	4.123541e-02	-8.325372e-02	1.799170e-02	4.086945e-02	-6.508906e-02	1.487334e-01	4.384544e-02	-1.568769e-02	1.017078e-01	-2.850742e-03	-1.575717e-03	-2.849355e-03	-1.264270e-01	-1.786313e-01	4.676720e-03	-1.943503e-01	1.246809e-01	-4.614727e-02	8.433505e-02	2.224286e-01	-1.340199e-01	2.537134e-01	5.141310e-02	-1.463137e-01	1.240512e-01	-4.671497e-03	-2.584361e-03	-4.669228e-03	-9.626781e-02	6.670375e-02	-9.101731e-02	-1.956828e-01	1.498432e-01	-7.770982e-02	2.432964e-02	1.232577e-01	-8.316289e-02	1.221925e-01	-5.231068e-02	1.889266e-02	-1.863735e-01	-1.000206e-02	-5.546705e-03	-9.997225e-03	-2.399916e-01	5.011053e-02	-4.068688e-02	5.832493e-02	7.686324e-02	4.689163e-02	1.680395e-01	2.117061e-02	7.966550e-02	8.188751e-03	-5.046844e-02	8.175167e-02	-2.041042e-01	-9.189049e-03	-5.093992e-03	-9.184605e-03	9.401860e-02	-6.006532e-02	2.523077e-01	1.976550e-01	1.556726e-01	-1.746007e-02	-6.068161e-02	-2.666948e-02	1.981091e-01	-3.938794e-02	-1.010794e-01	-3.207112e-01	2.446439e-01	-9.297560e-03	-5.154396e-03	-9.293064e-03	2.708709e-01	1.125834e-01	7.901932e-02	1.034053e-01	1.007326e-01	1.595140e-02	-2.132641e-01	-2.099249e-01	4.856402e-02	-1.386756e-01	-1.310389e-01	-2.144510e-01	6.900609e-02	-1.619750e-02	-9.007165e-03	-1.618972e-02	-6.166502e-02	8.415642e-04	-1.440876e-01	1.855756e-02	1.223632e-02	1.156496e-01	-1.553513e-01	7.427447e-02	-4.106928e-02	-6.953854e-02	4.191282e-03	2.935580e-01	-4.999286e-02	-1.139062e-02	-6.320655e-03	-1.138512e-02	-5.158230e-02	-2.932249e-01	3.525846e-02	-9.214882e-02	2.974991e-02	1.934776e-01	-2.484921e-01	2.122261e-01	1.792432e-01	1.713968e-01	5.998302e-02	-6.255739e-02	1.346872e-01	9.761996e-02	-5.538718e-03	-9.982892e-03	5.987678e-02	1.062387e-02	5.742928e-02	-1.746225e-01	-1.501335e-01	-1.891379e-02	-3.179422e-01	-1.164103e-01	4.172810e-01	-1.120372e-01	-1.209128e-01	2.968402e-01	4.557653e-01	-8.116830e-03	-4.497437e-03	-8.112901e-03	-7.367917e-02	-6.374370e-02	-1.410244e-03	4.857071e-02	-1.874195e-01	7.529854e-02	-4.007635e-01	-4.444625e-02	5.323673e-02	4.492214e-02	1.441094e-02	1.390423e-01	3.375270e-01	-6.004709e-03	-3.323956e-03	-6.001796e-03	8.710835e-02	-1.049625e-02	-1.915611e-01	6.425924e-02	-1.965978e-01	-1.453786e-01	-3.162571e-01	5.977584e-02	7.818454e-02	5.630999e-02	-7.298722e-02	2.939555e-01	-7.904826e-02	-8.522885e-03	-4.723289e-03	-8.518761e-03	2.466105e-01	1.948889e-01	-1.604480e-01	1.714075e-01	-8.347042e-02	-7.840767e-02	-7.671849e-02	2.204157e-02	1.122063e-01	5.487979e-03	-8.701394e-02	-1.247410e-01	2.850101e-02	-1.193559e-02	-6.624667e-03	-1.192983e-02	1.280623e-01	1.024418e-01	9.250806e-02	3.364630e-02	-1.398576e-01	9.881114e-02	-2.527455e-02	2.095763e-01	-2.241003e-01	-2.751694e-01	-2.247519e-01	2.827754e-01	1.961211e-01	8.383430e-02	-1.248902e-02	8.384616e-02	1.789422e-01	1.760199e-01	-1.685383e-01	1.148101e-02	2.003833e-02	4.921675e-02	-1.727454e-02	8.435009e-02	-1.804783e-01	-2.187070e-01	-4.742423e-01	2.891144e-01	-2.365948e-02	-9.640759e-03	-5.345481e-03	-9.636099e-03	3.533121e-02	9.827903e-02	2.770606e-01	8.121096e-02	9.372366e-02	2.715351e-01	-2.737704e-01	-1.019444e-01	-5.049056e-01	-3.688095e-03	8.741411e-02	3.431829e-02	3.046841e-01	-1.950421e-02	-1.086179e-02	-1.949488e-02	1.787908e-01	2.488069e-02	1.058805e-01	-2.843442e-02	5.428507e-02	-9.136099e-02	-5.328283e-01	-3.813061e-01	4.067956e-02	1.407896e-01	2.612457e-01	-4.698881e-02	1.864347e-01	-2.299797e-02	9.446258e-02	-2.298700e-02	1.148739e-01	5.063444e-02	-1.492208e-01	1.042419e-03	-2.082920e-01	-9.978802e-02	-4.345712e-01	-4.962668e-01	3.877729e-01	3.555705e-01	1.886679e-01	1.583489e-01	4.048533e-03	-1.101742e-02	-6.112550e-03	9.648061e-02	2.682468e-01	-1.536559e-02	-1.006731e-01	8.910723e-02	-9.270481e-02	-9.194391e-02	-1.255056e-01	8.205724e-02	6.382476e-03	-1.251452e-01	6.306435e-02	1.165219e-02
0.000000e+00	0.000000e+00	0.000000e+00	0.000000e+00	0.000000e+00	0.000000e+00	0.000000e+00	0.000000e+00	0.000000e+00	0.000000e+00	0.000000e+00	0.000000e+00	0.000000e+00	0.000000e+00	0.000000e+00	0.000000e+00	0.000000e+00	0.000000e+00	0.000000e+00	0.000000e+00	0.000000e+00	0.000000e+00	0.000000e+00	0.000000e+00	0.000000e+00	0.000000e+00	0.000000e+00	0.000000e+00	0.000000e+00	0.000000e+00	0.000000e+00	0.000000e+00	0.000000e+00	0.000000e+00	0.000000e+00	0.000000e+00	0.000000e+00	0.000000e+00	0.000000e+00	0.000000e+00	0.000000e+00	0.000000e+00	0.000000e+00	0.000000e+00	0.000000e+00	0.000000e+00	0.000000e+00	0.000000e+00	0.000000e+00	0.000000e+00	0.000000e+00	0.000000e+00	0.000000e+00	0.000000e+00	0.000000e+00	0.000000e+00	0.000000e+00	0.000000e+00	0.000000e+00	0.000000e+00	0.000000e+00	0.000000e+00	0.000000e+00	0.000000e+00	0.000000e+00	0.000000e+00	0.000000e+00	0.000000e+00	0.000000e+00	0.000000e+00	0.000000e+00	0.000000e+00	0.000000e+00	0.000000e+00	0.000000e+00	0.000000e+00	0.000000e+00	0.000000e+00	0.000000e+00	0.000000e+00	0.000000e+00	0.000000e+00	0.000000e+00	0.000000e+00	0.000000e+00	0.000000e+00	0.000000e+00	0.000000e+00	0.000000e+00	0.000000e+00	0.000000e+00	0.000000e+00	0.000000e+00	0.000000e+00	0.000000e+00	0.000000e+00	0.000000e+00	0.000000e+00	0.000000e+00	0.000000e+00	0.000000e+00	0.000000e+00	0.000000e+00	0.000000e+00	0.000000e+00	0.000000e+00	0.000000e+00	0.000000e+00	0.000000e+00	0.000000e+00	0.000000e+00	0.000000e+00	0.000000e+00	0.000000e+00	0.000000e+00	0.000000e+00	0.000000e+00	0.000000e+00	0.000000e+00	0.000000e+00	0.000000e+00	0.000000e+00	0.000000e+00	0.000000e+00	0.000000e+00	0.000000e+00	0.000000e+00	0.000000e+00	0.000000e+00	0.000000e+00	0.000000e+00	0.000000e+00	0.000000e+00	0.000000e+00	0.000000e+00	0.000000e+00	0.000000e+00	0.000000e+00	0.000000e+00	0.000000e+00	0.000000e+00	0.000000e+00	0.000000e+00	0.000000e+00	0.000000e+00	0.000000e+00	0.000000e+00	0.000000e+00	0.000000e+00	0.000000e+00	0.000000e+00	0.000000e+00	0.000000e+00	0.000000e+00	0.000000e+00	0.000000e+00	0.000000e+00	0.000000e+00	0.000000e+00	0.000000e+00	0.000000e+00	0.000000e+00	0.000000e+00	0.000000e+00	0.000000e+00	0.000000e+00	0.000000e+00	0.000000e+00	0.000000e+00	0.000000e+00	0.000000e+00	0.000000e+00	0.000000e+00	0.000000e+00	0.000000e+00	0.000000e+00	0.000000e+00	0.000000e+00	0.000000e+00	0.000000e+00	0.000000e+00	0.000000e+00	0.000000e+00	0.000000e+00	0.000000e+00	0.000000e+00	0.000000e+00	0.000000e+00	0.000000e+00	0.000000e+00	0.000000e+00	0.000000e+00	0.000000e+00	0.000000e+00	0.000000e+00	0.000000e+00	0.000000e+00	0.000000e+00	0.000000e+00	0.000000e+00	0.000000e+00	0.000000e+00	0.000000e+00	0.000000e+00	0.000000e+00	0.000000e+00	0.000000e+00	0.000000e+00	0.000000e+00	0.000000e+00	0.000000e+00	0.000000e+00	0.000000e+00	0.000000e+00	0.000000e+00	0.000000e+00	0.000000e+00	0.000000e+00	0.000000e+00	0.000000e+00	0.000000e+00	0.000000e+00	0.000000e+00	0.000000e+00	0.000000e+00	0.000000e+00	0.000000e+00	0.000000e+00	0.000000e+00	0.000000e+00	0.000000e+00	0.000000e+00	0.000000e+00	0.000000e+00	0.000000e+00	0.000000e+00	0.000000e+00	0.000000e+00	0.000000e+00	0.000000e+00	0.000000e+00	0.000000e+00	0.000000e+00	0.000000e+00	0.000000e+00	0.000000e+00	0.000000e+00
0.000000e+00	0.000000e+00	0.000000e+00	0.000000e+00	0.000000e+00	0.000000e+00	0.000000e+00	0.000000e+00	0.000000e+00	0.000000e+00	0.000000e+00	0.000000e+00	0.000000e+00	0.000000e+00	0.000000e+00	0.000000e+00	0.000000e+00	0.000000e+00	0.000000e+00	0.000000e+00	0.000000e+00	0.000000e+00	0.000000e+00	0.000000e+00	0.000000e+00	0.000000e+00	0.000000e+00	0.000000e+00	0.000000e+00	0.000000e+00	0.000000e+00	0.000000e+00	0.000000e+00	0.000000e+00	0.000000e+00	0.000000e+00	0.000000e+00	0.000000e+00	0.000000e+00	0.000000e+00	0.000000e+00	0.000000e+00	0.000000e+00	0.000000e+00	0.000000e+00	0.000000e+00	0.000000e+00	0.000000e+00	0.000000e+00	0.000000e+00	0.000000e+00	0.000000e+00	0.000000e+00	0.000000e+00	0.000000e+00	0.000000e+00	0.000000e+00	0.000000e+00	0.000000e+00	0.000000e+00	0.000000e+00	0.000000e+00	0.000000e+00	0.000000e+00	0.000000e+00	0.000000e+00	0.000000e+00	0.000000e+00	0.000000e+00	0.000000e+00	0.000000e+00	0.000000e+00	0.000000e+00	0.000000e+00	0.000000e+00	0.000000e+00	0.000000e+00	0.000000e+00	0.000000e+00	0.000000e+00	0.000000e+00	0.000000e+00	0.000000e+00	0.000000e+00	0.000000e+00	0.000000e+00	0.000000e+00	0.000000e+00	0.000000e+00	0.000000e+00	0.000000e+00	0.000000e+00	0.000000e+00	0.000000e+00	0.000000e+00	0.000000e+00	0.000000e+00	0.000000e+00	0.000000e+00	0.000000e+00	0.000000e+00	0.000000e+00	0.000000e+00	0.000000e+00	0.000000e+00	0.000000e+00	0.000000e+00	0.000000e+00	0.000000e+00	0.000000e+00	0.000000e+00	0.000000e+00	0.000000e+00	0.000000e+00	0.000000e+00	0.000000e+00	0.000000e+00	0.000000e+00	0.000000e+00	0.000000e+00	0.000000e+00	0.000000e+00	0.000000e+00	0.000000e+00	0.000000e+00	0.000000e+00	0.000000e+00	0.000000e+00	0.000000e+00	0.000000e+00	0.000000e+00	0.000000e+00	0.000000e+00	0.000000e+00	0.000000e+00	0.000000e+00	0.000000e+00	0.000000e+00	0.000000e+00	0.000000e+00	0.000000e+00	0.000000e+00	0.000000e+00	0.000000e+00	0.000000e+00	0.000000e+00	0.000000e+00	0.000000e+00	0.000000e+00	0.000000e+00	0.000000e+00	0.000000e+00	0.000000e+00	0.000000e+00	0.000000e+00	0.000000e+00	0.000000e+00	0.000000e+00	0.000000e+00	0.000000e+00	0.000000e+00	0.000000e+00	0.000000e+00	0.000000e+00	0.000000e+00	0.000000e+00	0.000000e+00	0.000000e+00	0.000000e+00	0.000000e+00	0.000000e+00	0.000000e+00	0.000000e+00	0.000000e+00	0.000000e+00	0.000000e+00	0.000000e+00	0.000000e+00	0.000000e+00	0.000000e+00	0.000000e+00	0.000000e+00	0.000000e+00	0.000000e+00	0.000000e+00	0.000000e+00	0.000000e+00	0.000000e+00	0.000000e+00	0.000000e+00	0.000000e+00	0.000000e+00	0.000000e+00	0.000000e+00	0.000000e+00
3.718330e-02	6.234589e-02	-1.276669e-02	-2.305388e-02	-5.920646e-02	4.757938e-02	2.075393e-02	-1.032452e-01	1.168788e-01	-7.955720e-02	1.235240e-01	-6.332126e-02	-8.298217e-02	4.100555e-03	-5.806685e-02	2.685305e-02	7.377801e-02	-3.957070e-02	2.422537e-02	3.665018e-02	-1.865023e-01	-7.422060e-02	-1.588408e-02	2.602450e-01	-2.125150e-02	-1.617648e-01	-3.608604e-02	-1.077526e-01	-7.221248e-02	2.112563e-01	-1.241346e-01	-1.500825e-02	-2.755550e-01	1.771717e-02	-1.684146e-01	1.449034e-01	3.327682e-01	1.516711e-01	-2.152607e-02	1.364970e-01	-3.397142e-01	-5.809594e-02	-1.457248e-02	-1.079431e-01	5.447433e-02	-1.075856e-01	-1.538316e-01	2.459306e-01	1.242006e-01	-2.695703e-02	-3.520202e-02	-5.065583e-02	1.324885e-01	-1.131151e-02	2.203813e-02	1.132269e-01	7.026675e-02	7.140328e-02	7.789643e-03	-8.668135e-02	1.303393e-01	1.230946e-01	2.196473e-01	8.107693e-02	-6.895698e-02	-6.671473e-02	6.594125e-02	-2.791946e-01	-4.218637e-02	3.172207e-02	1.035922e-01	1.070233e-01	1.200011e-01	1.146837e-01	4.653577e-03	-1.402789e-01	-2.373494e-02	4.567867e-03	2.259394e-02	-1.757479e-01	7.583165e-02	1.254236e-01	7.520073e-02	1.187973e-01	-1.431040e-02	-1.310632e-01	-1.147876e-01	1.202964e-01	6.738278e-02	-6.852068e-02	5.807173e-02	7.340193e-02	-1.061277e-01	-2.273059e-02	7.836639e-02	3.623363e-04	3.466203e-02	2.693733e-01	-5.003973e-02	1.145930e-01	5.534302e-02	-1.406009e-01	-1.186024e-01	-8.087533e-02	5.799528e-03	-1.104534e-01	-6.245899e-02	-1.659034e-01	1.631876e-01	5.580319e-02	-2.286491e-03	-4.918217e-02	-3.344672e-02	1.091246e-01	2.795270e-06	-1.979443e-01	3.580966e-02	6.694242e-05	-9.335822e-02	-5.702879e-03	7.508897e-02	6.458748e-02	1.045146e-01	1.310082e-01	-4.819857e-02	-9.158256e-02	4.692988e-02	-2.098475e-03	1.562947e-01	2.003192e-02	-3.337426e-02	-1.172089e-01	4.330236e-02	-1.453202e-02	4.964935e-02	2.463747e-02	-1.026239e-03	-9.509488e-02	1.573382e-02	1.319035e-02	4.588233e-02	3.835949e-02	-2.638444e-02	-9.886618e-02	-1.959005e-02	1.178664e-02	5.637998e-02	3.572441e-02	-1.329604e-01	-1.960579e-01	-2.365723e-01	2.475587e-02	5.307589e-02	-8.906387e-02	2.616736e-01	-3.334035e-02	-1.051074e-01	-9.876669e-02	9.751099e-03	1.987842e-02	1.684626e-01	1.109767e-01	2.876920e-02	4.615150e-02	1.093923e-01	3.023640e-01	1.050997e-01	3.526506e-02	-1.197316e-01	-2.265591e-01	9.115739e-02	-1.134870e-01	1.718098e-01	1.129886e-01	2.937007e-02	3.049152e-01	-1.374079e-02	1.601527e-01	8.994258e-02	1.152531e-01	-2.133174e-01	-2.196132e-02	-2.504387e-02	7.327633e-02	-1.364956e-01	-1.949141e-01	-1.806544e-01	1.410857e-02	2.337685e-01	-1.975493e-01	-8.915956e-02	-1.187130e-02	-4.408468e-02	9.363393e-02	-3.124787e-02	-2.398549e-02	-8.731574e-02	-1.793369e-02	1.200508e-02	-7.928404e-02	-1.003494e-02	1.030861e-01	-8.440211e-02	-6.686527e-02	-1.188790e-01	-4.693833e-02	-1.692856e-02	1.885543e-02	-9.857495e-02	-3.809656e-02	-3.912606e-02	-1.108468e-01	-5.172948e-02	-1.733754e-01	-8.062827e-02	-2.471271e-02	-1.004533e-01	4.843163e-02	2.625203e-03	1.004250e-01	1.009074e-01	-1.172235e-02	9.492998e-02	-1.805578e-01	2.724143e-02	1.111034e-01	9.152939e-02	1.156548e-02	1.721519e-01	9.919249e-02	-5.143329e-02	1.763997e-01	-2.453505e-01	-5.850202e-02	2.233183e-03	1.044468e-01	-9.536877e-02	1.226027e-01	1.756760e-01	4.025178e-02	1.366637e-01	-4.467561e-02	6.204337e-03	1.015003e-01	1.701847e-01	-7.874129e-02	-8.894518e-02
0.000000e+00	0.000000e+00	0.000000e+00	0.000000e+00	0.000000e+00	0.000000e+00	0.000000e+00	0.000000e+00	0.000000e+00	0.000000e+00	0.000000e+00	0.000000e+00	0.000000e+00	0.000000e+00	0.000000e+00	0.000000e+00	0.000000e+00	0.000000e+00	0.000000e+00	0.000000e+00	0.000000e+00	0.000000e+00	0.000000e+00	0.000000e+00	0.000000e+00	0.000000e+00	0.000000e+00	0.000000e+00	0.000000e+00	0.000000e+00	0.000000e+00	0.000000e+00	0.000000e+00	0.000000e+00	0.000000e+00	0.000000e+00	0.000000e+00	0.000000e+00	0.000000e+00	0.000000e+00	0.000000e+00	0.000000e+00	0.000000e+00	0.000000e+00	0.000000e+00	0.000000e+00	0.000000e+00	0.000000e+00	0.000000e+00	0.000000e+00	0.000000e+00	0.000000e+00	0.000000e+00	0.000000e+00	0.000000e+00	0.000000e+00	0.000000e+00	0.000000e+00	0.000000e+00	0.000000e+00	0.000000e+00	0.000000e+00	0.000000e+00	0.000000e+00	0.000000e+00	0.000000e+00	0.000000e+00	0.000000e+00	0.000000e+00	0.000000e+00	0.000000e+00	0.000000e+00	0.000000e+00	0.000000e+00	0.000000e+00	0.000000e+00	0.000000e+00	0.000000e+00	0.000000e+00	0.000000e+00	0.000000e+00	0.000000e+00	0.000000e+00	0.000000e+00	0.000000e+00	0.000000e+00	0.000000e+00	0.000000e+00	0.000000e+00	0.000000e+00	0.000000e+00	0.000000e+00	0.000000e+00	0.000000e+00	0.000000e+00	0.000000e+00	0.000000e+00	0.000000e+00	0.000000e+00	0.000000e+00	0.000000e+00	0.000000e+00	0.000000e+00	0.000000e+00	0.000000e+00	0.000000e+00	0.000000e+00	0.000000e+00	0.000000e+00	0.000000e+00	0.000000e+00	0.000000e+00	0.000000e+00	0.000000e+00	0.000000e+00	0.000000e+00	0.000000e+00	0.000000e+00	0.000000e+00	0.000000e+00	0.000000e+00	0.000000e+00	0.000000e+00	0.000000e+00	0.000000e+00	0.000000e+00	0.000000e+00	0.000000e+00	0.000000e+00	0.000000e+00	0.000000e+00	0.000000e+00	0.000000e+00	0.000000e+00	0.000000e+00	0.000000e+00	0.000000e+00	0.000000e+00	0.000000e+00	0.000000e+00	0.000000e+00	0.000000e+00	0.000000e+00
6.593270e-02	-1.408174e-02	-5.075118e-03	-8.128918e-03	-1.886505e-02	-3.020912e-02	-2.195012e-02	-3.415588e-02	-6.240148e-02	-3.633448e-02	-3.934472e-02	5.933576e-02	6.898111e-02	2.406039e-02	1.037820e-01	-4.502195e-02	8.597568e-02	-4.175771e-02	-4.574235e-02	-1.665224e-01	1.006082e-01	-6.917608e-02	-1.113105e-01	-2.256534e-01	5.345884e-02	-7.572214e-02	-2.143084e-01	6.791295e-03	1.520630e-01	1.159244e-01	1.580220e-01	1.654717e-01	1.275470e-01	3.114148e-01	-2.854017e-01	-1.101225e-01	1.008031e-01	5.735618e-02	1.069648e-01	2.253787e-01	8.497395e-02	1.268310e-01	-2.722732e-01	-7.536498e-03	-2.064289e-01	-2.106968e-01	-3.373729e-01	-1.203488e-01	-3.202868e-01	-6.840012e-02	1.697352e-03	2.683479e-01	2.992173e-01	3.405269e-01	2.880591e-01	9.390511e-02	-2.326512e-01	3.369528e-02	-2.608159e-01	3.258733e-01	-1.219881e-01	4.882428e-02	8.344709e-02	1.265997e-01	-1.637887e-02	-1.230714e-01	-8.456564e-03	-1.362402e-01	1.364538e-01	-2.339048e-01	1.023711e-01	1.254698e-01	-1.318250e-01	1.976617e-01	1.788758e-01	-1.416317e-01	1.365616e-02	1.548164e-01	-4.610638e-02	1.677393e-01	5.246500e-02	1.448710e-01	-5.430929e-03	-6.708182e-02	-3.701504e-02	-4.179617e-02	-2.130894e-05	-1.061938e-01	7.711538e-02	-1.567491e-01	-6.483587e-02	1.464402e-02	1.809344e-02	9.768896e-02	4.457202e-03	1.596328e-01	1.751635e-01	-2.351150e-02	1.139577e-01	1.670546e-01	7.347826e-02	1.426302e-01	6.038374e-02	-1.547317e-02	-2.763973e-01	4.205440e-02	-1.127781e-01	-1.115844e-01	-4.167953e-02	-1.534953e-01	1.238963e-01	-3.989426e-02	-1.946292e-01	1.786451e-01	2.966534e-02	-1.246805e-01	-8.289635e-02	-1.329696e-01	2.739598e-01	2.466146e-03	1.214539e-01	1.877809e-02	2.463186e-02	7.157045e-02	6.243372e-02	-2.506251e-01	-1.325045e-01	9.261923e-02	-1.736495e-02	-2.346571e-02	-1.089095e-02	-6.421486e-02	-1.740118e-01	-1.293267e-01	-2.866126e-02	1.162678e-01	8.197190e-02	6.890660e-02	8.263958e-02	9.314596e-02	2.908865e-01	-3.048140e-04	4.624351e-02	-9.172397e-02	-9.455793e-02	1.850828e-01	2.167237e-01	2.325095e-01	-1.455938e-01	-7.803437e-01	-5.953665e-01	-2.073602e-02	-2.069584e-02	-1.227266e-02	-6.421096e-02	1.072173e-01	-1.779611e-01	-1.013492e-01	-3.122638e-03	3.378765e-01	3.582033e-01	4.919592e-02	1.143971e-01	-1.874322e-02	2.777683e-02	3.505493e-01	3.051161e-01	-1.002913e-01	-6.405368e-01	-7.409823e-01	2.247334e-01	6.441508e-02	-2.266155e-01	-1.683214e-01	6.366606e-03	7.576397e-03	-7.493011e-02	-2.452153e-01	-1.981553e-02	2.953979e-01	2.327417e-01	-8.068371e-02	7.257127e-03	2.384146e-02	-5.173864e-02	1.517867e-01	-3.896167e-01	2.047722e-01	2.403869e-01	-1.204122e-01	2.397701e-02	1.811653e-02	-4.692370e-02	-6.784890e-02	-2.331027e-02	-1.400250e-02	-1.687897e-03	9.933824e-02	-1.101191e-02	5.151077e-02	3.487729e-02	2.015413e-01	-1.215438e-01	-6.360262e-01	-7.396246e-01	2.598275e-01	3.235388e-01	4.518183e-01	1.251325e-01	2.344959e-02	5.243975e-02	6.290046e-02	-9.972233e-02	5.631273e-03	1.232554e-01	4.291315e-02	5.561907e-02	1.635260e-01	6.539554e-02	1.533381e-01	1.074926e-01	9.553586e-02	-5.305943e-01	-8.838076e-01	4.105563e-01	5.551345e-01	4.662625e-01	2.571574e-01	-6.152356e-02	-4.141793e-02	-8.248257e-02	-5.573698e-02	1.183459e-01	-2.963719e-01	6.097321e-02	-2.559608e-01	-1.806389e-01	-1.351138e-01	2.003213e-01	4.142064e-02	-1.373381e-03	3.308544e-01	1.555896e-01	3.118925e-02	4.661098e-02	7.078602e-02	-5.098284e-02
-5.021846e-03	-3.664051e-04	-2.403288e-04	-9.600057e-04	-5.578191e-02	-1.154379e-01	3.815026e-02	-1.030337e-01	-1.049862e-01	7.797275e-03	8.616962e-03	-8.897779e-02	7.191772e-02	-9.843711e-03	2.869694e-01	7.385247e-02	1.335545e-01	-5.326079e-03	-3.645272e-03	9.266585e-02	2.335463e-01	8.916309e-02	2.714186e-01	-1.566528e-01	-2.648708e-01	-1.021832e-01	3.179743e-01	-2.179864e-01	-2.799250e-01	-5.874675e-02	6.423237e-02	-7.425287e-02	4.793019e-02	-2.804491e-02	-1.905252e-02	2.741155e-02	-6.316566e-02	2.160959e-02	1.029576e-01	6.354519e-02	7.801984e-02	2.088595e-02	-9.184119e-02	-7.449024e-03	1.223323e-01	-1.080902e-01	-1.528983e-01	6.727046e-02	-4.939547e-02	-1.927587e-02	-1.269065e-02	-5.052863e-02	-3.387381e-02	5.797868e-03	-6.153719e-02	1.084863e-02	-3.114251e-02	8.677618e-02	-4.082770e-02	-1.907784e-03	1.553506e-01	1.641904e-01	-1.863449e-02	-3.824826e-02	1.927664e-01	6.478394e-02	-2.617064e-02	-4.885984e-03	1.491349e-02	-3.801150e-02	-1.875561e-02	1.356024e-02	-1.022639e-01	-1.485614e-01	2.561887e-02	2.339261e-01	-2.874075e-01	6.969308e-02	8.622156e-02	1.951345e-02	-9.973590e-02	-5.592541e-02	6.660416e-02	2.283425e-01	-9.349220e-02	8.234339e-03	-1.027182e-01	4.762934e-02	5.385492e-02	7.810821e-03	6.934824e-02	-6.203859e-02	-9.963663e-02	1.018037e-01	7.148295e-02	-2.491072e-02	4.789531e-02	-3.286221e-02	-2.247395e-02	-8.049161e-02	5.379483e-02	1.850888e-01	-3.208110e-01	1.399927e-01	1.081937e-01	6.922199e-02	1.827706e-01	2.616864e-01	-4.361173e-01	8.986493e-03	-7.145348e-02	-1.177256e-01	1.889849e-01	3.475105e-02	8.497038e-02	2.055211e-02	-9.866801e-02	-7.191175e-02	-4.221804e-02	-9.268380e-03	2.189396e-02	-5.138205e-02	9.182981e-02	7.885868e-02	1.211136e-01	-5.328789e-02	-7.514352e-02	8.721607e-03	-1.237603e-01	-1.883747e-03	-4.417677e-02	-2.079563e-01	6.456473e-02	4.731960e-02	1.051041e-01	4.730245e-02	1.682581e-01	5.174741e-02	6.582067e-02	1.545232e-01	1.317054e-01	-1.025745e-01	-1.456900e-01	-1.211855e-02	1.491904e-01	-1.155670e-02	-7.326667e-03	-3.199507e-02	-3.886685e-03	-3.245264e-02	-7.660484e-02	4.723402e-02	-5.650736e-02	1.219556e-01	-1.821449e-01	7.850139e-02	7.755071e-02	-1.865697e-01	6.641387e-02	9.593320e-02	-1.833322e-01	5.787946e-02	1.611559e-02	-8.118868e-02	-1.714053e-02	-1.015974e-01	3.110200e-04	1.949136e-02	-3.864284e-02	2.133544e-02	-8.635352e-02	-1.372583e-01	1.573703e-01	2.100683e-01	8.335135e-02	7.333068e-02	-1.008282e-01	1.961126e-02	-2.163782e-02	1.559130e-01	-6.458434e-02	-5.456201e-02	-2.639512e-02	4.327840e-02	6.952478e-02	7.531106e-02	-1.182080e-01	-1.155401e-01	2.103541e-01	9.530309e-02	1.177732e-01	-6.580321e-03	-1.756105e-01	-2.309365e-02	-1.541027e-02	-5.752281e-02	4.842562e-02	1.004885e-01	1.235087e-01	-2.242586e-02	1.332641e-01	-2.955030e-02	-1.344891e-01	5.003821e-02	1.537484e-02	1.173168e-02	-4.454964e-02	9.365793e-02
0.000000e+00	0.000000e+00	0.000000e+00	0.000000e+00	0.000000e+00	0.000000e+00	0.000000e+00	0.000000e+00	0.000000e+00	0.000000e+00	0.000000e+00	0.000000e+00	0.000000e+00	0.000000e+00	0.000000e+00	0.000000e+00	0.000000e+00	0.000000e+00	0.000000e+00	0.000000e+00	0.000000e+00	0.000000e+00	0.000000e+00	0.000000e+00	0.000000e+00	0.000000e+00	0.000000e+00	0.000000e+00	0.000000e+00	0.000000e+00	0.000000e+00	0.000000e+00	0.000000e+00	0.000000e+00	0.000000e+00	0.000000e+00	0.000000e+00	0.000000e+00	0.000000e+00	0.000000e+00	0.000000e+00	0.000000e+00	0.000000e+00	0.000000e+00	0.000000e+00	0.000000e+00	0.000000e+00	0.000000e+00	0.000000e+00	0.000000e+00	0.000000e+00	0.000000e+00	0.000000e+00	0.000000e+00	0.000000e+00	0.000000e+00	0.000000e+00	0.000000e+00	0.000000e+00	0.000000e+00	0.000000e+00	0.000000e+00	0.000000e+00	0.000000e+00	0.000000e+00	0.000000e+00	0.000000e+00	0.000000e+00	0.000000e+00	0.000000e+00	0.000000e+00	0.000000e+00	0.000000e+00	0.000000e+00	0.000000e+00	0.000000e+00	0.000000e+00	0.000000e+00	0.000000e+00	0.000000e+00	0.000000e+00	0.000000e+00	0.000000e+00	0.000000e+00	0.000000e+00	0.000000e+00	0.000000e+00	0.000000e+00	0.000000e+00	0.000000e+00	0.000000e+00	0.000000e+00	0.000000e+00	0.000000e+00	0.000000e+00	0.000000e+00	0.000000e+00	0.000000e+00	0.000000e+00	0.000000e+00	0.000000e+00	0.000000e+00	0.000000e+00	0.000000e+00	0.000000e+00	0.000000e+00	0.000000e+00	0.000000e+00	0.000000e+00	0.000000e+00	0.000000e+00	0.000000e+00	0.000000e+00	0.000000e+00	0.000000e+00	0.000000e+00	0.000000e+00	0.000000e+00	0.000000e+00	0.000000e+00	0.000000e+00	0.000000e+00	0.000000e+00	0.000000e+00	0.000000e+00	0.000000e+00	0.000000e+00	0.000000e+00	0.000000e+00	0.000000e+00	0.000000e+00	0.000000e+00	0.000000e+00	0.000000e+00	0.000000e+00	0.000000e+00	0.000000e+00	0.000000e+00	0.000000e+00	0.000000e+00	0.000000e+00	0.000000e+00	0.000000e+00	0.000000e+00	0.000000e+00	0.000000e+00	0.000000e+00	0.000000e+00	0.000000e+00	0.000000e+00	0.000000e+00	0.000000e+00	0.000000e+00	0.000000e+00	0.000000e+00	0.000000e+00	0.000000e+00	0.000000e+00	0.000000e+00	0.000000e+00	0.000000e+00	0.000000e+00	0.000000e+00	0.000000e+00	0.000000e+00	0.000000e+00	0.000000e+00	0.000000e+00	0.000000e+00	0.000000e+00	0.000000e+00	0.000000e+00	0.000000e+00	0.000000e+00	0.000000e+00	0.000000e+00	0.000000e+00	0.000000e+00	0.000000e+00	0.000000e+00	0.000000e+00	0.000000e+00	0.000000e+00	0.000000e+00	0.000000e+00	0.000000e+00	0.000000e+00	0.000000e+00	0.000000e+00	0.000000e+00	0.000000e+00	0.000000e+00	0.000000e+00	0.000000e+00	0.000000e+00	0.000000e+00	0.000000e+00	0.000000e+00	0.000000e+00	0.000000e+00	0.000000e+00	0.000000e+00	0.000000e+00	0.000000e+00	0.000000e+00	0.000000e+00	0.000000e+00	0.000000e+00	0.000000e+00	0.000000e+00	0.000000e+00	0.000000e+00	0.000000e+00	0.000000e+00	0.000000e+00	0.000000e+00	0.000000e+00	0.000000e+00	0.000000e+00	0.000000e+00	0.000000e+00	0.000000e+00	0.000000e+00	0.000000e+00	0.000000e+00	0.000000e+00	0.000000e+00	0.000000e+00	0.000000e+00	0.000000e+00	0.000000e+00	0.000000e+00	0.000000e+00	0.000000e+00	0.000000e+00	0.000000e+00	0.000000e+00	0.000000e+00	0.000000e+00	0.000000e+00	0.000000e+00	0.000000e+00	0.000000e+00	0.000000e+00	0.000000e+00	0.000000e+00	0.000000e+00
-5.152090e-04	-5.214924e-04	-1.437024e-02	-6.946419e-02	1.620356e-01	-8.395037e-02	-1.128859e-01	-7.144991e-02	1.167236e-01	1.230836e-01	8.281582e-02	-1.310117e-01	5.510811e-02	-5.498406e-02	-1.082756e-02	9.791127e-02	1.228176e-01	3.594639e-01	1.515771e-01	1.416043e-01	-5.630188e-02	4.857130e-02	-1.231366e-01	-2.108560e-01	-2.243845e-03	-3.853996e-01	-2.132926e-01	1.153753e-01	1.497644e-01	-4.973655e-02	3.475975e-01	1.237321e-01	-3.238916e-02	-6.722294e-02	-1.282193e-01	-1.840559e-01	-4.914393e-03	-9.132942e-02	1.719494e-01	-3.263876e-02	-7.208620e-02	-4.771917e-02	7.781492e-02	-2.798081e-02	1.783497e-01	-1.471930e-01	7.615218e-02	-5.246541e-02	-7.289444e-02	-3.136658e-01	-1.065454e-01	1.431048e-02	1.330050e-01	1.493515e-01	8.993387e-02	6.101907e-02	-5.104998e-02	4.807555e-02	-2.480210e-01	-1.881794e-02	-5.666444e-02	5.155061e-02	8.057270e-02	-5.073046e-02	2.043357e-02	1.441742e-02	4.085891e-04	9.217614e-02	6.039554e-02	1.446064e-01	-5.913892e-02	-6.634563e-02	-1.442788e-01	1.059788e-01	-3.652473e-02	1.491383e-02	4.687758e-02	-9.336115e-02	9.839469e-02	2.552855e-01	-3.903423e-01	2.071062e-01	1.589429e-01	-8.422446e-04	-3.997957e-02	-4.285917e-02	-1.218713e-02	-3.005074e-02	-9.729908e-03	-9.995903e-02	-5.030798e-02	8.410422e-02	1.422052e-02	2.477888e-01	-5.103234e-03	9.559331e-02	7.897068e-02	-1.552758e-01	-1.088801e-01	-2.096596e-02	-3.480180e-01	1.559331e-01	-1.074049e-01	1.254150e-02	1.354671e-01	1.208100e-01	2.967055e-01	3.687977e-01	-1.255404e-01	-2.014959e-01	-1.423993e-01	1.142508e-01	-3.283602e-02	-4.975642e-02	3.015451e-02	8.224185e-02	-1.187211e-01	5.868213e-02	1.149569e-01	1.111952e-01	2.334306e-01	3.348800e-01	-2.819135e-01	-3.539153e-01	-9.857701e-02	2.756833e-02	-1.341870e-02	-1.450485e-02	-1.746383e-02	-9.761072e-02	9.532678e-03	2.329949e-02	1.232972e-01	1.345764e-01	-8.454797e-02	-2.762903e-01	1.169547e-01	2.079207e-01	1.358340e-01	-2.054710e-01	1.034074e-02	8.046998e-02	3.617905e-02	-2.101304e-01	7.530793e-02	-3.318975e-02	-2.436698e-03	2.677476e-02	-2.630418e-01	-3.588591e-01	1.971360e-01	2.796095e-01	1.945159e-01	9.989901e-02	-2.011953e-01	8.371848e-02	-8.674256e-02	-1.189862e-01	2.736903e-02	1.146841e-01	1.847068e-01	1.506957e-01	-5.528483e-02	-2.522616e-01	8.960453e-02	2.359662e-01	2.002961e-01	-1.073433e-01	6.538539e-02	-3.562616e-02	1.984658e-01	-3.191231e-02	-1.690990e-01	-6.791014e-02	-1.110571e-01	1.387218e-01	5.989647e-03	7.865723e-02	7.097431e-02	1.869272e-02	-7.982268e-02	-1.094894e-02
4.866586e-02	-2.786711e-02	-1.390126e-02	-1.828219e-02	-2.931361e-02	5.602547e-02	-4.958720e-02	-4.592526e-02	4.776244e-02	-5.227081e-02	4.601584e-02	-6.047582e-02	-5.092893e-02	8.440642e-02	-6.991182e-02	2.193160e-01	4.538204e-02	-7.005741e-02	-4.310592e-02	2.184999e-01	-9.212365e-02	-1.440435e-01	-7.667170e-02	-9.743756e-02	8.362968e-02	-1.034234e-01	-1.000836e-01	-9.325340e-02	-2.325273e-01	5.095500e-02	5.046078e-02	-1.046355e-01	4.508225e-01	3.973797e-01	-5.171304e-02	9.197182e-02	4.655229e-02	-8.812491e-02	-4.171070e-01	1.375102e-01	7.932600e-02	-1.640463e-01	-2.309625e-01	1.747871e-01	1.807622e-01	-4.935277e-02	-1.162664e-01	1.185775e-02	-2.125566e-01	1.029533e-01	1.602013e-01	1.873322e-01	3.876570e-01	2.382725e-01	2.762162e-01	2.105054e-01	-3.716340e-01	-4.450860e-02	-2.308198e-01	2.171502e-01	-9.133476e-02	-1.148448e-01	2.224418e-01	1.672634e-01	2.786758e-02	-5.662686e-02	1.584155e-01	-9.543084e-02	2.062287e-01	1.100594e-02	9.649066e-02	1.280526e-01	-2.799802e-01	5.924758e-02	1.292061e-01	8.658740e-02	-3.909036e-01	1.954233e-01	2.060872e-01	-1.070374e-02	-1.279028e-01	3.327211e-01	4.336739e-01	-1.203174e-01	-9.699904e-02	-1.690889e-02	-4.680472e-02	-6.956702e-02	1.162057e-02	-1.378635e-01	5.800739e-02	-5.986867e-02	1.715142e-01	1.413855e-01	1.112051e-01	5.998223e-02	1.564144e-01	-1.305111e-01	2.359944e-01	8.653313e-02	1.018789e-01	1.064889e-01	1.401737e-01	-1.063122e-01	-2.106706e-02	-5.143124e-02	-4.151346e-01	-3.239222e-02	-1.403987e-01	-2.354259e-02	6.863915e-02	1.467855e-02	-8.020482e-02	1.863726e-01	-3.559961e-02	-3.278027e-01	-2.173440e-01	-1.926684e-01	1.088311e-01	4.206164e-02	-2.312141e-03	3.968068e-02	-4.354112e-03	-4.321421e-02	2.588019e-01	7.134670e-02	1.042179e-01	8.833478e-02	1.132351e-01	2.780359e-01	1.005454e-01	3.710674e-02	-2.224088e-01	2.942472e-02	2.748783e-01	1.369827e-01	-3.263002e-02	1.489380e-01	-1.384277e-01	-4.916595e-02	-5.783239e-02	-1.585684e-01	-2.205775e-01	-2.873437e-01	-3.049784e-01	-1.366287e-02	-1.145901e-01	-1.586400e-01	-4.088161e-01	-9.132105e-01	-7.947827e-01	4.754769e-02	2.587823e-01	8.990924e-02	1.616001e-01	-1.966018e-04	2.700748e-01	-1.764388e-01	4.017071e-02	8.495806e-02	3.323637e-01	4.379958e-02	1.229865e-01	-9.257901e-03	8.336457e-02	5.817604e-02	1.268927e-01	-1.587085e-01	-7.233526e-01	-7.401227e-01	1.939258e-01	-5.587259e-02	-2.565186e-01	-1.936018e-01	-4.265815e-02	-2.369232e-02	-3.358622e-02	-2.313794e-01	1.778902e-01	-4.382487e-03	8.650094e-02	-2.899676e-02	8.794329e-02	-9.489218e-02	1.000605e-01	2.055518e-01	-1.582197e-01	3.729125e-01	4.038053e-01	-1.271048e-01	2.247843e-02	2.052072e-01	-9.035608e-03	1.800010e-01	-1.539090e-02	-2.326211e-02	-8.072425e-02	7.292763e-02	1.559594e-01	1.662503e-02	1.050316e-01	1.129152e-01	2.046562e-02	-4.748856e-01	-5.404055e-01	6.030886e-02	2.131407e-01	3.400576e-01	1.386501e-01	2.357536e-01	1.416508e-01	2.198343e-01	1.077973e-01	1.116434e-01	5.100483e-02	-1.521285e-01	1.296902e-02	1.375994e-01	1.151091e-01	-3.235949e-02	-1.348333e-01	-1.024629e-01	-5.557543e-01	-8.997709e-01	1.929979e-01	2.476887e-01	1.215042e-01	2.779429e-01	1.217969e-01	-2.374918e-01	-3.033528e-01	1.201766e-01	-5.647455e-02	-6.470125e-01	-2.107936e-01	-1.359553e-01	1.730262e-02	2.058562e-01	2.247035e-01	4.214081e-01	5.860205e-02	3.636438e-01	3.483611e-01	1.322731e-01	2.020416e-02	2.615000e-01	-1.470398e-01
-4.987099e-03	-7.410370e-02	-8.638146e-02	1.147036e-01	-8.708945e-02	-6.537288e-02	-7.733200e-02	-8.285986e-02	-1.396695e-02	-1.180118e-02	-1.503474e-02	-8.502419e-03	-1.175633e-02	-6.213766e-03	5.618563e-02	3.104550e-02	-5.717412e-02	3.746113e-01	3.393398e-02	6.114974e-02	8.941587e-02	1.513629e-02	2.858353e-02	-7.584120e-02	2.159523e-01	-2.571197e-02	-1.147232e-01	-9.832498e-02	1.685926e-02	-3.966960e-02	-1.277307e-01	-7.752512e-02	-9.720787e-02	1.020403e-01	1.980904e-01	7.735656e-03	1.495989e-02	5.959415e-02	1.818989e-01	4.742405e-02	3.995612e-02	-1.171012e-01	-2.033810e-01	-2.174558e-01	4.961181e-02	6.392003e-02	-1.202834e-01	2.137254e-01	-1.792047e-01	-8.159738e-02	2.188532e-02	2.643243e-03	4.313550e-03	7.239525e-02	6.038049e-02	-3.321113e-02	9.104635e-02	1.206864e-01	-2.311605e-01	1.213578e-01	1.414288e-01	1.453812e-01	-6.956901e-02	-1.341091e-01	-4.246533e-02	5.049979e-02	1.154747e-01	2.001025e-01	1.299606e-01	-1.214435e-01	-2.791816e-01	4.531997e-03	1.045022e-01	-2.114631e-01	5.908843e-02	1.306862e-01	8.500544e-02	9.843467e-02	-6.291584e-02	-1.350790e-01	1.033483e-01	1.084522e-01	5.297112e-02	4.681183e-02	8.426164e-02	-2.322162e-01	-1.101212e-01	2.538576e-01	1.286062e-01	-2.374600e-01	6.420888e-02	2.409636e-01	1.415780e-01	-4.573259e-02	-3.614157e-03	6.774655e-02	-1.408667e-01	-4.443768e-04	-8.518482e-02	1.023676e-01	1.698311e-01	2.048515e-02	-2.520610e-02	-1.531461e-01	2.060436e-01	1.848297e-01	-1.809424e-01	-3.891865e-03	-1.766295e-01	1.771389e-01	3.631804e-01	1.510118e-01	5.002095e-02	-3.903160e-02	8.140186e-02	-5.076835e-02	-9.477616e-02	-3.791997e-02	-8.523962e-02	-1.030189e-01	9.898352e-02	-6.290992e-02	9.526240e-02	-1.737040e-01	-9.114143e-02	-1.148455e-01	-1.670309e-01	3.012801e-01	9.180184e-02	1.151690e-01	-7.118445e-02	1.280585e-02	8.261329e-02	-1.174860e-01	-9.594936e-02	3.840197e-02	7.271968e-03	1.727623e-02	9.481402e-02	-4.785404e-02	-4.616320e-02	-2.031474e-02	1.457524e-01	-5.645158e-02	-5.861917e-02	8.183886e-02	2.260200e-02	-2.945171e-01	-4.791780e-01	8.586871e-02	-1.836502e-01	-4.739878e-02	-9.781659e-02	6.508864e-02	9.472971e-02	8.528600e-02	5.985802e-02	1.410593e-01	2.911577e-02	8.886510e-02	1.262120e-01	1.242240e-01	1.919396e-01	2.177313e-01	2.397431e-01	2.490846e-01	-2.030829e-01	-4.345711e-01	1.197483e-01	-1.809083e-01	6.153669e-02	7.002597e-02	2.369228e-01	3.653799e-02	-2.418040e-02	-2.981172e-02	-6.787098e-02	-5.584330e-03	-7.416843e-02	-1.091003e-01	-1.565320e-01	-1.522857e-01	-2.049096e-01	6.853008e-02	9.794283e-03	1.507622e-01	3.147066e-01	-1.173001e-01	8.942847e-02	-8.920194e-02	4.055647e-02	4.312870e-02	5.691106e-02	5.655211e-02	1.733858e-01	1.268457e-02	1.495277e-01	1.161896e-01	1.579253e-01	-1.510555e-01	8.063915e-02	-2.894604e-01	-1.413798e-01	2.476855e-01	4.279279e-02	-9.587897e-02	-4.403998e-02	-2.137715e-01	-1.540488e-01	-1.450843e-01	1.100879e-01	-2.629956e-02	5.199140e-02	1.280146e-01	-4.427009e-02	7.813298e-02	-4.295000e-03	3.555058e-02	-2.640580e-02	5.339393e-02	1.180085e-01	-4.972378e-02	1.309547e-01	-9.522491e-02	-2.870616e-01	-1.048688e-01	-3.224803e-01	-4.377617e-01	-6.086597e-02	-4.768737e-03	-1.956312e-02	1.946441e-02	-1.352787e-01	-9.083075e-02	-1.011537e-01	2.239215e-01	-1.981298e-02	-6.101379e-02	-5.677038e-02	3.467116e-01	3.317563e-02	-1.717474e-01	-1.588966e-01	-6.536339e-02	9.296155e-02	1.166307e-01	2.408811e-01
0.000000e+00	0.000000e+00	0.000000e+00	0.000000e+00	0.000000e+00	0.000000e+00	0.000000e+00	0.000000e+00	0.000000e+00	0.000000e+00	0.000000e+00	0.000000e+00	0.000000e+00	0.000000e+00	0.000000e+00	0.000000e+00	0.000000e+00	0.000000e+00	0.000000e+00	0.000000e+00	0.000000e+00	0.000000e+00	0.000000e+00	0.000000e+00	0.000000e+00	0.000000e+00	0.000000e+00	0.000000e+00	0.000000e+00	0.000000e+00	0.000000e+00	0.000000e+00	0.000000e+00	0.000000e+00	0.000000e+00	0.000000e+00	0.000000e+00	0.000000e+00	0.000000e+00	0.000000e+00	0.000000e+00	0.000000e+00	0.000000e+00	0.000000e+00	0.000000e+00	0.000000e+00	0.000000e+00	0.000000e+00	0.000000e+00	0.000000e+00	0.000000e+00	0.000000e+00	0.000000e+00	0.000000e+00	0.000000e+00	0.000000e+00	0.000000e+00	0.000000e+00	0.000000e+00	0.000000e+00	0.000000e+00	0.000000e+00	0.000000e+00	0.000000e+00	0.000000e+00	0.000000e+00	0.000000e+00	0.000000e+00	0.000000e+00	0.000000e+00	0.000000e+00	0.000000e+00	0.000000e+00	0.000000e+00	0.000000e+00	0.000000e+00	0.000000e+00	0.000000e+00	0.000000e+00	0.000000e+00	0.000000e+00	0.000000e+00	0.000000e+00	0.000000e+00	0.000000e+00	0.000000e+00	0.000000e+00	0.000000e+00	0.000000e+00	0.000000e+00	0.000000e+00	0.000000e+00	0.000000e+00	0.000000e+00	0.000000e+00	0.000000e+00	0.000000e+00	0.000000e+00	0.000000e+00	0.000000e+00	0.000000e+00	0.000000e+00	0.000000e+00	0.000000e+00	0.000000e+00	0.000000e+00	0.000000e+00	0.000000e+00	0.000000e+00	0.000000e+00	0.000000e+00	0.000000e+00	0.000000e+00	0.000000e+00	0.000000e+00	0.000000e+00	0.000000e+00
0.000000e+00	0.000000e+00	0.000000e+00	0.000000e+00	0.000000e+00	0.000000e+00	0.000000e+00	0.000000e+00	0.000000e+00	0.000000e+00	0.000000e+00	0.000000e+00	0.000000e+00	0.000000e+00	0.000000e+00	0.000000e+00	0.000000e+00	0.000000e+00	0.000000e+00	0.000000e+00	0.000000e+00	0.000000e+00	0.000000e+00	0.000000e+00	0.000000e+00	0.000000e+00	0.000000e+00	0.000000e+00	0.000000e+00	0.000000e+00	0.000000e+00	0.000000e+00	0.000000e+00	0.000000e+00	0.000000e+00	0.000000e+00	0.000000e+00	0.000000e+00	0.000000e+00	0.000000e+00	0.000000e+00	0.000000e+00	0.000000e+00	0.000000e+00	0.000000e+00	0.000000e+00	0.000000e+00	0.000000e+00	0.000000e+00	0.000000e+00	0.000000e+00	0.000000e+00	0.000000e+00	0.000000e+00	0.000000e+00	0.000000e+00	0.000000e+00	0.000000e+00	0.000000e+00	0.000000e+00	0.000000e+00	0.000000e+00	0.000000e+00	0.000000e+00	0.000000e+00	0.000000e+00	0.000000e+00	0.000000e+00	0.000000e+00	0.000000e+00	0.000000e+00	0.000000e+00	0.000000e+00	0.000000e+00	0.000000e+00	0.000000e+00	0.000000e+00	0.000000e+00	0.000000e+00	0.000000e+00	0.000000e+00	0.000000e+00	0.000000e+00	0.000000e+00	0.000000e+00	0.000000e+00	0.000000e+00	0.000000e+00	0.000000e+00	0.000000e+00	0.000000e+00	0.000000e+00	0.000000e+00	0.000000e+00	0.000000e+00	0.000000e+00	0.000000e+00	0.000000e+00	0.000000e+00	0.000000e+00	0.000000e+00	0.000000e+00	0.000000e+00	0.000000e+00	0.000000e+00	0.000000e+00	0.000000e+00	0.000000e+00	0.000000e+00	0.000000e+00	0.000000e+00	0.000000e+00	0.000000e+00	0.000000e+00	0.000000e+00	0.000000e+00	0.000000e+00	0.000000e+00	0.000000e+00	0.000000e+00	0.000000e+00	0.000000e+00	0.000000e+00	0.000000e+00	0.000000e+00	0.000000e+00	0.000000e+00	0.000000e+00	0.000000e+00	0.000000e+00	0.000000e+00	0.000000e+00	0.000000e+00	0.000000e+00	0.000000e+00	0.000000e+00	0.000000e+00	0.000000e+00	0.000000e+00	0.000000e+00	0.000000e+00	0.000000e+00	0.000000e+00	0.000000e+00	0.000000e+00	0.000000e+00	0.000000e+00	0.000000e+00	0.000000e+00	0.000000e+00	0.000000e+00	0.000000e+00	0.000000e+00	0.000000e+00	0.000000e+00	0.000000e+00	0.000000e+00	0.000000e+00	0.000000e+00	0.000000e+00	0.000000e+00	0.000000e+00	0.000000e+00	0.000000e+00	0.000000e+00	0.000000e+00	0.000000e+00	0.000000e+00	0.000000e+00	0.000000e+00	0.000000e+00	0.000000e+00	0.000000e+00	0.000000e+00	0.000000e+00	0.000000e+00	0.000000e+00	0.000000e+00	0.000000e+00	0.000000e+00	0.000000e+00	0.000000e+00	0.000000e+00	0.000000e+00	0.000000e+00	0.000000e+00	0.000000e+00	0.000000e+00	0.000000e+00	0.000000e+00	0.000000e+00	0.000000e+00	0.000000e+00	0.000000e+00	0.000000e+00	0.000000e+00	0.000000e+00	0.000000e+00	0.000000e+00	0.000000e+00	0.000000e+00	0.000000e+00	0.000000e+00	0.000000e+00	0.000000e+00	0.000000e+00	0.000000e+00	0.000000e+00	0.000000e+00	0.000000e+00	0.000000e+00	0.000000e+00	0.000000e+00	0.000000e+00	0.000000e+00	0.000000e+00	0.000000e+00	0.000000e+00	0.000000e+00	0.000000e+00	0.000000e+00	0.000000e+00	0.000000e+00	0.000000e+00	0.000000e+00	0.000000e+00	0.000000e+00	0.000000e+00	0.000000e+00	0.000000e+00	0.000000e+00	0.000000e+00	0.000000e+00	0.000000e+00	0.000000e+00	0.000000e+00	0.000000e+00	0.000000e+00	0.000000e+00	0.000000e+00	0.000000e+00	0.000000e+00	0.000000e+00	0.000000e+00	0.000000e+00	0.000000e+00	0.000000e+00
4.741017e-02	-2.206731e-02	-7.889901e-03	9.407614e-02	-2.332435e-02	6.523516e-02	1.405447e-01	-6.853028e-02	-7.833557e-02	-7.444112e-02	-7.601863e-02	-6.813881e-02	-7.579747e-02	-7.923155e-02	-2.222444e-02	4.537842e-03	1.834730e-01	1.371903e-01	-6.836202e-02	-1.072943e-01	1.026823e-01	1.041821e-01	-5.877247e-02	-2.426720e-01	1.201777e-01	3.617160e-02	-3.503140e-02	-1.486233e-01	1.124794e-01	-1.052464e-02	-8.968857e-02	-5.047160e-02	5.126173e-02	-1.594878e-02	1.359680e-01	1.983966e-01	1.643801e-01	-2.485495e-01	-2.751115e-01	-1.742098e-02	-3.459796e-02	6.207901e-02	1.169720e-01	7.297902e-02	3.234621e-02	-2.554885e-01	-2.374733e-01	4.621176e-03	-1.491355e-01	1.323825e-01	1.222531e-01	2.269562e-01	3.699941e-01	1.885704e-01	-9.141795e-02	-6.738405e-02	-1.656961e-01	3.348944e-04	9.548918e-02	2.245464e-01	-1.720007e-01	-3.443557e-02	2.389230e-02	3.447661e-01	-3.696801e-02	-1.218548e-01	-1.310109e-01	-1.525078e-01	-7.026627e-02	1.370527e-01	4.232589e-03	-7.539326e-02	-2.202021e-02	-3.598163e-02	-3.510632e-02	4.027802e-02	-1.902174e-01	1.269896e-01	1.925753e-01	-6.010062e-02	-3.051604e-02	2.285033e-01	6.724097e-02	-2.007087e-01	-1.429461e-01	-9.398923e-02	-7.109904e-02	-1.404485e-02	1.276059e-01	1.336967e-02	5.224086e-02	3.455270e-02	4.160078e-02	1.914923e-02	-8.627644e-02	7.850558e-02	-7.641112e-02	1.020225e-03	6.040960e-02	6.535794e-02	-6.281233e-02	8.772396e-02	3.741750e-02	-9.198554e-02	-2.052011e-03	2.612729e-02	-1.478680e-01	-1.185894e-01	-7.629909e-02	6.282426e-03	-8.499945e-04	1.461892e-01	-3.149308e-02	1.812450e-01	9.685335e-02	-4.736099e-02	-1.152881e-01	-3.205928e-02	-9.596336e-02	-5.654467e-02	5.219198e-02	3.359071e-02	1.141829e-01	-1.046019e-01	-1.022970e-02	-2.173650e-01	3.800804e-02	2.511998e-01	1.903358e-01	3.149150e-01	-1.149495e-02	-1.140383e-01	3.237475e-02	2.266479e-02	-6.311193e-02	-2.747035e-01	-7.681147e-04	2.085387e-01	4.231586e-02	-1.139768e-01	1.480710e-01	6.059304e-02	-8.833417e-02	9.948873e-03	-4.384482e-02	2.605946e-02	2.368901e-01	2.381356e-01	-1.778089e-01	-5.129224e-01	-4.061180e-01	2.184484e-01	-3.502763e-03	-9.649126e-02	-1.746894e-02	2.832545e-02	1.090659e-01	-5.056993e-02	-1.854988e-01	1.569335e-01	1.845732e-01	-1.465035e-01	2.686288e-03	9.991458e-03	-2.922584e-02	3.358038e-01	3.438331e-01	-1.426343e-01	-4.559476e-01	-7.169932e-01	1.353274e-01	2.981488e-01	-9.366261e-02	-1.187807e-01	3.130028e-01	-2.401315e-03	-2.285017e-01	1.399661e-01	1.072590e-01	3.894845e-01	1.473987e-01	1.624823e-01	7.715245e-02	-4.703937e-02	-2.837649e-01	-4.617004e-01	-4.910280e-01	1.010571e-02	1.759568e-01	-6.249228e-02	6.196225e-02	2.249907e-02	2.686653e-02	-9.034894e-04	1.175980e-01	-6.749120e-02	-2.028761e-01	9.132318e-02	1.024556e-01	4.366848e-02	1.094096e-01	1.313953e-01	-3.306429e-02	-5.478688e-01	-6.840910e-01	1.090957e-01	3.092557e-01	3.271787e-01	9.016315e-02	1.237593e-01	5.119165e-03	-1.731634e-01	-2.088559e-02	-7.910020e-02	-5.012132e-03	-8.717105e-02	1.450020e-01	2.183418e-01	1.941554e-01	2.165826e-01	2.188100e-01	-1.321806e-01	-2.226134e-01	-3.710934e-01	1.684512e-01	4.299106e-01	3.550374e-01	1.528481e-01	-9.680896e-02	9.295133e-02	1.991170e-01	-1.954179e-01	-7.819576e-02	-3.627038e-02	-2.386323e-01	-4.939765e-02	-1.670136e-01	2.205624e-01	2.346748e-02	1.550264e-01	1.204237e-01	7.498301e-02	4.631014e-01	-1.333770e-01	-3.947887e-02	7.233518e-02	-1.432021e-01
-1.178653e-01	-1.199849e-02	-5.804358e-04	-2.853938e-03	-1.491255e-02	-1.261579e-02	-1.903608e-02	-8.948027e-02	-1.018990e-01	4.426105e-02	3.018165e-02	-6.683468e-02	4.111009e-02	-4.905136e-02	5.175360e-01	-5.267761e-02	-1.848102e-02	-7.777523e-02	5.583300e-03	2.959229e-01	-1.596221e-01	-8.883001e-03	-4.230988e-02	-1.925265e-01	1.708775e-02	1.032586e-01	-1.294673e-01	3.207975e-01	-9.972679e-02	3.271569e-01	1.427831e-01	-2.420017e-01	3.366335e-01	3.089976e-02	-3.049314e-01	2.245461e-02	-1.272648e-01	-2.514375e-01	1.299563e-01	-1.207683e-01	-4.551505e-02	-1.933464e-01	1.215686e-01	-3.367123e-02	-6.954376e-02	-5.871950e-02	1.024754e-02	1.115131e-01	8.309962e-03	-9.663594e-02	5.191834e-02	7.944390e-04	-1.977180e-02	9.699331e-02	1.241851e-02	8.390762e-02	1.067490e-01	-5.253778e-02	3.047966e-02	-2.807764e-02	-1.254468e-01	-3.969075e-01	-1.251156e-01	-1.058754e-01	1.610535e-01	1.166810e-01	-1.168769e-01	2.310387e-01	-9.018780e-02	1.307812e-01	1.464301e-01	2.612217e-01	-4.514688e-01	1.478358e-01	3.361817e-01	2.372409e-03	1.075356e-01	-1.865217e-01	-6.309953e-02	-3.577835e-03	-4.390643e-02	1.027463e-01	1.233778e-02	1.708306e-02	6.042477e-02	1.863867e-02	5.353930e-02	-6.001041e-02	-1.074151e-01	-6.230072e-02	7.737223e-02	-6.130927e-04	2.820020e-02	5.079347e-02	1.193294e-01	-1.783668e-01	-1.035497e-01	-8.461870e-02	-8.876937e-02	-3.630841e-01	-1.358719e-01	-3.428122e-02	-3.761420e-03	8.632306e-02	2.362336e-01	-5.155947e-02	1.319371e-01	6.938582e-02	7.889980e-02	9.103631e-02	1.939667e-01	4.055115e-02	2.011100e-01	6.444088e-02	9.607637e-02	-7.716208e-03	-5.496507e-02	1.958571e-01	-3.971435e-02	-3.560135e-02	-6.908896e-02	4.059165e-02	1.591110e-01	-1.744262e-01	-1.342117e-01	4.713618e-03	-3.889723e-02	5.869517e-02	6.260525e-02	9.543641e-02	-1.508852e-01	-6.274629e-03	1.081019e-01	-1.120032e-01	1.453241e-01	-5.063816e-02	9.843846e-02	6.895049e-02	-1.536821e-02	-4.885141e-02	8.257522e-02	-6.331040e-02	1.493929e-01	-3.245140e-03	7.962036e-02	1.844553e-01	5.648941e-02	4.525995e-02	1.355911e-01	-2.307499e-01	-1.498790e-01	-1.023038e-02	-1.753789e-01	8.759716e-02	-2.062692e-01	5.386496e-02	3.585349e-01	8.516530e-02	1.400503e-01	1.127812e-01	-5.143326e-02	7.261910e-02	1.686236e-02	9.616946e-03	1.909621e-01	1.055622e-02	-4.780998e-02	1.159412e-01	-1.776231e-01	-2.691623e-01	4.093706e-02	3.079327e-01	-1.061358e-01	-1.693513e-02	-7.842822e-02	6.502118e-02	-3.819013e-02	4.876955e-02	-7.647236e-02	-4.448520e-02	-1.538015e-01	-1.685481e-01	-5.225088e-02	-2.708700e-01	3.458178e-01	1.146805e-02	-5.415569e-03	2.564820e-01	2.007764e-01	-1.706517e-01	-1.026415e-01	2.938790e-01	2.335394e-01	2.251415e-01	2.284115e-01	-6.349537e-02	-4.503885e-03	-2.912749e-02	-1.733360e-01	-7.787130e-02	-1.146871e-01	1.381336e-01	-6.789086e-02	-3.424791e-01	-3.969368e-01	1.186627e-01	8.150222e-02	1.472244e-02	3.483157e-02	-1.443363e-01	3.887359e-01	2.579789e-01	1.389866e-01	4.307207e-01	2.778625e-01	1.798725e-01	5.989660e-02	-1.619010e-01	-3.324372e-02	-4.885036e-02	-9.007946e-02	2.315814e-02	-4.804891e-01	-6.009911e-01	9.062182e-02	-1.245361e-01	-2.347640e-01	4.098549e-02	1.081057e-01	-2.099160e-01	6.798615e-02	-1.598240e-01	-1.777023e-01	1.788238e-02	-8.269989e-02	4.391132e-02	-1.264414e-02	1.199130e-01	-3.533455e-02	5.528000e-02	1.350945e-01	-1.696972e-02	-1.876437e-02	5.842108e-02	5.510252e-02	9.201679e-02	4.423099e-02
0.000000e+00	0.000000e+00	0.000000e+00	0.000000e+00	0.000000e+00	0.000000e+00	0.000000e+00	0.000000e+00	0.000000e+00	0.000000e+00	0.000000e+00	0.000000e+00	0.000000e+00	0.000000e+00	0.000000e+00	0.000000e+00	0.000000e+00	0.000000e+00	0.000000e+00	0.000000e+00	0.000000e+00	0.000000e+00	0.000000e+00	0.000000e+00	0.000000e+00	0.000000e+00	0.000000e+00	0.000000e+00	0.000000e+00	0.000000e+00	0.000000e+00	0.000000e+00	0.000000e+00	0.000000e+00	0.000000e+00	0.000000e+00	0.000000e+00	0.000000e+00	0.000000e+00	0.000000e+00	0.000000e+00	0.000000e+00	0.000000e+00	0.000000e+00	0.000000e+00	0.000000e+00	0.000000e+00	0.000000e+00	0.000000e+00	0.000000e+00	0.000000e+00	0.000000e+00	0.000000e+00	0.000000e+00	0.000000e+00	0.000000e+00	0.000000e+00	0.000000e+00	0.000000e+00	0.000000e+00	0.000000e+00	0.000000e+00	0.000000e+00	0.000000e+00	0.000000e+00	0.000000e+00	0.000000e+00	0.000000e+00	0.000000e+00	0.000000e+00	0.000000e+00	0.000000e+00	0.000000e+00	0.000000e+00	0.000000e+00	0.000000e+00	0.000000e+00	0.000000e+00	0.000000e+00	0.000000e+00	0.000000e+00	0.000000e+00	0.000000e+00	0.000000e+00	0.000000e+00	0.000000e+00	0.000000e+00	0.000000e+00	0.000000e+00	0.000000e+00	0.000000e+00	0.000000e+00	0.000000e+00	0.000000e+00	0.000000e+00	0.000000e+00	0.000000e+00	0.000000e+00	0.000000e+00	0.000000e+00	0.000000e+00	0.000000e+00	0.000000e+00	0.000000e+00	0.000000e+00	0.000000e+00	0.000000e+00	0.000000e+00	0.000000e+00	0.000000e+00	0.000000e+00	0.000000e+00	0.000000e+00	0.000000e+00	0.000000e+00	0.000000e+00	0.000000e+00	0.000000e+00	0.000000e+00	0.000000e+00	0.000000e+00	0.000000e+00	0.000000e+00	0.000000e+00	0.000000e+00	0.000000e+00	0.000000e+00	0.000000e+00	0.000000e+00	0.000000e+00	0.000000e+00	0.000000e+00	0.000000e+00	0.000000e+00	0.000000e+00	0.000000e+00	0.000000e+00	0.000000e+00	0.000000e+00	0.000000e+00	0.000000e+00	0.000000e+00	0.000000e+00	0.000000e+00	0.000000e+00	0.000000e+00	0.000000e+00	0.000000e+00	0.000000e+00	0.000000e+00	0.000000e+00	0.000000e+00	0.000000e+00	0.000000e+00	0.000000e+00	0.000000e+00	0.000000e+00	0.000000e+00	0.000000e+00	0.000000e+00	0.000000e+00	0.000000e+00	0.000000e+00	0.000000e+00	0.000000e+00	0.000000e+00	0.000000e+00	0.000000e+00	0.000000e+00	0.000000e+00	0.000000e+00	0.000000e+00	0.000000e+00	0.000000e+00	0.000000e+00	0.000000e+00	0.000000e+00	0.000000e+00	0.000000e+00	0.000000e+00	0.000000e+00	0.000000e+00	0.000000e+00	0.000000e+00	0.000000e+00	0.000000e+00	0.000000e+00	0.000000e+00	0.000000e+00	0.000000e+00	0.000000e+00	0.000000e+00	0.000000e+00	0.000000e+00	0.000000e+00	0.000000e+00	0.000000e+00	0.000000e+00	0.000000e+00	0.000000e+00	0.000000e+00	0.000000e+00	0.000000e+00	0.000000e+00	0.000000e+00	0.000000e+00	0.000000e+00	0.000000e+00	0.000000e+00	0.000000e+00	0.000000e+00	0.000000e+00	0.000000e+00	0.000000e+00	0.000000e+00	0.000000e+00	0.000000e+00	0.000000e+00	0.000000e+00	0.000000e+00	0.000000e+00	0.000000e+00	0.000000e+00	0.000000e+00	0.000000e+00	0.000000e+00	0.000000e+00	0.000000e+00	0.000000e+00	0.000000e+00	0.000000e+00	0.000000e+00	0.000000e+00	0.000000e+00	0.000000e+00	0.000000e+00	0.000000e+00	0.000000e+00	0.000000e+00	0.000000e+00	0.000000e+00	0.000000e+00	0.000000e+00	0.000000e+00	0.000000e+00	0.000000e+00	0.000000e+00
0.000000e+00	0.000000e+00	0.000000e+00	0.000000e+00	0.000000e+00	0.000000e+00	0.000000e+00	0.000000e+00	0.000000e+00	0.000000e+00	0.000000e+00	0.000000e+00	0.000000e+00	0.000000e+00	0.000000e+00	0.000000e+00	0.000000e+00	0.000000e+00	0.000000e+00	0.000000e+00	0.000000e+00	0.000000e+00	0.000000e+00	0.000000e+00	0.000000e+00	0.000000e+00	0.000000e+00	0.000000e+00	0.000000e+00	0.000000e+00	0.000000e+00	0.000000e+00	0.000000e+00	0.000000e+00	0.000000e+00	0.000000e+00	0.000000e+00	0.000000e+00	0.000000e+00	0.000000e+00	0.000000e+00	0.000000e+00	0.000000e+00	0.000000e+00	0.000000e+00	0.000000e+00	0.000000e+00	0.000000e+00	0.000000e+00	0.000000e+00	0.000000e+00	0.000000e+00	0.000000e+00	0.000000e+00	0.000000e+00	0.000000e+00	0.000000e+00	0.000000e+00	0.000000e+00	0.000000e+00	0.000000e+00	0.000000e+00	0.000000e+00	0.000000e+00	0.000000e+00	0.000000e+00	0.000000e+00	0.000000e+00	0.000000e+00	0.000000e+00	0.000000e+00	0.000000e+00	0.000000e+00	0.000000e+00	0.000000e+00	0.000000e+00	0.000000e+00	0.000000e+00	0.000000e+00	0.000000e+00	0.000000e+00	0.000000e+00	0.000000e+00	0.000000e+00	0.000000e+00	0.000000e+00	0.000000e+00	0.000000e+00	0.000000e+00	0.000000e+00	0.000000e+00	0.000000e+00	0.000000e+00	0.000000e+00	0.000000e+00	0.000000e+00	0.000000e+00	0.000000e+00	0.000000e+00	0.000000e+00	0.000000e+00	0.000000e+00	0.000000e+00	0.000000e+00	0.000000e+00	0.000000e+00	0.000000e+00	0.000000e+00	0.000000e+00	0.000000e+00	0.000000e+00	0.000000e+00	0.000000e+00	0.000000e+00	0.000000e+00	0.000000e+00	0.000000e+00	0.000000e+00	0.000000e+00	0.000000e+00	0.000000e+00	0.000000e+00	0.000000e+00	0.000000e+00	0.000000e+00	0.000000e+00	0.000000e+00	0.000000e+00	0.000000e+00	0.000000e+00
1.820368e-01	5.575674e-02	-2.038565e-02	-2.907944e-02	1.485181e-01	4.236171e-02	4.716205e-02	-7.893396e-02	4.350879e-02	-4.960227e-02	-4.350085e-02	7.019362e-02	-5.117930e-02	2.506685e-02	8.377058e-02	-6.577817e-02	-7.605897e-02	-2.091915e-01	-5.411915e-02	2.361871e-02	9.519144e-02	4.667650e-02	-2.013808e-01	-3.318386e-01	1.692897e-01	1.750953e-01	-2.850576e-01	8.748820e-02	-2.299325e-01	-1.302410e-01	-4.473163e-02	1.213937e-02	2.425811e-01	3.963031e-01	4.372098e-02	1.412114e-01	1.504367e-01	-8.334216e-02	-1.648584e-01	-2.805372e-01	2.129779e-01	1.617538e-01	-7.106554e-02	-2.081618e-01	2.105061e-01	-1.802278e-02	-3.633260e-01	1.543831e-01	7.848154e-02	-8.222913e-02	8.821241e-02	-4.777841e-02	1.991200e-01	1.841552e-01	1.107379e-01	7.401239e-02	-4.284453e-03	3.073288e-01	-7.329289e-02	-1.364145e-01	-1.205904e-01	4.687633e-02	4.029369e-01	-1.180133e-02	-8.678274e-02	8.925545e-03	-2.660360e-01	2.311489e-02	-1.329548e-01	1.923228e-01	7.835053e-02	2.967327e-02	9.659625e-02	8.772647e-02	6.015628e-02	-7.739568e-02	7.165925e-02	2.919304e-02	-8.389034e-02	-5.895811e-02	8.666168e-02	1.333676e-01	-1.125006e-01	6.891370e-03	-2.881769e-02	-7.690383e-02	2.948850e-02	-3.208672e-02	1.425774e-02	-2.923456e-02	1.447217e-02	-4.202500e-02	-1.926879e-03	3.164018e-02	-7.277588e-02	3.478562e-02	2.471859e-02	7.166271e-02	1.462603e-01	-8.039607e-02	-1.243340e-01	1.380819e-01	1.721855e-01	-1.101594e-02	-2.646935e-02	1.153564e-01	-2.010614e-01	-3.068376e-01	7.291864e-03	-1.857479e-02	5.258267e-02	3.492736e-03	-2.823714e-02	-1.934950e-02	5.633127e-02	-6.443171e-02	-9.024305e-02	-1.817431e-01	9.524649e-02	-7.609885e-02	-5.887743e-02	2.183792e-01	1.726458e-01	6.806316e-02	3.272464e-02	-2.045171e-03	1.456020e-03	1.001288e-01	1.006395e-01	1.622475e-01	1.296196e-02	-7.420096e-02	1.158089e-01	-1.899329e-01	3.495807e-02	2.875498e-02	1.810436e-01	1.154063e-01	-1.211704e-01	3.714701e-02	-4.426500e-02	-8.238314e-02	-4.515710e-02	7.001443e-02	-4.276815e-02	-2.440900e-02	1.346019e-01	1.041887e-02	-1.118620e-01	-2.462348e-01	-2.877536e-01	6.102389e-02	-1.089945e-01	-2.461367e-02	-2.482568e-02	3.981359e-03	1.180758e-01	-8.979727e-02	5.192828e-02	2.535829e-02	1.687466e-01	-4.090610e-02	1.541233e-01	1.760750e-01	9.812109e-02	2.907780e-01	6.361870e-02	-1.409817e-03	-2.828594e-01	-4.045381e-01	5.542065e-02	1.704530e-02	2.181551e-02	1.518377e-01	3.869881e-02	1.447244e-01	2.033543e-01	-1.616397e-01	1.829183e-01	-1.627462e-01	7.551856e-02	-4.675363e-01	-2.866820e-02	-3.122245e-01	-2.073463e-01	1.232127e-01	-1.318939e-01	-3.527918e-02	2.418616e-01	1.357231e-01	-5.829507e-02	-9.362392e-02	-7.533194e-02	5.289104e-02	-1.205804e-01	-8.715339e-02	-3.635808e-02	9.338023e-02	1.115601e-01	1.143423e-01	2.964043e-02	2.635759e-01	9.568139e-02	-2.476001e-01	-4.537814e-01	-2.217693e-01	1.465109e-01	2.684057e-01	4.102790e-02	-1.876248e-01	3.703446e-03	4.132867e-02	-1.246360e-01	-8.562745e-02	-1.108730e-01	1.193172e-02	-4.676526e-02	1.192361e-01	1.835245e-01	1.761461e-01	1.792009e-01	1.096261e-01	-2.813719e-01	-5.221953e-01	4.635054e-02	2.386843e-01	1.386502e-01	6.670176e-02	7.659041e-03	3.198333e-01	-1.053402e-01	5.058748e-02	-1.010774e-02	-7.575238e-02	-2.376684e-01	-6.625268e-02	-1.127800e-02	1.822586e-01	-1.383217e-01	-2.018835e-01	1.306348e-01	1.401846e-02	1.812336e-01	-6.020460e-02	6.375655e-02	1.393581e-01	-1.179805e-01
0.000000e+00	0.000000e+00	0.000000e+00	0.000000e+00	0.000000e+00	0.000000e+00	0.000000e+00	0.000000e+00	0.000000e+00	0.000000e+00	0.000000e+00	0.000000e+00	0.000000e+00	0.000000e+00	0.000000e+00	0.000000e+00	0.000000e+00	0.000000e+00	0.000000e+00	0.000000e+00	0.000000e+00	0.000000e+00	0.000000e+00	0.000000e+00	0.000000e+00	0.000000e+00	0.000000e+00	0.000000e+00	0.000000e+00	0.000000e+00	0.000000e+00	0.000000e+00	0.000000e+00	0.000000e+00	0.000000e+00	0.000000e+00	0.000000e+00	0.000000e+00	0.000000e+00	0.000000e+00	0.000000e+00	0.000000e+00	0.000000e+00	0.000000e+00	0.000000e+00	0.000000e+00	0.000000e+00	0.000000e+00	0.000000e+00	0.000000e+00	0.000000e+00	0.000000e+00	0.000000e+00	0.000000e+00	0.000000e+00	0.000000e+00	0.000000e+00	0.000000e+00	0.000000e+00	0.000000e+00	0.000000e+00	0.000000e+00	0.000000e+00	0.000000e+00	0.000000e+00	0.000000e+00	0.000000e+00	0.000000e+00	0.000000e+00	0.000000e+00	0.000000e+00	0.000000e+00	0.000000e+00	0.000000e+00	0.000000e+00	0.000000e+00	0.000000e+00	0.000000e+00	0.000000e+00	0.000000e+00	0.000000e+00	0.000000e+00	0.000000e+00	0.000000e+00	0.000000e+00	0.000000e+00	0.000000e+00	0.000000e+00	0.000000e+00	0.000000e+00	0.000000e+00	0.000000e+00	0.000000e+00	0.000000e+00	0.000000e+00	0.000000e+00	0.000000e+00	0.000000e+00	0.000000e+00	0.000000e+00	0.000000e+00	0.000000e+00	0.000000e+00	0.000000e+00	0.000000e+00	0.000000e+00	0.000000e+00	0.000000e+00	0.000000e+00	0.000000e+00	0.000000e+00	0.000000e+00	0.000000e+00	0.000000e+00	0.000000e+00	0.000000e+00	0.000000e+00	0.000000e+00	0.000000e+00	0.000000e+00	0.000000e+00	0.000000e+00	0.000000e+00	0.000000e+00	0.000000e+00	0.000000e+00	0.000000e+00	0.000000e+00	0.000000e+00	0.000000e+00	0.000000e+00	0.000000e+00	0.000000e+00	0.000000e+00	0.000000e+00	0.000000e+00	0.000000e+00	0.000000e+00	0.000000e+00	0.000000e+00	0.000000e+00	0.000000e+00	0.000000e+00	0.000000e+00	0.000000e+00	0.000000e+00	0.000000e+00	0.000000e+00	0.000000e+00	0.000000e+00	0.000000e+00	0.000000e+00	0.000000e+00	0.000000e+00	0.000000e+00	0.000000e+00	0.000000e+00	0.000000e+00	0.000000e+00	0.000000e+00	0.000000e+00	0.000000e+00	0.000000e+00	0.000000e+00	0.000000e+00	0.000000e+00	0.000000e+00	0.000000e+00	0.000000e+00	0.000000e+00	0.000000e+00	0.000000e+00	0.000000e+00	0.000000e+00	0.000000e+00	0.000000e+00	0.000000e+00	0.000000e+00	0.000000e+00	0.000000e+00	0.000000e+00	0.000000e+00
0.000000e+00	0.000000e+00	0.000000e+00	0.000000e+00	0.000000e+00	0.000000e+00	0.000000e+00	0.000000e+00	0.000000e+00	0.000000e+00	0.000000e+00	0.000000e+00	0.000000e+00	0.000000e+00	0.000000e+00	0.000000e+00	0.000000e+00	0.000000e+00	0.000000e+00	0.000000e+00	0.000000e+00	0.000000e+00	0.000000e+00	0.000000e+00	0.000000e+00	0.000000e+00	0.000000e+00	0.000000e+00	0.000000e+00	0.000000e+00	0.000000e+00	0.000000e+00	0.000000e+00	0.000000e+00	0.000000e+00	0.000000e+00	0.000000e+00	0.000000e+00	0.000000e+00	0.000000e+00	0.000000e+00	0.000000e+00	0.000000e+00	0.000000e+00	0.000000e+00	0.000000e+00	0.000000e+00	0.000000e+00	0.000000e+00	0.000000e+00	0.000000e+00	0.000000e+00	0.000000e+00	0.000000e+00	0.000000e+00	0.000000e+00	0.000000e+00	0.000000e+00	0.000000e+00	0.000000e+00	0.000000e+00	0.000000e+00	0.000000e+00	0.000000e+00	0.000000e+00	0.000000e+00	0.000000e+00	0.000000e+00	0.000000e+00	0.000000e+00	0.000000e+00	0.000000e+00	0.000000e+00	0.000000e+00	0.000000e+00	0.000000e+00	0.000000e+00	0.000000e+00	0.000000e+00	0.000000e+00	0.000000e+00	0.000000e+00	0.000000e+00	0.000000e+00	0.000000e+00	0.000000e+00	0.000000e+00	0.000000e+00	0.000000e+00	0.000000e+00	0.000000e+00	0.000000e+00	0.000000e+00	0.000000e+00	0.000000e+00	0.000000e+00	0.000000e+00	0.000000e+00	0.000000e+00	0.000000e+00	0.000000e+00	0.000000e+00	0.000000e+00	0.000000e+00	0.000000e+00	0.000000e+00	0.000000e+00	0.000000e+00	0.000000e+00	0.000000e+00	0.000000e+00	0.000000e+00	0.000000e+00	0.000000e+00	0.000000e+00	0.000000e+00	0.000000e+00	0.000000e+00	0.000000e+00	0.000000e+00	0.000000e+00	0.000000e+00	0.000000e+00	0.000000e+00	0.000000e+00	0.000000e+00	0.000000e+00	0.000000e+00	0.000000e+00	0.000000e+00	0.000000e+00	0.000000e+00	0.000000e+00	0.000000e+00	0.000000e+00	0.000000e+00	0.000000e+00	0.000000e+00	0.000000e+00	0.000000e+00	0.000000e+00	0.000000e+00	0.000000e+00	0.000000e+00	0.000000e+00	0.000000e+00	0.000000e+00	0.000000e+00	0.000000e+00	0.000000e+00	0.000000e+00	0.000000e+00	0.000000e+00	0.000000e+00	0.000000e+00	0.000000e+00	0.000000e+00	0.000000e+00	0.000000e+00	0.000000e+00	0.000000e+00	0.000000e+00	0.000000e+00	0.000000e+00	0.000000e+00	0.000000e+00	0.000000e+00	0.000000e+00	0.000000e+00	0.000000e+00	0.000000e+00	0.000000e+00	0.000000e+00	0.000000e+00	0.000000e+00	0.000000e+00	0.000000e+00	0.000000e+00	0.000000e+00	0.000000e+00	0.000000e+00	0.000000e+00	0.000000e+00	0.000000e+00	0.000000e+00	0.000000e+00	0.000000e+00	0.000000e+00	0.000000e+00	0.000000e+00	0.000000e+00	0.000000e+00	0.000000e+00	0.000000e+00	0.000000e+00	0.000000e+00	0.000000e+00	0.000000e+00	0.000000e+00	0.000000e+00	0.000000e+00	0.000000e+00	0.000000e+00	0.000000e+00	0.000000e+00	0.000000e+00	0.000000e+00	0.000000e+00	0.000000e+00	0.000000e+00	0.000000e+00	0.000000e+00	0.000000e+00	0.000000e+00	0.000000e+00	0.000000e+00	0.000000e+00	0.000000e+00	0.000000e+00	0.000000e+00	0.000000e+00	0.000000e+00	0.000000e+00	0.000000e+00	0.000000e+00	0.000000e+00	0.000000e+00	0.000000e+00	0.000000e+00	0.000000e+00	0.000000e+00	0.000000e+00	0.000000e+00	0.000000e+00	0.000000e+00	0.000000e+00	0.000000e+00	0.000000e+00	0.000000e+00	0.000000e+00	0.000000e+00	0.000000e+00	0.000000e+00	0.000000e+00	0.000000e+00	0.000000e+00	0.000000e+00
-1.093392e-02	-9.314932e-05	-9.167317e-05	-3.766374e-04	-3.678766e-02	-8.611531e-02	-4.102910e-02	-7.981393e-02	1.720520e-02	3.836508e-02	-1.369126e-01	2.997192e-02	1.851763e-01	-6.654686e-02	2.726522e-01	-8.384780e-02	-1.884131e-02	-1.295630e-03	-1.206667e-03	-5.383131e-03	1.796653e-01	-9.588932e-02	-1.996774e-02	-4.921325e-02	6.077394e-02	-1.530386e-01	-6.796396e-02	1.384968e-01	-1.772287e-01	5.758895e-02	2.528854e-01	-6.913762e-02	2.983577e-02	-7.756810e-03	-7.265218e-03	7.377751e-02	4.793532e-02	-6.348711e-02	3.072248e-02	-2.045040e-03	9.453754e-03	-8.305996e-02	-4.291942e-02	-6.193923e-02	6.431594e-02	5.529049e-02	7.123592e-02	-5.401101e-02	1.274029e-02	-5.431506e-03	-5.225821e-03	-2.197093e-02	1.087551e-01	-8.119121e-02	2.583295e-02	4.352118e-02	-2.630289e-01	1.665171e-02	-3.014674e-02	2.155973e-03	1.381560e-01	6.617882e-02	-3.505290e-02	7.867909e-02	-3.617122e-02	9.508140e-02	-1.187555e-02	-4.759228e-02	-3.515259e-02	-2.566479e-03	4.102929e-02	1.085421e-01	2.538606e-01	-1.532035e-01	1.035988e-01	-1.066215e-01	-5.946754e-02	-7.300761e-02	6.009936e-02	-6.149568e-02	-4.842649e-02	-1.807148e-02	-1.720285e-02	-6.844660e-02	5.044947e-02	-4.615658e-03	-1.599836e-01	2.798121e-02	1.215067e-01	1.329603e-01	-2.654766e-02	1.260191e-01	-7.794666e-02	-2.154678e-02	5.846941e-03	6.686982e-02	7.772171e-02	-1.040033e-02	-9.790311e-03	-4.085985e-02	-1.053810e-01	4.818515e-02	-7.019135e-02	-1.501224e-01	1.761958e-02	8.658460e-03	1.818753e-02	-1.630091e-01	1.713465e-01	1.294902e-01	8.767855e-03	1.377599e-01	-1.433410e-01	-4.948243e-02	-4.405519e-02	9.640847e-02	-1.175518e-01	3.313358e-02	-2.105450e-02	1.048153e-01	6.935789e-02	9.488961e-02	-6.572323e-04	-2.372793e-03	9.766271e-03	2.082719e-02	-3.023531e-02	4.463903e-02	-1.696990e-01	3.602076e-02	4.528272e-02	3.410081e-02	3.532038e-02	1.646879e-02	3.725024e-03	1.389280e-01	-4.676089e-02	5.900070e-02	-4.432279e-02	-9.766923e-02	9.888879e-02	6.316273e-02	-3.456628e-02	7.243150e-02	3.277253e-01	-3.360457e-03	-3.286018e-03	-1.342872e-02	2.185980e-01	1.520622e-01	2.740753e-01	5.752977e-03	-2.760453e-01	-6.334153e-02	6.360044e-02	8.040452e-03	-3.235789e-01	-2.414702e-01	-2.721333e-01	1.859743e-01	1.382310e-02	6.189952e-02	-4.282930e-02	3.516851e-02	-9.658746e-02	-2.553344e-02	7.419819e-02	-4.408826e-02	1.114417e-01	5.010368e-02	6.405042e-02	1.839867e-01	7.768272e-02	-6.324285e-02	-2.229784e-01	-2.789551e-02	-9.289488e-02	-1.001382e-01	9.271726e-02	-1.317823e-02	-1.133838e-01	-8.318592e-02	8.377921e-02	-1.363554e-02	1.146802e-01	1.528895e-01	1.157390e-01	1.356477e-01	1.293932e-01	-1.926889e-02	-1.696862e-02	-5.642930e-02	8.447022e-02	-5.845620e-03	-5.414535e-03	-2.372117e-02	-5.778886e-02	3.295643e-01	-1.367887e-01	3.678316e-02	-5.998243e-02	1.027763e-02	7.558652e-02	3.037087e-02	-1.722999e-01	-4.783131e-02	9.330321e-02	-9.524338e-02
1.913236e-01	-4.888672e-02	-5.220836e-02	-5.291837e-02	-5.380059e-02	-5.659625e-02	-4.920673e-02	-3.054639e-02	-3.922382e-02	-4.348439e-02	-3.073226e-02	-3.714613e-02	-3.340106e-02	1.148242e-01	1.989357e-01	-5.147697e-02	-6.559583e-02	1.210918e-01	-6.090493e-02	-2.032029e-01	-1.411286e-01	7.979391e-03	-2.373167e-01	-1.038340e-01	-1.241021e-01	3.834546e-02	-6.439754e-02	-7.590034e-03	5.079208e-02	2.189461e-02	-3.966668e-02	6.306561e-02	2.264301e-01	1.528720e-01	1.577955e-01	9.847122e-03	1.014705e-01	5.163457e-02	-9.758476e-02	-7.870799e-02	-6.442111e-02	2.235905e-01	2.400076e-01	4.466168e-02	-1.742476e-01	3.502472e-02	-9.181009e-02	-1.988191e-01	-7.220685e-02	2.200023e-01	1.730169e-01	3.836392e-02	6.592817e-02	-6.029970e-02	-7.995643e-02	1.523326e-01	-3.962451e-02	4.821977e-02	-9.639157e-02	7.597666e-02	5.270118e-02	3.016455e-03	4.129321e-02	1.167585e-01	-9.802194e-02	-2.361772e-01	-1.015700e-01	1.912464e-01	-4.874950e-02	-2.621723e-01	1.208973e-01	5.376977e-02	6.056398e-02	2.249543e-01	1.276333e-01	1.124581e-01	1.194571e-01	1.224656e-01	9.771838e-03	1.013412e-01	-1.908554e-01	1.088000e-01	1.530930e-01	1.016682e-01	4.332958e-02	-2.261821e-01	-8.998640e-02	-1.418750e-01	1.261790e-01	1.729211e-02	-1.079781e-03	5.667655e-02	3.302198e-02	-8.519654e-02	-9.088509e-02	1.585360e-01	6.101402e-02	1.549794e-01	1.112365e-01	8.885921e-02	-2.456413e-02	1.015697e-01	1.834512e-03	1.584448e-01	9.847753e-02	-9.878205e-02	-6.417202e-02	-6.806537e-02	-3.178407e-02	4.532390e-02	-2.516592e-03	-4.081580e-02	-3.012105e-02	-6.616692e-03	6.516710e-02	1.304879e-01	-1.273361e-01	-6.442777e-02	6.951120e-02	1.437084e-01	3.097011e-02	-1.265942e-01	-4.046977e-02	1.270395e-02	1.223735e-01	-1.328454e-01	-1.250760e-01	1.448510e-01	-5.412459e-02	6.944262e-02	-5.761025e-02	-9.567597e-02	-4.525872e-03	8.139720e-03	1.718423e-01	8.000558e-02	-2.941553e-02	4.654176e-02	-4.624168e-02	4.121760e-02	1.944029e-01	6.399824e-02	-1.738688e-02	-3.743304e-02	1.171176e-02	2.044883e-01	-4.772519e-02	-1.202686e-01	-1.558148e-01	-1.569957e-01	-1.158183e-01	5.503426e-02	6.610353e-03	-2.710246e-02	2.333621e-02	2.999709e-02	1.059171e-02	-1.052413e-01	1.268214e-02	2.222144e-01	2.479243e-02	2.150380e-01	5.332784e-02	8.601241e-02	-3.555349e-02	7.786262e-03	-4.287134e-02	-2.150083e-02	-9.682647e-02	-3.399931e-01	1.750471e-02	5.957231e-02	4.262834e-02	-7.185315e-02	-6.765228e-02	-2.380305e-02	2.298077e-01	-5.647654e-02	-3.006128e-01	1.546691e-01	1.393110e-01	-1.861623e-01	-2.543467e-04	-1.018569e-01	-8.863472e-02	1.502050e-01	-1.352448e-01	1.462360e-01	-5.850116e-02	2.338363e-01	1.843899e-02	1.053616e-01	-4.701590e-02	3.081626e-02	-4.391522e-02	-1.294014e-01	-6.963672e-02	5.190367e-02	1.085323e-01	5.634047e-02	7.260227e-02	1.065191e-02	8.559010e-02	-2.592928e-01	-3.710623e-01	1.763101e-02	-2.029447e-03	4.430836e-02	-9.075176e-02	-9.158976e-02	-6.248845e-02	-1.232502e-01	-8.564442e-03	-4.486294e-02	3.900489e-03	-8.658340e-02	-4.973944e-02	6.702011e-02	2.509724e-02	6.295110e-02	-3.240324e-02	3.822133e-02	-3.037966e-01	-3.698603e-01	1.215766e-02	-2.339702e-03	-6.276740e-02	-1.745196e-02	-1.373092e-02	-1.308825e-01	1.847513e-01	-3.653507e-02	5.553971e-02	-3.009626e-02	-9.696965e-03	8.829548e-02	-1.679807e-01	2.864598e-02	1.561278e-02	1.977906e-01	-3.926494e-02	6.545886e-02	-2.602461e-02	1.020971e-01	1.538184e-01	2.146166e-01	-9.971792e-02
8.507950e-02	-7.185127e-05	-3.948935e-05	-6.752740e-05	-3.305238e-02	1.861344e-02	-2.683318e-02	-5.517653e-02	3.452881e-02	-4.355797e-02	1.821548e-03	-1.004503e-02	8.870498e-02	8.053571e-02	-1.568597e-01	1.773785e-02	2.860396e-01	-9.011002e-04	-4.996695e-04	-8.214178e-04	5.207068e-02	-2.191911e-01	-7.844914e-02	-2.245771e-01	-4.021517e-03	-8.259703e-03	3.226989e-02	9.123635e-02	-1.858805e-01	1.572093e-01	1.642842e-01	-2.968840e-02	3.748129e-02	-4.322587e-03	-2.348413e-03	-3.973232e-03	-8.181776e-02	-1.191745e-01	-4.196427e-02	-5.371662e-02	-1.358674e-02	3.440380e-02	7.897683e-02	5.883922e-02	1.871353e-02	6.740463e-03	1.636818e-01	-2.097679e-02	2.619129e-01	-3.059533e-03	-1.661995e-03	-2.957225e-03	-3.308152e-03	1.697557e-01	-2.367148e-01	-7.056429e-02	7.569392e-02	-4.862879e-01	1.968254e-01	2.710307e-01	-4.379592e-01	3.147379e-01	2.104290e-01	-2.091785e-01	-6.347947e-02	-7.416754e-03	-4.008142e-03	-7.287855e-03	9.387430e-02	6.670278e-02	1.189321e-01	-5.284507e-03	-2.487346e-02	1.048159e-01	8.622026e-02	-5.790048e-02	-1.654321e-02	-1.582266e-01	-6.104473e-02	6.312621e-03	-1.453935e-01	-1.103688e-02	-6.006168e-03	-1.076936e-02	-4.115877e-04	3.692180e-02	-1.829205e-02	1.194558e-02	1.346374e-01	1.845104e-02	7.999690e-02	1.168979e-02	-2.171536e-01	3.451942e-02	5.515324e-02	1.088033e-01	2.407711e-03	-6.398542e-03	-3.643313e-03	-6.192489e-03	1.504816e-01	2.201657e-02	-4.382822e-02	1.754106e-01	-3.523844e-01	1.725923e-02	-1.014107e-01	5.094328e-02	7.419905e-03	1.697005e-01	1.059036e-01	-1.226073e-01	-1.707021e-01	-3.506095e-02	8.489215e-02	-3.261495e-02	-4.568220e-02	8.663602e-02	1.465843e-01	8.733974e-02	-3.892792e-02	1.363534e-01	-9.001420e-02	-1.597400e-01	1.063734e-01	1.046571e-01	-4.201348e-02	3.697931e-02	-1.977820e-01	-4.713267e-02	-2.954279e-02	-4.362101e-02	-5.767427e-02	1.250543e-01	1.828106e-01	1.029293e-01	4.874700e-02	2.201577e-01	-9.986065e-02	-2.328360e-01	1.492224e-01	3.036421e-02	-1.367896e-01	9.187229e-02	4.355412e-01	-1.953679e-03	-1.014731e-03	-1.928485e-03	-1.408934e-01	-1.331425e-01	-5.876677e-02	1.982825e-02	-2.189943e-02	-1.020974e-01	5.373174e-02	1.490118e-02	-9.239829e-02	-2.007695e-01	1.200944e-01	1.486844e-01	6.207696e-02	7.801050e-02	-1.418366e-02	7.618235e-02	1.618504e-01	5.175413e-02	1.590097e-01	-1.377716e-02	4.763346e-02	-6.078898e-03	-5.984321e-02	-1.029130e-01	2.333328e-01	-3.086854e-01	-2.718366e-01	4.250956e-02	-4.303422e-01	3.183306e-02	-3.695414e-02	2.552020e-02	3.141330e-02	2.353321e-02	1.879227e-01	8.381400e-02	2.666065e-01	9.058148e-02	4.651786e-02	-5.409899e-02	2.200982e-01	-2.080833e-01	-1.343219e-01	1.373807e-01	-1.256420e-01	-3.692521e-03	-2.058085e-03	-3.430195e-03	-5.835426e-02	-1.325192e-02	-2.267032e-01	3.269867e-02	-5.051303e-02	1.064196e-01	5.013000e-02	4.424024e-02	1.760369e-01	1.355180e-01	8.447391e-02	-9.121060e-02
7.805064e-02	-2.001947e-02	9.620682e-02	4.248892e-01	1.151495e-01	1.431649e-01	5.974116e-02	-1.237114e-01	1.499065e-01	-3.769359e-01	-3.806638e-01	4.721533e-01	-2.579125e-01	-4.240234e-01	1.519664e-01	2.201799e-01	-3.105719e-02	-1.754878e-02	3.408710e-01	1.857516e-01	2.449801e-01	1.590108e-01	-7.638077e-02	1.904754e-01	-4.425903e-01	-3.863567e-01	6.488089e-02	-1.485339e-01	-3.831825e-01	2.333356e-01	-2.151768e-02	8.155612e-02	-1.377729e-02	2.195112e-01	-5.349505e-03	1.243965e-01	1.138075e-01	-2.552010e-02	2.008465e-01	-3.063000e-01	-2.912658e-01	1.015701e-01	-3.128163e-02	-3.423717e-01	3.221820e-01	1.791097e-01	-3.101581e-02	-1.752509e-02	2.903764e-01	8.758060e-02	8.262038e-02	1.996185e-01	-1.138405e-02	2.119961e-01	-3.756489e-01	-3.124516e-01	-6.140880e-02	-1.354792e-01	-3.901685e-01	3.282077e-01	7.910474e-02	-2.935819e-02	-1.657670e-02	2.050245e-01	6.976580e-02	1.121820e-01	1.825404e-01	-1.221119e-02	1.681206e-01	-3.433295e-01	-3.019204e-01	1.811958e-01	-1.205312e-01	-3.009744e-01	2.737296e-01	-5.957960e-02	7.063388e-02	-1.941481e-02	2.762626e-01	1.673259e-01	2.196781e-01	1.376770e-01	-2.714877e-02	1.577425e-01	-4.623142e-01	-3.272406e-01	2.853685e-01	-6.677319e-02	-3.807163e-01	1.955256e-01	6.678079e-02	-1.082036e-02	-6.060615e-03	1.671708e-01	9.899587e-02	7.405316e-02	2.120958e-03	3.209510e-03	1.417569e-01	-2.087997e-01	-2.177887e-01	2.389836e-03	-2.639654e-02	-1.532643e-01	1.347203e-01	-2.109597e-01	-6.346499e-03	-3.547695e-03	-5.988815e-02	1.085824e-01	2.040835e-01	5.906208e-02	-1.530580e-01	1.310409e-01	-1.222746e-02	-1.202913e-02	1.679557e-01	-1.105755e-01	-7.971077e-02	2.419817e-02	2.139740e-02	-1.238091e-02	-6.939458e-03	1.024516e-01	1.717183e-01	-1.210035e-02	1.997426e-01	-6.773916e-02	4.096593e-02	-2.289815e-01	-1.666213e-01	3.030112e-02	-7.086417e-02	-1.975159e-01	2.716671e-01	-9.639968e-02	-2.595603e-03	-1.448418e-03	-1.510292e-01	1.222633e-01	-9.705529e-02	3.368058e-01	4.755671e-02	-3.741230e-01	7.400070e-02	-2.558700e-02	-6.995996e-02	5.758392e-02	8.379227e-02	1.203589e-01	-1.045923e-01	-2.838714e-03	-1.584271e-03	-2.507393e-01	-4.341012e-02	-5.137158e-02	6.028377e-02	4.047373e-02	-1.750893e-01	1.135035e-01	1.405045e-01	1.039394e-01	1.131922e-01	2.271124e-01	-1.434499e-01	-7.320387e-02	-1.927015e-03	-1.074953e-03	-1.403784e-01	-2.890746e-01	5.956698e-02	-1.091757e-01	1.339724e-01	5.120151e-02	3.663552e-01	1.056405e-01	-1.339389e-01	7.499888e-02	3.799283e-02	-6.212142e-02	-3.825861e-02	-9.732180e-04	-5.425551e-04	-2.124892e-01	-1.106408e-02	-1.111200e-01	-2.850276e-01	1.444463e-01	3.352450e-02	3.007586e-01	-7.750955e-03	-7.869071e-02	2.093763e-01	3.012624e-01	-2.348518e-01	-1.001866e-01	-2.707521e-03	-1.510955e-03	-1.158214e-01	1.992401e-01	-2.418184e-02	-6.106943e-02	5.751241e-02	-1.766523e-01	7.479782e-02	1.015340e-01	-8.429114e-02	2.702435e-01	7.649447e-02	-1.883774e-01	-3.568823e-02	-9.055301e-04	-5.047895e-04	-2.795071e-01	-7.499262e-02	-8.955900e-02	-3.770567e-01	-3.920803e-02	-4.874629e-02	4.993023e-01	3.029246e-01	-1.606663e-01	1.409130e-01	4.845322e-01	-3.131984e-01	6.829549e-02	-3.404424e-03	-1.900509e-03	-8.410728e-02	-1.613833e-01	-7.192931e-02	3.255617e-02	4.545494e-02	-6.529904e-02	1.624833e-01	2.275700e-01	-3.059632e-01	1.341518e-01	6.551069e-02	-1.225853e-02	-5.802413e-02	-1.504941e-03	-8.393013e-04	-2.575386e-01	-5.224372e-02	2.933351e-03	-6.888823e-02	-2.246865e-02	-9.262147e-02	3.837234e-01	4.555742e-01	-2.454149e-01	1.293868e-01	2.116400e-01	-3.688613e-01	-5.337068e-02	-1.377955e-03	-7.684194e-04	-2.296940e-01	-3.492276e-01	-2.968928e-01	-5.847220e-02	2.378466e-01	-4.335113e-02	3.338636e-01	3.842472e-01	-2.285146e-01	1.648792e-01	1.702972e-01	-1.595127e-02	1.870656e-01	-5.015678e-03	-2.802079e-03	-6.910010e-02	1.386413e-02	-1.717362e-01	-4.104182e-01	8.139870e-02	1.005755e-01	-7.204108e-02	4.040038e-02	1.210662e-01	2.531421e-01	-1.357076e-02	-1.338699e-02
0.000000e+00	0.000000e+00	0.000000e+00	0.000000e+00	0.000000e+00	0.000000e+00	0.000000e+00	0.000000e+00	0.000000e+00	0.000000e+00	0.000000e+00	0.000000e+00	0.000000e+00	0.000000e+00	0.000000e+00	0.000000e+00	0.000000e+00	0.000000e+00	0.000000e+00	0.000000e+00	0.000000e+00	0.000000e+00	0.000000e+00	0.000000e+00	0.000000e+00	0.000000e+00	0.000000e+00	0.000000e+00	0.000000e+00	0.000000e+00	0.000000e+00	0.000000e+00	0.000000e+00	0.000000e+00	0.000000e+00	0.000000e+00	0.000000e+00	0.000000e+00	0.000000e+00	0.000000e+00	0.000000e+00	0.000000e+00	0.000000e+00	0.000000e+00	0.000000e+00	0.000000e+00	0.000000e+00	0.000000e+00	0.000000e+00	0.000000e+00	0.000000e+00	0.000000e+00	0.000000e+00	0.000000e+00	0.000000e+00	0.000000e+00	0.000000e+00	0.000000e+00	0.000000e+00	0.000000e+00	0.000000e+00	0.000000e+00	0.000000e+00	0.000000e+00	0.000000e+00	0.000000e+00	0.000000e+00	0.000000e+00	0.000000e+00	0.000000e+00	0.000000e+00	0.000000e+00	0.000000e+00	0.000000e+00	0.000000e+00	0.000000e+00	0.000000e+00	0.000000e+00	0.000000e+00	0.000000e+00	0.000000e+00	0.000000e+00	0.000000e+00	0.000000e+00	0.000000e+00	0.000000e+00	0.000000e+00	0.000000e+00	0.000000e+00	0.000000e+00	0.000000e+00	0.000000e+00	0.000000e+00	0.000000e+00	0.000000e+00	0.000000e+00	0.000000e+00	0.000000e+00	0.000000e+00	0.000000e+00	0.000000e+00	0.000000e+00	0.000000e+00	0.000000e+00	0.000000e+00	0.000000e+00	0.000000e+00	0.000000e+00	0.000000e+00	0.000000e+00	0.000000e+00	0.000000e+00	0.000000e+00	0.000000e+00	0.000000e+00	0.000000e+00	0.000000e+00	0.000000e+00	0.000000e+00	0.000000e+00	0.000000e+00	0.000000e+00	0.000000e+00	0.000000e+00	0.000000e+00	0.000000e+00	0.000000e+00	0.000000e+00	0.000000e+00	0.000000e+00	0.000000e+00	0.000000e+00	0.000000e+00	0.000000e+00	0.000000e+00	0.000000e+00	0.000000e+00	0.000000e+00	0.000000e+00	0.000000e+00	0.000000e+00	0.000000e+00	0.000000e+00	0.000000e+00	0.000000e+00	0.000000e+00	0.000000e+00	0.000000e+00	0.000000e+00	0.000000e+00	0.000000e+00	0.000000e+00	0.000000e+00	0.000000e+00	0.000000e+00	0.000000e+00	0.000000e+00	0.000000e+00	0.000000e+00	0.000000e+00	0.000000e+00	0.000000e+00	0.000000e+00	0.000000e+00	0.000000e+00	0.000000e+00	0.000000e+00	0.000000e+00	0.000000e+00	0.000000e+00	0.000000e+00	0.000000e+00	0.000000e+00	0.000000e+00	0.000000e+00	0.000000e+00	0.000000e+00	0.000000e+00	0.000000e+00	0.000000e+00	0.000000e+00	0.000000e+00	0.000000e+00	0.000000e+00	0.000000e+00	0.000000e+00	0.000000e+00	0.000000e+00	0.000000e+00	0.000000e+00	0.000000e+00	0.000000e+00	0.000000e+00	0.000000e+00	0.000000e+00	0.000000e+00	0.000000e+00	0.000000e+00	0.000000e+00	0.000000e+00	0.000000e+00	0.000000e+00	0.000000e+00	0.000000e+00	0.000000e+00	0.000000e+00	0.000000e+00	0.000000e+00	0.000000e+00	0.000000e+00	0.000000e+00	0.000000e+00	0.000000e+00	0.000000e+00	0.000000e+00	0.000000e+00	0.000000e+00	0.000000e+00	0.000000e+00	0.000000e+00	0.000000e+00	0.000000e+00	0.000000e+00	0.000000e+00	0.000000e+00	0.000000e+00	0.000000e+00	0.000000e+00	0.000000e+00	0.000000e+00	0.000000e+00	0.000000e+00	0.000000e+00	0.000000e+00	0.000000e+00	0.000000e+00	0.000000e+00	0.000000e+00	0.000000e+00	0.000000e+00	0.000000e+00	0.000000e+00	0.000000e+00	0.000000e+00	0.000000e+00	0.000000e+00	0.000000e+00	0.000000e+00	0.000000e+00	0.000000e+00	0.000000e+00	0.000000e+00	0.000000e+00	0.000000e+00	0.000000e+00	0.000000e+00	0.000000e+00	0.000000e+00	0.000000e+00	0.000000e+00	0.000000e+00	0.000000e+00	0.000000e+00	0.000000e+00	0.000000e+00	0.000000e+00	0.000000e+00	0.000000e+00	0.000000e+00	0.000000e+00	0.000000e+00	0.000000e+00	0.000000e+00	0.000000e+00	0.000000e+00	0.000000e+00	0.000000e+00	0.000000e+00	0.000000e+00	0.000000e+00	0.000000e+00	0.000000e+00	0.000000e+00	0.000000e+00	0.000000e+00	0.000000e+00	0.000000e+00	0.000000e+00	0.000000e+00	0.000000e+00	0.000000e+00	0.000000e+00	0.000000e+00	0.000000e+00	0.000000e+00	0.000000e+00	0.000000e+00	0.000000e+00	0.000000e+00	0.000000e+00	0.000000e+00	0.000000e+00	0.000000e+00	0.000000e+00	0.000000e+00	0.000000e+00	0.000000e+00	0.000000e+00	0.000000e+00	0.000000e+00	0.000000e+00	0.000000e+00	0.000000e+00	0.000000e+00	0.000000e+00	0.000000e+00	0.000000e+00	0.000000e+00	0.000000e+00	0.000000e+00	0.000000e+00	0.000000e+00	0.000000e+00	0.000000e+00	0.000000e+00	0.000000e+00	0.000000e+00	0.000000e+00	0.000000e+00	0.000000e+00	0.000000e+00	0.000000e+00	0.000000e+00	0.000000e+00	0.000000e+00	0.000000e+00	0.000000e+00	0.000000e+00	0.000000e+00	0.000000e+00	0.000000e+00	0.000000e+00	0.000000e+00	0.000000e+00	0.000000e+00	0.000000e+00	0.000000e+00	0.000000e+00	0.000000e+00	0.000000e+00	0.000000e+00	0.000000e+00	0.000000e+00	0.000000e+00	0.000000e+00	0.000000e+00	0.000000e+00	0.000000e+00	0.000000e+00	0.000000e+00	0.000000e+00
-5.574595e-01	2.666806e-01	-1.576365e-01	-1.132059e-01	-1.681156e-01	1.619489e-01	4.553877e-02	5.498408e-01	-4.258732e-02	1.932441e-02	-2.697060e-02	2.867393e-01	2.477294e-01	-3.522011e-01	3.091256e-02	-6.929718e-02	2.660547e-01	-9.115466e-02	2.781766e-02	-6.482030e-02	-1.209461e-01	-4.137357e-02	3.637889e-01	-1.401568e-01	-1.872611e-01	-1.316722e-02	-2.242741e-01	-5.802514e-02	1.250811e-01	1.301093e-01	4.702719e-02	-6.687972e-03	6.939332e-02	2.854416e-01	8.682386e-02	-1.031934e-01	-1.312358e-01	-3.759878e-01	-5.238936e-02	2.089215e-01	2.589746e-01	3.069460e-02	-3.543484e-02	-4.510957e-02	3.528560e-01	1.235390e-01	-1.756443e-01	-2.290899e-01	-2.875709e-01	-1.669805e-01	1.894528e-01	7.485660e-02	1.329393e-01	1.555533e-01	-4.415801e-02	2.699382e-01	2.594587e-01	-1.550745e-01	-2.145061e-01	-4.096433e-01	-1.476769e-01	2.350192e-01	9.655088e-02	2.122196e-02	1.330599e-01	5.244368e-02	1.476957e-01	-1.910414e-01	-4.772699e-02	2.014185e-02	-6.890627e-02	5.685086e-02	1.846011e-01	4.222549e-02	-2.424800e-02	-4.678914e-02	-1.525483e-02	2.798700e-01	-2.086036e-01	-1.226101e-01	5.967539e-02	-4.248696e-02	7.210152e-02	1.458073e-01	-1.918817e-01	-1.541739e-02	7.542103e-02	-9.667868e-03	2.198157e-02	7.682657e-02	-1.769131e-02	-1.124973e-01	-4.947093e-02	-6.137783e-02	1.773795e-01	1.276708e-01	-2.794357e-02	-5.374458e-02	-1.760350e-02	-1.723074e-01	-3.997647e-01	8.910990e-02	3.052224e-03	1.426108e-01	1.739231e-01	1.372913e-02	1.938508e-01	-6.185888e-03	-1.213638e-02	-3.865626e-03	-1.007443e-01	-8.881110e-02	-9.722197e-04	7.717344e-02	6.985762e-02	4.215976e-02	3.467268e-01	-2.940900e-01	-7.321195e-03	-1.434825e-02	-4.577065e-03	-3.438411e-01	-1.273074e-02	3.198644e-03	1.416222e-01	5.177845e-02	-1.743539e-03	2.680883e-01	-7.031124e-02	-4.941258e-03	-9.706085e-03	-3.086369e-03	-3.432816e-02	-1.041273e-01	1.545905e-01	-8.012665e-02	9.690208e-02	-9.863606e-02	-2.488955e-01	2.242966e-01	-2.572171e-03	-5.064230e-03	1.069532e-01	3.075750e-03	-1.131472e-01	-2.117884e-02	1.236175e-02	1.833298e-01	-6.264387e-03	5.468455e-02	-6.590766e-02	-6.615836e-03	-1.297459e-02	-4.134981e-03	-3.704865e-02	-1.070662e-01	2.611508e-01	3.707384e-02	1.018124e-01	4.919319e-02	-1.915124e-01	-9.524904e-02	-2.586071e-03	-5.091527e-03	-1.613776e-03	-2.127638e-01	-1.211711e-01	1.814709e-02	2.161894e-01	2.953189e-01	2.021442e-01	-2.526042e-01	-9.064047e-02	-7.866133e-03	-1.540826e-02	-4.918763e-03	6.575654e-02	2.608597e-01	4.039870e-01	-9.066388e-02	1.263388e-01	-1.800214e-01	-2.794845e-01	-2.784799e-01	-3.841350e-03	-7.553595e-03	-2.398323e-03	-1.799977e-02	2.906531e-01	1.098361e-01	1.183072e-02	2.162248e-02	2.495517e-02	-1.339697e-01	-2.786211e-01	-3.843283e-03	-7.557383e-03	-2.399532e-03	3.375786e-02	1.175184e-01	3.171220e-02	1.705333e-01	1.339246e-01	1.672912e-03	-2.895246e-01	-1.257126e-01	-1.117436e-02	-2.182041e-02	-6.996111e-03
0.000000e+00	0.000000e+00	0.000000e+00	0.000000e+00	0.000000e+00	0.000000e+00	0.000000e+00	0.000000e+00	0.000000e+00	0.000000e+00	0.000000e+00	0.000000e+00	0.000000e+00	0.000000e+00	0.000000e+00	0.000000e+00	0.000000e+00	0.000000e+00	0.000000e+00	0.000000e+00	0.000000e+00	0.000000e+00	0.000000e+00	0.000000e+00	0.000000e+00	0.000000e+00	0.000000e+00	0.000000e+00	0.000000e+00	0.000000e+00	0.000000e+00	0.000000e+00	0.000000e+00	0.000000e+00	0.000000e+00	0.000000e+00	0.000000e+00	0.000000e+00	0.000000e+00	0.000000e+00	0.000000e+00	0.000000e+00	0.000000e+00	0.000000e+00	0.000000e+00	0.000000e+00	0.000000e+00	0.000000e+00	0.000000e+00	0.000000e+00	0.000000e+00	0.000000e+00	0.000000e+00	0.000000e+00	0.000000e+00	0.000000e+00	0.000000e+00	0.000000e+00	0.000000e+00	0.000000e+00	0.000000e+00	0.000000e+00	0.000000e+00	0.000000e+00	0.000000e+00	0.000000e+00	0.000000e+00	0.000000e+00	0.000000e+00	0.000000e+00	0.000000e+00	0.000000e+00	0.000000e+00	0.000000e+00	0.000000e+00	0.000000e+00	0.000000e+00	0.000000e+00	0.000000e+00	0.000000e+00	0.000000e+00	0.000000e+00	0.000000e+00	0.000000e+00	0.000000e+00	0.000000e+00	0.000000e+00	0.000000e+00	0.000000e+00	0.000000e+00	0.000000e+00	0.000000e+00	0.000000e+00	0.000000e+00	0.000000e+00	0.000000e+00	0.000000e+00	0.000000e+00	0.000000e+00	0.000000e+00	0.000000e+00	0.000000e+00	0.000000e+00	0.000000e+00	0.000000e+00	0.000000e+00	0.000000e+00	0.000000e+00	0.000000e+00	0.000000e+00	0.000000e+00	0.000000e+00	0.000000e+00	0.000000e+00	0.000000e+00	0.000000e+00	0.000000e+00	0.000000e+00	0.000000e+00	0.000000e+00	0.000000e+00	0.000000e+00	0.000000e+00	0.000000e+00	0.000000e+00	0.000000e+00	0.000000e+00	0.000000e+00	0.000000e+00	0.000000e+00	0.000000e+00	0.000000e+00	0.000000e+00	0.000000e+00	0.000000e+00	0.000000e+00	0.000000e+00	0.000000e+00	0.000000e+00	0.000000e+00	0.000000e+00	0.000000e+00	0.000000e+00	0.000000e+00	0.000000e+00	0.000000e+00	0.000000e+00	0.000000e+00	0.000000e+00	0.000000e+00	0.000000e+00	0.000000e+00	0.000000e+00	0.000000e+00	0.000000e+00	0.000000e+00	0.000000e+00	0.000000e+00	0.000000e+00	0.000000e+00	0.000000e+00	0.000000e+00	0.000000e+00	0.000000e+00	0.000000e+00	0.000000e+00	0.000000e+00	0.000000e+00	0.000000e+00	0.000000e+00	0.000000e+00	0.000000e+00	0.000000e+00	0.000000e+00	0.000000e+00	0.000000e+00	0.000000e+00	0.000000e+00	0.000000e+00	0.000000e+00	0.000000e+00	0.000000e+00	0.000000e+00	0.000000e+00	0.000000e+00	0.000000e+00	0.000000e+00	0.000000e+00	0.000000e+00	0.000000e+00	0.000000e+00	0.000000e+00	0.000000e+00	0.000000e+00	0.000000e+00	0.000000e+00	0.000000e+00	0.000000e+00	0.000000e+00	0.000000e+00	0.000000e+00	0.000000e+00	0.000000e+00	0.000000e+00	0.000000e+00	0.000000e+00	0.000000e+00	0.000000e+00	0.000000e+00	0.000000e+00	0.000000e+00	0.000000e+00	0.000000e+00	0.000000e+00	0.000000e+00	0.000000e+00	0.000000e+00	0.000000e+00	0.000000e+00	0.000000e+00	0.000000e+00	0.000000e+00	0.000000e+00	0.000000e+00	0.000000e+00	0.000000e+00	0.000000e+00	0.000000e+00	0.000000e+00	0.000000e+00	0.000000e+00	0.000000e+00	0.000000e+00	0.000000e+00	0.000000e+00	0.000000e+00	0.000000e+00	0.000000e+00	0.000000e+00	0.000000e+00	0.000000e+00	0.000000e+00	0.000000e+00	0.000000e+00	0.000000e+00	0.000000e+00	0.000000e+00	0.000000e+00	0.000000e+00	0.000000e+00	0.000000e+00	0.000000e+00	0.000000e+00	0.000000e+00	0.000000e+00	0.000000e+00	0.000000e+00	0.000000e+00	0.000000e+00	0.000000e+00	0.000000e+00	0.000000e+00	0.000000e+00	0.000000e+00	0.000000e+00	0.000000e+00	0.000000e+00	0.000000e+00	0.000000e+00	0.000000e+00	0.000000e+00	0.000000e+00	0.000000e+00	0.000000e+00	0.000000e+00	0.000000e+00	0.000000e+00	0.000000e+00	0.000000e+00	0.000000e+00	0.000000e+00	0.000000e+00	0.000000e+00	0.000000e+00	0.000000e+00	0.000000e+00	0.000000e+00	0.000000e+00	0.000000e+00	0.000000e+00	0.000000e+00	0.000000e+00	0.000000e+00	0.000000e+00	0.000000e+00	0.000000e+00	0.000000e+00	0.000000e+00	0.000000e+00	0.000000e+00	0.000000e+00	0.000000e+00	0.000000e+00	0.000000e+00	0.000000e+00	0.000000e+00	0.000000e+00	0.000000e+00	0.000000e+00	0.000000e+00	0.000000e+00	0.000000e+00	0.000000e+00	0.000000e+00	0.000000e+00	0.000000e+00	0.000000e+00	0.000000e+00	0.000000e+00	0.000000e+00	0.000000e+00	0.000000e+00	0.000000e+00	0.000000e+00	0.000000e+00	0.000000e+00	0.000000e+00	0.000000e+00	0.000000e+00	0.000000e+00	0.000000e+00	0.000000e+00	0.000000e+00	0.000000e+00	0.000000e+00	0.000000e+00	0.000000e+00	0.000000e+00	0.000000e+00	0.000000e+00	0.000000e+00	0.000000e+00	0.000000e+00	0.000000e+00	0.000000e+00	0.000000e+00	0.000000e+00	0.000000e+00	0.000000e+00	0.000000e+00	0.000000e+00	0.000000e+00	0.000000e+00	0.000000e+00	0.000000e+00	0.000000e+00	0.000000e+00	0.000000e+00	0.000000e+00	0.000000e+00	0.000000e+00
0.000000e+00	0.000000e+00	0.000000e+00	0.000000e+00	0.000000e+00	0.000000e+00	0.000000e+00	0.000000e+00	0.000000e+00	0.000000e+00	0.000000e+00	0.000000e+00	0.000000e+00	0.000000e+00	0.000000e+00	0.000000e+00	0.000000e+00	0.000000e+00	0.000000e+00	0.000000e+00	0.000000e+00	0.000000e+00	0.000000e+00	0.000000e+00	0.000000e+00	0.000000e+00	0.000000e+00	0.000000e+00	0.000000e+00	0.000000e+00	0.000000e+00	0.000000e+00	0.000000e+00	0.000000e+00	0.000000e+00	0.000000e+00	0.000000e+00	0.000000e+00	0.000000e+00	0.000000e+00	0.000000e+00	0.000000e+00	0.000000e+00	0.000000e+00	0.000000e+00	0.000000e+00	0.000000e+00	0.000000e+00	0.000000e+00	0.000000e+00	0.000000e+00	0.000000e+00	0.000000e+00	0.000000e+00	0.000000e+00	0.000000e+00	0.000000e+00	0.000000e+00	0.000000e+00	0.000000e+00	0.000000e+00	0.000000e+00	0.000000e+00	0.000000e+00	0.000000e+00	0.000000e+00	0.000000e+00	0.000000e+00	0.000000e+00	0.000000e+00	0.000000e+00	0.000000e+00	0.000000e+00	0.000000e+00	0.000000e+00	0.000000e+00	0.000000e+00	0.000000e+00	0.000000e+00	0.000000e+00	0.000000e+00	0.000000e+00	0.000000e+00	0.000000e+00	0.000000e+00	0.000000e+00	0.000000e+00	0.000000e+00	0.000000e+00	0.000000e+00	0.000000e+00	0.000000e+00	0.000000e+00	0.000000e+00	0.000000e+00	0.000000e+00	0.000000e+00	0.000000e+00	0.000000e+00	0.000000e+00	0.000000e+00	0.000000e+00	0.000000e+00	0.000000e+00	0.000000e+00	0.000000e+00	0.000000e+00	0.000000e+00	0.000000e+00	0.000000e+00	0.000000e+00	0.000000e+00	0.000000e+00	0.000000e+00	0.000000e+00	0.000000e+00	0.000000e+00	0.000000e+00	0.000000e+00	0.000000e+00	0.000000e+00	0.000000e+00	0.000000e+00	0.000000e+00	0.000000e+00	0.000000e+00	0.000000e+00	0.000000e+00	0.000000e+00	0.000000e+00	0.000000e+00	0.000000e+00	0.000000e+00	0.000000e+00	0.000000e+00	0.000000e+00	0.000000e+00	0.000000e+00	0.000000e+00	0.000000e+00	0.000000e+00	0.000000e+00	0.000000e+00	0.000000e+00	0.000000e+00	0.000000e+00	0.000000e+00	0.000000e+00	0.000000e+00	0.000000e+00	0.000000e+00	0.000000e+00	0.000000e+00	0.000000e+00	0.000000e+00	0.000000e+00	0.000000e+00	0.000000e+00	0.000000e+00	0.000000e+00	0.000000e+00	0.000000e+00	0.000000e+00	0.000000e+00	0.000000e+00	0.000000e+00	0.000000e+00	0.000000e+00	0.000000e+00	0.000000e+00	0.000000e+00	0.000000e+00	0.000000e+00	0.000000e+00	0.000000e+00	0.000000e+00	0.000000e+00	0.000000e+00	0.000000e+00	0.000000e+00	0.000000e+00	0.000000e+00	0.000000e+00	0.000000e+00	0.000000e+00	0.000000e+00	0.000000e+00	0.000000e+00	0.000000e+00	0.000000e+00	0.000000e+00	0.000000e+00	0.000000e+00	0.000000e+00	0.000000e+00	0.000000e+00	0.000000e+00	0.000000e+00	0.000000e+00	0.000000e+00	0.000000e+00	0.000000e+00	0.000000e+00	0.000000e+00	0.000000e+00	0.000000e+00	0.000000e+00	0.000000e+00	0.000000e+00	0.000000e+00	0.000000e+00	0.000000e+00	0.000000e+00	0.000000e+00	0.000000e+00	0.000000e+00	0.000000e+00	0.000000e+00	0.000000e+00	0.000000e+00	0.000000e+00	0.000000e+00	0.000000e+00	0.000000e+00	0.000000e+00	0.000000e+00	0.000000e+00	0.000000e+00	0.000000e+00	0.000000e+00	0.000000e+00	0.000000e+00	0.000000e+00	0.000000e+00	0.000000e+00	0.000000e+00	0.000000e+00	0.000000e+00	0.000000e+00	0.000000e+00	0.000000e+00	0.000000e+00	0.000000e+00	0.000000e+00	0.000000e+00	0.000000e+00	0.000000e+00	0.000000e+00	0.000000e+00	0.000000e+00	0.000000e+00	0.000000e+00	0.000000e+00	0.000000e+00	0.000000e+00	0.000000e+00	0.000000e+00	0.000000e+00	0.000000e+00	0.000000e+00	0.000000e+00	0.000000e+00	0.000000e+00	0.000000e+00	0.000000e+00	0.000000e+00	0.000000e+00	0.000000e+00	0.000000e+00	0.000000e+00	0.000000e+00	0.000000e+00	0.000000e+00	0.000000e+00	0.000000e+00	0.000000e+00	0.000000e+00	0.000000e+00	0.000000e+00	0.000000e+00	0.000000e+00	0.000000e+00	0.000000e+00	0.000000e+00	0.000000e+00	0.000000e+00	0.000000e+00	0.000000e+00	0.000000e+00	0.000000e+00	0.000000e+00	0.000000e+00	0.000000e+00	0.000000e+00	0.000000e+00	0.000000e+00	0.000000e+00	0.000000e+00	0.000000e+00	0.000000e+00	0.000000e+00	0.000000e+00	0.000000e+00	0.000000e+00
0.000000e+00	0.000000e+00	0.000000e+00	0.000000e+00	0.000000e+00	0.000000e+00	0.000000e+00	0.000000e+00	0.000000e+00	0.000000e+00	0.000000e+00	0.000000e+00	0.000000e+00	0.000000e+00	0.000000e+00	0.000000e+00	0.000000e+00	0.000000e+00	0.000000e+00	0.000000e+00	0.000000e+00	0.000000e+00	0.000000e+00	0.000000e+00	0.000000e+00	0.000000e+00	0.000000e+00	0.000000e+00	0.000000e+00	0.000000e+00	0.000000e+00	0.000000e+00	0.000000e+00	0.000000e+00	0.000000e+00	0.000000e+00	0.000000e+00	0.000000e+00	0.000000e+00	0.000000e+00	0.000000e+00	0.000000e+00	0.000000e+00	0.000000e+00	0.000000e+00	0.000000e+00	0.000000e+00	0.000000e+00	0.000000e+00	0.000000e+00	0.000000e+00	0.000000e+00	0.000000e+00	0.000000e+00	0.000000e+00	0.000000e+00	0.000000e+00	0.000000e+00	0.000000e+00	0.000000e+00	0.000000e+00	0.000000e+00	0.000000e+00	0.000000e+00	0.000000e+00	0.000000e+00	0.000000e+00	0.000000e+00	0.000000e+00	0.000000e+00	0.000000e+00	0.000000e+00	0.000000e+00	0.000000e+00	0.000000e+00	0.000000e+00	0.000000e+00	0.000000e+00	0.000000e+00	0.000000e+00	0.000000e+00	0.000000e+00	0.000000e+00	0.000000e+00	0.000000e+00	0.000000e+00	0.000000e+00	0.000000e+00	0.000000e+00	0.000000e+00	0.000000e+00	0.000000e+00	0.000000e+00	0.000000e+00	0.000000e+00	0.000000e+00	0.000000e+00	0.000000e+00	0.000000e+00	0.000000e+00	0.000000e+00	0.000000e+00	0.000000e+00	0.000000e+00	0.000000e+00	0.000000e+00	0.000000e+00	0.000000e+00	0.000000e+00	0.000000e+00	0.000000e+00	0.000000e+00	0.000000e+00	0.000000e+00	0.000000e+00	0.000000e+00	0.000000e+00	0.000000e+00	0.000000e+00	0.000000e+00	0.000000e+00	0.000000e+00	0.000000e+00	0.000000e+00	0.000000e+00	0.000000e+00	0.000000e+00	0.000000e+00	0.000000e+00	0.000000e+00	0.000000e+00	0.000000e+00	0.000000e+00	0.000000e+00	0.000000e+00	0.000000e+00	0.000000e+00	0.000000e+00	0.000000e+00	0.000000e+00	0.000000e+00	0.000000e+00	0.000000e+00	0.000000e+00	0.000000e+00	0.000000e+00	0.000000e+00	0.000000e+00	0.000000e+00	0.000000e+00	0.000000e+00	0.000000e+00	0.000000e+00	0.000000e+00	0.000000e+00	0.000000e+00	0.000000e+00	0.000000e+00	0.000000e+00	0.000000e+00	0.000000e+00	0.000000e+00	0.000000e+00	0.000000e+00	0.000000e+00	0.000000e+00	0.000000e+00	0.000000e+00	0.000000e+00	0.000000e+00	0.000000e+00	0.000000e+00	0.000000e+00	0.000000e+00	0.000000e+00	0.000000e+00	0.000000e+00	0.000000e+00	0.000000e+00	0.000000e+00	0.000000e+00	0.000000e+00	0.000000e+00	0.000000e+00	0.000000e+00	0.000000e+00	0.000000e+00	0.000000e+00	0.000000e+00	0.000000e+00	0.000000e+00	0.000000e+00	0.000000e+00	0.000000e+00	0.000000e+00	0.000000e+00	0.000000e+00	0.000000e+00	0.000000e+00	0.000000e+00	0.000000e+00	0.000000e+00	0.000000e+00	0.000000e+00	0.000000e+00	0.000000e+00	0.000000e+00	0.000000e+00	0.000000e+00	0.000000e+00	0.000000e+00	0.000000e+00	0.000000e+00	0.000000e+00	0.000000e+00	0.000000e+00	0.000000e+00	0.000000e+00	0.000000e+00	0.000000e+00	0.000000e+00	0.000000e+00	0.000000e+00	0.000000e+00	0.000000e+00	0.000000e+00	0.000000e+00	0.000000e+00	0.000000e+00	0.000000e+00	0.000000e+00	0.000000e+00	0.000000e+00	0.000000e+00	0.000000e+00	0.000000e+00	0.000000e+00	0.000000e+00	0.000000e+00	0.000000e+00	0.000000e+00	0.000000e+00	0.000000e+00	0.000000e+00	0.000000e+00	0.000000e+00	0.000000e+00	0.000000e+00	0.000000e+00	0.000000e+00	0.000000e+00	0.000000e+00	0.000000e+00	0.000000e+00	0.000000e+00	0.000000e+00	0.000000e+00	0.000000e+00	0.000000e+00	0.000000e+00	0.000000e+00	0.000000e+00	0.000000e+00	0.000000e+00	0.000000e+00	0.000000e+00	0.000000e+00	0.000000e+00	0.000000e+00	0.000000e+00	0.000000e+00	0.000000e+00	0.000000e+00	0.000000e+00	0.000000e+00	0.000000e+00	0.000000e+00	0.000000e+00	0.000000e+00	0.000000e+00	0.000000e+00	0.000000e+00	0.000000e+00	0.000000e+00	0.000000e+00	0.000000e+00	0.000000e+00	0.000000e+00	0.000000e+00	0.000000e+00	0.000000e+00	0.000000e+00	0.000000e+00	0.000000e+00	0.000000e+00	0.000000e+00	0.000000e+00	0.000000e+00	0.000000e+00	0.000000e+00	0.000000e+00	0.000000e+00	0.000000e+00	0.000000e+00	0.000000e+00	0.000000e+00	0.000000e+00	0.000000e+00	0.000000e+00	0.000000e+00	0.000000e+00	0.000000e+00	0.000000e+00	0.000000e+00	0.000000e+00	0.000000e+00	0.000000e+00	0.000000e+00	0.000000e+00	0.000000e+00	0.000000e+00	0.000000e+00	0.000000e+00	0.000000e+00	0.000000e+00	0.000000e+00	0.000000e+00	0.000000e+00	0.000000e+00	0.000000e+00	0.000000e+00	0.000000e+00	0.000000e+00	0.000000e+00	0.000000e+00	0.000000e+00	0.000000e+00	0.000000e+00	0.000000e+00	0.000000e+00	0.000000e+00	0.000000e+00	0.000000e+00	0.000000e+00	0.000000e+00	0.000000e+00	0.000000e+00	0.000000e+00	0.000000e+00	0.000000e+00	0.000000e+00	0.000000e+00	0.000000e+00	0.000000e+00	0.000000e+00	0.000000e+00	0.000000e+00	0.000000e+00	0.000000e+00	0.000000e+00	0.000000e+00
0.000000e+00	0.000000e+00	0.000000e+00	0.000000e+00	0.000000e+00	0.000000e+00	0.000000e+00	0.000000e+00	0.000000e+00	0.000000e+00	0.000000e+00	0.000000e+00	0.000000e+00	0.000000e+00	0.000000e+00	0.000000e+00	0.000000e+00	0.000000e+00	0.000000e+00	0.000000e+00	0.000000e+00	0.000000e+00	0.000000e+00	0.000000e+00	0.000000e+00	0.000000e+00	0.000000e+00	0.000000e+00	0.000000e+00	0.000000e+00	0.000000e+00	0.000000e+00	0.000000e+00	0.000000e+00	0.000000e+00	0.000000e+00	0.000000e+00	0.000000e+00	0.000000e+00	0.000000e+00	0.000000e+00	0.000000e+00	0.000000e+00	0.000000e+00	0.000000e+00	0.000000e+00	0.000000e+00	0.000000e+00	0.000000e+00	0.000000e+00	0.000000e+00	0.000000e+00	0.000000e+00	0.000000e+00	0.000000e+00	0.000000e+00	0.000000e+00	0.000000e+00	0.000000e+00	0.000000e+00	0.000000e+00	0.000000e+00	0.000000e+00	0.000000e+00	0.000000e+00	0.000000e+00	0.000000e+00	0.000000e+00	0.000000e+00	0.000000e+00	0.000000e+00	0.000000e+00	0.000000e+00	0.000000e+00	0.000000e+00	0.000000e+00	0.000000e+00	0.000000e+00	0.000000e+00	0.000000e+00	0.000000e+00	0.000000e+00	0.000000e+00	0.000000e+00	0.000000e+00	0.000000e+00	0.000000e+00	0.000000e+00	0.000000e+00	0.000000e+00	0.000000e+00	0.000000e+00	0.000000e+00	0.000000e+00	0.000000e+00	0.000000e+00	0.000000e+00	0.000000e+00	0.000000e+00	0.000000e+00	0.000000e+00	0.000000e+00	0.000000e+00	0.000000e+00	0.000000e+00	0.000000e+00	0.000000e+00	0.000000e+00	0.000000e+00	0.000000e+00	0.000000e+00	0.000000e+00	0.000000e+00	0.000000e+00	0.000000e+00	0.000000e+00	0.000000e+00	0.000000e+00	0.000000e+00	0.000000e+00	0.000000e+00	0.000000e+00	0.000000e+00	0.000000e+00	0.000000e+00	0.000000e+00	0.000000e+00	0.000000e+00	0.000000e+00	0.000000e+00	0.000000e+00	0.000000e+00	0.000000e+00	0.000000e+00	0.000000e+00	0.000000e+00	0.000000e+00	0.000000e+00	0.000000e+00	0.000000e+00	0.000000e+00	0.000000e+00	0.000000e+00	0.000000e+00	0.000000e+00	0.000000e+00	0.000000e+00	0.000000e+00	0.000000e+00	0.000000e+00	0.000000e+00	0.000000e+00	0.000000e+00	0.000000e+00	0.000000e+00	0.000000e+00	0.000000e+00	0.000000e+00	0.000000e+00	0.000000e+00	0.000000e+00	0.000000e+00	0.000000e+00	0.000000e+00	0.000000e+00	0.000000e+00	0.000000e+00	0.000000e+00	0.000000e+00	0.000000e+00	0.000000e+00	0.000000e+00	0.000000e+00	0.000000e+00	0.000000e+00	0.000000e+00	0.000000e+00	0.000000e+00	0.000000e+00	0.000000e+00	0.000000e+00	0.000000e+00	0.000000e+00	0.000000e+00	0.000000e+00	0.000000e+00	0.000000e+00	0.000000e+00	0.000000e+00	0.000000e+00	0.000000e+00	0.000000e+00	0.000000e+00	0.000000e+00	0.000000e+00	0.000000e+00	0.000000e+00	0.000000e+00	0.000000e+00	0.000000e+00	0.000000e+00	0.000000e+00	0.000000e+00	0.000000e+00	0.000000e+00	0.000000e+00	0.000000e+00	0.000000e+00	0.000000e+00	0.000000e+00	0.000000e+00	0.000000e+00	0.000000e+00	0.000000e+00	0.000000e+00	0.000000e+00	0.000000e+00	0.000000e+00	0.000000e+00	0.000000e+00	0.000000e+00	0.000000e+00	0.000000e+00	0.000000e+00	0.000000e+00	0.000000e+00	0.000000e+00	0.000000e+00	0.000000e+00	0.000000e+00	0.000000e+00	0.000000e+00	0.000000e+00	0.000000e+00	0.000000e+00	0.000000e+00	0.000000e+00	0.000000e+00	0.000000e+00	0.000000e+00	0.000000e+00	0.000000e+00	0.000000e+00	0.000000e+00	0.000000e+00	0.000000e+00	0.000000e+00	0.000000e+00	0.000000e+00	0.000000e+00	0.000000e+00	0.000000e+00	0.000000e+00	0.000000e+00	0.000000e+00	0.000000e+00	0.000000e+00	0.000000e+00	0.000000e+00	0.000000e+00	0.000000e+00	0.000000e+00	0.000000e+00	0.000000e+00	0.000000e+00	0.000000e+00
[truncated: 830,505 more chars]
