# Supplementary material for: Benchmarking Inverse Statistical Approaches for Protein Structure and Design with Exactly Solvable Models
Source: PLoS Comput Biol. 2016 May 13;12(5):e1004889. doi: 10.1371/journal.pcbi.1004889 (PMC4866778; doi:10.1371/journal.pcbi.1004889)
Supplement: S3 Code — See readme.txt file. (ZIP) [file pcbi.1004889.s004.zip › CodeS3/S_D/WriteCMSAlatticelp.m]

%%%%%%%%%%%%%%%%%%%%%%%%%%%%%%%%%%%%%%%%%%%%%%%%%%%%%%%%%%%%%%%%%%%%%%%%%%%%%%%%%%%%%%%
% 
%%Copyright for this implementation:
%2015 -  Simona Cocco cocco@lps.ens.fr

%Permission is granted for anyone to copy, use, or modify this
%software and accompanying documents for any uncommercial
%purposes, provided this copyright notice is retained, and note is % made
%of any changes that have been made. This software and
%documents are distributed without any warranty, express or
%implied. All use is entirely at the user's own risk.

%Any publication resulting from applications of ACE should cite:
%Benchmarking inverse statistical approaches for protein structure and design with 
% exactly  solvable models
% Hugo Jacquin, Amy Gilson, Eugene Shakhnovich, Simona Cocco, and Rémi Monasson
%Submitted to Plos. Comp. Bio (2015)
%%%%%%%%%%%%%%%%%%%%%%%%%%%%%%%%%%%%%%%%%%%%%%%%%%%%%%%%%%%%%%%%%%%%%%%%%%%%%%%%%%


  

%This program  calculates from the MSA the frequencies and correlations used as inputs for the ACE inference
%A reduction of the Potts symbols to the amino acids with non zero frequency is applied (pcut=0). 
%No reweighting is applied w=0

% Input:the MSA of a Lattice-Protein sequence
%-align_A.faa

% List of output:
% - filename.cmsa = it is the alignment in a compact format usefull for the Gentest.
%-1 sepatate Potts states in the reduced binary representation of the alignment and
%numbers give sequences in which that Potts state is present
% - filename.cons = it is the consensus sequence  (if correct it is just a 
%                    column of zeros indicating the gauge symbol).
% -filename.p = it is the file of a.a. frequencies and correlations needed
%for the inference of the model
%
%-filename.ind the indeces of the selected a.a.on the 21-symbol alignement
%-filename.indgrouped the indeces of the regrouped a.a.on the 21-symbol alignement
% -filename.qgrouped the number of the grouped a.a. for each site
%-filename.q the number of Potts symbol for each site (selected a.a.+ grouped a.a. symbol
% in the last colums)


filename='align_D.faa'
pcut=0
%theta=0.2;
theta=0;
file='fasta';
nargin=2


    if (nargin>3 && strcmp(file,'fasta')) 
    X = fastaread(filename);
   N = size(X(1).Sequence,2);
    M = size(X,1);
    align = zeros(M,N);
    for i=1:M
    for j=1:N
        align(i,j)=letter2number(X(i).Sequence(j));
    end
    end

    else
      
    X=importdata(filename);
    N=size(X{1},2);
    M=size(X,1);
    
    %ind = align_full(1).Sequence ~= '.' & align_full(1).Sequence == upper( align_full(1).Sequence );
   
    align = zeros(M,N);
    
    for i=1:M
       
        for j=1:N
                
                align(i,j)=letter2number(X{i}(j));
        end
    end
    
    q=max(max(align));
    
    
    %se l'allineamento e' gia scritto con i numeri 
    %else
    %name=[filename];
    %align=dlmread(name);
    %N=size(align,2)
    %M=size(align,1)

end


% reweigth the alignment with the parameter theta 

W = ones(1,M);

if( theta > 0.0 & M<20000)
   W = (1./(1+sum(squareform(pdist(align,'hamm')<theta))));
end

%write the reweighting vector in the file 'filename_theta_pmin.wgt' 

name=[filename(1:find(filename=='.',1,'last')-1),'_w',num2str(theta),'_pmin',num2str(pcut),'.wgt'];
fid = fopen(name,'w');

for i=1:M
    fprintf(fid,'%e\n',W(i));
end
fclose(fid);


%alignment msa21 on N*21 sites

%number of symbol for proteins
Meff=sum(W);
N_postot=N*q
 
 w=W'/Meff;


msa21=zeros(M,N*q);
for i=1:N;
   
    
    for a=1:q;
        
%  a.a. are labeled from 1 to q
    
        msa21(:,(i-1)*q+a)=(align(:,i)==a);
    end
    
end

 p=sum(msa21)/M; % p = frequence of amino acid  on site i
 indnonzero=find(p);
 indzero=find(p==0);
 % matrix pf probabilities qXN
 p2c=reshape(p,q,N);
 [pmax,indcons]=max(p2c);
%[pmin,indmin]=min(p2c)
 %pmin=zeros(1,N);
   indpmin=zeros(1,N); 
 
 for i=1:N
     indnz=find(p2c(:,i)>pcut);
     [pmin(i),indpmin(i)]=min(p2c(indnz,i));
     
     indgauge(i)=indnz(indpmin(i));
 end
 
 %ind give the entries of the selected a.a. in the 21*N vector
 %indout=the a.a. grouped in the gauge state 
  %built up ind on the first sites
 
cons=zeros(1,N);

 indt1=find((p2c(:,1)>pcut));
 indt=indt1(indt1~=indgauge(1));
 cons(1)=sum(find(indt==indgauge(1)));
 
 

 indoutt=find((p2c(:,1))&(p2c(:,1)<=pcut));
 indoutt=indoutt(indoutt~=indgauge(1));
 
%   if (isempty(indoutt))
%      indoutt=find(pmin(1));
%      indzeroandoutt=find((p2c(:,1)<=pmin(1)));
%   end
%   
  
 
 
  
 
 qa=zeros(1,N);
 qout=zeros(1,N);
 qaa=zeros(1,N);
 
 qaa(1)=size(indt,1);
 qout(1)=size(indoutt,1);
 
 ind=indt([1:qaa(1)]);
 indout=indoutt([1:qout(1)]);
 
 
 %cons(1)=find(indt==indcon(1));
  if(qout(1)>0);
     qa(1)=qaa(1)+1;
 else
     qa(1)=qaa(1);
 end
 %built up ind on other sites
 for i=2:N
 
 
 indt1=find((p2c(:,i)>pcut));
 indt=indt1(indt1~=indgauge(i));
 cons(i)=sum(find(indt==indgauge(i)));
 
 
 qaa(i)=size(indt,1);
 
 indt2=indt([1:qaa(i)])+(i-1)*q;
 if(qaa(i)>0)
 ind=cat(1,ind,indt2);
 end
  indoutt=find((p2c(:,i))&(p2c(:,i)<=pcut));
  indoutt=indoutt(indoutt~=indgauge(i));
  %indzeroandoutt=find((p2c(:,i)<=pcut));
 %if (isempty(indoutt))
  %   indoutt=find(pmin(i));
   %  indzeroandoutt=find((p2c(:,i)<=pmin(i)));
 %end
 

  qout(i)=size(indoutt,1);
  %qzeroandout(i)=size(indzeroandoutt,1);
 indoutt2=indoutt([1:qout(i)])+(i-1)*q;
 %indzeroandoutt2=indzeroandoutt([1:qzeroandout(i)])+(i-1)*q;
 
 %indzeroandout=cat(1,indzeroandout,indzeroandoutt2);
  if(qout(i)>0);
     qa(i)=qaa(i)+1;
     indout=cat(1,indout,indoutt2);
 else
     qa(i)=qaa(i);
 end
 
 
 end
 %NN: effective size of the msacut
NN=size(ind,1);
 
%write indexes on a.a. kept and regrouped

name=[filename(1:find(filename=='.',1,'last')-1),'_w',num2str(theta),'_pmin',num2str(pcut),'lp.ind'];
fid = fopen(name,'w');

for i=1:size(ind,1)
    fprintf(fid,'%d\n',ind(i));
end
fclose(fid);


name=[filename(1:find(filename=='.',1,'last')-1),'_w',num2str(theta),'_pmin',num2str(pcut),'lp.indgrouped'];
fid = fopen(name,'w');

for i=1:size(indout,1)
    fprintf(fid,'%d\n',indout(i));
end
fclose(fid);
% 
% name=[filename(1:find(filename=='.',1,'last')-1),'_w',num2str(theta),'_pmin',num2str(pcut),'.indzeroandgrouped'];
% fid = fopen(name,'w');
% 
% for i=1:size(indzeroandout,1)
%     fprintf(fid,'%d\n',indzeroandout(i));
% end
% fclose(fid);
 
 qt=zeros(N+1,1);

  qtt=zeros(N+1,1);
 
  qtout=zeros(N+1,1);
 qtout(1)=0;
 
 
 for i=2:N+1
 qt(i)=qt(i-1)+qaa(i-1);
 qtt(i)=qtt(i-1)+qa(i-1);
 qtout(i)=qtout(i-1)+qout(i-1);
 end
  
 
 %NN: effective size of the msacut
 
  msacut=zeros(M,qtt(N+1)); 
  for i=1:N
      if (qout(i)>0) 
msacut(:,(qtt(i)+1:qtt(i)+qaa(i)))=msa21(:,ind(qt(i)+1:qt(i)+qaa(i))');
msacut(:,qtt(i)+qa(i))=sum(msa21(:,indout(qtout(i)+1:qtout(i)+qout(i))),2)>0;
      else
   
         msacut(:,qtt(i)+1:qtt(i)+qaa(i))=msa21(:,ind(qt(i)+1:qt(i)+qaa(i))');
      end
  end
NN=size(msacut,2);

% one and two point statistic for input file to the inverse problem 
%msacut: matrix with only selected symbols


 
    wm=repmat(w,[1,NN]);
    %reweighted probabilities
    pw=sum(msacut.*wm);
 
     pm=repmat(pw,[M,1]);
    
    % substraction of the mean to the probabilities
   
    dq=msacut-pm;
    
    % c :reweighted correlation matrix
    ww=diag(w);
    c=dq'*ww*dq;
    
   
    


%write magnetisations and correlation in sce format
name=[filename(1:find(filename=='.',1,'last')-1),'_w',num2str(theta),'lp_pmin',num2str(pcut),'.p'];
fid = fopen(name,'w');
name2=[filename(1:find(filename=='.',1,'last')-1),'_w',num2str(theta),'lp_pmin',num2str(pcut),'.errapp'];
fid2 = fopen(name2,'w');


la=zeros(N,q);
l=0;
for i=1:N   
    for a=1:qa(i)
        l=l+1;
        la(i,a)=l;
        %fprintf(fid,' %e %i',pw(lif (pw(l)>0)),1);
        fprintf(fid,' %e',pw(l));
        fprintf(fid2,' %e',sqrt((1-pw(l))/((pw(l)+1/Meff)*Meff))+ sqrt((1-pmin(i))/((pmin(i)+1/Meff)*Meff)));
    end
    fprintf(fid,'\n');
    fprintf(fid2,'\n');
end
for i=1:N
%for i=1:1
    for j=i+1:N
 %   for j=2:2
        for a=1:qa(i)
            for b=1:qa(j)
                Pij=c(la(i,a),la(j,b))+pw(la(i,a))*pw(la(j,b));
                 fprintf(fid,' %e',max(Pij,1e-10));
                 
                Prij=pmin(i)*pw(la(j,b));
                Prirj=pmin(i)*pmin(j); 
                Pirj=pw(la(i,a))*pmin(j);
                errp=sqrt((1-Pij)/((Pij+1/(10*Meff))*Meff))+sqrt((1-Prirj)/((Prirj+1/(10*Meff))*Meff))+sqrt((1-Prij)/((Prij+1/(10*Meff))*Meff))+sqrt((1-Pirj)/((Pirj+1/(10*Meff))*Meff));
                
                %fprintf(fid,' %e if (pw(l)>0)%i',log(max(abs(Pij),1e-10)),sign(Pij));
                
               
                fprintf(fid2,' %e',errp);
            end
        end
        fprintf(fid,'\n');
        fprintf(fid2,'\n');
    end
end
fclose(fid);
fclose(fid2);


% %write down the MSA in compact format msacut
% name=[filename(1:find(filename=='.',1,'last')-1),'_w',num2str(theta),'_pmin',num2str(pcut),'.cmsa'];
% fid = fopen(name,'w');
% 
% for i=1:size(msa21,2)
% 	fprintf(fid,'%d\n',-1);
% 	for j=1:size(msa21,1)
% 	    if (msa21(j,i)==1)
% 		fprintf(fid,'%d\n',j);
% 	    end
% 	end
% end
% fclose(fid);

%write down the MSA in compact format msacut
name=[filename(1:find(filename=='.',1,'last')-1),'_w',num2str(theta),'_pmin',num2str(pcut),'lp.cmsa'];
fid = fopen(name,'w');

for i=1:size(msacut,2)
	fprintf(fid,'%d\n',-1);
	for j=1:size(msacut,1)
	    if (msacut(j,i)==1)
		fprintf(fid,'%d\n',j);
	    end
	end
end
fclose(fid);


% write down the consensus index in the reduced symbols alfabet 
name=[filename(1:find(filename=='.',1,'last')-1),'_w',num2str(theta),'_pmin',num2str(pcut),'lp.cons'];
fid = fopen(name,'w');

for i=1:N
    fprintf(fid,'%d\n',cons(i));
   
end
fclose(fid);

name=[filename(1:find(filename=='.',1,'last')-1),'_w',num2str(theta),'_pmin',num2str(pcut),'lp.indgauge'];
fid = fopen(name,'w');


for i=1:N
    fprintf(fid,'%d\n',indgauge(i));
   
end
fclose(fid);


name=[filename(1:find(filename=='.',1,'last')-1),'_w',num2str(theta),'_pmin',num2str(pcut),'lp.indcons'];
fid = fopen(name,'w');


for i=1:N
    fprintf(fid,'%d\n',indcons(i));
   
end
fclose(fid);


% write down the number of regruped a.a. for each site 
name=[filename(1:find(filename=='.',1,'last')-1),'_w',num2str(theta),'_pmin',num2str(pcut),'lp.qgrouped'];
fid = fopen(name,'w');

for i=1:N
    fprintf(fid,'%d\n',qout(i));
   
end
fclose(fid);

name=[filename(1:find(filename=='.',1,'last')-1),'_w',num2str(theta),'_pmin',num2str(pcut),'lp.q'];
fid = fopen(name,'w');

for i=1:N
    fprintf(fid,'%d\n',qaa(i));
end
fclose(fid);


%write down the frequences for each a.a. in the alignement
name=[filename(1:find(filename=='.',1,'last')-1),'_w',num2str(theta),'_pmin',num2str(pcut),'lp.freq'];
fid = fopen(name,'w');
for i=1:N*q
    fprintf(fid,'%2.6f\n',p(i));
   
end
fclose(fid);
